# Supplementary material for: Stochastic pulsing of gene expression enables the generation of spatial patterns in Bacillus subtilis biofilms
Source: Nat Commun. 2020 Feb 19;11:950. doi: 10.1038/s41467-020-14431-9 (PMC7031267; doi:10.1038/s41467-020-14431-9)
Supplement: Supplementary file 7 — Source Data [file 41467_2020_14431_MOESM7_ESM.zip]

Archive with 59 entries (59 files):
- source_data/figure1_g.tsv
- source_data/figure1_h.tsv
- source_data/figure1_i.tsv
- source_data/figure1_j.tsv
- source_data/figure2_d.tsv
- source_data/figure3_d_delqp.tsv
- source_data/figure3_d_delru.tsv
- source_data/figure3_d_wt.tsv
- source_data/figure4_b.tsv
- source_data/figure5_a_sigb.tsv
- source_data/figure5_a_spores.tsv
- source_data/figure5_c.tsv
- source_data/figure6_b.tsv
- source_data/figure6_c_2xSb.tsv
- source_data/figure6_c_Sb.tsv
- source_data/figure6_d_2xSb.tsv
- source_data/figure6_d_Sb.tsv
- source_data/figure7_a_2xQP.tsv
- source_data/figure7_a_wt.tsv
- source_data/figure7_b_2xQP.tsv
- source_data/figure7_b_wt.tsv
- source_data/sup_figure10_a_2xQP.tsv
- source_data/sup_figure10_a_delSigB.tsv
- source_data/sup_figure10_a_WT.tsv
- source_data/sup_figure10_b_2xQP.tsv
- source_data/sup_figure10_b_delSigB.tsv
- source_data/sup_figure10_b_WT.tsv
- source_data/sup_figure10_c.tsv
- source_data/sup_figure11_a_24.tsv
- source_data/sup_figure11_a_48.tsv
- source_data/sup_figure11_a_72.tsv
- source_data/sup_figure11_a_96.tsv
- source_data/sup_figure11_b.tsv
- source_data/sup_figure2_a_24.tsv
- source_data/sup_figure2_a_48.tsv
- source_data/sup_figure2_a_72.tsv
- source_data/sup_figure2_a_96.tsv
- source_data/sup_figure2_b_24.tsv
- source_data/sup_figure2_b_48.tsv
- source_data/sup_figure2_b_72.tsv
- source_data/sup_figure2_b_96.tsv
- source_data/sup_figure2_c_24.tsv
- source_data/sup_figure2_c_48.tsv
- source_data/sup_figure2_c_72.tsv
- source_data/sup_figure2_c_96.tsv
- source_data/sup_figure4_g.tsv
- source_data/sup_figure6_delqp_dh.tsv
- source_data/sup_figure6_delru_cg.tsv
- source_data/sup_figure6_wt_ae.tsv
- source_data/sup_figure6_wt_bf.tsv
- source_data/sup_figure7_b.tsv
- source_data/sup_figure7_d.tsv
- source_data/sup_figure8_G.tsv
- source_data/sup_figure8_H.tsv
- source_data/sup_figure8_I.tsv
- source_data/sup_figure8_J.tsv
- source_data/sup_figure8_K.tsv
- source_data/sup_figure8_L.tsv
- source_data/sup_figure9.tsv
