# Supplementary material for: Stochastic pulsing of gene expression enables the generation of spatial patterns in Bacillus subtilis biofilms
Source: Nat Commun. 2020 Feb 19;11:950. doi: 10.1038/s41467-020-14431-9 (PMC7031267; doi:10.1038/s41467-020-14431-9)
Supplement: Supplementary file 7 — Source Data [file 41467_2020_14431_MOESM7_ESM.zip › source_data/figure1_g.tsv]

sigA_RFP
156.47
139.64
132.43
120.81
181.6
147.25
134.86
130.6
161.75
150.23
146.24
142.93
167.88
160.18
161.6
160.98
160.43
185.39
166.42
155.78
148.4
181.14
169.6
157.97
151.29
151.99
142.59
141.89
196.51
176.44
173.97
175.79
158.74
152.11
140.66
183.4
166.87
147.88
133.18
124.58
165.2
156.19
160.41
163.37
168.69
161.01
160.37
165.73
130.13
122.99
120.14
117.17
127.77
122.26
121.41
124.71
139.28
137.46
137.67
162.1
177.61
136.87
132.68
136.86
142.64
146.57
88.267
80.488
82.425
130.66
126.96
133.64
142.64
144.38
151.76
161.67
171.2
143.48
160.7
169.06
166.92
126.28
130.01
126.27
124.38
127.6
117.9
113.71
112.35
116.44
129.91
126.31
121.94
121.86
151.06
140.56
138.77
112.86
117.42
104.24
101.06
149.85
166.16
154.99
152.32
131.18
124.68
162.45
166.77
172.15
162.32
165.31
177.45
141.57
163.91
149.31
150.86
123.5
131.53
177.39
154.71
153.27
152.17
134.58
130.74
171.88
121.85
139.19
178.57
172.08
174.53
123.41
97.541
160.89
168.91
151.54
177.66
138.81
128.45
134.54
128.06
126.77
136.46
123.47
165.66
165.34
157.92
153.01
145.37
170.75
153.27
161.55
154.67
159.95
141.01
141.1
139.95
155.47
155.88
148.7
140.02
143.22
146.68
148.69
144.97
145.84
140.58
154.94
157.96
146.91
131.19
135.41
131.27
191.05
178.02
179.2
175.71
165.85
162.92
161.9
163.02
172.33
202.31
201.2
213.98
208.95
207.48
136.59
138.3
134.18
134.01
153.21
162.81
163.17
165.88
163.22
158.12
159.76
157.56
151.99
137.78
140.63
132.67
130.3
155.22
151.78
168.46
162.01
159.32
142.84
141.62
144.31
133.55
125.78
129.45
124.17
167.38
165.08
173.02
163.51
151.51
146.35
144.17
160.98
134.16
135.94
140.09
127.49
124.67
134.08
142.58
156.67
153.86
152.95
148.06
144.4
146.29
161.23
143.1
131.27
124.86
131.68
123.36
118.12
125.71
184.29
171.18
166.74
168.46
162.86
157.38
145.14
144.35
140.21
149.28
131.01
119
119.07
127.21
137.86
145.71
133.53
131.04
164.3
156.92
155.68
155.53
171.66
162.31
165.55
170.41
174.86
135.66
155.09
168.84
118.09
124.06
135.38
147.92
149.95
151.7
153.1
152.51
142.8
147.04
152.47
166.4
164.27
164.97
161.48
153.45
153.19
184.41
179.91
174.15
182.94
175.29
169.45
163.94
211.99
200.74
187.02
189.14
164.72
160.58
165.44
165.34
144.04
156.11
162.39
151.28
153.73
161.76
126.3
129.47
130.29
129.4
106.75
104.01
172.03
176.67
149.04
166.75
169.39
136.29
144.08
143.72
180.28
190.5
191.97
193.53
155.26
162.16
162.54
171.98
163.17
167.94
169.65
137.71
138.31
141.4
141.22
133.74
142.12
136.49
148.46
146.61
150.07
151.05
144.52
167.98
170.28
168.21
170.53
122.8
131.68
126.37
123.77
124.66
129.15
151.36
164.2
172.87
177.23
185.65
138.7
143.75
144.92
118.29
117.77
127.95
142.7
149.43
155.14
166.83
180.72
182.87
186.94
177.4
174.54
178.75
182.62
184.16
194.82
195.86
204.77
161.73
162.01
165.02
172.68
140.88
144.37
149.76
136.88
138.6
142.27
154.16
162.45
170.52
176.63
182.81
183.18
186.91
174
170.6
179.99
186.61
189.41
190.24
193.32
173.13
174.1
166.59
174.01
183.2
186.43
188.36
172.38
174.72
175.97
169.68
181.8
186.31
184.06
97.955
111.51
125.65
114.9
132.12
126.83
126.85
168.74
187.88
193.77
201.81
157.07
165.77
170.23
180.32
178.22
182.58
192.5
191
200.27
160.87
160.17
171.03
177.45
183.69
145.95
138.95
144.16
129.72
138.89
125.03
156.98
158.87
160.22
140.55
134
138.97
171.86
166.2
168.06
175.42
173.74
169.07
158.1
158.86
163.83
175.89
180.71
184.45
149.96
150.46
170.54
174.44
183.59
179.26
187.1
155.92
151.48
177.99
185.31
171.85
175.08
124.43
127.52
145.21
147.79
126.51
121.87
159.42
156.78
170.81
174.62
182.47
180.92
181.35
183.04
166.95
162.45
176.71
189.8
153.79
154.33
132.28
141.8
164.26
153.07
146.6
192.66
195.05
198.29
178.73
191.85
119.13
177.97
154.99
158.68
151.06
131.98
143.53
167.64
148.1
202.1
145.48
164.57
143.64
174.06
161.34
190.36
178.07
187.01
169.62
187.55
170.47
158.01
178.07
195.39
148.44
149.71
188.37
167.83
159.99
156.1
161.81
166.83
187.17
180.77
187.11
128.66
145.45
154.12
117
112.62
164.01
172.45
172.75
144.55
146.94
153.88
147.9
123.4
133.41
134.68
127.93
118.39
105.15
107
110.45
124.79
112.05
116.57
118.73
134.27
129.5
135.65
138.58
145.39
103.35
95.044
98.689
99.621
132.57
119.43
132.22
135.25
136.88
133.05
127.98
122.99
122.77
137.1
130.46
138.77
142.34
135.49
133.13
132.34
129.01
143.73
144.73
114.83
118.01
123.17
121.35
116.05
108.41
108.77
116.13
119.03
110.56
111.95
148.93
148.94
151.72
155.23
152.64
153.25
150.01
145.71
147.01
136.85
133.07
133.65
109.87
113
121.19
117.6
119.3
121.7
97.712
98.306
103.35
107.19
120.34
117.32
113.19
112.01
117.9
119.15
123.75
125.13
127.06
128.47
120
107.8
108.22
111.24
104.91
106.59
99.201
99.034
144.56
141.26
137.28
138.32
149.77
143.55
140.44
140.15
143.99
145.23
142.27
139.94
143.63
147.62
146.22
105.84
117.51
111.99
112.55
87.606
91.155
97.894
112.97
123.98
124.95
139.62
140.26
140.53
139.88
144.94
146.48
145.87
116.16
113.72
113.56
159.64
154.53
149.23
146.37
146.95
143.2
141.07
139.6
145.21
148.71
149.06
149.1
131.26
136.06
134.87
135.13
132.17
129.45
121.6
116.63
118.13
126.09
125.61
129.29
134.99
135.25
138.38
139.07
147.5
146.79
143.21
159.74
156.9
129.92
124.54
121.96
148.06
148.02
123.52
122.25
122.12
118.07
118.42
117.63
116.79
113.19
109.2
89.149
89.718
97.813
152.89
150.07
149.31
123.88
124.24
120.28
122.35
118.12
126.51
133.44
134.69
135.09
149.03
145.47
151.06
130.77
130.97
138.34
102.09
95.26
95.293
106.37
100.01
108.82
103.75
107.71
138.13
132.61
129.1
132.96
130.02
128.38
135.55
132.19
129.46
140.99
139.78
142.1
150.43
141.88
148.37
151.5
148.94
150.58
132.51
127.96
132.21
146.01
143.65
142.88
154.73
151.44
153.21
148.34
144.82
143.49
141.23
137.7
107.49
108.31
136.2
142.67
144.99
128.45
125.04
103.51
96.969
124.96
126.78
115.48
115.32
139.13
140.05
124.44
128.09
118.07
118.82
116.76
119.99
135.08
128.03
143.01
144.49
139.64
143.69
146.47
156.13
117.84
122.36
102.28
108.57
141.79
141.89
112.64
116.44
122.06
157.02
143.38
135.17
133.68
100.87
139.46
123.05
105.81
140.24
135.19
151.84
138.58
107.73
103.73
115.46
112.74
110.94
156.98
154.03
132.78
129.58
138.06
118.46
131.17
134.86
135.9
142.49
156.7
118.07
133.73
127.56
105.36
112.82
115.08
110.53
112.78
128.16
129.05
129.57
133.57
142.62
130.15
133.25
126.76
121.46
113.45
156.33
155.03
132.33
122.2
121.99
134.94
133.37
126.6
167.67
172.39
158.45
152.92
166.73
149.77
150.72
139.22
121.04
122.04
120.1
113.17
151.38
146.37
143.44
146.89
134.15
128.33
119
139.29
142.28
140.89
136.43
136.02
125.24
113.05
111.89
119.33
115.35
111.74
106.09
138.36
127.66
127.91
140.2
137.7
155.45
145.64
128.71
130.17
124.15
115.53
115.18
112.71
137.07
116.17
112.43
138.22
138.52
128.55
130.39
144.73
132.45
128.06
155.2
134.54
129.99
145.03
135.23
128.19
106.04
101.81
149.1
141.11
134.27
130.99
119.84
125.76
133.4
106.58
104.63
104.13
102.33
132.74
128.83
147.8
141.4
137.84
129.6
122.64
116.36
129.99
130.45
131.28
128.68
127.98
117.68
115.03
89.074
115.1
131.34
109.18
110.62
101.4
125.1
114.54
100.62
99.021
103.85
99.841
120.77
130.9
179.33
182.98
175.75
164.72
200.29
213.88
218.47
189.93
194.74
199.07
193.53
193.06
198.64
194.41
205.89
213.02
183.91
189.21
169.8
168.07
164.49
158.63
146.51
144.25
183.71
178.56
170.84
159.79
203.05
203.39
226.26
221.63
212
225.97
214.39
198.99
177.66
206.95
196.03
178.88
171.07
164.11
205
185.63
176.51
168.88
171.38
157.6
150.66
192.27
178.49
178.26
165.41
218.67
207.93
204.67
190.79
181.74
192.81
179.3
167.38
157.46
150.6
200.48
193.25
184.48
170.26
167.11
161.94
140.77
134.36
140.61
130.8
154.96
151.42
150.05
170.17
164.56
154.32
181.84
166.52
155.27
186.81
175.85
183.67
179
149.83
138.83
124.28
103.68
97.255
151.87
146.23
142.39
138.03
175.45
164.9
143.67
139.47
144.05
136.59
154.52
145.24
144.54
149.7
158.98
151.51
146.61
153.82
147.28
143.56
149.53
141.15
133.38
126.86
129.18
130.28
123.68
127.51
117.3
130.1
132.68
123.66
171.79
164.8
165.56
168.04
160.89
160.72
163.97
160.47
163.19
128.6
131.71
128.46
124.23
124.4
122.33
143.54
155.16
159.25
155.37
147.14
146.74
133.82
160.17
169.86
157.44
146.95
166.86
152.56
147.04
141.08
158.48
149.5
158.11
155.9
151.97
167.37
169.85
147.72
136.28
148.05
149.89
156.04
159.92
