# Supplementary material for: Stochastic pulsing of gene expression enables the generation of spatial patterns in Bacillus subtilis biofilms
Source: Nat Commun. 2020 Feb 19;11:950. doi: 10.1038/s41467-020-14431-9 (PMC7031267; doi:10.1038/s41467-020-14431-9)
Supplement: Supplementary file 7 — Source Data [file 41467_2020_14431_MOESM7_ESM.zip › source_data/figure1_h.tsv]

sigB_YFP
54.606
42.906
34.057
27.002
65.32
51.683
53.057
52.122
62.3
55.051
48.76
39.403
85.38
88.957
104.36
97.149
83.139
97.881
83.074
68.271
56.694
54.042
44.851
35.278
29.283
45.127
35.894
30.993
104.08
85.994
76.373
92.071
77.662
65.417
51.962
55.662
43.839
47.741
34.101
28.415
65.202
55.446
51.946
47.931
69.429
79.72
86.166
85.258
44.272
34.489
31.689
27.618
44.256
35.784
32.726
34.551
28.015
22.592
23.294
34.648
43.185
24.447
25.165
31.046
32.12
40.125
14.691
10.546
11.506
41.341
38.601
35.807
33.698
33.728
34.552
35.191
36.448
37.746
45.048
47.304
42.57
29.944
32.226
30.947
33.798
32.301
28.43
43.216
52.835
58.541
40.987
33.181
31.894
29.361
50.438
46.009
55.121
21.124
24.188
27.513
29.99
25.78
29.271
34.703
30.798
30.044
27.296
70.628
61.505
55.271
78.015
77.424
80.356
42.67
48.96
46.757
47.038
37.817
50.628
31.453
44.698
36.477
33.834
28
28.146
27.652
30.516
44.359
77.045
96.697
29.399
32.593
17.188
44.174
45.206
85.866
32.54
51.147
40.266
37.706
31.2
27.392
35.409
26.159
37.81
60.027
66.408
63.645
31.857
42.068
62.823
70.225
62.888
32.682
24.6
23.463
28.285
68.006
61.062
59.344
47.532
227.69
224.19
205.2
160.12
79.893
67.866
73.304
63.986
46.016
33.888
29.757
23.09
56.6
52.962
48.641
42.428
125.74
128.35
112.02
89.083
79.001
86.872
64.046
62.996
49.388
46.169
54.017
47.79
38.247
31.447
67.798
63.71
55.077
59.074
62.836
59.284
55.487
48.828
48.654
35.657
38.39
39.792
35.149
67.56
58.984
59.664
51.872
45.075
53.774
86.008
89.024
37.528
32.37
29.851
24.926
55.376
73.57
78.957
31.078
33.558
24.765
22.013
26.842
18.735
16.96
16.591
19.542
17.622
22.805
23.451
39.393
33.04
33.655
133.45
110.84
97.069
88.56
126.35
97.533
78.98
70.945
21.685
37.058
44.113
44.514
42.301
43.043
59.968
48.266
41.78
49.814
51.674
47.175
53.657
90.151
74.593
76.646
88.08
101.65
90.2
84.206
75.454
81.404
84.662
78.766
74.091
75.588
86.012
84.941
86.921
88.03
30.542
39.392
38.713
21.726
20.471
20.973
23.801
18.26
25.651
33.843
69.116
60.765
51.707
45.774
77.512
85.636
77.886
58.147
46.641
56.84
73.344
68.786
56.41
35.243
31.898
45.442
49.068
48.708
43.116
40.123
40.35
52.82
65.524
100.51
110.61
41.996
50.981
55.754
54.094
48.736
49.506
27.458
26.87
24.365
24.428
22.012
24.734
48.784
53.634
42.915
53.954
63.302
34.237
33.845
34.969
45.647
59.856
67.238
65.969
33.324
29.171
32.635
43.323
34.259
35.835
38.291
41.684
42.994
45.356
45.013
17.222
20.383
23.09
34.197
19.96
22.599
23.078
24.462
46.588
46.469
41.85
46.276
53.19
49.394
29.253
27.093
26.203
28.054
49.203
54.739
59.247
69.108
77.784
58.572
81.275
156.58
68.098
76.773
69.929
73.909
76.771
72.099
76.835
33.996
41.164
45.666
31.382
33.664
31.245
31.111
83.949
72.831
64.922
59.815
59.496
55.899
50.181
45.929
72.517
102.4
97.051
81.705
75.32
63.295
81.928
90.087
80.403
67.686
62.793
65.826
70.125
86.664
64.778
61.77
64.891
53.825
61.063
76.661
58.849
55.282
49.072
49.078
61.187
63.953
99.493
48.49
57.51
59.655
64.799
41.418
50.559
69.282
18.313
20.626
24.351
24.9
25.23
23.275
50.867
69.816
72.455
65.709
63.046
56.132
59.914
56.536
37.967
52.319
55.233
47.984
69.299
82.79
44.449
40.883
67.867
68.999
65.121
35.682
28.538
33.004
41.751
44.147
34.044
57.789
51.846
55.09
71.324
92.392
101.85
91.894
85.327
76.001
52.609
61.032
95.82
59.838
58.906
57.301
78.387
72.794
71.619
28.917
29.68
46.174
55.926
58.761
77.525
72.405
87.074
111.45
81.549
77.746
50.859
48.423
81.463
74.02
90.454
89.144
47.014
59.178
98.863
96.119
99.949
94.424
71.628
72.976
53.526
56.66
33.272
37.779
40.164
41.415
42.444
50.098
67.099
32.588
187.35
32.512
26.602
70.265
50.714
55.789
51.91
53.8
26.493
54.362
98.033
88.059
44.755
55.092
54.583
48.928
76.565
72.922
37.887
42.788
20.866
32.419
27.184
35.589
61.332
73.907
37.223
89.475
75.735
52.849
52.877
63
39.132
57.497
79.177
42.655
41.452
40.218
45.047
53.291
59.234
56.648
60.3
30.158
30.8
35.911
18.668
24.924
28.741
32.057
31.504
182.74
54.713
46.386
45.663
36.375
56.666
60.032
48.095
31.142
28.145
26.017
23.508
43.969
28.377
28.241
25.242
44.306
39.974
42.43
45.397
46.546
31.682
26.796
22.875
21.038
50.517
33.292
35.068
38.008
39.064
45.041
35.968
36.39
37.622
41.559
38.453
40.656
43.997
39.981
33.922
32.823
45.599
43.892
39.459
35.218
30.26
26.398
21.951
28.281
31.064
30.237
30.516
27.887
23.067
23.122
68.445
68.38
64.345
53.48
47.817
41.673
52.415
44.493
41.275
39.05
35.949
30.28
31.85
27.829
27.647
21.714
23.199
31.132
17.368
16.571
21.5
22.708
22.652
20.589
19.991
21.167
23.665
21.911
22.51
44.654
39.157
35.765
38.092
37.457
40.151
39.548
33.287
32.124
27.716
25.214
40.853
39.849
38.392
39.317
40.866
44.46
37.892
35.656
33.416
31.076
31.433
30.593
45.207
48.206
56.961
21.503
26.081
25.521
22.902
16.248
30.023
55.502
23.585
21.379
21.418
63.005
58.594
54.638
49.148
33.741
32.515
31.729
21.664
30.697
37.861
38.02
33.733
40.747
35.812
35.063
31.317
29.608
26.6
38.36
50.036
54.074
49.892
33.949
50.134
51.399
44.622
35.241
40.371
33.925
28.129
23.421
29.366
30.611
34.317
36.239
37.986
37.275
34.574
43.746
41.885
46.424
42.728
45.066
23.837
23.467
19.579
42.995
37.429
36.583
39.791
39.84
34.559
27.479
36.852
33.145
33.682
26.577
52.539
45.363
36.628
56.012
50.359
39.337
25.761
26.771
22.902
27.637
27.29
32.413
34
34.595
29.537
48.069
44.493
44.711
40.515
42.887
41.86
59.802
55.111
47.758
26.907
24.743
25.701
38.105
45.388
32.977
34.786
28.577
33.424
39.385
43.632
39.294
34.411
25.373
38.378
37.052
31.752
67.153
60.959
54.955
66.255
63.581
59.293
33.484
31.783
29.221
55.371
51.26
45.327
51.343
57.535
59.641
42.706
40.222
35.918
53.489
47.13
20.751
18.002
43.154
49.58
44.184
23.523
21.673
12.263
9.3658
52.742
51.493
54.261
58.707
36.753
39.57
23.478
24.462
34.798
38.263
22.674
21.621
28.579
26.706
32.001
29.358
24.407
22.812
32.335
31.689
24.721
27.302
19.154
18.909
45.155
49.771
21.546
21.086
30.947
46.598
28.685
39.726
27.326
24.474
39.452
37.139
39.544
31.379
27.036
33.742
38.63
22.768
22.636
24.788
38.561
36.223
66.271
62.697
53.25
45.461
25.544
25.273
30.661
40.082
42.777
39.671
48.548
48.944
24.372
22.876
19.974
18.746
24.629
26.287
27.917
41.376
39.441
35.021
32.738
38.998
38.364
35.967
30.992
27.595
28.696
28.494
36.981
59.211
50.868
45.109
34.276
31.375
29.623
55.244
51.919
48.863
37.658
72.009
99.716
86.385
37.138
33.447
30.738
26.302
20.993
31.48
26.93
23.014
51.426
45.209
41.658
31.993
29.543
30.312
27.612
25.8
27.737
34.624
31.212
28.381
25.722
22.405
18.022
16.323
27.834
24.187
22.33
44.45
48.465
31.425
26.348
27.44
24.586
20.578
26.258
23.841
20.655
24.271
22.368
62.998
25.097
20.243
21.635
22.386
32.011
32.918
32.472
72.929
38.843
32.071
68.762
49.221
43.645
28.307
20.776
36.184
35.652
36.75
43.907
33.246
32.251
42.378
20.144
16.913
19.605
17.136
22.908
20.57
53.932
45.819
22.908
22.868
20.126
21.713
20.398
41.237
35.959
49.94
59.901
21.922
22.359
9.2125
15.127
21.423
14.576
21.636
23.916
36.032
20.991
20.682
16.214
15.742
16.305
31
22.101
96.969
90.756
74.404
69.537
96.83
87.065
72.324
67.223
58.637
56.137
51.069
46.188
44.409
35.247
34.505
39.148
127.76
108.38
137.16
120.45
121.39
126.24
111
101.89
179.66
164.81
147.72
125.93
181.13
151.57
129.86
106.76
89.314
135.44
105.84
92.448
75.165
132.35
111.36
97.892
89.506
72.49
107.94
91.407
80.166
74.198
130.72
122.71
97.265
77.115
68.725
65.195
55.123
71.96
65.822
55.396
42.962
38.198
73.923
61.914
55.104
44.736
38.122
76.656
66.385
58.307
44.239
39.205
35.674
72.473
74.799
117.87
108.61
101.57
85.155
74.025
70.475
60.839
49.456
96.503
76.399
59.819
92.035
93.901
76.774
69.933
60.78
55.57
48.67
35.79
26.673
58.545
53.374
44.532
39.759
71.625
63.184
79.541
63.501
57.345
46.27
80.581
65.768
63.104
60.225
56.234
51.319
45.004
78.815
67.204
58.814
59.51
46.585
40.667
80.981
74.452
67.492
90.238
50.285
45.228
86.914
77.1
59.297
55.999
48.932
56.285
81.941
72.442
74.201
57.589
62.25
93.922
64.286
55.11
49.221
60.087
52.753
50.716
84.522
77.988
78.555
63.341
53.049
60.495
67.813
53.918
67.138
46.228
45.738
50.562
45.652
53.796
50.147
55.023
44.802
52.884
41.844
35.552
31.897
34.032
46.271
29.822
37.819
57.557
56.368
49.103
