# Supplementary material for: Stochastic pulsing of gene expression enables the generation of spatial patterns in Bacillus subtilis biofilms
Source: Nat Commun. 2020 Feb 19;11:950. doi: 10.1038/s41467-020-14431-9 (PMC7031267; doi:10.1038/s41467-020-14431-9)
Supplement: Supplementary file 7 — Source Data [file 41467_2020_14431_MOESM7_ESM.zip › source_data/figure1_i.tsv]

sigB_YFP
79.934
114.25
100
86.224
176.44
147.61
166.21
145.53
134.29
114.4
99.354
85.535
112.07
96.774
131.84
145.19
133.67
144.9
128.8
109.84
99.988
90.807
72.773
61.785
72.441
110.9
90.923
79.284
68.816
60.765
121.02
101.64
97.237
126.96
112.15
99.155
137.28
107.07
82.939
71.932
128
123.99
110.17
80.019
86.612
76.849
67.163
106.06
80.592
70.356
119.04
115.32
101.24
78.542
73.338
69.582
53.434
48.231
76.973
67.2
62.45
60.07
67.353
59.55
52.999
61.099
71.727
67.87
59.84
51.672
41.026
35.162
90.536
79.795
75.013
93.982
85.159
73.436
83.544
72.336
64.845
80.548
71.803
101.94
97.209
79.442
90.46
71.373
65.992
56.661
46.054
36.413
56.671
48.118
42.206
42.66
78.422
58.091
53.01
62.4
61.05
91.555
68.873
61.019
53.242
60.898
56.217
59.619
73.314
73.723
69.567
66.376
67.075
61.921
56.441
52.509
44.73
45.288
48.59
88.277
71.329
65.325
61.217
68.839
61.38
56.949
64.737
38.28
34.069
67.654
62.733
55.139
39.424
35.168
35.396
51.119
43.422
64.827
68.427
70.324
60.584
49.807
66.447
66.739
54.671
57.714
59.772
54.892
60.538
55.551
54.78
46.195
51.788
73.429
61.024
54.932
81.889
65.026
94.049
75.261
67.567
60.691
55.133
58.683
45.734
51.3
56.06
48.187
48.107
53.439
50.011
43.28
65.066
55.003
66.441
56.425
84.343
98.598
37.083
60.473
80.009
69.452
72.165
64.712
52.902
58.063
74.334
65.172
66.811
61.738
57.629
76.81
30.234
28.716
29.996
64.078
58.294
50.531
51.842
48.936
51.784
55.275
58.955
54.578
63.05
37.742
33.416
27.426
55.354
48.916
47.836
59.132
52.866
52.483
38.799
40.081
42.163
49.167
55.573
52.094
49.248
62.854
54.664
53.271
65.37
61.15
64.568
56.899
54.375
53.847
75.694
38.43
38.543
35.37
46.023
43.366
59.093
59.678
52.022
81.304
57.787
66.933
66.707
80.391
79.563
35.359
40.509
46.673
46.21
46.318
42.899
47.534
44.039
23.97
24.259
31.439
64.301
61.145
63.286
63.867
40.978
53.114
67.512
62.612
61.371
72.976
38.919
40.776
67.206
67.742
64.623
70.958
70.993
61.919
66.42
49.117
43.757
46.524
46.724
57.742
56.383
62.436
44.006
45.387
42.638
75.811
76.543
84.092
65.317
63.684
67.606
69.202
70.944
70
62.628
50.349
67.978
54.45
47.781
45.18
61.878
74.169
76.699
39.527
33.982
48.304
51.779
68.557
64.201
64.53
70.689
77.808
69.381
42.365
64.631
86.045
84.705
70.025
75.272
54.71
46.512
61.604
66.127
69.408
60.585
48.679
82.116
67.452
57.934
48.217
108.29
90.551
82.944
107.27
105.57
96.002
79.13
71.004
60.167
65.62
98.083
96.595
91.879
64.477
56.403
48.459
46.071
59.051
57.438
46.366
34.287
41.251
48.713
46.814
49.657
38.053
38.299
37.834
59.558
53.428
46.068
54.698
53.97
49.585
85.72
77.7
49.93
59.634
62.404
66.842
90.369
54.042
74.787
56.519
56.233
75.834
72.691
90.46
53.909
58.791
79.397
39.851
80.66
66.359
61.625
51.469
51.002
62.536
63.133
52.23
45.634
57.954
62.402
52.98
50.688
45.498
42.88
50.704
60.401
44.628
55.032
61.219
68.979
66.583
57.405
71.078
59.61
49.295
42.615
64.124
57.736
51.402
64.661
64.525
56.995
52.813
75.283
71.741
67.538
57.823
53.705
49.902
39.979
35.042
57.026
48.661
46.266
61.391
56.672
59.876
62.512
69.552
78.554
95.146
81.086
72.608
59.551
49.651
69.503
55.851
46.72
39.983
36.901
37.136
45.719
56.696
57.315
51.214
59.363
60.023
56.372
64.003
55.13
47.055
46.819
41.004
34.268
33.259
25.211
31.434
38.333
37.247
34.825
43.153
44.051
41.947
40.661
45.201
58.68
55.733
55.327
49.001
57.182
50.862
45.54
45.848
49.274
40.519
47.23
35.256
36.654
36.052
40.32
47.461
58.97
62.781
73.999
71.69
61.699
43.378
58.398
45.394
38.813
35.013
53.215
47.106
71.2
82.953
71.944
61.828
69.656
71.897
64.173
37.422
40.641
48.178
44.672
43.088
44.828
74.08
63.679
57.927
52.365
48.665
50.813
47.928
44.962
45.238
59.752
52.732
49.727
47.298
48.731
49.822
65.253
48.199
43.035
44.711
44.329
48.559
66.793
78.217
51.541
58.761
62.816
59.684
81.9
41.711
42.85
42.036
46.032
49.177
60.58
46.091
29.542
49.493
55.817
38.553
38.556
44.631
56.928
39.431
32.392
60.442
69.456
53.773
42.971
43.655
58.578
47.766
47.956
40.682
40.617
58.234
61.875
54.145
77.928
42.641
35.251
26.223
24.163
43.327
49.549
39.708
32.494
30.584
30.122
36.592
59.374
54.571
60.337
81.563
45.774
58.245
50.757
69.139
82.748
60.578
68.263
61.624
73.991
73.982
69.906
64.34
85.45
85.678
68.46
59.42
51.826
45.312
66.607
68.347
70.034
44.836
56.678
58.121
52.336
47.897
40.544
35.124
26.601
24.251
41.774
41.901
46.129
29.127
37.037
42.612
40.288
55.406
50.722
46.306
39.96
57.415
28.256
41.299
62.52
53.678
52.701
50.522
52.566
50.484
55.39
49.75
119.03
105.95
88.624
114.55
159.33
82.466
113.55
99.486
87.323
104.65
86.352
71.771
108.47
82.909
71.94
105.43
87.99
73.426
78.262
99.953
83.298
67.283
54.812
85.964
74.402
79.509
71.504
80.435
90.023
89.356
53.496
52.975
45.638
41.995
41.862
45.894
41.63
92.978
105.48
84.739
123.25
88.776
80.332
158.93
120.9
87.435
119.81
96.439
82.009
65.774
56.005
51.728
60.891
49.546
41.756
96.994
86.161
106.53
100.19
85.126
95.227
84.538
74.924
74.374
71.774
79.582
93.724
89.381
71.517
79.57
58.027
65.724
62.044
46.704
40.973
56.932
86.212
71.408
73.498
63.947
49.526
57.624
48.698
63.763
80.051
74.635
74.999
69.317
58.818
51.647
40.422
37.733
44.895
41.668
36.694
69.62
64.611
57.531
53.907
55.415
49.089
38.966
33.244
99.355
103.79
99.487
87.143
76.663
65.15
63.733
67.999
67.148
65.231
68.397
61.63
59.847
62.417
65.382
71.149
69.699
57.984
55.384
87.573
81.713
71.778
75.141
72
67.262
58.392
51.879
49.174
49.502
47.906
45.119
43.095
42.703
78.19
78.044
69.127
48.299
29.874
31.147
27.613
35.409
46.153
52.488
54.647
48.27
63.946
56.525
54.205
52.667
76.321
77.465
68.588
82.092
57.934
65.532
60.049
69.598
50.446
43.646
50.844
46.796
45.33
74.414
64.229
65.962
81.801
67.072
61.888
71.362
61.547
75.372
67.938
58.469
59.003
67.662
69.624
53.4
62.266
52.316
51.7
59.053
43.903
53.517
61.711
70.353
81.918
73.077
41.541
49.822
59.882
54.218
51.012
57.029
78.61
58.527
40.488
58.857
69.607
55.57
59.12
68.016
79.953
71.467
70.618
78.404
50.643
54.937
39.86
61.197
82.229
103.31
92.916
78.704
73.46
79.996
79.824
84.729
74.747
82.729
68.979
51.677
95.781
94.794
80.693
66.303
83.091
70.04
66.058
79.647
84.512
76.569
77.383
81.828
67.987
57.042
61.448
52.811
51.277
64.769
70.824
81.096
61.514
51.322
67.774
69.901
60.349
51.928
59.273
54.177
72.67
66.303
79.072
83.939
38.02
52.093
72.135
73.308
95.664
90.494
103.2
110.84
86.338
89.415
88.767
93.171
91.901
116.85
119.19
121.58
86.387
85.64
78.069
77.648
71.998
88.955
90.151
85.836
94.78
93.85
98.117
102.43
102.45
104.8
108.45
106.57
109.47
110.57
106.19
111.54
114.61
121.47
117.11
105.41
101.86
109.82
128.52
141.93
162.37
72.196
66.823
66.047
134.67
127.91
121.68
112.2
106.08
93.539
76.067
69.509
75.078
77.861
79.482
110.83
104.34
91.6
90.913
87.116
76.523
74.69
72.052
66.665
77.676
107.97
96.619
95.067
95.483
97.78
97.932
106.38
99.397
104.99
106.94
127.55
142.02
144.36
106.62
103.02
96.609
88.784
83.559
84.531
108.01
77.46
79.909
114.35
120.32
112.62
104.29
109.02
119.34
106.42
93.799
61.672
58.041
58.681
70.917
65.584
68.516
75.094
83.68
80.943
80.251
78.028
71.583
72.039
97.157
89.71
94.565
104.97
101.21
98.335
110.83
101.44
107.95
113.1
130.62
128.6
83.405
95.038
120.24
130.23
154.87
142.76
134.87
133.72
95.166
86.727
87.784
121.27
148.71
99.564
93.632
105.04
89.147
85.256
88.038
88.029
114.77
115.25
95.93
106.82
127.09
108.67
121.31
127.13
76.481
88.254
70.162
68.85
102.37
95.306
131.51
144.6
119.96
111.85
187.3
114.62
107.03
151.38
134.8
76.241
79.899
107.46
105.28
165.47
135.32
140.53
148.64
157.14
78.003
79.307
224.52
68.361
66.46
97.052
84.11
104.31
100.3
126.31
136.41
133.39
112.43
166.46
174.97
66.12
65.564
56.071
50.996
101.07
87.299
99.466
132.98
78.799
98.293
103.2
137.04
74.305
119.05
104.34
81.849
99.02
91.477
87.441
91.876
104.9
105.11
102.73
120.54
109.37
95.872
100.02
130.58
125.58
111.7
105.51
169.95
179.21
181.04
177.91
75.986
73.674
70.69
150.68
151.3
81.108
81.31
74.731
78.34
110.85
90.59
85.593
80.925
91.188
92.847
105.13
97.165
113.01
121.11
82.899
83.092
118.98
101.62
108.46
93.738
117.94
125.01
92.463
173.8
135.79
222.12
113.89
100.87
113.98
157.5
104.23
86.058
83.933
84.778
91.016
91.683
88.277
80.24
105.34
112.29
84.359
91.887
109.08
80.338
80.849
78.256
84.2
97.57
103.46
126.92
127.97
128.03
127.74
130.13
127.07
125.76
111.4
