# Supplementary material for: Stochastic pulsing of gene expression enables the generation of spatial patterns in Bacillus subtilis biofilms
Source: Nat Commun. 2020 Feb 19;11:950. doi: 10.1038/s41467-020-14431-9 (PMC7031267; doi:10.1038/s41467-020-14431-9)
Supplement: Supplementary file 7 — Source Data [file 41467_2020_14431_MOESM7_ESM.zip › source_data/figure1_j.tsv]

sigB_YFP
7.597
12.581
9.0728
8.7047
8.572
11.995
8.6618
6.0076
5.3283
3.6941
9.5619
7.0321
7.1232
9.8711
11.364
8.7475
8.3128
4.5785
11.851
13.466
11.438
11.747
14.391
9.8918
10.974
9.0479
16.14
12.488
10.293
10.643
13.728
8.5511
9.0679
10.447
15.117
12.836
11.274
5.3893
7.826
6.7584
4.4958
5.6334
3.2507
3.0996
3.5399
3.7633
-1.0692
0.3968
0.6114
5.1561
6.3358
4.8852
3.9488
3.5381
10.486
10.322
12.6
10.33
12.447
13.169
11.549
-0.21688
0.93246
0.041457
4.3818
6.4559
7.5903
5.5212
9.0649
10.674
10.332
9.4185
9.5072
13.118
8.6933
9.522
8.7278
7.4876
4.7318
5.3613
6.3301
3.3529
3.4125
1.2885
0.96844
9.4482
7.0045
4.587
3.4932
2.5354
9.2542
7.1458
9.0666
10.531
7.2076
8.2786
3.9892
6.9545
7.2721
8.6388
7.4083
7.0469
3.311
4.2591
2.8458
2.2617
7.8163
10.594
9.8229
3.044
3.4713
4.5115
3.974
2.3421
5.1037
4.3276
3.8846
4.876
5.0678
5.4775
7.0236
5.7775
7.0189
4.8616
3.2458
2.441
1.2805
0.58939
0.8184
10.301
11.948
3.9398
7.3172
12.474
12.147
16.15
14.508
8.2502
11.493
11.616
14.515
11.875
10.033
10.302
13.149
10.457
8.0958
13.233
12.435
13.052
11.921
12.136
11.078
8.5698
4.5356
11.795
13.865
10.803
11.184
9.8293
9.9556
6.7542
7.8474
9.1455
13.02
11.924
7.834
11.083
7.4755
9.5408
13.972
12.066
8.9185
3.8338
3.7678
8.5068
5.7259
6.6277
9.997
8.9552
10.427
7.3283
6.5101
5.7731
12.439
11.96
9.4977
6.8046
8.6407
12.889
8.8998
7.3632
9.4546
1.2508
7.0586
6.8555
5.6061
3.6709
0.8645
1.9448
4.5763
3.7272
3.6778
4.6979
7.1171
5.1955
3.7458
5.9705
5.1404
8.7853
5.7766
-1.8407
-1.3449
10.551
9.5606
3.6831
2.97
1.2179
0.76358
0.49158
1.5188
6.1004
2.7879
0.657
8.8619
9.5616
5.3385
4.8325
5.5606
3.5826
3.4901
3.3445
4.6437
1.8614
1.1079
-0.43057
0.48659
0.99905
5.4845
3.8189
3.446
3.7337
2.5954
1.8142
1.3672
1.8006
6.3275
7.3237
5.0188
5.5198
1.3924
2.4999
5.6125
8.1747
4.1147
3.3025
1.9795
0.61478
2.024
-0.02431
-1.3065
2.5115
1.8204
3.5976
2.7187
-1.8712
-0.66898
-2.4083
-1.248
-1.213
-0.74385
-0.81993
1.4867
-0.5424
2.925
3.145
4.7916
5.2024
0.67198
0.31587
6.4678
3.1297
4.6924
4.7443
3.043
5.2139
2.3094
2.419
2.5449
2.4514
0.65046
-0.60361
-1.0368
5.7362
4.3932
6.685
3.9857
4.517
4.6067
6.5108
6.5764
6.4577
5.4107
4.6993
4.8868
3.9334
3.0388
1.8176
0.59921
1.7696
3.388
2.2285
-1.285
-1.5053
-1.4022
-1.1246
3.4366
2.4396
4.9977
2.8657
-1.108
1.1752
3.8839
5.3658
3.4949
4.0138
5.9441
6.291
3.9927
4.5519
2.0654
5.426
2.5551
2.4185
2.1639
2.3252
1.1757
2.5149
2.0951
5.4971
3.7714
2.968
5.3293
5.5868
6.4561
5.1073
7.7815
4.9863
4.3545
6.2739
3.7637
3.4725
5.5602
0.72296
-1.3177
-2.0091
4.4393
3.4785
1.5097
3.4262
3.7161
3.0804
3.3003
6.2183
5.7041
4.1941
7.8226
6.8059
7.3427
4.1358
3.8491
2.5658
7.6336
8.128
7.9915
5.1872
3.589
6.1827
4.4486
5.3891
4.6599
-2.5611
-3.8194
4.5268
2.7561
-3.2401
-3.688
-1.7868
-2.2694
1.1772
1.877
-0.12493
-0.23754
4.035
6.8058
2.846
1.2911
2.9766
3.7944
1.5005
5.3096
0.86045
1.6711
1.6971
0.55372
0.77477
1.8684
0.89265
1.276
2.3865
4.0755
-0.19122
-1.4859
3.2103
0.5312
3.2489
4.2285
4.1737
4.1083
3.6602
3.822
6.5684
5.2429
3.4064
0.93532
1.8504
0.99665
-1.395
-0.17428
1.339
1.5538
1.2585
1.7787
-0.68446
0.74426
7.5335
7.4248
-3.5201
0.30057
-1.3592
-1.2508
-0.4222
-1.1331
-1.3465
2.0171
0.78755
0.83181
1.5607
4.0646
3.4463
2.4007
2.1579
-0.77854
-1.5386
-2.6127
-1.9342
-1.1518
-1.7899
-0.50823
0.37711
0.38547
-2.7927
-0.25622
0.42091
-3.0638
-2.1943
-2.2684
-2.5293
-2.2542
-1.6696
1.4172
1.5338
1.0632
2.6242
3.0919
1.9864
-0.073162
1.4376
0.66454
-0.17755
0.20218
-0.81627
-0.30748
-4.2526
-4.5332
-2.6959
-2.0659
1.2311
2.476
2.6603
1.8395
0.64669
1.4537
0.15392
1.5813
2.1523
1.6583
0.80499
-1.8952
-2.13
-2.1891
-2.0568
-1.1448
1.2285
-3.8362
-5.3506
-4.3692
-4.6538
0.44694
0.70937
-0.99177
-2.0375
0.37699
0.64309
-0.59591
5.2445
-0.2592
2.5049
2.4555
3.0919
1.4292
2.0889
2.1086
1.2458
1.2752
1.2088
1.9095
2.5082
-2.0351
-2.0717
-1.7349
-2.4157
1.0681
2.6583
0.58998
-0.2143
2.7067
1.9194
-0.64939
-2.417
-2.0113
-0.25421
-1.0176
-1.8738
-1.3675
-0.98982
0.60132
2.4195
1.6806
2.2231
0.37642
-0.58621
-0.0015475
1.4431
-0.53116
-0.24221
1.2645
2.0512
-2.7346
-4.337
-3.8758
-2.5109
-2.8699
-0.26948
2.2526
2.0539
4.669
3.1413
3.008
4.5672
3.2566
6.9752
7.2392
2.2108
2.6658
3.4001
1.3221
2.0245
3.2269
1.7127
2.6251
-5.0812
0.32311
1.7676
1.5532
5.0752
6.0114
5.8654
-1.0732
-3.3941
-2.3582
-2.4753
0.60068
-1.0514
-2.4805
-1.5632
1.0336
1.152
3.7584
3.1442
1.5621
1.2531
3.4232
1.1985
1.3843
2.4347
2.0369
3.5114
2.5933
2.5546
5.0234
4.8092
2.5266
1.91
1.9636
-1.2978
0.42304
-2.7292
-2.0464
-1.3784
0.43844
-2.5529
-1.7729
-1.9353
1.5921
0.40316
0.66258
1.9133
1.2286
-0.45311
4.685
5.1366
4.0618
3.2046
-3.8707
-4.1251
-5.0859
-1.4967
-1.2768
-2.4994
-3.9603
-3.3511
-3.9981
-2.7381
-4.5309
-3.3079
0.63306
-3.5824
-2.2385
0.099856
1.3728
-0.58754
3.1462
3.0875
2.8121
2.7029
2.2674
3.5126
1.5251
1.5967
4.9354
11.235
-0.97374
0.11541
1.3581
0.13054
3.8856
4.0899
-1.6257
-0.41751
0.78514
3.869
-6.8393
-4.9073
-4.0267
-4.204
-0.96102
-0.58932
0.40134
1.3959
1.2701
1.8682
-0.52416
-0.12494
4.5286
6.0827
2.9275
5.1933
1.931
4.0168
1.3523
3.3046
-1.1107
1.0522
-2.3586
5.2798
2.4694
2.7337
4.7973
2.9878
1.8552
-1.0197
-0.84245
2.2639
0.026611
3.1827
-1.9513
2.8498
3.4058
2.3614
5.0518
1.9946
0.95444
3.1537
-2.3606
-2.4657
-2.1416
-2.3468
-2.7456
-2.588
-1.953
1.0723
0.98181
0.65839
6.2998
6.1462
5.9919
5.3113
7.5127
2.3807
1.1372
-1.0775
5.6297
5.8206
8.3204
6.785
5.9464
1.8969
2.2148
0.88758
-0.090905
0.16908
-3.5376
-3.7135
-2.399
-3.6753
-2.2745
-3.8025
-1.2183
-1.9285
-3.3199
-2.414
-1.6271
3.6697
4.2853
2.1125
-1.0666
1.6977
3.1586
4.4047
4.4581
0.069369
0.11164
-2.2848
-2.5157
-2.1885
-3.0565
-1.5001
-3.159
-1.4103
4.9709
0.00094836
0.58806
0.2299
0.54922
-1.2957
4.5974
4.3064
0.83146
3.9927
-0.66151
-1.1685
-4.0941
-1.7085
-1.5942
-0.33443
-0.29074
-3.4241
-1.5011
-2.1851
9.6758
1.9479
-0.25421
1.9869
1.6048
1.5292
8.7526
11.583
9.8261
13.251
4.3953
2.533
-1.8801
-1.9196
-1.0334
3.0489
4.6515
2.0513
0.5284
1.3373
1.5784
1.2953
4.8123
-2.69
-3.4446
-1.6616
-4.4866
-4.1563
-5.4019
-3.8944
-2.9519
-3.4325
-2.8134
-1.5761
-0.62249
-1.5391
-1.2076
-2.1753
2.2607
3.1991
2.2616
1.9613
1.3864
1.5533
2.2119
3.1049
4.383
9.694
0.17639
0.85401
3.2837
2.2961
4.6718
-2.0075
-5.4907
-1.8748
2.1849
1.4624
4.5575
1.7909
2.4478
-3.7645
-4.6368
-4.0432
0.52773
2.2581
1.8915
2.0479
0.58906
1.0263
4.8354
2.9829
-0.14699
-2.4952
-1.3134
1.3319
-0.90946
2.1435
-0.45158
-1.1896
-2.1477
-1.4191
-1.6269
0.050622
-1.7697
-3.3003
-0.94194
-1.4323
0.80619
-1.0192
-0.95679
2.088
1.0965
5.7482
4.4534
3.9658
6.9058
1.7507
3.7667
3.6947
7.7589
-3.225
9.5415
8.8933
-4.5408
-1.2512
-0.23349
1.2197
1.7655
-1.8874
-0.50515
-0.89347
-1.7475
-2.0428
1.9404
2.5037
4.2834
0.056785
5.4472
5.0377
-1.4396
-0.036954
-4.6431
-4.0813
-1.3516
2.691
-0.87967
3.0071
4.2277
3.4242
2.6932
3.059
13.525
-4.2817
-3.0145
-4.7609
-1.9027
-1.9621
-4.2397
-3.1164
-3.4737
-1.0763
-0.75127
-0.99918
2.349
-1.8226
1.6121
5.153
3.7888
2.8126
2.4812
2.4453
1.5398
-0.88088
-1.23
-1.8495
-2.1114
-2.7131
6.0594
3.7366
2.6948
1.1544
-1.5708
-1.2318
1.9906
0.0033918
1.2252
1.09
-0.2902
1.509
1.3364
0.16466
2.0013
1.3163
-0.71766
-1.1474
-1.487
-2.291
-2.0123
0.0055291
0.9832
2.8555
2.8511
1.7674
2.888
3.1772
3.0231
3.1793
4.1582
1.2293
3.2862
-1.1615
-0.91514
0.82996
0.97481
0.55285
1.4226
0.83897
-0.020488
1.8854
2.5245
1.6432
1.9487
2.4117
3.6585
-1.5371
-1.3121
-0.13625
-0.3066
-1.3061
1.3669
-2.0566
1.5651
-3.0569
-0.97557
-1.9702
-3.4552
-1.8203
0.45425
3.3401
2.8764
1.0486
1.5066
-1.8897
-1.5918
-1.5117
-0.81123
-2.0234
2.3461
0.18125
-0.75509
0.50095
-0.94766
1.8452
1.0481
1.4155
1.1008
0.9902
5.1538
4.4899
3.1128
4.0936
3.4154
4.6508
2.7812
-0.021697
3.6427
2.4941
0.54579
-0.0067884
2.551
0.53553
0.50847
-1.6684
1.5151
-2.2777
-5.1147
-3.4183
-2.1363
0.60786
-1.5917
0.68127
-0.6261
-4.848
-2.8483
-2.2759
-1.6272
1.1204
0.59652
-0.085139
-1.1309
0.074053
0.88337
1.5526
1.8877
3.388
0.6986
1.7406
3.0094
3.1282
0.91728
1.1519
2.0957
0.33706
0.28931
1.4612
3.2702
-1.1056
-0.075475
3.2938
2.885
2.788
3.3353
3.3769
3.932
3.1558
5.1352
3.6729
1.6242
2.7428
3.8335
2.9458
3.4907
4.7625
4.7604
3.1458
4.0328
5.2582
3.2673
2.9668
3.4652
0.54303
-0.20912
2.1184
5.014
-0.11746
0.28697
0.85471
1.2339
-0.27049
0.75781
2.0688
4.3899
-2.78
-0.8952
0.70747
1.3432
2.3298
3.4984
5.8523
0.067132
2.4877
4.5353
6.3493
0.94534
3.1959
2.2943
1.292
1.8811
1.8777
3.0985
3.3016
2.4845
3.9095
5.7858
5.6182
5.7166
2.2465
3.6824
1.3125
2.528
3.9559
1.9715
2.3527
3.2179
3.9128
5.429
5.6666
4.3937
4.3414
3.6717
6.8389
2.9257
4.1339
5.0209
5.4992
7.6719
7.2343
5.1084
5.0081
5.1389
6.3521
7.7051
0.81128
5.2677
6.1325
3.6232
4.371
6.833
2.3466
4.3287
2.9847
5.1608
7.4867
8.3305
0.11649
1.1429
1.5984
1.9347
2.1308
4.1669
3.3369
3.1923
2.5674
0.23643
2.9083
0.047322
1.2082
1.9448
3.3939
-0.25565
2.1045
2.2736
2.5172
3.2534
1.5621
6.5189
6.6429
7.7669
6.9803
4.898
4.3642
2.6778
5.0137
5.5008
4.9505
5.4773
5.8319
4.884
2.7965
4.7841
2.653
-1.1833
2.5536
2.842
4.0209
4.3839
4.6886
5.6302
2.515
7.0864
6.5571
1.7653
3.7473
3.1911
-1.8901
-0.53801
-3.1988
-1.8405
-0.63764
0.39048
2.0878
-0.55312
-0.9024
-1.0762
-1.9976
-0.3219
1.4645
-0.0089537
0.95878
8.8719
6.8057
5.8852
6.2445
6.4714
3.7035
4.3883
3.305
3.3427
4.7349
6.2616
7.58
2.0443
2.8104
-2.428
0.44281
0.60911
0.45977
1.876
-3.0663
-2.011
2.6215
2.583
3.2422
3.954
6.7781
5.3737
6.2003
4.5252
4.0173
4.776
5.852
3.0796
3.542
3.7458
5.1007
5.4567
3.5139
3.9694
8.777
7.8602
1.4611
1.6541
4.2917
-0.29284
1.3135
7.5112
7.7088
1.047
0.16641
