# Supplementary material for: Stochastic pulsing of gene expression enables the generation of spatial patterns in Bacillus subtilis biofilms
Source: Nat Commun. 2020 Feb 19;11:950. doi: 10.1038/s41467-020-14431-9 (PMC7031267; doi:10.1038/s41467-020-14431-9)
Supplement: Supplementary file 7 — Source Data [file 41467_2020_14431_MOESM7_ESM.zip › source_data/figure2_d.tsv]

distance_from_top_of_biofilm	wt_315	wt_316	wt_320	wt_321	wt_325	wt_326	wt_327	wt_328	wt_329	wt_330	wt_331	wt_332	wt_333	delru_171	delru_172	delru_173	delru_177	delru_178	delru_182	delru_183	delru_184	delru_185	delru_186	delqp_91	delqp_92	delqp_93	delqp_94	delqp_97	delqp_98	delqp_99	delqp_104	delqp_105	delqp_106	delqp_107
2.25	0.22123453232159118	0.2315261837281286	0.23978352768782907	0.24877405863094007	0.257181823871884	0.24086371428283232	0.18148870377313836	0.2526995750462619	0.26915011826023816	0.19197063383507051	0.2876930065521071	0.23374952525807238	0.25968152607563	0.2567466180210469	0.27302815635963934	0.270130985541686	0.3306298300373719	0.28961782146741843	0.2590872954624341	0.26907381795962576	0.30135014303943813	0.2036808051107287	0.17808859933576196	0.14117331673663755	0.14155645460002625	0.15554270489594504	0.1493863125164406	0.18619211174628028	0.15192734015232917	0.16310046141514886	0.15392574425063582	0.14715911077344423	0.0729819738018062	0.05373085127899346
2.5	0.21959611052634356	0.23032735996911968	0.23877328325266212	0.24762099147553943	0.2543719621557461	0.24181415758813948	0.17967603451047004	0.25510524158959563	0.27296412289117467	0.19203610204762883	0.2881461063602838	0.23089499544721653	0.25834848379236003	0.2590493879580211	0.27488263622408377	0.2707933039206946	0.32697379527926235	0.28657379483019224	0.2612703368423326	0.27150052401294034	0.30327842238345765	0.2039121168752994	0.1791675653095293	0.14157602977997402	0.1411208456638577	0.15747095288343685	0.1503246389906676	0.1834070395080528	0.149039691327637	0.16267792759044092	0.14942282698033826	0.1466009688051073	0.07241840707760727	0.05412205173238299
2.75	0.21929352124237533	0.22977858960168465	0.23543130867783238	0.24724859515926115	0.2542252792353376	0.24108154722639527	0.18080047866726254	0.2613710080143573	0.26972052067892266	0.1919257603878336	0.2878133242319022	0.22860119002048634	0.2667279754155896	0.2595232589625227	0.27717254467761965	0.2663297715805426	0.3274491027246123	0.2828827396205705	0.2659554906910899	0.2747014376463207	0.30528587659852746	0.20759740102752341	0.17693854768439296	0.14126543195871538	0.13899680176761922	0.15977667448770724	0.15465008601594007	0.18089339404605087	0.1459031879150438	0.1616002471717061	0.1509232306999211	0.14839411087285054	0.07270599932094347	0.053654600291031744
3.0	0.21585192602841174	0.22799596487269913	0.23542796209551775	0.24496814859950336	0.2566069160189706	0.24254941002036018	0.1802575234609574	0.26054596879604186	0.27351233160682376	0.19336874781064226	0.2902892426460846	0.2332498319400843	0.2697603150500825	0.25413342348912954	0.27748387825997284	0.26652426395094175	0.3285342963083489	0.2796365089126523	0.26851636565222253	0.27455595785954484	0.3086903788412477	0.20899212350967103	0.17225321760056098	0.141795815832032	0.13966472648144262	0.1579231960041152	0.1545841706328375	0.1811613384413464	0.14605082768851374	0.1600548234722423	0.15289078072676474	0.14798648249355184	0.0737111644931025	0.053228281250216794
3.25	0.21751609491990367	0.22432748653811144	0.23194139996488589	0.2429959702835233	0.25321729954433014	0.25000583124217113	0.17909496505854108	0.2563572338997308	0.27411733328374244	0.1915373165611536	0.2861552462750168	0.23713449546634638	0.2713513119909386	0.25032797766314	0.27794034974531256	0.26650883189127783	0.3246319468349753	0.2818060277489363	0.27495059979983283	0.2787853174161078	0.3090181736902296	0.20597926784547002	0.17366701770625942	0.1430599712604268	0.1407196612925051	0.15743836034387157	0.15362875374175794	0.17774811997524764	0.14476453877746623	0.1572687241556814	0.15648040140136626	0.15059668455003475	0.07434455454599519	0.05369940252421435
3.5	0.217900535160286	0.222144314624421	0.22704776099216942	0.24426165227517638	0.25252015503050074	0.24294706461279372	0.18435175945333065	0.2577103514477528	0.271309927859414	0.1908249458207894	0.2856014607958569	0.23349673244777938	0.26964984450953017	0.24959570281097151	0.2754829834837769	0.264331675167394	0.3270411001704336	0.2778022305803639	0.26732639152573445	0.2762667840650496	0.3102333114844384	0.20668534166764546	0.1755407544721718	0.14303498940181758	0.14105849899241754	0.15720980959681405	0.1551594911272926	0.1781863366010464	0.14256241210343468	0.15515676975551998	0.15634171779288528	0.1534115435021615	0.07654915286521236	0.05418808816228155
3.75	0.21505008622038355	0.22445416719681177	0.2274797014289052	0.24358465168471188	0.25389092050708123	0.24333855518211206	0.18189745226989018	0.2590811913272715	0.2756830695786519	0.19051134676565837	0.2885050608849062	0.23833574116180947	0.26482021951831025	0.24933448153391927	0.27380004075834097	0.2659690809283811	0.3253244428313244	0.28049070051795927	0.26890041849258284	0.27642312854904927	0.3132193841276625	0.207606732162196	0.1750288877023558	0.1440605710396403	0.14179768908735538	0.15586541485180047	0.15534056420416098	0.17743012871319555	0.1434414246879187	0.15625455982288755	0.15294350204767404	0.15239567282326444	0.07480644791708017	0.05482717983655528
4.0	0.2143408536925935	0.22719712680023746	0.2273372710213466	0.24469154109061048	0.2553043278009814	0.24571624005951048	0.1809878493548051	0.25885777403946525	0.2737680006602037	0.18984132649795518	0.2878665343253357	0.2383104947242237	0.2663117157213036	0.2507737187487055	0.274807641367279	0.26674649484960866	0.3251731955923346	0.28508959067561485	0.2705097041025588	0.2786320909144255	0.31202609005467	0.20769747926202473	0.17339529052167393	0.14543627050337535	0.14052268550406302	0.15603060250386855	0.15333000899019425	0.17393569797934758	0.1434050488244002	0.15522560421790438	0.15282012525164748	0.15226536680934932	0.07216413040632698	0.05443923612373542
4.25	0.21339471886263803	0.22780483391922116	0.2280483630073785	0.24374212828099953	0.25567154209432447	0.24451041969070578	0.18246341815000552	0.2588564545843272	0.27251924168062835	0.18965880788489917	0.28708116391063937	0.23386829101377085	0.269364490146333	0.2449124941232666	0.27541443910279856	0.26832640601892815	0.3270764922428854	0.2819704634959737	0.26834361321264794	0.2763511504607318	0.3115217518637651	0.20950083739092545	0.17479710886110555	0.14444253355866032	0.13883295527115466	0.1572498617737333	0.15100544214821476	0.17250373833320728	0.14188494687132971	0.15314445131673793	0.1539635797476615	0.15001210665736464	0.07319206330081976	0.053032319110485865
4.5	0.2148465329490742	0.22532534732524898	0.22912413914647764	0.24405512535044863	0.2542608234201982	0.24344069792557838	0.18102994783698392	0.25906724033912143	0.2751174859704452	0.18874155052813427	0.28864470989810403	0.23648911342091483	0.26349119336975135	0.24002841593547183	0.2738154727766852	0.2621398843781607	0.325925351838816	0.2818355208814398	0.2740886182602337	0.27688453659190065	0.3160235123875782	0.21007423484334395	0.17585980173088492	0.14446871498955755	0.1396754110457172	0.15846318723223585	0.1510872485519976	0.17384329450734162	0.1386503997093167	0.15442988788297016	0.1511638857167616	0.14506313177604138	0.07307800330186563	0.053030272742815195
4.75	0.21492327565759092	0.22372885060733316	0.22751559371309243	0.24232170990334237	0.25468762169233344	0.24444730160918893	0.1801032918688335	0.2594591573679816	0.27711773597026645	0.18755130897686811	0.28829320779908124	0.23719203853911816	0.26571421065228346	0.2437877474319869	0.2689803987006213	0.2619903162794886	0.3249835972087921	0.28153252185132704	0.27550723978319996	0.27789555324745285	0.31377955299208804	0.21066796381152025	0.17505894265365113	0.14544964284939993	0.14159134486742922	0.1576386758206346	0.15305828954812853	0.1742477197999361	0.1373415454899312	0.153266654474574	0.15297799826029637	0.14645077723898012	0.07337711305006545	0.053650582932562384
5.0	0.21424403456714392	0.22249164803353716	0.2274231566187842	0.23684707464076543	0.2538545260726568	0.2482328353332115	0.17743652074918606	0.2616756244611809	0.2782204239241494	0.18393923756969016	0.2842076269717563	0.2371166872701685	0.2676011068084407	0.24423492913068282	0.2668028528057779	0.26331553403834135	0.3202847178877076	0.2812471871997715	0.28093969320195616	0.2794307147454782	0.3078172738153647	0.21015601687581345	0.17810930946643874	0.14583845070799334	0.14194588189993584	0.1576407198691504	0.15412427239054813	0.1730338729870871	0.13650571334985484	0.15125986904038688	0.15513590633841473	0.14764529639764998	0.0756024710228327	0.053197854872929606
5.25	0.21192096298340127	0.22431698779838696	0.22633302418572826	0.23958603411126522	0.2551928697663829	0.2431789605955243	0.17985636547584763	0.2592619835109236	0.2728407395400742	0.18670212525071217	0.28482949066209934	0.2365924017084145	0.266831740044099	0.24334583953183242	0.26975609891368	0.2601457907453295	0.32555491376185625	0.27895028991427095	0.2759088124045962	0.2803712352413956	0.31302269870783045	0.21025631614214293	0.17561094715543313	0.1436722502219572	0.14037224083659172	0.15518823100363513	0.15302597337011045	0.17118139439098007	0.13698706405495142	0.15212531408138003	0.15481999847921274	0.146064245721739	0.07307299848060073	0.05209906126975105
5.5	0.21116027545840746	0.22683425644381577	0.22645268509248345	0.2377606162935827	0.2556171868428268	0.24107817923030692	0.17984975440369397	0.2574840439177564	0.2735607150181839	0.18785140961853347	0.2855687017945499	0.237317626475648	0.265311743287104	0.24226738786117685	0.2701622154466114	0.2605279408533638	0.3260759379256009	0.279665827369648	0.27156935495839607	0.2783596578342602	0.3144296540502083	0.21094437446549655	0.17600365301146237	0.14359068489394508	0.14005328653358792	0.15250691560043794	0.1518823728781697	0.16963943927395875	0.13829135195839506	0.15272552758219948	0.1559320610312869	0.14702169620901853	0.07263126454003611	0.05191692623843338
5.75	0.213178202889846	0.22576885744831068	0.22352284300569686	0.23911599453936952	0.2527484056400445	0.24019104634706023	0.17672330615310966	0.2592650429605379	0.27274554785055777	0.18571234692998137	0.2852097166003714	0.23412873542595283	0.2580842106427425	0.2404577494671253	0.269769423472439	0.26192058661157674	0.32217936716531737	0.2839448682194542	0.271825261303939	0.2794536220098338	0.3176343469528552	0.20656793377796207	0.17612089028089783	0.14377702039230103	0.14224972004623185	0.15341673300842343	0.1518369515826929	0.17177613706171363	0.136793068995721	0.14965687305481037	0.15264316580703116	0.1466199293656845	0.0722866594984578	0.053423658838657635
6.0	0.21185275087447566	0.22525604230217386	0.22413744160437965	0.24160932725272066	0.2512273230628036	0.2419786972089626	0.17655021485502984	0.2612012322755421	0.27651438495745395	0.18461226414046955	0.2841666359929027	0.23311592012144264	0.25895088528220467	0.24194279278183703	0.26814077468226805	0.2611995236104465	0.32284904065250847	0.2805197817989376	0.2718821132596699	0.2799491264841289	0.31742171808591574	0.20787754567157787	0.17626349786553844	0.14260852241398497	0.1435082680516238	0.15348677310810813	0.15261178757259738	0.17112657726332525	0.13514388002519495	0.1503887532719771	0.15123645593400167	0.14687080443656345	0.07153759626179441	0.053467347147468036
6.25	0.21192316949587203	0.22488670117767653	0.22696110720186502	0.24025088983843176	0.25135498081119634	0.25171726831215924	0.17528183947290193	0.257315081263483	0.27933316432068217	0.18132623220005717	0.2821520254527041	0.23112272431902234	0.25938666593952914	0.24118058539298143	0.26905562434156927	0.2578134941522672	0.32106790295829507	0.28235140689064236	0.27541719391644365	0.281217389376786	0.31281307765427935	0.20873598831801532	0.17882648422093947	0.14300841335510156	0.1417498222407532	0.1509941509705938	0.15093596420932898	0.16774962153350856	0.13433693552287024	0.14908959639529487	0.1509254478945243	0.14767864413452034	0.0721082731957732	0.052591013751220356
6.5	0.21052424773309278	0.22548456620828816	0.22088926770039496	0.24059561614317682	0.25570860917064375	0.24692722739387205	0.17526471716953712	0.2537737231300406	0.2722265802847366	0.18059161290329626	0.2867903119892407	0.23067706454534584	0.2589659733420433	0.23728079748659142	0.2736794203062673	0.2576983281658919	0.32271337045222315	0.28354897125019657	0.27482033451031385	0.27935416005527586	0.31670490077553454	0.20697476619617006	0.17759299190107214	0.1405971497435057	0.14048928909047792	0.15151058378410748	0.1523884038859094	0.17186979469455985	0.1344728996630381	0.14671135242912967	0.15315710507188254	0.14357520091752832	0.07244593338683114	0.053007226225344116
6.75	0.208649470183406	0.22532062093250438	0.22208968549783314	0.24034296600707256	0.2554464625166789	0.244047484207526	0.1758384745086304	0.2567783166949026	0.2744792160928487	0.1816237077831769	0.2881308741699287	0.23345014007809406	0.25862330962948316	0.23531354400933105	0.2753964906630107	0.26194675136073786	0.3227278503125137	0.28226029328714886	0.27268527750271465	0.2752334599819157	0.31847988745901257	0.20953774217202792	0.17847814688161015	0.14017178972935376	0.14138612402372203	0.15132535101522876	0.15159291772014682	0.17357645752199297	0.13580274331387707	0.1467607699992234	0.15320954741056225	0.1424460714393678	0.0726980643908597	0.05312781012647928
7.0	0.21027804028036814	0.22265055860272928	0.22339871867908925	0.24113196503100615	0.2522543713866382	0.24204275135578138	0.17425996576544264	0.2566459047861953	0.2760597474597955	0.18101941818251702	0.28376570154192976	0.23202370699729924	0.2581164461498402	0.23165177384711952	0.26869030126532334	0.26099033417191153	0.31877124639239035	0.28321395061303184	0.2698415301466425	0.2770597277288472	0.3174961383474579	0.21074436554994364	0.1768836349349448	0.14257120574720614	0.14309783429038864	0.14968103642188185	0.15004940721237553	0.1717656639949418	0.13687903773511942	0.14621464264376263	0.15302228038050422	0.1436539669546015	0.07174957603113405	0.053521752298233596
7.25	0.21074332138590426	0.22291460287905818	0.22289163152051322	0.2421383253274153	0.25192869348075125	0.24019284009954273	0.1730880020440879	0.2576802454343906	0.27886059550309017	0.17953554881081005	0.2821537639811913	0.2319952751078673	0.25678395400399984	0.23092989197291428	0.26651521166036163	0.2592092646168248	0.314506908542983	0.2839619654278322	0.26723937526996233	0.2787947815389921	0.3171973196773623	0.21025657418611718	0.1752073147419759	0.14282770949596404	0.14209327692308762	0.14980609602231348	0.1508268107685549	0.17131434507931373	0.13612194703118816	0.1466727201586742	0.1525886456760548	0.14418390878615545	0.07125472540378841	0.05351769800689606
7.5	0.20898636760033065	0.22175073881718158	0.22284383182901127	0.24013665441991527	0.2514547525025012	0.24086307473931984	0.170979543404064	0.25741998445553205	0.27810478431914104	0.17722534243230792	0.2792988518933949	0.23032596316898118	0.2571478374907459	0.23157114214609129	0.2706234257179666	0.25605342717802343	0.3178550238691885	0.282097712838863	0.26712445872664836	0.27970789833093024	0.319208113105752	0.21257233724322688	0.17465549023404603	0.142609327660887	0.14168354199645228	0.1491703354327426	0.14874990693734047	0.17320133991984055	0.13273698735013756	0.14708502535557075	0.15169710501482275	0.14483848123573392	0.07037776611717121	0.05251850182106472
7.75	0.20985517949756521	0.22210193726468352	0.22316487556175332	0.23893435101483212	0.2534128544865495	0.24158474210190614	0.1702807290695447	0.25627396526988655	0.2747534859477545	0.17644848604941904	0.2789941368169625	0.22912355381373306	0.2580141515112742	0.23351952470750165	0.2689852287476558	0.2540678348193469	0.31775702166497244	0.2810922803824318	0.26861796738178617	0.2805325719984013	0.3193197665929185	0.2115658932143792	0.17445589193273786	0.14216148450647362	0.1425737050275964	0.1501242108223343	0.14860382062429453	0.17266733479847363	0.13254554285419975	0.14566016257696665	0.15016635551589358	0.14591875147514413	0.06926595188028771	0.05242992887272397
8.0	0.21296118264333624	0.22421953224773108	0.22595039571042963	0.23991302789440447	0.25508941276118685	0.24627479298551797	0.17030777304978437	0.259595761887827	0.2761399274642629	0.1762817657999927	0.2780337910142771	0.23094014274075922	0.2546731318118406	0.23575238866671264	0.26839155997570535	0.25682594915119417	0.31322790979813914	0.27909147888511754	0.27039257295842567	0.2790715695065429	0.3215248450850544	0.20914614067321152	0.1762038850717693	0.1430127612953568	0.14255772343320697	0.15243593874865263	0.14763331118664524	0.17085676808403946	0.13477256725750963	0.14403611480058418	0.14846357612482908	0.14516349326985895	0.06854321315098302	0.052526064901576824
8.25	0.21036683733045997	0.22363170974821275	0.22321472218827726	0.2402096512943642	0.25259685338100524	0.24173451902162205	0.16904547701751643	0.25382218182490324	0.2706355759371318	0.17503378287946103	0.2786824231491514	0.2251745292675913	0.2527973357695691	0.23054330468510242	0.26828434977801546	0.2554270163254164	0.31728774279693484	0.27708019131077294	0.26541784423489073	0.27611345134183346	0.3188885589231714	0.21023048178414291	0.1763841558176846	0.1424340324660234	0.1381625319632189	0.14978926411255988	0.14646775516190502	0.1690199581534982	0.13327031496292877	0.1451216149692933	0.1522004803404162	0.14447750304015147	0.06997966676497946	0.052717931976209505
8.5	0.20745645789929296	0.22212033817990384	0.22269874105889964	0.2393444397340902	0.252328459296844	0.24165409694368575	0.1693089475397762	0.25099981555932216	0.27022902940175514	0.17448545918356503	0.280927015985372	0.2233582583163069	0.2548041461184999	0.228903999341377	0.2673108594920007	0.25483954058158625	0.3197821630175846	0.27688870792409714	0.26364162612408715	0.27582203382001447	0.31578193647910596	0.21082748983147445	0.17547305480218328	0.14220581857133974	0.13761657577915729	0.14989902644503647	0.14698421951523377	0.16831089135562688	0.13151083612942616	0.14441142696483142	0.15163759802684473	0.14434305908329836	0.06998770585271022	0.05250615899503428
8.75	0.20745193033912396	0.2213974890242627	0.22057880025484058	0.24268077533964327	0.25379542091807866	0.2384650682826333	0.16885979770548426	0.25223146273495684	0.26903591786643016	0.17269275926127925	0.2804903067005565	0.22634444300065207	0.25606268510933394	0.22434883121086172	0.26584394662054045	0.2563157990415047	0.31691663142199944	0.2755205503396675	0.2603387325926296	0.2740540974075824	0.31736396531965333	0.21142201066649285	0.17305935774914502	0.1411056103863798	0.1417481579834575	0.15121690559057477	0.14586777030200146	0.1666282135987978	0.13141565846371522	0.14272843895297554	0.14872961606476526	0.14343922307988471	0.06971834782559841	0.051356310038247165
9.0	0.20738657006201439	0.2206537219746577	0.22038450148308458	0.24091999756549162	0.25220660604218254	0.23737961691308762	0.16916881820263413	0.25197923286120677	0.2701852556759375	0.17189422840656862	0.2773930327917151	0.22955765269806222	0.2537677147513396	0.22473588580601236	0.2652599447048456	0.2562950729140485	0.3130064099943279	0.2754719460231852	0.26150008790536905	0.27433269288550516	0.3169860318433974	0.212817818996345	0.17208668432934449	0.14077897313740037	0.14068096599942623	0.1506185397107025	0.14503263081368212	0.1670456857556321	0.13182223078499414	0.14315525647381483	0.14788771871036144	0.145145149887828	0.06990368877472446	0.0522050532027674
9.25	0.2069565378038938	0.21900843949520385	0.2192036164680323	0.2358111939076087	0.2501304403208627	0.23267266152466487	0.16951508494082743	0.25165082492884566	0.2693789814213227	0.17174737535769746	0.27713906119521364	0.22703053867741305	0.2506594823857763	0.22422978014176198	0.26430515042339703	0.2545840355021572	0.3124797165672858	0.2762269409541249	0.26032871016814835	0.2728699936729869	0.31381704331922955	0.21122163759450147	0.17128756729132022	0.14174339260794072	0.13964004529003793	0.1494427402269702	0.14429105846436552	0.16873190094024357	0.1321071469389752	0.1426704415255551	0.14746121574963741	0.14504354687157864	0.0698472171204193	0.05200034161524758
9.5	0.20998864900063574	0.22110947274334625	0.21872471179486289	0.23869076437268444	0.25211501850269985	0.23544776299165426	0.16806556461434408	0.252830033542965	0.2647184434638675	0.1721236238153069	0.27642210453391075	0.22433969538279777	0.24793141686151757	0.22343745971543885	0.2668153832082591	0.25303011300061734	0.31386873946890237	0.27496657307256195	0.26080492209014855	0.27382250620881116	0.30863578970707606	0.2111955868728849	0.17296104113578684	0.14398417810415387	0.14033695394687043	0.14956090654381998	0.14348762111490776	0.16695598734749803	0.1308367685042205	0.14167151129399513	0.14872229224608585	0.1428737928976497	0.07000955196789094	0.05166991353373727
9.75	0.2096341868975705	0.22291440834889095	0.21936212125170362	0.23967672251844982	0.2509128022459201	0.24267483453206445	0.16547653731108783	0.2531874631399677	0.26919666363431605	0.1687636792277221	0.2768961945075375	0.22929339475675864	0.24793456674441114	0.22467058282047064	0.26964755524398093	0.25416203993444736	0.3099618503982913	0.27487532370442985	0.2603889618099918	0.2748375581035611	0.30989507423680773	0.21253892516813824	0.17762887423295615	0.14404526985826968	0.1419467808136097	0.15147332338572506	0.1438086232513282	0.16609347394377336	0.1308796624117335	0.14236445337683598	0.14867255797678355	0.1415363471516641	0.06985196731036544	0.05252467071950843
10.0	0.2078104740451435	0.22068937328818705	0.21904257672680566	0.23806969351796792	0.24840962588356502	0.23894892856955377	0.16403273213031103	0.2502296841060095	0.2656134962901167	0.1679803867230475	0.2769508874576072	0.22232502699254214	0.24894345670883056	0.22325369887828048	0.2676015927633506	0.24865204741575384	0.3111820386608276	0.2751177709949878	0.25914162971267096	0.27060560116528615	0.3118856359957747	0.20915697463525232	0.17739333018474057	0.14081408605048798	0.13848872954269026	0.15275834911053646	0.14295461874424317	0.16844021629148126	0.131379620785642	0.14151354764768007	0.14707219995738974	0.14200957591764685	0.06915293067051276	0.05172504585704025
10.25	0.20805792384406652	0.2197840163480774	0.21880544129844984	0.23953443532960386	0.24847637719689025	0.23924686105534804	0.16541054458266025	0.24920731236656005	0.2635248674056668	0.16980998944023312	0.27269652699777697	0.22228106231533534	0.24790962796668492	0.22207769059660765	0.2657997774028663	0.2474103608596008	0.3108253133689469	0.27407429261330446	0.2628807179360792	0.2693364593550662	0.3108480149245715	0.20874108300010455	0.1744976053998676	0.14209963758739408	0.13643173871828643	0.15180439649151048	0.14214274859828768	0.16852913719406243	0.13035923751696427	0.1402837350038843	0.14673640924833822	0.1438660971505746	0.06929004096678715	0.05181719066578629
10.5	0.20739816424665697	0.22213210101866618	0.216227848736471	0.23787108332272766	0.2499680393355795	0.2357969575644484	0.16388342741214057	0.2461964957085728	0.26458109980998407	0.16657394164206113	0.2723756468724557	0.22577162292160083	0.2481060877076055	0.21797317294224533	0.26382381518154524	0.24803713029324767	0.3056780800880405	0.27183613528792633	0.2554540158029482	0.2692253023727672	0.30670624692982623	0.20833142240368246	0.17457419015992778	0.1422431940302375	0.135915459228247	0.14840784860817524	0.1413099003935469	0.16816306626246547	0.12879090091350945	0.13999937483356079	0.1460499083259869	0.14468818702979355	0.07008408826929814	0.05252101078845436
10.75	0.204050348746236	0.22136685337750175	0.21727176440593132	0.23621335076214012	0.2501828406828672	0.23725631295588825	0.16301705244967538	0.2467662510125855	0.2631630995687143	0.16611061619244297	0.2715945727765092	0.22447291170601824	0.2450285743920367	0.21764726661278208	0.2666509217370279	0.24728712518492504	0.3068901646177987	0.2686104932887656	0.25188623660892606	0.2685314783438022	0.3055405559344136	0.20688445478451445	0.17437638916166603	0.14161720855744575	0.1364592209225471	0.1484495718631383	0.14109149474498583	0.16618370848648079	0.12803306102366943	0.14059506063295157	0.14692938418274515	0.14300029281744941	0.06900469696657203	0.052267616214323756
11.0	0.20321142729259967	0.21812203336733454	0.22016049964030215	0.2375352583124343	0.24405363810423622	0.24096400683607935	0.1625658912388598	0.2515516516457126	0.2639188213658126	0.1683323733670236	0.267772147934892	0.2268399598384637	0.23998621156066763	0.21952128085877423	0.2695934773860037	0.24950085316867573	0.30150559890379264	0.26610426427040673	0.253979274725583	0.26803747111004084	0.30641215033268815	0.20718068004791065	0.17097875433422804	0.14239006211078614	0.13674766541599698	0.15169234373088866	0.14101329820464198	0.1655746031241503	0.1283269419018112	0.1408951217351747	0.14764845166753762	0.14342421456036078	0.06766673026812339	0.05214174174566703
11.25	0.2065199424695982	0.21847483527038597	0.21629574493534717	0.23680152631247178	0.24328978088136802	0.23298533126760426	0.15961759654677418	0.24605501566742777	0.2599108783574228	0.16699395532443068	0.27017174940753746	0.22253399573182797	0.24498487725506723	0.21819911749211332	0.2616927705667215	0.24867305950396854	0.29838705905057444	0.26549755650228213	0.24970531148679218	0.2643683057488509	0.3057255284829052	0.20650118714583857	0.17085060821842213	0.1377394086972359	0.13747437565911602	0.1488852096484725	0.14175969621153167	0.16538839817854067	0.12981827791330225	0.13820600127843527	0.14463482334049588	0.14337514725983766	0.06824155054001205	0.051596208968417163
11.5	0.20650871875222196	0.22039164876952477	0.2146335635255477	0.23764900298763142	0.24507699099904268	0.23499184257666272	0.16033489448246302	0.24423770940425837	0.25892241257012444	0.16672659345450944	0.26741145521081483	0.22363009328326305	0.24496236411129704	0.21788807999932291	0.25876933836931737	0.24758350135581675	0.2971814711611232	0.2653505047068629	0.24981705734220888	0.2648333457555697	0.30632991680094956	0.2048347440833187	0.17259432888774065	0.13751793147971061	0.13800219923118084	0.14792034035260762	0.14125301862837478	0.16342318719512863	0.1292656153905933	0.13737893708143625	0.14440071889942963	0.14508355668536407	0.06757426858068016	0.05163228864655422
11.75	0.20625810658591384	0.21928705601609697	0.2132949333354479	0.23819978027760336	0.24584881231638225	0.23504813279927222	0.16056555007655202	0.24230360799606024	0.25312749288257	0.16535226503117606	0.266593824661891	0.22092992185926244	0.24381580965801702	0.21398635669389124	0.2571777269771678	0.24622583624382882	0.2930054525186486	0.2615291780564071	0.24830916293868444	0.26281789761053104	0.3021672954995096	0.20621411194075093	0.17307716368475742	0.1388175311343213	0.13633854110066596	0.14672655045594724	0.13739992127059555	0.1656953392415413	0.12808223746655248	0.1373022692894861	0.1456648984533671	0.14493631211520405	0.06753448379538673	0.05143179902303753
12.0	0.20400683360439337	0.21830466728125167	0.2148679201585519	0.23714146776561515	0.24529328780516424	0.23376297546361408	0.15754293484011667	0.23906808947153307	0.2520270101563045	0.1642369531906933	0.26653567410819656	0.21670496561255104	0.24368239358747928	0.21429950755678087	0.2576641398812347	0.24584592230868388	0.29600050251008475	0.2602825554974733	0.24932722723697637	0.26123184292887786	0.29874800314405675	0.20530492583839272	0.17238771789614718	0.13744453231418843	0.13487430994936989	0.14558841410475037	0.1359208076758981	0.16635922808149892	0.12751992021682995	0.13829613656941978	0.14596148559066205	0.14247940919541516	0.06769440470392177	0.05062776969991821
12.25	0.20131635817945442	0.21613055648539126	0.21309702565926958	0.23618960452598825	0.2424721415070147	0.23281276506899234	0.15569606604685288	0.23695177443079868	0.2550146339902489	0.16341279780028256	0.2632620371409964	0.21479535050350754	0.24118378333916088	0.21475974758396277	0.25809743077317837	0.2456127173637725	0.3003124612791055	0.262014818886636	0.2485485143720694	0.25858556370003594	0.29538683932685617	0.2029732643483763	0.17139930638762668	0.13675551059546742	0.13626858941075057	0.14744060305325432	0.13578016995189313	0.16597397694023036	0.12800198417782166	0.14018809178334576	0.14749295840579377	0.14574370888133112	0.06701416347733387	0.050699422273966746
12.5	0.20167092495382133	0.21296725154555154	0.2134636416253746	0.23618684613786345	0.24232172161053778	0.23398298936856068	0.15731217056400354	0.23794028274880316	0.25361841767076815	0.16326357908319233	0.26156552141601047	0.21444791881493472	0.24043742183031064	0.2125911573593009	0.2520532822238642	0.24802532175967104	0.2996928205907422	0.26182678044658886	0.2446308404662985	0.256817777391053	0.29576882239482727	0.20234892007494587	0.17031333039202093	0.13922644613180074	0.13627096337248654	0.14856780265317354	0.13599744993892654	0.16522359554116078	0.12745341939516083	0.13882242178391954	0.14554549934247252	0.14611070137835894	0.06635616722441195	0.05159169255702034
12.75	0.20208684201950627	0.21425161013195476	0.2148488159304982	0.23936712250544281	0.24093444550677098	0.2395317277132536	0.1578573218953326	0.24231360916687278	0.2529218117907651	0.16253125588423548	0.25976449522413825	0.22252288340120713	0.24294100741454497	0.21287865835536593	0.25111957006189634	0.24810619319177657	0.2960950203916013	0.263163843914124	0.24508904406602808	0.25984954792893583	0.2968203710635965	0.20283616603582516	0.169777184139223	0.13901282704057427	0.13464649232005046	0.1479028084302966	0.1360146436223184	0.1617592314816805	0.1261971098763166	0.13827616813638058	0.1415455313290237	0.14556256671138706	0.06549331445444552	0.05060654387238524
13.0	0.1992044921423671	0.21786827627191924	0.2115420965522775	0.23584914969244947	0.24114270153749712	0.23137788755796163	0.15499542831863347	0.23992070770422672	0.2493253233700757	0.16150081419496862	0.25850166203335856	0.2144180904275296	0.2407766292787737	0.21118710812717553	0.2539803661242939	0.23863707103865722	0.2914034196849285	0.2606862309862555	0.24236011638715427	0.2556647778263964	0.29303044245533394	0.20064476941134768	0.1685434250792113	0.1353172038615726	0.1339775631473589	0.1475652424289647	0.13643552913898047	0.1636153944086834	0.12717071758773626	0.13697961772148878	0.14314470844807753	0.14609666212048533	0.06491690878726894	0.04988162064921133
13.25	0.20133439237045342	0.21787198745739877	0.21250342595189886	0.23570623068362329	0.24249976842097137	0.23304733094138463	0.1537841541828884	0.23893292055627258	0.2498261197702815	0.16255174043393697	0.256716027814442	0.21142944577443276	0.23669195862412348	0.2107378100558228	0.2536242877569447	0.2385938687460883	0.292963767805961	0.25732853779887754	0.24519805782033044	0.2576111226100074	0.2948454104162724	0.1998838927111372	0.1685215471559825	0.13561432700861115	0.13276448960234036	0.14725412669510815	0.13645926550747003	0.16488873405635623	0.12626252547575856	0.13463332935639064	0.14336455076706106	0.1439688186716225	0.06505784949249944	0.05051742788729128
13.5	0.1998932802832813	0.21607022340778476	0.21167719267695284	0.23398549881428107	0.24279204117843195	0.2311228799418239	0.15132343605273316	0.23459865949904346	0.24766257099813382	0.160571954706762	0.2587885211112836	0.21036746656273667	0.23316898957126403	0.20372524973774686	0.25327635679993016	0.23940849900776526	0.2921667246404991	0.2555743238209703	0.2417422019274256	0.25607055381043947	0.2919612415117711	0.19910544660819482	0.16843302769423102	0.13586208110941894	0.1342552906230519	0.14536765928254283	0.13414177993551007	0.1627355356708209	0.1246155153633816	0.13481786092483708	0.14493605948314858	0.14346597201375408	0.06626178337927614	0.05005596110512818
13.75	0.20030065197725777	0.21507318276854445	0.21095729807115035	0.233652126488012	0.24177518199126022	0.23051112374740182	0.15210245794151814	0.23248794203318857	0.24210659561393486	0.15966561365748577	0.2569132999607745	0.20876089827467353	0.2315915319317622	0.20257633915719192	0.25125111612953216	0.23954829270167466	0.2866616340885473	0.2541465655299977	0.23854747250964048	0.25207907550074704	0.2872701512442835	0.19532309007107834	0.16737365663774864	0.1363393685768596	0.13565511385951465	0.14578652927820943	0.13387864052148313	0.162426746805284	0.12405130188075258	0.1364065487234856	0.1448975400619786	0.14324308425592483	0.06644253029068024	0.04999266025961165
14.0	0.20049323710884603	0.21273803099911148	0.20785481360110103	0.23474301083213947	0.24040598835722568	0.22820294194827212	0.15104536394693313	0.2316371499721992	0.23972280766940632	0.15781572745249192	0.25149171577215285	0.20725460699036455	0.23297433867120135	0.20169577762781993	0.24784015011711533	0.23998014770123102	0.2818231966045452	0.25090779773868066	0.23924655810798862	0.25121069707449367	0.2844618820693014	0.19439438270359075	0.16575084626637146	0.13743636968087972	0.1363431764274537	0.14623520448790092	0.13625318149666915	0.16126446899141314	0.123558123137425	0.1359273084890122	0.14356798067469959	0.1403634783674489	0.06607228441825505	0.050683680385315934
14.25	0.19817627197383225	0.21287775386929855	0.21060805628836402	0.23596414566044144	0.23863468790502085	0.22880782790650284	0.15033294629026353	0.230288555941374	0.24024394315937503	0.15761442823205793	0.25138442269654865	0.2087664792952258	0.23311517149261823	0.2005261273754112	0.2468642631814517	0.2361340611937919	0.2805845554664743	0.24949282430662836	0.23941636929743107	0.2506094534913685	0.27924204187373236	0.1975461857773888	0.16579474921580326	0.1384065321334349	0.13551367079153262	0.14598709064324142	0.1363162101632403	0.16176409884782783	0.12354106552552736	0.1358259209604441	0.1429351658543949	0.14185453674255	0.06633706998967617	0.05086529567217337
14.5	0.19988798267820893	0.2138370010185651	0.21523990734973425	0.23737060959786416	0.23558312560542216	0.2351831797249392	0.15121021113411054	0.23047102364318242	0.23950955720655137	0.15973448378870994	0.2524405436677803	0.2150167723675419	0.23103369357066045	0.2039533408746597	0.2503678925098622	0.23335123744669092	0.27921245289124774	0.2473219097339801	0.2418301664819954	0.25187337624027123	0.27975103637229154	0.19746676898939272	0.1670606087013681	0.1385199749450413	0.13485162794319513	0.14720944254588453	0.1362394896539444	0.16508057448607674	0.12239980094589625	0.1371263369822948	0.14310050149690376	0.1440622952573356	0.06641116277773744	0.05061217142258028
14.75	0.1962631397277984	0.21315896338781942	0.20976902322708532	0.2312806779517797	0.2354841357868536	0.22275968507339958	0.147769926652886	0.22938098168590232	0.23749238310578302	0.1564217406654648	0.2555150139374799	0.2093066522865459	0.23123063798409874	0.19707383968772185	0.24589271757787995	0.2342876090547473	0.27776023433327035	0.24380566195270395	0.23678271603979079	0.24876166675081582	0.28219641668474993	0.19432721356303007	0.1689263855690368	0.137399565531984	0.13589920467893354	0.14631199094525116	0.13610575408178147	0.162815919639249	0.12361992980748666	0.1354648652342837	0.14482512821321364	0.14236855106253665	0.06591563984268303	0.05101785994973231
15.0	0.1955520324849631	0.21282200083149422	0.20851316456118016	0.22955480037844972	0.23638702252490326	0.22544052690248062	0.14653621924145288	0.22884038184014163	0.23729678418574007	0.15442365186878354	0.2529232801566853	0.20905603541876724	0.2320285923603982	0.196355043465808	0.2417993975187727	0.23384478298003078	0.2762998000715893	0.24342815505904727	0.23301301861814327	0.24560689133403812	0.27841288596443775	0.19367359673124424	0.1663395132174283	0.1368283423485319	0.13470376890227273	0.1449707571196278	0.13360914997123696	0.15936564165099684	0.12460565608879956	0.13179106311492916	0.14250240800370598	0.14327324444980696	0.06500951737988545	0.051345858467066664
15.25	0.1947244224743845	0.21010560341891657	0.20861709248513066	0.22864851445987122	0.234947054687259	0.2263364955312748	0.14626395881681079	0.22528149850079685	0.23504604175738011	0.15327399061375954	0.2480448942650858	0.20588019939978477	0.2287316953153716	0.1954283539605478	0.24384785878276305	0.23135234200668114	0.2735541772826665	0.24351489706449456	0.23290219855454702	0.24448656251666034	0.27589347062441905	0.19163367373988874	0.16422538140709508	0.13670513457250189	0.13373229107616683	0.1446549292291146	0.13560849290920807	0.16028142129126732	0.12305593659216707	0.13128351520295187	0.14409918409368266	0.14249178367751	0.06433795301739854	0.05139884686239518
15.5	0.19419041423315617	0.20847178336175112	0.20963472095327126	0.22856628864873613	0.23626132527429208	0.22512101832555126	0.14722281813661908	0.222996829756482	0.2341579937428137	0.15256075008508033	0.24695779555760194	0.20355635830741342	0.22402731521208288	0.19358742246388327	0.24103816118467541	0.2319800336053318	0.2726052487962268	0.2428217879977565	0.23277337911243212	0.24227870610730717	0.2729252564384627	0.18638185878948788	0.16514268672567955	0.13598110939521543	0.1338604164885936	0.1446126612634618	0.13546159777439687	0.16156405463198759	0.1220491030214104	0.1340036633513301	0.14482134888414788	0.13761470881018295	0.06453804552177282	0.050575650139158365
15.75	0.19685184864596428	0.20899400850644906	0.21441529567305478	0.23404015090010846	0.23874440619417703	0.23406868673048137	0.14820828657501806	0.2240585440653947	0.23622950729121406	0.15373461010560416	0.2434984906040083	0.20698590470288253	0.22394794697029016	0.19611345790843288	0.23967221668061103	0.23220071466815903	0.271631825280464	0.23990712221817448	0.23022216656491595	0.24162616384256236	0.26945762061407114	0.1839818739326623	0.16470761314131063	0.13631179900002013	0.1339256490884177	0.14616548398970797	0.13319935917176923	0.16118862627651262	0.1222324274126987	0.1341822815808179	0.14256915913789736	0.1381557588761033	0.06485843523282704	0.049601193932657585
16.0	0.195085177654347	0.20789736605073142	0.210725655314064	0.2283669643522033	0.23709839178092995	0.22606484980909153	0.14653631789907987	0.21998947435293134	0.23338074994857974	0.1517808329753994	0.24375567689913658	0.20146162254148745	0.22369999304898833	0.19154017999132056	0.2374162144256109	0.22820792684415153	0.26987606129050273	0.2380851948106069	0.22699757836819887	0.23836849280451805	0.27118466740279495	0.18323128411368542	0.16257178552847626	0.1344069154363335	0.1343271484878406	0.14645092330254325	0.13433240297234633	0.1611677140067006	0.1210162383599528	0.13219085488682605	0.1432272909081758	0.14100840929574815	0.06525785856402269	0.049549992425352046
16.25	0.19325790494369613	0.2081420810401357	0.20809897935894886	0.22707134849813682	0.23533161397513036	0.22644483481398592	0.14539755674132807	0.2179686497216892	0.23083862601835506	0.15173579426513226	0.24346565320728644	0.20498310191788935	0.22283987222986365	0.18973240827589138	0.23757767281059936	0.22423665793052328	0.267203883769626	0.23706060710538918	0.2276838591998123	0.2372700880427981	0.26798255410900285	0.1855144064251252	0.16133860454415044	0.1337387527122486	0.13211837702625684	0.14274869076260763	0.13167398914141515	0.16220104940449306	0.12062288076082324	0.13230662410115157	0.14269521249872524	0.14192297936394413	0.0637691383082818	0.04982564608279607
16.5	0.1940508019349128	0.20933047805156388	0.20713514231466235	0.2294156238082213	0.23350751104137435	0.2227851303128925	0.14257047797990918	0.21620213825324516	0.23032966023587714	0.15137382877366876	0.2432062271458781	0.20323765158171825	0.22405728171532624	0.18866697895203496	0.2392935390492356	0.22477584596111266	0.2658176384392586	0.23486290324879364	0.2240981122877026	0.2376348719816583	0.262721719900355	0.183820745165414	0.16013969102190784	0.13498976811690927	0.13226164435525614	0.14121173294007733	0.13049313791738573	0.16158044663772192	0.12113810339870158	0.13239716915720715	0.14323189867754535	0.14092538574908584	0.06236978625283647	0.04933051037853984
16.75	0.19329354470504337	0.20910858657731435	0.20718780758733105	0.22725477946437286	0.23212961987595884	0.22125015873068068	0.14240409455883907	0.2156799373452056	0.22676933966445384	0.1496044730367656	0.24188093591729376	0.20089620658979207	0.22322805654573197	0.1896113364812571	0.2388513512187615	0.22455173702109135	0.26561204541499994	0.23288614078173187	0.22359123513584514	0.2348116782976645	0.2601789848189942	0.18052586587406247	0.16019928787037824	0.13596327130769492	0.1328027335923134	0.14349300549446706	0.13107265070614874	0.15969308138086177	0.12057082352039457	0.13184239319246463	0.1420179086844468	0.13877783394712817	0.0633690583420265	0.04981225788325604
17.0	0.19171596372606842	0.2081303755343215	0.20774254217695434	0.2242835160140537	0.23293293415931005	0.22237920740066647	0.14220702041440886	0.21672345786585326	0.22337103863889066	0.14905996230687457	0.23839205570475747	0.20090430476222573	0.22055427700869598	0.18764953605870494	0.236595711686227	0.22262942193366075	0.2649420957307069	0.23241745440096176	0.22212954627639864	0.23677593067977085	0.2579478422001043	0.17834108021610387	0.1609187556284888	0.13531502742995777	0.13140171526813857	0.14520662902597226	0.1308648164760393	0.16188885922760277	0.12247531246945441	0.13346567635079082	0.14173665829012913	0.13806337423390572	0.0631803501413556	0.04997721694084593
17.25	0.19085487863886808	0.2045369245311472	0.20872858570132097	0.22421072917629775	0.2343717092077041	0.22179711357304108	0.13929487872979773	0.21220286864841087	0.22406359981129106	0.14806004051439856	0.23746724213467835	0.20044415060026	0.21999093754638613	0.1848402434013136	0.2323629093395433	0.22190373158060747	0.26224080127066796	0.2308706375322146	0.21689836262801368	0.23604633928116334	0.2573332891190264	0.17910713262317812	0.16005779505271686	0.1342233906869652	0.13149527169205935	0.14539403879949206	0.12905510688382416	0.1634254226954008	0.12243390355128317	0.13437838139301972	0.14104710686662125	0.13792754041482785	0.0620821895183301	0.04888083872188409
17.5	0.19111229503739433	0.20243847790477965	0.21068046143601668	0.22838204306087284	0.23497830234013634	0.2321248922948106	0.13952877596770202	0.2110527702084226	0.22021190982804428	0.14875263472633227	0.23524702585611523	0.2042192964588858	0.2208078670074943	0.186775916745052	0.2324282143048814	0.21819674502040268	0.25880114069427096	0.22965196633732538	0.2189775927984063	0.22989220315611736	0.25585866244375255	0.18077995466045635	0.15727686776048744	0.13467833528510223	0.13097272132509413	0.1436583758038071	0.12696314087851326	0.162220285033467	0.12086216586745009	0.13225475000299255	0.13842275710295088	0.13988230895240714	0.061713448873156745	0.05013153896817933
17.75	0.19272770657636723	0.20168296375832967	0.20542731422500368	0.22269935309190822	0.23376946473597732	0.22009715520560114	0.1385853701897473	0.21042981930678925	0.21889025748838759	0.14755595129296606	0.2370369384412418	0.19465522080434983	0.21970805553635422	0.18130229826821004	0.2312772544792536	0.21270127606842024	0.2592435979430307	0.22568574736487315	0.2144682576082903	0.22734535335137065	0.2545711776402993	0.17616083482279826	0.15675858956072916	0.131373402373059	0.1322383732866827	0.14037913531282986	0.1280930138162967	0.16061000247840201	0.1208676888618559	0.13196303307230334	0.14078259183840175	0.14079580113158932	0.06334344309422044	0.050849787278996465
18.0	0.19206157459877457	0.20152679687635763	0.2065632248779916	0.22475877496038907	0.23281203887607183	0.21835787254514202	0.1390456635854033	0.2099251159278618	0.21880800531801606	0.14615017183286977	0.2339598855302166	0.1947552500062681	0.2181209134191806	0.17935611974239815	0.2269722390505036	0.20986662694668662	0.2591488836153671	0.22169777116559206	0.21572362807987616	0.22814726793101145	0.2519288883913837	0.17413284551217217	0.1566242008325867	0.13095472024901342	0.13198064974476661	0.13869426695286935	0.1288360161039351	0.16107132817984146	0.12082661336069908	0.1331055376393133	0.14084050986614266	0.138835296136178	0.06341611865099293	0.05016900289708006
18.25	0.19122338044861176	0.2017009993642031	0.20450971816838617	0.22622515015092348	0.23188461632449242	0.21964451741264096	0.13831592706181967	0.2079338478787519	0.21624600796440654	0.14540216952044802	0.23304450228801604	0.19845477229951888	0.2181609705888725	0.1795343333972599	0.224209565640438	0.2094269984676775	0.25726625080980586	0.21903185527470456	0.2198784234000812	0.22957014336026532	0.2501286023820927	0.1709729400970613	0.15752147298397234	0.13156164421722602	0.13110114860237845	0.1401315271910681	0.1307563022495146	0.16256735299571357	0.12172210965258241	0.13139250784186696	0.14096000745532	0.137736549285236	0.06229247805257749	0.050035790823933994
18.5	0.19196132784150896	0.19828069199761733	0.20408636769818714	0.2264013389212526	0.23210230715246202	0.21733568117528426	0.1362482245041239	0.20656563641786146	0.21312052684282295	0.14373899874371482	0.23384787042561922	0.1995527486044799	0.21928217522855184	0.17814177212669882	0.221499842932701	0.2114677231917798	0.25490110074370237	0.21930225672621886	0.21325262147330076	0.22767557345024414	0.25072495119340843	0.17126712894059676	0.15783334901692309	0.13143500644230424	0.1320946144282115	0.14076712635231742	0.1306645098427947	0.1620591907761283	0.12032948551696655	0.13000553091494849	0.14189462794512078	0.13693325068186835	0.06207142999314541	0.04982521650172714
18.75	0.1916972212347936	0.19741363709909107	0.20601681918023745	0.22498425654262796	0.2311167752248623	0.21637336759911774	0.13614449158910405	0.20665225060339062	0.21195128796160556	0.14350366473043852	0.23207463707150142	0.19641418194050528	0.21695978052098872	0.1781080928262483	0.2216292780943377	0.20900488668052544	0.2509375937420232	0.22037020717407638	0.21068903947852377	0.22572733932169653	0.24546511177458324	0.1700944093197777	0.15451184932478662	0.1317198340717946	0.1301975842561889	0.14015547091811406	0.12805893367627103	0.1626681450344817	0.11867194163516687	0.12936370532158684	0.13993125193186168	0.1356541999711355	0.06283693572979142	0.049883990120655905
19.0	0.18981421637903267	0.20029319457041736	0.20468589378939736	0.22311693519255152	0.23011724214702822	0.21652288214896856	0.1354978731649699	0.20521075951156825	0.21445776059559193	0.14383487697765887	0.2315612766285759	0.19269757653405348	0.2147824368173109	0.17590458422421834	0.2207641108479204	0.20790371387265658	0.2504167510130917	0.2180667030234854	0.209498957383718	0.2233631946343152	0.24079812633127676	0.1676935788754497	0.15512775942061513	0.13108614889758427	0.13057411030066174	0.1408686261600018	0.12910593685594438	0.16064813690050397	0.11850828210399371	0.12919115562622185	0.13830604413599928	0.13600935919427914	0.06313127860992436	0.04970454059087563
19.25	0.1893759028387158	0.19837142760060872	0.2048352774543514	0.2253907083782523	0.23255711155719008	0.2248993420707197	0.1347960558856154	0.205003755030889	0.21087656189855772	0.14457231208653623	0.22540975265870156	0.19308095851845405	0.21505299125606242	0.17413680248647817	0.21464749109456518	0.20729678512084734	0.24995443922177893	0.2166575820354476	0.20587574759633487	0.22110870169013963	0.23759124609485294	0.16553898801530662	0.15349699668938913	0.13285991648741624	0.13051935554032493	0.141837059673544	0.12821386419492276	0.15877141696759828	0.11831554013185835	0.13054397977671417	0.138459550918174	0.1392795863492843	0.0624152608605468	0.049194352810870846
19.5	0.18721711669251678	0.19616301646638998	0.2009578367902453	0.22149860134658672	0.23245325794076244	0.21682597815351695	0.13486029640459854	0.20345436637866215	0.2054008839604643	0.14240820852333916	0.22694039432872107	0.18950730639241428	0.21141426134002556	0.17496877606816721	0.21491157089303783	0.2059205479291353	0.2499484666582428	0.2144685912823569	0.20602960959641892	0.22028992695076807	0.23484089851473522	0.16243884951892343	0.152412090430102	0.13206194894013923	0.1306561014303033	0.1409547709251118	0.12906537949115152	0.15935807106593045	0.11967293481520197	0.1315858595593668	0.13908162771913551	0.14057631775883378	0.06258038016431461	0.04883719040163741
19.75	0.18581419390812376	0.19762383766851566	0.20180207795325894	0.21952241226074704	0.23083255353206447	0.2148077152148893	0.13335592159907092	0.2013390035103099	0.2052033861456204	0.14180153235448614	0.2276954270236968	0.1907002794876678	0.20957052954959127	0.17514290198815657	0.2156643213584681	0.2076019722007167	0.2489910207848304	0.21482768150782017	0.2038540398369679	0.21857611646871397	0.23125578172135874	0.16152933477521292	0.15176085546386334	0.1302679515327702	0.13313675603832031	0.1406260090307326	0.1303511538467466	0.15891172196702213	0.11974066554824751	0.13193686151624606	0.13792340479957008	0.13960274333902534	0.062334365563733174	0.048615112902287975
20.0	0.1853862288039069	0.19600742581925332	0.1998564877063258	0.21722822915960202	0.22925732929623174	0.21385915662706106	0.13137317066020154	0.19884980754037343	0.20482395679629645	0.14096981773431755	0.22506011197105005	0.18988667903731843	0.2133939859881559	0.172387161586271	0.21494045831458222	0.2039864600721396	0.24486461733192397	0.2107621556702337	0.20459530085262054	0.2167368812494665	0.22631434131564987	0.15786827963890157	0.15151418571180364	0.12841948852429483	0.13259750848020602	0.1396004401081083	0.13022903379098086	0.15828373504436324	0.12073443065482689	0.1302108545773612	0.13944394092100762	0.13508460593815158	0.061939379725751455	0.04892348734475862
20.25	0.1842671796610717	0.1934240898630717	0.19851478526228652	0.2175523335104321	0.22892570543523455	0.21249415095843893	0.13186730090469492	0.19536093220002373	0.20392805052346502	0.13854509825976402	0.22690117664579584	0.19168617813150396	0.21190134404030483	0.16916002627188184	0.2147825054330683	0.20256596959889986	0.2422825346358448	0.20765842322645855	0.199794548490128	0.2123822478244099	0.22569761681924635	0.15665622170010388	0.15297471864886406	0.12860057089373136	0.1325860310049729	0.13979582991075865	0.1286898337127226	0.16015123557275224	0.1209993861298387	0.12936583062421905	0.1411618310981531	0.13559278341059472	0.061393248063091904	0.0486180380510481
20.5	0.1872928882178153	0.19354346555540416	0.2006891169328814	0.21790514483687148	0.22776999114137542	0.21884795202998095	0.13172884116581382	0.19350422348458315	0.20364669824319506	0.13979337840560888	0.22360496613057404	0.19566390032131573	0.20846638954620952	0.16653492811698783	0.21173972805553368	0.19910922188949165	0.2400581232309181	0.20856799729062087	0.19910255329884619	0.21032191975066777	0.2236226082609803	0.15754372508617412	0.14929980942203458	0.13019100927322522	0.13169031921922572	0.14182149004419412	0.12554237239984295	0.1607838372550683	0.11885723666074816	0.12937208583453516	0.13864676025060915	0.1381262595941931	0.059840163482552035	0.04894636278717526
20.75	0.18748221175734553	0.192685886264151	0.1980951735135093	0.2125440576569324	0.22663682298240667	0.21359433843768652	0.13048167020229237	0.1949699650929302	0.20528817572799504	0.13857102771414936	0.22371569580171255	0.18576629685523063	0.20921186806992095	0.16513120451001398	0.21036346687295684	0.19638824189358856	0.23982491798447778	0.20484840114096461	0.20257107047572634	0.21219735156462405	0.22266023010337455	0.1570458637920706	0.1508451288412945	0.128814987190407	0.13020480124846454	0.14107952527995613	0.12824650764853537	0.15946468307943373	0.11979175434344017	0.13003890149521746	0.13792976639144955	0.13410980456702387	0.05944365401586301	0.04829721719231056
21.0	0.18598100410809598	0.19135328251848105	0.20051179741936065	0.212957735271823	0.22735278331851413	0.2125521548058752	0.1299521470937197	0.19169642489188965	0.2038363942945631	0.13673405076182457	0.22492959047855052	0.18756512908102566	0.2079769247212494	0.16476005175409536	0.21057691554635963	0.19819478432749274	0.23637607928733015	0.2013557555872109	0.19814645116182428	0.20911925738376647	0.22251422220606687	0.15611536642868482	0.15130125283527512	0.12812483498214	0.13028388030086535	0.13889151418259194	0.12841998991237166	0.16149210596196897	0.12156132051251839	0.1297213498764048	0.13840364992791102	0.1348006906205786	0.05946798801034111	0.047892471230490695
21.25	0.18448271257351948	0.1926416440555218	0.20118375334315286	0.2116923907820502	0.22849358573767586	0.21087842287053005	0.12912149703362039	0.19008495895009817	0.20034504052626673	0.13671084689998012	0.2210383357214464	0.1899470873764675	0.20946112600999817	0.1652071263396907	0.20786378351756776	0.19608936009108793	0.23518734701995955	0.2007088325777519	0.19590030390944912	0.20605553320808997	0.22462656917367993	0.15075886689709364	0.15097171948453278	0.12752855018089415	0.12962136810127856	0.13801676361831738	0.12682103347738435	0.15965409512908774	0.11955205091815606	0.12795716815707844	0.1406843681192496	0.13798366788022487	0.06003480235012397	0.04878055249829038
21.5	0.18527206883374123	0.1914935454799235	0.19830961104767847	0.21078497616891514	0.2272017473167748	0.2097779413519223	0.12724841090806002	0.18954734738194304	0.19900647572428082	0.13650622573188345	0.21984671004428105	0.18861839987852028	0.2096895794177823	0.16326174757804832	0.2072106788222096	0.1953667707802785	0.23489051925990007	0.20001459378394026	0.19444206535092723	0.20152780002283385	0.2235006068741391	0.15001060916885992	0.15222861317754505	0.1272383538488643	0.1298246781521373	0.1378342653675778	0.12753876212114457	0.15811024986285913	0.1165815949344994	0.12856742872580001	0.14100409771673908	0.1369318272225023	0.06066165302535234	0.048755435365386526
21.75	0.1849416422210924	0.19112875514347077	0.19522584295731454	0.21285025956561027	0.2278416331762415	0.20968298907171876	0.12738942066319073	0.18888135339005166	0.19846850129161198	0.13525525241783007	0.21896909913278087	0.18539692392267695	0.20767594102839385	0.1596729404024981	0.20704327170595102	0.1914825627199437	0.23337776244308997	0.19928923291721562	0.19331414997004642	0.20241188984591835	0.21816690883492781	0.15418959355475684	0.1519974526734494	0.125531875977667	0.13032812326619583	0.13645091922788824	0.1289259230183862	0.1563398181712723	0.11832289775896397	0.12689049992165902	0.13931387271522624	0.13638431186452793	0.06079848873394505	0.04938285364339664
22.0	0.18252534944618723	0.18975392089685483	0.19610428889942288	0.21131210140182655	0.22917386440899368	0.21069293721202437	0.12776835109091256	0.18780619119844158	0.19674565552914683	0.13614383977575797	0.215868712916073	0.18458208396862602	0.20588522169785775	0.15982558605405112	0.20677796562764647	0.1900207077096847	0.2344521190626866	0.19889759963150355	0.19468051896535565	0.20336772850650867	0.21741092967996553	0.15138706801668372	0.14952536809740835	0.12647570350536094	0.12920626835917687	0.13641177179980696	0.12784164959886574	0.15707073651191872	0.12042232005619005	0.1284892000476334	0.13988575609988377	0.13417358419758812	0.06012613048726228	0.04932845319707234
22.25	0.1830009915989973	0.18843764234314864	0.19929133885484498	0.21232931086953316	0.22816802456726215	0.2163014833207954	0.12680442151687282	0.1835728252670636	0.19488025618770785	0.13713865569370287	0.21301734531219563	0.1889477830637763	0.2018980096990137	0.16140949607088909	0.20532319834014512	0.1911654860702289	0.23198355233660484	0.19546576642763247	0.19300152468395798	0.19830912821455682	0.21530677096237577	0.15021671232592643	0.14478537533216568	0.12952999133780074	0.12962791933599788	0.13833780012521524	0.12626309466281094	0.158012804391127	0.1192033794804856	0.13011089324699196	0.13887584542670517	0.13264568604335827	0.059490113593082816	0.049019183879388924
22.5	0.18347341477522888	0.18696298625581365	0.1979862310003375	0.2093194274807651	0.22786442225715484	0.2092294463529151	0.12497284688302326	0.18278673147856284	0.1978544235650767	0.13419363743900495	0.2154164352833737	0.18361472478671384	0.2029649548917992	0.16303835010644346	0.20402724304388153	0.18685177910710457	0.22830760720181148	0.19226089802103344	0.1891193890298241	0.1972557880522278	0.21151027276427797	0.1462294321754065	0.14808679509897746	0.12619736689813926	0.13284513550208155	0.13660153866643007	0.12602981554555573	0.15520536722751366	0.11944552341956681	0.12768667082799798	0.14065544346464495	0.13455250241164488	0.05885322269538109	0.04889939188145865
22.75	0.1828283170892808	0.18616368145797804	0.19888313361646304	0.20903239440863358	0.22676654098095367	0.20861418841419369	0.12427589445899312	0.18313053240776295	0.19704983415635538	0.13485900267176762	0.21603900688029623	0.18246398771440883	0.20222183833818858	0.16184901700587545	0.20342784169480535	0.1853386057975903	0.22873186373583318	0.1912683284538006	0.18768192982055287	0.19716561868061772	0.20940280895125435	0.14455906853695746	0.14818161049796638	0.12551696712693985	0.13312341654348536	0.13491609016097167	0.12731676665885133	0.1551780552630316	0.11856932552642076	0.1265811844831285	0.14119061381064443	0.1357039638675671	0.05890120534354482	0.04846401750021065
23.0	0.1806542900995824	0.18812058451470212	0.19926357066534953	0.2074054107230061	0.22343431316931295	0.20446297443338643	0.12128232078089059	0.18289079532523145	0.19471810536298495	0.133693737361258	0.21283785298218522	0.18041194780321454	0.1988730946756289	0.16135373614178034	0.20275321261725246	0.18318406248471825	0.22854569266020025	0.18848950686709032	0.18775261495832415	0.19510885742418815	0.20855609965266367	0.14409711197845032	0.14776503011870876	0.1259555557451892	0.1322121943550378	0.13852926961078532	0.1302234132918342	0.15513497144313992	0.1163853696751851	0.12506734739633954	0.13882876219623516	0.13635216246703166	0.059983178513541825	0.048071137331886525
23.25	0.18148159387736537	0.18620367157454562	0.20009927080057177	0.20728266192017705	0.22299431194877856	0.20555566216520854	0.12097003532838004	0.1803861824720717	0.1929262904411102	0.13289252893122291	0.20874822962547884	0.1836951318172772	0.19893571646840208	0.157834035571842	0.20056758346676265	0.18293452018124287	0.22574216709858813	0.18941517820346535	0.18870505654477443	0.19384539011708046	0.20558811683940748	0.14345537615871315	0.14755025677120062	0.12407985247501571	0.12990581095951168	0.14088328245793463	0.1278739074493408	0.15436768411811763	0.11631814395023253	0.12623082714806708	0.13954156301878906	0.13412894511178963	0.059678513904977595	0.04783173847350559
23.5	0.1812133019985465	0.1831551927059984	0.19669108621210282	0.20920239881544964	0.22079634657311634	0.20501829081069067	0.1205887815675123	0.17958685292644308	0.19474276640675126	0.13314014472280755	0.20787172205419843	0.18583220977532292	0.19770340853324886	0.15202775888448475	0.19877932200873477	0.18292791282319615	0.22282101133816898	0.186164696200106	0.18545927918410351	0.19283923096429256	0.20225149774269913	0.14311553884877481	0.14632533721177163	0.12442728644295721	0.12881651333773939	0.14023022717141853	0.12649878348404728	0.1530314596069176	0.11835633398648016	0.12826039775678544	0.1405113197774786	0.13131523544506465	0.059369922326691464	0.04735803737841661
23.75	0.18043139872742667	0.1827071071287914	0.19415989497949074	0.20855278344939857	0.220637995940155	0.20458195932493103	0.1194223370094101	0.18124560412187424	0.1913444994171043	0.13287692818284597	0.20883405023532955	0.18429990534571872	0.1960656813194061	0.15343167083656298	0.19588016394549346	0.17946009410006816	0.22089160232169444	0.18382860819663974	0.182870829487499	0.19167288035960442	0.20250904996307145	0.14005777754493176	0.14548758904803477	0.12728240803041063	0.12849943588833107	0.1399804467779236	0.12781197519745052	0.15499459979146588	0.11940742533127592	0.13031293360765533	0.13878621580050418	0.1314731832163544	0.059069734574211025	0.047431375940890884
24.0	0.18074574882820038	0.18664730519887746	0.1993463189318215	0.20848019340728538	0.22199129814562388	0.21190147783294086	0.1207538096863001	0.179186729427983	0.18378668839256776	0.13484802868649146	0.20572806107231467	0.18701872917093693	0.19440730587100113	0.15372456607222906	0.19260609047355431	0.17792396966802665	0.2232460644034906	0.18605387996259595	0.18031090748786546	0.19166133099095575	0.2004474843214051	0.14219593719740659	0.14219851970009176	0.12681872017887647	0.12598969620866163	0.1415805031178163	0.12734337433355486	0.15741960307679265	0.11760650480026372	0.1295920605173439	0.1374003690477448	0.13456489237837116	0.05875029983827663	0.04787768127661591
24.25	0.18044071469401018	0.18690380209436314	0.19597027203209338	0.20498560686222753	0.22098969575229135	0.2043768699966644	0.11949415514136055	0.17738578216264764	0.18626333023879915	0.1313743115634884	0.2102012693740351	0.1797824016712337	0.1981751529011883	0.1498654646991307	0.19514635400660726	0.17780803228901432	0.2222373071632619	0.18472249314315722	0.1822253352535266	0.1889644106869654	0.1979218249381535	0.1408383996830223	0.14449798243194123	0.12333330018069852	0.12757906065106853	0.1400487061518354	0.1248573354665398	0.1550817483067191	0.11736306947023449	0.12867876616882784	0.13979979164126327	0.13490441573589237	0.05934149337311398	0.04826657971953677
24.5	0.1823992001522565	0.1852903066358415	0.19293091799506454	0.2030330221788243	0.22173328573503415	0.20502124807455036	0.1188591356611929	0.17712139808347535	0.18529837851424963	0.1305054860171248	0.20881376316395772	0.17798087726492448	0.1972415504348303	0.14902565679824017	0.19461505933801532	0.17431216468635732	0.22200620659239426	0.1833392870769472	0.18466966040966182	0.18953890279650312	0.19764583632526592	0.13836364906343326	0.14312021447455323	0.12424495949423765	0.1281598072054801	0.1382881073070037	0.12350514965084777	0.15520150897107485	0.11867996396243893	0.12798426452273134	0.1401487146845565	0.1328973438168923	0.058301386814636744	0.04796577521374282
24.75	0.1822654240049588	0.18578079929966954	0.19202298379554827	0.20008522532198	0.22178043642601855	0.20388717519721913	0.11900828409836693	0.17475810188323807	0.18361395940088548	0.13012903048158228	0.2069333811729299	0.1791162235956174	0.19518700014394286	0.14672768027889382	0.19241478787546834	0.17475473503316885	0.2220216389745882	0.18034173452208696	0.1811543883163553	0.18687447855521125	0.19865795882777074	0.1375437825735717	0.14299089222398823	0.12399729552154892	0.12762615713757464	0.13841912507947168	0.12434657945719567	0.15423537174666627	0.1177819815757893	0.12850942560778636	0.1386639411314007	0.13308565658966676	0.05826034571780429	0.04729860854367467
25.0	0.1814217709994776	0.18535102476226328	0.19259055345545106	0.20177820858503542	0.22121429811959709	0.20249730884222142	0.1177551399216638	0.17217067534345115	0.18180356222908287	0.12897935039832517	0.20677689083541279	0.17787882393468335	0.1964042137825869	0.1481073234116062	0.19277004171013726	0.17299200396058753	0.22002718715782307	0.17997597508503493	0.18009686789849577	0.18481404452768135	0.19750613154846264	0.13631806750130196	0.1437390549675158	0.12328977726587546	0.1263811324673665	0.1397139185347917	0.12538360309246005	0.15392966666509245	0.11765134998687643	0.12837413101073827	0.13709835823523284	0.13293145099989567	0.05807391949968	0.0478112774973397
25.25	0.18065244568988062	0.18385044544850013	0.19579907775606684	0.20506284978247358	0.21992539452849003	0.20772327046642658	0.11716052135276518	0.1705103669530185	0.17825282013497362	0.12961024973352714	0.20121854058186125	0.17850160980240085	0.19363683000592952	0.14989745438040136	0.19114929189512417	0.16994794305499697	0.2197594176255731	0.1793538516930923	0.17573819736694335	0.18360105388284137	0.19581517894526568	0.13534777487264263	0.14024227127244088	0.12467874135702696	0.12721406886162617	0.1417222387087023	0.12666586844994684	0.15557119209418038	0.12031130622410695	0.1268839717633596	0.13432965747394737	0.13156882136109244	0.056928497672537354	0.04783589257136296
25.5	0.17634785749936255	0.18114336127401748	0.19325326729660103	0.1984452477341346	0.21705149611646005	0.20146812578515583	0.11685454633214505	0.17047535348714166	0.18154285973745654	0.1286735606254534	0.20143201501443464	0.17476313595186527	0.19474988662968623	0.14551053475804715	0.19056866233917655	0.17244057940793955	0.21741749305103758	0.17656503448083136	0.17393197524659615	0.18107242788238254	0.19391331530204498	0.1331848453345476	0.14494163820037204	0.12313547737006196	0.12747789408620716	0.13987476430146353	0.12820243621625468	0.15309573517144104	0.11679381995873393	0.12818206530603812	0.1365776617416353	0.13361102785908324	0.05760282531259488	0.047830269613330194
25.75	0.1779452651247902	0.1826800808815605	0.19253317159729702	0.19795534341877513	0.21681749295139013	0.2020219045782197	0.1160769607445351	0.17004704490375358	0.1802542707602724	0.12879329015687835	0.19933705341957456	0.17473855783346684	0.19450937105935026	0.1445229303846962	0.18794977517760808	0.17148431755511312	0.21643884058601925	0.1741380347755175	0.17694718541843532	0.18105700837601735	0.19119931973752397	0.13331166131705607	0.14585690472041143	0.12349693266717227	0.12658090576283676	0.13946379598313247	0.12838470091403403	0.15181790290204275	0.11652969910595837	0.12766467891217426	0.13761927114769332	0.1345970746836059	0.05750028619231237	0.047269005669695184
26.0	0.1766626621557084	0.18330085138397373	0.19207306375600824	0.1977781362531409	0.22161078447071883	0.19923306517591083	0.1143870851426058	0.16979379304593126	0.1787548369618883	0.12550292783006445	0.20452163594723527	0.17493846912987931	0.19156385631922127	0.1416446974597933	0.1876803608403392	0.1681009527939318	0.2126944790965401	0.1706888145403062	0.1744578680747657	0.17798661860523532	0.18782807918671043	0.1314511360487923	0.14193914819807318	0.12276843552212484	0.1262984438208726	0.13837595729979552	0.12673574563823226	0.1530502269842052	0.11807747781473436	0.1256196333022255	0.13687604486091748	0.13369149431731356	0.05799163066039215	0.04706823424402703
26.25	0.17605625012544185	0.1828733288942452	0.1927295470875974	0.19642658258705398	0.22048982585685686	0.19864264027619996	0.11371118346291532	0.16724726773488774	0.1774288748775429	0.1252954974879137	0.204597765795071	0.17395266497995057	0.1894329788110352	0.1428805148167729	0.19003395666303347	0.1661600208486091	0.2113248336446863	0.1704673135912456	0.17315249236260813	0.17748586886420326	0.18914992564332658	0.13181550970007122	0.14137701555247922	0.12148779219745992	0.12623889840368535	0.13904031547160803	0.1244528127607661	0.15482006440350327	0.11898729049904898	0.12705050676634472	0.1374446958642363	0.13325330121770926	0.058439858419558	0.04828523595465745
26.5	0.17806125201744727	0.18412724644176595	0.19341363953801627	0.19719575215303878	0.21538767887391344	0.19704034654995448	0.11317760868738311	0.16496821103358003	0.17584736445222568	0.1252966357276242	0.20129762520236866	0.1714310255575317	0.18929005758235357	0.14439186905039791	0.187690917287927	0.16731622845762795	0.21103743110937448	0.17074735809319763	0.17325214869332534	0.17609156355988304	0.1864708566857072	0.13038988985556502	0.14290450366348442	0.12079315132692081	0.1279587336880769	0.13811226088824255	0.12590255431893352	0.15270786049264734	0.11950529264854125	0.12889370504251776	0.13790838276774017	0.1351266165846534	0.05875013022986983	0.04814662065552725
26.75	0.17851236096126968	0.1840705806560409	0.1901112153614449	0.19587133541584567	0.2128090243598758	0.19673045980729698	0.11394499171351845	0.16631421618083866	0.17677035541439745	0.12438860021311693	0.1977586197200283	0.17171457345544025	0.19084695034800217	0.1425406009155012	0.1833735502423435	0.1655939057640069	0.20820952025068082	0.1675907311682669	0.17167916725900073	0.17627080675179735	0.1846067233888123	0.12842937292263015	0.1417535641653593	0.12104523625688357	0.12800522770615008	0.13660723570026675	0.12978630343116065	0.15264008171727064	0.11676207778436562	0.1292403335747747	0.1376603465598232	0.13536235003214175	0.0582084269733117	0.047650174233695164
27.0	0.17832859759098396	0.18399769920203435	0.19202468313776835	0.1945686319854876	0.21187640228056862	0.20312773140537543	0.11484064271415212	0.16349159503715915	0.17342439021795975	0.12431883158751063	0.19485228499264012	0.17553815559522037	0.18989709542388516	0.14177363428604964	0.18009960166325498	0.1635185750588703	0.20461794000962075	0.16487552682989048	0.17041449918741988	0.17374177199126734	0.18363593840077674	0.12963873973139	0.14195725731481074	0.12322672255719216	0.12778947047787606	0.14161761331659115	0.12954329207308035	0.15365534638869574	0.11637801013563814	0.12833263116210045	0.13900080543664797	0.13461284953462307	0.05746569252225813	0.048177035743350465
27.25	0.17485950280423737	0.18067362328671055	0.19063099395602046	0.19381516362124204	0.21430285104922348	0.19397194350821753	0.1116702778070422	0.16344230496028306	0.17566281016275861	0.1224882845042924	0.19968611521007512	0.17136162528038842	0.1908032927890381	0.14055526812600191	0.18259741602552648	0.16251820876260478	0.20681982051648914	0.16595123746313475	0.1719205863921089	0.17074504751334107	0.18078709533376908	0.128283829321348	0.1447116431081828	0.12105319869152924	0.12785279164074456	0.14304122576852712	0.12939473350416064	0.151865834098184	0.11602444181822627	0.12709501209417454	0.13992718551934358	0.13383248330660966	0.05737952448800802	0.04782273636145238
27.5	0.17621158495238573	0.17849125689636683	0.18779552380462322	0.19333967454605136	0.2134332023543957	0.19549977023829512	0.11007283879288333	0.16387410619036039	0.1763075568450209	0.12207961949887967	0.19571365547040728	0.17160310474968057	0.18884004442012128	0.14229325353475183	0.18091516334568633	0.16118063897576085	0.20580412650952873	0.16546833032674094	0.1721577401617343	0.17223712575709177	0.1805373386638767	0.12727707818330242	0.14150029383372	0.12136735491525732	0.1267700506986791	0.14187939567761682	0.1296169935640588	0.15143652324333878	0.11693192041693437	0.12523679796762016	0.13923810677969692	0.13299281762309684	0.05701738666007123	0.04693732264008361
27.75	0.17641728845082624	0.17643864886859398	0.1895665909076827	0.19300812895718997	0.2143856958141114	0.1944611556431072	0.11079742346135037	0.1607628034059271	0.17320267596555597	0.12181093041307718	0.19760156962218015	0.17241565328566064	0.18988925558255787	0.14131080934905357	0.17960087662784122	0.1606320230870484	0.20417087027605074	0.16085370874578417	0.16664597890517585	0.17060721623783381	0.17916832602873947	0.12470159352621464	0.14146534710338976	0.12190490668154286	0.12791457552722335	0.13992938771912913	0.1269212921861685	0.15159803723832138	0.11805677934410251	0.12475610358595325	0.13855107087734755	0.13546897085679424	0.0567777447285025	0.04755252415989651
28.0	0.1734704613875981	0.17591097689768007	0.18773211888015764	0.19387526198131147	0.21320433435190675	0.19310797506228822	0.11074138520731806	0.1604831957941798	0.17095573654312357	0.12174352582701015	0.19755339843225672	0.17435326652134583	0.18907958375095263	0.13954544986539152	0.18034902748953305	0.16010954414073486	0.20297638306241877	0.15967766336058395	0.16591269135107084	0.17189182922107396	0.1792789002694485	0.1242571920078066	0.1398228709311215	0.12029420985498086	0.12640195940326665	0.1380376234895801	0.12675150477024066	0.1516592648187348	0.11490487739579164	0.12686329712410355	0.1371916518583727	0.1345548896395442	0.05672676692967842	0.04764114566614729
28.25	0.172319569473336	0.1753346971379426	0.18586478416160507	0.19136325179477423	0.20962322581191598	0.19078755406364056	0.11008102488128924	0.1596843479707606	0.17279697279192607	0.12196453175974349	0.19751186538460053	0.17101255516264377	0.1868350361289531	0.13788422709378176	0.17703755352999614	0.15781587717054243	0.1993896191335565	0.15966288896893838	0.16614122917975543	0.17035843439969253	0.17954121530243045	0.12198054745850614	0.13761520784556264	0.11977450071885745	0.12498530550078789	0.13927844538430778	0.12664492834827734	0.1501513469437843	0.11399631399718023	0.1272182530302634	0.1375600139283025	0.13176994176634108	0.05735370923794206	0.0473104613555209
28.5	0.17212840350150319	0.1755751882191095	0.1873151094980212	0.18907570761357123	0.20974555726673905	0.18842233999813365	0.10868594434963186	0.15778303504509802	0.17208906494864018	0.12119276556449954	0.19898905869379596	0.16844266721436096	0.18750719272472588	0.13551454821386905	0.17452677347721268	0.15502655952700464	0.19937971355859155	0.1580100614405878	0.16645270367258916	0.16683363911733967	0.17706020923008453	0.12274323113969694	0.14058323400683617	0.11913715106019133	0.12641873210726665	0.13962056056066588	0.125481762714686	0.14939407260344584	0.11710690335189443	0.1271808588915429	0.13729565599014235	0.1319124603191282	0.0576895252761474	0.04697077440351532
28.75	0.17336393076559567	0.1763050881230637	0.18574047648644354	0.1885225016323032	0.20852097808949735	0.1946691658083006	0.10767657898572577	0.15655092323415515	0.16709872744093068	0.12096903883633425	0.1905230925695848	0.17221683744179522	0.18472493627631917	0.13536431776969057	0.17424359217016724	0.15422522874733896	0.19580844725630753	0.15820784692234882	0.166537008860109	0.1678753696309012	0.17642338200292565	0.12650470727692395	0.13721632709759013	0.12011599716676609	0.12295076697040436	0.13523019826015356	0.1252180757829226	0.14978875469267763	0.11707264143461489	0.1273136707095988	0.13683722842873403	0.1296815748188056	0.056886123968057825	0.04693986398441638
29.0	0.1712607891657559	0.17563774287178052	0.18337205891875813	0.1871349147610049	0.21021125930775938	0.1875926413259442	0.10712632479934678	0.1578031680426933	0.1691575036431707	0.12054198591492168	0.19430435611099772	0.16676196310747068	0.1871912686078634	0.1339002407141568	0.17536772035183246	0.15320076502397884	0.19481295856987021	0.1586775158206314	0.16637640753696034	0.16601182132496484	0.17601823554772134	0.1227157123890617	0.13884212489492775	0.11886669561441653	0.1258241932504362	0.13444123043044356	0.12480194949949797	0.15125753042464649	0.11613281398066543	0.1258345247293748	0.13688775641862969	0.13104348658066384	0.05700947167788265	0.04704632883461487
29.25	0.17124758263102896	0.175310740042918	0.18407458663550694	0.18654352067967137	0.21005863679997266	0.18761268972054462	0.10562995251610141	0.15607453713579358	0.1694510173304917	0.12103021580228525	0.19327000049044404	0.16627583296215231	0.1870522467264228	0.13629457763979624	0.1744715675225687	0.15346615727324264	0.19275672834738367	0.15719585471546293	0.1645909002680495	0.16519926086570993	0.1747552721437858	0.12270511740963615	0.13852693835139518	0.11974222523106345	0.12722384355828512	0.13633449342320017	0.12673375061733685	0.1511371282702516	0.11497347692490513	0.12443602759073671	0.1373334705364166	0.13336540632436258	0.057655922922162435	0.04774568292052257
29.5	0.17336546568009534	0.17342527144481754	0.18429399408902272	0.18795095715085447	0.21045074643714415	0.18725999766960896	0.10670819198333581	0.15393163346541666	0.1676648421557263	0.11985739937983363	0.1926764859022855	0.16354194309005252	0.1853135968686473	0.13843210194509192	0.1725754243813268	0.15361281042570393	0.1928897295406375	0.15433740759517595	0.16117279864023362	0.16356494832820107	0.17219165610848047	0.12314211141580464	0.1382678100701415	0.12082483704110718	0.12737380789751254	0.13664784473386157	0.12785661384384972	0.1498163581199709	0.11581562364774915	0.12563579431855892	0.13759633775952318	0.13410853965982203	0.05733195029397823	0.047142307144942545
29.75	0.17116748893402742	0.17211970337860322	0.18304756834944094	0.18659852863296109	0.20961607765203302	0.18498189907403426	0.10815414267734795	0.15539309488456532	0.1661317612759461	0.11747774481039432	0.1923343321948668	0.16237582449151655	0.1861368496080369	0.13622740546010478	0.1688887456034458	0.15051818845175857	0.19546523223727344	0.15393671342411408	0.16211053826481578	0.16497876811803358	0.1698684173000503	0.12302246607638458	0.13879113398168202	0.11911786142956957	0.12730594557837235	0.13670639392031791	0.12675836149595135	0.14879198194019508	0.11816049711925952	0.12766202752494019	0.1377184266438702	0.1321539408849551	0.05688000479462988	0.04672253253285893
30.0	0.16830639007527012	0.17046852204474214	0.18228907416961584	0.18259406464604208	0.20668261478322317	0.18768855027980458	0.10621171571236115	0.15289100289435026	0.16428770438490478	0.11566797121242525	0.18485767295892108	0.16127469880659068	0.18405970572539265	0.1319199824009862	0.1679824529132612	0.1490748674710006	0.1913546174094752	0.15375619520809133	0.16207375984555125	0.16390525071584683	0.17013712718959903	0.12099176330211944	0.13601951662195963	0.11894372520622083	0.1236501890533896	0.13885307383999265	0.12495382362051216	0.1478903809351286	0.11801150776878304	0.12632935826951092	0.14037915398708645	0.13135234336894686	0.056622084907863336	0.0479851596572011
30.25	0.16734726864884103	0.1703118553554637	0.18449603949686538	0.1826366054930942	0.2070110320064183	0.18752044258855083	0.10413845570616816	0.15148747119945571	0.16279298759720365	0.11582608392986225	0.18747685429051966	0.16049730910696958	0.18253385259137356	0.13191767860132952	0.16912880702394845	0.15125502881115108	0.19036409563586199	0.15186364399492802	0.16249447425476782	0.15856631783239733	0.16739774819513373	0.11722611227088821	0.13828402100312065	0.11751669830403788	0.12435061375625768	0.13966188840745128	0.12361002861127647	0.14793869036764548	0.11811536352290665	0.12670449951041068	0.13959824278309593	0.13197516257978728	0.05717953255297854	0.04706211771326072
30.5	0.17039176023453217	0.17190065146529268	0.1862333891185804	0.1803872115643372	0.2044026563431733	0.1879608116037987	0.10277002338000704	0.1499835395551956	0.16236954356249658	0.11772146589787219	0.18493995542710437	0.16361816514611918	0.18083163487393458	0.13370937461166243	0.16934631922259374	0.1498425481556578	0.19075744111033155	0.1491313660227407	0.16348617083314257	0.15846681527109477	0.16645927284235687	0.11770010152948567	0.13879643232073066	0.11573425657727718	0.12744676840147545	0.13662668849414356	0.12264859324452966	0.15030994849692503	0.11865920167193719	0.12817536422151954	0.13817505465278473	0.13310966761032098	0.05711196998439079	0.046238821402055943
30.75	0.16916557411153446	0.1748515894496494	0.18110670286770844	0.18088003239940745	0.20492784176978662	0.1842161994842131	0.104327572665377	0.14887508201763713	0.1638565521069989	0.11824462712252487	0.18844526126063726	0.16165658053204293	0.17957680859988973	0.13304226324783283	0.16706186148629365	0.14757294944373972	0.19118946583176863	0.15024477900336783	0.16072765361145117	0.15881654532582926	0.16672745817361742	0.11694354477648157	0.13857423312567546	0.11620528609358072	0.1282573970887717	0.13580819574458855	0.12527677914687899	0.151668597134206	0.11647923750057075	0.12656623320851526	0.1387565415175832	0.13500015653637268	0.05639220944625598	0.04724767116566652
31.0	0.1678891331319749	0.1747265425504728	0.18020801061622793	0.18012448805234893	0.2046942590500633	0.18464571493194273	0.10409718334775375	0.15117338551697157	0.1616556408206142	0.11767271361126891	0.18655476846050698	0.16641663304225143	0.1786235304875297	0.13436004924566053	0.16600691847439977	0.14700166447431676	0.19118923216880862	0.14992718135196276	0.15944264654589413	0.16223968029308658	0.16508533452756785	0.11697288104905591	0.13765635287701877	0.11769886954350264	0.12579895418594472	0.13722812393793818	0.12649753188781532	0.1501556649608952	0.1163130620146221	0.12626124046923723	0.13895208843832332	0.13435371103591254	0.056441122698941526	0.04759978584059126
31.25	0.1681026712209873	0.17135273158228287	0.1791234650888074	0.1786721508267076	0.20327080831457883	0.18260570279717	0.10289725490515535	0.15060432015761724	0.16080318807175223	0.11471442433941097	0.1807807856501311	0.16560148963159213	0.1793182975338659	0.13522003240047079	0.1696193796146472	0.1432656690597265	0.18931264820121121	0.1463650238041469	0.1606387344328924	0.162696358528573	0.1663348415547475	0.1172188751761517	0.1364403527651663	0.11965774945832608	0.12530111170621994	0.13700460647903218	0.1245386166862544	0.14980667063780864	0.11840172391060122	0.12558485797273555	0.1372855601515862	0.13072395908989448	0.055831761556034795	0.047033708657200655
31.5	0.16724447120706548	0.17021503778725497	0.1781470830629174	0.1759003875511239	0.20429599426164496	0.179562073244317	0.10446091554915307	0.14809186036592895	0.16166856397161597	0.11554912923937315	0.1840998372567627	0.16337835897388506	0.1805058487922293	0.13315655426301684	0.17031042509698538	0.14445534642992106	0.18807705031540714	0.14545996712119907	0.16041477859746817	0.15659611252290206	0.16554783768962436	0.11618266602964246	0.13558600913235017	0.1182246100702229	0.12698826770011026	0.1364155325065455	0.12509996008143118	0.14820596230029903	0.11858086486390207	0.12545714925933354	0.1380102217793112	0.13022666366195337	0.05561462166833995	0.04624791002310041
31.75	0.16907429693895507	0.1713320024408699	0.18056284950592402	0.1712226021877341	0.20068083721042176	0.1809713155138552	0.1028742676652623	0.14831754442379788	0.1590495325486594	0.11774050663397886	0.18053900824749067	0.16841436159779147	0.18010715627784027	0.133476465484722	0.16780931855982853	0.145578933900733	0.18523275012486348	0.1463068506171217	0.15784939404998471	0.1557285963982265	0.16470431229218166	0.11610776349418156	0.13252961314079872	0.11769499767842274	0.12604188413013206	0.13604737351858304	0.12594160131501228	0.14417987929339596	0.11709448659790582	0.12618876407755997	0.13692442924440112	0.12957129552301824	0.05550096976488896	0.046342328587976336
32.0	0.16835341458251066	0.1717595601870027	0.18191039245309187	0.17549227079069535	0.20264572979269768	0.17928542659095542	0.10191395666658372	0.14911318608604596	0.15898023405659048	0.11686603108520432	0.18733846061871645	0.16491226212627932	0.18237564405835865	0.13136679168253335	0.16588987779947992	0.14403140249946353	0.1866835464989796	0.14526509734387236	0.15567774720640867	0.15485075492829686	0.16198585226376755	0.11447565518427043	0.136204784310714	0.1178715965114732	0.12544649749983547	0.1361511387226104	0.12493785802035687	0.14671159075723794	0.11723435181594391	0.12654308624236238	0.13552373373390622	0.1281796423957279	0.05673813339085279	0.04633933309259721
32.25	0.166101785924227	0.17190100048180995	0.18110725087058283	0.17432533085336582	0.20322350983454837	0.18015340531239854	0.10291924094900347	0.1469022357386802	0.15754895481681558	0.11563461502512148	0.18520332149614013	0.1641603728901125	0.18036481700640386	0.12969445049475978	0.16270514129298924	0.1429524706604051	0.18805848629499042	0.14234392633580545	0.15619348498068475	0.15578310491988098	0.1586934706125492	0.11510424499202232	0.1364372035539179	0.11708438864560565	0.12494001427459822	0.13477655175860012	0.12401756228362662	0.14982521140508037	0.11855528057797259	0.1264345061282872	0.1372321854395034	0.1307318220037803	0.05702197897467482	0.04685702788352206
32.5	0.163481775032117	0.17250004796028467	0.1801776828360239	0.1765767441070494	0.20026225784009816	0.17863543158782108	0.10204920855142718	0.1436318681149949	0.15673745144566942	0.11487558631581994	0.17808984993222068	0.16093409475714737	0.17653383510219894	0.12974911485544388	0.16157725740064488	0.1404743651297333	0.18547660424968737	0.142822725141436	0.15555213852615826	0.15605304129531405	0.15822518827823448	0.11650773349514493	0.1341138254073377	0.11764330628924588	0.1253084105841448	0.13472839617632562	0.125574752191317	0.14841113693329333	0.11654068972778221	0.12491831362396653	0.13569785604052867	0.1315460491496616	0.05621528917097617	0.04712865479306787
32.75	0.16197276431271745	0.1703476743542986	0.1800171930401577	0.17695801110805237	0.20046391900980592	0.17690270321686294	0.10148311310018797	0.14351221416597035	0.15679656992917482	0.11601808233905675	0.1823452558902311	0.15984209252457887	0.17595932753199048	0.13084557928702129	0.16241234275477956	0.1400400791790136	0.1844926495827355	0.14331506683960257	0.1538106987243081	0.15347393327223363	0.1570387355458056	0.11463722250123437	0.13285403567590853	0.1164269594227093	0.12515695230212015	0.13663512302346326	0.1240093566639741	0.14782459321399946	0.1166826385506378	0.12445248956120908	0.13685036849257537	0.1292898114897505	0.05546197004698699	0.0474060805772832
33.0	0.163370574868861	0.16826521495366598	0.1770314355364209	0.17521245518101655	0.20190110835294633	0.17879728426279115	0.09900962985602928	0.14475019609190945	0.1551582213305853	0.11584709873828421	0.18168506646453875	0.16067342736195972	0.17468308188518783	0.13198687168886206	0.16439784615316927	0.13977494203574278	0.18335158932774454	0.14168934338873565	0.15187155784592535	0.15102624327432312	0.1579606263426596	0.11075522948282253	0.13171524751882244	0.1151998118965834	0.12543725965346922	0.13617473870916386	0.12168700288095942	0.14760729375758053	0.11860560808790625	0.12609666929587993	0.13921172961486727	0.12937228604131853	0.0547167588196034	0.04696273935248986
33.25	0.1655602901084102	0.16632656844794422	0.17596931939826332	0.17443848986702784	0.20099116532115413	0.1780637548262632	0.09933570239838253	0.14363050621680373	0.15474626940133632	0.11476074528386612	0.1814144275933279	0.16037734714814705	0.1760559649004009	0.1293892130904304	0.16385936911243643	0.14011160890455351	0.18414585703476077	0.14278800503671285	0.1496540915627553	0.1498292006452255	0.15751865204266324	0.11002070442375717	0.1329005880570995	0.11521481121205998	0.125068539301787	0.13444339804660188	0.12319001131889445	0.14750198339506132	0.11643530901514627	0.12623004740902888	0.13824477986569803	0.13143549810940686	0.05503711502142859	0.04630449028300619
33.5	0.16540019376444726	0.16697172421317824	0.17673274318092078	0.1688317750077223	0.1964973500932524	0.18110196938951348	0.09923420942404933	0.142769125527067	0.1532044826139338	0.11478186938059881	0.17891901194920598	0.16518218947676186	0.17435450017349166	0.1299308024569012	0.16110378819973165	0.13739103574415115	0.1839434203678711	0.14178699003960324	0.1484918898425824	0.15116880908114017	0.15672796702786143	0.11129188662217054	0.13252368425885344	0.1166916560943243	0.12209988837512893	0.13698083708064346	0.12386556617407862	0.14611649344810845	0.11550010371338221	0.12668004484810672	0.1367570838339784	0.12967563855736702	0.05561827303392443	0.04691830538417468
33.75	0.1610724966162789	0.1668520196319268	0.17414204239376732	0.17163246338638263	0.19927543121143285	0.17826505353126115	0.09821389725452426	0.1438467023710287	0.15321107919833493	0.11242398653078124	0.18231290802689995	0.15789342959139407	0.174854584398599	0.12712889839908628	0.16285209652055996	0.13613646261461135	0.1808051889957651	0.1412545443973206	0.1483764148597771	0.15141557938031444	0.1570180907670223	0.10928925399757837	0.13473737522664786	0.11808515911053573	0.12386940420925759	0.14046807469172076	0.1254476734935915	0.14663207357112917	0.11627875674243736	0.12662402473593523	0.13898073644639578	0.12876994001320602	0.05528392496002457	0.046190413073302926
34.0	0.16102875545067885	0.1683964632624281	0.17422704460058971	0.17246817756592095	0.19779547628313202	0.17622256119123597	0.09983480785452964	0.14250066903804717	0.15291300844853592	0.11213460644972037	0.18278119793557235	0.1557697647031823	0.17675865544434705	0.12671693308715926	0.16143117381278438	0.13833686780322338	0.18125442644937179	0.14186792926827663	0.14867443568753486	0.14859330167451681	0.15500132575782025	0.10820145784261545	0.1350792208846901	0.11763326041293888	0.12537739669826276	0.1388758259405159	0.1276080941394801	0.14799927547938585	0.11389075269327652	0.12557561048834928	0.13791098346365133	0.12931738807696036	0.05510954320909502	0.046515699345459106
34.25	0.1605273956144399	0.17069809518382303	0.1708925566370842	0.17306922531027838	0.1973362695115251	0.1748253502327773	0.09912273757787385	0.14315539891763174	0.15162346067792867	0.11050914028267722	0.18016228410005328	0.15627539119048747	0.17457256600784166	0.12856249845006348	0.1613889840347172	0.13455553543024124	0.1782164229915347	0.1395304306969249	0.15049752005555006	0.14671412917040835	0.15258547388138685	0.10720377338748839	0.132662142386617	0.1156265420194661	0.12350877451259744	0.13776938055469665	0.12815381695137512	0.14529434188359952	0.11422125208099396	0.12566028652408384	0.1366875508707591	0.12931999794694965	0.054936480336409535	0.04717458572714744
34.5	0.16024354802506838	0.16976685491581966	0.1711399428612372	0.16981406158355056	0.19831506271767974	0.17358675975206386	0.09999625534300623	0.14359080988582573	0.15283001045181488	0.11062106010429767	0.18074514629849547	0.1584654490176483	0.17586259044881264	0.12775803928444296	0.1597271987822945	0.134285418608645	0.17738306345940033	0.13744716701669527	0.14865005986438137	0.14765537562721756	0.14862997855110033	0.10635787908112382	0.1328213576111461	0.11650464218676172	0.12342855720503272	0.1371787102064271	0.12564370503044323	0.14501980535164735	0.1174876399782067	0.12637482460544108	0.1382443614485384	0.12803176788472548	0.05428304186301374	0.04751567327136274
34.75	0.16021754214699557	0.16815807051412887	0.1717591749164523	0.16935238968032107	0.1931399826350453	0.1720747616099365	0.09952837914659082	0.14375706637417712	0.15214090086311205	0.11191883180999247	0.17970806855938207	0.15775049059822513	0.17593258723656746	0.12534109197358687	0.16226943905123697	0.13360506428186789	0.17876240509644847	0.13724109981050858	0.14811282802594902	0.14676014570333207	0.14879560830621835	0.1077091925128738	0.13255108413638717	0.11761569319497016	0.1250928918875718	0.13617082578862613	0.12408214919972713	0.14694659287403294	0.11556531991711666	0.12756241262929838	0.13949039810045952	0.1294114528335701	0.054875072599629524	0.04808979907306044
35.0	0.15954655740746634	0.16703173184192238	0.17305323567166375	0.17037855252344242	0.19113909799559314	0.17208135343647105	0.09741894116093772	0.1427608751995771	0.15006456328049855	0.10968861040629432	0.17983151926233193	0.15530483105769918	0.17395212406034827	0.12553960773561224	0.1649379328617545	0.13213347125717395	0.17697768852044807	0.137097507447739	0.1519595159428479	0.14349731176979588	0.15174505781958963	0.11006781960451065	0.13257664822000684	0.11776236518965112	0.12588707932795368	0.13544352869252463	0.1230636089617496	0.1468894923263755	0.11464232946153922	0.12636075115037013	0.13811298929384555	0.12881788157991847	0.05448713429833413	0.04764233732339412
35.25	0.16233241956822592	0.1673181277894322	0.17804027159190403	0.164054860306887	0.18931251744870042	0.1737314857391012	0.0988283552056102	0.1390260289683189	0.15182260585239643	0.11095065074867959	0.17569065360437752	0.1615017459951242	0.17199705538942023	0.12706449506943118	0.16041250459606982	0.13496801974903427	0.17749389694837803	0.13592659098248136	0.1478028726435253	0.14325829453592723	0.15104101569390319	0.11037698693558963	0.13024835111188132	0.11792489721030047	0.125412948939855	0.13417390905350343	0.12524058096663648	0.14694687785687377	0.11531140146439756	0.125159852788134	0.13604113011525085	0.12799251042567997	0.053016894759463064	0.047559835595868766
35.5	0.1603121484382134	0.1668717696454798	0.1732452584367021	0.16828264085182842	0.1926222450224086	0.17265206920719917	0.09793922942185412	0.14056256433569703	0.1514640715068579	0.11077388763392536	0.1775786334393983	0.15829349473114	0.17444485179423697	0.12562811502080046	0.159867058665697	0.1330211466737014	0.17347016320908204	0.13485372595609332	0.14639935517937605	0.1432287118895081	0.15181126064714245	0.10741245713454989	0.130029448287009	0.11814866641780701	0.12452588442462967	0.13534556605936812	0.12245183959309051	0.14822209182332993	0.1164515618565695	0.12625501219479798	0.1417944099170036	0.12617825351063633	0.05377412648344888	0.04686273974210955
35.75	0.15861852965539489	0.16753760421739367	0.17423149539470534	0.1700732152769589	0.19349137423599788	0.17168612485664292	0.09621568886584497	0.1410794378167186	0.14957045511786968	0.11027823797601499	0.17876263685175364	0.1573766168567462	0.17572707353167652	0.12446193483353239	0.15715718147452157	0.13191823829539098	0.17053699930041114	0.13338430827277914	0.14629985100952275	0.13927753911321747	0.15060113243550025	0.10528071018494939	0.13132058262740454	0.1177273569903172	0.12506508305371045	0.13671511560314026	0.12148872199831719	0.14676800309602278	0.11623861518664833	0.1260737622237206	0.14089738669676463	0.12625504661787446	0.05455854040161884	0.046920201069876814
36.0	0.15956759165122927	0.166742497379799	0.1739408114659698	0.16798511753001247	0.19215853298914692	0.16998657207343884	0.09652584172745961	0.13977085901764266	0.14677936172717396	0.11014483238811112	0.17520255462823936	0.1568143961810091	0.17198672919933308	0.1233480070636998	0.15649114651002086	0.13003495066879103	0.17239241818752396	0.13277693244034358	0.14292042765537624	0.14013340573267966	0.14760896412160937	0.1040562081894773	0.12971656173309704	0.11674080833928889	0.12312837031867749	0.13657099716466742	0.1259226869716929	0.14511358945915762	0.11260940340023881	0.12497728789383361	0.1358694711601994	0.12910605514352275	0.05365545212751617	0.047459288052429584
36.25	0.15926667930133973	0.1666395677414991	0.17189768602204042	0.1678650116748934	0.19127004796863945	0.17007939691770232	0.09697183246777927	0.1390644796874411	0.14683973722869761	0.10971529122684227	0.1756999497973594	0.15583746494359074	0.1732836457369571	0.12430580677115168	0.15735640348566682	0.12979600699805446	0.1723673279686703	0.13264482823823082	0.14403881275193306	0.14231850652183325	0.14565732211125554	0.10295575045121166	0.12969317423710516	0.11631872278492957	0.1225451949195161	0.13725111408915544	0.12286109764488132	0.14503207190982437	0.113372438207131	0.12550294522230576	0.13600230126676088	0.1276280983187768	0.05401700985766785	0.04742344089870102
36.5	0.15793182193725488	0.1640062292606932	0.17590407208385792	0.16275639764045272	0.18885626629347366	0.1695698501460862	0.09611532302254339	0.13699137788137783	0.14842679195516437	0.11075964002978297	0.17359608022500628	0.1606497389434705	0.1708512399527836	0.12182394887606182	0.15459811646184551	0.1299645276930963	0.17114431333829525	0.13149597162578974	0.14265298297021742	0.14166812848845084	0.14419077229302119	0.10384135748474108	0.1280865311702625	0.1165528067881823	0.12527240664885286	0.1358407161263591	0.121740639444826	0.14251957560933384	0.11468194722553082	0.1263115732914997	0.13577055176706274	0.1263841894609991	0.05612370700244618	0.04742427761269624
36.75	0.1538456640735077	0.1650030147891753	0.1718330188245507	0.16507489985515786	0.19087463692645265	0.16573384723815518	0.09511609167504559	0.13619891368376755	0.1482959981701643	0.111089434602637	0.17544639139434545	0.15430566255700084	0.16784605061808464	0.12136793159821617	0.15537620566077875	0.1278991229666473	0.1683402734795739	0.13015960801885784	0.1435150455638617	0.1403814642358144	0.14341234591280966	0.10507817768365596	0.12902072855176677	0.1178865918908376	0.12487593178107961	0.13530853195111125	0.12359400399840402	0.14346995020112036	0.11461723924816872	0.1259121003797621	0.13762861544505184	0.13049159208259895	0.0564853475167468	0.047928735206828214
37.0	0.15761235565873427	0.16684130998577912	0.17161708053952135	0.16499269721814985	0.18996458604482097	0.16584610154441853	0.09490865705151823	0.13478853328341367	0.14727887745148546	0.11229993730919824	0.17561641148557888	0.15541219287559765	0.16921556244585162	0.12293921909283309	0.1517101200225007	0.12996388843498075	0.16832293176678206	0.13041432696573943	0.14234067160420175	0.1401136970010232	0.14370112384111944	0.10471718361201882	0.12998523659481523	0.11558770488635194	0.12363618030799409	0.13615397085551748	0.12456855589896554	0.14442932881998308	0.11527766934357761	0.12539429655637302	0.14003564227888934	0.13031042369952556	0.05613573805528818	0.04787305875951381
37.25	0.15997617675253734	0.16740596767012897	0.17145058318965023	0.16615084052727178	0.18926192343337087	0.16704259266381044	0.09585325366667237	0.136751330218457	0.14619340931327302	0.11024854148676447	0.17652475047174448	0.15558299200275372	0.17134139210337654	0.12136983550217863	0.15213663496569557	0.12951767045626805	0.16991586633227948	0.13320208659961572	0.14097028551392823	0.14156972927862807	0.14567454435617977	0.10401986656173454	0.13042874620435405	0.11514275274944759	0.12438863532419529	0.13550727837408855	0.12820377423522855	0.14558337608640595	0.11495124405955241	0.12548300768891132	0.13903724871686543	0.12840460249339497	0.05689253031175173	0.04676076130004818
37.5	0.15648532400927256	0.1670485135096658	0.17131965176807346	0.1664707869344719	0.18754608232108425	0.1673775283473883	0.09485534023406533	0.13743088650471658	0.1465684008665326	0.10969926401883165	0.17614665003764515	0.15227341627627355	0.17130449250170743	0.12185656755016057	0.1575900318473948	0.12616492232787804	0.1690632664710499	0.13090670844324856	0.14211971430476994	0.14126696499834748	0.14643364044479437	0.10401554586419205	0.13055297213831465	0.11529190574815477	0.12467621776936152	0.13551770311497438	0.13023995123734436	0.14486518782113672	0.11502120208785771	0.12538736247857968	0.13654628354627205	0.12862671233514344	0.05611455249417633	0.04741180815157151
37.75	0.15630109610646517	0.1665296607508042	0.17103942573797207	0.16362034045779855	0.18893425757220791	0.16471094935466582	0.0942022658917748	0.1368366814041377	0.147967421353899	0.11002931816413326	0.1753466481665379	0.15208923662234264	0.16999755858604215	0.122855431217051	0.15727945275803168	0.12653975372312767	0.16804525012204216	0.13013236443774467	0.1407105589774631	0.13858692852638263	0.14398921126101064	0.1039999936717427	0.12917476594069333	0.11377581418279277	0.12478168376553628	0.13417493854267215	0.12929143876855642	0.1418350463063982	0.11500699301652054	0.1246540318152405	0.13384294163640345	0.12700347405061033	0.05483497061468076	0.04760537659767361
38.0	0.15560388518454288	0.164612486737284	0.1693922650731774	0.16197871928886642	0.18963197894669764	0.16454139706169665	0.09430806122715672	0.13783379528005643	0.14739315996529095	0.10880744759929815	0.17436037638717333	0.153359567719634	0.16802728838763892	0.12226653255114012	0.15664215065650341	0.12715936516026852	0.16565613505327711	0.13020371768596783	0.14061570676434126	0.13737947751095678	0.14389131977674882	0.10380333233319775	0.12796190297102983	0.1149107803922297	0.1241956691133416	0.1360259262766875	0.12805451549057584	0.14049583689269288	0.11554674045724811	0.12539624258235588	0.1359685595476825	0.12726671497935418	0.054796931770149604	0.04644957182679658
38.25	0.15790185255657482	0.16168156199400138	0.173435520067035	0.15548871233684786	0.18532410199120336	0.16844337651937163	0.09494251705819723	0.13349704121812409	0.14642698195888867	0.1113999709870789	0.17230729815668475	0.15712371680482037	0.16501756311239849	0.1233304270943828	0.15449505269737293	0.1258726320474658	0.16502940492021134	0.12755981471131675	0.13845309693635124	0.136204202305	0.14345563690224028	0.10380375029423385	0.12483686906310071	0.1156605256854131	0.12274215646474684	0.13670198409693127	0.12789571376264314	0.1420177756653964	0.11477958066824308	0.1262844072751337	0.1377923069174748	0.12591228267611998	0.05500598615923257	0.04744284523916746
38.5	0.15673891254567296	0.16469738137171513	0.16962125980332404	0.16258928148633367	0.18958241289335453	0.1634070846687656	0.09475942689263396	0.13344570567573089	0.14679175479314	0.11002892296640107	0.17722846138981643	0.15102038744525764	0.16734784850276513	0.12313494699808705	0.15335145986367127	0.12365995721117981	0.16480692534173064	0.12658726721182023	0.13687718463698745	0.1361187489133241	0.14105942410251596	0.10215142071139993	0.12743218654027608	0.11886291972388559	0.12143076810547439	0.1370670159845259	0.1253424067374265	0.14317109770258143	0.11321168498352631	0.1249633400791636	0.13537379420596293	0.12512423798865316	0.05543391602344021	0.04771028842394276
38.75	0.15568051128559252	0.16603656701906364	0.1667002798381635	0.1625607720964631	0.18773844113059143	0.1624305769618716	0.09340269455131897	0.1332275382647252	0.14577565942596846	0.10775791035111838	0.17612297632988422	0.15194730737386752	0.16744298915207198	0.1232041726862239	0.15250238458466944	0.12159157845663114	0.16473531076074963	0.12640340403492756	0.13707885846689877	0.13657419466240953	0.14145609455450087	0.10174242941325586	0.1271374358738427	0.12087811594321743	0.12056881905979837	0.13877055049025452	0.1258557527874086	0.1429284912145614	0.11309787031659019	0.12478182910429092	0.13565293403063686	0.12720055406716546	0.055935203605067006	0.04679754852612058
39.0	0.1546753395335901	0.16617390909625662	0.16670201070748142	0.16308633448502044	0.18512222257544794	0.16148842526390392	0.09378613836663009	0.13144051443257163	0.14572779741933103	0.10642877932358889	0.1730452855831697	0.14882529276504242	0.16912554398114665	0.1193847944251444	0.15453203181822103	0.12208361780882	0.16598283041585737	0.12886534794743737	0.13602056799303816	0.13709999182524432	0.14098474751589093	0.10259329543422242	0.12907527552383063	0.11699193667390088	0.12001407944542539	0.1372105074958965	0.12964495528322606	0.14428173066907768	0.11176572130786272	0.12521635153296953	0.1357400528248925	0.12791702521879164	0.05527630078538115	0.0467726221749764
39.25	0.15558212200214902	0.16539386536513648	0.16888074776821346	0.1638834090225391	0.18675771266768604	0.16057468509917658	0.09499387292433124	0.1324869695320299	0.14360463649194677	0.10695231536691548	0.1700000401063358	0.15018375676233361	0.16839128293088299	0.11868225594368101	0.1525728044941392	0.12383166577104773	0.1676925268883501	0.12794464811443657	0.1356690863243408	0.13853582690907706	0.13979481932482674	0.10371593648167228	0.12969133284274628	0.11622643753389642	0.12097231433959257	0.13733823225627764	0.1290494247060276	0.14334561002064064	0.11172681237846921	0.1234609516768289	0.13592858566930088	0.1257554158927089	0.05481795587443687	0.04663449506760538
39.5	0.15347502403567032	0.16435571810736657	0.17032500112914928	0.16182380573141478	0.18510249440212054	0.16016288902106274	0.09509928829921009	0.1317222187821256	0.1434602538517147	0.10791971197904017	0.1714899729665497	0.15135166393974628	0.16613287497502816	0.12047480900127251	0.1518830394990695	0.12506208498213964	0.16716838152852484	0.12743373584964698	0.13631491008346866	0.13634646550123566	0.13942370310874125	0.10302839589984687	0.12611916040646007	0.11731629568813018	0.12167199106893227	0.1384027508702461	0.12463603710068386	0.14112239446770158	0.11101709107698476	0.12384617648977836	0.13468638692232335	0.12599212737521667	0.05555557460449309	0.04687512169086992
39.75	0.1533843480525854	0.16683762504823155	0.1706444180484005	0.15979004645061234	0.18496570574389903	0.15904520856416662	0.09276851845791383	0.13095379918706562	0.1457586831457989	0.10807392072593289	0.17220993964125147	0.1464431748520683	0.1665744188589431	0.12008764101622399	0.15357638189435308	0.12401064880135222	0.16271018407215382	0.12870282624687143	0.13643128084906522	0.13545277190265836	0.1381621468985785	0.10209303196567746	0.12644869230650413	0.11819040253506047	0.12237512349421437	0.13754909384089886	0.12309982730744391	0.1397621838495678	0.11175281178535258	0.125068521142196	0.13459318959782343	0.12700721011917404	0.0548732578192283	0.047453337671017747
40.0	0.15800920962767503	0.16570393996692367	0.17186260306307163	0.1523495514832128	0.18422451742350202	0.16168978516116952	0.09182718684795489	0.12977346275524707	0.14415233791748708	0.10884807990701208	0.17065254729898433	0.1483104257128965	0.16762583553417906	0.12083093465391788	0.14969935012558688	0.12257307015218553	0.16524791820188153	0.12727888357215078	0.1340872949628753	0.1355296336726948	0.13620973985203677	0.10357666350138633	0.12805875445479672	0.11630747469653038	0.12145439311164456	0.13816563177654326	0.12377742320246742	0.14008685279734923	0.11346429585384983	0.12472259899429256	0.13570567768366218	0.1264985811860197	0.05461862045667273	0.04761032167176407
40.25	0.15580756916697003	0.1663409405857817	0.16312232628667134	0.15785565113557684	0.18274649088823372	0.15991061033557732	0.09252534204915128	0.12963124541354246	0.14424619059718546	0.10574462818602443	0.17485490809265114	0.14449538020824698	0.16875335998961383	0.11935159549738994	0.15199122332118103	0.12268030464046756	0.1647002077795639	0.12749440346512747	0.13283516722960406	0.13577770250836543	0.13771668440165927	0.10165415670945918	0.1269698743811681	0.11514166596839724	0.12059048000154436	0.13903480606164256	0.12441222141702313	0.14230964399684176	0.11287046930553903	0.1257015375962712	0.13775291350064228	0.12636540346832983	0.055320280521276015	0.04723764020494019
40.5	0.15691089155759255	0.1681132795716807	0.164985009909236	0.15818931828328509	0.18192127314488155	0.1588960828481389	0.09222639121611827	0.1295974204517183	0.14347375245733976	0.1071203522130247	0.17164108453810242	0.14715065962727378	0.16699395899991595	0.11917230078500941	0.1516786523547826	0.12084437814495749	0.16330690499037417	0.12569699277841564	0.13280067566664344	0.13753105985108	0.13748384616169992	0.10170739508988298	0.12503715977151217	0.11711996567626878	0.1214856727767329	0.13851896122763935	0.12642276702758667	0.14079045869560378	0.11281313002223557	0.1254034342484571	0.1399757556699377	0.12699544100664265	0.05510921107927502	0.047656559854863875
40.75	0.15655315893126648	0.16640624661370973	0.16686695384345998	0.1596332308815977	0.18443634669218287	0.15887828056096023	0.09270882017563446	0.1299350155180184	0.1415036377724282	0.1085278756800811	0.17300845955335084	0.1495127072116159	0.16776649710200425	0.12015554810224496	0.1487742047870591	0.12071513464055235	0.16757089187900007	0.12373563012528443	0.13102442299650616	0.1335464515315895	0.13639894304801053	0.1008321262379749	0.12516663135221032	0.11723510815863519	0.1224155135345521	0.13722414135564406	0.12634609850179496	0.14061810814516446	0.11378024032229708	0.12386499161392603	0.13927145846300762	0.12726674853451145	0.05498698395510765	0.04794796508729885
41.0	0.15388037529513648	0.16649413647177386	0.1653314199476428	0.1609868901080151	0.18262342157479508	0.15942859986161023	0.09220025921894376	0.1314281752520524	0.1421930121392742	0.10630980127113053	0.17205035302148922	0.14606385753407838	0.16827944869470607	0.11920512231052356	0.14842605967872985	0.1234188033324037	0.166556761550671	0.12503394521168754	0.13164857184630896	0.13272339115400414	0.13627087911421867	0.09932789281780867	0.1258676304335326	0.11670327065153854	0.12354811902871791	0.13565500524667568	0.12490801560897105	0.1426705920501629	0.11324091658325523	0.12256902907177007	0.13628712178402763	0.12434964057679705	0.05517441585828184	0.04774759670083302
41.25	0.15798104652298406	0.16362854756223325	0.17149497603790806	0.15299481989537905	0.17683207638965984	0.1621222264734465	0.08951495878621492	0.1304706209325289	0.1398150411803645	0.10745047022899296	0.16788496363211272	0.15168423021800653	0.16606440473243922	0.1178448326630411	0.14901989343028366	0.125674400208321	0.1628914403069483	0.12327505714052191	0.1305391984771581	0.13336041783125288	0.1362361099551021	0.10062513888001855	0.12537651751681164	0.11629408487852572	0.12245497366048444	0.13403130826748427	0.12437295072224591	0.14195950367648943	0.11434675994345139	0.12075715539629844	0.13762649997825044	0.12433242157162816	0.05495960066740609	0.047076575136457355
41.5	0.15806597462425365	0.16550403616234008	0.16473618865322884	0.1591167473405875	0.17833558983354975	0.15727969690704632	0.09075442908031364	0.1290846867669109	0.14173321677714196	0.10557856664209095	0.17374983479716521	0.1482897509978342	0.1663303093604379	0.11927326909888908	0.1515233252837076	0.12419102057876028	0.160149342148422	0.12346295503353161	0.13097112898252758	0.13242409868685537	0.1365240134433301	0.10035753928066792	0.1270699040947699	0.1159677506198865	0.12174134265658361	0.13252219941890156	0.12316636086128512	0.13999675482977803	0.11315543405759002	0.1213027493408186	0.1367872838722758	0.12606032935633493	0.05439507979759319	0.046294791174207074
41.75	0.15471510731966492	0.16529365523113151	0.16258799204231145	0.159507056529529	0.17664483498199046	0.15635314018826257	0.09136169423986087	0.1310737233524856	0.1419780604073896	0.10543390266963232	0.1696889952407703	0.1466426856702656	0.16484991307092045	0.11907284503324628	0.15028916366382317	0.12210405445009327	0.16049097575777854	0.12346108776966878	0.13342383967494384	0.13500534994729563	0.1345026227376604	0.09982890928754662	0.12746898285824307	0.11464725285142931	0.1220205330448633	0.13349430321443254	0.1250984865237678	0.14074545403406577	0.11320985757104118	0.1224199869753627	0.13583609304451782	0.12507858772295946	0.054197692198495885	0.04710082079307175
42.0	0.1540099573863005	0.16275479399685927	0.1640418523008191	0.15875262817812055	0.17793908296880087	0.1543497842596058	0.0919631599695884	0.13092375071284457	0.14335010529210646	0.10726618884023399	0.1717132277220917	0.14587336544086774	0.16518183273860115	0.11773971916396	0.15041147067406233	0.12046811492937584	0.1581925133200841	0.12453489971615728	0.1298869629264038	0.13407648183228094	0.13225324840213318	0.09824677301158607	0.12610675618624453	0.11415947053923291	0.1192268696664205	0.13350582749502515	0.12552215307006478	0.14055407215194574	0.11433599892209582	0.12292733953250919	0.13722659055410522	0.12355160529570314	0.05511156495352212	0.04780755862532132
42.25	0.1547416416221847	0.16418802564628995	0.16407074955034573	0.15555569917828868	0.178768889383027	0.15338523000153853	0.09192581454999904	0.12783796354891983	0.14286514056228808	0.10682943436562158	0.1718735697916141	0.14381976012575043	0.16432793227366044	0.11928460534954488	0.15052474483159065	0.11957866438332457	0.15729573981776074	0.12619329444791896	0.13015159516995384	0.1329307427381303	0.13404588266558232	0.09786493827915757	0.1265310377318465	0.11494554677811136	0.11824888684048686	0.13411168328626244	0.12445925555109436	0.1395935599666055	0.11218518787895512	0.12227352540160699	0.1364683903256517	0.12349490208304832	0.054346036383370155	0.04765776984707024
42.5	0.1539374971010646	0.16532775589104728	0.1609638902105185	0.15519566016544117	0.17712954935722988	0.15371159718333496	0.09146156810926148	0.12610708309485738	0.14099536673042365	0.10657499149925359	0.16767651364434485	0.1421973518475422	0.16697720484419645	0.11967481353287995	0.1519958287001888	0.11963692916646011	0.15819075534743166	0.12479231530524239	0.13095713858501704	0.13247675411950022	0.136002643331909	0.0988282466644194	0.12574551724877361	0.11341116240615558	0.11880602530923619	0.13483238005813702	0.1285759955808897	0.13994144513602166	0.10964214698573252	0.12183001713004438	0.1361345806041148	0.12530598922408123	0.053659233299666494	0.047572243333730405
42.75	0.1556571345521866	0.16436485815118773	0.16193932366081948	0.15850325717139957	0.17694609069081352	0.15459146800205747	0.09123155472891255	0.1280336688334046	0.14228387738348994	0.10541561501457085	0.16636414713047934	0.14386996956545342	0.16629835228289314	0.12022680071461068	0.1557401302760034	0.11714382739469978	0.15822170016926584	0.1247883310933053	0.12910621919873883	0.13237103375632867	0.13653708250196317	0.09938599865804723	0.12494757441500161	0.11308602179776633	0.1190413422536009	0.1339596503695209	0.12804380168861854	0.14057911416538502	0.11062187963429172	0.12159278298501328	0.13813879271728546	0.12376189197266795	0.05383439575288905	0.047185238364915415
43.0	0.1566427143622084	0.16357430759826783	0.16939884773586364	0.15309975558153133	0.1714903740885381	0.15593693442989043	0.08937817644260071	0.1297426555581865	0.13899998688282852	0.10566843199291118	0.16200209213184955	0.14856176092578377	0.16138758070455445	0.12023190202253527	0.15108272533499512	0.1163229846197512	0.15861966540055586	0.12307188613099375	0.1289342787139467	0.13286729435424952	0.13725222118863165	0.09958370331439334	0.12412886555695729	0.11355576573252912	0.11859163873712701	0.13670121377931507	0.1255819317709411	0.14183972071751894	0.11265033525387873	0.1202417454595548	0.13827630877616484	0.12211653715865066	0.05393416666939859	0.04652527006560555
43.25	0.15224926930824992	0.16726186576381583	0.166047416601516	0.16060486256307951	0.1739714367815121	0.15149346078051967	0.0895562842909299	0.1263984379390765	0.1406473441981668	0.10567438828590932	0.1717694985741069	0.14462502550141093	0.16804847065546138	0.11869756645696813	0.14696127848222115	0.11703999070023972	0.15651057113987998	0.12448078581797982	0.12631032682089285	0.13152494039871623	0.13379864448020004	0.09703528100879528	0.12416567184845255	0.1135207825498581	0.12025535779356053	0.13542843055909648	0.1253051774335128	0.1414404234036644	0.11312881971076491	0.12222020051310147	0.13443113871722004	0.12348809177810907	0.05484885029523152	0.046767228648763794
43.5	0.1536643519539731	0.16665740280943933	0.16398617504774268	0.15773801758682518	0.17404902004471515	0.1522774033191441	0.08924833784458316	0.12537564182673339	0.14017341774502298	0.10559392798836743	0.1685607162577696	0.1439448193036778	0.16476012450698155	0.12095030957909975	0.14739599016579052	0.11559436782515817	0.15535694087248147	0.12564079767227834	0.12692620368559915	0.12985366615356503	0.13244022114732323	0.09560613027849532	0.12532440775017095	0.11293584306754617	0.12154575995819875	0.13419775385370672	0.12442262130221088	0.1405466341511181	0.11351927864219755	0.12514448912032686	0.13706392980601986	0.12287033682095153	0.054674957735870736	0.04734788716465555
43.75	0.1550840150461275	0.16599879065401282	0.16262460943355486	0.1553397891111102	0.17254887515309225	0.15066254346947108	0.09033038357879908	0.12576016934636036	0.13858016725230235	0.10621449100333165	0.16893137035543362	0.1422464970323984	0.16316322983721315	0.12241452674175368	0.14982814814155618	0.11670195297238369	0.15438105653159065	0.12277949995326334	0.1276138994548714	0.12897907438513737	0.1332490297023716	0.09743648510492768	0.12650939411784617	0.11416753286936565	0.12134074604970964	0.13566452060443854	0.1237155343081311	0.14096445582608583	0.11297407854179434	0.12422551341120919	0.13771232203987782	0.12455912992839943	0.05460938961159667	0.04789748348645136
44.0	0.1543883612560659	0.16555287389884307	0.16310471833243595	0.15643422925523223	0.1739344143029952	0.1498069186370094	0.0907539302791832	0.1258866472703074	0.13862122059992388	0.1055763179416951	0.16794075516674922	0.14316513016722057	0.1632547940233169	0.12263398016804013	0.1480972094925661	0.11883770594710072	0.15488582301104428	0.12238021057840902	0.12805990400365272	0.1322750025758435	0.13101585031190072	0.09794496533768868	0.12565011707749862	0.1147357241015009	0.12116552193141406	0.13282805843434445	0.12450309203948813	0.1419663099471696	0.11211663904885841	0.1216404159537381	0.13804954978090012	0.12694973560922856	0.05379486577721482	0.047427505056688204
44.25	0.1550126422178487	0.16522488310879152	0.16339825900668237	0.15504010546076083	0.1708286597202927	0.15178498878811814	0.08987286695345394	0.12586491954124704	0.14073139697911682	0.10485584975846238	0.16089792962708768	0.14237158254803067	0.15762944531397283	0.12139777443591045	0.146500472664731	0.11719880745305553	0.15551456846802453	0.12472221338563974	0.12905741504866647	0.13195919057639485	0.1318199117073417	0.09674761942889108	0.12338786849516976	0.11464454934414155	0.12209113946193396	0.12928376112692463	0.12681261990542528	0.1403534762839344	0.11196583425494774	0.12193610045740878	0.13808618429468464	0.12304500449573104	0.05433682739796549	0.045828142221296886
44.5	0.1572953528195328	0.16584449719085362	0.16331471369352604	0.15515795370738505	0.1702226369340279	0.1524602490575538	0.09039939443797684	0.12530997051948806	0.14043226361527017	0.10419664855888351	0.16617982160815115	0.14231148078898279	0.16091908236782929	0.11698602068674083	0.14648512280970213	0.11656184102501248	0.15632259640683246	0.12478503098046291	0.12658910314985117	0.128164744250302	0.13333462831182416	0.09827369169411417	0.12362716739717554	0.1131219761433089	0.12277383801920493	0.1294003582073114	0.12496099532703163	0.14021634428312912	0.11113305279696707	0.12267226506000747	0.1350554979822768	0.12244249293952254	0.055261107983580846	0.046441517347198764
44.75	0.16149054991307438	0.1616851440215316	0.16521266864172296	0.14751378077683366	0.1689623856950542	0.15433182752554261	0.08753791464857417	0.12478919312872833	0.135945078910172	0.10443944902386282	0.16236092043683042	0.14876192428253093	0.158828294146554	0.11531991648000571	0.14542706248480267	0.11838625891285798	0.15513450859564473	0.12175504588222512	0.12557779069959854	0.12961465570825786	0.1349174622173422	0.09962686830827962	0.12518733304119012	0.11149442098407421	0.12135325259666638	0.1316029400640669	0.12252075046928021	0.14211056810616207	0.11170863374811237	0.12176290610690327	0.1345078024670403	0.12384511098381491	0.05467164447256913	0.04783848075601454
45.0	0.15649675095766113	0.16156064674934031	0.16090838192869863	0.15619078748739373	0.1700863833570426	0.15134410892761105	0.08760900485778664	0.12425364356792264	0.13961100704309304	0.10488040766914569	0.16751042975894861	0.14324764996889422	0.1605537409510973	0.11892656600254056	0.14658532477338407	0.11691121860510421	0.15246578605220037	0.12315371280987444	0.12628200878328613	0.12933974340587015	0.133571071286458	0.09657802951081017	0.12430442417386574	0.11346474699678911	0.11849299079604159	0.13529573501365152	0.12335561896781487	0.14082792357866855	0.11110767617821282	0.12160219359204379	0.13368941686619185	0.12531333571303313	0.053956142073658606	0.04701988923129053
45.25	0.155026309386897	0.16389059580011028	0.1620696976479376	0.1575582063509915	0.16946642267685189	0.1514791265564245	0.08853775819412683	0.1241515316836873	0.13997832840599922	0.10458778822584971	0.16874781918732373	0.14095158123102264	0.16217617595258663	0.11969205602657103	0.1460867905496565	0.11639619399780868	0.15510991041014507	0.12269241081531088	0.12551302587234833	0.12892975179069666	0.13043278505317682	0.095843564562317	0.12244985845973169	0.11191176470597616	0.11868390644352204	0.13466723524522556	0.12241819541071843	0.1396790033108617	0.10964406154088255	0.12186547833328382	0.13543683582488042	0.12504744572193988	0.05357929530480125	0.04659189598410658
45.5	0.1566728490413541	0.1624089304194369	0.1637392932334293	0.15600950495502297	0.1708427281247934	0.1502749115223395	0.08711721034002903	0.12305770924016741	0.14004192670686888	0.10419240324849002	0.164892168742671	0.1435345317689981	0.1605507476671356	0.12027224130458367	0.14852373194151308	0.1162174853108941	0.15538194009233092	0.12179228739450929	0.12615527031669843	0.12888676821270906	0.12960477423388947	0.09731120295884287	0.12252832706239258	0.11267297310804122	0.11945654305311947	0.1323118311882907	0.12322066085533179	0.13907933851200635	0.110658235159663	0.1226130884458375	0.1358502747155384	0.12230189746882225	0.05375557101861332	0.04762045076939531
45.75	0.15740690681620206	0.16085760103358082	0.16422517202640297	0.15733898015619266	0.1698889841704888	0.14956023991819983	0.08746241324078609	0.12214772394032158	0.14040065731197918	0.1042128263288259	0.16759763090037894	0.14504737455542766	0.16274212664158416	0.12064947941864111	0.1480709279323865	0.1151303960584134	0.1517129692465671	0.12212983078403865	0.12682477027531877	0.12663185483339578	0.1302319966828054	0.09823917230202506	0.12304711845078399	0.11217188162360307	0.11876901725335397	0.1323638935961693	0.12310065934488636	0.14024627366934064	0.1110752288734955	0.12287060138911629	0.13426823226555396	0.1219116362918513	0.054508272496383244	0.04703244833007064
46.0	0.15890734423651862	0.15920350950026216	0.16911761262063002	0.14916868628177332	0.16606584750714473	0.15175788773563934	0.08722306749544571	0.12297049718708422	0.13841467175284586	0.1035225793186454	0.16279106937791116	0.1479446164316321	0.15784651509766107	0.11948454799145196	0.14311874578396852	0.11472348976589175	0.15131577248741698	0.1215250431203125	0.12294170994455192	0.12767329206412892	0.1324107430078874	0.0963102134149768	0.12194591506454637	0.11232456277469334	0.12099043261455496	0.13417636382339954	0.12176940293131552	0.14039406354820658	0.1113469536155913	0.12028265721201575	0.13658408371433234	0.12286453474076753	0.0547283658118336	0.04680795290687309
46.25	0.1584849948147565	0.16148337057682166	0.16494682681633746	0.15539250706396152	0.16940500975295764	0.1502211904799229	0.08902715226834909	0.12229511642486465	0.14112408576441093	0.10339310019025862	0.16726688085931737	0.14220230833759376	0.1615526921419524	0.11691897019212139	0.1437471491253522	0.1129008551811795	0.15264396911487982	0.12328859556890359	0.12066842794271426	0.12830967371322727	0.13022790594968014	0.09678226632003151	0.12208535360330432	0.11461951388603576	0.1207592075161991	0.13503378549376296	0.12196265696930457	0.13958837344058803	0.11044208261914995	0.11996756976416824	0.13613174253143964	0.12301993814889702	0.05384873750770974	0.04814761089525892
46.5	0.16053985353557676	0.16184456931055152	0.16573118754918048	0.15578921823294617	0.1669433787450539	0.15013817677415078	0.08899725732636314	0.12134952479340305	0.1403687212279279	0.1039711790396953	0.16628524932134556	0.14186470102142348	0.16304313399667034	0.11608252018598102	0.14315989738415313	0.11328537630951149	0.1504233883312468	0.12243358804231931	0.1228955716911141	0.12849031346229056	0.1301229446397478	0.09694476101461219	0.12183383503406274	0.1148121352055139	0.1204122856578216	0.13380761910056052	0.12276063200016957	0.1390185614053193	0.1104525437941599	0.1201517235269948	0.1334855283293478	0.12052825181605571	0.05389866496810882	0.04818716524136413
46.75	0.1580992169020033	0.16530413902386298	0.16765080645135474	0.15500460904402583	0.1672946839061659	0.1497133366389744	0.08797155888622815	0.12144572397802138	0.14058569998541195	0.1024775935136588	0.16496342977925443	0.14189565321346645	0.16013125926150437	0.11477192270555603	0.14312884632679376	0.11459950690642363	0.151420634806932	0.12242950332357158	0.12342593754296981	0.12794257155523123	0.13092670622511682	0.09648362598759316	0.12242665759290079	0.11490228563467839	0.11997313956774666	0.13414058491736494	0.1237603122108283	0.14005225692930656	0.11190592201676318	0.12119507678228603	0.13372788146756928	0.12284901315050059	0.053805937646762586	0.048070065389437255
47.0	0.15517120073197332	0.16701426243435288	0.16766213203890268	0.15343144212119517	0.16940368364967834	0.1490068541617799	0.08741149252220205	0.12212968829667621	0.13957770920050697	0.10237651904356794	0.16755219293060045	0.13984213874867216	0.16244455921160783	0.1151667230212174	0.1466389657580175	0.11494791832517692	0.15381310006636814	0.12300804252679062	0.12145026314104704	0.12598676776519166	0.12875291755868265	0.0963544475664796	0.12334655931833352	0.11325738297108154	0.1192190219384597	0.1364703575127017	0.12381078652667045	0.1406696572226375	0.11278073854339159	0.1225382047211544	0.13445149812276497	0.1252707224097386	0.053744363348360934	0.04699082120419215
47.25	0.1557460461281645	0.1623715897788131	0.16663071214090533	0.15484518726076793	0.16933961996036562	0.14875290049071122	0.08670850278935155	0.12302419399783537	0.1383849248853881	0.10366740877821892	0.16595489452566256	0.14208551860169333	0.16105010186776977	0.11993618835997631	0.14735842180940154	0.11435445705430443	0.1538635160699336	0.12344643945011713	0.12108209170997654	0.12627074305503308	0.12817973389550186	0.09394760144901045	0.12121981557914	0.11340608992342281	0.12104444559602524	0.13652433970243105	0.12700360691871823	0.14007220162873316	0.11337044447332399	0.12281372430225339	0.13372364959264202	0.12235219850759509	0.05483400062140754	0.04601978866469031
47.5	0.15717628162570868	0.1598345094020519	0.16556058771054757	0.15562842650548714	0.16913989619867817	0.14823463024668412	0.0872275333557276	0.12158025822367756	0.14082260406120176	0.1041524749225169	0.1671536116364835	0.14504198430690093	0.16160159975629407	0.12117203069454945	0.14489510932153163	0.11344986541862928	0.15326744750090399	0.12388130356700065	0.12023253136278218	0.126839630116209	0.12854783183209867	0.09437684938374385	0.1207017861693467	0.11301218843663277	0.12237106343569133	0.13353916197204335	0.1287130326923714	0.14018517095127037	0.11506929839990797	0.12248582819653252	0.1348899261675581	0.12132216935623526	0.05487364048994008	0.04660982309824913
47.75	0.15827230933736502	0.15957006623379638	0.1712130988402054	0.14372842719529283	0.16415371928469755	0.1501608734695007	0.08540946058818204	0.12146809258559607	0.1378135484468279	0.10352230289007129	0.16004965737472274	0.14585546969354976	0.1564493990699539	0.12044689367098577	0.14425476969520462	0.11449196581035563	0.15044553181705517	0.12554346661665597	0.11930638011123591	0.12727334180776795	0.1319670720134232	0.0961459939785857	0.12329058862092983	0.11257381668262088	0.12270912498555367	0.13424744253163762	0.12884223164254657	0.13880137836605044	0.11471588701564203	0.1221088121352008	0.1369536764067474	0.122356698989082	0.05470889565113104	0.04803238785597409
48.0	0.15692529251751144	0.16105195280782847	0.16932201464337032	0.15394109884275528	0.1659451836570634	0.1500914179452184	0.08621155848842814	0.12153551554015037	0.14053728486573183	0.10285471170247305	0.16148386962275274	0.1393666128213454	0.15585238695094805	0.12005926548722447	0.14556883638391882	0.11637115997409217	0.147986673654184	0.1270005007286622	0.1206302850375288	0.12809591108722887	0.1303067322526896	0.09708940982832834	0.12199923461431958	0.11275996402399212	0.11884707707868236	0.1353925411295437	0.1274715456688856	0.13935607969713973	0.11003216750696962	0.12219355880416483	0.13503204663622778	0.12412525393053146	0.054120779257252526	0.04770917430984023
48.25	0.15791087684364277	0.1590912295290791	0.16842050988706472	0.15558575228367835	0.16703353366000254	0.1497016720105076	0.0874726391711803	0.1206629397981901	0.14120870517914264	0.10287000810445662	0.16517295844648822	0.1392294548695301	0.1613527218866133	0.11940837419523288	0.14337848038203155	0.11724811779722355	0.14818332301966938	0.12365469742608343	0.11865148561093457	0.1277430253117038	0.12818186445151566	0.0968515679228636	0.12136845175786466	0.11366758455597767	0.11752784179734733	0.1344833169934952	0.12625036458600986	0.13899638801160952	0.10998023678697853	0.12125910384470845	0.1350269477313174	0.1242355519601448	0.05446607156110473	0.04700833432839636
48.5	0.156344222410013	0.16117250797869082	0.16775006414398624	0.1574713895482841	0.16786426688692258	0.14968215509348498	0.08585899579646095	0.12069080676713277	0.14118574162535397	0.1026641773826598	0.16366747654680963	0.14068689261899148	0.1643445632491595	0.11763804868932368	0.14239623595301568	0.1152675429778458	0.14930039805229312	0.12131877592803494	0.11945260434702304	0.12693442263218263	0.12976305748338118	0.09561879748612222	0.12176474751161209	0.1162758591384146	0.11786247562282261	0.13243945787976366	0.12380174582179669	0.1389554361112108	0.10995462937410215	0.12251406035511189	0.1359463878499927	0.12388128433861594	0.054421291115572694	0.04607468724319354
48.75	0.1558655544525334	0.16272753470950815	0.1678303163862991	0.155838477547544	0.16793139363125725	0.1507672609391782	0.08602889304170323	0.12164664183713647	0.14178222413053965	0.10349911188752868	0.16408962185360737	0.14092885753778475	0.16473516028479457	0.11868777669183486	0.14319378310372755	0.11312051958821104	0.14774401862535866	0.11994518736686242	0.12131321574840917	0.12456620092863772	0.13074879110220658	0.09637830894303638	0.12156584845695562	0.11580211174817584	0.11701253351782757	0.13279288467485575	0.12278758487624489	0.1400272290956048	0.10875301503327872	0.12261570534899432	0.13771412092296476	0.12425536256905956	0.0543541040960673	0.04640687312457779
49.0	0.1536768133620209	0.15967668063449986	0.16933130522467668	0.15188312890958858	0.1659809788657179	0.14686596876669622	0.08676640718159065	0.12145560953815275	0.1403172279971301	0.10292222837025428	0.16271031227070842	0.1396748303274132	0.16114674949534055	0.11950066368070335	0.14494534785230093	0.11218889772812571	0.14656633673856778	0.12102153417484704	0.1215213672873238	0.1257486318128165	0.12865940972417578	0.09765999360916176	0.12218767619523738	0.11348423497112656	0.11686033541345357	0.13441796664883932	0.12420581506850463	0.13970908484405434	0.1082874400618539	0.12162461489887981	0.13705515932677725	0.12357114208258606	0.05539594722917352	0.04875247676649898
49.25	0.15188737414906917	0.15930054148493528	0.1683346873697568	0.15349638688063044	0.1651572652978501	0.1441101697021705	0.08601112653716045	0.12157203670081801	0.14085392848018538	0.10301754274670423	0.16311746752234207	0.1417009184573845	0.16143189159194332	0.11767951261774058	0.14429610349328645	0.11157713019286881	0.14545224359977144	0.12236256312686744	0.1226334345605409	0.12883133515092032	0.12915703168624457	0.09760913607790273	0.1221498728655942	0.11245537669757938	0.11796501235441137	0.13509016190387835	0.12333145700928512	0.13852010684800659	0.11035800720786525	0.12204579974940472	0.13596311272974315	0.12221573977137816	0.05524519104981367	0.04831876536579459
49.5	0.15503589053914657	0.1601421646188295	0.17025006455314357	0.14837248927532606	0.16287268516174652	0.15091143196921447	0.08673106105828968	0.12119750220159806	0.13876516918560003	0.10312864524984487	0.16454865127816434	0.15028250632138232	0.16040977717925903	0.11889465627717498	0.14412041009080742	0.1152501168551504	0.14413291052707355	0.11989441401210513	0.12137514031884696	0.12781859389113634	0.13102710404290316	0.09729520262095695	0.12070152112512463	0.11202861688192406	0.11931328370427	0.13663961537892383	0.12316183948510663	0.13903717244389194	0.11176719107286204	0.12186847191409798	0.13849424539431937	0.12218807578959909	0.053692395347892434	0.04761852368659547
49.75	0.15281499248278135	0.1600734501647273	0.16687799503388845	0.15635171170798726	0.16595280352791708	0.1493981219995933	0.08796813039579313	0.12012545862426965	0.14098161007217255	0.10351275340377639	0.16469056639579688	0.14329520206818855	0.16143822080258877	0.11864822273713028	0.14910230544242226	0.11576141406499224	0.1453244924140873	0.12074874412214545	0.11961738235481695	0.1253057955740717	0.12878071352677595	0.09565860085758376	0.12111881966283439	0.11303990524246663	0.11809690332477957	0.13741708976053574	0.12443138436663655	0.1394946367787528	0.11160186715465047	0.12171352008013367	0.1361198809839131	0.12390660524957842	0.054506188399294185	0.04819489327967161
50.0	0.1510116694115122	0.15912393602523783	0.16553723350308833	0.15504394493753373	0.16528958864547397	0.14777437006403	0.08760439381435772	0.12112633583058645	0.14155411336625973	0.10536859722633048	0.16381089947065372	0.13840126953546103	0.163431648047203	0.11876013909609166	0.14812220090281522	0.11422042766455183	0.14552330399882224	0.12004980850315523	0.11894171741245309	0.12337236559416481	0.128872336862306	0.09376165537387188	0.12325799297456565	0.1139031140828581	0.11952848804741946	0.13768789189705966	0.12230133725488593	0.13898309805912856	0.11248855493420762	0.12165347145640287	0.13481113829769098	0.12461129938172603	0.055157963126075606	0.04768766969065525
50.25	0.15170879206914828	0.1588165251366132	0.1663589911975593	0.15334615766453225	0.165507882584556	0.14812571421670012	0.08635080871471015	0.11898507943117091	0.14032368749936872	0.10421849782315631	0.1638654846643708	0.13899081751769074	0.15840439307092188	0.11876458390141242	0.1437805648723083	0.1149949561116583	0.14251266110343058	0.11967704702320554	0.11858965530188753	0.12571761440176352	0.12638876558161596	0.0927597429612287	0.12273479139652685	0.11419121675163986	0.11975621779455121	0.13594584338127685	0.12276621260922604	0.13705629259086746	0.11196617339750876	0.12246943591173788	0.13600128147193583	0.12477681540760649	0.05490852861445643	0.0472256683968248
50.5	0.15423095120870078	0.15886007636822816	0.16729906157971236	0.15279039923390075	0.16720814121774216	0.14825232363895127	0.08691506651713876	0.11924295482071276	0.1401877705876272	0.10282159506762695	0.16488616756434885	0.13834033789765104	0.15806785685950805	0.11901893057022228	0.14237077315958382	0.11405052631276308	0.14063621151910913	0.1218046301351016	0.11874697556447081	0.1264420065300648	0.12214600254658232	0.09319636529992209	0.12045995758047075	0.11496278947194169	0.11810378530954019	0.13614691121390704	0.12460190916169149	0.13766200871674217	0.11186690219347632	0.12272468021145029	0.1357841583261923	0.124153734868306	0.05434703171643329	0.04729610867295249
50.75	0.15739119975862415	0.15741147659010388	0.17168628914114892	0.1415759250840523	0.1639234515507053	0.152127403218245	0.08558560109982098	0.12131343363516055	0.13737153183736378	0.10292582096676554	0.16161851057749507	0.14033193165921798	0.15839153844510326	0.1216097686224978	0.1385762206890291	0.1126647171594456	0.1404521000799063	0.11961323524805328	0.11688525493150555	0.12249210553248327	0.12114346066768049	0.09350444841277582	0.12089088810823807	0.11509453913799672	0.11719582693084632	0.13742066285736118	0.12724221260511306	0.1379560692236943	0.11209475589002607	0.12170533421814088	0.13659589209708173	0.12333694678844727	0.053827755606599414	0.04797884797034728
51.0	0.15426484972342253	0.1607873986419097	0.16793112316079725	0.15139777114808958	0.16373328042505889	0.1477049948474508	0.08614675700742194	0.11962677923391746	0.1391964606846515	0.10274600138302326	0.16329874326878682	0.13845785836422914	0.1604778858631658	0.12062189442775519	0.1404881345551169	0.11251330929743461	0.14166775756448688	0.12058200678312836	0.11774184540445372	0.1234132588540243	0.12525051560268258	0.09298265837075793	0.11995107863335011	0.11444260884055878	0.11555790021687343	0.13539044770054834	0.12687043340197604	0.13676712353409437	0.11096819715468173	0.12282275902433702	0.13613988427841864	0.1258441963731524	0.05410812541489014	0.047999622847007595
51.25	0.1532881410366281	0.16130818732831845	0.16656274498922738	0.15278535112175928	0.1630841512183691	0.14693110686124286	0.08667761658290644	0.12018539198296987	0.13932058008681333	0.10164287779882894	0.1629978517878944	0.13901898022734163	0.16104253694824316	0.11799111067396438	0.14330987433060888	0.1132151968309184	0.14168707405383024	0.12057474019432583	0.11621586882763384	0.12615681201217113	0.12533682368844956	0.09290039350289371	0.11967100953683013	0.11343624818679933	0.11784694250978389	0.13597813678251608	0.1255079216043008	0.13665733772064192	0.1086512736443759	0.12325959614019766	0.13529125972408607	0.1265171222105079	0.05375892208236726	0.04768482276618727
51.5	0.15126667225144463	0.16095765754849792	0.16721536692884673	0.15279530900434612	0.1649148078108778	0.14691259057100114	0.08653545831213028	0.12021814079997156	0.14105688497889884	0.10189596560246053	0.16195286135111384	0.1394607100519417	0.15869998008805541	0.11650310900232114	0.1467462375171982	0.11509971936002275	0.14500003275525739	0.11927674975246987	0.11502328245633961	0.12901751269969575	0.12442139259179213	0.09218522880947234	0.12141696206061907	0.11251248363444943	0.11965673423916462	0.13922807242835433	0.1273367522795738	0.13751105828758167	0.10790050865082243	0.1223838841276503	0.1334737941107694	0.1231967010611889	0.053283442171111174	0.047440510789329815
51.75	0.15170027519248624	0.16191506531504324	0.16840231158696692	0.15322552638531028	0.16492432236190907	0.14733323310990076	0.0865956287806274	0.11892684854075918	0.14296815122533618	0.10320782547727778	0.16322323547026754	0.14021170312748416	0.16174741205049342	0.11761353169391957	0.14652760549820174	0.11627897549867118	0.14178773878393386	0.11972981233169688	0.11734568780258407	0.12576125567249513	0.12627512796125973	0.09255335058641634	0.12077049220515143	0.11180130050783352	0.11901743737707085	0.13931567977691442	0.1255555158631948	0.13804643064959882	0.11006092173054854	0.12192227689259814	0.13211096235917374	0.12418312612626874	0.053173010212630545	0.04772639432274737
52.0	0.15114634639824756	0.1614034459901371	0.169575981880708	0.1561372181770029	0.1628320135850612	0.1437508074231387	0.0861706788484272	0.11814501508111577	0.14322045363769292	0.10232040235233274	0.16104816321188642	0.14019991699744988	0.16191193326841977	0.11867271532876038	0.1457527293169342	0.11486141800269947	0.13881717344452482	0.11952489358333035	0.11792742463820222	0.1251686529155294	0.12419775918461351	0.09289035387355149	0.12080863513339199	0.11263781131318261	0.11761790525499544	0.13938772294534943	0.12313394167839516	0.13875839820126754	0.11158179973700709	0.12121089485195177	0.1314557208172356	0.1263600605372379	0.05374546920847236	0.04809885061343658
52.25	0.1495337328688992	0.1599762155017495	0.17044818031014577	0.1567955492188131	0.16419612228561725	0.14277895834803556	0.08466353388062153	0.11919588049546745	0.14121274566973607	0.10215896613780427	0.15920577751037016	0.13842600478836198	0.157985100669304	0.11924667706229708	0.14601780649911403	0.11416781507674578	0.14012394445485293	0.11988798648953207	0.11888152230335915	0.12856743460424588	0.12270085759002032	0.0927102830207694	0.12088095747281245	0.11402860203502595	0.11759328626554978	0.13648195252256087	0.12459989369356074	0.1398085593698977	0.11041243046425427	0.12213026731118791	0.13233727878248644	0.12749804129066036	0.05399142492135103	0.04699668953233028
52.5	0.15120705699845025	0.158442615186118	0.1720711901780768	0.14719460313721505	0.1626079630918043	0.15076146343453922	0.08481589124656765	0.1211253266137101	0.13864135099253486	0.1021527857886218	0.15871359195546075	0.14091373366661789	0.1567458586418753	0.11949944394901643	0.1439009588474906	0.11598370686783133	0.13943855459919532	0.11825270919099828	0.11747062579929642	0.1265463116508132	0.1245379722062479	0.09243809989552496	0.12147005764691135	0.11426567084441555	0.12048409223433716	0.135375436702485	0.12656861915172654	0.13951857036834786	0.10887716886327113	0.12336939722802938	0.1344873643596626	0.12555652935459868	0.05483774741714959	0.04725405487734426
52.75	0.15090539830768646	0.1607915920151317	0.16931371423648173	0.1557004881612923	0.16133646613830394	0.14476297181175887	0.08724826757839108	0.11871623712272442	0.13986933860288722	0.10299660679963657	0.16062793390629196	0.13957483648289623	0.1583789781528045	0.11748169788989665	0.1446829575523769	0.11491765517113894	0.1423997187888184	0.12031474095246371	0.11763890348773563	0.12772219896927772	0.1270841743702433	0.09127778878003402	0.12174691305866858	0.11481899264792639	0.11919353600671166	0.13863832914612956	0.12546514651165583	0.1378253868322349	0.10835894699564552	0.12198738512598462	0.13451852020339986	0.12249683619549859	0.054176093738638555	0.047845257529545736
53.0	0.15060800105907696	0.15960767359559874	0.1683649173118341	0.15578926314368086	0.16145793101655495	0.1441931825428732	0.08566660789925211	0.1181351298830877	0.13953868435473418	0.10201262457703321	0.16214013186864148	0.13959346889730975	0.15721086936482292	0.11752244694751157	0.14495935324318315	0.11256616765248148	0.14202447087130052	0.12311070760677592	0.11852695067530335	0.1279332480354751	0.12462815120522802	0.09038657107600415	0.1208586527397966	0.11422598410414642	0.11952005906459401	0.13948232015350387	0.12393377463546075	0.13726474487510396	0.10840447325789769	0.12119697885597586	0.1339451312670684	0.12265861278391355	0.05327059491177174	0.047592798211127295
53.25	0.14905781002693969	0.15789262742310314	0.16978587485447286	0.15657629696771472	0.16135337521810852	0.14750053304251948	0.08612762913633425	0.11980923893163371	0.13827832590649472	0.10027565236990366	0.16098270961877525	0.14109300532997532	0.15643260639011777	0.11741330411974014	0.14446761860333052	0.11484606767529644	0.1409136618958951	0.12250843831326741	0.11438813937744689	0.12720294321056258	0.12353282354630228	0.09035707041665426	0.12254929129103972	0.11413550355116521	0.12157351301613617	0.13837672806224158	0.12463501610527743	0.1391271570854084	0.10866946521493498	0.12335635800187766	0.13690297677485327	0.12259732692179068	0.05332147776930979	0.047794664097574054
53.5	0.14829446433175286	0.1591976808848694	0.17010829013764908	0.15566615928927707	0.1618608914729265	0.14786066050699492	0.0856009088149837	0.12047232243792445	0.13658165415130014	0.1012508501808799	0.15975921337564172	0.14015990504760165	0.1552722100569131	0.11583647520627352	0.1445924896468892	0.11543892237732514	0.1395612271920575	0.12024182782833367	0.11435550177569824	0.12567096555324275	0.12482520567816811	0.09222815074554915	0.12305122094897446	0.11333523122946648	0.1204866594651341	0.13801716284470147	0.12549346204779369	0.137712356221034	0.10874728900896807	0.12289163573820383	0.1383094087639064	0.12370610890778025	0.05434232423356307	0.0477160058288639
53.75	0.1481771295439533	0.15979152404265848	0.16799956239147293	0.15418439503675394	0.1608382822704729	0.14603195345706804	0.08500631213847713	0.11909469203906747	0.13545412700294543	0.10114968595878067	0.15876163140698785	0.13884904445453292	0.15535913014921351	0.11762222359530909	0.14475528770532092	0.11284308421202198	0.13725059242640641	0.12016716874246783	0.11483386783583355	0.12395495805814895	0.1219550481071349	0.09389322169478742	0.12258514410258839	0.11243816861634777	0.11643101607211256	0.13713205911916188	0.12664107687112175	0.13621766874764676	0.1101337991396157	0.1215089450762378	0.1372318130464224	0.12581311552694002	0.05557952964186787	0.0475336325761709
54.0	0.1508293863612853	0.15889572997349968	0.16880036425616843	0.15471140098933317	0.1612172514810113	0.1455844323292823	0.0867250067802708	0.11976089079649048	0.13490290612795328	0.10170552747840066	0.16001668992103732	0.13751509585670083	0.1566875981169673	0.11801546834839029	0.1459798502610186	0.11474920124399753	0.13750851623874172	0.11987556926291658	0.11323333687909055	0.1258820984168859	0.12195247825076495	0.09187058280075386	0.12421153555029296	0.11231129876186917	0.11655556426723282	0.13496452274115714	0.12913333283578332	0.13661906426622886	0.11144006222263586	0.12205528549403434	0.13822243484406854	0.1258879560975	0.05489593481911895	0.047292171917586036
54.25	0.15163713202627432	0.15665131933833124	0.1680186374108129	0.14787248834909264	0.16455106428055927	0.1480584436649242	0.0860158927973539	0.1211450840035433	0.13373917771942231	0.10161923855297553	0.1603596812449754	0.13735629442569017	0.1535417141134663	0.11786665088926973	0.14326800354817418	0.1138971547016443	0.1410574571807653	0.11826722540766066	0.11423065488223204	0.12439870208625685	0.12234986874581487	0.09120885016496837	0.12373724686906096	0.11224410962102871	0.11927237553326274	0.13635572186344483	0.12774500633475352	0.13742190037097735	0.11193725057399433	0.12167813172639035	0.13887880323112814	0.12313350258166193	0.05450031889392187	0.046954765773819886
54.5	0.14878507865744192	0.1576701601127514	0.16472191864732214	0.1541980250253097	0.1641863987265851	0.14221670958690183	0.08596874836636627	0.1203953407420136	0.13937502985997932	0.10180130253852257	0.1621220330689457	0.13696663795323813	0.1569697306342351	0.11672805290238197	0.14566708000402837	0.1124218309683965	0.14109773697062192	0.11736404739930574	0.11631687601132853	0.1262025409170444	0.11924407219455277	0.09300098674084353	0.1216084329966792	0.11432034837528694	0.11798516990289828	0.13591049627273646	0.12362070766118383	0.13584186115082536	0.10972107470130216	0.1230924209951386	0.1336573636476323	0.12437587775923482	0.054340672185203734	0.04613320237144707
54.75	0.14859343854002174	0.1569198286266779	0.16513688913950125	0.15341019278035092	0.16061917691774588	0.14274451561978127	0.0858599433639146	0.11995384171724145	0.14022632737467258	0.10188272538094297	0.1631391981358185	0.13809495653028386	0.1576518629240822	0.11564954419897916	0.14780148948246677	0.1144499537724247	0.1400892400147094	0.11767306923228792	0.11628502121625854	0.12575024289555942	0.11899735624602752	0.09249486058615228	0.12207210837043227	0.11312278919380872	0.11766859145859039	0.13552903737069202	0.12488845393601417	0.1332243656576088	0.1090750671311001	0.12433173820598899	0.13175881324948122	0.1250057455192551	0.053744997818394216	0.046196659682510695
55.0	0.14878203750936725	0.15466751371698917	0.16703578118113993	0.15531829770560723	0.15805954523079616	0.1455550075534249	0.0861006729678322	0.12028862977231801	0.1385414293429984	0.1033048368475461	0.16296525151502378	0.13799132653248722	0.15702313853800942	0.11520279479269094	0.14648451621959194	0.11385969748828935	0.14083986103851037	0.11900659771530646	0.11483632692873816	0.12459301289133594	0.11901783051357849	0.09141678495074425	0.11954751507079747	0.11268982096143514	0.11708601829579655	0.13567429097920602	0.127648722343438	0.13442605623072598	0.1100063760691997	0.12395731770197581	0.1327800414442973	0.12691759487630255	0.053643265306952036	0.04625132484474604
55.25	0.1499425279801514	0.15580867453071587	0.16636170454203308	0.15629823918143668	0.1608122071366328	0.14661222012958436	0.08484795081462207	0.12093277974621772	0.1374151287207002	0.10230657555444003	0.1625147380652949	0.13676151018483831	0.1570595142610185	0.11538916166101243	0.14383060444362544	0.11446752066136437	0.1391617328430092	0.11920200173275725	0.11570886941339774	0.1260647831342919	0.11888068009442335	0.09079039288606254	0.11897716399703076	0.11244927068827319	0.11716444944957832	0.1356744914779455	0.12792459801202863	0.13531499194044658	0.11029223389452594	0.1226730361483369	0.1339368228624649	0.1286952372160898	0.05352523664114723	0.04633870119262966
55.5	0.1464563801010016	0.15805877131909743	0.16376151039120437	0.15356631959318512	0.16198210916961767	0.14282472883439204	0.0839540839209307	0.11883315067097813	0.13892744415994313	0.10164707812469143	0.16208646116753184	0.13969028244565565	0.15844497947327665	0.11708744648866505	0.14465750909132566	0.1144150030589572	0.14295674340368125	0.11887824405926362	0.11345282570772516	0.12330831183489264	0.11892878976658999	0.09017599439377114	0.12104141653577362	0.11211751389963821	0.11761253845776112	0.1371000555985908	0.12483841123958045	0.135356937029508	0.10928793976698896	0.12242247834124742	0.13494447681134036	0.12681134153923004	0.05431774290125287	0.04761372593493419
55.75	0.14827273454785359	0.16088210665894917	0.16427385275188408	0.1535676340150153	0.16244087633081872	0.14164684458462812	0.08362536809885653	0.1197603446423952	0.1372578075324098	0.10329566000195246	0.15931447959524112	0.14055812907442589	0.15453634319767712	0.11596202470689926	0.14634003000637258	0.1151354324061374	0.1443211963565655	0.11862147227014944	0.1123505888905463	0.12259257901505859	0.1211815627907551	0.09022158122217115	0.12020429925649719	0.11279261102709422	0.11771710228589204	0.13866459644460896	0.12176538683936391	0.13706052877745165	0.10999345778570625	0.12483205713882141	0.13507982644936764	0.12646275133873375	0.05418015727392222	0.04737560652866692
56.0	0.1545224886147983	0.16066911282251045	0.16633452511560637	0.14680016249103828	0.16386278334215157	0.14448453243661857	0.08309775837984022	0.11937036983096033	0.13429004898946242	0.1021453561940095	0.15495322288277477	0.140423939424966	0.14857537048860187	0.11399630780474017	0.14283617292496315	0.11766777325001655	0.1409164467254643	0.1183387576526497	0.1122442694927097	0.12421943620213173	0.12164735617805682	0.09010746169412572	0.11854085783421102	0.11288699011347311	0.11887725925869619	0.13806664020850953	0.12336124832799647	0.1371838436225126	0.11189181592117123	0.12514540513922304	0.13434472932246652	0.12604399449585102	0.052701969611409945	0.04683220694294489
56.25	0.1527882797411874	0.15882154316809474	0.16732243852233403	0.1539262739190103	0.16022441768954715	0.13999540326716667	0.08541767944086553	0.11712960047348321	0.135856671674072	0.10213924256740102	0.15794625678159777	0.13985697323713167	0.15345540783536168	0.1160705788216281	0.14401657484211647	0.11760396620999232	0.14027351862918014	0.12153311718143574	0.11202803089963005	0.12497013907736347	0.11878900496619547	0.09111033357044387	0.11914231149416608	0.1124930193089112	0.11779133010191148	0.1354438350979668	0.12711773708858828	0.1365759649471496	0.1114205452693091	0.12227534438359072	0.13426694834045036	0.12710277546647422	0.05395959936091484	0.0471877045170955
56.5	0.15078562047470184	0.1590374089431323	0.16798626377122636	0.15785607748021147	0.1601437586893072	0.142456448176436	0.08453666793073375	0.11841258970243185	0.13298161861590096	0.102466986219026	0.15706966370437855	0.1376529227729299	0.15432920653596305	0.11577144437727488	0.14275543186558254	0.11708667497618286	0.139554271595574	0.12381317032477325	0.11491688013779074	0.12476333092954446	0.12082206205398105	0.09179235017387573	0.11935092572431656	0.11265921633332711	0.11878068517158054	0.13511637866519086	0.1258497179532729	0.1374703855503391	0.10933767695686972	0.12304185968427638	0.13635935936908192	0.12630983503065446	0.05433230624308128	0.04692610897461311
56.75	0.1512691743380462	0.1575920868501294	0.1674606966986005	0.15857402012819707	0.16140896441723254	0.14389770043292707	0.0854492142611504	0.11796785598934359	0.13551618034143764	0.1028508847998606	0.15921341841572503	0.1386006389594502	0.15311973837876414	0.11504092537750414	0.14497584780212844	0.11723390991846548	0.1359414749110459	0.12271714633936419	0.11342060536050591	0.12327053338933006	0.12183958049254451	0.09235850119953615	0.1176537099951665	0.11343725106754893	0.11811737824655429	0.13739224630793317	0.12459412594807447	0.13754304548102944	0.10979161455973536	0.12369516127147148	0.1364995086084574	0.12770298229485974	0.05407436215908511	0.046464754167542366
57.0	0.15338500543228792	0.15768590941386407	0.16478474520290065	0.15598827166370383	0.16182763863525879	0.14197079687648148	0.08595061890094237	0.11552078517549466	0.13564025177489755	0.1022104270771988	0.16069709502851018	0.13981048131179305	0.1519693401633693	0.11874689062426991	0.14574839444647844	0.11878156939303708	0.13495806436605665	0.1215395828044862	0.11134095078182796	0.12362384290790858	0.12103101691133103	0.0922506946804554	0.11836039440611455	0.11108297028199596	0.11749759936568198	0.13867799453370663	0.12530023997014272	0.13531717519932104	0.11153384950290277	0.12263018808160374	0.13601332708882083	0.128980848772957	0.05375613690345029	0.046433138162878605
57.25	0.15353749370659528	0.15948529030436065	0.167541250360122	0.14749963058261006	0.1623401849375686	0.14259954412876122	0.08252480319347881	0.11644998633088166	0.13276444577736543	0.10097223665809436	0.15383416996403476	0.1406222583797838	0.14992554035121436	0.11854787390735608	0.13985391844488204	0.11890594837665472	0.13843936690373632	0.1206723469720201	0.1122265946709405	0.12368740450292616	0.12284447230775278	0.091282535558844	0.11751799592970898	0.11189952320968084	0.12018128533496926	0.13505880155279942	0.12496899882618877	0.13481830867030015	0.11221081751860723	0.12359940924301079	0.13508619999514285	0.12670983883070552	0.05286558563305019	0.04695912751394517
57.5	0.14595062396158365	0.15951119132102262	0.16952195500198206	0.1560938099686633	0.16395755057537023	0.1404889672883751	0.08391425629235169	0.11757132083893254	0.13594694062375798	0.10276939728465796	0.15749448933269258	0.1410680939873982	0.15416631841850106	0.1167980247245229	0.1422502154265376	0.11922322257646631	0.14008033622250676	0.12226186223064096	0.11355353943377319	0.12385038676262564	0.12060511532593712	0.0914711806603708	0.1173751139998962	0.11333766846057862	0.11885582445095604	0.1354795279910839	0.12524039398766995	0.1352416033893532	0.11232250392097409	0.12308759158804597	0.13338448537840078	0.12577771702610682	0.05304972553839939	0.047141926618882495
57.75	0.1446135112555567	0.1577438822656372	0.1674652620506243	0.1562519299459329	0.16546796765135102	0.14541648673188218	0.08478622196141529	0.11840876154563554	0.13631395132487267	0.10316851885126797	0.16006771813616041	0.13990120209846033	0.15442830615742714	0.11703063009841834	0.14312485984489817	0.11995984036563358	0.13935148435171948	0.11970424509380878	0.11294584531224097	0.1267567898265282	0.11772360481194628	0.09051536817256736	0.12002659037389594	0.11214903293797332	0.11845249702599984	0.1379119387810576	0.1251361286718831	0.13515886691932563	0.11267966542528002	0.12303872013584964	0.1356534211184013	0.12412983228427238	0.053035482527628235	0.04682644892372896
58.0	0.14798579727230035	0.1581242217229806	0.1654116881052835	0.15605970742924552	0.16503597669419642	0.14463503982018563	0.08344426200810404	0.12050689938798682	0.1400026636357899	0.1024991969795162	0.15959793465095073	0.14238597569967748	0.15583838930047408	0.11767124964865236	0.1475992843424754	0.11969898024629969	0.1397117798783685	0.11716646923059779	0.11256863635004989	0.125625804390062	0.11900849633687668	0.08946499461236289	0.11898723888537836	0.1145682496520113	0.11712662954923125	0.13969357654495992	0.12308625727068324	0.13531909174872073	0.11103388281849134	0.12391338170829909	0.13774529780666106	0.12532319122525645	0.054179571475187954	0.04701770598787885
58.25	0.14828877430338147	0.15820456346014658	0.1649548241387795	0.155255705540708	0.16228780317522803	0.14218470551782136	0.08263833304996412	0.1185380878728967	0.13886267039571404	0.10235300524146158	0.1585485786348947	0.14205567359706095	0.1547250664463511	0.11611958596608715	0.14866420288305396	0.11830730970928861	0.14030054846274553	0.11926999382349551	0.11163303443153119	0.12319980321331495	0.11909865140919577	0.09113936884847268	0.11828310958387282	0.11451256504029331	0.11683144003373933	0.1396678682730581	0.1225090566928734	0.1365697790148708	0.1101167149833778	0.12161343623743963	0.13760382353155737	0.12903822482476893	0.054642801257076455	0.04696841359082564
58.5	0.14660220871276275	0.1582541561523622	0.1642611694183978	0.15406037294847436	0.15999609010841645	0.14144582228660257	0.08306034437371769	0.11792884552631788	0.1349159836528376	0.10304887289606822	0.1581970172466971	0.13821762752124056	0.1521208870215873	0.11644689360147692	0.15116704887060511	0.11895490516273576	0.13802929019266508	0.1187111009285625	0.11205071181538657	0.12522832311892523	0.11700470032898518	0.0910707925679088	0.11837886651149251	0.1139311083399436	0.1175307541584752	0.13834354157095557	0.12473532252990319	0.13834851177090196	0.11129720878205537	0.12192253214759449	0.1369721271410046	0.1285102063833141	0.055008544598422124	0.046568340928382135
58.75	0.14834121825560928	0.1589926197322722	0.16408728764347102	0.15603880421062527	0.16303522702470055	0.13959988148842442	0.08525300409193863	0.1189367702544624	0.13469489894147954	0.10570178739860914	0.161760470988399	0.13888377223039736	0.15485164236756457	0.11822520512150532	0.15228330052297784	0.12062922523259431	0.13593046237465756	0.11934102291138926	0.11241894172536987	0.1231193627153302	0.11633844734677966	0.09026403811260904	0.11866341794629379	0.1131142861680499	0.11765602939847022	0.14033116159730985	0.12504203036943887	0.13854487514678862	0.11077763960166881	0.12195238447730668	0.1373811307020852	0.12735330902204017	0.05395728227917598	0.047081630351859374
59.0	0.1526988009967854	0.15677862200565088	0.16564037985706204	0.15214030610341148	0.1643346068070802	0.14282280976477393	0.08395483038754638	0.11792450049026199	0.130004858738011	0.10340694149830526	0.15554551458004406	0.13940103343856333	0.1518126200093478	0.11489287870678139	0.14380018982823595	0.12049225418478579	0.1352600832207636	0.11980634048955908	0.11103551077701929	0.12185972399434089	0.1192973553806555	0.09086730879466806	0.12139826722236279	0.11281072587544008	0.11897512128933355	0.14186860733081907	0.12434767794904072	0.13725665688171207	0.10974279241086501	0.12206973556060653	0.1381677697888133	0.12786821980156246	0.053255753630455344	0.04711753454257139
59.25	0.14885070053986701	0.1568290369901861	0.1660369608216662	0.1581116463214226	0.16476861120193373	0.14321126749031945	0.08452187423758883	0.11882932783295161	0.13100093821829983	0.10360461774477478	0.15730514920192035	0.13963234158262788	0.1540905888775085	0.11449668696589749	0.15005345203453	0.12013299124028058	0.1363061181120927	0.11954284296672575	0.11247532122710394	0.12369394906419744	0.11966231075782761	0.09110023175615446	0.12104694275304019	0.11406476585793615	0.1161770581174327	0.14165193635554363	0.12674531041658657	0.13739199682782574	0.10937416768711776	0.12383141689411005	0.1356142678180837	0.12735958660557675	0.05412456946893826	0.04758142861824604
59.5	0.14929884146890543	0.15768202770353945	0.16663644256189786	0.15474232929888235	0.1657631134619662	0.14150005988667658	0.08396504902190981	0.11896739300387395	0.13295562749411216	0.10544719903402637	0.1593620422813224	0.13733705772804736	0.1523208922668942	0.11633187298363004	0.1485526611794366	0.12104925685100323	0.1387751856097186	0.11811675294522161	0.11225256281355776	0.12244035088180164	0.11988759420481136	0.08993864859661091	0.1207276631960531	0.1138727813780034	0.11727462289952749	0.14161553208456754	0.1261622567596155	0.13672906168368776	0.11009611174063032	0.12290032210514273	0.1360734700236088	0.12712144552166044	0.05404544856873641	0.04812323883701941
59.75	0.15126796395246392	0.15977571253952783	0.16325816225734904	0.14849634486163346	0.1632313507356827	0.13674577068745258	0.08238578470204047	0.11824607284104971	0.13406709480830187	0.10416547007727893	0.1542727518058727	0.13520957491067082	0.15017120874990608	0.1147687014014297	0.14504212523050014	0.11929670220741824	0.1393858891220295	0.11858449621451869	0.11104664623485223	0.1244991141572511	0.12108432166715095	0.09037969774500816	0.11850588788384489	0.11401131373464503	0.11858269690419587	0.1410945797789522	0.12474848898268256	0.13612297858762087	0.11177798421512582	0.12390622710009544	0.13661659697546286	0.12798084792658168	0.05289710381876125	0.04765863869563179
60.0	0.15127196855014885	0.15818334861805508	0.1633489882392298	0.15054611048855468	0.16464302570747769	0.1396690486916399	0.08377639600030944	0.11833584180227585	0.13285135866623632	0.10459952333940181	0.1566117209261853	0.13767269028094772	0.15240562377518957	0.11691348911341484	0.1447221049283326	0.11806819025538422	0.13827168517503996	0.11961315829443434	0.11094892637956053	0.12473632048354148	0.11951570228659168	0.09207087419383009	0.11734957828833832	0.11481137962326894	0.1169231457111677	0.13924645804230318	0.12581636679558528	0.1378925979081641	0.11167361985707344	0.12445489770307654	0.1376250616530962	0.1279174399441681	0.052409818029940124	0.04781056988233002
60.25	0.14698779034671905	0.15599745461596878	0.16526676193405096	0.15448535552995868	0.16740971029373986	0.14052622542053939	0.08339443073063657	0.11856954827813977	0.13205466981862563	0.10382478642068625	0.15919209037742862	0.13739746330055674	0.1494853570551261	0.12012250721409704	0.14422957189880448	0.1180634642073883	0.13705611527290146	0.11684188178968717	0.10930317254495278	0.12249730389945682	0.11840784940136427	0.08951379106906213	0.11730445447259416	0.11311396900018242	0.11692551175987183	0.14218448419013605	0.1266180139008413	0.13643332107204054	0.1103132573587584	0.12683994686368694	0.13701805094918765	0.12467604762516687	0.054205193805458	0.048096312613602005
60.5	0.14769912763102613	0.1573773197959298	0.16490998831706205	0.156015902358916	0.16848451424549743	0.14233115482684058	0.084076280295247	0.12002105437763369	0.13203822109567287	0.10458839329450544	0.16024802496085266	0.13693042212401887	0.15023712563810165	0.11764197709468734	0.1444798984164404	0.11673958449539215	0.13896370110763176	0.11704598694328046	0.1094098693376686	0.1227250459674009	0.1187608782244922	0.08872914414599402	0.11861891475516496	0.11193478948878201	0.11687331569396744	0.14240966856971957	0.12494075287846251	0.13416427907081438	0.11123894173445763	0.12591748462475438	0.1333666683914013	0.1235430422203475	0.054584454957081224	0.04792850408333806
60.75	0.1527958712990734	0.15688336838563566	0.16915741170149567	0.15109097364679247	0.16577722123900893	0.14612509518227298	0.08322157166624743	0.11979668757202151	0.12851767305794656	0.10531657218558535	0.157544377581625	0.13623040582485105	0.14946278176411087	0.11702541833106092	0.14165277098820112	0.11785795250134358	0.13806263122131665	0.11725907762887226	0.11211458426089727	0.12248919389388387	0.12124876373623823	0.08944732270218152	0.12265127453151652	0.11561991047987256	0.11764645267351802	0.13923408030397108	0.12436038094139182	0.13403215573341357	0.1130578337206815	0.12280117953487105	0.1324134285728785	0.12371164599450686	0.0549393896970575	0.04811622241627376
61.0	0.1487949262755891	0.1580512252427443	0.16834592873135762	0.15104920681320763	0.15942095961003708	0.13951619374649263	0.08309462085404996	0.11991025401101295	0.12964041050165515	0.10331323926667736	0.15479448369153234	0.1360037633022204	0.1520098250581145	0.11696258565320872	0.14643130831536713	0.11776728612656981	0.1345798274229935	0.1191749576882294	0.1121048923479927	0.12377732688347039	0.12145255300249692	0.08911653248352548	0.11884610516797386	0.11563869427784483	0.11702764478993861	0.14012754646198317	0.12273952402557196	0.1350812592368218	0.1133989695554825	0.12394496080422061	0.132560488395357	0.12440886903188837	0.054463745834170386	0.04730265395624366
61.25	0.14986760906914234	0.15966427325787505	0.16785669030070216	0.1519237621046202	0.1613898412584751	0.1401109001971755	0.0842210283460735	0.12163946303553001	0.13182008499146888	0.1033663541830714	0.15701433651199578	0.13781629913116442	0.15325271955114378	0.11542894463872509	0.14568899593305132	0.12113311476764527	0.13485598112885205	0.12186138717042089	0.11091683900128149	0.1247116839996954	0.12056923744469894	0.08993506568378752	0.11723476878570145	0.11333638297906036	0.11858219566339932	0.14165059381652115	0.12183228644919532	0.13480767387549977	0.11233365347646877	0.12432983238862844	0.13333059405131853	0.1254523628919406	0.053798232617481095	0.04650122696309629
61.5	0.15005892371746515	0.15796903218833694	0.1657127411747829	0.15467149038569963	0.1621323606158288	0.1412569531288679	0.08400335797023843	0.12141838540440024	0.1325230120699773	0.1040369394906172	0.15842218750816436	0.13900378021291904	0.15184224991734246	0.11276688674564647	0.14255077670758778	0.12342947812906567	0.13675863355244702	0.12262176245917912	0.10869391864535434	0.12245780946276856	0.12136972121914083	0.09025903958991159	0.11736525832025474	0.1130904612443517	0.11822611362779722	0.14187292776650623	0.12295892014204995	0.13520115607426292	0.11239807865377276	0.12420980604427925	0.13546546767073528	0.12627686463504073	0.05318171124453705	0.04738259543686739
61.75	0.15243267096258456	0.15746410605946431	0.16351845135141022	0.15584539638506723	0.16296207391965678	0.14232174940397727	0.08355323518559685	0.12046557634255646	0.130397739362119	0.10472325636683479	0.15730330793312552	0.13796652219552918	0.15196496539357418	0.11410090005165253	0.14240960814116854	0.1214530079563123	0.13614305043536853	0.12119018179180463	0.11000521146340803	0.11964532035839082	0.12220919714470123	0.08882805431707855	0.11663205470678831	0.11518096703995788	0.11656120205104177	0.14090274162451671	0.1222869483389277	0.13754592987413014	0.11238618837993915	0.12275940006669808	0.13687335664470146	0.1257896769121426	0.052849514273417365	0.047871696289914584
62.0	0.15426405091340892	0.1565487475644235	0.16485916844664236	0.15064474912393533	0.16400394179186353	0.14396767173650607	0.08295542037089734	0.11889163385653016	0.12929080846161126	0.10431866423766158	0.15720763119599826	0.1366551129626734	0.1482211951586705	0.11667151197676688	0.1426108604492737	0.12446732874658355	0.13617720108828238	0.11750377105772057	0.11154738056000284	0.1198245461423018	0.1204651500015008	0.08919686124495663	0.11676538080609412	0.11527856004247307	0.11840421059741285	0.14202089206605809	0.12416122083475604	0.1374275871927789	0.111162759571048	0.12260883116814536	0.13642408847073115	0.12490100394481184	0.05333355140682277	0.04689721693497021
62.25	0.146691758932787	0.15711917188356248	0.16915597392318332	0.15342933744866968	0.16399807767549632	0.1396365302287653	0.08376286528110008	0.11915029390711841	0.13202313999649343	0.10282009851457996	0.15862843984875774	0.1353066420650753	0.14945380732994587	0.116636502794977	0.14755142204283392	0.12097650599263861	0.13972440101404782	0.11977591584626483	0.1090742435343692	0.12152455581434309	0.11657256323182044	0.08980840047457797	0.11641115054117385	0.11431305524176724	0.11746938258222159	0.14260137179486	0.12715593747296686	0.1367702109626454	0.11193428393173274	0.12445381454532402	0.13634695957413567	0.12490583551219447	0.053899217179609604	0.046984505395302675
62.5	0.14619592911610327	0.15752730506027157	0.16880853463797288	0.15466921386051294	0.1661032490750194	0.140085801326513	0.08435172252724295	0.1203501651911969	0.1325186238850296	0.10244957346722412	0.15749936576790452	0.13382425917752103	0.14946438576930138	0.1170196178992547	0.14448108340428603	0.11649784757477563	0.13643373814050283	0.1220377168727682	0.1096775624730369	0.12151986301990174	0.11874352172503548	0.08823650865816048	0.11769100115904577	0.11275081729883302	0.11807536003644131	0.14190818719838943	0.12680918013104944	0.13709363533120086	0.11339450123072722	0.1255884213955022	0.13529930449926297	0.12497864745793681	0.05335037678410925	0.04800307732567541
62.75	0.14666016852604383	0.1567553570297787	0.1661094636734873	0.15285202529191866	0.16487367318206328	0.14163818029734657	0.0830434960170971	0.11920955046613349	0.13066069547492046	0.10374454021289573	0.15665269325751324	0.13365376534114082	0.14872374328709742	0.11778654913090296	0.14544877103103687	0.1194253067074678	0.13386607947354195	0.12139355163710429	0.10891334005966527	0.12342354532860335	0.12209645886403422	0.09008902628649196	0.11716523678000633	0.11024056139246369	0.11950622106624822	0.13971201057543609	0.12330854430106017	0.13802791784110274	0.11292175257963244	0.1235781553344267	0.13394861314417036	0.12552199103279602	0.052244919647730925	0.04837458164810188
63.0	0.1466209152406015	0.15885278889348384	0.166463639983018	0.15281089051972896	0.1668622366895248	0.14120092642009122	0.08351515159774338	0.11899268059004145	0.12837059141217746	0.10456251349924346	0.15879903668411116	0.13468588704887868	0.15144675568683763	0.11693526340259297	0.15124081427244815	0.12182873865897467	0.138951555228963	0.122371039725325	0.10819816835197278	0.12061702694838179	0.122790811765693	0.09287959620995703	0.11587320000246237	0.11220324150193776	0.1174336692727099	0.1432531785363635	0.1239202381864731	0.13870498231273767	0.11218627796783553	0.12183702950552408	0.1333603046283932	0.12395085821903234	0.05255588688909331	0.04727604445703783
63.25	0.1451335268970216	0.1597255890795455	0.1659649328482866	0.14997200584371154	0.16224161802222306	0.13885341880985183	0.08519891297041883	0.11882737343335151	0.13018651936831643	0.10413261174175477	0.15700196391020205	0.13721884754496877	0.1507868661288592	0.11262168989304999	0.14855718452672798	0.12458129332212692	0.13869447518975261	0.12150476154862412	0.11051464377055187	0.12234316494522308	0.12326289999837192	0.0916081273541734	0.11366704062813263	0.11416191222806653	0.11642640852865063	0.14379389085262506	0.12364416314525395	0.13520802932006992	0.11299399771882669	0.12129084547127494	0.1336121787895886	0.12536881658560606	0.05307454228673818	0.04733374300340172
63.5	0.14447431516120665	0.15768735822165209	0.16520006499921594	0.15107247659931985	0.1608384069136038	0.13871967040635425	0.08417790989726104	0.11854876785145749	0.13385013545163138	0.10384653799351296	0.15512616453507475	0.1379783758991416	0.14930208617860322	0.11237091223133171	0.1489089840202929	0.12289861951005189	0.13600291618014243	0.11957608845450327	0.1113011554396836	0.1251173158674893	0.12057787538424297	0.08901433220858077	0.1145900837506355	0.11363256793087309	0.11825243039717281	0.14311205202959643	0.12466601795489718	0.1351444152529112	0.1122844056259647	0.1224400333565815	0.13598102322292643	0.12908307855737436	0.0536572354783328	0.04745100191875081
63.75	0.14550004863608065	0.15449379344822908	0.16172096336095337	0.15108383255848515	0.1618380885121101	0.14338827155798214	0.0846052126875067	0.11895712772830117	0.13178018860669566	0.10321533938049345	0.15617690150145097	0.13537767608800177	0.14943565296246555	0.11535243639231271	0.1465324600639998	0.11786517255298833	0.13902022750411036	0.11859733173338395	0.11068864278506353	0.1221849146674461	0.11792344670782338	0.0889658672970887	0.117765855902082	0.11399595623941436	0.11860493409156786	0.14388294896874293	0.12603475609933573	0.1360830362883816	0.11274740005152276	0.12411586568046153	0.1349361764849607	0.12897219826912393	0.05442524570468581	0.04594975244080111
64.0	0.14445647677645534	0.15561878155745684	0.1605873619799825	0.1515354896164951	0.15887265615677287	0.1402907690446424	0.0854775434976498	0.11982668227326906	0.12878180875371995	0.10326772691727232	0.15672990427310582	0.1357796854936982	0.14900393738416579	0.11383391795455593	0.14764911706908637	0.11683037087972548	0.13863046971410792	0.11889549750053659	0.10975357317196374	0.12097153205900744	0.11852226158793354	0.08882948890817592	0.11627765124485921	0.1134428111141793	0.1167913040210225	0.14239672467806033	0.12436297304531134	0.13564186800779104	0.11113625883013217	0.12451106025490188	0.13234601030349785	0.12941956436568017	0.054029978633921304	0.046275562081933286
64.25	0.14462767068680527	0.15669136074795392	0.1625334543894445	0.15205840043383814	0.16118289021752386	0.13917884193597835	0.0852953959450115	0.1203634082376836	0.1285644671306833	0.10306207667424903	0.15702661096642997	0.1366427020883086	0.15111269423552756	0.11221616816746771	0.15176871715656678	0.12151549280550054	0.13495960292293616	0.11957474427220514	0.10920684541282703	0.12022325413751875	0.11823828145739487	0.08824730253446263	0.11669495224343515	0.11420029188992109	0.11785660918466143	0.14149388789157052	0.12401046594079676	0.13622500879735314	0.1117219375259304	0.12408744591741602	0.13090187820229474	0.12913590440129372	0.05367712733416846	0.04843266062069627
64.5	0.14482611061658274	0.15648666880757658	0.16304545617225943	0.1532504237848342	0.16159487333534517	0.14140663525632693	0.08541673420851724	0.12004048078400212	0.13061268100885653	0.10289317080145174	0.1583782339239937	0.13598077573709874	0.15370680694753622	0.11631954422635102	0.14943663871455	0.12615023257966732	0.13310851198511459	0.12030857864140963	0.10966008999070796	0.12163544370728602	0.11872041292906516	0.08894975610062221	0.11577479647369839	0.1155347888605451	0.11759467454411233	0.14266313874933056	0.12412698285491597	0.13651132504488098	0.11335136122228774	0.12473758270296188	0.1296513391069441	0.128051097375873	0.05408981716608278	0.04763928233145175
64.75	0.1450237765941882	0.15526935169030462	0.1632303992096506	0.15418170699445388	0.16154175200537305	0.14120611184545892	0.08557843514683203	0.12038886374880735	0.13027980586745913	0.10428714014104515	0.15828239351965442	0.13663758295076103	0.15225363349741478	0.11408966635260481	0.14533989151646529	0.12373974796223487	0.13432651099441856	0.11969615231406824	0.11067623961822659	0.12101442314737904	0.11922917556211592	0.08745101768051894	0.11535696220893835	0.11335193885058578	0.11828372903910905	0.14432624313389839	0.12351176326922887	0.13537268145789805	0.11269108456666874	0.1250059499231519	0.13162140554068832	0.13080739931443064	0.053667364192059204	0.04595413458526405
65.0	0.14142628490817252	0.15498355017775228	0.1632147366813903	0.1545652958839172	0.16093884115610618	0.13868780333579248	0.08643401981098656	0.12102944910777776	0.12699630954555433	0.10375992376824657	0.15452018519718966	0.13688242036083897	0.1498999549440879	0.11326987774056707	0.1447099503479003	0.12555508381518524	0.13999802134907044	0.11928100001401114	0.11131829181425064	0.12218935466206819	0.12120278571173779	0.08549090527776584	0.11516483424935037	0.11318553881363753	0.1189720807966906	0.14402023238007425	0.126075857787237	0.1346570454432328	0.11337527390512021	0.12278083346596869	0.13515915714588825	0.1301073923716809	0.05356132755925233	0.046297629065401254
65.25	0.14347852982838974	0.1578841003174574	0.16489220719807574	0.1550752448514357	0.16264276166892835	0.1414838097937947	0.08629934397941194	0.12184888210962742	0.12687147140414543	0.10370570974307082	0.15490781153884933	0.13650443564229403	0.14650734542181776	0.11614076051571466	0.14984029081459005	0.12536663295247824	0.13929547797207195	0.11995899567799997	0.11110319450315757	0.12496708246994793	0.12333416793727542	0.08613397533570238	0.11540804806190813	0.11334880380148714	0.11702743802463991	0.14316442899607826	0.127790022830185	0.13386404794927195	0.11239329968853173	0.12357568635502615	0.13441579652895785	0.12843724304263995	0.05397159663424051	0.04670035059052165
65.5	0.14709136786610952	0.1580902889562737	0.16593687892407472	0.1535619663712543	0.1651749009899048	0.1463264960271007	0.08640686261608518	0.1215751922126541	0.12713187736529463	0.10542320676818477	0.15718330905119698	0.13691117259022362	0.1449270502533839	0.11502231429645715	0.14801457393850587	0.12424467167258348	0.1376698253870125	0.12033516894664209	0.11118910393014668	0.12260193022154846	0.1231656995644558	0.08882490699268514	0.1158385073417597	0.11203558280756855	0.11672785726120577	0.14275410247358614	0.1253640128157889	0.13267744485226443	0.11222954308214758	0.12368897199671432	0.1349388250439274	0.12870829816369728	0.054537543158884844	0.04816029471487043
65.75	0.14519763033810934	0.1579748081119895	0.16311590930998385	0.15194225481512336	0.16209001798478723	0.1393413397632492	0.08635075474994121	0.12235478683668362	0.1262817307946862	0.10305632416236207	0.15362066454926712	0.13514947819087805	0.14613862234921748	0.1143004601206248	0.14537664562585154	0.12530923658987433	0.1356725117310914	0.11962898066563758	0.11102294900509933	0.12299851771090077	0.12238763200214434	0.08763945564876234	0.11255579659240768	0.11499970056503409	0.11649450233174319	0.14335134438755873	0.12433862602788705	0.13569505406504348	0.11373104968569273	0.12370969673864701	0.13809789671055836	0.12862511177464214	0.0532100904381829	0.048849369560232746
66.0	0.14348610385244975	0.15734835627591154	0.1664115314545132	0.1527424200322014	0.1613207964716383	0.14060405565872422	0.0863208459326185	0.12138085566784633	0.12530820726287914	0.1039780458644317	0.15529347225105264	0.13345738729601128	0.14735990717102537	0.11397162047947605	0.14785657276477715	0.12370699470347608	0.1333066579239926	0.12097457210565621	0.1108637646666804	0.12232580102344023	0.12045570386856304	0.08641427155652062	0.11379949354941074	0.11383037138796688	0.116736039716511	0.14445638090833848	0.12307580807713349	0.1350648028375116	0.11242375669022363	0.12342471454957044	0.13669567519046485	0.1276574575192308	0.05325578158171987	0.04850208498001709
66.25	0.14232889356614684	0.1544444043376619	0.16446491751138062	0.1549086496376119	0.160258775386256	0.14257977052544316	0.08609300132464567	0.11964239176105987	0.12616533412322106	0.10629938611142842	0.1571297289777328	0.13330075064674937	0.145934174939531	0.11324278972073917	0.1479620312318814	0.1190619976740354	0.1321469741169954	0.12201216565551413	0.10971322451529866	0.11950136667433824	0.12241972153130909	0.08795231137939484	0.11396481836981405	0.11488017491764486	0.11764792618191708	0.1454373348585711	0.12224011372921564	0.13485370037806696	0.11226324059033706	0.12286315990695751	0.1343015461540996	0.12779373006187017	0.05391932036118141	0.04758364404414789
66.5	0.14460595156925865	0.152970696710017	0.16269806863546044	0.1536059321807769	0.16104505360901739	0.14245037343114836	0.08615128711506131	0.12075224453813627	0.12649714150733157	0.10510157951499988	0.15564031629238131	0.13258666454352536	0.1468735196819913	0.11229244539294533	0.14752945305488716	0.1180549467713875	0.13341145349038225	0.12175514072535579	0.11093081116373016	0.11955167899412296	0.12401544963114763	0.08736875362901389	0.11423488158571474	0.11676651292668185	0.11790847071351092	0.14585416298320103	0.12456330066205692	0.1354500873417243	0.11336023706765118	0.1230294589976553	0.1348800869415048	0.12900978842885616	0.05222265046063638	0.046639665323973074
66.75	0.14313001999015734	0.15172105346875867	0.16569309225728682	0.1530515080860543	0.16072913828959737	0.1441501168345758	0.08608620430875259	0.12116265337422424	0.1286237618316278	0.10445909107278975	0.15640288180370646	0.13367835787147966	0.14971164161692802	0.11001518986962242	0.14153715754017207	0.1237334952764122	0.13590966762055826	0.12049930145258862	0.11242413682238224	0.11807393716643563	0.12321042974643165	0.08854896672302445	0.11383498383488662	0.11584869321893666	0.12029928917696005	0.14638938359519593	0.12696126147458867	0.1339194170235803	0.1134617302346266	0.1243129391288489	0.1355466907621434	0.12882654504951002	0.05270248329030251	0.04561340067438259
67.0	0.14426067099182438	0.15513119065386177	0.16346132849126435	0.1534834134792037	0.1602734584034743	0.14077019862116674	0.08650257667832179	0.12191707578562211	0.12938843211733714	0.1050675271135891	0.15256046454554992	0.13647160279419804	0.14758265532777934	0.10977064532732489	0.1420520425820293	0.12377523965740277	0.1369263147201905	0.12016876732751151	0.1095578636727526	0.12029918328006654	0.11951004416035751	0.08904880118195778	0.1146583654672124	0.11387881175048335	0.11834025849992633	0.14509792422959883	0.12352533896888768	0.13897719501540948	0.11620039326830371	0.12398899366482717	0.13599663117600252	0.12878407714675152	0.05389524001645897	0.045991277581793
67.25	0.14829615850455918	0.156813746031381	0.160837564894204	0.15389700959320643	0.16314495689586453	0.14280183241746075	0.08691643161309856	0.12280709085628114	0.1277701512774772	0.10612469583374085	0.15250724159847162	0.1353329011276691	0.14790410688443975	0.10809944059557636	0.14516143813891214	0.12158942597404974	0.1362921955997146	0.11987703843459187	0.11094667564826145	0.11929010314654122	0.1181224286782015	0.08835977040974613	0.11587519459966583	0.1138836434889942	0.11647517921196027	0.14452837841234417	0.1216479738547216	0.1397123638090574	0.11443394443247233	0.12307883797800812	0.13443549630245816	0.127854580643547	0.05430495368889307	0.04692220363880821
67.5	0.144746275315217	0.15604816553030298	0.16168977947786284	0.15560776619954444	0.16273690371228627	0.14215682816091713	0.08628424026103963	0.12303449845275266	0.12859724930502783	0.10478074186609672	0.1546921379058755	0.1362930975670751	0.14708598878902737	0.10921147105257749	0.14911160725673533	0.12094272235946915	0.13594217532587782	0.11943936106623072	0.11041085803468637	0.119497677814847	0.12236446811573354	0.08746871607427623	0.11335792963270444	0.11770097600691899	0.11529335198101573	0.14909848927170138	0.1257861208209045	0.13632049621261466	0.11068461479068749	0.12444351195813484	0.13185158152883975	0.1272311233147074	0.054289489654611646	0.04715753770829381
67.75	0.14027024782047326	0.1562022425740072	0.166102505595925	0.1523769902763884	0.16083162483186544	0.14195204406121723	0.0859387793494576	0.12219377397850803	0.12818594366798292	0.10358556840908317	0.15229829527243932	0.13597419950701548	0.14706457465557435	0.11242643985377974	0.15018724853487897	0.12335098184885483	0.13625979118550946	0.1206232153352588	0.1093481002112895	0.12341317776290002	0.12401320933055929	0.08561392296247332	0.11399204128993118	0.11612293215790052	0.11348394261666453	0.14872914311605154	0.12628726055241704	0.13575330428924168	0.11222714395011106	0.12481434572594508	0.13155328082345596	0.12756850910222567	0.05395852002691869	0.04868213852166759
68.0	0.13809952599613684	0.156368888583402	0.16416922289679697	0.14967127116852924	0.1614826284118842	0.14158996417331304	0.08715187289384094	0.12197783664392946	0.12927530719884317	0.10312937482529207	0.1524186135504756	0.1352476064735139	0.1500884086483533	0.11345278927329032	0.1457240678475647	0.12264972048553337	0.13509461284516394	0.12238227614464796	0.10952204038316803	0.12200611315257426	0.12126342042076647	0.08565087734279206	0.11241397035838527	0.11601622918060613	0.11402433407849152	0.14621273229189022	0.12346544436659242	0.1362599385271272	0.11426470676085937	0.12327588472540092	0.13150774055569492	0.12963552381694488	0.054292988681684945	0.04927838330154304
68.25	0.14035432846831472	0.15678965796183858	0.1639917725448782	0.15008571854253933	0.16333999545512745	0.1407447113584256	0.08872929112531988	0.12292445264972812	0.1303291795356478	0.10270201472805175	0.15345068829816003	0.13529093603091538	0.1476253072412836	0.11204693491226611	0.14536857544704168	0.12142507464934531	0.13455177339008131	0.1229532458461755	0.10781867860531216	0.11797352651793098	0.12433402330360362	0.08587292059718225	0.11244348821482796	0.11640537372577263	0.11562687035346605	0.14682252137624113	0.12565775815571453	0.13673645125962192	0.11349291837258428	0.12228025699647294	0.13431190467407603	0.1305109166765849	0.05386980623199034	0.048319075310491524
68.5	0.14375507563210924	0.1570920378367606	0.16702379303337764	0.14988897626533143	0.16325935761399057	0.145965708919435	0.08769803163439176	0.12170201889417188	0.1289600030035988	0.10437976700142176	0.15257347960033713	0.1344448385952803	0.14330404959449303	0.11094227241184938	0.14460212220005997	0.12347369166767874	0.13303091977950088	0.12038719781933352	0.110057350108498	0.11978920448886608	0.12739574367522535	0.08501941936987416	0.11407733021796755	0.1161059196532909	0.11762467533355708	0.14703825687423436	0.12685105822786188	0.13436693621460807	0.11309350999225581	0.12296028890657139	0.1336627618789959	0.12642155928710702	0.05353089200647147	0.048120972648973595
68.75	0.14171607873321254	0.15634860725596758	0.16510714901191126	0.1504660572472112	0.16184562022854898	0.14343833419788285	0.08764172476803091	0.12074695321314247	0.12935836365758585	0.10610091165563823	0.15086327013330464	0.14015574038489678	0.14360954947239893	0.10999203399088711	0.15073508771887192	0.12147769396868927	0.13440144005516735	0.12254298899721086	0.1090501589184077	0.12184713063514921	0.12316339528267635	0.08573267678299949	0.11418772592284683	0.11704130099515049	0.11513256030389621	0.1487741056215755	0.1258764155596431	0.13624667255988523	0.11289967875591851	0.12295054849175202	0.13024132346636033	0.1265509381678109	0.05400747663369194	0.04748517316894744
69.0	0.1397026433838967	0.15352545903486553	0.1671811240074845	0.15043024703153002	0.16019363609212248	0.14207449937734365	0.08741014734415208	0.12283746439685804	0.1295238637146473	0.1046765585661366	0.15045201635973812	0.1390928141396955	0.14424582913160355	0.10984839137707454	0.15106216996032973	0.12234192607843723	0.13316236797180026	0.12353318352673835	0.10742557842374834	0.11974034242354681	0.12112843633730698	0.08673326597154256	0.11396414938844245	0.11488758270039268	0.11603308031296647	0.14760149427895333	0.1251286983584578	0.13583454789067828	0.11333037600397339	0.12284170246659623	0.13421123823212303	0.12718776067109855	0.05440570978642781	0.0473135516388505
69.25	0.1382579614325683	0.15394507915481198	0.16323733294609807	0.1526029746142032	0.15891041756965604	0.14186432535349383	0.08754093336196986	0.12491528518700926	0.1274154390835265	0.10283976677765225	0.15254442172116223	0.13965651121369027	0.14292863043768847	0.11349237728558127	0.14411807009732794	0.12317985943859014	0.13207690868709063	0.12493529770874268	0.10691392878581625	0.11978450798566709	0.12134865707861422	0.08670555996213594	0.11351491719948878	0.11491900887447791	0.11768906567907711	0.15007439549313673	0.1249860521492576	0.13361470816504872	0.1119515979466054	0.1239510468013338	0.13628817048700548	0.1271597131155926	0.05445853090614808	0.04704707877805816
69.5	0.139234691260944	0.15443383695147042	0.16226356082481	0.15102279894350437	0.15829294710456904	0.140453962631185	0.08654862496112908	0.12618586451021968	0.12679439862389905	0.10153988976960372	0.15273075223407845	0.1391967784268364	0.14305195185832928	0.11602322241384577	0.14688606137153257	0.1240411055126461	0.1356163993233645	0.12381649579480604	0.10703816921679883	0.12383469285549523	0.12371928630655459	0.0850639882181756	0.11227100404019352	0.1156506949075027	0.11785327705507648	0.15062006130704142	0.12665689908773267	0.1362302421422533	0.10954252598440406	0.1242255152327956	0.13406950831103945	0.12870814980325032	0.054611480872173546	0.04739235893683041
69.75	0.14081716954256324	0.15493057123516865	0.16613252461595857	0.1523952757183177	0.1592205396582201	0.14109268125196053	0.08650750817184097	0.12491392130903085	0.12556317545947457	0.10295896996422851	0.15173937581210012	0.13447423195270183	0.1453601392514528	0.11639034546335705	0.15053503230142248	0.12238445447422015	0.13582559293237118	0.1209945241953387	0.10708185017283857	0.11929985991270407	0.12220680576561309	0.08395020563675698	0.11246305567009915	0.11466728237356735	0.11763402401045284	0.14903291545992003	0.12635020310525025	0.13620422122156461	0.1109000346821065	0.12415583656924876	0.13162164744725055	0.12873398941738629	0.05473477467543348	0.048683126552649426
70.0	0.14028748017593481	0.15695061560905366	0.16839480862437547	0.1536361034078302	0.1592088247358364	0.1416508512185611	0.08822493606685222	0.12417029176960329	0.12708085375525988	0.10393132341606794	0.14984254204955252	0.13489190784532074	0.1444360510166262	0.11539270115535256	0.1462316721132648	0.11920276708012842	0.13563914536563035	0.12430429316919026	0.10911553331709724	0.11449915597244434	0.12247305160444395	0.08528637675712263	0.11439765663170504	0.11551083441271227	0.11785504571729952	0.14970073062757414	0.1259178137918985	0.13401494180441956	0.11195344792029148	0.12296684352343681	0.13313540511301894	0.12583269296202976	0.0546577256815946	0.04857699701935642
70.25	0.14221773747800645	0.15540954711698007	0.1700595225884162	0.15085970121866613	0.1586825357891814	0.14434070011476272	0.08761278410207718	0.12471307970330904	0.1300621925584228	0.10276552320069815	0.14811435171157594	0.13405943839507586	0.14135893490040513	0.11421691014699399	0.1464812532665586	0.12175438297284608	0.13764497886333224	0.12424645129991228	0.1096995526080933	0.1179204613464341	0.12443392531457854	0.08693261128460857	0.1130763709776539	0.11620296093413487	0.11915602509114649	0.1468990211239623	0.1257612077574268	0.136428390349847	0.11190017343036539	0.12231109255304068	0.13572934134729936	0.12477431222083026	0.05432260849369684	0.04792511719230031
70.5	0.14204304365369785	0.15529857550485437	0.16655119228927137	0.15126714833153732	0.1596219529602299	0.14001516388248234	0.08904938250526624	0.12352394887090554	0.13140448315533104	0.10394086832054966	0.14767388508408122	0.13604405517221757	0.14013162460204126	0.11194159462676906	0.1497168843186758	0.12041263968518101	0.1369446113735447	0.12139987400617261	0.10849608099905499	0.12022856493940169	0.1265544411724624	0.08567059595625905	0.11456893662363594	0.11453850365162031	0.11571830521438808	0.1456373262426983	0.12547240243534571	0.13835594471094448	0.11257804244920303	0.12281939483943068	0.13418972480858754	0.12633526778052956	0.0542912085722772	0.048056117140353224
70.75	0.13932479631900793	0.15645255520485146	0.1678970912717653	0.15103684213793964	0.159279728594639	0.138887034056098	0.0889112119726965	0.12257135270098801	0.1305494766433304	0.10314566789318408	0.14741022823817795	0.13642348967786785	0.13861596513988397	0.11171116274825663	0.14835859826199807	0.12198015845904678	0.13726328525623213	0.11963923906616447	0.11008407357121118	0.11776828067056534	0.126025043612582	0.08334296219428264	0.11535221443463536	0.11503983270302497	0.1157171172811728	0.1456221201916197	0.125453033993108	0.13637755418247335	0.11268683123395798	0.12269543356134248	0.136596743093432	0.1240410274730411	0.0546777833994841	0.04733254313913753
71.0	0.13984939029724336	0.15591549315820286	0.16812678682607365	0.14960532583603012	0.1571327468848262	0.14388265513767717	0.08807759909395561	0.1216104474599481	0.128213435353415	0.1016206042437812	0.14878605031964987	0.13516128114176582	0.14105318932786487	0.11449191838236634	0.14626108293905346	0.12223848888310042	0.13738442303938966	0.11977977949209555	0.11148782082076397	0.11577339615339818	0.12313911834093942	0.0850775899765077	0.11248082623056384	0.11816390131301298	0.11591622689217188	0.1481054755333452	0.12579849168393795	0.13665000516209508	0.1133667037796797	0.12294626217600038	0.13813613943652267	0.12531317815719734	0.05384361423736906	0.04758066553307968
71.25	0.14167793246490135	0.15387304678365252	0.16854140742294924	0.1521029486287119	0.1557705815652811	0.143118242158554	0.08670419948762216	0.12158367635426315	0.12747478862852116	0.10315802187194971	0.14894948547930562	0.13545640940505413	0.14367352873100817	0.11483397238722845	0.14637195108435616	0.1180172820096163	0.13226987582521801	0.12302505240379523	0.10971728350763324	0.11708517368194206	0.12584036425030362	0.08715944189939819	0.11113141755548091	0.11567647289672729	0.11541920581218244	0.15146975911129046	0.1276999482468121	0.13699072890781916	0.11508021863097023	0.12267393519603949	0.13716062130638867	0.12584005810506593	0.053432012148489055	0.04785447843242305
71.5	0.13818233318032774	0.15399135022363816	0.16984987436383683	0.15206793680639116	0.15637488635156302	0.14503230862856686	0.08656425014889692	0.12248745022559553	0.12651369633229154	0.10344483500108767	0.1467132662861636	0.13540721456159183	0.14115186757264694	0.11617457775616682	0.14827664425666237	0.12295846856474112	0.13063695545429801	0.12296125865493432	0.10858010867548105	0.11533604413404329	0.12744034247778144	0.08754283244940103	0.1115980130423975	0.11432820253992661	0.11967599655399154	0.14820295776142284	0.126280845061603	0.13430949868043474	0.11438450390038518	0.12294362381476018	0.1374516048960689	0.1249563080933541	0.05318613883991212	0.04655137774967985
71.75	0.1374095095282916	0.15816392762187745	0.1716342403318455	0.14893416957035788	0.1572674799027348	0.14173467820328603	0.08966949384337797	0.12339543989308133	0.12854211335860763	0.10345505297241882	0.1466116562888112	0.13622109678918895	0.1379342729706802	0.11618186249091483	0.14834913943826936	0.12568953878932806	0.13759382911292106	0.12215335791968215	0.11323047679767528	0.11442157714825857	0.12382445238982759	0.0863420559708416	0.11180627326865714	0.11574172592263357	0.11946185497777811	0.14734146587490934	0.12370980434741889	0.13288921424962347	0.11344981241530706	0.12082063749470223	0.13428103004742228	0.1260452982967447	0.052907598442670005	0.04719358706590444
72.0	0.13786204257960513	0.15894145135789767	0.17072971101201193	0.14914827868129474	0.1587281130244828	0.1400187098432586	0.08909890539320263	0.12404071069368389	0.12989049737814617	0.10302722758630077	0.14734053550421863	0.1381623536614505	0.1367859221498101	0.11122268947583318	0.1471982669054097	0.12546881731322845	0.13646391459560447	0.12175633693918926	0.1098076205157897	0.11712291358929565	0.12480966851174824	0.08520476098431634	0.11017654871322805	0.11616900483527992	0.11939626962122843	0.14876763784633212	0.12564633866292563	0.13334793971348569	0.11355376876130639	0.12186724516428425	0.13331498964655336	0.12486051056572034	0.05324221150435478	0.04749529527735618
72.25	0.13711493646392675	0.15504933532838563	0.16789249345216123	0.15243699003280095	0.15969612171188724	0.14499883440031922	0.08856284966018009	0.12308207374541243	0.1260545509170933	0.103693555987175	0.14631670677765157	0.13751326498830269	0.14075276795947886	0.11191435480242716	0.14977778824303048	0.12274449725925592	0.13183245943912772	0.1233160715381645	0.10598286753950709	0.11864143539686972	0.1273944022271074	0.08506232868842818	0.11057619632830626	0.11661607670798407	0.11897253816726051	0.14956160523832357	0.12498826533736168	0.13563707448381715	0.11266102419046638	0.12296829126944905	0.13288197077232808	0.12575333195632196	0.054286595077648235	0.048074038090646656
72.5	0.13876069651601056	0.15380461671752016	0.16830374046713256	0.1528389080097224	0.15876230301239178	0.14313514018283074	0.0901562742752329	0.12428841327354767	0.12329269616713213	0.1035987750463662	0.145165282869295	0.13476407272219013	0.14241110911738175	0.11416300118842372	0.14892219456046413	0.11893200525059268	0.1343703651299881	0.12308988536652951	0.10865742029506976	0.11732523823694223	0.12860288139761217	0.08361915419799675	0.11060640485101589	0.11740679510939214	0.1161017560459775	0.1520240337227664	0.1246465848481825	0.1368327516591534	0.11509374107770673	0.12084925995771101	0.13285236388191632	0.127579168083233	0.05489397575779179	0.04787458649192743
72.75	0.13849357213661853	0.15460739590568948	0.16522357422466766	0.14895416678172424	0.1576648378938234	0.14013614952598888	0.08927807033771391	0.12685419062325373	0.12687739305951695	0.10395033032690998	0.14467307149183264	0.13194943900172038	0.14055806989905636	0.11238595314610549	0.14668374014948068	0.12227409785065826	0.1349967775668103	0.11987875791351485	0.10636903465410592	0.1140278590196494	0.12996922860151372	0.08367554015970485	0.10900711011475919	0.11781141461156125	0.1166631084960793	0.15113049852445387	0.1223853944887879	0.13592367689624496	0.11459350496421979	0.12132838520901293	0.1337312079156849	0.1271612365612717	0.05440860256785191	0.04757926343293997
73.0	0.138271892524529	0.15478748917236992	0.16700523617365973	0.15116004637469188	0.15695978277674805	0.14596266793691962	0.08924845708218276	0.1256262900481334	0.1254699322533263	0.10632002309318513	0.14605018423418945	0.1319760449861308	0.14034378197834382	0.11200525190970545	0.1496978353610792	0.12003613854322061	0.1348691201325325	0.119176582126014	0.10596019573286923	0.11459813489940053	0.1285776717638078	0.08443378206639124	0.10824512395851565	0.11482509544045107	0.11755899712812314	0.1516809513876514	0.12271492443828647	0.13722611480518931	0.11199507151160745	0.12099592479843008	0.13314509465183705	0.12794027336709793	0.05458583209927952	0.0487569235522278
73.25	0.1389788428631637	0.15641725302192389	0.16825907374260612	0.15489806563455363	0.15818418690877953	0.1482418437694268	0.09035459045644843	0.12358447499778849	0.12412233259439863	0.10352537723181769	0.14662200928805433	0.1357175414229397	0.136417711835359	0.11662056770976742	0.15162193667658663	0.11712373052699321	0.13453536435401403	0.11853133740809822	0.10766049503260179	0.11911872588053724	0.12381716575583256	0.0841997146294743	0.10662736967513285	0.11515449683379889	0.11831561918470819	0.15477576136764765	0.12883585107786963	0.1370950265954096	0.11424474161868105	0.12000722577941048	0.13326318916999533	0.12817459181212412	0.05354015151737301	0.04949822612184719
73.5	0.14022054213038807	0.15454629942093728	0.16304390486190434	0.15303577315147	0.15853061630630313	0.1408320375381195	0.09100486652053394	0.12350777600875844	0.1266515292586604	0.1021106800632926	0.1461658694644393	0.13936122717230004	0.13564486296871434	0.11751343281082695	0.15214774947583207	0.11967590106714827	0.13241583411553998	0.1215656195415324	0.10731466808535105	0.11820317915078735	0.12309987053277929	0.08395641943654776	0.1088604853509087	0.11735286553778376	0.1174529649923876	0.15135920612295042	0.12554242034158597	0.13674186668011823	0.11330998890169947	0.11912723927916831	0.13383117813459286	0.12722304783323152	0.05352254257321116	0.048814688995133734
73.75	0.14070541002832088	0.15448012335565128	0.16485786724682575	0.15159931827536507	0.15512259201298842	0.1401277835522621	0.09082836537526118	0.12239728605676042	0.12679459012097322	0.10275525492568977	0.14449806205581237	0.13698364708412564	0.13701510783452173	0.11524338185649198	0.14857703910749304	0.12000944474105776	0.135240837675458	0.12327572878141181	0.10523509271585939	0.11684428281808046	0.12683819309896754	0.0848240291755432	0.10942990783157304	0.11657667530166983	0.11645370714244296	0.14861458043534465	0.12240874038515649	0.13710897892102736	0.11269539929579761	0.12129577561501022	0.13503033971278786	0.1279439668008238	0.05487424636218947	0.04809198585464495
74.0	0.14097351726773136	0.1578825688915785	0.16508837977045676	0.14867037267197927	0.15370253816599427	0.13931694118373916	0.09029550144512273	0.12298414213315795	0.1258052244070505	0.10363313410320073	0.14345862543876148	0.13803154709668444	0.1359288621513827	0.11557925752901957	0.14900484217650467	0.11939756682884234	0.13869022242383489	0.1235062462664868	0.10552889556546877	0.11816387332745946	0.12751381393355238	0.08614794248924484	0.10883154153567105	0.1161537951086742	0.11647926177529444	0.14806010092171704	0.12353630678719243	0.13357137005079212	0.11327839305370667	0.12173099007553878	0.13520401749506347	0.12950354686786825	0.053824331202093637	0.048579764059915466
74.25	0.13932868046542796	0.15542796899211067	0.16711809953946888	0.1505833104105234	0.1555316568238374	0.1423610820655793	0.09037213812478957	0.12426488750036022	0.12543638674527502	0.10350641445471484	0.14357805202851995	0.14117842495711547	0.13587939545522942	0.11129348290075185	0.15153934412107717	0.12158596798416166	0.13811255853410595	0.12135813811117264	0.10787637182084452	0.11539313469641342	0.12513410557672078	0.08590973014028057	0.10911888846654122	0.11748850458564958	0.11814369331620286	0.1508204598366722	0.1259392910450987	0.13027682128177803	0.11251007853244435	0.12130899052790355	0.13426355537669987	0.1284303222833317	0.0533515350453302	0.047589910651759874
74.5	0.1378082721721031	0.15337697457480576	0.16723228715538668	0.14978779984355645	0.15757826098374822	0.14278572616119553	0.08907738413173329	0.12380391860011655	0.12580242219928697	0.10253596641459234	0.14311889488897744	0.13891794734279064	0.13636437491644915	0.10726866100192317	0.14795683332523604	0.12174755664930402	0.1356531783147489	0.11989878987444061	0.10735310336490024	0.11356907414342036	0.12271481593735209	0.08418777375519848	0.10868989472058924	0.11991717021202904	0.1183428608170229	0.1496612222247031	0.12587540600776648	0.1342222418447685	0.11347143596154927	0.12200482340125839	0.13189946999078472	0.12563728807674088	0.05394628269180607	0.04765616528505654
74.75	0.13995664298415264	0.15793094193198745	0.16706025004387698	0.14906797231227378	0.1590971001541041	0.14348324638357754	0.0906819895154489	0.12493559552133283	0.12688933139135056	0.1041212714496877	0.14445334534704257	0.13879139224004058	0.1360691455219997	0.10828864370570941	0.14801791715641122	0.12063989771389194	0.13478092200590566	0.12288548885631173	0.10709883538772545	0.11272390710468808	0.12214322649367787	0.08436475309257806	0.1087181452628886	0.12004580998206092	0.1174505864770928	0.14615239624206386	0.12371201913281378	0.136305142376918	0.11206543176275752	0.1223263830212235	0.13042255695282526	0.1262250964088523	0.05402947139494179	0.048247891930031116
75.0	0.1368073482064714	0.15619612897108695	0.16982935730350238	0.15305106068354232	0.15812132302280416	0.14861485176189226	0.09161515391783774	0.1264989851293059	0.12998015221654463	0.10267664815363485	0.14353986251810105	0.14037161073461077	0.13359331376059994	0.1115296606007127	0.149482230992638	0.12864651389083437	0.13531519388245677	0.12477418353475717	0.10753675952686746	0.11190436083519203	0.12526477649898912	0.08551405767687764	0.10849132941295195	0.1190856545213307	0.1154966205780636	0.14735610442119107	0.12468839081776689	0.13459122769739773	0.1113897711094535	0.12277208972934871	0.1325588548941516	0.1269635921674343	0.05427057236109563	0.04875036060771848
75.25	0.13609136386498993	0.15445561943892566	0.16310647166749703	0.1505408907463695	0.15657254796061193	0.13781156432289512	0.090890148536895	0.12547912036501038	0.12751091900629924	0.10276030793389368	0.1436686570638478	0.14059218046796407	0.13417339219143468	0.11277201595847461	0.1485338605243008	0.1274218208382885	0.1331881228429574	0.12217544758027668	0.10417485458963442	0.11536337681989135	0.12593718971442402	0.08546839585113922	0.10799900741945227	0.11908926559414475	0.11568251134319103	0.15185421891480658	0.12354943273207833	0.1335754646456765	0.11050009879746243	0.11934511129362049	0.12978019712626043	0.12584604152239579	0.05394438631004829	0.049676816994337174
75.5	0.13584589636904884	0.15825590399839598	0.1636435089359628	0.14966392886418123	0.1562587506164237	0.13680629249601392	0.09135498689551193	0.1226732256951014	0.12691782342656768	0.10245963545579755	0.14479429203342106	0.13894020086347578	0.13414861140914613	0.11573627332031755	0.1465116065686447	0.12432315473441047	0.13357303105579998	0.1215372342234166	0.10357813746069468	0.11684811887405479	0.12465451032986775	0.08579366624310748	0.10791975645318523	0.12002115259210872	0.1177531250129657	0.15197298129325904	0.12415543107212536	0.13099615742089493	0.11113830519635512	0.12063978181809619	0.1302408612566903	0.12528754994580188	0.05356143760842172	0.049589097270363605
75.75	0.1378453464321772	0.1572952799370951	0.16702440939452123	0.14879226146584007	0.15584360292516908	0.14244319386689513	0.08987760600086261	0.12254270406909748	0.12881001212697762	0.10233858722227564	0.14102734287455604	0.1380216839235137	0.13253852089034177	0.1160954136178358	0.14732256894896414	0.12285811512395997	0.1311091312273563	0.12232271762226075	0.10894047241003564	0.11389742569355281	0.12703083745772062	0.08479329214345446	0.10932610673171503	0.1196909407730004	0.11639666483530975	0.15219179901930321	0.12352008249807399	0.13029967619916596	0.11219875593884063	0.12135040100314742	0.13429017348596198	0.12319966929699434	0.053090351167062226	0.05000026293381776
76.0	0.1408701455185383	0.15692692435812894	0.16927200511021287	0.1503175554633054	0.15773957759641782	0.14147962459485974	0.08982941508507054	0.12347112083705829	0.12634990043419533	0.103501861161635	0.13896839266393074	0.14038006370996375	0.13090702141059102	0.11305588314671897	0.146978734586662	0.1209226052100651	0.1330691852022985	0.12214983139548219	0.10816187620258685	0.11251994297378862	0.12618791382256772	0.08495647652821062	0.10943595483658122	0.12087992476007625	0.11801799299965765	0.15096110676402194	0.12019090734047214	0.13399238236307867	0.11094013942902503	0.11852767690209266	0.1344488717710667	0.12454499530993213	0.053191655696233894	0.049785446568058674
76.25	0.13819197394059035	0.1566536988952568	0.17081943228128327	0.15158787529098533	0.15813903689064207	0.14544662717469325	0.09031318124802522	0.12302115013102062	0.12614210134949738	0.1014803487523227	0.14086215704002827	0.1411519801261283	0.12960045633664677	0.11313204970120536	0.14403003643693088	0.12457777764661991	0.13738487453376885	0.12153142957849039	0.10513742252105282	0.11362526965264273	0.12380185423539107	0.08416138257654159	0.10420835386660787	0.12162344441040618	0.12180525141835885	0.1458870740974044	0.11995016050875722	0.13775078282837894	0.11385987292866215	0.11785844694405712	0.13565931438098336	0.12806830124452726	0.05378997888186182	0.050581417638788026
76.5	0.13804463484467888	0.1553640855947993	0.16267159702753367	0.1489933441478463	0.15625402009081982	0.1462840623775718	0.0911688173963904	0.12398025359530225	0.1259952867123742	0.10312960565641689	0.1419445771662917	0.1413759627072525	0.12985665938746416	0.11542000382272796	0.14957074888631774	0.12488614682566686	0.13330052981848622	0.11957971894977963	0.10371575106578002	0.11191649347444034	0.12414075061143542	0.0841341041715186	0.10422700602248408	0.11449331665893257	0.11699909327376994	0.14824396739320445	0.12330076717930098	0.13368500604961142	0.11429713806213608	0.11990701186870467	0.13768715245342997	0.12539627455337796	0.054512392479790825	0.050058959750310814
76.75	0.13616397954786366	0.15733282605219703	0.16381429351675744	0.15012777660302423	0.1535057554946198	0.14742285424739812	0.0914973153082869	0.12407490034600946	0.12560563946915798	0.10445268441862504	0.14029746414504307	0.1412867812752666	0.1287677553931459	0.11566306016102038	0.1473161448634039	0.12685881077023822	0.13264177046902864	0.12151349235908725	0.10267517653892339	0.11183663458729873	0.125507075794362	0.08482541934862378	0.10731912136459197	0.11526058490567928	0.11716346777395725	0.1500636362686403	0.1250907785909593	0.13188121183606896	0.11181150303491508	0.12195380653144508	0.13761615380679623	0.12438630475753024	0.05550572419491026	0.04883807317731441
77.0	0.13868609486237268	0.1586015691875581	0.16461156150847275	0.15306363212223775	0.15130876969081702	0.1452486462067486	0.09034965598358868	0.12436722574069745	0.12441395059450339	0.10419216907164557	0.13682698683892466	0.13958416431324447	0.13104810090836622	0.11375228438769674	0.14169850717182453	0.1284768043682641	0.1311610192829603	0.12243037682627235	0.10634954832001678	0.11631395874122617	0.12176179756284934	0.08373482155459	0.10698059219879527	0.11930645480833506	0.11851377692892344	0.1489155564710799	0.12344780909146433	0.1326421753725012	0.1118061307375207	0.12199305849733677	0.13874122709448675	0.1282295037446827	0.05420630886354494	0.04906706885247001
77.25	0.14127655342056658	0.15706011990503305	0.16527998087782655	0.15287795185546565	0.1526545041639804	0.143678014309522	0.09068713439455288	0.12425327230959367	0.12442603614485986	0.1049084279188254	0.13904281471979282	0.13852104591541523	0.13026770900466428	0.11476865082071847	0.14460361093728646	0.12273215091194042	0.13070218374091874	0.12233113887463046	0.10903351581672954	0.11745789094463753	0.1198712199676241	0.08449260027035516	0.10697506863414862	0.12079284245659108	0.11674191366825411	0.1496102675080672	0.12068997091116007	0.1323896095790356	0.11233961717656646	0.12116042966952274	0.1381578571287177	0.1290693655071206	0.05335573392727225	0.04879580238302792
77.5	0.13810671332824337	0.15376368382444994	0.16647979937415944	0.15115545149725518	0.15286917966916813	0.14294558493452114	0.09082313651208161	0.1249640205836631	0.12803110397358727	0.10328520622541619	0.14006295240520292	0.13951368514011867	0.12969833668075317	0.11735929149425349	0.1472654917720829	0.12042656236354744	0.13138410300376133	0.12192571776958475	0.10547486567271198	0.11594921712622873	0.12693439056361144	0.08415699925425313	0.10501106351864849	0.12032452813446803	0.11678301729775208	0.15045142284730334	0.11943659609477147	0.13392176329223937	0.11062472878569436	0.12140555960257006	0.13443775263252344	0.1282077838801891	0.05387773983684501	0.04797606880908001
77.75	0.13772118186686289	0.15328550949541234	0.16639555302198042	0.1505425880640327	0.15232262735949811	0.14525920977739876	0.09127123447964881	0.12662289759278753	0.1258493681594827	0.10306834638833967	0.14107080557919968	0.14274849295084127	0.1297086684336492	0.1188937411395797	0.14250791645090907	0.12385559884184925	0.13348310182924192	0.12181895999185781	0.10583970881561405	0.11562779815754673	0.12508309978611448	0.08198976970877765	0.10724341259223137	0.11838361296748408	0.11868895868284948	0.15235613268206294	0.12250231434688763	0.1362489301537386	0.10862659994926417	0.1209088450848549	0.13544712752499358	0.12652858443919127	0.05418518939415246	0.04850901660767291
78.0	0.13653585531774035	0.15592857176623862	0.1729600681273715	0.15137360772318117	0.14949735569130843	0.15549645950238805	0.09177728560959524	0.12610079793186252	0.12519216300084585	0.10390548911004838	0.14142874197629612	0.14248129434934836	0.1289293986800556	0.12103155679179842	0.143220062642641	0.12536409825297418	0.13695150376787316	0.12244145469671253	0.10651865523475271	0.11599339722130447	0.12406304217111304	0.08293565717700149	0.11007727920691489	0.12093240115182913	0.11594116544782207	0.15294019321952537	0.12782688055848254	0.13414795399122997	0.1090065562560492	0.120621261424806	0.13399052567825845	0.12462336336211108	0.05423652759452794	0.04833699783822475
78.25	0.13784302230157122	0.15858805745258672	0.1630053244278132	0.1537574271607262	0.15354422903457424	0.15134718684561263	0.09005201607542027	0.1271525905403266	0.12794540995841958	0.103688747480731	0.1380573873044186	0.13761945366821743	0.13382009341821388	0.12074637403749235	0.14893196576522785	0.1201453139650657	0.13626810758050756	0.12171891386896756	0.10457884109063414	0.11403769453873054	0.125131299603431	0.08515309694486425	0.10477022233515423	0.1219941116437996	0.11655455751030909	0.14930993692721317	0.12873279383591857	0.13311418101389977	0.11017388185450147	0.12080393098107134	0.13473626505384673	0.12610505804990726	0.05363403334985373	0.04816575474975692
78.5	0.13930714069738576	0.15942404847205255	0.1619026637168522	0.1523731385072559	0.1546655200472039	0.14706827044953794	0.09080379001099402	0.1269156447158428	0.12705869388511468	0.10273670032482801	0.13771629572868282	0.13600418496292174	0.13372076414764333	0.11894640767080618	0.14602992024965045	0.12002310279681715	0.13254195744914057	0.12303430690141719	0.10882898642677519	0.11033025654799021	0.12566509871399761	0.08514133672516247	0.1058689841056419	0.12210124832057809	0.11863680618430669	0.15154553218138075	0.12438366182042498	0.1321785173422875	0.11035853994001764	0.12042197791428469	0.1375249652095448	0.12824602211833797	0.05417411185772898	0.0490849194967505
78.75	0.1379661395539769	0.15674866672765758	0.16568809767755446	0.1504676180628452	0.1510904725643333	0.1424537791682646	0.09096332246097025	0.12595979700778756	0.12329687427055844	0.10363835087952308	0.13772286561158933	0.13784060907107643	0.12881952736944619	0.11673053047778414	0.14898165368273703	0.12290790407276624	0.13232666358195458	0.12439108104834862	0.11242294645924421	0.11255481190841536	0.12719355678241342	0.08351739778868726	0.10513951092641766	0.12072296559911157	0.11417077128610038	0.15200471064930512	0.1220112804195747	0.1336864183911539	0.11061922336414888	0.1199712103204898	0.13583706984510593	0.1286347021236181	0.05389384452159582	0.04983534554262286
79.0	0.1380938626180457	0.15464074678174541	0.1660425368448234	0.14994495526033014	0.15281731239146365	0.14163291170382622	0.09163151146386457	0.12688133216619188	0.12514905714957114	0.10310015393061685	0.1389264655602455	0.13837398467343073	0.12899506576127434	0.11509457977093247	0.15229570388867128	0.12286927159134552	0.13463321202026962	0.12435892466638886	0.11119416718249062	0.11616183283632696	0.12279037218634938	0.08382875983498075	0.10292066541995175	0.11806139100386875	0.11437003267966184	0.15200355477871405	0.12041115514168511	0.13610868178093619	0.10983489127459026	0.11854193443979401	0.13654596274298256	0.1271856274646624	0.053962044759697736	0.04978392025675003
79.25	0.14252286976520365	0.15460617936128482	0.16490926949995252	0.1505404528921168	0.15388580055099713	0.14090684247437243	0.09304635302050573	0.12576497705590153	0.1279449969605282	0.0999441947771165	0.13959178233627026	0.1384438600788267	0.1309509936042383	0.11326057267684	0.15219488535738937	0.12286452301341769	0.13414363032917412	0.12240974795977223	0.1052696793442133	0.113223534514907	0.12030442859180816	0.08447040716619968	0.10177916701450294	0.11919397803177394	0.1182811472667958	0.15124709603193784	0.12165386791581809	0.13436947577480157	0.1099576939216233	0.11675555723664705	0.1373911637731776	0.13181229034884176	0.05467743415023606	0.05013300970108635
79.5	0.14536355753467808	0.1528768080963339	0.1628585266637781	0.15285693721555402	0.15363735582279586	0.14596065702840108	0.09123751692403065	0.12602646464315934	0.12735651916223034	0.10027027297065577	0.1384245111791498	0.14043976973218575	0.1303060026539541	0.1144617463219222	0.14770786712482448	0.12209691694060078	0.13240394420220014	0.121091552876331	0.10458733090162489	0.11288832495163578	0.1220507661668846	0.0836377246572072	0.10307987975592661	0.1191512824620873	0.11736291019916423	0.14956345946680252	0.12532909270662357	0.13617343341846477	0.11092070032779965	0.11906022008864685	0.1373202918259797	0.13073190571627127	0.05462025192970074	0.05023558640417968
79.75	0.1429552771647211	0.15111307005771843	0.17088228121899096	0.156019808465011	0.15222973944997423	0.1481346050277734	0.09013876421539745	0.12787144468789882	0.12801612122142172	0.10179165827439617	0.14047867365399178	0.14016442899785012	0.13047606117583443	0.11860738808863323	0.14276898253974685	0.1261137488055618	0.13363055703116772	0.11983922546427013	0.10992480330520951	0.1135847227034066	0.1193129984568826	0.08533909022124195	0.10619311971327128	0.11705348150591825	0.11472214477489787	0.1504374368259317	0.12452094362073692	0.13603575788704378	0.11257339518350383	0.12206965033954614	0.14068479052763658	0.12691952047896926	0.05546904875209946	0.04977082131158036
80.0	0.14349675643066714	0.15341247085044787	0.1655976619637901	0.1552894197397261	0.15280600128024452	0.14192342327556656	0.09031459845400706	0.12825282366327112	0.12797864781806464	0.10364252463316018	0.13892994251421817	0.1394941453473817	0.12913260662549764	0.11598000806635957	0.1484676637367744	0.12427449482651438	0.1332716191859737	0.12056396331281431	0.10792673322164495	0.11169451436895819	0.11798373024758788	0.08590830294094697	0.1054238977884649	0.11900235814799189	0.117528302165707	0.15285448279261943	0.12529180199598472	0.1335100587650445	0.11276311142726408	0.12055626600359448	0.13853798913724613	0.12659165286188837	0.0547153617974037	0.04993746950473067
80.25	0.14148075165908416	0.1563236349179316	0.16212956980987206	0.15459770507183698	0.15282269190785266	0.14458820282257884	0.09107164965667815	0.12645450287794335	0.12878594407326588	0.10382842847175999	0.1370482462021308	0.1413367763739941	0.12789429233070043	0.11531729965377524	0.15172276558333886	0.12097188152074645	0.1340125423325628	0.12368536561725613	0.10543408087031338	0.11070851453065124	0.12206059126154387	0.0864217366668111	0.10588275063659566	0.11970218892395222	0.11896409110665457	0.1508499610904065	0.12426026526536182	0.13278420443631844	0.11107973863238749	0.1203589098644064	0.13610742229870187	0.12727565616255518	0.053924469412725454	0.04994299753058957
80.5	0.14168404467470333	0.1565869266391366	0.1634538158652418	0.15583844313555778	0.1529806947741267	0.1447726403540526	0.09075306995946351	0.12689226308472107	0.1283835182632273	0.1033027517671673	0.13785075472508124	0.13998161965129935	0.1309660105942927	0.11629514650377577	0.14829081888709844	0.12192668945472486	0.13592443106241578	0.12367145448498215	0.10764725523287418	0.1117895096469008	0.12280901429687412	0.08617752932108994	0.10349516090664995	0.11980385331167487	0.11867910370537475	0.14797335809443043	0.12298852793568123	0.13197618579833584	0.11174375277794106	0.12057333685512678	0.13738152082183816	0.13020948718763234	0.05516568713517045	0.050460474942661815
80.75	0.14371295495502703	0.15567215292255426	0.1640921219618861	0.15651270547670593	0.15397066369417922	0.14253638282241304	0.0910465510067819	0.1284353138236028	0.12555727908206882	0.10339469809186365	0.13461622935037482	0.13687733598845117	0.13207161866956016	0.11318269766514942	0.14634615811570845	0.11948455408060732	0.13351392443696275	0.12493830790920893	0.10887101468058138	0.11419414991014123	0.12354589546297443	0.08516995576364736	0.10209580999450012	0.11916419000218087	0.11884226091796962	0.153024665677423	0.12379235783370453	0.13256904994055443	0.1127140227599934	0.12105099313744358	0.13494583256412696	0.12803948785407074	0.05630623241201996	0.0504365296549603
81.0	0.140160705215693	0.15366733438945748	0.16396485704483948	0.15532318616289592	0.15382872935008912	0.1383092602728205	0.09248737550964564	0.1284135078779924	0.12447230639450753	0.10390779057189116	0.13469275929767793	0.13968195652072685	0.13466975505124193	0.11259655904247937	0.14722940315017896	0.11824484587558026	0.1316180306610156	0.1258655043148058	0.10724508511450864	0.11191604439505454	0.12476536608656895	0.08361285565295874	0.10451167282822126	0.11883686803713843	0.11778891217589577	0.15488153151228334	0.12320818262945844	0.13262296397290613	0.11326141171447131	0.12143197626227553	0.13186228678299575	0.12672634758659748	0.056282691500973175	0.05035380670028707
81.25	0.13913639251381357	0.1527084137095162	0.1660795767083025	0.1551219623038991	0.1524381199973486	0.1419039204301542	0.09216126908592104	0.12659011461221964	0.12700179318774915	0.10362246397889775	0.13493837517901472	0.13975449236570006	0.13529875816961492	0.11627195989332095	0.148010520940081	0.11828673236530855	0.13453072038738734	0.1277574642600412	0.10697115944259082	0.11437224041688727	0.12422480775192543	0.08379595143448208	0.10381916921502747	0.11804844959780175	0.11934299490890798	0.1551011839924394	0.12423913958914383	0.13363093838975731	0.11340000909904428	0.11858785518932974	0.13442324355302399	0.12867581119450744	0.05525022132848185	0.05072258337350927
81.5	0.13654156827927857	0.15391318024470202	0.17637611114585391	0.15416926429968028	0.15054814186123194	0.14939631194809316	0.09182226519628776	0.12447095193423738	0.1263657939768576	0.10328923624370896	0.1368226853473344	0.1343696797617011	0.13031078731964302	0.11493826277237046	0.14810735449408466	0.11846992735049873	0.13992436000592048	0.12801526181732828	0.11161212228952334	0.11475005997784408	0.12388938076821068	0.08570301044232358	0.10512700596412938	0.11720819948534227	0.1198587002009337	0.15595091208098474	0.1261351699098193	0.13409838717985106	0.1121001761239607	0.11945457125569323	0.1358152559074238	0.12768256311971352	0.056242880055697726	0.05097465350512276
81.75	0.13890177253879418	0.15211356357599656	0.16519850039165276	0.14780216031160612	0.1528331111656409	0.14549522366873888	0.09093138404620864	0.1263189030430706	0.12641526612276457	0.10412155641606499	0.1379442469094584	0.1390537636193831	0.12928359065580014	0.11060144771785657	0.144565975791569	0.12232361600340368	0.13840578590862063	0.12206856987911359	0.10930061506024129	0.1100044188817406	0.12385352811096143	0.08619379902844318	0.10475375761998747	0.11783854830920835	0.11742736770987007	0.15122959353168136	0.125557977329448	0.13246400337974237	0.11146455798256243	0.12126644065578161	0.13322345758736526	0.12762781587030414	0.05662911424754942	0.051835491159150954
82.0	0.1387191201169204	0.14974901200572913	0.16217854932167225	0.1474577663640734	0.15439119907707793	0.14654413981605938	0.08943460476916906	0.1286321901957922	0.1282437526486267	0.10427429118081309	0.13408806815284713	0.14160957111855169	0.13074327493947072	0.1113462626478496	0.1457494305455416	0.12464172847022185	0.13608997598914066	0.12096788817794038	0.10794450383639245	0.11291909010646904	0.12086467222807247	0.08695989745424572	0.1010211948179456	0.11822470752381974	0.11896890113276816	0.15268984410327452	0.1231626155271665	0.13321538542646477	0.11111130594445187	0.12192515209331875	0.13525933544329466	0.1297586278656072	0.055643747898048136	0.05095183223053748
82.25	0.13739844581160574	0.1513278411533411	0.15923222503235934	0.1560189394696817	0.1538117075656816	0.15185665852295244	0.09113005061492438	0.1298251133543355	0.1279586177196611	0.10404363589447012	0.13302024500680873	0.14121661822545284	0.13265073957636384	0.1143381946747628	0.14817612018873402	0.12268313701860306	0.1357716639657046	0.12273100970237504	0.10908682427251906	0.11500636834759788	0.1223051432468108	0.08491474609348655	0.10279269132063744	0.12035805701248455	0.12256938874980589	0.14937981648454676	0.12393894419393958	0.13404957440712703	0.11034241193353415	0.12103429214362153	0.13615337140674946	0.12857820247193338	0.05467486167377823	0.05017109874590696
82.5	0.13922037278862084	0.1515621183246531	0.16047093606844476	0.15692380469682096	0.14973922150659985	0.14977344256837063	0.09161686966529317	0.12912546644830658	0.1259204500186998	0.10429009025541604	0.136322963612176	0.13830118116597792	0.13280800135617493	0.11448397301525395	0.1484870805791037	0.12224862206735157	0.1342884259987257	0.12374738110567239	0.10944709912741583	0.1126611718814132	0.12456257247072446	0.08547132515162927	0.10458435569386478	0.11815762649562359	0.12095012954942055	0.14989128988922437	0.12788320790731258	0.13449361927604195	0.1090623973736544	0.12028580638216026	0.13685258529856237	0.12611975666091652	0.05491401435305756	0.051434447238372615
82.75	0.13744385410074964	0.15138887844619656	0.17000964332900062	0.15375593290921089	0.14902039522514063	0.1492204388189434	0.09112102533212836	0.1277768549386146	0.12744080069202104	0.1026138174526514	0.13806925769533257	0.13689688100444417	0.12865407495401657	0.11322962596962054	0.14625482849340363	0.12656621232937437	0.13368427072914643	0.12425148480334615	0.11358249132749466	0.11079712868829374	0.1243025500224279	0.08549733939798161	0.10405734728861904	0.11877367761735866	0.11797757520628815	0.1577737003636764	0.12776566733280048	0.13625086647867132	0.10916200942563445	0.12035630274888713	0.13882810987324634	0.12665519587147536	0.05568848930578912	0.05222613304045509
83.0	0.13940884471668563	0.15307754619305333	0.16013628393286355	0.15462428071099646	0.14994457382072607	0.1462466019371271	0.09089395538380644	0.12768830148829158	0.1293085056811033	0.10188821959235368	0.13623388031686934	0.13727410373351467	0.12638939707352176	0.11137862633441901	0.14684459274497674	0.1266096110460182	0.13305667862127055	0.12452332961511116	0.11105312434613254	0.11295007666681418	0.12218165692159098	0.08403212149005793	0.10246921840610064	0.12094507843880545	0.11586590405303603	0.15125506983389317	0.12647586859865229	0.13623867516008056	0.11233347722959044	0.12043682893354392	0.1350864589743414	0.12495568068634805	0.05682178253738938	0.052053573703100486
83.25	0.13989236367416968	0.1537707826659785	0.15943212408354018	0.1542192342916065	0.14939745283414946	0.14465560327495833	0.09079229720824625	0.12759109133162944	0.1271138568411524	0.10377718698138427	0.13662018120833858	0.13957102607984814	0.1310090490248816	0.11084541044189716	0.14852636232875097	0.12031198252774569	0.13537622698983842	0.12437604043944854	0.10760266549957413	0.11351367204213515	0.1174601843650216	0.085710644609805	0.10073729178786708	0.11746901435175632	0.11763544357645542	0.14994044585732128	0.12660748547840842	0.135533216643	0.11165606824526363	0.12137441355061843	0.13393885913462591	0.12521586371313617	0.05714115169919443	0.05107168195931121
83.5	0.14172400552242995	0.15270819154427526	0.16200740063131086	0.15089694620550817	0.1508129422729867	0.14421852151656223	0.09122405492637754	0.12800152103251192	0.1267963012974837	0.10396781239482625	0.13705250375418435	0.1421970985085141	0.1338168339232407	0.11378497576059761	0.14947848185647045	0.11947030383194289	0.13636063878502522	0.12702709687758426	0.10518038258420158	0.11512722633121496	0.11673031096022198	0.08503492788700125	0.10081454821578748	0.11621650470986189	0.11755114566538745	0.1524746570865621	0.12413970681284071	0.13432780449220885	0.11411129712728765	0.1215585257827235	0.1366714196360262	0.12895848137966678	0.0552947447185895	0.05053172668832815
83.75	0.14118873087972852	0.15104086216126889	0.16180326699733902	0.14910537178738736	0.15090736240148886	0.14552200040955265	0.0913700096875259	0.12689907047329224	0.1286973053848168	0.1028409751959741	0.1365584149227991	0.13977737607096707	0.1310634143159043	0.11687245697231846	0.14995218149607098	0.1251969281673068	0.13520890890262702	0.12494009850898229	0.10598253084917235	0.11453804410188262	0.11813230049773447	0.08307478947133085	0.10094544316442144	0.1171321441678598	0.11496002816080178	0.15204850399304048	0.1242678749904598	0.1333709141352303	0.11654248178247804	0.12350107515027064	0.14068771016375167	0.1289023130453499	0.054962230858861705	0.05083694653744964
84.0	0.14033215199534257	0.14895998308327346	0.16063278759773272	0.15326388396937307	0.1523405159802253	0.1490509809466097	0.09212810130607263	0.12737627285094685	0.1273475220276932	0.1032797433277217	0.13596568772895656	0.14267048100663557	0.13140975533823232	0.11475639591448118	0.14833446813711704	0.12481512874605143	0.13558624395661	0.12247535086085888	0.10864904741269445	0.11392929905481108	0.11880514705067068	0.0833866872238963	0.10290017274220649	0.1170456560369853	0.11729783988464261	0.15277258446094075	0.12387351091542187	0.13522308906751934	0.11217868180781451	0.1227905831868837	0.13914120632694077	0.12770443524806563	0.05547496100035671	0.05140526534058609
84.25	0.13937273652647786	0.15070484419874466	0.16178805161800583	0.1532782876465846	0.1523573310115326	0.14978860655203305	0.09278639871519798	0.12996106955669953	0.12394013497891904	0.10317954524117849	0.13422553646482616	0.14042723601193155	0.13189563225653336	0.11086125307126148	0.14815514978997163	0.1247313146632063	0.13830227696689987	0.12427411527546614	0.10822963733816343	0.11556591273477515	0.11887551055484623	0.08454601046246454	0.10181299766397611	0.11698068118730875	0.11771952516991067	0.1495001836476567	0.12126138216980588	0.13683581056437844	0.11083399020077787	0.12117932588083584	0.1374737916166225	0.12672248349444656	0.05494328708937015	0.05205587889979348
84.5	0.1355389341056496	0.15074093336139965	0.1708829846781039	0.14543879413021785	0.15069577474854468	0.15765797279444813	0.0920259043572143	0.12889698694065346	0.12530200399271013	0.10118699268524275	0.13337755452539032	0.1368542743650557	0.13141584777742454	0.1125365517809069	0.14388841054293625	0.1280300182581294	0.13751093938089665	0.12601430428991858	0.10820677432104647	0.11185189857923768	0.12047373189824284	0.08420071668842015	0.09921269365881641	0.11934941801818003	0.11771017997920177	0.1480856762820324	0.11995963524810835	0.13695987360756712	0.112770006407383	0.11997031148802766	0.13837859035259434	0.1269356242663222	0.05547653830751764	0.051950425770792216
84.75	0.14067806151047116	0.15082089798307532	0.16463689106231544	0.14618947279900965	0.14775455881068256	0.15555017205858424	0.09083940774398061	0.13063142829568505	0.127930142819943	0.10408628575806797	0.13531752802787267	0.14066106457082295	0.1333449302871347	0.11323913336925077	0.1483352112885064	0.12305970121700345	0.13704880969335786	0.13251411598558302	0.10970573576229742	0.11153528156865822	0.11826405549377673	0.08308942161138044	0.1019747810387805	0.12033405075209187	0.11948578006574269	0.14750327797830906	0.12135871121597852	0.13443164907178798	0.11511603263865958	0.11749940524088621	0.13239499516040468	0.12793590438436012	0.056077130539765055	0.052513757992438945
85.0	0.1406093081763416	0.14978227930716828	0.16320732451255343	0.14749909069973813	0.15010107835729097	0.15236436510826173	0.09142810693392427	0.13099337285329465	0.1263376051063413	0.10606767180069301	0.13688634323878543	0.1382129953362738	0.13183946436575528	0.11304682451306335	0.14775349801561452	0.12334806480096268	0.1404069913818065	0.12966660266387592	0.10833877727919267	0.11188008426414361	0.11757154830631858	0.08271051857025181	0.10086494400247187	0.11806625976215987	0.11952844449991842	0.14712618009978165	0.1221529633702666	0.13181510285087644	0.11374907668865686	0.11880366542687251	0.1317677396912029	0.12664805649372865	0.05493459656853395	0.052741934865050875
85.25	0.14176507086922796	0.14822860202202134	0.1609316328365879	0.146272376178033	0.15263428230618137	0.1545389051642707	0.09266479518779368	0.13043222838636262	0.12389947340803259	0.10536051480441538	0.1343882051237557	0.1395990530509363	0.1330610180668396	0.11382154527270998	0.14233523217129893	0.12837040059186602	0.13559815836899047	0.12500406804580996	0.10929555553513384	0.109787509891941	0.12184953558658994	0.08509660307579771	0.10020019607557847	0.1194989901612335	0.11631612617215281	0.15049313975027695	0.12332177492678158	0.13274664469956074	0.10974361731080962	0.11809843722379651	0.1341929765306276	0.12534715333493787	0.05483207784836403	0.051737943031010855
85.5	0.14143473357887248	0.1511528605004343	0.16027787692142037	0.14710382828164983	0.14918590724272615	0.14493136765184833	0.092109864770963	0.13167223241406587	0.12357879768392621	0.10487606702164955	0.13225438704228154	0.14141180123794048	0.13257660340194807	0.11494428813305596	0.14147433573412374	0.12363316282943919	0.13672268344704122	0.12476855368338817	0.11210487353447962	0.1091539033440935	0.12717463910808818	0.085618083774143	0.10163153767428658	0.12202861642015254	0.11521760869201797	0.15030513567207388	0.12344606821240794	0.13289307327330896	0.10798055926559894	0.11944736548328427	0.13656453154982726	0.12588983370606022	0.05550806633714747	0.050924133935448396
85.75	0.13881247807195266	0.14825122089599763	0.1588850009354175	0.14688901352098724	0.14973475372520137	0.14598934689241716	0.09037305123495418	0.13041314406538043	0.1243995001330698	0.1042213034630047	0.13410251399978537	0.13941612256658487	0.1307117700579326	0.11630887822373417	0.14283124075302087	0.12335828428008853	0.13688481866539923	0.12465702700054121	0.11175582910988113	0.11126839043510403	0.12776904361435454	0.08421514915939635	0.09993727713256718	0.11983540550659244	0.11437147586060695	0.15158604541468113	0.12304267060884144	0.1329977414457682	0.11026769901445178	0.1222502287914028	0.13632025997770053	0.12625324986394168	0.05575848443491909	0.051004489939780746
86.0	0.14230506793843523	0.14848116200327405	0.16051126492854179	0.14682096738977812	0.1506817938273297	0.15173629339567743	0.09034988875708741	0.12981448748420227	0.12211089662122343	0.10401471029654792	0.13404291371846808	0.13915789550073834	0.13154374693286214	0.11396609630874087	0.14086914721025218	0.11845319102747631	0.1365565677748955	0.127047439863542	0.10894416114305988	0.11251074435225952	0.12512637899865564	0.08458585136547403	0.10091873573126872	0.11945159182541651	0.11678074458817365	0.1543378411944958	0.12369308557370721	0.13354460039494181	0.11301172258049356	0.12082521201000972	0.13464665238023377	0.12713731795900962	0.05545051527452208	0.051491169520375066
86.25	0.13634695734348262	0.14905168196738705	0.16863398763508516	0.14833159547719976	0.15105923218528347	0.14664330346276952	0.09136477070166336	0.12893024574919196	0.12121072986822824	0.10217975492192038	0.13135287374784047	0.13523158163132526	0.13171262659308589	0.1132366121991645	0.13866427734279715	0.11290190042677006	0.14090706198183253	0.12606801303588	0.1078177931952813	0.11225303753002196	0.12423984212926503	0.08385917067518343	0.10167432607672013	0.11909812659055964	0.12125064425572497	0.1525723521452591	0.12352641460218976	0.1355128221063453	0.11233159580863382	0.11797865042685764	0.13601722521563084	0.1260899641529747	0.05508031665394627	0.05076539246799482
86.5	0.1425013973439628	0.14871939955872013	0.15816578077385185	0.1484657934735956	0.1509578423964633	0.14867793777356197	0.09179424448188578	0.12781127748324114	0.12628538651900284	0.1043803986719471	0.1327567523069465	0.14051686467769336	0.1324599887743928	0.11429218455263136	0.14294837159428123	0.12566011424781653	0.1376391496047286	0.12408768215237244	0.11025846241845796	0.11421319637358136	0.12301089827262042	0.08439701848388498	0.10275125383328632	0.11898081078155745	0.11925609143706475	0.1472128932400256	0.12205888298957825	0.13510439512572708	0.11300131254174282	0.11785316445264944	0.1366805427698425	0.12423874862106528	0.05546976025573101	0.051274989826155394
86.75	0.14718694410084032	0.15031818633786762	0.1562845783422694	0.151339755916145	0.149847691829802	0.14388325314131323	0.0904707642776648	0.12675201926601767	0.12882248329956245	0.10329250592106157	0.13409030823955925	0.1422874371700592	0.130119953515924	0.11072269860047208	0.14622226171947109	0.12812475913999835	0.13472047096051232	0.12035618823610958	0.10893083741201448	0.11586917350487232	0.12579454932708733	0.08515024809891501	0.10247118266286426	0.1213698984415575	0.12011544612892543	0.14897449565691928	0.12015332681053895	0.13676661578884197	0.11221136620259799	0.11971954146337611	0.13900484213451253	0.12475546376321475	0.05565194196357474	0.050562608477941764
87.0	0.14135124884341238	0.14838119733225863	0.15516253925499263	0.15376057764755868	0.15033808687886746	0.14313964971275728	0.09041427011304144	0.12528247336848938	0.12663062304178338	0.10038520647791263	0.13404429445291968	0.1421542659721948	0.13147847524453246	0.11023880677746205	0.14716996401660065	0.1235407141509426	0.1365090087621566	0.12121731310072824	0.10837152756155592	0.11552352821788606	0.12091370320882093	0.08426524084504294	0.10040908342087686	0.12016912153832994	0.12053417696494874	0.15369903106920843	0.1244674091970228	0.1394805116431227	0.11183388783657147	0.12009101019500044	0.13510350452859304	0.12475070469132668	0.056121021588219924	0.050274131645192933
87.25	0.14072932887292014	0.14875933703885547	0.15858171292132506	0.15021764885751884	0.1484791293098786	0.15179150314252088	0.09351018233999661	0.12628755433163227	0.12724910116512514	0.10075306420397043	0.13411049877338527	0.13896912477178686	0.13236449318565702	0.11204512935524359	0.14369895835695368	0.12660697658980613	0.13678395638284777	0.12591056134152218	0.10842564943212323	0.11243582557065979	0.11810469238922397	0.08596573270396804	0.09993782028447842	0.11768699797811101	0.11846988234933348	0.1498720430717813	0.1274334899414363	0.13578192410268616	0.11109608162978467	0.1209665092105377	0.1354461145414978	0.12392216639176602	0.05631216811664396	0.0525125238165419
87.5	0.13783157097906987	0.14916340631424763	0.17297123145222498	0.14720228358198356	0.14831133050676767	0.1544784027449619	0.09326327834346491	0.12714227034681505	0.1277069873149479	0.09994298848681968	0.13235579565105857	0.13157479876477288	0.12787970263644213	0.10926321736311496	0.143875094950923	0.12494704098493228	0.1371164808267728	0.12383196002675773	0.10726334261067295	0.11254193589722188	0.12173293673576688	0.08598537329315513	0.1012157503735803	0.11824854399628501	0.11961845812437998	0.147220103870541	0.12584897477437582	0.13365896282483386	0.1095897307981625	0.12113430954316262	0.1382815879261446	0.12284320167126285	0.057035350544416705	0.05198238223130697
87.75	0.14200037817646044	0.1497494894593644	0.16090977429006909	0.14968975738135068	0.14799366265301417	0.15130321407852493	0.09167604198252303	0.12754574144812467	0.12593562305495454	0.10155033855600937	0.13126738994574078	0.1353980711462644	0.1322347566519377	0.11203753925652223	0.1472747000520948	0.13039693583516013	0.134725437680688	0.12258506360893444	0.110145346537215	0.11236679359120591	0.11832383616742513	0.08518503925721042	0.1032890669463355	0.12023456435616099	0.118473130806823	0.14834411175210951	0.12606465237817246	0.13488155540869115	0.10983678182990216	0.11917559589162847	0.13619089198811984	0.12067844272459849	0.05768503231718021	0.05116603018530399
88.0	0.14010670053907676	0.14687469761032174	0.16044712303625128	0.15029881616519566	0.14849262471714283	0.1368978985687723	0.09250614159294919	0.12738029473405751	0.12631881200287567	0.10241320408877706	0.13295370858676359	0.13663712599967323	0.13314813002423292	0.11662962801961299	0.14898547495748218	0.13290130283035437	0.1344811796570055	0.12395455134871626	0.11164217387076521	0.11414700376818959	0.11959522277238868	0.0846663146583412	0.10022802744196756	0.12291329822804159	0.11924188903016779	0.15309788637975766	0.12508331835259953	0.13654416369700187	0.11224579859175017	0.11862546353172664	0.1369352762799894	0.12022870321144073	0.05610439349155803	0.05064167822863859
88.25	0.13878914892401562	0.14351908514603637	0.15825704331983056	0.14728863759007865	0.14912252304496454	0.1335966581516068	0.09297733773471814	0.1266755118635718	0.12627374966841068	0.10312731390184089	0.13516971946291362	0.13765127248426967	0.1287861203713046	0.11289148297656622	0.15011664811881784	0.12784793580344087	0.13566053010943513	0.12408467740600002	0.10907182930481009	0.11577788022411432	0.12205741694025865	0.08529161567538618	0.09821629702097281	0.12215870450889478	0.12103558650302765	0.1505277877906387	0.12349777229994963	0.13631093731834545	0.1143228441717477	0.1194157442187957	0.13645594582779555	0.12361895691515548	0.05478882253133981	0.05098899123655404
88.5	0.1379739004211131	0.14725305348959955	0.15891158409907025	0.1480893410683362	0.14837498554686457	0.14666519306779593	0.09295714717146819	0.12788152634596428	0.12843551964007335	0.10347487931006599	0.13470381566467418	0.1391673670453378	0.12928595556094902	0.10816241827497264	0.14565178561513115	0.12290987422324783	0.13873867190219408	0.1241010234989009	0.10801361781933319	0.11406464527005647	0.12237244780253156	0.08596552620333497	0.09865025624053964	0.1196657757258136	0.11963153689464032	0.14955167270885353	0.12471186534817448	0.13368681864390886	0.1119338147400231	0.1218750610325902	0.1359001567592085	0.12366394640628788	0.05524356916180994	0.051269736052424575
88.75	0.14094554468236806	0.1462630777005519	0.16101547596666538	0.1435550696423216	0.15018053640537024	0.153199804592086	0.09247183520369158	0.12735928726443155	0.12692708071554587	0.10025767210523745	0.1331913704343146	0.1388037025858361	0.13114676500076444	0.10862866109657975	0.14468167640961346	0.12439518640106582	0.1426322908702229	0.12341038792843433	0.10798612757004412	0.11517597449258604	0.12346306518869173	0.08594675574378587	0.10047246235254173	0.12020500311309454	0.1205228556981372	0.15220051642938145	0.12047479783922944	0.13352602551478826	0.10955763350248299	0.12181565054026762	0.1361107509651347	0.12181321222650734	0.056896455861707794	0.05240628226280833
89.0	0.14671227439796328	0.14902773753067905	0.15989614133660654	0.14231831431645825	0.14969368099608837	0.15732359876659208	0.09398123508187539	0.12694629568751056	0.12824935786688654	0.10092543761720732	0.1334160046413562	0.13594301842099496	0.12927022681029626	0.11332371585718794	0.1441981450239904	0.1264070665637321	0.13710485599183633	0.12469225069680569	0.10697262154624858	0.11649792045819952	0.11947262626869949	0.0848901006629031	0.10189205504415871	0.1222943753287243	0.11877586753538259	0.14957255611328474	0.1179751243071568	0.13573010650203207	0.11153288539442666	0.11912875666725642	0.1370128799112971	0.124789806418583	0.05675280161934226	0.05352764463435531
89.25	0.14080756319812662	0.1484996753493057	0.17123046743396908	0.14636347452843343	0.15042085045970988	0.15977999873603446	0.09407469035590718	0.12607936495404617	0.13025022363040306	0.10301183405491439	0.13303333238439585	0.13465475620556053	0.1257242844264354	0.11492283694161522	0.14030072468913152	0.12227649448589409	0.13752981853345103	0.12562449094384695	0.10957854770215981	0.11761151977792499	0.11809830064506399	0.08470235909211683	0.10015956673948649	0.12773644106904333	0.1201017280913067	0.1510042025835574	0.12295010678950516	0.13525495907291285	0.11214015736919784	0.11855393052160078	0.13808014522495946	0.12521072708171063	0.055472975844863055	0.05187740726287052
89.5	0.14288992965446332	0.14445397054853487	0.1609684226237905	0.14533774000603047	0.1529243108238479	0.15513003814482235	0.09181822951957555	0.12601587645758722	0.12659329065216762	0.10322663782732812	0.13193305767258798	0.1394698102006703	0.1295997630350377	0.11404685371387809	0.14851592852030562	0.12441519540663203	0.14012709117890992	0.1254918819034758	0.11399545942637597	0.11761606512329134	0.11704474355360737	0.08660738141687395	0.09918447423778265	0.12492329230830902	0.12001599589225832	0.1467378848304093	0.12427381468156268	0.1327714012374701	0.10994313024120035	0.12108314692963286	0.13743127499143007	0.12480443153194797	0.056091942754960475	0.052041627580020906
89.75	0.14389634756820868	0.14764991004045086	0.15930943881395626	0.14714986086083534	0.15262643251069577	0.14933278107109052	0.09156810930497641	0.1274358281894132	0.1273223789284984	0.10322917175838094	0.1335948846391104	0.1391288363048899	0.13022770112193582	0.11361855019505455	0.14689893696671674	0.1260188528108381	0.14002160270750663	0.128810890926271	0.10950870515642373	0.11414205362709738	0.11698308249316751	0.08512511014960766	0.09841129037379458	0.12154373063080784	0.11739094460223799	0.1479347145582556	0.125819693287987	0.1331104497569344	0.10806033606177874	0.123473796414273	0.13818491416631065	0.12445932101991677	0.05691883538500465	0.05268577196053408
90.0	0.13883107539686826	0.14662989038557017	0.15571445365871867	0.14839282210134488	0.15186781174535738	0.14963087320546725	0.09298022651279846	0.1270336340592329	0.13130953158459857	0.10392512454230174	0.13678958371456484	0.13710699688308206	0.1276114839973282	0.11420899143467576	0.14344308979385986	0.12757515042559395	0.13949434867171798	0.1297016798695561	0.10527857666351617	0.1107550790981433	0.12174784383448485	0.08334963888781426	0.09902203583163058	0.12186406585785153	0.12074412352847351	0.15311781672528466	0.12287742497631773	0.1341584818622325	0.10899204028252164	0.12102529112208346	0.13974581456004181	0.12403826400112415	0.056135680584000376	0.05227081750264944
90.25	0.13950312447155852	0.14607846667366364	0.15609200986895305	0.14776444967835867	0.14897192273369378	0.1495054810747322	0.09218187670955807	0.1281597981487153	0.13174307905953578	0.10251898022031078	0.13654062407504247	0.13450776638430392	0.1279228674907164	0.11091529500863581	0.14849993538196044	0.12817646572326635	0.14019694256246984	0.12778931998632723	0.1103087825851605	0.10802165485273915	0.12199919518606728	0.0822474878670034	0.09733869102790639	0.12099531422679276	0.12168108736429901	0.15266268073619044	0.12209530183961877	0.1348592508687491	0.11100448788448826	0.11954657490753706	0.13851120438827527	0.12509264680027427	0.055980925764992355	0.05115218686385238
90.5	0.13738704078439654	0.1457671416463877	0.15923464259332987	0.1469997453609999	0.14773006544311937	0.14893054465668779	0.09179509061860801	0.12598635083900186	0.13073924377364193	0.09898377426242014	0.13504835869395612	0.13360975959155022	0.1320396566672005	0.11306932379352573	0.14758906694191565	0.12976978488958216	0.13898275994430423	0.12477742768433402	0.11220825232621252	0.10598116091180249	0.12217733524905346	0.08278237698268208	0.09600173385031081	0.12290380184667046	0.11860394029639326	0.15118331001246688	0.12260199816680167	0.13616817623069916	0.10973762000161563	0.12053784407875683	0.1366599196108012	0.12347267948913612	0.05714158074782539	0.05159490715337609
90.75	0.13718955403716332	0.14473665699608193	0.16177227170779335	0.1461253726955293	0.14816351288129329	0.14784061997683542	0.09166086877695531	0.12669693509386495	0.13118545742202237	0.10127216796614337	0.13672529867140334	0.13648254839341595	0.1317094870541003	0.12030703545940752	0.1470203667036556	0.12527835291310183	0.1360373750937051	0.12535704888737956	0.11000643763802753	0.10913166580186273	0.12183200050343002	0.08566415379773734	0.09886782174288825	0.12250900916688713	0.11799002273062537	0.15000007936678006	0.12086188644764978	0.13497401299507633	0.1101827757533467	0.12161235095354478	0.13830004858928666	0.12060218240871047	0.0557600528744795	0.05359303676122375
91.0	0.13945709865256867	0.1445124602561937	0.17614811848033685	0.14659793749226005	0.14950513972418927	0.14601392828747461	0.0915093909063803	0.1269714684200375	0.130705272033365	0.10206702006550315	0.13468696094528296	0.13588815739310667	0.12701751152671617	0.12217601878931177	0.1465639766735079	0.12202787453174163	0.13814871167211532	0.12519543696506563	0.11076891061146923	0.11270037952181204	0.12135743026045043	0.08504495114701885	0.09723726642080005	0.12121838405066482	0.11936442543019228	0.15102418201788925	0.12382245728106603	0.13605813088057006	0.11284138204532508	0.1221579284313857	0.138188727094872	0.12070761790326666	0.055278315625867346	0.05288423201752003
91.25	0.145555163308345	0.14376927735252903	0.16053521103375645	0.1491181410613563	0.1516173577199854	0.15268747237279795	0.09157873776293353	0.12422769788271168	0.12704809636467881	0.10229042552740343	0.13181253120488254	0.13826604603549128	0.1249869517647468	0.11984858003692349	0.14501133636455768	0.12751888193853417	0.14136011148761915	0.12481339443079727	0.11080827650716897	0.11232899390119444	0.12165315165759183	0.08486906699244719	0.09882794832052899	0.1210757282583638	0.11815190822596769	0.1547597048561817	0.12179581632546518	0.1379240575285171	0.11495179795462698	0.12324115521355089	0.13791682680825337	0.12217866600910722	0.05574657838359694	0.05273688235019368
91.5	0.14601677446106687	0.1424307791494131	0.1580767943010309	0.14838950354837024	0.15161944291252402	0.15458831515067473	0.0918855637043365	0.12715853546759906	0.12449030066203394	0.1037262832443804	0.13349080720189668	0.1386317426207961	0.1265971294937512	0.11542123137379792	0.1416120584627743	0.12921342529101507	0.14165510071050685	0.1278185670845317	0.10772219817204448	0.11180286691918188	0.12085859156522641	0.08618015776867605	0.09915842225307861	0.12365189024956524	0.11871767700152913	0.15422526236495776	0.12025113825668134	0.13714340565311192	0.11405249101079201	0.12430976969232	0.1374114922563043	0.123203225557267	0.05542077821938438	0.05365928336994786
91.75	0.14422778151707985	0.14230873552419157	0.1590015173822038	0.146637480018986	0.15071562978831746	0.14768533518406374	0.09294840603449708	0.12629406129221613	0.124488300854056	0.10145835870485805	0.13290752220154134	0.1380163645524215	0.13143328489243167	0.11222722268964068	0.13883777571306907	0.13502636966745457	0.14171936412972974	0.12901710077055037	0.10806907064380315	0.11271486065693284	0.11937327233854578	0.08357728360019322	0.0988850525395916	0.12424172619337981	0.12013161929991156	0.15064010569646805	0.12159860793833817	0.13653900423965618	0.11172586989037445	0.12286652578495483	0.13893985894664584	0.12439270784128881	0.05496275837522336	0.052362720126953005
92.0	0.1461129910822547	0.1442926412565844	0.15736239612314276	0.14786524519617142	0.1484321245380488	0.1441230787097935	0.09228624980410363	0.12482909094034118	0.1247933579741157	0.10105848523098222	0.13595884448418943	0.13651786846505204	0.13192769077531363	0.11059306140816354	0.13788190809034048	0.1397685634894205	0.14195144089515346	0.13152400527902036	0.11058858375198882	0.11317638533542865	0.11647905688391917	0.084231854157277	0.09999994874967914	0.12273125487201181	0.12036315798446826	0.14974826550575684	0.1201747650649297	0.1362552236636865	0.10803986400627247	0.12173135548248308	0.14061855917405816	0.1236029388344097	0.055279088864466336	0.052327780135635084
92.25	0.140076018340977	0.14415672149304992	0.17151456333673518	0.1465721335610513	0.15051844984436724	0.14232776080103526	0.09266991811776293	0.12636057119531197	0.12528520803732549	0.10125477742022299	0.1360883074731362	0.12802619969361553	0.1316037579219493	0.11242264140101828	0.13852480995082253	0.134227400136199	0.1393094640516638	0.12712994773149136	0.10761314951090065	0.11292164857829744	0.11818786440067101	0.08744506511558399	0.0962390295088257	0.12222250597969568	0.12332171658643616	0.1534553979356847	0.12190269333873505	0.13741402558401172	0.1080189916223141	0.12063984547811661	0.1383230561110522	0.12420116575169245	0.05565992994012898	0.0511015108651772
92.5	0.1440484804678096	0.1420446652439027	0.16155106798815014	0.14657505351270414	0.150891432522703	0.14526984735503243	0.09384434721881897	0.12684066595951246	0.12745095570858817	0.10232246529783287	0.1345144823555635	0.13075373133217927	0.13297998593149657	0.10967414215116457	0.1444383263854658	0.12938264785087789	0.13467997999747144	0.12658080360366467	0.10902419790322831	0.11162573309058887	0.11708625753310442	0.0859653739045824	0.09878638948767697	0.12247089919504307	0.123349588501163	0.15222973232499665	0.12086743132442242	0.13594322441529746	0.11299641253577229	0.1199956338514027	0.13774537149961563	0.12404151855209813	0.05555698061823813	0.04984325043731546
92.75	0.1489709343699077	0.1406429149518287	0.15896272000883974	0.14773985538788	0.14971043665938197	0.1458407744079829	0.09560169992533793	0.12735183432572292	0.13046866063451906	0.10292639587340066	0.13695997377105198	0.13259490923676642	0.13012116250403824	0.10722626432995533	0.1407121493228003	0.12686048704703654	0.13657770519374246	0.12902903111627798	0.11094883545714071	0.1123224065801614	0.11016502828688116	0.08422812999720983	0.09776324522304317	0.12448045744101005	0.12239799041241287	0.15244677164773315	0.11827903721742493	0.13362979925356963	0.11385148222779254	0.11942339572380734	0.13778581859171396	0.12232099746598092	0.05573246270814352	0.050728438140239564
93.0	0.14601114709912957	0.14243066115534406	0.15493132746127922	0.15036767352627822	0.1522744590661564	0.13908200948428093	0.09420052408917064	0.1254687191582339	0.13015822133710664	0.1032649337489475	0.13286490151989785	0.1306823378801278	0.12730448133187114	0.11172804354565549	0.1411498285248707	0.12327261779324093	0.13752588310800085	0.1281751855094793	0.10555140171178472	0.11380370135097942	0.11347060324299878	0.0845925968456824	0.0953589376158703	0.1265559239079644	0.12166510929447058	0.15036399775085374	0.12088690918536595	0.13524636625946995	0.11278564070751709	0.11920000035187646	0.13348603495197886	0.12379239829210344	0.055322643680469234	0.050617629024067044
93.25	0.14724808468184444	0.1453563926080908	0.15544977904672153	0.152845118763689	0.15048392593319723	0.13951624271627555	0.09314167360680482	0.1264238196425264	0.1290963424725194	0.10436891693998912	0.1321196205638007	0.13303668929542065	0.12753768624193687	0.11376076833366291	0.1454630823878896	0.12468021050264681	0.13399347497489125	0.12530300437280056	0.10254310273352307	0.11216901472968702	0.11683985994942422	0.0854543183101815	0.0966653441354545	0.12245538259279229	0.12134197072476734	0.14698984525766742	0.12141014470465714	0.13846142016579435	0.11414860891685742	0.12157769801014308	0.13368666118441466	0.12346726548313089	0.0557000581782949	0.05075690599538619
93.5	0.14843195264581355	0.14437916860950467	0.15466847060514957	0.1557704751431852	0.14855097281042315	0.1400932624795058	0.09533805122662387	0.129227525341427	0.13032726086334104	0.10406678853140229	0.1345960833485004	0.13870668625204868	0.1329893741286019	0.11323784239893293	0.1423270379617587	0.12235807154692337	0.13568981958792012	0.12296726839756066	0.10555297502991809	0.11244871770824534	0.11676092652252007	0.08507875937029873	0.09772909681512168	0.120838958966401	0.12437821012413686	0.1482675886805785	0.11913112529572663	0.13780632024464873	0.11164241431704638	0.12474189840481517	0.1385652245707195	0.12372445011720537	0.056128911216602934	0.051424719875911865
93.75	0.14303372406830694	0.14681435550254332	0.15588563123927207	0.15263994918024493	0.14961465283886224	0.13930552660070894	0.0960734093020002	0.12763871407946853	0.132399763141658	0.10255594918583114	0.1346066509515514	0.1369398437489972	0.1332043487054283	0.11025547441103906	0.14218225304160745	0.12192845853276406	0.13603081869761896	0.12481721864807822	0.10751470358874628	0.11432410282058786	0.12076827698519851	0.08446552425076724	0.09863804320125118	0.1209337527864769	0.12548225983823733	0.1520341954302537	0.11881980722687865	0.13589219448246687	0.10948496446632704	0.12275297226340713	0.14004375373146372	0.12516591191459886	0.055770623807519036	0.05172957891177748
94.0	0.14217177653081767	0.1491136327440596	0.17283430891766638	0.1494295030959881	0.14821134189070295	0.13998150108221402	0.09539978596912725	0.12719358568124584	0.1331975409904146	0.1005275989740172	0.13320515757895252	0.129131603204811	0.12836738876409992	0.10649704817995702	0.14278486874454857	0.12531579121450204	0.13480152321086164	0.12431027401663561	0.1078972679466749	0.11381019137608857	0.12044817833174744	0.08436610782776073	0.09863382886923824	0.11799986629436383	0.12396306137701132	0.15205558638886674	0.12022690458940656	0.13522681690252397	0.11054124244343796	0.11817935101738518	0.14107232584154644	0.12337925668789497	0.05571696015897736	0.050812448391064004
94.25	0.14660485366125817	0.1432370794256789	0.1643085259235395	0.15318783323541485	0.14991415981151474	0.1437836959636557	0.0930223430903272	0.12537090647648833	0.1315586684316746	0.10267683334240614	0.1312402325151299	0.13048224864189886	0.13241539521036275	0.10933475390385812	0.1441215289029384	0.13186714655999446	0.13712883757213876	0.12374210139719684	0.11123033553936326	0.11310746489584265	0.11602332401884012	0.08532711570828345	0.09907140906756066	0.12027017201843049	0.12250455075676948	0.15253354376293243	0.12070454589997674	0.1355719319344388	0.11078055056121416	0.11628182567565053	0.13961077230243654	0.12349290835554534	0.054970585024496414	0.04956951044905413
94.5	0.14882790424369208	0.14021164534123146	0.1636656487649763	0.14992278286907576	0.14967060277923736	0.14096197533432112	0.09157397598023263	0.1258460764839922	0.1313377285938351	0.1038960357521383	0.13352660055406737	0.13303326326637968	0.13337915836370545	0.11433831417052057	0.14533108933491237	0.13343590510035583	0.1326202022352905	0.12374047456813775	0.11057196210474554	0.11021624605285149	0.11603833913246425	0.08547582236938835	0.09673110925317285	0.12136348086748049	0.12366287214360185	0.15495813319380092	0.12159979387618769	0.13633350264477617	0.10966180358485611	0.1182389171499875	0.13927797448105225	0.12434070912898082	0.05482921376523327	0.05059393187265798
94.75	0.15147781269270552	0.1418006241763902	0.1617078912563101	0.14933078625788665	0.14932411857137148	0.135038948029923	0.09168380629357077	0.12666005158526858	0.13083302261427843	0.10245335714229606	0.1367160701148698	0.13483404833068127	0.12891075639998842	0.11533486645917257	0.1439177884315746	0.12738269746520325	0.13076639135640492	0.12578914311832937	0.1120150567229421	0.10815322489787386	0.11632639072028328	0.0850654371792181	0.09745616607932032	0.12053528301055073	0.12309675960278559	0.15232728711355142	0.12136752232045013	0.13618367778720247	0.11121986652574122	0.11768114082737686	0.1386592332500156	0.12350181930264431	0.05593139666557058	0.051005645300935605
95.0	0.1429217001268548	0.14409426795753705	0.16188040614194782	0.1521328250029716	0.15088613920369337	0.14323653079886162	0.09266594498432605	0.1250422656116404	0.13147532041080914	0.1015053794833681	0.13630464427135489	0.1340556126637988	0.1284712474683277	0.11362744169620898	0.14035888111204753	0.13442615184635076	0.1360282643707509	0.12366574856919012	0.10993355338767029	0.10998141825131022	0.1159612632705375	0.0844328291132062	0.09801498989659281	0.11931558783430973	0.12075226197418752	0.1527746609237242	0.1209022312355463	0.13736321575577679	0.11213351162409871	0.11716224009017055	0.14193900765952297	0.12149327449821258	0.056000644298874004	0.051726535489227565
95.25	0.140464179120273	0.14398100355789667	0.1616203074757764	0.15059628967951544	0.1500674120483941	0.15153012389648668	0.09419428108279755	0.126483342080329	0.1338849936028268	0.10194436827474654	0.13321983916812438	0.13057848523209933	0.13078710837196772	0.11403553576980814	0.14289052889713352	0.13120820070601605	0.1344895550701361	0.12276038141358363	0.10577242543645934	0.1140176359018944	0.11755628101402354	0.08343970363274156	0.09646672392155996	0.12183897055539937	0.11951790367216254	0.15032078584546235	0.1194365044586786	0.13749991995512523	0.10975771318744043	0.11916050547449412	0.14197558852057343	0.11944918605973297	0.05630251035614258	0.05297981505092028
95.5	0.14563265679895182	0.14607053186878144	0.1595794307435433	0.14712137855505222	0.14857068073606428	0.1498190255717135	0.09411521921968291	0.12622652016643185	0.13064385224944985	0.10204413405103399	0.13093882292086217	0.1339678910439721	0.12905218511345826	0.11584704033371448	0.1462738452471649	0.1290952407492098	0.13475078620075187	0.1251878909238614	0.10850397510509509	0.11240277170769843	0.11723665290436308	0.08309949603463038	0.09346724236012939	0.12201184868844683	0.12094414642255295	0.14691667508018716	0.11910587562634901	0.13607461424536832	0.1119616094612374	0.11767923146384651	0.1388883458017459	0.1200949459967998	0.05625632535875441	0.05243586941549395
95.75	0.14705764921541314	0.14425799838921133	0.16481156212987055	0.14798968281669755	0.14664699971628134	0.14744735353642133	0.09312749690853236	0.1254612584532611	0.12859728673284485	0.10049051805077636	0.1338906526587708	0.13084617036696464	0.1305552127968707	0.11662284020138501	0.14727774981182146	0.13104258180384665	0.13661661017833848	0.1224741688116992	0.10902017697685197	0.10694370845254228	0.11731905465278131	0.08201306591341082	0.09045931726286907	0.12098020860989468	0.12411926477656922	0.14838861733947764	0.11998866958215508	0.13705711877747584	0.11424835591101355	0.12017288498091201	0.14047765330604192	0.12090287195085121	0.055176333652245425	0.05181397288703358
96.0	0.14984743078217097	0.143883149005912	0.15431203057151785	0.1511501366680244	0.14843600166095847	0.14953267947658314	0.09250993330299888	0.12795418134243725	0.1326630585603932	0.1009391411936274	0.13589598658745725	0.13151802453356742	0.13228008066563487	0.1181025186549332	0.14198396075117836	0.12599688843996149	0.13604022216589648	0.1239895852693252	0.10599279378913605	0.10612808475514715	0.11699539908560255	0.08253276628949786	0.0942498806667545	0.12173796775332164	0.126638057090785	0.15135586263077797	0.11852831024380725	0.13851475718148468	0.11303692295571435	0.12226535457558103	0.13710515804460333	0.1214987494944798	0.054337913493036426	0.05135271433023777
96.25	0.14728275032558413	0.14774434756115903	0.15492766176779307	0.15026238681212206	0.14999717058331297	0.15054211500812578	0.09303240602405398	0.12889596863276517	0.13231527179006844	0.1022383103073797	0.13574047396423358	0.1372488737130929	0.13200838274326623	0.1162237555593728	0.14096616508401708	0.1307878833498215	0.13620892129505688	0.12182363494745337	0.1049553732998564	0.10865723882598588	0.11584931654742985	0.08320901007523022	0.09479998817000646	0.119946922837149	0.12697175988014883	0.15070326923638086	0.1168090231429913	0.13610227552796375	0.11097724127529578	0.11990197619702504	0.1382570395689666	0.12103006556366974	0.05466820429458512	0.050743361353522996
96.5	0.14197113075752568	0.1450780957938287	0.1582781461317712	0.15383344924248948	0.14988815944015652	0.15004346161705304	0.09303452418917116	0.12824064866685772	0.13011843006555254	0.10269459534061305	0.13565590346871934	0.13337221697588042	0.13326100698284812	0.10970014023533561	0.1434532362882093	0.13449184950466342	0.13703548898432194	0.11997127972641465	0.10826454738559822	0.10953034444634209	0.11708210601103407	0.0832552717526994	0.0946826315809313	0.11956712168781006	0.12052012958692877	0.15060769060968687	0.11973168523421499	0.13554765952366107	0.11067900830642181	0.1193033814306578	0.14137274597533217	0.12059673162592449	0.05437153600291435	0.051064934922378735
96.75	0.14137897138167724	0.14424120929471076	0.15851086968143338	0.1517261588240046	0.15090287038293795	0.14210132836593398	0.09315607979826479	0.1276304128106338	0.12962551009437934	0.10194212956394927	0.1340980080402967	0.12977326877480153	0.13301568433106717	0.10907262667108071	0.1429216693205179	0.1302796168101502	0.13788708111855655	0.1197003953278902	0.11158762889899018	0.11064309719117285	0.11808153007847617	0.08351298591464973	0.09666085810926044	0.11878811754789739	0.1203258607672412	0.15133225194793629	0.12158753156164391	0.13753827777544092	0.11149548060525778	0.12048819394344562	0.13753238750843846	0.11789334720668974	0.05413393185196475	0.051129384851449064
97.0	0.1441706094152179	0.14388354800144246	0.1645376473737647	0.14639589649913057	0.1493217383836628	0.13764064325991524	0.09299090753553711	0.1291848983828869	0.13232977535327614	0.10093864991169307	0.13701416098527475	0.13115619867641698	0.13368487212569316	0.11245675781360792	0.14502852817555853	0.13535228969609311	0.13546086812683267	0.11821800718225887	0.11131274289618188	0.10876216060677592	0.11560353817131297	0.08484393282528807	0.09601981696326224	0.11884981368764723	0.1255729577669353	0.1496544006939589	0.1216584450390009	0.13778398582287196	0.10915118942189811	0.12053716652215953	0.13808613886601667	0.11599677627017976	0.05372120188872889	0.05203940935722575
97.25	0.1473692444974963	0.14084809663770737	0.1537795371385756	0.15242227419858828	0.14950757417943872	0.13605458374918808	0.09293913988451559	0.1273252755546005	0.13166406151025545	0.10229966952830206	0.13751171621996075	0.13402930905664814	0.13292949941064572	0.11252414477483481	0.14297302615308935	0.1381502343560079	0.13600422473488363	0.12091747307539702	0.10856310969540116	0.10811258714988647	0.11887894466348199	0.08552612892330294	0.09612571020833319	0.12414828120091745	0.12337808856790215	0.1460455112249946	0.12232047223320575	0.13640843838923744	0.10970792652299668	0.11539868121348305	0.13967977722141994	0.11923139366488139	0.053812993398562846	0.05258787732958173
97.5	0.14752710267676672	0.1421849376626368	0.15292271312941957	0.1541256020170427	0.15075930166373988	0.14087311958884627	0.09223214441715888	0.12481495258833254	0.12878264271711595	0.10256438585860465	0.1362939482412198	0.13304391816117594	0.13531023511664403	0.11444033345585765	0.14056422987228798	0.13103507278866286	0.13536762107403033	0.11983925395606798	0.10995408372718009	0.11216548599305784	0.12188666861850699	0.08429280882953805	0.0973095946301292	0.12528638571068162	0.12391687775198071	0.1483172297863625	0.12034908525147006	0.13499497959926626	0.11089255309735366	0.11428326425893937	0.13868108933435858	0.1197749340717831	0.054435562861245804	0.051740876446982054
97.75	0.14491207727298214	0.14450859273417196	0.1540755875644167	0.1513932075625744	0.15293325035240912	0.13854184729526423	0.08975393220085134	0.12568237054630568	0.12878575853258303	0.101606428098314	0.13428964855816064	0.1313366793742992	0.13583119403550115	0.11719608065903551	0.1362977683203744	0.12544886379222323	0.1342444100161401	0.12319923206838095	0.1122174577240805	0.10985057966977131	0.11921875587997245	0.08280152807098913	0.09511960620521215	0.12409536506069914	0.12292918193307882	0.15114387159784168	0.11883864215969968	0.13382352018693064	0.11078759357551902	0.11800042365234283	0.13985393079636965	0.12137411014015169	0.05424254185039342	0.05087539111787506
98.0	0.146301848714371	0.14398123902964452	0.15605843628506544	0.1501199411402329	0.15270049736969088	0.13466133814525222	0.09047349437745493	0.1263506920345752	0.12904457357374663	0.10075490549543625	0.1328298081984778	0.13139928598625364	0.13424315347825044	0.11489563840908212	0.1352147412679095	0.12989794470163166	0.13754693071188032	0.12310022418248485	0.11142449307297861	0.1060967494489038	0.11293353875101537	0.08376004136892089	0.09228977549883978	0.1238444776866931	0.12339663212309919	0.14885201792761993	0.11832426031632087	0.1345184581459094	0.11253101358598026	0.1174652224488839	0.13959399261379285	0.1219507455585379	0.05408325884745564	0.05127202603562775
98.25	0.14960923216539718	0.1381949636869091	0.15784626018520684	0.15181446235946042	0.14883794373381026	0.13421364941939962	0.0915951433441933	0.1265671252033495	0.13087683580806198	0.10020354751116255	0.1356858770384025	0.13481957985321055	0.1336703261792397	0.11253178900969488	0.13938571199948183	0.13105154988414566	0.13472964434240706	0.11990421117705538	0.11178462899958096	0.1070916429406992	0.11258082333699884	0.08458006899208656	0.09310807946506623	0.12404435107115723	0.12489349149028096	0.14979489704290355	0.11882762729272063	0.13315745222248465	0.1116352639888901	0.11548930490773732	0.13952796638973797	0.12180611305924786	0.05365636978258613	0.05243594014112552
98.5	0.14616715837565183	0.13664706817888567	0.1564422072233489	0.1528399885282579	0.1490856096953461	0.1324086696331337	0.09186200421404661	0.12451843383393339	0.1294286462525777	0.09925706595197663	0.13799202758472393	0.13418334474842572	0.13175244926158708	0.11407904429270284	0.1427992940446601	0.12864933984501167	0.13314082692832296	0.11892816724900568	0.10878842600795915	0.10775755137721012	0.11435927296405114	0.08351943944506444	0.09544037674938066	0.1195459112318786	0.12317849760319813	0.1494476554837497	0.12051486365447989	0.13226074311294903	0.11151792879576493	0.11653380745166002	0.14037570537138117	0.11867267158923793	0.05416481383014923	0.052006009667383925
98.75	0.1441595235765669	0.13768149284109402	0.16266616422412677	0.15133326136235284	0.14736322552562298	0.14038962461277843	0.09304117022252377	0.1256699883650599	0.12805618880150724	0.09755679985216668	0.13684516997782198	0.13030487227662843	0.13138449887855425	0.1113974030220054	0.13840158674401717	0.1362659822670955	0.13234383629755125	0.1210036870881308	0.10301060488306375	0.10643066412398618	0.1127993230833001	0.08422194741717454	0.09534284210285653	0.11861730588653918	0.12424159197015042	0.1478431893893585	0.11865523723495285	0.1339975268057547	0.11272746849617403	0.11990443275526184	0.14021160679931977	0.11982319594603391	0.054824332348195295	0.051624327646769996
99.0	0.14802142832244325	0.13708757674446714	0.15973549019207395	0.15046103757333681	0.1472815040810228	0.14182724486155732	0.09449158535558179	0.12940102130779224	0.1295740055827622	0.09768611001825632	0.13341055183589737	0.13239955911751014	0.13247571247737008	0.11033554065841031	0.13770408789792338	0.13438671090431956	0.13190143616042038	0.12178013221048772	0.1048990551022165	0.10507799122005491	0.11707729475576155	0.08536404962658235	0.09484683479477297	0.12392401202996504	0.12387647995584966	0.14625753675546443	0.11679979619682035	0.13614668613698502	0.11372964627997452	0.12057854933095517	0.14127376094492297	0.12250674799854824	0.05456107640215056	0.05015695467949309
99.25	0.1472381328277792	0.1400412798174401	0.15887090061596712	0.14965702861133331	0.1504978183415649	0.14125993299449288	0.09274669355761574	0.12736367241397772	0.13000149793516438	0.09826250604761629	0.13482036538015285	0.13448425292665453	0.13206870077742502	0.11026598201030173	0.14285842030766835	0.13508652797908796	0.13203983116799492	0.11824160442912669	0.10656713286063282	0.10665346046000843	0.11506609663046456	0.08506635816194417	0.09504771636870053	0.12094139702568302	0.12100004707036655	0.14703515754541902	0.11779376789880536	0.1382206730097473	0.11433893082126803	0.11762744563817011	0.14418901199362769	0.11939467825715035	0.05353257139279364	0.05000847415146703
99.5	0.1521641927089374	0.13977554188289767	0.15746454115557457	0.15092442622566882	0.14993382164304148	0.14140218231017604	0.09223531531304162	0.12217502082476353	0.13111595965894646	0.10111216138268793	0.13381438145857086	0.13222004465098727	0.13232225545621218	0.10901225181722818	0.1418914619215579	0.13991749034903325	0.1297520381403218	0.12329121865016861	0.10545226820490644	0.11209555992524142	0.11655328759770414	0.08670493708033275	0.09500217349437723	0.12147728825960943	0.12068338810609558	0.1520076264031879	0.11680346591284345	0.13616165683363532	0.11277212003142562	0.11861525660035892	0.14485718140265377	0.11849788536414489	0.051966250101133926	0.05130294297341826
99.75	0.1537668685273853	0.13791350023428364	0.15818830283896124	0.15107174652971295	0.1487098880113154	0.14034402739575663	0.09260710764490955	0.12336410888313601	0.13003509898215315	0.10006321966219468	0.13400795687687647	0.13308411654528698	0.1336017494930907	0.11654927737076154	0.1373510559532555	0.13561028192034133	0.13377266689460207	0.1238703018662235	0.10545074557382803	0.11169834424564187	0.12202102284855425	0.08753605624994713	0.09426660585262873	0.1251607886503949	0.12434641300136863	0.15365425268974545	0.11845886997221422	0.1324575797972092	0.11188149146598655	0.1187315785779447	0.14789518333127705	0.11901027336721771	0.05124746919910431	0.052549346119792124
100.0	0.14968429332593208	0.13749043107077713	0.15732831961356347	0.15186882211215522	0.14991603526018923	0.13552954620155677	0.09078464915669822	0.1270976346048763	0.13133947524886697	0.09871166336772436	0.13501039766048586	0.132056650874471	0.1342121728387379	0.11585683722913477	0.13476510674857692	0.13153296545281765	0.1364469991877208	0.12208623624016629	0.10699693454258517	0.10748562022628061	0.11713160952539592	0.08588760563940624	0.09475056706758661	0.12755891207002207	0.12327601319358825	0.1506810056228079	0.12165430278526283	0.13209653553191134	0.11062381620606462	0.11628148810355511	0.14860832834090454	0.11844309206559582	0.05187803882066212	0.05341058698982651
100.25	0.14733656608630044	0.13834978014550345	0.15859583242066483	0.1517651561284535	0.1501066020332284	0.13060163946348835	0.09190087221381392	0.12730877784251107	0.13276167959191698	0.0997550764179698	0.1304087643298845	0.1320194104679035	0.13406635251726012	0.11178506780148997	0.13377532698915173	0.13839217670037493	0.1389528096578001	0.12322740190485855	0.11269511117201889	0.10445122556218049	0.11335685691874094	0.08490173799780355	0.09468842428605902	0.12677682735746656	0.12302385876992557	0.148300761663672	0.11802986341561617	0.13297975660109848	0.11052445354972112	0.1156241157991429	0.14601445087395637	0.11779895818554352	0.053503462990202796	0.0527826854620522
100.5	0.1448555522367061	0.14131109035243944	0.16646436501503903	0.15129317250657462	0.14835574930164366	0.13355882289434434	0.09238351177769245	0.12585190627020515	0.1310153739181339	0.09831153442317385	0.13293954236315514	0.1370644882589225	0.13448205530486107	0.11326525315940454	0.13688592166536298	0.13658602853671295	0.14113571643955303	0.12135243380674346	0.1120200614278299	0.10847728115161702	0.11579917252710643	0.08556568003652647	0.09122573597487618	0.1213104969217102	0.1235446754391088	0.1450294843631942	0.11623517580372612	0.13266105343164006	0.11114485812807261	0.11687130523025159	0.1453942632073542	0.1190226249678951	0.05392638329581173	0.05296879998930144
100.75	0.15333069673102698	0.14559646742816162	0.15586053356760285	0.15591682551073216	0.15292641848227498	0.1363443819657149	0.09126215701805314	0.12646023103062837	0.13189567586804216	0.10024640291813089	0.13482482926977968	0.1358356895437756	0.13509131592611578	0.11153470871371629	0.1405892929866204	0.1297946874589351	0.13640186914297153	0.12129633503006572	0.11011682707480093	0.11528906978508308	0.11868779250374883	0.08546340571350718	0.09287325143277245	0.1198866010162423	0.12307302289747943	0.14566978764380242	0.11628439282307207	0.13308958297189843	0.11074289946906216	0.11667023216314698	0.1448843001707098	0.11746694236100862	0.05341999901849609	0.052747619607139425
101.0	0.15150107310664485	0.14425485797650503	0.15546611691302212	0.1522515958114211	0.15510078292442073	0.13337237061405352	0.09087882059099114	0.12695525946991162	0.12820836476403244	0.09997308525176794	0.13360457178075935	0.13550446304782507	0.13600762396762953	0.11352705597373497	0.14193282092738788	0.13135260446931668	0.13810877647259379	0.12071467902525415	0.11215244636531631	0.11365062949652412	0.11823259326128363	0.08415616100989368	0.09430675662149318	0.12315207326492779	0.12457604753296699	0.14753601566523047	0.11829581575509197	0.13436789532799567	0.11198145307870325	0.11706040472280019	0.14448857220468816	0.11690185200252966	0.05209841710380168	0.05189214328993823
101.25	0.14523931155940728	0.14229703520654122	0.1573438084499764	0.14945189743677953	0.15046051236694744	0.1284057631730418	0.09056279564822482	0.1252578855035962	0.12692649073091097	0.100089909939166	0.13514388333205116	0.13093256908229808	0.136458103113455	0.11714372198475154	0.14569790578524278	0.1353825298152603	0.1409433673322947	0.12424556067427463	0.10980109311795926	0.11058575877770474	0.12181863098034709	0.08527359418353404	0.09342471413784263	0.12236043854681343	0.1221997771071497	0.146177568373199	0.12279899146002705	0.13486298294643584	0.11235580868483087	0.11957381882539768	0.14418179490128896	0.1181932736166344	0.052206004398077065	0.052140889626174386
101.5	0.1437273532724915	0.1408663419510106	0.15582198785997406	0.14989522193260305	0.1495961284262975	0.1293350782703382	0.09147450294106198	0.1280330458927857	0.13147328804484534	0.09975555556609621	0.13520561608976686	0.13254416660197788	0.1365468863430395	0.1182873319815157	0.14776836822737424	0.1356334920475541	0.13717947757311014	0.12447933998571963	0.10512596870571608	0.110641279718018	0.12123651109841414	0.08523355853674841	0.0915734595517087	0.12105622528417853	0.1221010420525814	0.14824935450216783	0.12072386252180102	0.1365818989885942	0.11083061213159798	0.1191916367671287	0.1462876902470904	0.11757707338089644	0.05302714741089378	0.052151331721072176
101.75	0.14396333023606436	0.13816588783124184	0.15954957917855056	0.14777013110582085	0.15011850749899222	0.13773590636042216	0.09311317804170136	0.13018859697382534	0.1320114717349925	0.09618889297082556	0.13464180431736164	0.1393180446170342	0.13713413298851404	0.12072743598369438	0.14930445855852706	0.12881534185422405	0.13891877024203897	0.12171449610688943	0.10670078091952429	0.10895340341009141	0.11993142653318473	0.08415456386038406	0.08947783427627277	0.11854985235881677	0.126169837790174	0.1509129923867346	0.11738941861902027	0.13723989476819984	0.10882153868125079	0.11816557669212703	0.14601668697138012	0.11470419306666257	0.05197793925794862	0.05234046850290743
102.0	0.1559689430406401	0.1402325183818285	0.15417225501991566	0.15421709412268797	0.15409992870165123	0.14024084212724192	0.09266525332265463	0.12477763517991498	0.1303637030430904	0.0984540906986394	0.13278229963801305	0.13728768040949627	0.13311330282633613	0.1185847284361455	0.14876535523372952	0.12636895820396046	0.14345270460097692	0.1200719643748465	0.10982931471077788	0.10918092017619786	0.12108780003671553	0.08371830608948158	0.09233825918098482	0.1175266744984281	0.12120428914877955	0.1494778475978442	0.11414999250408342	0.13676792928355255	0.11052449330813623	0.1176751371363721	0.1405002093291578	0.11604071274334447	0.05273426413396024	0.05282884025550488
102.25	0.1521501451416169	0.13839294029690374	0.1542052118643307	0.15238227767072965	0.1550535674415189	0.1315807494025382	0.0903480732365999	0.12373491043082126	0.12889042301423656	0.09951116260801444	0.13361198037887545	0.13632609320797603	0.13529350090129558	0.11470132813626503	0.14607787523661026	0.12952008904761425	0.14362323880934835	0.11840555536191046	0.1061510266923617	0.11064923757754032	0.11577002231302955	0.08403891558488485	0.09198212289287748	0.1204410892153514	0.11981796177037898	0.1470226436487231	0.11717764781477527	0.1350278811116031	0.114779741462255	0.11856631450842374	0.13847333824054334	0.11679870006054428	0.054375789391943055	0.052146403800032826
102.5	0.14590799893300233	0.13709917338902283	0.15585457446561776	0.14912803433793081	0.15734736460254442	0.1343802079926489	0.09038740533579659	0.12531167626632	0.13020567386856916	0.0984417340039463	0.1362876932387712	0.13665867444844088	0.13951003407484974	0.1205712352197012	0.1419280074980855	0.13246163305784542	0.14069999067186595	0.12243453476975533	0.10592405063282226	0.10998700536562081	0.11617387396652863	0.08532438877888232	0.09364492648033627	0.11873828032153108	0.12024845428111589	0.14628243391893228	0.12012474714084424	0.13344353779804502	0.11826965289294211	0.11621274912414706	0.14179594133969828	0.11647693564907412	0.053487896861274586	0.05181282180678409
102.75	0.1461345649637157	0.13684418088876232	0.15327090807206148	0.14704036567540452	0.16143224457338853	0.1373318680776003	0.09112035175351219	0.12659645709130835	0.13476285172975988	0.09849213328431897	0.13618985169975772	0.1361446966074829	0.13687436006912215	0.12119308176678845	0.1359503826503789	0.13218296820117867	0.14108449583140686	0.12345932634726017	0.11300850095423969	0.11150995810561544	0.11834772131589316	0.08661858693377635	0.09483565578556494	0.11865947325071984	0.11941572266275124	0.14785796103680945	0.11861220562388157	0.13333778604252827	0.11459740856751538	0.11649111434559155	0.14404524918758405	0.12283963307776098	0.05198150128336402	0.051315967883654987
103.0	0.14722196602802284	0.13722619607467315	0.14955975508027655	0.15161392526831288	0.15765549165179463	0.1360515016533636	0.09145247202807376	0.1283284634186352	0.13377281573707814	0.09809836296681834	0.13243758104024878	0.1341475914805617	0.13232518021467618	0.11787458051971333	0.13902308170238992	0.1325365833447827	0.14602264541101642	0.11718395077009731	0.11228935096829039	0.11296895552143663	0.11809047177990135	0.08572935068720582	0.09304548685673072	0.12217974038465963	0.12351240810830218	0.14792033941781163	0.11859119435301581	0.13130766958885393	0.11116487729893806	0.12100026679289252	0.14360615914073158	0.12103389362974673	0.0521927939664052	0.05134281339331408
103.25	0.15332379909966565	0.1344596220638948	0.14926082382553837	0.15630218691957315	0.1577190645902383	0.13733939917630855	0.09080159231709586	0.1253688312364433	0.13170127967509945	0.0991391752235672	0.1324271000694806	0.13554299655034335	0.13005152376063944	0.1133157961919088	0.14415636623661382	0.12750524790870083	0.14401023900413842	0.11404009733454713	0.10641164144454227	0.11231650781716403	0.12015840527527556	0.08621147776542602	0.09404814323585714	0.12082246716397334	0.12413212555202421	0.14897434144137664	0.11771907579232256	0.13111629865334976	0.11278215464419555	0.11971630355239844	0.14410020846738458	0.11810556562502084	0.05260850893128652	0.05348842915420147
103.5	0.1516189636323231	0.1325483670038796	0.15590327127378195	0.15238480583751354	0.15791826938272013	0.1296459068241014	0.09025036411662514	0.12464463731296932	0.13309819468019668	0.09706970539250315	0.13626321177291056	0.13949080743737235	0.13346364955570986	0.1092622208481013	0.14490287526274623	0.11472434558506583	0.14213735662854388	0.11743516311844181	0.1112980950381031	0.11045317092396797	0.1216530214645313	0.08620395135351164	0.09312529903284526	0.1225812643380514	0.12571902716417585	0.15076506671138176	0.11983195314158451	0.13149222787223738	0.11276447323496501	0.11897267630028863	0.1432885474283961	0.1173616768645216	0.05218741648965511	0.052999789477994996
103.75	0.15251978153957024	0.13397685888355804	0.1507798113136922	0.15159944785369664	0.15540500173623106	0.13248877443132406	0.09023022462506698	0.12433380150526063	0.13128813508678358	0.09704834138087397	0.13616187940172425	0.13966430143465816	0.13438460567840302	0.11528254846486417	0.14788991522041472	0.11508670916456828	0.14436058090072437	0.12295744688840698	0.11604579314806766	0.11022352454419122	0.12171887114886398	0.08411140460605535	0.09358581944178192	0.12060934824709119	0.12211887569506685	0.14580681705834728	0.12069393632462266	0.13395549872383664	0.11131944339625706	0.12027914961628539	0.13854529514977318	0.11617774437411695	0.05210779586852452	0.052482243932158584
104.0	0.1497361221331012	0.13529305170240113	0.1495800106180881	0.1486329002081751	0.155310785731215	0.13801764395463764	0.09111842799495007	0.12419594557857637	0.12921645779523483	0.09926681397762334	0.1349026590672492	0.13994422550542301	0.13281529978948092	0.11824248286387733	0.14134191273196106	0.12779304431794675	0.1449294210324948	0.12283130102095036	0.11985423794789975	0.10882089977264674	0.12344584047829821	0.08473060914491029	0.09335367007837263	0.12093610065950075	0.12222810079919087	0.14383392339467327	0.12022024869487613	0.13776038664875392	0.10999668954150765	0.11982925674215972	0.13703938775136726	0.11831921076649704	0.052735477061662484	0.0532080931817915
104.25	0.14107162339967766	0.13798239506253082	0.15369452091415364	0.150930967282089	0.15468790428490348	0.1365111207816396	0.09338681673221556	0.1227800066202819	0.12813594061903755	0.09873289468887606	0.13296659829531693	0.13716589348204541	0.13432906196127778	0.11765290525278518	0.13638444993948412	0.14480917248282102	0.1479219195587314	0.11659832974258268	0.11902803210983177	0.10940611784733702	0.12211529451706761	0.08728375105106832	0.0916630671643029	0.12235827001319767	0.12185884958076272	0.14413267390698317	0.12001713831096258	0.13598494035374545	0.11239276879460754	0.11947144815759493	0.14065560015896025	0.11700065816968037	0.05201019542133266	0.0541273221351242
104.5	0.14542119432932485	0.13882526690782396	0.15447012772093985	0.15204418233639477	0.15529407249133526	0.12781513783492815	0.0921852976066871	0.12216919701893497	0.12647242173941287	0.09754001030046361	0.13086455542761685	0.138979483859272	0.13548847210057216	0.11723390554408042	0.1448334099885559	0.14692450611783234	0.14347076341934306	0.11707559269274612	0.1142513621532919	0.11403231657622796	0.11782251903995278	0.08665353925100032	0.09266241224668914	0.11732348037120495	0.11784611844449147	0.1487182138422898	0.1196981190114405	0.13482963216961708	0.11484450974892815	0.1214383591105126	0.14520630316951635	0.11766734335965622	0.05156731049052139	0.05383387630084939
104.75	0.15440417987164756	0.138188384716001	0.15304102636381572	0.1531645694639267	0.15619660248729292	0.12208424345380227	0.09046739305736622	0.12458836614864986	0.12760326493884416	0.09860676747155442	0.13236092620670428	0.1431792609179801	0.13506201879759605	0.1172285286547555	0.14526084871300102	0.13715835305124818	0.13853604431009167	0.12185957077375524	0.11236494755081125	0.11736295277287186	0.11563315782871798	0.08479739282141811	0.09237892447466461	0.12048228171700583	0.11612686953954922	0.1491672599855155	0.12032743573461396	0.13567074888018477	0.11466204827524065	0.1195660615268541	0.14427392412651197	0.11721638397589812	0.05340832026083045	0.05303647422918353
105.0	0.15675953681168045	0.13782272384888622	0.15105150764680322	0.15388139689561225	0.15741954672179873	0.13906878707243672	0.09082646801258218	0.12543517660263334	0.1298492235635912	0.10093415082837504	0.13516213692263476	0.14106543058614296	0.13496796805113218	0.11363276100461091	0.14159934184392137	0.13592042942086632	0.14179814081547876	0.12486348756831493	0.11401520952444483	0.11796678247312499	0.11551673751788753	0.08593517852696292	0.09171221868045948	0.12357114805762535	0.11647727698535632	0.14413969201937168	0.11875950424298223	0.13365921676912376	0.11263716807866439	0.11604860961878552	0.1411439716176235	0.1161451990600359	0.05386135607732815	0.05260127558453273
105.25	0.15439302331140023	0.13982644782276948	0.1529211259054464	0.1473653751556156	0.15822060605184735	0.14860797201677603	0.09155470078875802	0.12689931354606127	0.12763653605061082	0.09818730688927038	0.13836227599757867	0.14012998640991645	0.13932231128127825	0.11463728772312982	0.14473345591362424	0.1420108409434511	0.14506719064618717	0.12076440416548795	0.11370318288955174	0.11530584826757626	0.12279393572868683	0.08559503816366186	0.09039958561065749	0.12538127917253097	0.11997642792663786	0.14769564928204862	0.12013857683879461	0.13347020642571686	0.11371188540906822	0.11573822278864342	0.14394288782524475	0.11500151042614178	0.05252782821245559	0.051618540603747404
105.5	0.14809410835007095	0.13742189003673483	0.15002648161407614	0.15151284190978526	0.1590804647272557	0.1307579685251141	0.0922535532097501	0.1270554904397161	0.1260134487885668	0.09756725703196101	0.1388567255617904	0.13432440646414734	0.13776720456627858	0.11682502974808916	0.14727745045755242	0.1381588030631678	0.1453620385014464	0.11874587882842248	0.115000373321772	0.10941958425519399	0.1208441480843179	0.08522189530709763	0.09292943278212837	0.12580840966084528	0.12160223515962713	0.15452266777345064	0.120187365773885	0.13493377735018267	0.11202662634859999	0.1198726243607714	0.14572875303087857	0.11299633226394504	0.05214490383886246	0.0522252541578652
105.75	0.14246429080810555	0.1362352844691089	0.14963001934175632	0.1546422476340014	0.1608183665115598	0.12165546492374049	0.09120343151204129	0.12609501533724565	0.12922741855046918	0.09658739557906572	0.13781160171966206	0.13470256229201627	0.13492724304741147	0.11452380893279622	0.14453879811333017	0.12882442871732971	0.14262477111076483	0.12307677917744116	0.11591267663695387	0.10881631877358097	0.11607540410877111	0.08603825256021443	0.09385660276527254	0.12150230338081612	0.12269963669985041	0.15247083803685732	0.11689943914061175	0.1361290276823654	0.10994010375140907	0.12356692093678312	0.14612575999940577	0.11357118566549276	0.05228303088390908	0.052590485210635134
106.0	0.14550593024681235	0.13587170333039011	0.14779144972836622	0.15748095832781023	0.1589884827250352	0.13515149048881253	0.09051609152591027	0.12414834732949617	0.1304803307035186	0.0960352427673191	0.1381917348557782	0.1330068934418483	0.13944929179045792	0.11721770899176207	0.15066870242039837	0.1228678709754103	0.13925454678797927	0.11979111095323276	0.11322990190878046	0.11420937508982142	0.12391740091257315	0.08557554818628271	0.0924299733448796	0.11802610165825829	0.12583953867418304	0.15047929181805164	0.11553881282936254	0.13575526446971709	0.11316304788570776	0.12091646699324515	0.14833016780780525	0.11696152371193728	0.05202908747163735	0.05282675681027058
106.25	0.14856534956903766	0.13564434440826242	0.14768484803126822	0.15100588809151966	0.15882536982185766	0.13829352800280523	0.09096119557409162	0.12649515638878223	0.12871452546215892	0.0975656961626754	0.13499543872862535	0.1351114333431738	0.13771347499042633	0.11582260096407135	0.15420496170975248	0.12381880212374455	0.13735011479543083	0.11920897059947727	0.11393951651694507	0.11504277734574876	0.124665980797956	0.08306468847261397	0.09164487946535041	0.11579958464652937	0.12626152719638392	0.15042270965000532	0.11628909281032121	0.1350788573974693	0.11472656238149322	0.11920568754864475	0.14873526787490426	0.11846421710898074	0.051441138036908654	0.053523802166951136
106.5	0.14555162375262287	0.13505699459302467	0.15319130889423124	0.14498500863342637	0.16032212035480833	0.12232483987794106	0.08947255831603004	0.1287281067296908	0.1300981550737958	0.09616174739991942	0.13091475085084905	0.13929340329405876	0.13856346189223745	0.11343203552701285	0.14417573203507517	0.13387382395101	0.14070856695650433	0.11689017211972424	0.11442865287447512	0.11354852074574857	0.12610178175709852	0.08265157289518618	0.0916567046855243	0.11474623218181663	0.1256568374571992	0.1418836935067498	0.1180878677846723	0.13732486422291226	0.1136723362342858	0.12077976392269121	0.1457168419312131	0.1170373185109062	0.051502721611795046	0.05433363571571673
106.75	0.14671227177583562	0.13119521464653033	0.15179344120641183	0.14816337520420378	0.16298423381967275	0.1312884773455208	0.09052270124632152	0.12535314230292602	0.13127283376562976	0.09594852384682272	0.13691969963331535	0.1353820421556965	0.1395064839301808	0.1125141613736473	0.14520075761781173	0.12762267514901204	0.14092570355594095	0.1189239960405212	0.11792314534114105	0.11119056346387374	0.1272895417195725	0.08436411895328165	0.09285078468583202	0.11645733310999357	0.12830334043528635	0.1430243454284873	0.1172728286336266	0.13664237477917926	0.11273411036947056	0.12121452620580504	0.14460068601862247	0.11827960426014864	0.052410846253688366	0.05401283184968532
107.0	0.14499844546049515	0.12972722544976925	0.14883590488622342	0.14239739328154272	0.16237081121806313	0.13808084999745984	0.0910846373035325	0.12206814075218121	0.12790515699017826	0.0952784479633107	0.13746123605018243	0.1392790952421253	0.13720064902987014	0.10920562783014776	0.1445249649981905	0.1252284073794697	0.1405740736065722	0.1227215251148239	0.11148624802973968	0.11052357354865981	0.12228733994767862	0.08489417239573148	0.09143395552524876	0.11893667622717616	0.127442064785971	0.1515250327186918	0.11765484469684444	0.13317253280326363	0.11250372814802878	0.11921865285424794	0.14612474428366828	0.11913784946890368	0.05194884703558959	0.05422666165734157
107.25	0.1458308269558395	0.13493890684057736	0.14736677611280413	0.14939290570496505	0.1586871407367456	0.12884442239024615	0.09263763786886509	0.1221588009918895	0.12336143851657909	0.09545730374045809	0.13388659152452603	0.13871727031660092	0.13713992177239293	0.10695086352159373	0.14272947894477747	0.12805635162114767	0.1398611225143224	0.11681825624836861	0.10623694933100987	0.11294892078979211	0.12332534725321188	0.08371642787429809	0.09217550825601072	0.11769164799679796	0.12437763064574577	0.1520759648337096	0.11834493391465019	0.1344613025054221	0.11526064289728111	0.11855423545391831	0.14544645443472617	0.116354797163342	0.052872307345429796	0.055027538896847965
107.5	0.1479314626735717	0.1343236913093272	0.14710584031420806	0.15151063392996966	0.1588335806959992	0.1305975356056591	0.09326231295498541	0.12347987455966697	0.12331372341217789	0.09709545236021487	0.13550877848784365	0.1385562324875812	0.13824092542650632	0.11149973996846162	0.1456850367445847	0.13427022456001303	0.13600450507621892	0.11984202410682898	0.11398148989988181	0.11564619975789676	0.12444051696922367	0.08280732581582852	0.09341887156446717	0.11427629904777649	0.12332341625684923	0.14712971258139065	0.11930020447900226	0.13833901663931114	0.11671071649839215	0.11925654248786756	0.14599978770031105	0.11561329779977447	0.0531399771722847	0.05386224806921808
107.75	0.14736965344989073	0.13181178868954077	0.1460263779509311	0.15255868778136922	0.15852441032350847	0.13641963038540064	0.09132548969040269	0.1232411762700267	0.12736723296488048	0.09655346623334511	0.13375253834813836	0.13984451302539952	0.13949596033576572	0.11483008258699465	0.1408259895966558	0.13552745567747573	0.13489237964163714	0.1257507198528208	0.11573684364129899	0.11325627757688875	0.12498809765989156	0.08460831785460221	0.09386601596191624	0.11850186908383935	0.12045273832397713	0.1405806427015833	0.11873427411993827	0.1390243404750558	0.11483838341936888	0.1172294349436592	0.14401563062699788	0.11670334905346628	0.05247832588858378	0.053800888576844313
108.0	0.1423611128224448	0.13504762891146968	0.1465022609060015	0.15383650211694988	0.15963792562147297	0.1328401268456082	0.08987638364470985	0.12403592392645262	0.12832510692769525	0.09571268410443255	0.13590311833944704	0.13913626059844192	0.14081725236890213	0.11460198058919961	0.13741290347382476	0.1327080913806542	0.13736393851507656	0.12332742406382087	0.11137194171798723	0.10666231321610826	0.12365464373007651	0.08586048291455843	0.09347595423618801	0.11867610336695884	0.12096492467704627	0.1415111514891017	0.11743743144606451	0.13693656818811875	0.11464650681674018	0.1203007133473584	0.14586467685973284	0.11673115319346576	0.05252700935451089	0.05501269857906063
108.25	0.13541360692651708	0.1317165762938649	0.1506539742673969	0.15149026611168637	0.16149039523973968	0.12749798672694923	0.08835320288130212	0.12599883152922506	0.12700925235975966	0.09617919078502848	0.138262588814617	0.13979835817311725	0.14505133929845043	0.11527925460485443	0.13919134682153095	0.12913290190350224	0.13937634298010793	0.11879011360354298	0.11476341875238757	0.10658722514082655	0.12218216460353407	0.08436564241840956	0.09133610537615852	0.11686042196853377	0.12467518230213692	0.1427661304269064	0.11646474199706415	0.13607619258251308	0.11634080461442674	0.12091431476276042	0.1466630768395048	0.11315591561006409	0.05262520903163752	0.05447806069775028
108.5	0.14158577838970787	0.13078858073591532	0.14773899550505692	0.15122513246661026	0.16052862271642618	0.13502858794330327	0.08879650257755661	0.1258570230183793	0.12976156818411463	0.09691858929726743	0.13645827846512654	0.13704649784608122	0.1414662610616882	0.11584440406912609	0.14118739347720569	0.12294056785279835	0.14179798266351507	0.1165534151122444	0.11343692354511749	0.10718226025909681	0.12251785022149295	0.08403821837233524	0.0928894491483133	0.11898671274772743	0.12227608146946485	0.14387856472323116	0.11668584321579402	0.1357214086365027	0.11621413157805688	0.11625424274496615	0.14288940254956645	0.11092343494585373	0.05277206140800589	0.05346354520126768
108.75	0.14309571698664794	0.131962615631305	0.14788141985733344	0.14770098513832933	0.16087305911746133	0.14031782265881693	0.08854407005819517	0.12507170285018887	0.12998507342897145	0.09644846554109904	0.13488690287291777	0.13939218719450303	0.13806157113068976	0.1183052592183256	0.14242467947280116	0.13155441774041113	0.1416023531141521	0.11634938919880344	0.10951322035360667	0.10732910027798886	0.12218141712860248	0.0849627614423672	0.09392811193308687	0.11883822316094803	0.11994214712720078	0.1478881438970348	0.11703829001368694	0.13340246811813009	0.11498840872889346	0.11431778428190235	0.14717103361787992	0.11375269150053587	0.05191836810803308	0.052699850635673486
109.0	0.13545135757309207	0.12878065974478703	0.15151571547726275	0.14698044946899688	0.16296304496095845	0.13211170354029597	0.08907363762157142	0.12375098364535957	0.13119279238951573	0.09459342193944828	0.13699023894368828	0.13304927729135066	0.13779840106645325	0.1176556710792782	0.14392750631818968	0.13749639366162658	0.1415049255812349	0.11559022317055223	0.11486706994438074	0.10868914262658556	0.12669818774643335	0.08549743748570125	0.0914306867614351	0.11881462541103964	0.12090550828613048	0.14641635907462713	0.11607606316908993	0.1347320658718309	0.11377808562399407	0.11588710484459061	0.14892779728040048	0.12013312658767983	0.05184794286376422	0.053482872752685914
109.25	0.14373899831200737	0.13224815024869382	0.14782021241233323	0.15013716053789455	0.16108293219207623	0.12201181398915065	0.09007218431905355	0.12370319848861457	0.12917164082095411	0.09652733435038222	0.1381745626772662	0.13099024273530288	0.13855826986966266	0.11367014713732956	0.1435985652263835	0.13112257509945086	0.14150445419805685	0.11976005797519003	0.11863958457353081	0.10665837300611718	0.1268516693423355	0.08659057743964728	0.09116785587456613	0.12202741513173937	0.12050738058670171	0.1462997215802464	0.1174641478915953	0.1365158513087831	0.1109602154533604	0.11997969873836749	0.14922091555300016	0.11985421765803904	0.05228726785741126	0.05455384018338544
109.5	0.15012502291083676	0.13418515813371099	0.1452190201097121	0.16224560395576978	0.15970867213971832	0.12095766791216754	0.08966815749713337	0.1252170076428174	0.1252403213492664	0.09807702207718635	0.13768676337359317	0.13424220920484986	0.1391572547144496	0.11613236951342965	0.14447207674013418	0.12189058447717009	0.14125558241709824	0.1234267939781762	0.11839363693243983	0.10881078715600953	0.1224202959643103	0.08421831557074091	0.09300883594939638	0.12222790634902404	0.11989098412309784	0.14487549333822963	0.11597767025379724	0.1365639395236326	0.11280845574060491	0.12148022270719362	0.14367561357415531	0.11307555218165759	0.05264618885560852	0.05432981359832131
109.75	0.148086066239442	0.12958480173284181	0.14558493963872512	0.16007630772658624	0.15852413065463997	0.1319669559761707	0.08957063848819936	0.12417090521553846	0.12516421949645368	0.0948527721005603	0.13640767225123546	0.13265990699454674	0.1400209439541344	0.11946899880206903	0.1439586167528879	0.13300409281431624	0.1397661264180138	0.1236727804850936	0.1174266001205568	0.10710932352026621	0.11825147609431225	0.08188307093191358	0.09437776736309922	0.11931723913515198	0.12300696214546884	0.1450714105332401	0.11340514468671846	0.1425470759330585	0.11591766325345916	0.12104625419423089	0.13967794172097012	0.11223599785284993	0.05256062304364733	0.05386042701063207
110.0	0.14689492725661826	0.13014830012167528	0.14023518889640268	0.14166973505035507	0.15835207284937358	0.13234676994707645	0.08980494473155984	0.12701576119677324	0.12792907371728923	0.09453779428157233	0.1331605311977609	0.13093097683740693	0.14019694057874657	0.11687184653136348	0.13937083012214763	0.13973417715918782	0.13621441353867897	0.12027016489568017	0.11843153242562968	0.10516751550515877	0.12094952517386486	0.08247879847371963	0.09279736925875358	0.12256895905123034	0.1275251291672832	0.147850228006713	0.11614015715854767	0.14273020734385616	0.11633771518122274	0.11992497068080331	0.14430808770081407	0.11215948828305894	0.05182839972642666	0.05395147356167947
110.25	0.14447750243453714	0.1300409179164672	0.14307053341270112	0.15366208307107174	0.16459163163848775	0.12185338129653446	0.0874579593085045	0.13075617682048704	0.12788874454113142	0.09784957708704793	0.1345133894554907	0.1374522974471703	0.1406754335654983	0.11762090974131102	0.14056076325417502	0.13078030521164652	0.136631045828006	0.1160694456871545	0.11533130812356668	0.11197524014521686	0.128803990543397	0.08545042764534219	0.09472602259890324	0.12132532791854016	0.12480841197528236	0.14912482007118347	0.11714266561371679	0.13483280414047194	0.11613550187409136	0.11967199469466265	0.1471182713310057	0.11418992968834146	0.05112470552776941	0.05436261224880064
110.5	0.14117208506868142	0.12697993367422158	0.14281990303488276	0.15382057692223813	0.16086572245243339	0.12299845925229229	0.08740622842106131	0.12660822091421317	0.12213870991716753	0.09756063853462045	0.13577625061944668	0.1403891797788737	0.1423650444988141	0.11984212198930078	0.14414554690129314	0.12364634182783328	0.14032534007938374	0.11792115127322093	0.1173042116693843	0.10979200008050741	0.1301524912896878	0.08641942075750539	0.0947926816528475	0.12093091338025512	0.12582417242514343	0.15018157430725196	0.11881942648439811	0.13599397070830682	0.11408014761617709	0.12319440899162659	0.14965691781677362	0.11556945363326418	0.05260329478304935	0.05379279951453326
110.75	0.1403316354179008	0.12808968669544837	0.14239127428343434	0.1527410306486925	0.16221214428676003	0.12495580761324779	0.08871261829863265	0.12366323322062994	0.12421826161936103	0.09797931794778914	0.1350268217742383	0.13828684228034024	0.140916481229938	0.1218636976746183	0.15393049401910652	0.11241158907297925	0.14117121652254724	0.12004643274443974	0.11692954404477326	0.10491394813307534	0.12222923278527764	0.08489190009709603	0.0939257364875617	0.12186395854340776	0.12863614461234027	0.15080136512868833	0.12022831792449437	0.13875029514218404	0.11280338038496611	0.12146877088400754	0.14254015215537952	0.11410392332181343	0.05257737435159784	0.05492487863327689
111.0	0.13974120531638493	0.13042152599076143	0.14478809611149276	0.15496987815013236	0.16454497023552295	0.1402532427918203	0.08850463516492976	0.12657542162888283	0.12784330192742052	0.0966423103810249	0.13399034242721197	0.13712772107716495	0.1427468229666689	0.11782537060704054	0.15310348381122924	0.11877967543058128	0.14506366823078864	0.12186755003149995	0.11359466587688109	0.10740257288234634	0.1230565014329621	0.08513445301233775	0.09500926307032338	0.11833617098283493	0.1254265248464007	0.14462270690257997	0.11780842360385417	0.13973927103726028	0.11093158606416806	0.11810859049234629	0.14149588178272116	0.11653129161884378	0.052186727951278544	0.05529661877440595
111.25	0.14101718690993875	0.1296587972187848	0.14594725571970213	0.1546046090010191	0.15924518903181564	0.1438537225187385	0.08891438782175659	0.12595920722837073	0.12741480777712366	0.09397139080587502	0.13105290955548093	0.13327952557716766	0.14071839897146682	0.11699201393497974	0.14835460755219482	0.12555619240645205	0.1440996408083483	0.12401360300271516	0.11462288290259452	0.1071478060046909	0.12964047000434553	0.08428953895361097	0.09183067272078477	0.12207168575312013	0.12271939657376538	0.14422619003277506	0.11836917477859397	0.14059589803452552	0.11126526905629523	0.122732308063995	0.14901696342758042	0.1150418480245203	0.05289193131046636	0.05505029978881322
111.5	0.15234925042518768	0.1320722589922242	0.14684543421732016	0.15021606967928092	0.16481475853630867	0.13434392697418587	0.08726076205034049	0.12762616753111075	0.12782129912737825	0.09559621278376937	0.13287655690883035	0.13373245779963344	0.13808542970435134	0.1222986234107861	0.15479100286608993	0.12279160938841432	0.14227146408810296	0.11716567336976329	0.11477998830971042	0.10371524026357189	0.13140330346842094	0.08428451469363382	0.0922948841949608	0.12726388213758946	0.1242948796838998	0.1473830753255716	0.11758640182614866	0.13773214345888407	0.11665390767065473	0.12638486490345419	0.15205760260178297	0.11440761827393126	0.053363387227795496	0.05470344129210121
111.75	0.1484156077135252	0.13327147002484077	0.1482515238797185	0.1392032731401092	0.16681805250550147	0.13036455136205363	0.08777521604842267	0.12949667321539113	0.12624565817705055	0.09408870363867258	0.1357369235059149	0.13682115268228473	0.14256114535796913	0.11738468345709012	0.1523709618717633	0.12014708164636548	0.14262522540264413	0.1128371812461822	0.11230562713512689	0.10695631772578341	0.13036849880458234	0.08368865035204813	0.0919991043541902	0.12488891258411554	0.12773747831405538	0.14219243242328067	0.11846480571942143	0.13337852940280331	0.11567213221134123	0.12507811761982882	0.15533526147681673	0.11311158368640199	0.053074167510448154	0.05330770231335922
112.0	0.14647745051650454	0.12834731564721283	0.1417690294058922	0.16015535694352356	0.16403721257162066	0.12920448187675465	0.08900938024353644	0.12874668887867022	0.12526449686859506	0.09366711341332562	0.13367742184432085	0.13653987132178327	0.1422846063343415	0.11056928955149062	0.15604262175148845	0.11998755634080711	0.1418457730432922	0.12017700535347922	0.10761938289007628	0.11030684149750945	0.12567084052745672	0.08236666957388115	0.09074830199023491	0.1275026332005642	0.12293156387373824	0.1460978209998394	0.11927594602366241	0.13587182112501017	0.11197892990490309	0.12400024124798854	0.1496721748131689	0.1129344021243906	0.05144063533485458	0.054230204344732455
112.25	0.14214646042147072	0.1258069843738523	0.14089687124954597	0.1638690627899625	0.16420503577645895	0.13388257557671113	0.08874037137001764	0.1274352722391662	0.12387457991032318	0.09333069751776557	0.1350205228757428	0.13455233781074727	0.1408061973572861	0.1143704024438715	0.15648139409027614	0.12737601117314143	0.14426158659091615	0.12193935839000519	0.11086980273417289	0.10774756463064204	0.12802269761492	0.08314738981413698	0.0920764776714136	0.127324500341563	0.12362651636856177	0.14589877339147447	0.11939572547425872	0.13945502009536986	0.11288032237227588	0.12631756678133185	0.14655861749052285	0.11463687897485537	0.05257056259081618	0.05455708671628971
112.5	0.13784386158784023	0.12904010158409032	0.1414440517419979	0.16059847035649416	0.16362186534108095	0.13106986918218377	0.08864056430925807	0.12775855099902908	0.128759524829264	0.09292330026738904	0.13623150354443989	0.13290006952237787	0.14110097384057915	0.11270310233312433	0.1559834876963058	0.12743713001570975	0.1403925727042328	0.1213869853609949	0.11283445166233805	0.10671328705991985	0.13369712398453173	0.08410068985834594	0.09408948714255831	0.1214269440016459	0.12795523151428473	0.1453463314101579	0.11656573076842557	0.13821067980339158	0.11403531127105855	0.12346185891257037	0.14807009415954495	0.1145105119262097	0.05314343890946856	0.05426635631607956
112.75	0.14699953927680798	0.13150673432768192	0.1405776194424811	0.1553913525718128	0.15764873506854554	0.12705138407946193	0.08882553243163965	0.13168128616930114	0.13211602322043287	0.09365080626146055	0.13745991030384394	0.13745994319511218	0.14402950027561529	0.1105692159878829	0.15798756973386105	0.11763264069212014	0.13858785054056807	0.11925559459458294	0.10836442681907153	0.10645820828329919	0.13126190428328158	0.08373332372548155	0.09211631452033466	0.12291479166823205	0.12701790495846035	0.1490463477714388	0.11671996969971656	0.13793107790982528	0.11403100263662787	0.12222142093881916	0.14604022908420525	0.11526666878931835	0.055272329526888	0.05458686776628192
113.0	0.14441451174953726	0.13040428565920342	0.13668554521798718	0.1480385627306667	0.16136736990205067	0.12701660247179314	0.09013199977127406	0.13054165653869396	0.1305749669618092	0.09226695077453395	0.14059380389482298	0.13963249508618217	0.14944460628578768	0.11475335945727586	0.15260064099816484	0.1213502479639073	0.14178411680331132	0.11847332022505412	0.11095759181474493	0.10836315415564497	0.1326275351208516	0.08278903516376583	0.09035352643797454	0.12314660572436123	0.12421589760710255	0.1510048481968966	0.11846508796911516	0.13741682511471648	0.11456514952956108	0.12238907478444039	0.14461017702562912	0.11362548248699385	0.05610926746002736	0.054213158753507504
113.25	0.14340435296807305	0.13318745818128375	0.14141174052946665	0.1568608372368657	0.16722025927209536	0.12943267668232408	0.0894514031698429	0.12537440732961166	0.13063020400654501	0.09423061563375504	0.13563409548855068	0.13765588950403812	0.1473599855000298	0.11540049604445589	0.1540027539240395	0.12788883265853804	0.14445528499216898	0.11922307692608788	0.11801559425062813	0.11007828794076634	0.134895866707294	0.08412123323759006	0.09223385730522393	0.1214157405317048	0.12245007204877023	0.14575251596719102	0.1142159649071274	0.13718169353625834	0.11659776377876119	0.11908956543987814	0.14473943811351028	0.11364289095240175	0.0534648106032614	0.05505279302493579
113.5	0.14412123841674387	0.13522234035232034	0.14243097833670332	0.1547386813668791	0.16424425785831126	0.12722964415589103	0.08954951684873762	0.12570310762202017	0.12996732795068913	0.09478957038039366	0.13562364195507862	0.1379980204465898	0.1456268431443843	0.10945257501788536	0.14810106175423524	0.1283359087267652	0.14036043764575365	0.11996015300088156	0.11501512582760118	0.10953022150415007	0.1289997076146684	0.08497901716723712	0.09202516997199735	0.11986262592763541	0.12787226417579478	0.14553941514738916	0.11136509499681378	0.13847214577432307	0.11570130013380721	0.12188691933045051	0.14657452968629325	0.11448323386996226	0.053301718186173554	0.05492092154096188
113.75	0.1432172922507616	0.13544801247850527	0.142837002676383	0.1532431446345283	0.1626045662592154	0.12729590883348138	0.08868720696783677	0.13139807248277535	0.12723179222875883	0.09309383001806519	0.1369924104031056	0.1352091612094768	0.14699552687638992	0.10963606585586712	0.1406883327531062	0.12845788788618082	0.13970763789386	0.12223196651025882	0.11285427044812489	0.10983720930228004	0.12270795939563768	0.08522403876513443	0.09241552896675187	0.1196493626195354	0.1273049211950491	0.15148488144355912	0.11228805491591412	0.13888022298481856	0.11551957156438682	0.1214983609466458	0.14689816770746691	0.11344612138813423	0.05283268000169703	0.05363499264846957
114.0	0.1446177777976228	0.1337843505946238	0.14276610021911204	0.1546825744974657	0.1607611992843527	0.13582953865778585	0.08588819063274401	0.1315435316913803	0.12490556772701053	0.0925665507259756	0.13500801411727126	0.1369188648723671	0.1446702577188124	0.12088791093724349	0.13815117411055286	0.13061612646650023	0.14043408718443287	0.12234162322205784	0.1145673587313103	0.10728938876430251	0.12666059424828258	0.08495797316286033	0.09229068885702019	0.12376623210291003	0.12606512737017345	0.14937735982461886	0.11533392075027114	0.13661191234712192	0.11711865236021266	0.1206117874518207	0.14561123739282003	0.1152566246899971	0.05342797931977378	0.05515618288825459
114.25	0.13730587925080856	0.12927747442978926	0.13951422113465875	0.16271357234426106	0.1625743278839823	0.12601544876612308	0.0860859497887816	0.1277243933080187	0.12555572307990706	0.09376126137068509	0.13599830093375942	0.13892028063603867	0.14553045863214745	0.11767132893777676	0.1445238444111426	0.1345882379407307	0.13858340624155824	0.12191291597928701	0.11606340072441915	0.10436245071826251	0.13675778252825613	0.08253898262006515	0.09119042746627515	0.12200895207672892	0.12793254098343573	0.14904514999584884	0.11644510098685566	0.13656989858431456	0.11794033685573899	0.1259953351999309	0.14609771525900328	0.11391892848576392	0.05354040882352311	0.05631967072252618
114.5	0.1343451850466834	0.13036607948103313	0.14008342379470895	0.16228805150278813	0.16643307439636412	0.11922894578694146	0.0862643936759901	0.12436948319272158	0.12702512186514014	0.0931843184552948	0.1361941851486295	0.1373401631004443	0.1469545255873588	0.10830673953433276	0.15254514713534856	0.12839782358520013	0.13810009378855354	0.11765615614115833	0.12448687515016356	0.10662307811283543	0.1331499726972494	0.08205888152280588	0.0902747155847258	0.12191036886790732	0.12865240041973844	0.14464601198398194	0.11654095414086178	0.13691180473290157	0.11566718561705307	0.1250652690956353	0.14445881845610622	0.11152813031630979	0.05461787733530029	0.055540402324481715
114.75	0.1397395965212156	0.13458373564858625	0.13754823410674205	0.15240683283974388	0.16270339275239815	0.13108754260477842	0.08776934880104441	0.12264891496137592	0.13019772279404546	0.09104339979593343	0.136596727321436	0.13308047177213825	0.1487757803220275	0.10817853035304813	0.15242297816750003	0.12656768138059152	0.13480241587951955	0.11990277355840277	0.11813314662540142	0.11022898109368813	0.1266413514548182	0.08254509070998882	0.08918500779457832	0.12252695659236433	0.12599145397973358	0.14378377237761752	0.11656542654937321	0.13707923318275964	0.11362929031249282	0.12301807248050253	0.1448111611028253	0.11466058053042284	0.05605169621812471	0.05559224228393885
115.0	0.14818869517217648	0.1344846073082702	0.13745680104507915	0.15659370040104428	0.1629803463977351	0.12706025682316996	0.08706340366775589	0.12497055336894572	0.13022201309520137	0.09185674491965738	0.13230977927593784	0.13380869631230477	0.1441466031487973	0.1100221940446549	0.157401365665319	0.12456093766683653	0.1379051054400488	0.11768948149539829	0.1125364947360882	0.10866828845160215	0.13045291241008117	0.08283686936462763	0.08956507168701111	0.12436486409138266	0.11683546001040868	0.14643571380168663	0.11532445962316677	0.13696208170262186	0.11705497690485316	0.12817484121747014	0.14440576632365393	0.11564581855922837	0.05442747790190296	0.05734658637138625
115.25	0.14233665805545673	0.12947008157844878	0.13805708989313079	0.15209723953220602	0.16329837217368687	0.12050693480880027	0.08527829663030086	0.12428425001063607	0.1307093046783255	0.09144098468119821	0.1321470402853202	0.13337538484306802	0.1375295248882149	0.11478839666286557	0.15164346418553193	0.12477579544701678	0.1417685241637629	0.11439332520013165	0.12360259670058248	0.10666814894524304	0.12660141564699007	0.08234724720329734	0.08905694942818033	0.12626298829875346	0.12319455432144473	0.14450115703414274	0.1145946107272208	0.13649736361791723	0.11682409025744277	0.12345045081600557	0.14466960030728582	0.11684513244168666	0.05491083562070099	0.05845284239607901
115.5	0.13840097558895567	0.12731895529358217	0.13941597669123837	0.15942316921494537	0.16034173729258938	0.12176486812466955	0.08485477218014886	0.1233402703089671	0.13208038530627164	0.0927341350382271	0.13657240332772536	0.1385410702915372	0.13979853826775232	0.1158354802057457	0.1495635503200852	0.12590722443939228	0.13771736790145614	0.12067454564808576	0.1245049977635468	0.11091383088948095	0.1228004817541621	0.08063654648426169	0.08998669868565579	0.11767298407156586	0.1259081656660245	0.14699562251110895	0.11340284489942475	0.13623353555287396	0.1154137990052977	0.11940346158031268	0.14881975664956287	0.11449990520517331	0.05496909442879659	0.057460474867148136
115.75	0.13969085755731137	0.1294955863463075	0.13877388668111648	0.16323500606732527	0.1613592638572103	0.12408822421391498	0.08536656617344786	0.12598637471371452	0.12827612300840785	0.09236249327587406	0.13304021459667176	0.13984856310937657	0.14295541042573007	0.11651119191441987	0.15575976144756853	0.13267959602636392	0.13797785744125274	0.12239307339501516	0.11688445450930404	0.11445950516197734	0.1260056798394766	0.07977571896437514	0.09178988725700334	0.11871503271958841	0.12233935300785925	0.15915310705095562	0.114132116129694	0.13952594916458938	0.11593456591682394	0.12587419579470752	0.15072879943774092	0.11502648742238004	0.05508904557198011	0.055518634843559886
116.0	0.1368613068812223	0.1334541140625749	0.1371210370743696	0.15974123601176388	0.15853184934622985	0.12292385236965929	0.08714069403654158	0.1293237306783682	0.1295021324436997	0.09054564908873627	0.13267236711973143	0.13371331030028302	0.1438000159123529	0.12177674657094187	0.148591172761068	0.13301032257241874	0.13990355718262634	0.11778627204807032	0.11547103241920802	0.11123174885613324	0.1261809453417991	0.0804110944822367	0.08952852354393066	0.1293297515725308	0.12356107422015551	0.15873206501739748	0.11516078117496831	0.13897007747628476	0.11454028990385945	0.12539620485799927	0.15378802822121745	0.11492637237283593	0.05508222331143519	0.054527819084361634
116.25	0.14078171113242857	0.1342884408998414	0.13916462996271892	0.15816065135818932	0.1561598131280436	0.11896905923811221	0.08603990338265675	0.12542447281129807	0.12901944391746772	0.09066257050776426	0.13557085255610302	0.13455132236758163	0.14134117639529492	0.11638766648813342	0.14588491823790986	0.13399262053896271	0.1370984743006023	0.11458102447665863	0.11754590329136219	0.10937076150643257	0.13020377107074596	0.07970528540407017	0.08996464157412654	0.1274907170820765	0.12331278151900504	0.14488098775667915	0.11685677884548866	0.13831063130593313	0.1165578204925336	0.12277430133695895	0.15376450829866148	0.11232793807819244	0.05404803311974919	0.05496367521434847
116.5	0.13729803943634653	0.1313976338877382	0.13894483866133073	0.15186526711061601	0.15670078617748015	0.12157422143963191	0.08644282581952124	0.12175861701009752	0.12668486050118566	0.08946301131420908	0.13888205637121967	0.1359665071478182	0.14373006399993357	0.11464685525994112	0.14477410498339682	0.13611755974263476	0.13604594386938168	0.11680664185535672	0.11866280849446531	0.11081377742256553	0.12830154671100563	0.08015564445658278	0.0915296950424197	0.12492630504324823	0.12347267173937755	0.14286771988368013	0.11603416236166633	0.1406086856931405	0.11695613963978568	0.12281567549628344	0.14545173956052604	0.11224839573592195	0.05510249336098563	0.05537212216715045
116.75	0.14235505263149864	0.12978215472818902	0.13893596474124878	0.15826108501999564	0.16111080578170178	0.11928448964621224	0.0879414527290508	0.12336583348749713	0.12818935234340176	0.0897915434192952	0.1390268268424034	0.13497464088256947	0.14380640558044974	0.11862965961703717	0.14756270492601672	0.1255108632286945	0.13129638041916872	0.11909891046565248	0.11875501061728981	0.11027717192605314	0.1252603852307638	0.08262071077274671	0.09084519128732141	0.12201779329934873	0.12215182738484578	0.14908914052465344	0.11390688370333768	0.1375004257711475	0.11660945559600701	0.11874847724248974	0.14816461876442374	0.11304930426894363	0.05413499064499743	0.05500628753664855
117.0	0.14152122029368447	0.13174154664589738	0.13947599614115458	0.15751675248242772	0.15935502506334753	0.11784123551849345	0.08767956275598435	0.12800839627584776	0.1255751387902777	0.08996578303548665	0.13658108575558428	0.13243212788295705	0.14320490331738217	0.12297351959951612	0.15628724863190535	0.12782071517543617	0.13139404505178598	0.11504431548129114	0.11416488962638274	0.11161016204965	0.1331327588580012	0.08155513748937016	0.09072259883443992	0.12086002592211828	0.12396751415595492	0.1504978188277543	0.1137531099206228	0.13541489017004757	0.11765654324889273	0.1167964151781578	0.15002167662786622	0.11872964307250922	0.0529327878062108	0.055325710600694904
117.25	0.13569576423461016	0.13062063526618675	0.14432229615723133	0.15813519536192014	0.15651246780983027	0.11987613294223218	0.08621761086230312	0.12824545594709733	0.12648804823592133	0.09031261270906804	0.13628144165712516	0.13180259471624284	0.1424418134890573	0.11980046747699856	0.15576497810421447	0.1373128180315723	0.13847943058337295	0.11947132936153042	0.11475659895769161	0.11104908803750567	0.130889341156416	0.07945953969781665	0.09224993155066111	0.1246474953360629	0.12328922243746196	0.14887498973829866	0.11547531728374415	0.13888089701905199	0.11800833309983554	0.11706263289754204	0.14558583908437558	0.11598188420372801	0.05372355681723612	0.05643840776530735
117.5	0.13516618197097643	0.12895296134832085	0.14493582473890793	0.15571427345438973	0.1544968518719633	0.11770098020007054	0.08696145568407238	0.1254040479519971	0.12531920560642795	0.09053150792219315	0.13359927270656524	0.12990026165860677	0.14087847912753979	0.11312220150179486	0.14874104898141374	0.13168994637755183	0.13783321037687793	0.12555171377701926	0.11701402433868989	0.10743665990102741	0.12502968578327323	0.08050307946152621	0.09141865318933391	0.11661350407288845	0.12243619202934555	0.14801200840936313	0.11654607314522683	0.1368244316537639	0.11889896840878904	0.1152897860247601	0.1508601706162229	0.11094846701540362	0.05239151781659087	0.0551550045193543
117.75	0.12675689645640134	0.13133850971492	0.136025346551157	0.14376360433882665	0.1454139654263791	0.12196896948206597	0.08755819473033316	0.1250574353176309	0.12364498497266022	0.08823528225289809	0.1374497270946974	0.12635726877095751	0.14320177638802958	0.1127221828771583	0.13554887350600622	0.10674019752708837	0.13428221435374885	0.12149489246512751	0.11592760687409784	0.11436523167917184	0.12908008099473528	0.08141415380966334	0.08836649876980592	0.11113343833709545	0.12538441447073154	0.14622644445934738	0.11348354291409804	0.1321577545459751	0.11737979707901953	0.11982430407562522	0.15139247296256134	0.11357390932154438	0.05252750201114965	0.055217681993683876
118.0	0.14458135612480963	0.13095265699240405	0.13876104199191053	0.15888858937568026	0.1502220399846389	0.12771595957998358	0.08662942658466166	0.12565813464424128	0.12767583566325574	0.08748249405145395	0.13688859246965776	0.13150740135398278	0.13980322505139517	0.11472408688150476	0.1391090871203676	0.11085626269935968	0.13589477971982164	0.12321304463087292	0.12234983679567615	0.11674414473605756	0.12772286060971136	0.08037528088166639	0.09128539956715001	0.11708150976487167	0.1251780034703072	0.14338406536703574	0.11128855531935002	0.13853840204061543	0.11860102733288636	0.12242217362430016	0.1461285455191811	0.11224356553293832	0.054066034145188235	0.05754073666391357
118.25	0.1476197003046906	0.12674742877623432	0.13977301800182798	0.15866277352045177	0.153191474466576	0.13122287069227836	0.08651370492434235	0.1257569832378777	0.12571041225943408	0.08798695956422921	0.13544317566473826	0.1339642756592545	0.13942883298938838	0.1168273517366338	0.13936405926029002	0.1213936603283772	0.13942587948192822	0.12193566029789349	0.12211576628576684	0.11225643951794896	0.12226450581681432	0.0801321126135943	0.0931513025688488	0.11939331360985575	0.12302038835436861	0.14245632163193722	0.11302535018817304	0.14096929462086016	0.11953942035353397	0.11830013692383363	0.15003117170199773	0.11101007283971859	0.05427573483753886	0.058548871862838636
118.5	0.14549227940543308	0.12732152743490233	0.14105166571213568	0.14998851482232134	0.15541924462162046	0.1289162675366175	0.08634027131336582	0.12492004413770842	0.12507597896461567	0.08866850413849876	0.14064014342833037	0.13058302281346112	0.14168934476790798	0.11389494886623278	0.13904521190812189	0.12421762077150883	0.1379918528077416	0.11909905527021734	0.12071270666089974	0.11016454987490183	0.12631623269143744	0.08030916488376416	0.09253005862697226	0.11820728239936643	0.12045673157541814	0.14076925192076503	0.11553201492010169	0.13774669551941265	0.11634903268886998	0.11714404486341644	0.1563375388363427	0.11314331182316079	0.055390537089536375	0.058115310456617365
118.75	0.15392618860016097	0.13326646427523137	0.13942063342270622	0.15504688430240302	0.15878721673154175	0.12543310860474088	0.08740601664836194	0.1254404805689002	0.12754334928329827	0.08943277945121209	0.13799579494633835	0.12816730714398708	0.14221040110019298	0.1110564510898796	0.14233236888849699	0.12076181829866645	0.1385740598647833	0.12343892780977998	0.1212986383834227	0.11464736472057008	0.12864790730663736	0.08189607667557643	0.09029089945912021	0.12082901842477176	0.12041037052847715	0.14272288484326423	0.11714789455100233	0.13676030308244486	0.11796387804684648	0.11769683442505316	0.15418873658298826	0.11164513955267234	0.05419032675062648	0.05684031141350402
119.0	0.14674892301509754	0.12804861725917152	0.13951702903459226	0.15858912776499134	0.15520448172630147	0.12717280547106788	0.08743075146188174	0.12112681976667419	0.1265757208153949	0.09001644750481597	0.13434466557118754	0.12847437440361806	0.1440416515207643	0.11119845664248329	0.13649639913848216	0.10963505634509654	0.1386580546559404	0.12304474156910111	0.12028340697625238	0.11839099885286986	0.12578475077525617	0.08278101624084676	0.088172988578553	0.12557281244348584	0.12447415883142936	0.14618953963580564	0.1188807352404543	0.13780908580665163	0.12065114136662132	0.1184301521439484	0.14675044276204355	0.11166566268393312	0.05408584169149408	0.055531519755731305
119.25	0.13997447773384383	0.12258808373297413	0.13901695568499794	0.15574039499571726	0.15573593889455706	0.12511050572125068	0.08729966900160667	0.12524164973633783	0.12267774571115828	0.08886131700147876	0.13786716278235736	0.12627148461171506	0.1436737713238381	0.1135642873027392	0.13805290705096315	0.12113921342938642	0.13895153872793337	0.12212325745872253	0.12713779241497342	0.11652877951905158	0.12570793689655588	0.0821256435362525	0.08911271774293697	0.12277170147962248	0.1251610445718517	0.1416502186549435	0.11415986151798102	0.13779923763954524	0.1177795779792078	0.11949439389964578	0.14968962606346142	0.1164694297190245	0.054532031619504436	0.056467907319614034
119.5	0.1291265418297326	0.12528028531432875	0.13194311822055177	0.14908531606402348	0.1536056830893874	0.11815115467545009	0.08786219681181481	0.12924757621231078	0.11924491762783668	0.08846585243170242	0.13987517615977044	0.12676624025730773	0.14171685185534014	0.12297588170029651	0.14684668539869694	0.12178246998664147	0.1383986143073486	0.1242765359069581	0.12022052211228798	0.11271266668943843	0.13158481104854347	0.08037952763887443	0.08901510835624217	0.12050645489221556	0.1256789850032323	0.14068629400739427	0.1135935750371499	0.13864784682570536	0.11855093871194879	0.12292610524933037	0.15602320465563205	0.11552522997108951	0.05314713157951436	0.05702317786344374
119.75	0.13882451302491658	0.12673662259084026	0.13961696797099016	0.14982120765684376	0.15378821260700407	0.1220036521441681	0.0867370709416636	0.12581078657914635	0.11870540145918072	0.09025325612588589	0.135183202355086	0.13070983054054214	0.14007672685640832	0.12046663881481298	0.1467185426947891	0.11589839582688108	0.1347075152679061	0.12170025848412715	0.10734575546392175	0.10932371372225401	0.1346498491092177	0.08048461442424198	0.09193172624479577	0.12477091599546501	0.12354229007034387	0.14242954217495962	0.11813829670591415	0.13809205687132697	0.11932489775102795	0.12519301134068522	0.1539441016845696	0.1117402651409773	0.05140716944738395	0.05580993618889104
120.0	0.14755950900888645	0.1253006196885805	0.13794881107370993	0.1469303856057262	0.15537239096735064	0.1309093599157618	0.08588821495152939	0.12762661988027332	0.12183957362058545	0.0891693398064829	0.13487226126508872	0.13277102204840616	0.14049344886537793	0.11521610341128725	0.14211096183516084	0.12440865271561308	0.13757689661935876	0.12005098401491163	0.106460300222128	0.11325476513021124	0.1330878027520492	0.0793563220562484	0.09185458692838584	0.124159521575895	0.1259938369712544	0.14798374878274162	0.11651849172015737	0.13797209737567398	0.11986806256084827	0.12187306280821762	0.1511528508167927	0.11044570783843959	0.05208916140414064	0.05694735867626985
120.25	0.14144418496761083	0.1257851085640677	0.13578447955141135	0.14581739869385965	0.15719013337657248	0.12903807179902474	0.08650284612607796	0.12719496578029726	0.12565828509400992	0.08876552686572131	0.13652110341876791	0.13654529019199135	0.13980874895178624	0.11827922681820563	0.14478484070576425	0.11568214860513226	0.14341821858424772	0.12420627303433368	0.10755991336510391	0.11160112136699339	0.12808971666205343	0.07736356934376225	0.0886893143964869	0.12297601578383052	0.12895251835728772	0.14806758056780236	0.11528095683229013	0.13975295931797202	0.12002144334798807	0.12196935568142574	0.14817337618668536	0.11048556039203562	0.05391213260129019	0.056941055422340674
120.5	0.1450205346332691	0.12876032302431284	0.13593063894611768	0.14623065370515168	0.15587850501963385	0.1256454183075803	0.0880401734853895	0.12915810430455293	0.1264734752209636	0.08753158892715522	0.13413661749566383	0.13240556254267571	0.13972620554163812	0.10946667276232414	0.1463554617146863	0.1114544949317804	0.13900652927520546	0.12821352436837974	0.11019143747521927	0.10605724534290488	0.1217177328294103	0.08200273772413892	0.08829701012721494	0.12220149112176615	0.12563672354204689	0.14246728022242797	0.11356592672414852	0.14038826648472189	0.118942376038764	0.122822979099464	0.14745050660363096	0.11427541003418086	0.05278666488251362	0.056707215507146455
120.75	0.1443897508503995	0.12855911642547468	0.14034620090310113	0.15156333871785485	0.1525901188002928	0.12708077659478528	0.08799900323740334	0.13111301223846897	0.12593258934162002	0.08605741863405218	0.13750577573955214	0.12492370814334672	0.14310546870436597	0.11282112259388023	0.14398447355031613	0.11375328601613369	0.13266871541877756	0.12249538971550974	0.11880879747724657	0.11382390765909729	0.12893038475764843	0.08267941079220226	0.08963079363712716	0.1187012748226899	0.12517635109119274	0.14825039975990625	0.11279372018993504	0.14078217754407227	0.11649030834403577	0.12157350832572456	0.14879984388179865	0.1165110544770122	0.0518116347625249	0.0574758214954641
121.0	0.13945668669716846	0.13022938582826035	0.1401972691553393	0.14995940613167094	0.1557312237473735	0.12088106542068118	0.08760117631223142	0.12661839638576178	0.1214208087762329	0.08899164361980928	0.1392266252653196	0.1256690161186169	0.1433710245515761	0.11673689773089305	0.14332989523896694	0.12521333229168033	0.13445183390129417	0.12011411078466186	0.12250653249908647	0.11311470184545971	0.13741066078120348	0.07982224622390685	0.08871620252050628	0.1180851686763048	0.12562199607005728	0.14843901265026335	0.11663657605311356	0.13813664304878745	0.11387669778793277	0.12072813842434298	0.15212481144637777	0.11225240297923018	0.05200636383364739	0.05680113034326083
121.25	0.13503849355953457	0.13111521956568745	0.12905352080299268	0.14470530792110833	0.15148884571400226	0.11947114029448609	0.08769379434929123	0.12211184348801031	0.12204979854787927	0.08885079177770769	0.13625166478087214	0.12828560807320205	0.14387098574223797	0.11098370932593928	0.1451125322685734	0.13165359899040718	0.1349496239626558	0.1253787505106528	0.11440899718463558	0.11058645963524551	0.1365386846713512	0.07918189858985022	0.08539582304451211	0.12200972549448245	0.12306862815316356	0.14729262876506025	0.1170299547378173	0.13702215070044443	0.11522651263538201	0.1211130511814305	0.15012656568177501	0.10521257762008338	0.05122152331454133	0.057472654427645105
121.5	0.1358399418813632	0.12810361225062564	0.14133448312824046	0.1482975733317689	0.14974953013309955	0.1238191167516834	0.08610636586002648	0.12174211150327811	0.12345845466970015	0.08977516675342397	0.13544327244172588	0.1312392986112966	0.13948160048484862	0.1132951212666427	0.1487180833836183	0.11654693344397155	0.14005924030349035	0.12505075480261532	0.10762992167308383	0.11701841461148871	0.13106849172752835	0.08101566110075947	0.08887645927740813	0.12705342903744918	0.12291607459774032	0.15100786502388985	0.11522104229655439	0.13795454478488015	0.11806940827025308	0.12398125437081875	0.15148065882314282	0.10540759620678113	0.05105656796077937	0.05803283636847068
121.75	0.1407660076770717	0.12530455932512063	0.14196127604642575	0.14608223643328888	0.15650210532482725	0.11871208368698519	0.08503242444470058	0.12244062354236035	0.12266282854914654	0.09100788478566471	0.135311651713499	0.13200642371819818	0.13960228015379691	0.115176614742254	0.15142617103052736	0.11964024146678577	0.13714778137279793	0.12367746319643737	0.1123825764110839	0.11931686171385561	0.12970661284772272	0.08190219042927606	0.08980678123075735	0.12452057581490236	0.12352550267608255	0.14969415198306377	0.11482336472371711	0.1385922743848266	0.11929646098767789	0.12203524784221606	0.15173483533110224	0.11030168372482206	0.052581063464815225	0.05697225059627974
122.0	0.14286357850281137	0.12769443294194355	0.13836882627227295	0.14855985826399193	0.15676731115716175	0.12151909495565194	0.08622263742895003	0.12034564498060078	0.12405605706142986	0.0893893951491322	0.1346465089426298	0.12966877221702391	0.14034691823890308	0.1111286694086828	0.15334599762134932	0.11414092732888162	0.129493259626454	0.12083037605373985	0.10919814203655073	0.11685011589151348	0.13922196669449133	0.08273598910869422	0.09083695278075934	0.12631334994927898	0.12125838853387423	0.14884352169269735	0.11520330132467713	0.13844510421004685	0.1161438495016297	0.1191129985067378	0.14768025478203203	0.10907435193853939	0.05298884050641677	0.05688575724252969
122.25	0.13951284761032107	0.1313789593540231	0.13704353432718408	0.14943074711647317	0.1554349977581788	0.12852468354853294	0.08679785602272888	0.12343710502719579	0.12543763359786286	0.08876742013771435	0.1369798352064197	0.13083225191673709	0.14027221973158838	0.10880886791841594	0.15438228061070794	0.1000917603878641	0.1320706604034751	0.1183252323952736	0.1079039809840196	0.11400645706909752	0.13356587797416997	0.0829020625012566	0.09039936499743109	0.12894866044606473	0.12452664622655092	0.14766864319486162	0.11566467064246388	0.1368988571047616	0.11625067093454958	0.11942796150621231	0.14545438458418442	0.10795175787174355	0.051675974790027994	0.056890648090877266
122.5	0.13613630689390413	0.12706622739167128	0.13424768475656831	0.14669563420475015	0.1503616861968465	0.12727838509906145	0.08678773002229158	0.12734970968801876	0.12611236514416044	0.08623461235045211	0.141290399083947	0.13082507370542956	0.1452943301347876	0.11002224795582848	0.15956388832685622	0.10701692568127151	0.12912135634321373	0.1236501106992028	0.1114651104323283	0.11371027926432867	0.1286189247914858	0.07912796526814964	0.08758349602728518	0.127206429278908	0.12774829571037868	0.14861856948724003	0.11549249897584933	0.13825475238853935	0.11958729246398299	0.11631039047749378	0.1418737644560462	0.11064406323817394	0.051819038154099835	0.057473489972173254
122.75	0.14071469853864763	0.12517531104050977	0.1403854127637677	0.15192751992829567	0.1483788497009544	0.12491321001111598	0.08579172518576349	0.12330412503759758	0.12295788299881469	0.0874628429727974	0.13901114162137665	0.13190676552791603	0.14296260785484738	0.10922959802465054	0.15367270103700215	0.10938323170487455	0.12264724832067658	0.12636452003138446	0.1068491368632422	0.11455081975389807	0.13417001338709347	0.07778848688805969	0.08740405934773693	0.12382454499034985	0.12313353167109845	0.14668045003882493	0.11348583199149988	0.13952431810167432	0.11910847213100101	0.1157157201071024	0.14737897129766467	0.11186664035149942	0.050571077982738376	0.058102475829391494
123.0	0.13940045988659758	0.12796239046722446	0.13780988336132977	0.1520341905409547	0.15505133576181787	0.12126540624483922	0.08563873303578162	0.12395560694888622	0.12451973097540078	0.08945511793823169	0.13626330716440924	0.1354271178368572	0.13816335343108807	0.1119725941708546	0.1531599071960962	0.10631163814486899	0.1253840612967471	0.12239509730614875	0.1046681046246507	0.1139686631720616	0.13041666865624782	0.08024685615791127	0.08703959311185458	0.11477997407184709	0.12148348776605478	0.14390640217432987	0.11534403367014985	0.13962377832280154	0.12174694682558235	0.11451662400415394	0.1517371991540752	0.11414722765739717	0.050579727239374456	0.056547850416646284
123.25	0.13521046663873737	0.13213821617773913	0.13900283259026566	0.15237434279183054	0.15343072885917072	0.11909225166468324	0.08769063796314734	0.12365246050272569	0.12286877993954166	0.0894643045170709	0.13587798589743597	0.13112594230421434	0.1380805957911238	0.11391996643146804	0.1515149644726548	0.11859041257905363	0.1291999485966689	0.118197212467119	0.10316187023475029	0.110320739636415	0.13176228238456494	0.08194310889600112	0.08950896952137516	0.11654408458225148	0.1252493374525585	0.13874138363846975	0.11815815600321372	0.14229628251863352	0.12083711308795661	0.11328006108848061	0.15539302736595778	0.11457843959562718	0.052257661522176334	0.057000300338251146
123.5	0.1272312368650413	0.13094780482824564	0.13931374803602506	0.15375605858291977	0.14844601497685517	0.11755661758411863	0.08833222006025011	0.12195022982203667	0.11866075710846394	0.08614186410017664	0.13806276191592068	0.12836516616838595	0.1454680147267805	0.11108582542699322	0.14543596631094954	0.12395483962414536	0.12850873580441782	0.1203789652588184	0.0996853633959622	0.10792150851612614	0.13635998180805378	0.08024111070365357	0.08947187714826692	0.1196820416372	0.12712389423808823	0.13889656162095784	0.11732013748257548	0.140529795870582	0.1161161109223043	0.12099804771521362	0.15450250394524556	0.11099970544948871	0.052457696927253106	0.05826705324231403
123.75	0.1277627381371589	0.1304666551882735	0.14213354217074822	0.14968465280368107	0.15095109981882787	0.11195568994161831	0.08747481453363433	0.12283573713404146	0.12275115174079401	0.08760232431734645	0.14083074586322986	0.13225624382155005	0.14754427921176264	0.11059653774897074	0.14901928921549615	0.12424878166043839	0.1312487466005541	0.12537299713518993	0.10605629165159347	0.11829476099698773	0.1422018228997653	0.07886184068194792	0.08601640878761373	0.11528778416959602	0.12580754779270917	0.14777637948387753	0.11752521264378217	0.13415855994548045	0.11541869878248574	0.12492819676262734	0.1531379872435985	0.10761024559506277	0.05266182542032316	0.0589624682214404
124.0	0.13123992500428872	0.13440096822664477	0.13829818779119052	0.1478246936391448	0.15197709514227786	0.1190643558084821	0.08683240481714379	0.12309289758288255	0.1264492180868499	0.0893997556792975	0.13836789329100316	0.1322892734922126	0.14464408894811664	0.1098957126682011	0.14902374503977678	0.12371708762280814	0.13179509948107054	0.12284558298777173	0.1077404664986776	0.1276938239534314	0.13835020014971083	0.07871565474284094	0.08835337312921779	0.11440077079362598	0.1271623471524922	0.14952331560184542	0.1161174904973034	0.13392339564992387	0.11573182698367893	0.12254211688823187	0.15027382183347296	0.10922780166050443	0.052469784238255525	0.05887964330435176
124.25	0.12483253054305705	0.13011097016205722	0.12816250722201938	0.1463886648550817	0.14983607179809386	0.12056340388681663	0.08909673527915735	0.12359739701058546	0.12444182329714358	0.08599478497065444	0.13955692778258408	0.12902320219129712	0.14776728441188053	0.11295462037153557	0.15333271541415527	0.12520589395021703	0.13052062249065377	0.12226005668515835	0.10249379777681042	0.11639915435392152	0.13436944660142996	0.08010181499079629	0.0914248053578281	0.11750612508243462	0.12783384480412133	0.14500177830548547	0.11311833540274585	0.14028858757384843	0.11793270091494015	0.12644712028217509	0.14562333775915767	0.1107865585852198	0.05176654835889711	0.057874756571022416
124.5	0.12462416784546126	0.12993556556556143	0.14187154448776257	0.15260872461846137	0.1522450479708647	0.12362321793629803	0.08880500762838975	0.12381041567625034	0.12250869235322369	0.08777492359733632	0.13923205010229203	0.12943201708936009	0.14713364577148882	0.112228674562292	0.15080076975475976	0.12120306742334126	0.13418434552528874	0.12206841058360289	0.10176314524451804	0.11107012878813291	0.14104189944156661	0.07902727891906318	0.09095851256842948	0.12198481152906038	0.125247774699277	0.149343202778024	0.11402595969736465	0.13879383273317475	0.11570556364537272	0.12408799332789432	0.14840809206884306	0.11181296382836046	0.05181706282335526	0.056736355055896366
124.75	0.12554127751792146	0.13065533160842352	0.1419584304875482	0.15113615294087165	0.14937713333808414	0.12545617079451	0.08650042466859216	0.12303808651152014	0.1230511514369996	0.08846223470826252	0.13802031304405327	0.1301517182808123	0.14696379964807624	0.11100820188416424	0.14972373296806996	0.11239326403608962	0.1380989508093038	0.12329034038654053	0.10723958093617046	0.10629652238102864	0.1382233290742388	0.07775700315641634	0.09087366565075777	0.12041129018956526	0.12272327640597026	0.15767158296242798	0.11800272070012426	0.1347739627340236	0.11553942865361509	0.11748124781591263	0.14893038168475276	0.11455255175238331	0.05376208945614937	0.057179568223258766
125.0	0.12966464969107172	0.1281635461202036	0.14189079670772015	0.1458387690731521	0.15014995892912106	0.11974905211375224	0.0868703174574414	0.12073118975910811	0.12941057246715948	0.08700420471722575	0.1405847934952273	0.1292025076874865	0.14780359237496907	0.11633937306173325	0.14267625279333682	0.10494689690475383	0.13908216708113447	0.12395655361778277	0.1109163617962861	0.10653557126271251	0.1345981443383406	0.08037863381002415	0.090697109802887	0.12327820088567587	0.12277061495624728	0.15000158025597465	0.115445937903119	0.13710403385351766	0.1202900993531897	0.12130938930449799	0.15199224698307337	0.11699869481424736	0.054279727011090316	0.05782667460273255
125.25	0.12479858773688005	0.1334420564587118	0.14143580192473673	0.14396795586217248	0.1549654094212107	0.12397685060077626	0.08724625595149309	0.11927008300355646	0.1291185154782303	0.08594521170205385	0.1399720637084679	0.13179170182126848	0.1463120907685273	0.11910861587401722	0.13700730772699868	0.11559677032545158	0.1327868938290363	0.12388648925858649	0.10417117533386372	0.11559071971888008	0.13806196432889536	0.08066197844323277	0.09019339919443499	0.12430717806156814	0.12550778088689973	0.14345686624034967	0.11430053471094896	0.13817008633416403	0.12355338186156764	0.12977090712427672	0.15426519346401366	0.1141397041011307	0.05118180117579134	0.05931740136096807
125.5	0.1164928324406807	0.13466900773504717	0.13897391880448845	0.1414012491775216	0.14997262374627068	0.12798741730211718	0.08679596844739625	0.1253841050352713	0.12319549332570899	0.08611895773342355	0.1352412043087965	0.1323893893221021	0.14168364897153465	0.11226621141842241	0.15035540318182558	0.11770556734733328	0.1310075864879454	0.12131130122528548	0.10366041857105086	0.10761329961385785	0.1397055804679674	0.07978908977735193	0.08809663827648828	0.11660385050492693	0.12435636767893568	0.14735069998189215	0.11542319293433512	0.1371953918450655	0.11947191612791669	0.12704425935057018	0.15216825612528834	0.11106086423772948	0.049946190810907364	0.06014529422981032
125.75	0.12056430638991152	0.13020452952811168	0.13900149010816581	0.14224090593222308	0.152068378881907	0.12476670175439525	0.08697494288945348	0.1265737387629241	0.1245413695920984	0.08638329989857277	0.1398469616107595	0.12822500000915502	0.13887103542206236	0.11359793822151447	0.15766558874984582	0.11067825891351028	0.13836301092006398	0.11868431689575197	0.10204719634595646	0.10509008725757933	0.1353221316223383	0.07778974987077006	0.08697553768966475	0.11809643746829157	0.12586597278232642	0.1486971740397741	0.11454059732780697	0.13617221647417005	0.11436447899915272	0.12489078543150199	0.14787792883645995	0.11331654961488571	0.05061874764241524	0.05789837169403617
126.0	0.1235212622985688	0.1286978689801132	0.1338387704604346	0.14087269916437603	0.15196913313165292	0.12601522685698593	0.08843185198008835	0.12445565955934171	0.12473000267259018	0.08598525913006094	0.1437855210427184	0.129723686047978	0.14323642716804522	0.1161834770964679	0.1508904342206711	0.12188509230099843	0.1352185812151932	0.11946911284196318	0.09770164676182455	0.11631397631836152	0.12922866354838966	0.07808564554950426	0.08938729573525177	0.12366017817771657	0.12724224391778616	0.1468947826878819	0.11728603713176139	0.13622425659928136	0.11559651786133818	0.1252023522967625	0.15256310962937164	0.11500383262644097	0.05069923853958319	0.05757924326837571
126.25	0.11951280400477536	0.12921726793977067	0.13750397074973056	0.14468631640908583	0.15317726877846943	0.129396211472859	0.08789729307163006	0.12529470761770523	0.12164935240340266	0.08754671954150085	0.1370655979304782	0.13609619378202836	0.1471705138063374	0.1125335295977904	0.14132159894871982	0.12891045849765043	0.1319343317300195	0.11721359532416499	0.10044192632149668	0.11789342256000897	0.13477964628857342	0.07977404199656923	0.08912790186053059	0.1202517408723316	0.12504578907045766	0.14771200764305248	0.11744775211671989	0.13667009661568943	0.1174256650538649	0.12297770744138646	0.15765598644227527	0.11270817468596875	0.0519388130935081	0.05680527012323059
126.5	0.12657889646665652	0.12878603153939777	0.13360459857408494	0.1422895421089927	0.1511387371162271	0.1299950396512905	0.08735008498586203	0.12286728968823332	0.12421620787724814	0.08813304581747634	0.13916339469688072	0.13438465675935382	0.14666335546206083	0.11773328165549501	0.1476307820204715	0.13592316150415928	0.13633128051982396	0.11322424833856741	0.10864628367620532	0.1109608279722914	0.14408455871118941	0.0789369330753135	0.086752431559979	0.12296698116428498	0.1260499671182411	0.15422963113905894	0.11715426109660038	0.1363266764789598	0.11731481615719445	0.124881132412861	0.1543869846358857	0.11103876219915412	0.05200738303749228	0.05743130819287269
126.75	0.12627876038506608	0.12971243616655095	0.13755763831907877	0.14608693529861516	0.14830227287650477	0.12776198272626352	0.08661815463608241	0.11870088322431306	0.1264117913200609	0.08606409241341464	0.1397460695005537	0.13270090386527092	0.14546308220757048	0.1173056423191935	0.1533889673040857	0.12985785659235516	0.12808951186837608	0.11198235352643521	0.10533334840262466	0.10912825375337658	0.14018594263424808	0.08005649707003798	0.08945539087791642	0.12703052377763138	0.12690072759701873	0.15248280375328646	0.1187294281929979	0.1355253250339099	0.11286232777067037	0.12179946512084852	0.15390017034045592	0.11000902152221737	0.052656224601469216	0.05988747462405234
127.0	0.12719159008622774	0.12997741771537824	0.13762641122246155	0.14956530035307594	0.1529751329463293	0.13254811617502604	0.08689993348091624	0.11927219494210964	0.12322190372465217	0.08594104585914517	0.1399250882502805	0.13391705676286475	0.141948223798539	0.11845814666657647	0.14837282809208435	0.13242904417899207	0.12784498823839996	0.12053109559845501	0.10428976545250057	0.10497240644220769	0.13412899328430164	0.08232957108723488	0.09048956751436953	0.12617448547354312	0.12759782490661853	0.14786243201066782	0.11663182787522852	0.1366788416503516	0.1167123513965118	0.11881845048383427	0.15641920167898796	0.11030619512122741	0.05238763920396943	0.0581701797148251
127.25	0.13073632477343478	0.1290336447958009	0.12621959706351565	0.14592057637454442	0.14851875097128597	0.1362760962970485	0.08831300778080088	0.12320857098654057	0.12481372348118319	0.08492167232973745	0.14226640134184257	0.13064710014834216	0.1443068397598968	0.12191971160813028	0.14771186497437977	0.12137254513898313	0.12996232584885217	0.12857514844468926	0.10523271842474587	0.1020466727886217	0.13132810591924493	0.08030718582614343	0.08792794486057784	0.1246564079863969	0.12556619233182315	0.14874537260573575	0.1136016130103317	0.13517025959167325	0.11904465562960201	0.1207920481726253	0.15770179566240772	0.11015255619521905	0.05211259672738281	0.05652046304221976
127.5	0.12015302210045353	0.1327045262751774	0.1360588040640222	0.14703722295920657	0.14879793762930663	0.12911954765742026	0.08644901697465698	0.12080850126214543	0.12210846188989968	0.08436625078734934	0.13902555690492222	0.13050704639100838	0.14290957037499682	0.1185620981217323	0.1483446336737878	0.1079108241442563	0.12673724454358085	0.12596198118794064	0.09480050813090438	0.09727421287703196	0.12984493075111833	0.07860601226781669	0.09012154500940182	0.12250669842203618	0.12159447487008622	0.14902364603718593	0.11158044828048094	0.13366294344902738	0.11865077768118931	0.12056227249285062	0.15697653830879535	0.11022411611555205	0.054909515680194525	0.05650400723751699
127.75	0.11813792013357123	0.13013176303193896	0.1361687249183237	0.14323493220219624	0.14843832704903276	0.12887033558153518	0.08692758475690948	0.11942908316103389	0.1202429763976621	0.08548607485071744	0.14102373647685182	0.13026257722854037	0.13978468573367472	0.12221808708603016	0.13800186504674572	0.12103764631428184	0.12912534182279875	0.1232285056243266	0.09545491858227233	0.10767535538118621	0.12993507030672904	0.08063789871627718	0.09096988676189559	0.1290237870364212	0.12228322306878929	0.14671874595815343	0.11326961217904635	0.13503508661944205	0.12022244792478722	0.12082810974995535	0.15431942598745202	0.11316261187923221	0.0532552399478493	0.05843058679830329
128.0	0.12055294093991376	0.12540802358628228	0.13739258942158303	0.14309609359337136	0.1499931839154419	0.13738118372067815	0.08750282901473395	0.12020897565761153	0.1260051625507213	0.08701249419744145	0.14019749286136177	0.14108851504481615	0.1398697492928814	0.11597640934384847	0.14114943677695765	0.1338089769943694	0.137144431225548	0.12210486190054724	0.09869998239248017	0.11612982788769705	0.12672307591905485	0.08006990776649822	0.0879688543930021	0.12580839223923107	0.12130695203280946	0.14236060918515103	0.11577559000669635	0.13885087681928077	0.11939490625432116	0.11587350508476196	0.15235068709138275	0.11309041034258553	0.051065827252707155	0.0597487609437536
128.25	0.12892247749146077	0.12842371572501865	0.135205456296748	0.14294810523836168	0.15040043014199686	0.1382057947051013	0.08600047725586174	0.12078076600841686	0.12410785105633827	0.08752073855963144	0.1360098624681244	0.14189319045241777	0.14032863154006361	0.11317890799940386	0.15548543610614338	0.1273679403705782	0.1381654958509476	0.1172495711851933	0.09924698561560837	0.11346381256344204	0.1388464587871311	0.0770725085611739	0.08845703437350168	0.11990811044699658	0.1214387990457648	0.14059683063629144	0.11433762125935684	0.13986451981116715	0.12220080214229798	0.11525170398112466	0.15541080864649223	0.11085526602381937	0.050431977415941874	0.058390907430428386
128.5	0.1316491475191677	0.12857670699206666	0.13641139065519425	0.1394542604618252	0.15092425365433268	0.13738546008253266	0.08575174166890788	0.12015567339572839	0.12043512302399328	0.08902905817410589	0.14048764367160624	0.13233845940129618	0.14360108598497487	0.11990459254426436	0.15133933824297474	0.11345562506613148	0.1284252443811227	0.11896976828434246	0.10278772167125383	0.11932901649843926	0.14352146137576743	0.07456870608126272	0.08928758245810212	0.12215568206949662	0.12363173671877467	0.14877990575760291	0.1162565532360536	0.13886988682440993	0.12069155654883085	0.12085908332157203	0.1562177735665011	0.11271795550237858	0.050250664228169574	0.0574791745913464
128.75	0.1255628316194369	0.1294644859179561	0.13655222259797786	0.14538307796785946	0.15383696889816958	0.13626403198517978	0.0855360882670396	0.12062549647053261	0.12144951061047791	0.08929386085734128	0.1410067223216183	0.1354852524185419	0.142452028739587	0.11457147392506709	0.14153160591280534	0.1152713679333727	0.1349412200627761	0.11925860028803742	0.10137259891224412	0.11809445550680342	0.12640509106675224	0.07415820286042303	0.08903358544608041	0.12046713656028755	0.12939788623258336	0.1463733094600409	0.11647342851344222	0.13684685160448193	0.11769935373451992	0.11927456552245401	0.15374997162250245	0.11540117631535228	0.05177467609696597	0.05764878075804934
129.0	0.12403382424720132	0.13178819504777645	0.12147723650645716	0.14269420954296883	0.14673948799663342	0.11842288930738529	0.08692294188346068	0.11801859934176281	0.12059972154838526	0.0862325892361449	0.13429500070028041	0.13954986634937558	0.14302498072119102	0.11487691796926328	0.14447682215534505	0.1228400267310569	0.13885251259661527	0.1202474700964286	0.1020217472099488	0.11217155413456885	0.12660787567327175	0.07612168715449653	0.08640975545308043	0.1146868217658966	0.12888031238750586	0.14110758534076476	0.11542690108077452	0.13360005683336132	0.11623025582272559	0.12204683466216194	0.1526239174954791	0.11486660676337852	0.05118261647411339	0.05786710426688403
129.25	0.13150873161857785	0.13035414976045756	0.13068745659173026	0.13706900327719482	0.14396490386526517	0.12293855342278769	0.08747056541056644	0.11987034737109407	0.12097014562208473	0.08806459858482685	0.13175504539400124	0.13428896080007627	0.14232887277434186	0.12116080213680891	0.14648114716464464	0.128667160707024	0.130594549011391	0.11501201180586063	0.10568320405864712	0.11191723810419549	0.12883969302135917	0.07682588316811233	0.08636351480237557	0.12104636334787935	0.1240333011006959	0.15171658696225357	0.11439640984866369	0.13656355857920774	0.11766113378659132	0.12458832416692867	0.15450270360630222	0.11624894607612898	0.0520198196009018	0.05690619379999432
129.5	0.13468645063091578	0.1287426313693125	0.13190184422842863	0.1403564391399557	0.14524050662431698	0.13607394079895965	0.0866704056235573	0.12234509446721292	0.1206160858822612	0.08820938042378718	0.13318866578494856	0.13043832223968133	0.14301790509792392	0.11822753128821675	0.14451591636631114	0.13047996362938424	0.12957734852222405	0.11061262291204803	0.10000049450747818	0.117076840445384	0.1325926604559094	0.0775462242919642	0.0880405302000295	0.12253252891475985	0.12653170315800413	0.1537753827381428	0.11464960518440907	0.13768747114093688	0.12037756598780906	0.12206308535327126	0.15089720376784294	0.11534999414860508	0.05252143920582606	0.05816484241490882
129.75	0.12434435043591119	0.13521226026071467	0.13108304949242025	0.1504371508746009	0.14945870062265185	0.13203510903050952	0.08675243242297968	0.12124532073777802	0.12525373427276884	0.08617692015088729	0.1311379000940422	0.13550244148528356	0.13794281828841506	0.11668990640304537	0.14726950223511037	0.11748776351709592	0.135783687934497	0.11974707454857587	0.09558471037183366	0.12007587352757228	0.143142374443229	0.07799156320799432	0.0856931408704998	0.11991371624333988	0.12219250762861904	0.15077422219642425	0.11281299996808077	0.1384581815825815	0.11731638599757921	0.11966797753198573	0.15539783719912467	0.1122753714761302	0.05323850893720218	0.058013671054704376
130.0	0.12841486738568586	0.13786313747273388	0.13027388579348304	0.14476768562975675	0.15037980153572128	0.12289193954954067	0.0864744301272728	0.12196341590224581	0.12479162275405324	0.08671789430863908	0.1264084328796694	0.13631476217272454	0.13666155650874767	0.11579164897977118	0.14355075973068204	0.11365966111758	0.13504348701612795	0.12022116969902126	0.09813718429164656	0.11848965742903836	0.13809084977444458	0.07654034906603567	0.08720486977633304	0.11575858225462453	0.12001561050527672	0.15060328210303076	0.11477710886639207	0.1370321899980893	0.11942709639205949	0.1183626956209193	0.15928819195094984	0.11367865351172601	0.05305841263129079	0.057185741313249064
130.25	0.12710069597395288	0.13135014863851763	0.1336063157581322	0.14114639503019738	0.14437516135135373	0.1308251845139836	0.08689142695518715	0.11822125517811172	0.1214006934047152	0.08529969410999053	0.13559899232107595	0.13694729581716303	0.14295808837140692	0.11426171207746263	0.1466407510316672	0.1350612022398446	0.12571291545962315	0.1154168739372151	0.09380072273359492	0.11287019945067797	0.14934357532576947	0.07595339700131451	0.09106852097527854	0.10899580927917597	0.12244281699284884	0.14721949802003195	0.11541562046224642	0.13708845135670056	0.1196752516697819	0.12166920946691383	0.15220054535356073	0.11363033181418089	0.053433808650139324	0.057746328376227035
130.5	0.13211809832126395	0.132168192003826	0.13464942064380145	0.14842008708326368	0.1460905120009373	0.1258208129425659	0.0857627399753536	0.11529703101753502	0.125582680170819	0.08613883583792789	0.1421374163960631	0.13442018298481895	0.14424153395149059	0.11826483277659774	0.14583309112325327	0.14212579959472313	0.12887404779294648	0.11520658259945528	0.09278868523839684	0.09869500247727932	0.15617454121068997	0.07691609594641015	0.09050638319683219	0.1131358527553268	0.1255375952597215	0.15077297572401216	0.11263990376030508	0.14137129805531667	0.1171341304133324	0.1202	0.15282932439412547	0.11077758320816333	0.05500603436987579	0.05805354397822559
130.75	0.1329815161348738	0.1334033796577059	0.11648766681969643	0.147229938391454	0.14587451821113773	0.12492631557912584	0.08492029840513712	0.12094510501116297	0.12501829244188103	0.08677352498677067	0.1332258488228721	0.12822122922447124	0.14337920508593258	0.11366617919669678	0.14525180789209755	0.14059081514344093	0.1366863027632882	0.11440908877770238	0.09782997603850081	0.1032825069674413	0.14577412629927053	0.07758996372432131	0.08971641858430017	0.11027362929081998	0.12558182188118291	0.14978765430347724	0.11326222642860946	0.14249636898379275	0.12095722544073927	0.1209644807300816	0.15407215996300452	0.11214087442496129	0.05403488661652924	0.058030897960156896
131.0	0.12264815987393216	0.13237236540782563	0.1259409719055522	0.13846157032524267	0.14982374703158255	0.13795450240074625	0.0846048182108541	0.12095731136595485	0.12109144610970071	0.08653850165900251	0.13411440870111593	0.1338711957828113	0.1425541389441142	0.10800811681127931	0.1462652825471931	0.12585232903860188	0.14390936850483302	0.11426491557690967	0.10231018577948757	0.11673903537737344	0.13966684752847175	0.07649361507736474	0.0873337839571904	0.11100484768460135	0.11889025708688132	0.1416471879003178	0.11263220767944054	0.14006419802234138	0.1217414374347242	0.12136011515362483	0.15241461882952578	0.11410635870083376	0.05150342100511789	0.058545424486897785
131.25	0.13596364191709032	0.13701325813332393	0.13247840247169398	0.13430956740069003	0.15092693115702968	0.13715033879027871	0.08572730941148174	0.11635512517206484	0.1188074359525831	0.08762167090943361	0.13530322447950402	0.13220034626395952	0.13461548045862673	0.11487859359265708	0.14458495292032283	0.11668073165565802	0.13843104789136126	0.11851756791460373	0.09711883767973079	0.10954160480492973	0.14001269293887034	0.07651364613753761	0.08589193123419064	0.11999646590528479	0.11821135657102744	0.1466791253838298	0.11215978671706417	0.13720607194065346	0.11825295288642472	0.12086895436953178	0.15235429537659254	0.11005979230696895	0.05188898782493589	0.05860619065235239
131.5	0.13702032455237378	0.13706886979607344	0.13266399778094182	0.1405397078322159	0.14642024083179822	0.14277987199580766	0.08536741429295117	0.12092364117271628	0.11812795699708745	0.08625395582201296	0.13399942294805217	0.12858960067583278	0.13249044319991019	0.11965874480750424	0.15060470406239382	0.1197034121285824	0.12311733775081014	0.12041231197499512	0.08750522986650906	0.10801895169587672	0.14669371747226478	0.07884643756810214	0.08683624551573013	0.12820137055105732	0.12312668903074082	0.15397470054854667	0.11260551288079124	0.13419136151784541	0.11834129570723126	0.11827232769791925	0.15076419624945916	0.11120207256136104	0.053192859826539506	0.05820787069982558
131.75	0.13039285223161312	0.13366739367840333	0.1287611720154597	0.1418279648686082	0.1471394707980358	0.14259515599041842	0.08428637858591759	0.12310376311127931	0.11879571487742209	0.0860932492392321	0.13077269149326085	0.12934224274048	0.14166088819677847	0.11738029897982466	0.15239103456698294	0.11304902975906264	0.11939224425379823	0.11870881512098498	0.09184278789763561	0.11015537464293876	0.14264768067099545	0.07773668646460517	0.08668297312913507	0.12090065843225195	0.12413081440278297	0.14545016418432014	0.11588953452307163	0.13293424438761764	0.12024901382256117	0.11986919577564308	0.15170899498947035	0.11552312141918775	0.05215463932408848	0.05874379111957078
132.0	0.1312230435062254	0.1306416595611779	0.1285449629399403	0.14837537644138477	0.14398793992443865	0.14141091219115326	0.0857987795247775	0.12030435785826202	0.12009273556924843	0.08433635997875949	0.1254411078399853	0.12438418362468974	0.13638236703634704	0.12067747171459241	0.15046296840165058	0.11676107964011996	0.12081574846841076	0.11661992058783166	0.09823674614755719	0.10182260505351355	0.1508308006858072	0.07573597324882292	0.08549025844277142	0.11627342109602899	0.12086712406336275	0.13727859416457674	0.1154907605575051	0.1346082329629535	0.11946966231704977	0.12411763992526001	0.14803608396011256	0.11867706246449983	0.05087997694720144	0.05817753927086023
132.25	0.13211420750484734	0.13028984578182376	0.13128436747224873	0.14539525793022648	0.14494854628152087	0.13197333043970583	0.08695390612416087	0.11597287642939794	0.12107454681731085	0.08430585805695057	0.13126828656151002	0.12424598511562449	0.13623713829986003	0.11821094715335356	0.14556255288462563	0.1398938284887747	0.1280605426018704	0.11829262566169647	0.10477748221538921	0.09855821570883357	0.15934151905176322	0.07712436942499053	0.08712497506539472	0.12149478348156537	0.12167861405866633	0.13800387545515255	0.11556118942682662	0.1340809610685029	0.12102645547953134	0.11953683381916046	0.14867888729837067	0.11894061909074245	0.05072062154256459	0.058571198665480245
132.5	0.12274437938572279	0.13486214062200966	0.12104995904740244	0.13700941112160422	0.1495487872824548	0.12216094699490831	0.0843129876915801	0.11146601925857626	0.11972088221268319	0.08550054363272934	0.13416564392929822	0.13004262013870183	0.14261534947216992	0.11478698661678947	0.1438357314535549	0.148816264015056	0.14107529579430095	0.11460366680203882	0.10392017306209127	0.10990453223747862	0.1623968340753469	0.07645539160483189	0.09073629036245859	0.1226006295591763	0.12669116990801566	0.14200447955882892	0.11303009873337705	0.136274762294424	0.12131901797864267	0.11861134191545857	0.15233649734017934	0.11268677381892593	0.05292375784700895	0.05967112999530596
132.75	0.11875260029030797	0.13578054346669793	0.12911511174213564	0.14501890151905977	0.15438067928163265	0.13115511726745516	0.08463442789714988	0.11035056362822859	0.12050900330773233	0.08556617284151675	0.13185872972783808	0.13195784587873405	0.14166810752924794	0.10994890459134454	0.14226321822508328	0.14300966036661872	0.13734091564320092	0.11348472273316185	0.0985414390556291	0.1253552025545277	0.15510791098620605	0.07546071225807958	0.0888731621910283	0.12151930795306126	0.12326773224759165	0.14869484456787155	0.1096589908885577	0.13807301109361686	0.11632141035285766	0.12034321771170213	0.1469271678497121	0.11176215451953873	0.05303632798847766	0.05952771552258621
133.0	0.1257112372193666	0.13151391629498405	0.13194020970188292	0.13741384932518197	0.15229666841983044	0.1326838538567593	0.08746324101276598	0.11180085120204217	0.12017612776082919	0.08591019824533187	0.13087500885138775	0.13031386933444522	0.1377265442874715	0.11080064066151059	0.14408982847938923	0.11392154795170559	0.13218810171426615	0.11674123256349049	0.10252977377090515	0.10854435655431752	0.14862421494357608	0.07582460816876592	0.08558811549262438	0.11569449436666546	0.1233467829518923	0.1475577712256267	0.11180505213848947	0.13592403186015184	0.11034721278888057	0.12265698475544703	0.14385613938766184	0.11004967370444511	0.05107961115063921	0.05943930047579615
133.25	0.12564600264635437	0.12719798738079868	0.1321787398264677	0.13660158460646354	0.14796457487604014	0.14601301479895287	0.08568366674158708	0.11408386474405965	0.1232460786982315	0.08483492379106287	0.13371847478995552	0.13213614533327533	0.13696866732617027	0.11038305856393858	0.15262273656588976	0.10599659454426368	0.12867131243219948	0.11412913139624045	0.09987486620894465	0.09237439814469736	0.14810117300055498	0.07722513815516284	0.08609509889336957	0.11717214180124225	0.12367073345193651	0.14777888546087478	0.11659665085362345	0.13649424991880238	0.11105984114936714	0.1190163863616838	0.14670686833294444	0.10780192640398722	0.05216931467519352	0.05989145717237617
133.5	0.12033831248850485	0.12466032415993503	0.13240172912920584	0.14352960837853437	0.1505325591792683	0.16174323307505625	0.08547605576969705	0.11417138973068022	0.12358588284856173	0.08486884385074005	0.13623796142027889	0.13433393926757065	0.14329624727216508	0.10774178482059188	0.15233295074603165	0.13538006288151314	0.1198950495130112	0.11695910042440888	0.09802283096054645	0.0988351928629001	0.14892827476375814	0.07867648520343003	0.08717481328704593	0.11794372640627383	0.12118536598077669	0.1538999224738964	0.11597935808516681	0.13533163186240701	0.11553220042407596	0.11696960005036436	0.15060416417503641	0.1075647254113535	0.05252149512538088	0.058074794822218875
133.75	0.1222509921868511	0.12444018698113737	0.12405906485885422	0.133161358165656	0.14463472955553108	0.14435190433542283	0.0864885824302442	0.11160600585278825	0.11503125143702428	0.08583229054109412	0.13649954952790933	0.13512267469836256	0.1407665317169436	0.11650910005658453	0.14374970065613402	0.12874136312594525	0.12379689526688714	0.11560662008258744	0.09772216256337546	0.1009811827959661	0.15485081272343498	0.07842881695965181	0.08702842711056355	0.11214840971813352	0.12185655642754327	0.1487916424468573	0.11100756899560255	0.13618458223641372	0.11789927703052705	0.1134372613801584	0.14663767638880468	0.11047886717211172	0.05223614649796264	0.05649131837654184
134.0	0.12055048166147925	0.1272898721024542	0.12830625892319666	0.13909708692143669	0.1468738744495303	0.12416145481108244	0.08597795905722772	0.11121086784226074	0.11990632778535937	0.0886151277537572	0.1386707120444369	0.1343933519951589	0.1343320174529158	0.11246781749861744	0.14516405880594663	0.10989066999664039	0.12392194590357156	0.11742813837680251	0.09918720524689943	0.10545482054208596	0.15315290217444882	0.07694769543739144	0.08603640232043253	0.11746437481191176	0.12447137328613612	0.1482493971725836	0.11176450150742911	0.1415435584343393	0.12310543765869365	0.11730265057237359	0.14466908893712765	0.11495641635274792	0.052309619103763395	0.058406834399353125
134.25	0.11224664074300371	0.12851941951666204	0.12915723252418293	0.14491413247721865	0.1491477460689117	0.1357227506151183	0.0861582665317473	0.11190481559736688	0.12521787009927157	0.08949872440183293	0.13606567038507014	0.1311593013524361	0.13160917628695976	0.1195977378129423	0.14484134669118462	0.09846469166913363	0.11709075434075451	0.119200063454718	0.09625019553852712	0.11035907646185043	0.15512377581333056	0.07570101144725169	0.0863306745903682	0.11903324828615584	0.1246080154381607	0.14800464515582445	0.1135436890014804	0.13587375089506434	0.12409545261535594	0.1160845572498159	0.143412378859792	0.11432203066753326	0.051414056723955354	0.0598967768473738
134.5	0.12571694188841367	0.12702306192116428	0.12559915632562094	0.1399573852166686	0.14822705601990135	0.1355168628164565	0.08588989008650087	0.11212495687868464	0.12330705030509899	0.08745144469230662	0.13654274718970894	0.12658409136479276	0.1287308529475922	0.12397421114200988	0.1421112984971538	0.11085955487339041	0.11717064710844623	0.11661375422032315	0.09232502651113468	0.11208244299613436	0.15045504229641304	0.0758204589600501	0.08577684052174012	0.11515724501822161	0.12018935175732062	0.14924831763545168	0.11304278293670604	0.13069155888188988	0.11803262387052	0.10741503944566656	0.1450676408304058	0.11045419440161763	0.050444004605328135	0.05927699189140717
134.75	0.14093711518278493	0.12387183073972748	0.12536053377104706	0.1393849394216272	0.14401796526234079	0.12039614080414113	0.08485726439522893	0.1139765225294767	0.12171480167342207	0.08719271132544817	0.1377246806560469	0.1312187898161408	0.1316803525324574	0.11348981056753728	0.14336911868191674	0.10471897581257752	0.11916536773614195	0.11993174212205518	0.09422373806689212	0.10591776125643965	0.1480933000101678	0.07602339269927848	0.08895323982823464	0.1141590937655397	0.11837317933451717	0.14540496531293348	0.10959424420613373	0.13327725027855114	0.11792537692105606	0.11071407170684154	0.14591457910414252	0.10747664680804402	0.051546896906166435	0.05678045484561739
135.0	0.13383936694452625	0.122740938391943	0.12408625771306295	0.14545920727462106	0.1433671327092959	0.13715840882844638	0.08538376598568077	0.11398767729804529	0.1175740949644857	0.08743119671823514	0.14211615076783063	0.136899167328678	0.1338922188989322	0.10370013898881038	0.1370652301473093	0.10838723384168107	0.115238661302104	0.12114805114937564	0.09355373444460495	0.09897181972466608	0.15718584565826196	0.07593645814113689	0.09363704635706564	0.1108209690585319	0.11970383848346476	0.14628865119564333	0.1093120214094142	0.13641830256007412	0.12175660407826808	0.11709857643364849	0.14933286387728362	0.11198588681943453	0.05294321775546507	0.055853542652510274
135.25	0.11794847443596208	0.12745775968233883	0.12534423492038438	0.1451996648189923	0.1480267178686729	0.1538852733287658	0.08468406428677819	0.11211741618574428	0.11567312671100184	0.08858199294352066	0.14471250281536022	0.1350106802475752	0.13234239827354038	0.1031855844262874	0.13524607356877075	0.1379063658111201	0.12160042690410695	0.12014626717140248	0.09511909847935278	0.10437145323583011	0.15997805348344687	0.0751903303484741	0.08875810144192152	0.11603643927711663	0.12204585511264103	0.15838926035422252	0.11190494297206	0.1383223675395993	0.1178998364987568	0.1213093197982622	0.15420434906836086	0.11443958907064455	0.05167857863579268	0.056583029052808126
135.5	0.12072454294486622	0.13288301127265698	0.12300055188648334	0.13625183644489244	0.14504316708565074	0.1598584578451735	0.08544346340415915	0.11316062457350262	0.11905339366180565	0.08917152232361966	0.13340521966583152	0.1319471008358623	0.1338337401228887	0.10623615205802676	0.1404348109496658	0.12242075092332483	0.1284251384792745	0.11727159695623222	0.1025028723686964	0.10989510368966827	0.16549070151502285	0.07338174253843444	0.08321940942563671	0.11908031938358307	0.120849904651644	0.15200408178771732	0.11540870857388573	0.13755091501398803	0.1141398993523183	0.12273204257428548	0.15223741083850706	0.1119964733527669	0.05153678214070466	0.05744082642129472
135.75	0.14241087009130285	0.12666881671034952	0.12354205332472447	0.14125114664356336	0.15180484624800847		0.08527487586399672	0.11559099175514367	0.12498973325154315	0.08784600458355281	0.12604277157558438	0.13736886549585442	0.1371949956600564	0.10264676889477599	0.14551461800521878	0.11344215074418737	0.12365578696722238	0.11116304193757424	0.09929852025776213	0.10722052674581437	0.1555727297451188	0.07400546771693226	0.0825656135534782	0.11707627828209731	0.11964905000741205	0.14852570719526462	0.11804310926023762	0.1368680024394424	0.11572499137206722	0.11668925001587242	0.15015789712983926	0.1094447510828804	0.05440908456321309	0.05805148773751829
136.0	0.14221418714273196	0.12318709999944764	0.12473342599243914	0.14399887339917397	0.1503393420553968		0.08553179278098239	0.11456828173419012	0.12633532356078553	0.08905702260615465	0.13571169510628878	0.14004731618130506	0.13648260855862787	0.09869826530332833	0.14946977247953544	0.14175200016286313	0.13196421797631552	0.10923967453962298	0.09507410249165207	0.11693545932220456	0.15126623316493518	0.0746398483248748	0.08334981730201216	0.11529148307554898	0.12091402812867144	0.14619901001240124	0.11688529275250413	0.13551057686319143	0.11425798997841816	0.11101897316926032	0.14742438790308562	0.10737116568508358	0.053822009998857785	0.05883304586752451
136.25	0.13076194086426488	0.1242299954775828	0.12253685479945949	0.14493164458153343	0.14638292188853536		0.08622831153403127	0.10797116381279007	0.12255463323727807	0.08915440966081103	0.14290157608718182	0.1386098605386573	0.13772959568908946	0.10219594594607001	0.14563645652983215	0.11375106762938245	0.12303368251093025	0.11842704449434406	0.09433271722745672	0.12388153284403627	0.15403234074954397	0.07543629088840179	0.08498754311167303	0.10856552231447615	0.12379738525764744	0.14401864062241607	0.11580857261929062	0.13849241453085454	0.11827436434579035	0.1146203990373149	0.1459687639112166	0.11114631556081664	0.050934919145992505	0.058618151739872754
136.5	0.13408287856557524	0.1286049061343494	0.12414680181205974	0.13960424098758956	0.14572844241937558		0.08201915778360383	0.10919024386328031	0.11925277512225463	0.0875788262488108	0.13893002236809773	0.1363437349308627	0.14144862671643688	0.10671655159775251	0.14250810714757958	0.10337559095401443	0.12850103008671207	0.11943616807792555	0.09379186735523072	0.10310457580769732	0.14819939237948157	0.07445247972428294	0.08396283510767216	0.11259826515362764	0.12151639120755575	0.14452728273702764	0.11539933681258757	0.13763314169693763	0.11822477324641686	0.12069695244430516	0.14842016632905233	0.11751939459288609	0.049399881963354916	0.05664344087951305
136.75	0.11896530091604081	0.13191262570179269	0.12748594285844386	0.13618467204207976	0.14324317116481605		0.08196601448959696	0.11268812137429438	0.12330993061066134	0.08786829382083143	0.1437762164085068	0.13272579442245222	0.1401497851494533	0.10216089003003691	0.14551703996072832	0.1401924912503977	0.13667024415040502	0.1089156100128178	0.0951480273966312	0.08394123701702336	0.16426546007642412	0.07393622176099465	0.08581643058400594	0.10979159492339713	0.12071880522295313	0.14094313471593545	0.11214111588417798	0.13688182604152863	0.11419006999933835	0.12259527583413692	0.1498492059927633	0.11534651072003048	0.05100295553877928	0.058059982796388805
137.0	0.1100831866662686	0.12514235904263274	0.12649599342301762	0.1382576138749845	0.14250211355663964		0.08292205945994671	0.10628978083634809	0.12466967383495732	0.08866699737329412	0.14191507674116166	0.13405996223569266	0.13891965891407843	0.10469929544719482	0.14999748019603487	0.12014326870668848	0.12445848495792285	0.10814431165970792	0.09442564652029196	0.08756328435511955	0.17519104437605043	0.07544084351485643	0.08452839785172761	0.11232940788005791	0.12323142277570098	0.14349746820888082	0.11233455736392003	0.1399166829212105	0.1189759244566993	0.11742175600474675	0.15232780768408666	0.11401928030373229	0.053706139586165394	0.059459847568098585
137.25	0.12052501218529608	0.12346404671867875	0.11320912624264136	0.13795161492955502	0.14088938544421392		0.08201556654729748	0.10413518712530499	0.1181067139488551	0.0883604303077602	0.13667856268698939	0.1320745535443382	0.13960744981699363	0.10867693202564499	0.1443210137385146	0.12052002810962754	0.1397267207885215	0.10327747397403185	0.09698579461120473	0.08643497139055631	0.1780471164594448	0.0756240297720336	0.0790549741428099	0.11542373376464264	0.12082028864822879	0.14674471514454826	0.11462667151421313	0.13614792959438113	0.12089855418822947	0.11341149615855861	0.15436523235994654	0.11689036762327537	0.05414289371068411	0.05684894297952738
137.5	0.11546370850964195	0.1247937703953865	0.12089043405735217	0.14472969618951811	0.14395953039882095		0.08368077407643817	0.11490674574888085	0.1192934472117491	0.08905995851916092	0.14255444959109534	0.13565832973760425	0.1374551237638526	0.10243135565828435	0.13619888955122594		0.13531362869724603	0.10661542460121406	0.0912316044773667	0.07464043027190276	0.15648902821327176	0.07468793191639309	0.08420741627081454	0.1105378141106333	0.11839244878555169	0.1438135089416917	0.1107079785380783	0.13500125126614065	0.11859276053120048	0.11430248026955876	0.14589429855279204	0.11852791573360118	0.05369458291420413	0.05592419507064288
137.75	0.1106918010775327	0.12478427420012309	0.1296268807494634	0.1408560588779025	0.14642402309886626		0.0843052871987685	0.11363183119768999	0.12781699989978626	0.0889647203398751	0.14378993062026982	0.135414144109166	0.1369280322723221	0.10252110880203437	0.14344465244142862		0.12711468150897462	0.10842699946467167	0.08597269818007372	0.08099555538524114	0.15362756129561245	0.07292813583153199	0.086823048202812	0.11037825761189997	0.11936094419283727	0.1474668931995191	0.11325314069898287	0.13947339422435132	0.11954520881461068	0.1141502591777811	0.1404463150737219	0.11338039725023828	0.053563741215745156	0.056050957051504584
138.0	0.11042701346594473	0.12361794121505744	0.12506470813895304	0.1374279153361563	0.14458009165591895		0.08542968523019764	0.11129993794150093	0.13238174552123655	0.0875063990151644	0.1459844207617864	0.13355836713494976	0.1337018185674917	0.10824509999513617	0.14369722800211618		0.14529008731837162	0.112168497302402	0.08895708631764233	0.09544391053880553	0.1649808056882225	0.0720539085038475	0.08644873425154026	0.10780626036338534	0.11978957866065737	0.14649112925562713	0.11769979130940622	0.13950422962454176	0.12077260752947853	0.11466888449925368	0.14713456269783717	0.11168713752612769	0.053576682204488336	0.055636711987050926
138.25	0.1148298571880172	0.12229078986786374	0.11961352904397993	0.14083058294455425	0.1449055455760957		0.08435579597127989	0.11327508376222609	0.12565205609379146	0.0888228682856119	0.14412068458970534	0.13232760111219058	0.13367223797237845	0.10105992095244869	0.1404729938580389		0.1344732971504606	0.12256352440217316	0.09189607731048163	0.0981555707803592	0.14589926933119093	0.0718493000787997	0.08819883875140125	0.10612092337400379	0.11971596525140087	0.14762747313734093	0.11858181197415106	0.13641342419495073	0.11751229451881326	0.11124109567918743	0.15255932080495277	0.11174856890192371	0.05114348070881967	0.05790013493012041
138.5	0.12426075390788531	0.12479886620747857	0.11981988399432954	0.14581452087860713	0.14585177023917228		0.08458272099300067	0.10083861014456413	0.12374994744754353	0.0912401247367377	0.13574358917645304	0.12655964989238416	0.13458245007240896	0.09119920708834141	0.14217679603298272		0.12787289834932772	0.11246301447420529	0.09969099562304913	0.09680913400921448	0.16329741326180355	0.07164739188693435	0.08767794070833294	0.11158279028256066	0.1191366961821174	0.15115374746382718	0.11922738166840355	0.13514001984467325	0.11508217995457061	0.11294385218366765	0.1448460795878458	0.1115285134615905	0.050483558507584944	0.05902395721610945
138.75	0.1333522654891282	0.12761689865565656	0.12208442684583284	0.14121040805603866	0.14471344100805042		0.08332158061269236	0.10509189529322668	0.13121875095095373	0.08990678997424777	0.13406655369055795	0.13147423022058646	0.13563093135210208	0.0944851623832993	0.14438310230749965		0.1655414433597331	0.1088321448231788	0.09491649375835567	0.09861396303887725	0.1612536390102121	0.0708399128946111	0.08636903733709195	0.12200986949410592	0.1200520656033602	0.15349260709834203	0.1196727733316132	0.13524474099065376	0.11522019745221833	0.11382061306730511	0.14206403592681438	0.11240882914369754	0.052770325478773764	0.0582622055203627
139.0	0.14177928323694142	0.12859723650082253	0.11932404535310365	0.13752641309242047	0.1418675189406101		0.08284692071827934	0.10852450026772183	0.13002629866736182	0.08837908665214284	0.13811325142279032	0.13171587913483626	0.13941348382549806	0.10501641791702589	0.1519061427236813		0.17584523429288587	0.11568611466085339	0.08554744291025583	0.08920303960075242	0.14601771876489908	0.07195583289239042	0.08575184641726213	0.11961889952539063	0.12399352906230038	0.15560279591595666	0.11602022977308503	0.1386407982661766	0.11763238349761931	0.11297373106319719	0.1513693896256495	0.11047419694661424	0.05310503477033731	0.05778272351994316
139.25	0.12886895408983337	0.12847288746875715	0.12294429774969931	0.14171383356578435	0.14063855773183936		0.08461700224532161	0.1074040674643096	0.122952597708995	0.0888433811026933	0.13788581278046705	0.12816078743171527	0.14195512281629422	0.11387476196868149	0.1528983913268519		0.1608626830234984	0.11935134881901473	0.09576801457896171	0.09716795973754375	0.18182195583922434	0.07461461362872414	0.08466254448263559	0.11805520427602165	0.12063161208106724	0.14903865072684752	0.11340222939205216	0.13971782760300344	0.12006885268077105	0.1128024376876989	0.15694751825972608	0.11088770456713427	0.05373705137899832	0.05662990807266536
139.5	0.11682958320741643	0.12762109301945682	0.12294483409797166	0.14109979610453083	0.14031536532528902		0.08524804924836998	0.11071791800552455	0.11804025238181794	0.08886950713207442	0.1363684479294582	0.13088700440148185	0.13887095568056718	0.12279998809420584	0.1528793343767849		0.15778112432733787	0.11557652416533405	0.10199935760965202	0.10970894412577013	0.18196650843778173	0.07356943654445848	0.08476767002334358	0.11958355840911264	0.11819025509499394	0.14406792937613383	0.11915206035326559	0.13489212231834166	0.11886969338468965	0.10923617815997277	0.14838380429505466	0.11353683776299876	0.053698427148669535	0.05691580673877815
139.75	0.12587990793104148	0.12664291724105342	0.11829741959740361	0.14637105085389018	0.13852776916740878		0.08650790776610637	0.10589829930887573	0.1215975693359918	0.09018155909813817	0.1438423840936036	0.13099077553307079	0.1350640039997349	0.10515395009559303	0.15586797227629903		0.15484718054656424	0.11472054043442642	0.0960179689195705	0.10379595964460282	0.1697315917286249	0.072630412362885	0.08283469515139064	0.11385858334238406	0.12047943604237657	0.14468472669171714	0.1199368941174027	0.13346950628849247	0.11776626276847199	0.11259000901516643	0.14244044035107503	0.1146299701899787	0.052835076126587895	0.05856576461879701
140.0	0.13740469508461953	0.12413222620083156	0.11757189052277556	0.14676097890407083	0.1385439482544005		0.0842596345491795	0.10773076583457677	0.12496419146648587	0.09298401993330475	0.14190428035412145	0.12744926876446264	0.13969349751173962	0.09088837580261379	0.1466586275802185		0.15337010881819482	0.11930357963593412	0.08824226262547037	0.09180272224307467	0.1620052283260868	0.07609252152294144	0.08076528827179898	0.10790048543690088	0.12214001308978448	0.14413319203642153	0.11869940558505368	0.1327595903773565	0.12081204323712139	0.11217893071749163	0.14818352227636558	0.11557225681930866	0.05218638147631339	0.058802846467749526
140.25	0.14396786235896067	0.12472841365809545	0.1206506930996031	0.14036508216553958	0.13771334044980038		0.08298352814474867	0.10950676808815628	0.12374542571837896	0.09210340215265007	0.13504132975139885	0.12626281554160004	0.13820858159199825	0.10246512007011563	0.14253213542792148		0.1520347325674731	0.11229381281334515	0.09032122697898658	0.08089186675134333	0.13805933404429224	0.07469049844998077	0.08169634120892454	0.1134625489769994	0.1232530947771613	0.14773125361011705	0.11876704557902285	0.13401819001645393	0.1252247896721763	0.11271708408665197	0.1521149550870927	0.11374658417929545	0.053407358912989436	0.05856802714597209
140.5	0.14098313214455382	0.12247812688435157	0.12946294636325129	0.14668547044876434	0.14004923164351454		0.08365879953776442	0.10384758867363411	0.12773105457202175	0.09029214717339488	0.12998872301226733	0.13147939209802592	0.13993869135615936	0.10675052410909949	0.13750226924939898		0.15040724161022903	0.10950986750483245	0.10276502739697893	0.0921096309549847	0.14771466744256068	0.0716925248688797	0.08309931469774344	0.11771492732004728	0.12041831118382706	0.1568057119898869	0.11746198217089993	0.1361037944683647	0.12035177394758115	0.11345861198106541	0.14932799930898513	0.11054877458516277	0.052991445356195196	0.05802178190763562
140.75	0.14480277311330408	0.12912677727587105	0.12523519627841329	0.14610866846560988	0.13533802539572767		0.08137125294559404	0.1000555330732638	0.12233988443676687	0.08936822763851648	0.13913763782292946	0.13151412200614904	0.14412205532036554	0.1092205312456381	0.12898752598487495		0.13510032874589895	0.11602100618183248	0.10358648550431941	0.10340748795121431	0.15212616021444714	0.07195297641745797	0.08320500860532236	0.11311632803916322	0.12044512203204183	0.1513946789000841	0.11643332422522153	0.1351244486942053	0.11868351238125502	0.11026809741439866	0.14953340904034923	0.1117130558728623	0.051405736778668255	0.058244677027649204
141.0	0.15255416170215816	0.12850572228030857	0.11609089617611337	0.1395584053168035	0.13330563780103843		0.07821867395298156	0.10388910709651784	0.12196458866231315	0.09021728900718488	0.14595541867740883	0.1303384112774314	0.1403257985087731	0.09502901658622835	0.13010531122920255		0.11105381363717876	0.11917128885663436	0.09639619091071154	0.10308208104294792	0.15953586288696286	0.07116756712293358	0.08290892010250013	0.11447757893054226	0.11888998915330216	0.14363287520799678	0.11438114828606345	0.13536233925934194	0.11738590032108741	0.1108730189059052	0.14934045996151862	0.11043934662359116	0.05393998517909361	0.058542061461817965
141.25	0.14266502015722218	0.12780648058759525	0.11457834020379758	0.1407174121052058	0.14487866013502002		0.07973715403855344	0.11081645562079703	0.12315856781002023	0.09040228694740321	0.1411751886458208	0.1307203263676933	0.1412636839539701	0.08709467372544095	0.14413472893627396		0.10544782883366648	0.11454012598666095	0.09623980605331352	0.10919295318728209	0.17715271294809437	0.07194709882020357	0.08317883251934054	0.11028289644444104	0.1194195331039422	0.14477974246467945	0.11458522761250879	0.13511881372964646	0.1182073141730191	0.11440304762120294	0.1497764558245507	0.10850708691780839	0.05417381074729437	0.058448036153675546
141.5	0.1386225567880844	0.1292812600031207	0.12101911126719594	0.13788970596823802	0.14441395290853953		0.08200431194532433	0.10783757370799411	0.12482474263256269	0.09067481793657882	0.14218920241700705	0.13562447981036246	0.1365905652370516	0.09188203737702808	0.14415475189261162		0.11037490328491244	0.1118958974020592	0.09404831718107798	0.11400789050340066	0.1732119848652488	0.0708067391564989	0.08498160669304868	0.10935352626145683	0.11855595203319694	0.140891489640759	0.11621063537634496	0.13809767889487787	0.11848458724047685	0.1131300520577778	0.15300817642513537	0.11059817932904828	0.05476112687124277	0.05975799749815732
141.75	0.14352920347285378	0.12018517280184855	0.12476641473642379	0.13087129042150142	0.1375005106789345		0.08375469873095392	0.1043483645144511	0.1269518289576961	0.09169105256491902	0.13905419163585747	0.13500676044833768	0.13641884372179336	0.09716184079995797	0.14027358057993783		0.11071614140087588	0.11706617983474389	0.09279861901981741	0.08896921421700017	0.17295031804608338	0.07044865850675525	0.08199368548377448	0.12224865562581617	0.11734288626478914	0.13926973920425034	0.11847691046454381	0.1404363445699712	0.11274687028817651	0.11163286375592961	0.14907708654565943	0.11323490743036037	0.05414399331549142	0.0600828585551437
142.0	0.1490012672319409	0.1230570461069489	0.12066229332290848	0.13526635872695483	0.1385454484501354		0.08440409778769892	0.10550253633394441	0.11677530951341528	0.09095543294480783	0.12814826885064498	0.12780504353489697	0.13495322745076127	0.11295395030983922	0.1407403919015178		0.12468782337508037	0.11635573121576878	0.09036929827490482	0.08275511357214103	0.14869614557144675	0.07146534871817009	0.07915331835687639	0.11615348625682775	0.11697752615201812	0.1423742206768197	0.11979445891854525	0.1375625804440006	0.1130115881347354	0.11423600259632996	0.143754842100713	0.11301031434729865	0.05265410122811507	0.05569390205624385
142.25	0.14564647768036926	0.12903762988092657	0.11935586536948783	0.1441539941354212	0.13886388345693643		0.08261570290582566	0.1101457060803788	0.12449408165343782	0.0892719393774018	0.12887865405830748	0.1269638718426448	0.13988049809265862	0.10633111229739099	0.14421453083395003		0.14613960857611588	0.10912871228003643	0.08158960051432546	0.10185972707077118	0.12812329144788828	0.07088528400973618	0.08204686998221986	0.11413383625570803	0.11667768810628039	0.1461074402240084	0.12023768962116466	0.1361579069073593	0.11602913774090555	0.1061792863358955	0.1480664117631115	0.11460556988107867	0.05405253475224345	0.05421509958600389
142.5	0.14071221872565604	0.12775560104208886	0.11683859434979244	0.1407822751159476	0.13710520964970802		0.0826031948720347	0.11696988677904588	0.1255830644860068	0.08675878887703266	0.1266616000911746	0.12404579540058198	0.14369367796823967	0.09898107360664117	0.14552683256607538		0.13230491180379386	0.11313612335905458	0.0829568197105487	0.08939082647412018	0.13482268675987774	0.07087863892097725	0.08397551276615242	0.1135298007646074	0.11923937628543535	0.15630168545781475	0.1188283818727257	0.13727186252469795	0.11815470115314608	0.10643119128424433	0.14588182483708276	0.11241706530603199	0.054844148693182146	0.05695246771381997
142.75	0.13449642280252586	0.12937780145942354	0.11725779546122847	0.13773935146386854	0.12997117754144583		0.08383175031436527	0.11348826675832063	0.11707907490950598	0.08653672524220261	0.11611400639134555	0.12710379124791948	0.13657231664592126	0.09812533674184083	0.14795894763402326		0.10629517193685852	0.11927015742929657	0.09431963381690033	0.08876603876596287	0.13790478185388563	0.07160760792422123	0.08159422688925058	0.11125224368943656	0.11746855893672567	0.1604351445297993	0.11853016150703019	0.1350158498472966	0.11874659069422981	0.1086917753699305	0.13994069071671464	0.1107929578196149	0.054151611681892343	0.05937375218514829
143.0	0.1152021031878499	0.13167762014085255	0.12032650586540443	0.1348382509191283	0.12663922876808636		0.08358346842663966	0.11500189686367572	0.11957485829925528	0.09024437465048027	0.11635283370831621	0.1318160633153164	0.1422550134179596	0.09257542239416079	0.1408473490411856		0.10116145341496895	0.12086698848712611	0.09913406583010938	0.1047703498855435	0.13426540449923774	0.07140759641071706	0.07780587557555387	0.12140248280108738	0.11731128778619639	0.1520199608880191	0.11769454022204234	0.13509039534130834	0.11396248772028147	0.10901171989624538	0.13983192733073635	0.111365268375148	0.05214904100211407	0.059399829794682175
143.25	0.12164078777774352	0.12733199316726534	0.12434493998231326	0.1296683048936013	0.13035894347591165		0.08196019868964138	0.11605265550608845	0.11281414120221013	0.09147308647670814	0.11849926724400404	0.13634576329773995	0.1413556151103491	0.08905953814016646	0.13843225823626973		0.11691828995061318	0.12059280962714733	0.09565139430022306	0.08944006012777152	0.13792255545803953	0.07058000961264911	0.07846544069930346	0.12467796109713442	0.12230540730706094	0.13769909429836072	0.1134190980886165	0.14106007494291953	0.1180635977900416	0.11900027059944955	0.13970884067568468	0.11213941379249537	0.05063047425983329	0.05877771199132767
143.5	0.14588225579210948	0.13119031774599382	0.12469530019306364	0.14031980273325326	0.12873539769569642		0.08024434403339861	0.11090309082093372	0.11220874157667918	0.09033467013589527	0.11450256783164368	0.13110415551106497	0.13234600612227213	0.08799063958320066	0.1457536108109153		0.11398943191609687	0.12160271706878546	0.09733163608410168	0.08399999999964491	0.14239517182390746	0.07230574596401196	0.08110506062944217	0.12490173029539137	0.12118682025082463	0.13237757764670896	0.11439751930403128	0.13916355030847125	0.11695496665959036	0.11194805420398898	0.14229495115990226	0.11496997129330828	0.05148048858980301	0.058420314826935854
143.75	0.14033607875987775	0.13880903829179098	0.12162318082313424	0.14518258220421149	0.13188626082683272		0.08023470454874027	0.11420034140776997	0.11863775815919618	0.09185593764499392	0.10593773355507691	0.13045241962898665	0.13905480015960914	0.08904993993650548	0.1315043960390686		0.10854553478012743	0.11891921701192988	0.09431577469049846	0.11892694414580454	0.13695824033734463	0.07274456453203204	0.08435539661455908	0.11225712080899934	0.12145543767473474	0.14076920287480796	0.11715497094810952	0.13767282758090632	0.1136603974194011	0.1036531299875648	0.14395879358645622	0.11149666080734741	0.05364760175003635	0.05741329228033314
144.0	0.13462686403708718	0.1331611307811276	0.12380276291717078	0.1475296479877671	0.13597840561554178		0.08101491963576175	0.10910138308467583	0.12331055983832752	0.09332185786538912	0.11384195440679318	0.1302677288389862	0.14869328180033112	0.092005407434577	0.13234682836346282		0.10698766792129502	0.10995359839856214	0.0932241157561821	0.1087583206667016	0.14366930960416097	0.0702686098366347	0.08539702233714604	0.10188989317973911	0.11926420373825575	0.14043116322391253	0.11807495673535957	0.1364703633639108	0.11373498715391608	0.11111674007516241	0.15002957333248934	0.11089157601342718	0.05393630092765346	0.058237141478065205
144.25	0.16594027529871413	0.12981564902313308	0.12947002200471217	0.1409567958027493	0.12866178590627594		0.08029234019764193	0.11122487415668854	0.12492380025964445	0.09076837467803663	0.11647301349304981	0.13152044301629917	0.15081040705719903	0.09037942265383182	0.14790288720554096		0.10124806800587134	0.10826673907495084	0.09982038005487824	0.0773562058528797	0.1805315552213208	0.07017934148982886	0.08312904969504874	0.1100276107897388	0.12052712029333368	0.1393758706589685	0.11749083757726878	0.13487300981774614	0.11681529386905912	0.11573946378237417	0.14850137339666658	0.11595165712080871	0.05269488663351152	0.057679580092548824
144.5	0.15481729114642778	0.12944557261395082	0.1248716069846904	0.1395427157572966	0.12326951677941379		0.07903297699474517	0.11913626933836621	0.12264388312152108	0.09027042134344694	0.10837197625310133	0.14280189257338538	0.14799624873120665	0.08811417503215166	0.14288870958084687		0.12034308335179277	0.11398192122662909	0.1018961127675363	0.06363058302449583	0.1714897071284292	0.07219611134799227	0.07923802485407208	0.1148519800557605	0.12565643797679785	0.15145087849020258	0.12028689646546788	0.13672374621553368	0.12319136915971811	0.11477368961078056	0.1462043876515694	0.11739331621995093	0.05268660908425356	0.05801365921933382
144.75	0.1289845623676193	0.12635474491129872	0.1176795759942219	0.13920914350646357	0.13109148299952325		0.08012603112748094	0.11753248422505648	0.12545731707338642	0.0905023986883989	0.11395087575947417	0.1458363820412789	0.14135211404518933	0.09573179915060298	0.14441532355609976		0.1405176195347777	0.1219646231824527	0.09949140593548365	0.0652725121344728	0.1685901296240087	0.07204850673839902	0.07729647976593147	0.1156321567828342	0.12157516067661461	0.1479557692282348	0.12504708230514902	0.13783859959413092	0.11747823632870334	0.1139305435009848	0.14554382568805616	0.11572783451146001	0.055702980111313596	0.058297161434043204
145.0	0.1456759499380194	0.13037096275557516	0.11988872396500697	0.12796912680018946	0.12200740282661064		0.08217712799182747	0.1039700422218076	0.12978717276723326	0.08733376955188413	0.1189400675265592	0.14493156621291967	0.13946908109409895	0.0946369223461987	0.1509668602161627		0.11520041716421718	0.11884998318974888	0.09399593272861688	0.07710646413756161	0.16977750368578778	0.0720346324599292	0.08153845817550205	0.11368319548170543	0.1233994931272012	0.14559688023020273	0.1260339985976012	0.1378624063993491	0.11258380248266127	0.10902981191612612	0.14759410681289986	0.1158364365158827	0.054860437743742586	0.05833193788157359
145.25	0.15209736393598183	0.13051720478258833	0.1266012660304353	0.13221350531839124	0.11096086541537302		0.08035391410712628	0.10946429490810779	0.1345638470913086	0.08878263610733116	0.11357433963929915	0.13387636688247964	0.13826692561430629	0.09034777792030373	0.14292558344991477		0.08911844734991055	0.11552987232931279	0.09756053682567904	0.09645664530172936	0.16022776301117275	0.07530610210845738	0.08248826490925373	0.11431030596141954	0.12159835450960312	0.14637909062917676	0.12042806814013851	0.13719646330907387	0.1179424489097757	0.11726415399603875	0.1515932500428545	0.11842279146904858	0.05100701825574488	0.059273553460156385
145.5	0.14568856659706203	0.13146059854456482	0.12359769479072871	0.12650007463490862	0.11347620059327024		0.07932413511610228	0.11472313605255396	0.13168548322835058	0.08973975109869106	0.12634104156535705	0.13000503393042157	0.1354336917092684	0.08867062252423051	0.12933858573087834		0.10711761546234004	0.11910476362477303	0.0965787286543096	0.08001341944153877	0.15077574767787902	0.07401114410857627	0.0806281102545016	0.11413540445481667	0.11768863636169624	0.14714275239242997	0.12019589832656291	0.13648452060328337	0.11944493250393773	0.12012331081093998	0.14295512136185623	0.11613415058078083	0.05191891782109649	0.05883698577817509
145.75	0.14216882746367154	0.13593867369378818	0.11783326630403025	0.12135392189357093	0.11186088934295954		0.07935245363774594	0.10640997521296623	0.12185554834903999	0.08889005768463211	0.12073146883527432	0.13533317227617622	0.13351318542467971	0.0868516765178457	0.12796380450639863		0.11889212966265375	0.11508079327197827	0.09644490995079251	0.06795529181314049	0.14182114592754694	0.07090669409207842	0.0808755920767184	0.11297488223732144	0.12069476148430498	0.1531360059014587	0.12332513102258237	0.1364533580110891	0.12048393896874743	0.11607197508258227	0.1418654856375788	0.11393198848377346	0.053341702545344184	0.05768419206173344
146.0	0.13110175825040318	0.1403555273174057	0.11706444837910025	0.12453776042315662	0.11301000265690239		0.08086213393705984	0.11095522459640184	0.112766186610731	0.0884010798805646	0.10677194642476914	0.13019402139195377	0.13417973669679867	0.09669538382403507	0.13130713142428196		0.11423844950004065	0.11708070876098331	0.09885009573563595	0.09288361240755023	0.14023163070760888	0.07017922957929072	0.08035055145225098	0.11473233312798639	0.12294442546928677	0.14505910165497146	0.12222617572265249	0.13944003908198832	0.12013295421561589	0.1201791468713621	0.14572904346052795	0.11547321737968079	0.05338023605521952	0.05696202017688648
146.25	0.12932080048490524	0.13517868870842276	0.11935890414750171	0.1232189014497166	0.1183215025359723		0.08143237846168881	0.10495333008078735	0.11440606279279115	0.08794124160129006	0.11410738873987744	0.12655811541489095	0.13805314356978624	0.11797786554123221	0.13601102671031776		0.10216814139141919	0.12170311227914817	0.0993495815149886	0.06843722985304006	0.14110821574325588	0.07211320675476031	0.07944837930762681	0.10432879133235436	0.12216729417593379	0.13837991735076702	0.1208457675609333	0.13729645558670653	0.11758451788009684	0.11204541781156377	0.1485326056051934	0.11462305752851017	0.050691180719467446	0.05661845477105199
146.5	0.1613987403736717	0.13215458886754303	0.12137336825372716	0.1248472339154287	0.12345497543240273		0.08128429160628045	0.11821516869570672	0.12368475669319892	0.08646379643018466	0.11527442150713395	0.13334413150021218	0.1377702356147259	0.10359090253049329	0.13486603815435466		0.09377808273771861	0.11417021615076232	0.09896908660746995	0.046211683053846146	0.15607279196437696	0.07526943765319576	0.08060818645684234	0.10403493730578343	0.11992253902018252	0.1467642254437483	0.11714421181225108	0.13751896069905473	0.12046239216169119	0.11089045661605686	0.1496233231468566	0.1120788093602797	0.05123375397151758	0.05859966378148086
146.75	0.19666979464446166	0.13463904602480425	0.12615412761016576	0.12043266235246482	0.1267467034045056		0.08233313239195748	0.1330566682797615	0.13431864478272154	0.0873328804152188	0.11914891432335398	0.12830140992542102	0.1394868254557942	0.1097709216948111	0.12402302579795829		0.09421271873976526	0.1102833663674442	0.08986827749165444	0.03576848038153046	0.15734096925122926	0.07441059595887553	0.080799350170156	0.12273535200761156	0.11922817962227726	0.1537431016202303	0.11775942221843996	0.13817385721720493	0.11957290277553198	0.12006779590085889	0.14478886943556418	0.11451551610965817	0.0539235889611561	0.05750171057275333
147.0	0.18000176351291775	0.13225871763717015	0.12693722407284067	0.12990717648072383	0.1331833747400485		0.08052740670462409	0.12711902297091524	0.13045178998113063	0.09130299328934033	0.12308744337111732	0.12398179528017553	0.1429778692463383	0.1142910965357159	0.13474573275169927		0.09858581897509154	0.11830531686978636	0.08314214796117629	0.04118928797357138	0.13727683336029128	0.07120678757102267	0.08178765114283705	0.13565935412138133	0.11809751523768176	0.15308348836322247	0.12542412748634255	0.13330677164908072	0.11536526192811357	0.11704937584062014	0.14569913348207586	0.11558753637567597	0.05412755726975579	0.05486548481459295
147.25	0.1663261533670086	0.13160678672667672	0.12410456062281255	0.1284235214437563	0.13329992642829439		0.08007341549605702	0.11754984719373976	0.12202114095331146	0.09126381248853496	0.12636622124437727	0.1357488936151563	0.14116507018669994	0.10392216697469674	0.13731924262432618		0.1046536695095215	0.12076183004496535	0.09593482219318017	0.07389522973368452	0.13713026916650828	0.0720938556818648	0.08371241369323154	0.1332228615500427	0.11668032093278732	0.1546736176232179	0.12117598719197338	0.13273138292965703	0.11711219625012251	0.10896937850569328	0.1509613873667638	0.11578486634801854	0.05392204068006243	0.05625359296917235
147.5	0.148789701277474	0.12680187383692004	0.12077065791758974	0.12465214929871624	0.12568314992681587		0.07998892620072352	0.12035379087416184	0.11731058950865429	0.0873978162808873	0.12364425916284064	0.13604223251020886	0.14018014691813252	0.10322700503465859	0.1359887866999138		0.10707792327017812	0.11824190551609347	0.11557160372216364		0.15971958968174713	0.07427968641380235	0.0789532997302015	0.11609578060240916	0.12197953050563487	0.15195469083889934	0.11438690949880916	0.13281901920378242	0.12288278006118118	0.10920392614340235	0.1501949441030804	0.11287419080755313	0.05320819980987794	0.0569992191309757
147.75	0.17255357928463166	0.12860202076463778	0.12619591505156577	0.13534188569916286	0.11545880753815221		0.07989363659392104	0.13516800360808764	0.11902588175000053	0.08695634609956417	0.11787786073664551	0.12899300463659844	0.13203902715906526	0.0892217543409302	0.13194371835261773		0.1095174908929728	0.11907336158038201	0.11740767913915383		0.15937784798563515	0.07399035128414776	0.07716187407470475	0.11656853347933127	0.12147363458182903	0.1469823893555592	0.12338650733856557	0.13239670119410202	0.1247805149422821	0.10744986478813061	0.14999094656358175	0.10931902148616891	0.05408491916935717	0.05449078438622751
148.0	0.19918592436974789	0.13921226477398904	0.12838250689429953	0.13950831222754304	0.11664132480203486		0.08052284337311394	0.12168927609952325	0.12202939606623948	0.0865003408374305	0.11899130669827637	0.13322572426121101	0.13060720127545913	0.08108766568919065	0.1288519924884885		0.11993230631368067	0.11796351054238645	0.10808441521487476		0.13393253572991815	0.07051365316388858	0.07740317558701874	0.11900749063670413	0.114316906310079	0.14570075080411304	0.12382504624888326	0.13635581698631288	0.12488628026413698	0.10052471832375529	0.14987358132443288	0.11445012701249957	0.053306810136314775	0.054619974952480825
148.25		0.13289009503205357	0.12295909205429367	0.1395886531279384	0.12339350505314944		0.0800259858134176	0.10352944742205719	0.11700728735966068	0.08603890058972871	0.1116056761731873	0.1308096621059731	0.14017181087102237	0.08800146622980763	0.13701801971417812		0.12008198942608375	0.12363874756762039	0.10318849161254165		0.14084839637648708	0.06853829308690135	0.0810354501543238	0.1066951613890286	0.12218600080531275	0.14852981115992248	0.12070025962335051	0.13766786131888986	0.11614980133100167	0.10937004011196721	0.1431330359202944	0.11871363662489202	0.05213310163138708	0.057684570641165334
148.5		0.13628875374593058	0.12313419049066324	0.13494059394875746	0.1274422899973344		0.08005174789768546	0.11238629375949352	0.12419289425064245	0.0878137896417542	0.12416311252836594	0.128498196584602	0.13859447192200752	0.09363301545037395	0.12852290497536112		0.1180389970001696	0.1255808430387227	0.10752142054015575		0.14856002492705864	0.06985226343722403	0.08297113391072174	0.09629164165660603	0.12832222607461038	0.1508957452521855	0.11998419541046534	0.13396793346530284	0.11760583987942834	0.10609013875724253	0.1451152640247893	0.1215829692402176	0.05366772627152158	0.05893512651534157
[truncated: 364 more rows]
