# Supplementary material for: Stochastic pulsing of gene expression enables the generation of spatial patterns in Bacillus subtilis biofilms
Source: Nat Commun. 2020 Feb 19;11:950. doi: 10.1038/s41467-020-14431-9 (PMC7031267; doi:10.1038/s41467-020-14431-9)
Supplement: Supplementary file 7 — Source Data [file 41467_2020_14431_MOESM7_ESM.zip › source_data/figure3_d_delqp.tsv]

sigB_YFP_image_68	sigB_YFP_image_69	sigB_YFP_image_70	sigB_YFP_image_71	sigB_YFP_image_72	sigB_YFP_image_73	sigB_YFP_image_74	sigB_YFP_image_275	sigB_YFP_image_276	sigB_YFP_image_277	sigB_YFP_image_278	sigB_YFP_image_279	sigB_YFP_image_280	sigB_YFP_image_402	sigB_YFP_image_403	sigB_YFP_image_404
0.15517032117405302	0.043792399270289	0.157747869703444	0.081375024409736	0.023358909238113998	0.031344759631521	0.143537501348714	0.06363688008177	0.242851422888068	0.027949276976632006	0.15684961418793303	0.17746812248257196	0.234878279809363	0.12328700003658999	0.165810324688796	0.059906145827209996
0.158345652904249	0.264847176033994	0.21638118458025002	0.13245587952582302	0.10774097204678802	0.09583888325232301	0.178366420516502	0.014522920078886002	0.146943066846846	0.10951364326137099	0.174753565434859	0.234241305499097	0.216668083552427	0.056070056977230005	0.134237777723504	0.061476676719446
0.169328900472911	0.08570822977036299	0.11148220289709698	0.34113941482558896	0.01315954591036	0.050119503604039994	0.10298368872873599	0.017677145844484	0.204820585337254	0.136880279500199	0.26575663842034103	0.16101587677213597	0.16778326289468803	0.204394041686498	0.12481574098408099	0.067406311330842
0.24510813809690302	0.148640354084044	0.09112567476911802	0.06453552785533499	0.061700565941489004	0.038134582176459	0.161151353178367	0.184387629928557	0.12816343758204599	0.096321110522487	0.156619478931772	0.15891866217880402	0.10604533631492	0.161550756983112	0.12391945891444901	0.085303250087545
0.35535184786569396	0.11020815109873598	0.14765360845953698	0.18589681452195303	0.10858500077969901	0.042438300717054	0.125179132096432	0.014210648107958999	0.25239555645889	0.06454294381895	0.071112725981706	0.048249605203631	0.16615553948841	0.203865387231057	0.161356371283489	0.12485471432416301
0.12180352739502301	0.04823447004099401	0.14563573806945498	0.200313698333798	0.06100412127733001	0.03460047467991299	0.07357522974731098	0.112395401333884	0.152935554367727	0.148723367924318	0.17565711287469502	0.098114375284578	0.168463270073716	0.17770386887821302	0.15964192036261302	0.08663572778106701
0.094734810707591	0.069399754291659	0.13782877016535	0.21344157786724302	0.06822427522819301	0.056052507900327994	0.053911383424814	0.124922813245189	0.125473866529427	0.173981515468169	0.181801847882454	0.129647138281977	0.160148208879299	0.11334976566722699	0.160998448991262	0.04615481751801401
0.07513876469918801	0.10197114654242402	0.149786432447759	0.219783978806859	0.194972951137088	0.12159573450543198	0.067934571706004	0.301528194855138	0.10838097333155099	0.18404537705850102	0.140843782039491	0.041798426547988	0.15011603256438	0.11564936555060601	0.166053939935877	0.08444655988562401
0.08605455309199901	0.096195110408352	0.084660441843716	0.081008389586997	0.154641338180523	0.129484431989182	0.028426715112482	0.167584926611098	0.144298181052644	0.204586249432038	0.12468268481148401	0.053533567689979	0.15765753027132	0.07562977891052299	0.11197239587784698	0.06848741253599401
0.11226517887669	0.155567838117336	0.156600866834148	0.16587807181861902	0.135183164033377	0.157072615897914	0.15517891752135002	0.3489230849423581	0.13417809123792	0.192541426930234	0.156214986917579	0.171726909614924	0.09010482166270599	0.126198691887222	0.07644222235242999	0.085287274641232
0.14410840136710099	0.16069675837354402	0.07986302638106402	0.03480758717341	0.13984770318106302	0.057912610445912005	0.035728422964360004	0.290223417600086	0.19156615021456197	0.206690569355168	0.12268816689210199	0.172500219024846	0.171146266220982	0.04851030967076599	0.12583266180436697	0.08534125340360402
0.125465795906978	0.198483269048997	0.272058455485319	0.019522819441051997	0.115899003858954	0.038495670493525	0.17669528818079602	0.249458826522582	0.113244478115409	0.237860123363197	0.171271805561385	0.11433805908844501	0.31269959844672496	0.084406507398702	0.133016304656208	0.078407987159567
0.079342034625014	0.12400409617861999	0.193277747698793	0.073913530018343	0.07551374117473798	0.249614461935404	0.18862224271649103	0.063977776316553	0.176994200928056	0.151893811348418	0.12859061053751	0.13176947675408401	0.15222785767717997	0.09267528218771501	0.149836147331437	0.09397602077383099
0.146123474235811	0.171521497839947	0.10920800317780399	0.16866546034337399	0.068204078270645	0.12212838597790301	0.116559670706404	0.10690131972695001	0.20519429400061898	0.157380100831953	0.21337193375368804	0.074263010725785	0.174117153881805	0.10151656446114199	0.20624708654138502	0.091048136635899
0.09630196101088799	0.12454361191719301	0.16198661536918801	0.205165549011772	0.10665166548204599	0.144730693220339	0.152625644137561	0.03966514460845	0.20127092292890103	0.31063548387353396	0.21048247668160996	0.052991997660372006	0.18780701351836498	0.072718474874938	0.14270908235658403	0.09481936230274601
0.22051942725778603	0.171213669015113	0.076354003525409	0.17805482127909802	0.090731764375233	0.12211079588977199	0.09134017737047	0.05554224659887999	0.18480495701075897	0.341340093426184	0.187936752366696	0.11198911407804599	0.17798591372293399	0.198149687865454	0.11063285659021602	0.140412842879785
0.117660872641514	0.116412381370901	0.12319719763001699	0.04579387478703201	0.07073354360046401	0.175420037978925	0.184177325179377	0.17786017714143104	0.174606947343753	0.09950773680648099	0.147394744737889	0.11192430516059401	0.250022410920348	0.11677507742162802	0.159058634168237	0.11686415021737899
0.135078182552402	0.17758891953824396	0.177048865964655	0.254951883113881	0.06564009059934099	0.0682860719806	0.213781825327495	0.282681298078042	0.20776961965953397	0.212101937093622	0.299291283475909	0.16328914717269902	0.18908089313309803	0.10285689384982999	0.1054167773518	0.11447655609556401
0.20002577757967396	0.210618221331627	0.09306423911505099	0.128247017892957	0.090160699463604	0.08228820678300999	0.16968822645975698	0.182158869210172	0.17594942548583803	0.134352242243974	0.22639189474314803	0.17263178358648798	0.202169757435401	0.160532716063926	0.14057786598606	0.11237954360307001
0.13617124043216802	0.026698493099627997	0.189454333090504	0.16979430500045703	0.07478380231716099	0.140772233129102	0.154824367848708	0.263220990965593	0.229991866225542	0.17616263688470601	0.18734132277948398	0.13516741139088198	0.151328395657646	0.15633270094369597	0.081923392279185	0.140484600493091
0.096734576024255	0.153206023272608	0.135995200586409	0.17609018147673602	0.066431623411438	0.09535186422556599	0.141458872089203	0.138011920744316	0.17801050394771803	0.207591975729189	0.226618607899613	0.19841246051397	0.119906368100894	0.05964764093712201	0.12006870288518799	0.11529113834493801
0.160176546431191	0.0683311024916	0.20996139012932502	0.051904559736785004	0.017922412043511003	0.056932100299025	0.19157729882108698	0.072345046595942	0.192223491435643	0.155546571577836	0.20615022562569701	0.132979242446367	0.12773504907738	0.05269775015953201	0.127760167265993	0.116683652004754
0.14989597380022301	0.077327073305234	0.162727476767401	0.12220552184354	0.015465503263826	0.07025149315260901	0.18465931680997602	0.224254330534404	0.22048114657270604	0.26216330491222	0.19688238396169197	0.072058948621932	0.18840480850489003	0.033229828311207	0.06656526069112201	0.113465240658242
0.18406776338286898	0.045305446735899	0.136623967030167	0.10099701755789998	0.012015028800924	0.15970441084223902	0.20422097330300498	0.189393969801658	0.28816300948023804	0.29355141093202397	0.174088680421624	0.12060478868932199	0.06201554075763599	0.019824172767318002	0.10450994540807002	0.114621485805599
0.21046319363815	0.112034719307773	0.07097181598469299	0.09745024611188302	0.150954505645459	0.157456074604516	0.216774464380323	0.20034709710058105	0.136957358889335	0.251542376019237	0.161760588331677	0.137496174714009	0.115147075159003	0.026725084690872	0.184406267106524	0.135169020146853
0.20532943331542897	0.056565015344516	0.17255939955825303	0.096646692425649	0.17667015614026502	0.109399265534748	0.165315283451276	0.143040256355326	0.207666990078379	0.154879878101633	0.270646375697408	0.12171561509962199	0.131450552467837	0.11113246542638	0.148511944794967	0.142285351430706
0.074123367875619	0.054012453733926	0.08634354439990301	0.216482406774617	0.10641508495640101	0.057025436774418	0.107774961107657	0.23239984151251997	0.129131044864018	0.16503553990010197	0.17626168930888697	0.15797011423184698	0.153712724717472	0.034634132897903	0.172816103587038	0.099589951008259
0.065459347178548	0.128762853433903	0.13362808494478698	0.152215650730885	0.11475393056843801	0.055973939977964994	0.1828900473523	0.14203902080718697	0.255399669609004	0.278946558368802	0.165967156601338	0.074873748260732	0.152645655908077	0.048106988725555	0.09651762280724901	0.13120471552462
0.10559505044038199	0.14757819048577497	0.148327333293233	0.137638589822998	0.074290750292321	0.01751580077107	0.119804003005407	0.133875777162148	0.184277742841377	0.15192672584258599	0.20098607906155702	0.18949011720079198	0.028424773317659	0.122030858005361	0.064516299444995	0.12075340128371699
0.057996713076481	0.123159463585879	0.171533518868252	0.062135310174544996	0.062017802404634996	0.16911029740286498	0.072586955339303	0.233377279334363	0.21188251725876	0.20804515062416104	0.18521545028635997	0.157405473039412	0.06996462953518699	0.212866115088793	0.048877030409821	0.078937338633882
0.127706514407437	0.09848633794194901	0.18599817503686997	0.16142989287456602	0.17391159229842498	0.13309051455718302	0.199935836855365	0.12432367301993699	0.262588467178561	0.20907252491757397	0.18877600706977302	0.12014404973368302	0.086982803334784	0.13502794047444802	0.09807120098289501	0.076954712937128
0.117638146547273	0.117407059866643	0.05775934351971201	0.068643339541488	0.14120947346861598	0.019624072486086004	0.084794808414085	0.191915844223972	0.21261944483699602	0.216044473445704	0.15173635892371398	0.20000961405991396	0.07711754885308	0.117426363279785	0.045402973817708	0.125980126674865
0.159594586044773	0.10515095788542402	0.158319608754996	0.07712002794303098	0.07214873859291299	0.012452972994968	0.134753359312896	0.07374868439564301	0.097475789573885	0.253386433178953	0.10123494559479801	0.126503842818664	0.08995381073408801	0.086574922862059	0.071423462655195	0.098669783603011
0.136573695103198	0.057164439151277	0.18142277123706896	0.056828268256380994	0.05714760915145901	0.040946578161477995	0.11449635431349499	0.11523267045314	0.388004362326935	0.163762873423085	0.116517739419065	0.15673126783236602	0.089202046930646	0.11799774443303	0.094688207303914	0.144464259400797
0.173135885888099	0.066620504452863	0.137969973022646	0.169968543450925	0.05865900580201901	0.062109203075994004	0.14188415886319	0.08569860354345199	0.173599192448022	0.274800495435465	0.123957689804491	0.19495010188104198	0.29277384730259104	0.139349764548925	0.177879819719629	0.10527510266369401
0.180802958255102	0.09811100871189199	0.165477866487899	0.158365945598061	0.028000936236727995	0.008085071008449	0.14165234808157698	0.26480131602427504	0.063097187921115	0.23885498628979002	0.193705315645094	0.292917640893528	0.16879158317697399	0.030592984439924996	0.066190546752157	0.10642635567376599
0.126221683224437	0.20451300284798998	0.18001054751704	0.23600936350725601	0.058165754149515	0.016927316772247	0.130310786295363	0.217110600282202	0.12226167251973599	0.24868098101326896	0.206549315261751	0.215424871821214	0.07161062706355499	0.120545877567563	0.08762961382229902	0.130228611281662
0.128808496289885	0.15336301115533899	0.15331092711586802	0.10479458151919199	0.06881245802811001	0.020599800147538	0.16549053752645698	0.296153111451233	0.173888639618189	0.242861543600097	0.11674114815269601	0.086102437756878	0.167255654091596	0.076738056146723	0.08170497805359599	0.115805262903105
0.124729052832915	0.138053914415542	0.16918746358771	0.295645794005986	0.065906920339147	0.16840442415110599	0.18766173592919502	0.16223505923576198	0.250087819371219	0.16595139385959803	0.156194240301489	0.08192081586591099	0.19152948336041398	0.024120742687721002	0.13704263006308	0.07183425891528
0.23141289883785396	0.192298471714201	0.134821955490925	0.153561080524375	0.11864227016206899	0.144898313082382	0.175368948894503	0.206200348268689	0.25909998965096	0.381812746875999	0.133712466892132	0.18364381001614	0.170212661709528	0.10764670507532599	0.11817127464899599	0.140184078181114
0.163574086003814	0.118429863261936	0.180411779794906	0.049189441407703996	0.087233927810797	0.16474069620823498	0.165118053780492	0.247446728691661	0.229311826464772	0.35372558808774607	0.173628016566579	0.21138746400276	0.135242260124637	0.08833201257880001	0.071912610773175	0.092278633404299
0.09758740302178999	0.226325963344555	0.143503350615737	0.142651120579448	0.13395661736002698	0.077267037003763	0.164608161075096	0.160351496058525	0.29902682940096803	0.235370422518802	0.15226793681470002	0.183461664425941	0.08319784851072601	0.204576882763583	0.13841633207068202	0.127761922737513
0.16318732487540302	0.17740969825888298	0.131320462917882	0.145718964525542	0.106559064250471	0.021691808507203	0.14784482844636	0.19499950753975898	0.31619847279449204	0.245786414481723	0.187999307693097	0.11679387704970098	0.10845878980625899	0.05571926140713299	0.095168085658287	0.114705795414809
0.08276335926896	0.17709279200968203	0.217468332801521	0.20645566890102499	0.090006703515354	0.059531788829412007	0.153149936660138	0.17371431622026098	0.279080583400849	0.26845501801863	0.28347559599943895	0.08755729575235	0.204530401996535	0.137276961512087	0.136263559362723	0.11062565934831099
0.08350878201152401	0.11905266749685099	0.165811938077466	0.06904218313862201	0.07965083082865	0.098612263028831	0.19401061629737898	0.12299645264295801	0.219380953383274	0.164988395893835	0.172638384150999	0.17652883026196498	0.199548954769242	0.11976169422334598	0.145366296941949	0.127136631963952
0.22363915308522797	0.174866135176999	0.311024361229096	0.10207704657127802	0.06024181598856599	0.09851080289970598	0.093534786582062	0.173875040525897	0.189730031853708	0.18963747083975602	0.177926575385164	0.128335251882569	0.127718677429999	0.042318100786955005	0.126832296012614	0.079171368411104
0.20202733533016198	0.165567933610357	0.188788688945263	0.206055085429105	0.160863024925364	0.14768667290103799	0.140825593399713	0.152876521304055	0.19392712541644602	0.23781646096224	0.17785803611070897	0.15756093098159699	0.20078861521934402	0.031566821382761	0.157303644142708	0.129892920717169
0.213520200318624	0.047442649590894004	0.103827509979951	0.17813963062759303	0.145664659857701	0.135700085981481	0.21412447434462398	0.246103551395205	0.17437526854914098	0.24430481355169398	0.068907663038727	0.13464786620183	0.054617640959128	0.079835999124466	0.112578639347718	0.129527538524724
0.21706475827285698	0.141202823168522	0.08277442585717999	0.16559931035031303	0.134958137340679	0.11169190707972301	0.133807578082106	0.190133854845609	0.182297355972589	0.145558749527409	0.083849963935148	0.163960433052942	0.22515074402314897	0.15536139482764902	0.143988792234732	0.11275684198376801
0.173643129023783	0.11025152608376801	0.110374217664975	0.226956879069103	0.05812932762900799	0.137783158250442	0.08005604162107201	0.26174413531842	0.23685895940936	0.25335280374199104	0.13012245974738698	0.171094751346931	0.161934040997741	0.078207159397731	0.10815730349628999	0.131403680198204
0.107733927994696	0.20839643200345398	0.205139915836115	0.193079577146435	0.12392757615838	0.05064435091513901	0.177411601702341	0.40530667832306294	0.24024016444211602	0.26802409475093497	0.146906869088022	0.28932165916631103	0.151938533769814	0.19027022986980602	0.10402159709275	0.091914797250977
0.260060564579757	0.219176009437075	0.160658959468045	0.212841597449212	0.101063529780423	0.036490607419596005	0.135525394554529	0.15704042122382	0.24103663861804395	0.14462622303312603	0.19029913347923602	0.25979446794129396	0.12891491829226	0.065265956349781	0.068311646523398	0.06539063757003201
0.169499053785539	0.154542766833151	0.10195747402753201	0.14625523198551402	0.10769001170227499	0.014454342742838999	0.05153129850930099	0.127004690212595	0.12349938673844801	0.278908380900398	0.19358854501784	0.16503371812875198	0.22191696072960998	0.10291282590080401	0.096909114812421	0.064747031876795
0.077528750046111	0.21095637415810897	0.21810984614755302	0.129919111373514	0.14696261310658099	0.080447269166777	0.11495089151758801	0.19108540685122502	0.18643014432365698	0.270716950792055	0.18169604817388502	0.30624281174249	0.11728039021367001	0.108372859728782	0.15343321548528602	0.09113817014857101
0.15591886884261702	0.16112136718970402	0.154916548928927	0.245005423078705	0.169317607849968	0.09956385448417801	0.154088716594707	0.19624751741098395	0.24130017819451702	0.089163474859989	0.236345975864252	0.21470039111172304	0.06337804353414798	0.068792698629086	0.12093958699148599	0.09909176758315799
0.148538265137357	0.07704925034618401	0.105548377522202	0.096355685678271	0.16652397503216698	0.094109032079392	0.130223685890492	0.11162870119014301	0.32853128039436197	0.140084213792074	0.153240181894377	0.13709492039978802	0.12720389110169802	0.036071614482447	0.146054365801194	0.09896930948700201
0.149526808227952	0.11807602933252498	0.142286997361278	0.21988613333449397	0.139015116976177	0.077012529738276	0.149942064736422	0.16214871921496699	0.23989691359365803	0.085219593219634	0.115931634293535	0.09009296136965898	0.12570721194662302	0.08252915756276401	0.108975001721682	0.10766858583632599
0.053429024615396004	0.15114764018385302	0.17199605647851798	0.11360109163052098	0.129953455479009	0.16130129625706	0.12030669002150803	0.23202937019961398	0.258394245937928	0.234510493211435	0.13097058088434	0.160628343681699	0.130366300433586	0.06980792660144901	0.09514348823823299	0.09878463477739301
0.05379651927105901	0.166730519756035	0.070754830122182	0.081398643955218	0.08419523010837202	0.189275903302691	0.146069175866767	0.160894122056926	0.11358501956269501	0.21476373852908898	0.11701755462291699	0.140413694466516	0.10513445417524	0.06423861070868701	0.09520578293710198	0.109372304228602
0.15753657393169698	0.12332771154475099	0.16843940840878502	0.17221197494752802	0.15295407674386402	0.21132594055766396	0.18822348943858103	0.19486313190429502	0.13876580460336901	0.23794398901359196	0.168808204810053	0.11024340477761399	0.13154980865880803	0.049807471191255	0.08720995781493598	0.09602348113949301
0.07553880641588902	0.14205693550783602	0.33908791748930106	0.07382902234109799	0.079412546744694	0.28682596794041	0.146349414246759	0.133726215025407	0.08980847383739099	0.127795896245839	0.060073456253315005	0.121164325982886	0.049044683945891995	0.08789518180501099	0.10775185677837501	0.076580227843702
0.12030878862903999	0.16993261094873802	0.17736357285156198	0.18883727278234	0.07836963522452702	0.254012212250725	0.094016651718241	0.148964332221333	0.10153690912488	0.25434631119922696	0.108458623431886	0.178834965041596	0.072146882742847	0.049554180091644	0.093866428191556	0.07264069197072098
0.063402350010697	0.182446039558855	0.238634998443253	0.139965284426884	0.054287020673997	0.143575549099236	0.131092276491284	0.18356642179642896	0.174277186951753	0.16744759148518698	0.129768274474417	0.14976651969493102	0.180987752226457	0.030054055499516005	0.19420527804258603	0.08999921946361501
0.09840609732859101	0.192472100640337	0.20617611262064103	0.11544589100755001	0.108312379650289	0.190085216935863	0.07734483723553	0.160253023075834	0.19024006129159	0.063341928967523	0.144257654996786	0.160825177315044	0.052777280946169	0.047927529635458	0.146105904265038	0.06602677194811402
0.145424092155431	0.219749579670363	0.11882976503846901	0.210333003061007	0.063847342744907	0.11796188212695301	0.094347476487357	0.136663303331177	0.188653729205871	0.272012868464609	0.16730403461231	0.236198312905738	0.095246554145102	0.05908602320894	0.173457936605473	0.056182455490549
0.24858510707177103	0.19601601416703102	0.12446989415613499	0.15682610872124403	0.146787955044084	0.066473544352741	0.124810861520659	0.20817995047654997	0.23621251722412698	0.09428480273725501	0.180856484370436	0.226325905485365	0.253558469358685	0.069561188725403	0.176270597862352	0.092454098929679
0.10464776738308199	0.19045524452406	0.11749076025089901	0.075140666104412	0.133440202489952	0.047576759214388004	0.156254933833338	0.16708122180038298	0.247670957911205	0.307559666256911	0.150934593952804	0.18842473281477898	0.11697252825551899	0.12676618427520403	0.265363274334305	0.070790117631257
0.151313546725962	0.24068049815887102	0.11627286025175301	0.15150615123503303	0.157336317434978	0.235171257417317	0.09141669654857099	0.130725171231671	0.145476987122842	0.23152698525718202	0.229530211047596	0.18700873503345103	0.138108850876493	0.095945821224372	0.13145572139193198	0.07328829709844599
0.20595486940737803	0.28234591723797803	0.13055082371823298	0.13769043691311902	0.119524117444565	0.01635480897511	0.15159648998800798	0.20035949756294696	0.17029635440851099	0.273302010945229	0.20994527600267998	0.144927739834814	0.11846835962172099	0.152628239678604	0.145647135543721	0.067102542180905
0.151227966060272	0.21652656376736898	0.15757889890210097	0.144824067662684	0.237891266475626	0.149046329089821	0.167578391483729	0.16729511308155198	0.098968982986549	0.14152139314210901	0.10908352488807199	0.113601721493237	0.20606140439854898	0.170933973993204	0.144752490124132	0.137210512378441
0.129119445222123	0.28109212253666105	0.099351318849446	0.151619885345612	0.10612268410882199	0.10642100420822098	0.14309036999661903	0.132935546772502	0.14866602259954	0.295005533493542	0.13866009023836498	0.095953139811112	0.100966303818461	0.04996759574788	0.087775135617902	0.115280850680806
0.139293415289466	0.23709030910005105	0.12832963129383	0.201129572366582	0.043975800819763995	0.14055706899421802	0.132555896570001	0.181330111498724	0.19296467368961104	0.229717712720434	0.099033750545316	0.10475512180855	0.15863363214122198	0.161363733160117	0.15985333857516798	0.125475018400234
0.12143220952819801	0.12414055178892999	0.16158929671715197	0.135275795996842	0.116700418733999	0.172339711530889	0.097436431958118	0.12241290051408099	0.11341801697418401	0.318074201831677	0.160384098659734	0.05350670766715099	0.135736710333752	0.043918923936142995	0.179353662574775	0.085035276146997
0.10433281062036501	0.06470554034709598	0.23632393769571497	0.22221523829774398	0.115062689277071	0.159181184244389	0.136554847460878	0.158599512661418	0.14245419316325	0.21402315468555602	0.10653261137922698	0.076541573372058	0.20044815194647503	0.10634823260514199	0.177032233942921	0.07822563031428201
0.155679438429118	0.12685482121053201	0.16868949060883404	0.19235576984523103	0.16407969397879402	0.117090540524494	0.139376311525285	0.11614939922759	0.126360893221771	0.119006637626036	0.23569955927875302	0.040321777898901005	0.034735110590606	0.061003916406133	0.187268346591946	0.09421232556834501
0.12227805675871002	0.22224534628383602	0.086447523703188	0.15915325529778	0.089160776645452	0.14697130933203303	0.15114474709214198	0.118389601291773	0.27290393173713	0.12437387593325899	0.167282773107876	0.14414248005036098	0.09891923028211201	0.08199328593747701	0.19102947979959903	0.10715847357370699
0.109372843665402	0.125641846363136	0.20169804475920897	0.14394257078736902	0.042744310857305	0.155420448607663	0.136536581441938	0.106451626072263	0.194264428135002	0.228192733767758	0.25548510713584	0.11842141490841498	0.11274128660604499	0.127290288486107	0.16667469415275699	0.09880311812944198
0.18175950141319502	0.12462349319566	0.156654968961017	0.157001053190072	0.129490223582527	0.15174367890133	0.20734355446625502	0.149609041572448	0.16232523189127498	0.22432171623252697	0.090839200371553	0.118610911848992	0.07201791214726899	0.086977251821883	0.25489022101443304	0.15156517872747102
0.128424821700862	0.202179591579738	0.19994597864211203	0.156759154305779	0.118336947799474	0.135704104992837	0.100163483269697	0.12964263416666802	0.136821531974167	0.25148067053305	0.08894364072177001	0.04292512283902299	0.10996787143797901	0.13399754429580998	0.11082902567750698	0.11701911899745
0.055011690798362	0.09743414927863199	0.192873002772252	0.07729532213029598	0.099263883198596	0.063989040549934	0.180428838899815	0.091859539760277	0.09641386684106698	0.26029553628956004	0.156292265253724	0.132553648078857	0.179809464005968	0.13785316209173099	0.158042057776798	0.080707188280511
0.035348971603636	0.155175052574126	0.202941801802386	0.144180480460168	0.13799412800040198	0.131521946539674	0.114775913430037	0.10676721491811099	0.24134704797548398	0.104633867260675	0.15397557659261302	0.24875386738211397	0.147192356297003	0.108924879019339	0.11125229946731	0.17292712276733
0.052276815559800995	0.15341491110501698	0.234717218074375	0.166420165453168	0.127361842539206	0.040737327443502	0.11910209387302098	0.14320015002002098	0.19306883554827697	0.08411484699956098	0.17596530158188198	0.21390518892737698	0.07523253511545	0.090652334242217	0.067376204550386	0.16276977075836901
0.164148844116753	0.1113702062037	0.125369852378485	0.136335705570485	0.12578896910312098	0.154313183015453	0.15321927973674	0.24697032183554002	0.22467048163372896	0.097401653552756	0.108092658314452	0.09802599873823001	0.13439811082001	0.019606665237039	0.10392382497397698	0.114602981521414
0.07725134311897099	0.206923213697315	0.174579128203323	0.166776997673664	0.052812158826767	0.21113466118894603	0.119159435631251	0.16276850154900596	0.13074423211332198	0.089709603010921	0.076564440907638	0.158711301954334	0.131026065401054	0.09449542757919999	0.06700039613230399	0.083593944465245
0.040267982969139	0.16818989155234698	0.147003947816716	0.12877898752082	0.067413088537131	0.30409951770583	0.104810498191663	0.18136489899483	0.192242287463915	0.21129818833173	0.08871451695923802	0.18285492275755602	0.24494242086320397	0.11002071857941499	0.17775850321887102	0.106100752456892
0.133114507403119	0.126657869611539	0.244430534248125	0.11619501460470699	0.053486950709929	0.025460081410249	0.113061506885904	0.11692411832855802	0.21218323755126897	0.083431599991088	0.139444807690975	0.20748197696924803	0.185039771689476	0.11765347408057099	0.148744108564164	0.051152646147777
0.030579349104128	0.044858286216987	0.156776832528982	0.141645251400051	0.10458077514879902	0.20010836516997602	0.087961035135706	0.129276250988697	0.180015065044724	0.130913966058882	0.078785182298222	0.175155537112482	0.156506689527458	0.08744198244871	0.082005132102937	0.123565951913121
0.026444112442115	0.19483525748482	0.12426071007374499	0.17828323927717	0.16895436972738698	0.109940357522096	0.09007628376132101	0.108940768038084	0.18036236326826896	0.240682107487728	0.12951563760499302	0.14758696236385097	0.088104627389746	0.036616755936225	0.109949379613209	0.10495336692911302
0.010203822461606	0.162726485205341	0.11831633278168101	0.070825934531978	0.145585077283797	0.12113543155128802	0.135425546661487	0.067885713363979	0.172922942134262	0.15260162489981902	0.127486314026556	0.18255509223444197	0.120549298945236	0.04110142626113401	0.08708039663783299	0.086060731619708
0.11097615072376199	0.234171644672814	0.185657081522673	0.16269347286955	0.103684054796169	0.258471875828232	0.13939359324397801	0.16155787823332501	0.131540779209391	0.18592283629105502	0.187131178017221	0.15149231352134698	0.09644731721820599	0.09809479450946601	0.13995981270814403	0.138150925758603
0.20401782886521105	0.197171899541822	0.144518784654335	0.15451003685541698	0.07238685164837799	0.151679536793538	0.126684758316747	0.23633702317861	0.18239506875394199	0.249028563994722	0.142321876397548	0.19593384846893802	0.083305972532918	0.046469174813659	0.141494276321226	0.084589897832504
0.16453974344854402	0.08912735916232599	0.12552309237776801	0.18783385530860897	0.10892511387027198	0.11843115342553501	0.1234065765089	0.17020148013682998	0.128608663069743	0.21003657849267698	0.15160279110779099	0.054785006595742	0.17790482155537501	0.099987721583837	0.070971591746788	0.07215411969072501
0.075979608329222	0.07495888310056299	0.17762548190728103	0.089370905597765	0.1887787577196	0.140545595548306	0.065393138113034	0.14874523573350198	0.127442685697919	0.118214884086752	0.203869244012045	0.156468082931462	0.112375608070102	0.19780142656465802	0.144045811299017	0.084006038872128
0.034143722865017996	0.134376993726368	0.13071133533878398	0.07793565293699001	0.0738692222008	0.133648394648785	0.153883886160867	0.148816602248226	0.16728285683409197	0.23408806014908398	0.10283583316440899	0.158418821682005	0.153539048734581	0.18827248198321103	0.081843962841383	0.12012657388148598
0.20735949613113	0.172198251472614	0.129622499271586	0.09956654814689901	0.11428517261980801	0.220782173290357	0.162613557179694	0.131575991318379	0.04779365683838299	0.19347105426019395	0.080961063485044	0.161075616364897	0.20296515854481698	0.14151667481693803	0.151242376365482	0.059212557664503
0.19102259634658703	0.18484327378214702	0.14154672094515197	0.17238831051009398	0.095675268020388	0.16229754557569598	0.088685961318962	0.17916039107444603	0.037759083356765	0.185633429155512	0.056993962038617	0.15480473181847498	0.138313707538742	0.049330893775647006	0.16177736804224	0.091168372967917
0.09295662110056	0.08635096933347099	0.250084761867258	0.103302832945196	0.11013981364866302	0.22464984753219103	0.09244788274710498	0.17187746051224304	0.19977243413752602	0.198290568423408	0.076004356844775	0.17261804076650197	0.030366882673046998	0.031086481354173	0.143859337438177	0.12637017190868802
0.110358874317842	0.20949552304287697	0.17741368662544799	0.140855979073429	0.139597002559484	0.16916140218094503	0.17379195863304298	0.207523917084805	0.09515351013045599	0.132390494125563	0.071710403294586	0.196094919163365	0.086141506366431	0.044384070652719994	0.128880395738111	0.149412063088782
0.15620004079341102	0.128600422057165	0.158282673474362	0.020545102336541	0.115278152426854	0.166052147647605	0.09931894799570899	0.177190391281927	0.165262558200406	0.281833430304767	0.15081370460039903	0.15493069693668	0.043051352513482	0.09152554937843099	0.14170239900019502	0.036013580639743
0.098386950895132	0.096005027508642	0.122242279683227	0.10010840870244199	0.17402491052845	0.10368595697609899	0.095730637115377	0.10903382775503802	0.14301503392944198	0.20036394753474202	0.085151682990923	0.264130269461724	0.024054171956783	0.035237465263305	0.074846883472289	0.024154980563573
0.09785443760892801	0.127123162015533	0.08219304606570402	0.088878099323142	0.12171174535311699	0.14666097273144502	0.08145021025225001	0.032320564512796	0.10823744088142699	0.337759607808922	0.252065467760114	0.13571482151063602	0.028087461114276	0.019434334239376	0.11213058658534801	0.016795879767937002
0.09671234804393401	0.167853207162716	0.127421624077216	0.13832459171955802	0.12047790078761099	0.106201586544744	0.063833568822918	0.09302083482939699	0.11924727911704	0.237496288102757	0.084306666010421	0.21163662403451897	0.019724682136636	0.041641109224141	0.023773150106725	0.024581858633661
0.203716749022175	0.137700071559559	0.19481709581904397	0.037056629039169	0.09240082737863198	0.148448365997961	0.065486798340086	0.140182207916499	0.045285215947567	0.233497989071064	0.166229667743738	0.08881748484867401	0.055403488569916996	0.08199728324206401	0.141245465842478	0.019876376313891005
0.14879094660829	0.242406400111172	0.09405263590192599	0.0573534873649	0.117504480661819	0.12443758782745	0.10186032968083501	0.147196759098802	0.062290002112603	0.28871077676557105	0.251448216780255	0.053466096340775	0.13623876573430302	0.12931509429842802	0.15255527679900502	0.017892916956261
0.164204316658963	0.122758537204259	0.137695344201556	0.21209064798463	0.14642186324871498	0.13653374134758198	0.060485408461031	0.16010300594600302	0.129288822872018	0.257792532171427	0.24746334313567198	0.22685903159174597	0.15195785558105598	0.13830841601519697	0.22759909789835603	0.014728726767737
0.09468300080869699	0.19368416855939605	0.061091866499952005	0.067704880835317	0.13234449888280803	0.135916626575833	0.09884166506143101	0.066618505717342	0.232345468036564	0.16756395011518	0.161239963382041	0.07949853274463001	0.170084747238873	0.20342403167237	0.162687340637893	0.017387885665054
0.073237607804528	0.08231540006878099	0.130595512609224	0.019434126531779	0.08196898246580901	0.054574958901519005	0.090735529874405	0.100833732671251	0.180545587555475	0.161310253353031	0.09882624357166801	0.186469679998904	0.077652126749524	0.149643415929377	0.146496029675559	0.024876431553856004
0.059072171311964995	0.21891198976012197	0.160402226784715	0.053523923020528	0.10654151313870198	0.115099747653128	0.095958418992119	0.122647828877052	0.203517970648599	0.11898318303988699	0.12949793091476403	0.117584399094976	0.03988406483999	0.10619207778559302	0.174968647064974	0.034419061547256005
0.169024937604491	0.18295936850323996	0.13471386281358802	0.117594161054413	0.10748471525889199	0.013860989281270001	0.124976867977956	0.153504494996178	0.17371437033415602	0.17344772756035096	0.23064622558993203	0.129675830900965	0.11196268876719	0.201735971490387	0.19454868783384197	0.045683936627377
0.3111337743271	0.26621950512202497	0.17914814772754398	0.143271497759492	0.137617668816462	0.12957577120391697	0.13408842893968198	0.14919807671149302	0.10395872527010001	0.259780300183187	0.19992920505721398	0.154488097728678	0.06061404384386	0.15757543765993098	0.16013441084431398	0.019542500106529
0.096803211196099	0.064819698864116	0.18157984522754003	0.0056868993557530004	0.11331273758516601	0.033248743967396	0.130918296728913	0.136253568421021	0.07422987694489701	0.17448677350666697	0.192775641009515	0.178570067742625	0.070558691363884	0.050831072878493	0.06977203967622299	0.030247099919687003
0.261059109816085	0.129578477766965	0.188238795754442	0.042087382704416997	0.137630982165549	0.080360728448096	0.17783633705812302	0.131903706501163	0.126714614122311	0.19157202857241298	0.23799560343411397	0.08131965960857002	0.030894144748693998	0.056137196570505	0.138875330433624	0.05491234724227401
0.134833065598939	0.24626910099166002	0.20280039945540196	0.011972958381709	0.233697720125019	0.11593382939866802	0.150089247840857	0.11237131929173101	0.14592138992303302	0.12471071888298899	0.073059207335556	0.13510526841703302	0.10165640308300698	0.122905851210056	0.12759215315004302	0.051516429462923
0.191966976146667	0.16134934206923002	0.16184594618393802	0.009855537880592	0.16333480416875598	0.035571605328216	0.080060761653428	0.13772648717006603	0.134112655785803	0.27992051919194894	0.155208161419949	0.123549774770774	0.048874851672184	0.08497842582086299	0.093917243345556	0.046157232914566
0.162322503717527	0.168491783631076	0.243541278290378	0.033725534647258	0.088285615778957	0.10444931619978698	0.11075955505461502	0.045784835312760994	0.13188321121125	0.137642008581552	0.14547298732938901	0.14262101022652698	0.08594524942372099	0.066365813211289	0.157981241844392	0.036590068620644
0.191536881484554	0.20813546714809697	0.136644370486731	0.007508907794225	0.14981598743016197	0.08051831675489	0.24762371971736602	0.10271271638249001	0.08545686207008502	0.069831809884041	0.251592236945213	0.20166189702113	0.13414399939746902	0.054190007191833	0.10306090533025501	0.023900038949580003
0.12127815643260699	0.234074155769151	0.17130555526115102	0.039714516938245	0.15033181844808802	0.055297936590972	0.19392956149753102	0.16267621403704402	0.07649762992051899	0.355554927529609	0.09266866965594803	0.130028269714983	0.033698210757084	0.08977948482110601	0.12925023492702198	0.042736747278484005
0.18302319692736302	0.217101560250557	0.135787324615068	0.007992621819833	0.117976044390377	0.021600622530783	0.10363615586725398	0.065545035676027	0.073468945142896	0.126962209613797	0.148222178963767	0.141201616543833	0.110471669503864	0.06620254448637801	0.138595347606231	0.018873624239846
0.12764791551320698	0.107400034117656	0.124736065579551	0.092721576320643	0.11472451331771501	0.049498726277664	0.12606294530999199	0.073940326795466	0.09279540265962699	0.274536615886458	0.054316046867586	0.212476992439601	0.127371284957717	0.09207628292493598	0.108123840470738	0.10785099025975699
0.243634861746454	0.137385217661699	0.247865365627212	0.053129043096193	0.09808890444772901	0.026065984534075	0.121689916398531	0.129051687270201	0.10839447833920199	0.216189416627318	0.048124972226489995	0.09155927629809699	0.090388029559155	0.05162494137972701	0.08185740556357	0.056837645677059005
0.10943855980997	0.161240144089695	0.149560400000511	0.05486961655049	0.15293237429670498	0.039636673821182	0.17294574714534902	0.119743841623308	0.18734179433905102	0.165167294282376		0.20532837313626	0.198621347203754	0.076534702349465	0.10763253578228399	0.07915312625113
0.21057835136549	0.085263983770287	0.20228414614218104	0.01276120447644	0.12942122482381802	0.030274188910267005	0.206898947899733	0.10990277958918301	0.08689658706592401	0.165259693945573		0.17121654611215803	0.087618904283471	0.08914114613758699	0.124964355186884	0.204618571841682
0.064063598101341	0.078733790088249		0.11345045567314999	0.148208882401624	0.07203751902012	0.061747289744057	0.10687525308916801	0.105604411389001	0.216356466617435		0.18726927760105602	0.166320448793715	0.10524617591725399	0.10730085978185902	0.129082004662589
0.095991167125483	0.17264698141055698			0.13659367767232	0.026091128799487998	0.084499520252806	0.086957055275278	0.09962475125828801	0.152803750313234		0.26462249385955705	0.15742596392643302	0.06708982720163599	0.146621605384178	0.176063550771711
0.115108904812961	0.166231428605573			0.21752207835421697	0.134335098728652	0.10526881408148	0.107555325911241	0.035603889192196	0.253419542880012		0.162364961241037	0.226254973649736	0.154458175210001	0.143645097220757	0.170542202450202
0.12974099522747098	0.12920120460655699			0.037498913791906	0.11028950727944302	0.051161344750233005	0.064633718022832	0.11302383891024399	0.22278755765885397		0.141750344463321	0.048395056743212005	0.026099653541895997	0.200246583212918	0.15123856204821398
0.10854909327316198	0.174047351055756			0.10224572927949699	0.11347704799948599	0.08686806595210099	0.056241562260985	0.073011446992286	0.13674825729214		0.15874771709973198	0.062084143970487	0.049973668360767	0.06599755040288599	0.06779748074429401
0.11724316292308198	0.126225043864727			0.123688054603779	0.100336536096314	0.19235840787675398	0.027871916700253997	0.062347934727159	0.132856567141974		0.16215110579016698	0.121570144544187	0.081695364853853	0.10927740858199099	0.13502500468059697
0.109605349812185	0.094707398551587			0.053618459693652	0.149957206310608	0.10625270342333	0.055389419911749	0.110053055071078	0.184893398109821		0.17454691997674	0.060942427208665	0.041609887895728996	0.102435343471839	0.061294197355458
	0.07012777053152201			0.093420781734084	0.148265372958508	0.09620422155530499	0.16837004465643	0.166062247692983	0.24347058245324998		0.188831924191538	0.130239030406623	0.035315432482081	0.111231976289139	0.072404348907998
	0.129839241880145			0.17077640317950402	0.109668038425819	0.113345131904819	0.053085747893529	0.07607356460237	0.243609859672953		0.129529052346996	0.028496549776071	0.083699696303484	0.06788140328651901	0.100474274634605
	0.18650076973453			0.120377252852595	0.067423711517339	0.194458697570244		0.056894277112285	0.28416903517384695		0.106747354681417	0.06180085917645901	0.109199126054274	0.14258339929908498	0.097494877365724
	0.16153114463679502			0.11268306016810199		0.11471590854266199		0.156010170666361	0.23329339937786103		0.24522697115310896	0.13550288075274902	0.112335073341274	0.20705434401557002	0.066145524609017
	0.15883297382387898			0.076043856348351		0.17390218618617198		0.048443235957068	0.20799763952122502		0.249045251712568	0.087400192863333	0.15230233560714904	0.097015406807047	0.036407540414077004
	0.16383171637266197			0.116941433443277		0.129003309936353		0.06539988025354901	0.211120461870821		0.165451302005912	0.13982997945719	0.16110316639039998	0.076756916404903	0.021674248087891996
	0.16382971532086			0.157387644727419		0.206990307165503		0.10585803255896699	0.22959560341568203		0.13206837787391	0.103207060807095	0.165738626380962	0.09623166365623201	0.050795155197632
	0.145540536741984			0.108627326096858		0.12790422093443302		0.208589100895621	0.197568379641602		0.169848715008591	0.15792868949250302	0.18472839536845498	0.100974961711671	0.120628682725929
	0.09103376761358001			0.103739122182607		0.154551933472461		0.12809176038830197	0.10719535585473301		0.16863245095726698	0.14444178190360799	0.18214261050778602	0.12856107099502198	0.14622606105330999
	0.07619686831735001			0.07561869594909401		0.152055035516345		0.09162515225890501	0.19455862456609901		0.075870762874241	0.172331124094772	0.078550807931331	0.070046152344516	0.037487574153614
	0.132962841416356			0.15418953757963		0.15123928577170098		0.07623526381693	0.16880075747490697		0.09774885118523899	0.119465870928327	0.138461752621245	0.08826390748396801	0.072464026820167
	0.144428465870403			0.106868562828407		0.16358766932619198		0.043054051263309	0.20847923068881002		0.08741329229691701	0.188419843895409	0.130647285180925	0.069763125207532	0.11259023270483699
	0.14955501953272501			0.13407716957939		0.12042122159257303		0.10948962890941902	0.08327511055351801		0.188561511196808	0.128116605299032	0.10782477463611301	0.205474040347768	0.11613597470294199
	0.30634898276003497			0.132666327674798		0.095524444623066		0.08639825088169702	0.099142811597601		0.149926071084819	0.065939889201223	0.222287692298618	0.18565939283600502	0.09385389713977199
	0.23774714341977696			0.059403490811183		0.092306797760574		0.075471947174023	0.15447099861777802		0.14181444885431	0.12822867893878098	0.116175669990283	0.18386292727705103	0.10344132772498599
	0.147426457173955			0.064482373402108		0.14835117739659		0.09219854481537999	0.152938814083991		0.155668111474613	0.19542015327210102	0.159898271558744	0.076990060980114	0.12242047729422198
				0.139416623364565		0.024478041672054		0.228061005988735	0.20843332017834398		0.21326899247411601	0.166709624223262	0.154521633553879	0.26780472659605	0.11409010753172001
				0.083398160993358		0.074138898884349		0.252217155699531	0.126546413459282		0.152040739822691	0.132667162997406	0.20008081941164102	0.123152076150953	0.099544674169123
				0.159276706120555		0.09085709833166901		0.25337372948339304	0.060971731221612		0.21658409831906603	0.09947525654014802	0.093417620601805	0.17147509559346602	0.10981006601755601
				0.042359467294835		0.040857636453608		0.08584050105657	0.08047048830930201		0.10510147007301901	0.066892262294736	0.126379895714546	0.16864307502906697	0.096173143810119
				0.147481738850198		0.125176085223184		0.053868473570670004	0.10140064313471699			0.054274653108551	0.136416991213351	0.194085528486267	0.12763627295510002
				0.028260050973648997		0.17075819623404095		0.118259575648201	0.08736999901870401				0.156552655880569	0.18354637690301298	0.140360715786958
				0.111727290465718		0.13205641198207402		0.08819214025982301	0.209738256842637				0.052453622186645996	0.15742619916804998	0.14441821859473197
				0.043231449896599		0.205555371839167		0.13940046106569598	0.23920882625561302				0.122634373915879	0.18321168427095	0.12146112015453098
				0.134352492187533		0.143123548232872		0.24427844667070198	0.22792417122314398				0.036829961694557996	0.14041712125234498	0.163967239705791
				0.142118522516587		0.13143539867572698		0.145498796815894	0.178054904515905				0.109001655475455	0.15005009109201503	0.11398118272727902
				0.132695399766709		0.111948037962803		0.170542386757406	0.15799911183906798				0.07585143289938599	0.160698119190892	0.09764622294563999
				0.213522153444459		0.152889799334226		0.07222116634320501	0.21149325947725103				0.22357791536449698	0.177532373064803	0.096369994328518
				0.073950063086468		0.17691682627140398		0.122424639168928	0.12677415681412402				0.151038997176456	0.11229509017678502	0.08768752480931401
				0.058798941073001		0.082816318183506		0.120890752670027	0.185117940476874				0.277196780548578	0.11941578865128599	0.098739187556444
				0.040047682096081005		0.11862425348221302		0.157376946105341	0.122392863607113					0.132099768673859	0.132508819062576
				0.09286507185707199		0.07530588342452701		0.020587779675267	0.137195558467406					0.10565260032908501	0.16762577131579903
				0.108794828023782				0.19051418908564602	0.24019928890724201					0.13074019763218303	0.08434937506576201
				0.08414120371899299				0.16968453812704903	0.113868212048983					0.195506939088276	0.12330438882700599
				0.08672484290233001				0.050635868458685	0.20902623351743602					0.17777188400108698	0.15852883175746998
				0.054980942142516004				0.370027715747241	0.257773727412038					0.16029692712398802	0.10412103057841803
				0.07635676024483799				0.11880897896298101	0.16226524888467					0.181769469142777	0.10947966975130301
								0.14169685187273298	0.079870950140233					0.126864231887831	0.10572700974654801
								0.135920539000567	0.314786615640435					0.30638913292317105	0.11840354227097699
								0.12501956211656098	0.029751622587432996					0.20955673343760897	0.165905455205877
								0.095355000453241	0.13661758827213402						0.10065498852822198
								0.11243925286520699	0.11055531512834599						0.172164139820734
								0.059056145128766994	0.147166072962879						0.13217363880331098
								0.17398097411264302	0.285975645593721						0.140578774671876
								0.259262082388863	0.247432782721047						0.066556868033206
								0.067426719978263	0.24680775284840195						0.12422173835388
								0.288603274569711	0.131682764412194						0.128922426412375
								0.089770737067724	0.164522047193817						0.08205053770636099
								0.143356329680634	0.076585654634778						0.06350515426514
								0.306407235987674	0.21063247819486397						0.020234975818019
								0.29505247591150896	0.11155855071023701						0.08352801796406
								0.091557856126157	0.14358836343682999						0.10639885861350698
								0.190309972979917	0.135500389090505						0.09443834170204402
								0.10968748345005098	0.135753042756908						0.037784640723154996
								0.2818690462961311	0.271431222717054						0.09261252074494801
								0.270287896116383	0.116290769351422						0.076565156987273
								0.13745170226220402	0.14350801405559602						0.128500321216444
								0.11234338330551802	0.101004512783495						0.121852743325416
								0.122464189747044	0.172864804542301						0.125031475955446
								0.285813105682638	0.164690921232022						0.104725639847821
								0.095621633702696							0.078803530250373
								0.280634223097911							0.024348475656857996
								0.063109729992518							0.10554993122496101
								0.185707294297494							0.15447135878058899
								0.246634009222573							0.15387287549263098
								0.04626168201113							0.093795717274615
								0.073832107353276							0.067904045983196
								0.135544896410677							0.087594319932965
								0.039402440898766995
								0.071433797231903
								0.20973539675195002
								0.27912038211237
								0.19542230928037602
								0.26033375586501
								0.170183057395189
								0.097382420467785
								0.154569647895381
								0.21986536808710003
								0.072978519057161
								0.22914965313853897
								0.27237909093654605
								0.15142905682577898
								0.276827414024506
								0.124620104330849
								0.23017161909730396
								0.10357896623043099
								0.07604794792287599
								0.10729643876466198
								0.187517268069816
								0.27738869428099105
								0.212942357532437
								0.30569024894383
								0.165045158063352
								0.19880538987654897
								0.23034207905297302
								0.101680291648526
								0.165269109914117
								0.153922861044006
								0.164305890370441
								0.131739306651865
								0.18564366021419
								0.11678889721890598
								0.15210346381924
								0.22696444914536
								0.18827922307170397
								0.26199184594175196
								0.246686518420895
								0.398264794998637
								0.14050848301839303
								0.15989907159644698
