# Supplementary material for: Stochastic pulsing of gene expression enables the generation of spatial patterns in Bacillus subtilis biofilms
Source: Nat Commun. 2020 Feb 19;11:950. doi: 10.1038/s41467-020-14431-9 (PMC7031267; doi:10.1038/s41467-020-14431-9)
Supplement: Supplementary file 7 — Source Data [file 41467_2020_14431_MOESM7_ESM.zip › source_data/figure3_d_delru.tsv]

sigB_YFP_image_190	sigB_YFP_image_191	sigB_YFP_image_192	sigB_YFP_image_193	sigB_YFP_image_194	sigB_YFP_image_195	sigB_YFP_image_196	sigB_YFP_image_197	sigB_YFP_image_308	sigB_YFP_image_309	sigB_YFP_image_310	sigB_YFP_image_311	sigB_YFP_image_312	sigB_YFP_image_313	sigB_YFP_image_426	sigB_YFP_image_427	sigB_YFP_image_428	sigB_YFP_image_429
0.447412258934711	0.35965610060373904	0.37933087258248904	0.18584329707258399	0.083928397336312	0.567731256291813	0.526043467792255	0.066546369228583	0.35496694031324794	0.293514137803719	0.10619220459254303	0.6992551816928471	0.273928374350957	0.465201938624563	0.16161573541313198	0.071641301589185	0.229341161688178	0.085366062267284
0.35819276162836894	0.249442796787735	0.371688215006655	0.461748312549261	0.382559656154861	0.45113905845326296	0.5131656581602261	0.083435915570768	0.242302883168261	0.40652859098750105	0.249946957570382	0.557465538960953	0.291373901784086	0.25870021996062903	0.24143535213368503	0.209136577315332	0.29342003620302004	0.092701987391483
0.48055361589121903	0.127603008028298	0.343001799822015	0.38023678259796595	0.177069011677078	0.326287353664352	0.498770360375197	0.21921620933803498	0.40133075677000607	0.36702807104828	0.581141087239329	0.188522381934143	0.43647483345639	0.41083358088509997	0.24698270164757002	0.29834992330801696	0.281511766587503	0.069346048022248
0.43263469029199497	0.22502970475169898	0.457136997774719	0.311874817448557	0.146448639657311	0.291185853984737	0.178390576362493	0.10996835520723	0.403080689694035	0.444950840981105	0.307294983791769	0.18876018268267103	0.38363792543233	0.20150246822134804	0.22549115793672897	0.232356152773626	0.18416510921134402	0.185437040952042
0.43678005777786405	0.17717165949218303	0.18257401315997002	0.185835611454443	0.20068607728326898	0.5175736364450689	0.491439249362363	0.144167080585077	0.5109651554497	0.5711433463384761	0.28289388071066807	0.142452131737391	0.5645272461681861	0.271033415185995	0.17030066047244102	0.20772207572235502	0.22849216353573498	0.215452834711162
0.17498766374021898	0.16784448379428	0.15948792582519	0.299241157220896	0.267453086849168	0.516726021501451	0.36368406007563003	0.074194301506101	0.461879156523384	0.47743240376961604	0.134551092687515	0.329218854322979	0.437370500767503	0.23010563967574696	0.21664061397697199	0.39217978375497103	0.24187213965358	0.16852633597072103
0.20496417175524104	0.07803885382623599	0.58923052633961	0.233492805716691	0.34953606533146797	0.415621725350687	0.214539935951415	0.22709499229564	0.48046809802485296	0.191952035304967	0.5224122417749539	0.647129826654246	0.38065774240864003	0.34731323014811605	0.24291957437044104	0.11635012263776799	0.165037851458905	0.257904674111274
0.17185479170396697	0.108158795452998	0.122483928892158	0.372572024233111	0.45115515885283203	0.41233373293150105	0.279677286428208	0.269424219362693	0.38255971286693297	0.553711279235796	0.5444686415659841	0.396843601312179	0.503044787181328	0.362884979065667	0.24766069554119502	0.280368121756775	0.20460844662813102	0.24278724137976002
0.256362781588696	0.084933801426285	0.439707713330911	0.440368452492145	0.219685211158231	0.186846125401784	0.489703304049727	0.40054507105552395	0.445671533762123	0.393965295278089	0.314250296376098	0.38734698207323603	0.43485224018731394	0.193578260489751	0.24081240209294602	0.266785449660831	0.246678221625337	0.190686154794629
0.286203254921653	0.20041138733052696	0.670996523863269	0.291901590881653	0.175385627536701	0.31432285794599296	0.15884903382529	0.44028822518068605	0.433424914329166	0.394256529887835	0.52876501158926	0.180455708971578	0.359271352397625	0.21863767364988201	0.20367373025894395	0.09403350989965899	0.270564925430904	0.22476169035701699
0.23004154680852104	0.264925348916903	0.43442506403317793	0.286370748257587	0.40371479247079206	0.28751541673200104	0.15756684880281302	0.379164129323661	0.457836235886735	0.184564700305303	0.27570252370842896	0.313657737289003	0.610383440140613	0.14236046009083803	0.339474826468107	0.127490128332668	0.24203093845511603	0.275556918877148
0.19078925351316	0.245186728589111	0.22767769260513102	0.18688928672022198	0.335431517943937	0.19622617566415398	0.258187747697479	0.423422800702359	0.42557274048870797	0.428284253699959	0.560363732875698	0.24099061955232698	0.237566200501375	0.220329737179481	0.285818232465471	0.24302417486770897	0.17968010887170496	0.17894155036948398
0.160284426555518	0.374598646903293	0.161175201990512	0.270624353001833	0.26373893186404	0.587376672228841	0.162301103928387	0.19659417436070104	0.497109521683688	0.30602535694858396	0.5449635635261939	0.44276977061891293	0.49623917470262296	0.15753988359072302	0.33706753731958894	0.21360332379837302	0.18418011542173499	0.16829937495157202
0.17063363078987803	0.215356167075603	0.20994105643953503	0.203170047578078	0.22596902101345398	0.40399072573339795	0.266256348622255	0.273240173561071	0.5191528802178379	0.31395502750525395	0.433456521338149	0.572248798189066	0.5880260291075501	0.23016410979586602	0.34252272962978697	0.27637408383608697	0.224126359064852	0.11293662883481
0.072136765833168	0.263297989705169	0.22418700604406197	0.254883982837967	0.466149975725886	0.49609457501390203	0.111805422229285	0.356514926922073	0.5099961464998021	0.30934480708637296	0.329069653116425	0.330050828280715	0.453840307820419	0.272775479007424	0.320353890270432	0.152253210539997	0.2401430550104	0.17487081089946
0.06633918942421599	0.279334009613657	0.193980041533651	0.48067502393269107	0.39704978591692797	0.468447534173359	0.36057251914385796	0.162166043208031	0.5591535130920949	0.47213698802140996	0.382621044788868	0.24251426133211	0.547399195498295	0.34336356819123404	0.36565152421761105	0.256290777074128	0.163436693395413	0.112002003314869
0.148151925439223	0.2013160694246	0.139475079309406	0.18396369489212197	0.28163868663219394	0.47629369905365293	0.342045708239369	0.14949865440229998	0.37233627090281	0.31749521492550703	0.437761487310486	0.341927308646557	0.42598152811189294	0.173246776932874	0.314319986444674	0.087548875766415	0.194984137141057	0.12890629487595698
0.267101259983219	0.23955657175704	0.358874180952424	0.321373448812223	0.26207236287848895	0.35538247137406	0.293430157364747	0.191419683046332	0.497962310552589	0.328386652753546	0.463413582687817	0.07622185226600299	0.548523818510757	0.154865342502828	0.350411948704922	0.33211068116510606	0.128852047639927	0.22566169972041197
0.30541688260254807	0.14965170359029098	0.179771884609125	0.379684484305235	0.089780579326671	0.5875700654385689	0.38409525345297396	0.221536374525301	0.29238865195437497	0.36967709856590203	0.399632705761411	0.525681635292589	0.43323520230404294	0.177258880710031	0.281999514898808	0.265486392296912	0.054886956697394	0.13051879841722197
0.172693690250329	0.189126219865552	0.31460543312478806	0.617366457604106	0.074456639203767	0.49661606204902203	0.399449347761036	0.260733616065615	0.37470423426934707	0.424070728877405	0.285307805305607	0.24059413879867603	0.26467058838490604	0.216292994760643	0.27059809248444894	0.21613711082515602	0.10252327209645401	0.197002761226921
0.237852063953151	0.156127264904297	0.326999870748143	0.262379313147315	0.058966249326601	0.36513658046840997	0.20441308864421698	0.17768744637093697	0.50354668173881	0.382468989332489	0.26736675681873	0.174517480794212	0.522580213655366	0.18022926285479396	0.17068801970847197	0.05329207281150499	0.14297425850309697	0.248023268072391
0.24214420339826004	0.276079316592055	0.501200846213067	0.286910397609331	0.22679813334374802	0.434151149001664	0.354276724936281	0.26434735949307103	0.11309425443069099	0.178277910228596	0.20031856306400198	0.34333831266265896	0.12278147393853697	0.153711127493238	0.325720902355281	0.284212003465358	0.147580765530983	0.13299812155043597
0.28459266439020303	0.137509912408708	0.27030093249633497	0.3637982561217629	0.194488218409601	0.35440439310134797	0.466325245751236	0.39642576540640706	0.43400229636940596	0.214323204713463	0.368672181719872	0.16468644798507598	0.6169974687522309	0.225260250679401	0.23357381208491199	0.08183084836399701	0.19904896404339198	0.25175224288439
0.533410430949445	0.36041227965331607	0.192682874715372	0.160189570481789	0.438426071092832	0.19697186858244897	0.34421694199055297	0.34135516839041197	0.41937254933942797	0.195993313994852	0.356709663917143	0.362926052496775	0.5020947660602261	0.228355595499692	0.230672096727225	0.31817809735513797	0.324179101176845	0.20715434809618302
0.333967466320572	0.370251503349025	0.256185810015235	0.29575530288823704	0.156670401815053	0.31739626203921506	0.29965150115181105	0.29294493433102303	0.104619239580594	0.207944022021094	0.32118893264373305	0.13434465728271802	0.32955931588150894	0.17028945532935	0.08235245027181401	0.32147372165142996	0.28325935919990003	0.23380123449879603
0.16538045701541002	0.175193086643564	0.371713572515604	0.40067980431241496	0.34686154706787603	0.409133351985407	0.38033962115681397	0.41695029791921795	0.07162206723983298	0.33322607434186996	0.152736748520917	0.329788550431172	0.49412070705598704	0.152397718075849	0.31989459781718893	0.298750838141219	0.361410307298066	0.19813841440466798
0.619513470467585	0.28430432450721005	0.4688479735570929	0.486674760588157	0.25869520920878397	0.181088610170137	0.401629691272231	0.305997937933191	0.09180993231191499	0.18486477577138502	0.13180915415464597	0.14217209979559803	0.28751119584748497	0.19212159123206898	0.286337318337761	0.14820448316409301	0.23540412675674102	0.170089779139435
0.429284749396601	0.18639391675551298	0.340823252716908	0.270975792647825	0.131723563156611	0.24147406289211298	0.507373355818205	0.39196551979589594	0.07469052163346002	0.41929228359582	0.142758634661731	0.244153673349413	0.4952372554134721	0.351640125183041	0.22711174907862697	0.20059512559908302	0.24623118108088898	0.219475486271735
0.364243112272521	0.176792932211532	0.24608168485034101	0.493334744629948	0.295071017050877	0.20268771301172403	0.517319788033476	0.293270012386919	0.111164387868937	0.3986211470202479	0.315246614269391	0.311238338048576	0.45330999872508504	0.15279343139507998	0.260305479067561	0.37421617429354703	0.29101456161000105	0.09795683013694
0.175101123865125	0.344191625684331	0.42904843061999204	0.23517995786139997	0.46944882215764894	0.38285390786677204	0.473816003240069	0.5737238143825429	0.145542860791682	0.19868166031753498	0.47648145486352295	0.137689718293579	0.23978322120989198	0.09932274791529701	0.193492879140321	0.101065419467679	0.20851902025184899	0.169912678959435
0.354246050421298	0.12938060053674902	0.73062856795552	0.39010156993598105	0.168405417787229	0.5292632088857	0.47149708710588595	0.3596979478362921	0.087497397187277	0.235013610415676	0.492081937387914	0.121584224119283	0.45846473530025295	0.268303642680978	0.31018499225333096	0.210668319547428	0.206020593275896	0.206607643129815
0.349639945109447	0.086311159775615	0.41958384809243104	0.365585731414012	0.397988011407675	0.09237862739457901	0.4619135944361121	0.235886432240816	0.062666347607323	0.35755266665564	0.48706356609493606	0.243889066823082	0.385609202031515	0.3581517650107	0.303124646524823	0.217955029711099	0.18588668735292302	0.187167658163297
0.32056681670169895	0.078600425451433	0.45250698359130204	0.481663340482606	0.133073813737525	0.27576084274574797	0.379022978726363	0.6429008011183629	0.070383615793264	0.539757751680093	0.42632579316860403	0.177565980866723	0.35123360066413395	0.301415482008265	0.37778120706638596	0.33563196797600797	0.23430284998409195	0.198027983857368
0.26642876110575797	0.12063794240670402	0.13464449164746198	0.26704242173277104	0.319024270789802	0.45968983328073204	0.512224956124657	0.37544015511401196	0.130221327567768	0.2889232146119	0.23147018847322895	0.452888653201795	0.583013891718704	0.48334508872515203	0.28984811388548903	0.44930721119091793	0.205149733649877	0.14710237233502801
0.311565159965072	0.053764776517145	0.25943579462757005	0.38822281274781206	0.235219838488186	0.27066038670738196	0.20692260682969196	0.22575569499843204	0.105279083953885	0.629004076317279	0.27128683103594003	0.248774483326268	0.36034232066166205	0.398281365557454	0.243903191735597	0.26200227055630704	0.169429312297287	0.207055843838159
0.32292964933041307	0.047861879001019	0.579803333143835	0.111681104443643	0.29065045435465897	0.203110101999536	0.22466360326096	0.20969395602532398	0.104715425193171	0.41712829094488396	0.23823283157622402	0.10651827774261902	0.41768080267588703	0.19515647874254502	0.41818303853152794	0.166822380028698	0.127546628239426	0.13564288069650599
0.318997267999594	0.338053676195971	0.436082236083359	0.310233235162922	0.40588671593138004	0.36278697962935	0.44883968943813	0.475903798873091	0.09429469441270402	0.250555191568686	0.23470966867838602	0.174206942081722	0.28133651297932694	0.338225716589521	0.29168695957520696	0.44376873554197	0.35227363724508204	0.079422559456586
0.243415424632269	0.14385248224714098	0.45537612988477505	0.536673382777475	0.381066363013117	0.45561621328526797	0.370496242921565	0.532585547703435	0.08716626486493301	0.477592215931415	0.434292579218622	0.48410271132409105	0.241917377808608	0.348939075158675	0.192158623658535	0.420632583312634	0.168933870671997	0.14634485155920302
0.435650250831164	0.096300922245446	0.211828135206683	0.319483979498046	0.30296729510521997	0.278359252742085	0.529597824565909	0.24991828047395398	0.11354487747319801	0.45506762300376796	0.13934972344679902	0.452040869880168	0.406588766728345	0.323541146879645	0.130210319626103	0.31186540402030105	0.178626792765291	0.09132257795754599
0.363339267670622	0.19574328403991398	0.4553590116256121	0.41529974719739005	0.259922851953143	0.30321612663910497	0.5823662080393629	0.3839890750758161	0.083870526147389	0.25865493844509696	0.24720569615759302	0.404693040927106	0.47705277663294604	0.238600256046698	0.311264268532616	0.254728570950816	0.18115095852040697	0.22100360126019197
0.13592578635249802	0.063386517400766	0.309264404374568	0.279406714197117	0.329517847397548	0.20922290099125304	0.60008904019596	0.27737912348869	0.08390463619951598	0.40798901656123704	0.418810988315534	0.350077745843333	0.5050076362985579	0.345520081300252	0.347646333780419	0.278334697379105	0.24988404616701398	0.367631710626198
0.43178425760917405	0.156114837148583	0.213540695279167	0.40416834463163703	0.132067895055473	0.34422807722483695	0.471011252505851	0.32805686521025607	0.09950296336751	0.528788338598276	0.23858941355455604	0.48827391310438295	0.46341351435831896	0.44183283017683095	0.359264997522645	0.24269627177420802	0.343699748871717	0.294754357120902
0.145309994229871	0.165185012930937	0.309923767671687	0.19534540932820302	0.22744873884919897	0.26743422423848895	0.49376831127049997	0.24466932576602202	0.120059172770922	0.21100076161607395	0.120535740073549	0.30424651327371993	0.24515492664335198	0.31463615386008603	0.08753748133546901	0.320699252712828	0.286823643535487	0.32030272697733697
0.48189963785605394	0.127951509476253	0.23770801441146602	0.24873022195398897	0.19495613042182897	0.35349453104875295	0.26727222885484603	0.20423926567831502	0.09530851222505499	0.5653723903803921	0.31048121135736795	0.48439589848931497	0.507776912117373	0.389111554344784	0.203596531458473	0.4741978355278689	0.35313676286556495	0.30147581795336104
0.422548861106799	0.150285950204796	0.33117214125282696	0.478201671849309	0.15134221415131602	0.32084334779102897	0.44399857553658	0.32107909026236103	0.100566451140499	0.22222093755879302	0.326401683152665	0.173453561443688	0.500232227591111	0.39756755009259204	0.242804192850895	0.316284781296884	0.430469814967076	0.181808471660132
0.529393810779448	0.11284946583006801	0.531437418192398	0.236436536076246	0.13805223306602302	0.332439490421963	0.40567688239480293	0.3749888571184021	0.08961937428167001	0.575365785180064	0.355448973055601	0.269222419923397	0.39226686560928703	0.36140346121252903	0.23092771102359197	0.353308082385653	0.25856708247404603	0.23300662569135996
0.34937792627161496	0.194862425371948	0.42112347357753	0.26740539515734696	0.469350410921247	0.381343505544839	0.17499177496593502	0.41385722094207106	0.11702154720820698	0.210178377409865	0.512835939443825	0.712088075389627	0.27705228298106604	0.07782461729096499	0.24593271914917397	0.401346020076651	0.289856703590878	0.22100351270787102
0.219152877249708	0.15901024850287196	0.737141785474152	0.401436166048536	0.71973707592297	0.20719726668567803	0.40781131683755606	0.3694711960356721	0.11288521169982199	0.4293489939139629	0.342524225270008	0.28035718752297806	0.5513706690233511	0.08629514532422	0.319481179595137	0.22309246646438396	0.278310203262747	0.23314784567425698
0.126432953447324	0.17931316867831196	0.4649907972643039	0.8448881787783159	0.46272746181701896	0.17320042331134	0.47033735469566296	0.131191452893299	0.06032506787376401	0.615352006449107	0.5897209109011451	0.21737745862654298	0.436595781241918	0.31898291948994106	0.361893765891001	0.38758705171328	0.259070391981613	0.15176621722405
0.265779688359958	0.132009077197899	0.241957672791165	0.243113796134143	0.272030663929685	0.14773721922498	0.333438614551902	0.144269299009066	0.12224396206548199	0.432917260174331	0.333522391556768	0.35246756119597494	0.466150195529492	0.32577629769584304	0.35185696602958	0.43327295466415006	0.33296667886047604	0.22321775663121998
0.202475744880845	0.33614926102463594	0.38676504799609995	0.23951809383284503	0.24505841502765696	0.267033366462335	0.30475896522156604	0.442920077699356	0.062963208938232	0.37804519061051206	0.177317852582938	0.18885251722364998	0.525153404607549	0.432236080392683	0.335929121450591	0.240108558798907	0.319028525500538	0.14726989969984303
0.449527188227219	0.130492746122394	0.427373392231691	0.523166065946434	0.21775652655624803	0.18596760949700103	0.25379199038826505	0.233042822511434	0.041597764716791996	0.386689146736292	0.13492437796516302	0.266375095965113	0.503568497109135	0.30994234438237606	0.346688652416056	0.15264078932341402	0.23042794417864104	0.12935267273156098
0.379737895060171	0.23229985417053503	0.350125672580558	0.297705346570867	0.10416897434464001	0.16127389022771899	0.372099309902902	0.485979777746742	0.035490499184962006	0.444248024847015	0.368927050160625	0.8017331624598859	0.321979295742632	0.280157630993836	0.36299380003326603	0.148781002789007	0.331264166802768	0.15281706100033
0.647131195589053	0.14098338870172597	0.23481846080536303	0.35288223363802795	0.402319340244892	0.26943898280048	0.654858091229341	0.22185825309623997	0.06553868000052901	0.21640098080822895	0.30984795558728306	0.30413336502882105	0.41295972928079605	0.159162037815395	0.296711743146913	0.134756819201193	0.33224284642775104	0.294142063069768
0.296900550713404	0.39407916748318605	0.560360456563039	0.307300783163572	0.317739681011487	0.35150200509164503	0.553143957656266	0.5659960562983449	0.114360799429182	0.416375709835325	0.326517942490742	0.34778190712650603	0.299219183521873	0.17409285769342703	0.31140924284383903	0.21406695739065398	0.279311558131545	0.260035125981306
0.41281643071973906	0.38353430810465	0.326186174078127	0.37261422471829897	0.30284133663981894	0.469107575947973	0.9606676709457008	0.390052967962299	0.10866822176879902	0.178108416170176	0.42247538033444704	0.557379666849418	0.41665119558972097	0.395254153933281	0.244358914538651	0.344583595105102	0.191589147978135	0.183765432916065
0.307114697354759	0.19714033109733	0.202699212235339	0.16992839634312898	0.407952274181677	0.19866192587596398	0.360952637773802	0.426833473439103	0.070120769561906	0.15534370298042302	0.401131780922911	0.37304428426969	0.392953255358855	0.267121780711489	0.44176573472364	0.494785653539581	0.27640462135351	0.100009261469916
0.30204621410573496	0.287063358706325	0.541089249087758	0.400652881417735	0.312260318100852	0.273430721970976	0.45544186959704497	0.289011896006297	0.14959678587581798	0.597990242435996	0.306484686141067	0.180955282403668	0.46694786249074494	0.078435507461856	0.377770146778443	0.3608463073654529	0.341869889904674	0.25285669004275196
0.256397874813785	0.20943253117083702	0.26454618409409897	0.254510568610511	0.577939671931522	0.355266730783916	0.593104129190076	0.268483788366137	0.128837070090029	0.19967429009816398	0.45481791112545705	0.291749642744718	0.350346412032877	0.18833971762000798	0.321124876809221	0.20490005631420602	0.385899965638349	0.20461989754180301
0.17983038249427502	0.23507828105010997	0.7052679342347571	0.191081087652102	0.39713517490770506	0.34234639665031297	0.13048958603465802	0.344201865374808	0.19770878191623104	0.22552081927938603	0.322684424660722	0.35279843680125295	0.433627881950979	0.21452521742983396	0.114994728387805	0.260625456016435	0.17068051600389902	0.14396514812057
0.234904656361887	0.26066633121741	0.34310898295672804	0.325036712264737	0.44180368841476797	0.37270971283969	0.231231980258408	0.233065306128203	0.113869329316257	0.28896537290625396	0.260670897348645	0.42870436655333705	0.47449362993408895	0.14297247275008998	0.160833518300996	0.349182950719352	0.319996441936188	0.24440221725874
0.151463304773114	0.25577093808050605	0.45639692752375605	0.267957551544173	0.216315103857239	0.362672912271512	0.36592451953440003	0.34330031077348305	0.166207026401485	0.18540392110448897	0.182788282010566	0.57327624308894	0.473450772479105	0.176609797565294	0.17684009926038702	0.42711213523260794	0.254858667530641	0.24267734124848198
0.254436415010817	0.22686601780551102	0.433056433965985	0.35578804535420905	0.370185457157636	0.5122356690578871	0.432899910606736	0.334208608583705	0.045277673278327005	0.24023041405707798	0.39116071122113205	0.6284031283870601	0.359608985881079	0.167267448253898	0.292374977574613	0.40656379801621206	0.254646720477664	0.24241440483972304
0.429927676900464	0.031550720404488995	0.389804368289534	0.29245480444479804	0.33313743114315997	0.5425676140544661	0.38142746598313204	0.435461500714205	0.161400854387109	0.178995584773262	0.450301866855158	0.50158419069833	0.5540359161027459	0.177487862152218	0.25411397154914894	0.37920515662244997	0.218799332148647	0.26423706093849497
0.43870516183555996	0.135179820998443	0.33672960156699205	0.183995373060578	0.34028811274301796	0.6640025507936109	0.5003800433968679	0.34026859515929697	0.17106238576075	0.23344535043382603	0.384335478241418	0.32810241047800204	0.490112809574116	0.35611710651020795	0.13493452227344	0.32330354787562104	0.260987068086178	0.235848583960655
0.46113503549421603	0.21921168478646103	0.46269882447107896	0.427962537172651	0.293459061631504	0.6469200138200111	0.664347089593576	0.19462393979501003	0.126026856216059	0.363029457223448	0.33974799734122	0.470330279236557	0.305352370293142	0.20717557519020602	0.100874801270425	0.423727190602494	0.227449624271972	0.310169138214586
0.334110563925265	0.28863581694152	0.5258863650680999	0.28375536307203697	0.247288425331597	0.5777760885508629	0.43235276887090207	0.239563163157861	0.150960448233116	0.259035382387576	0.30387607684038004	0.8721294883268119	0.34817107082883797	0.29614854169369603	0.147049535891	0.45521294892743	0.22618596664917498	0.19022864967854802
0.20180704040318803	0.14635550324320298	0.29483945311466697	0.327357633289503	0.7458952750103509	0.35932540181351297	0.31147031088688104	0.495047082521192	0.142818148670844	0.33079853165356	0.40232601951944297	0.47801443552657896	0.432967131038495	0.087645261258177	0.240143682073164	0.267776358983826	0.127168715169065	0.193319332653244
0.37404580850989	0.18646416801152	0.612673155556381	0.19968020992094	0.3805045516535471	0.37981566331415206	0.26881652117755106	0.174787621156349	0.006918091702628	0.32865217098342303	0.202972609739867	0.20515033790763798	0.407545207084745	0.22405508581151395	0.251936248793437	0.402514553525366	0.164771949953604	0.209538613860142
0.35878854063244	0.291312358140093	0.6601116494427779	0.24015628088358998	0.42139063384918896	0.5731620439016629	0.735635691225798	0.09724500330869099	0.20378411024766502	0.22291410381899499	0.272318707488115	0.465457997754027	0.46689149257486107	0.24932011600909199	0.23855409901149202	0.175741288250707	0.15365787291450697	0.19930111243664303
0.26907868651005	0.317662564031505	0.520562947077484	0.13956471839384801	0.40778087624866904	0.335245979323964	0.212036486182915	0.23599856593552998	0.19174285370578098	0.572980926645535	0.227710074092872	0.46666289176375003	0.12335828981755301	0.264627308425637	0.321813021011652	0.30835300482785305	0.162863844507951	0.25168353134411
0.39218291421085405	0.30573798276493797	0.472917677939698	0.288254687829894	0.8828884017136279	0.427069668430169	0.567906967158006	0.256376586810404	0.15429853976019597	0.183022215888955	0.542089875220656	0.48254402095036497	0.180149324251017	0.303129074732061	0.278354892344368	0.159633741343367	0.282036395932589	0.24628217522723
0.175311392200681	0.17613686821093696	0.488535587651503	0.327745935037622	0.602928555130214	0.40297501460849106	0.41876350877532503	0.360276089469345	0.21151286968310398	0.36691376732815995	0.15692279618765198	0.7265129629716759	0.485910874439752	0.30805117114081	0.350068089714289	0.232471955254667	0.26828177270862197	0.22520713666234304
0.15569008622928399	0.246045285929829	0.530844613128895	0.34566154156206896	0.8149704697717479	0.450698487140802	0.150918024620366	0.19314130914880603	0.125931874874885	0.19641233884603398	0.20653372815587398	0.39534257565140396	0.4134925965732829	0.254649545142522	0.27203581948793104	0.365933057218335	0.112723202109198	0.260061435597087
0.163383895398249	0.217727684761725	0.560943105236294	0.357868638092717	0.502565407727467	0.42689069082996	0.409408377872331	0.18332804942844896	0.23747875957264497	0.365822926728836	0.22695105912880603	0.49799500194826496	0.1792162366474	0.16411251980448702	0.28866019117722197	0.29751927475524	0.20258754851181002	0.17881335159023498
0.26603088677882103	0.20188525535664398	0.380438828880514	0.276217783713268	0.47248254765535996	0.383205469807927	0.5102018544531721	0.388602350276526	0.184212716330368	0.314485982328583	0.539395619907734	0.631538599885204	0.3669366354502	0.201418979973463	0.24730064943529004	0.28412128005229	0.19121503550750402	0.235125977492502
0.45922661268208004	0.19358356680519	0.39219086852585494	0.251591296032094	0.243499259026926	0.304330946601714	0.21566834456023998	0.327421612120419	0.307952646225492	0.624444308012917	0.292080951911338	0.23604618547979395	0.22880704201869	0.15960156970321202	0.342940543591686	0.265359463826251	0.289807572964433	0.19120375250258603
0.446994011814258	0.33612249426216806	0.52305658108467	0.342791348863118	0.222263829760179	0.291451899265349	0.29187840638625107	0.29632518781447	0.18363897153054698	0.38108171124356705	0.13186287424371002	0.595662009020864	0.415996876297427	0.144077018167012	0.247676236990976	0.19840495408263797	0.32044607314916806	0.23076055483592897
0.291321639817745	0.331289246765544	0.38061695034070797	0.36750832122771293	0.186927779123418	0.331184500909914	0.280498026436307	0.364161344004248	0.321369722415126	0.34143889619878703	0.35029414950533194	0.6974829275316159	0.34875391647288695	0.4775596883678839	0.289986042104215	0.385895772310447	0.17384694995078698	0.197720952586949
0.5832835066313261	0.39012990906436495	0.38340295805440905	0.327360260321791	0.330701028195407	0.214163471471923	0.617277335133577	0.47930317224332303	0.18050018485183303	0.21048130192781303	0.29901673084754904	0.475809902102594	0.484908559530916	0.336938396352261	0.36369208569556294	0.3766630247333279	0.258875998470512	0.271225107789749
0.406616116568179	0.415869511068824	0.128106431224593	0.238116535936822	0.318846650893837	0.254009038948725	0.44179590242951505	0.464836201753202	0.166562360782496	0.394041116391615	0.48576694936630704	0.18979363465141003	0.42293656376504796	0.218110129858934	0.36049955129832	0.321020258034384	0.24121547697092102	0.19160711787361
0.21809725378714603	0.474995398286134	0.37198858580584004	0.528797675498245	0.41939369252181	0.232255327996974	0.541158543937291	0.346431880830338	0.11085657627772098	0.42331711605184896	0.443652989895841	0.36766428355938	0.514714913047194	0.30908825734613	0.34228982620864695	0.351256083351532	0.37211828559016497	0.24274240816340398
0.217816526499535	0.333235333085864	0.48917761476912497	0.345704368325346	0.400520416312865	0.493769050351555	0.39295926375291995	0.34803004539531296	0.338574328542094	0.37292564230216996	0.1894956831149	0.232483823935511	0.6188075325082221	0.13153031228387801	0.216592436861035	0.32556252268264	0.30650043517868897	0.172672080048667
0.274144688110758	0.380370249516019	0.46669025608432	0.330652482075219	0.42035038100874605	0.23420551535088502	0.600634976629812	0.280564498751537	0.600504306327878	0.366169341696351	0.297242424045319	0.44649143500264293	0.5210242355398689	0.30034647208853604	0.135751614718395	0.22685611682160198	0.276767524218716	0.166036839278427
0.425376794167796	0.243295364110648	0.427674203112259	0.273464764663343	0.523642970004631	0.37418043448077	0.214353015870055	0.336922032400781	0.278990209905072	0.30009332150442497	0.260542673123383	0.297393801431182	0.374606618818834	0.30800496214540996	0.304903501286928	0.266559592883655	0.318652375995729	0.280959172846889
0.325547567024179	0.350294440868883	0.46762717360798	0.5553949841558249	0.45347509078727	0.47895204218931703	0.40131939256734794	0.41467453618013	0.23547978850159698	0.125480021783657	0.162608581260615	0.11191438626009101	0.44185853961389104	0.107552718227851	0.18717526491640601	0.20473788076248703	0.315173572042422	0.24577418864649803
0.284144169147583	0.30968240694264504	0.185121584156991	0.43986693119432896	0.359026753830688	0.555862098957131	0.46508011625590207	0.507978440272702	0.15916761803724402	0.176472021716906	0.44905515516066	0.428642403319005	0.532442373612279	0.247573354718891	0.34547511889619703	0.21560505399308302	0.336220013659088	0.21073154251222898
0.248869312689201	0.272844445948951	0.382475804333752	0.307616696866437	0.652417466910143	0.422809871537116	0.502340442682552	0.49585518721630795	0.37870049794990296	0.09576923527479302	0.3749917518564311	0.27450725409904997	0.26575860669150303	0.24293247088730302	0.38991660974401293	0.17848633841677	0.25986738024341605	0.12485676352862402
0.38107122661471005	0.36064428539468296	0.505027243794298	0.29090945690836895	0.221616148663304	0.499889649433398	0.477384944194623	0.21492669060567698	0.173347700923996	0.504473558569877	0.18334127908872302	0.166059909175314	0.646149441671769	0.160832220094587	0.423984392515795	0.20482402186510001	0.156908935334095	0.146006559159816
0.601132666273271	0.085638563792395	0.57708496965798	0.251101077950421	0.382762854506804	0.45670585064176394	0.45257229064831206	0.514892787566583	0.27781717408515194	0.18775933412690501	0.22610579014895	0.20776320512086102	0.499839881943406	0.41200223069873204	0.380745009482669	0.242771887170391	0.23792957287275798	0.18632996798500304
0.4696235897569989	0.322822401055788	0.280261059460015	0.37003635576373706	0.730855933857587	0.553422812469082	0.592801312197084	0.457310015033186	0.074734177954062	0.315355797205924	0.084143386966179	0.118878232322458	0.520791242592502	0.167643643703809	0.24713422972446103	0.081477683564997	0.350754124229763	0.100046756088394
0.439088961839016	0.40593326548988	0.307293928831536	0.20454909866758603	0.382901609782915	0.094412746752774	0.47183035859478006	0.445645945094248	0.217393358792955	0.40984002879070097	0.221159814127975	0.11806481109317901	0.428054515842491	0.26798373548785603	0.378189454690645	0.053955791991877	0.32780302546381107	0.171556692053837
0.15682514913574802	0.215490295530941	0.335770364185215	0.40084316057940705	0.34628553602454903	0.546665534047442	0.28159159989139193	0.585534097389397	0.16208772343176	0.106881431830828	0.18501562346369396	0.111025371434048	0.38094654718636	0.278091849039765	0.198221099226363	0.080097239946613	0.27743201522038796	0.19530870478150603
0.197871764196672	0.29668809666944107	0.207643416277415	0.521644075854616	0.39794838193410503	0.37312300946618604	0.451877699250538	0.703442784391308	0.19218227126626897	0.180977811990375	0.405919288953206	0.039797246322037	0.343287105144547	0.46685828602929297	0.232822929048242	0.260644985797	0.151123468182124	0.289182921653094
0.328766612308058	0.323917828334855	0.17949897362095601	0.420711855216071	0.427543839319534	0.503199846822877	0.165953795585135	0.320288540536506	0.32020190722641995	0.198549166229303	0.341612191227639	0.12499929285104901	0.5076037194968179	0.169979377978663	0.210511439564	0.19454407268223498	0.257228861583565	0.26019955895732
0.671069697691455	0.24146771287722	0.21196764214983602	0.298403455322622	0.268671712757463	0.436605335544758	0.49643796490721703	0.5813755790276078	0.14090370282870998	0.23730507196808498	0.5464899438826989	0.18292246049451397	0.24046261036281696	0.446587984686104	0.20781669219081	0.176096031777954	0.3447653158149339	0.299013104774536
0.330103275383493	0.24836120748083604	0.392973323572774	0.314527874358971	0.38436769661146997	0.42952352387931	0.387121326573059	0.213387825142603	0.21161239690063	0.30008690147102396	0.41464510914872793	0.24102823814040303	0.3897186143945321	0.301742384121472	0.31248261625067103	0.262444150499779	0.140686797403264	0.188326005704759
0.7753074021201071	0.252509719705644	0.18835268866571103	0.48945858550076	0.37774999165278705	0.606284594179371	0.41354763484848606	0.385820558563269	0.283874558702167	0.27001340119377604	0.428274650749309	0.490900171100733	0.5495618071374001	0.17620233931870102	0.29799553238481297	0.31881465184183194	0.306109148089118	0.219529791415691
0.49539720907392604	0.424255594264555	0.535480748126104	0.172264495778577	0.505017524211109	0.070814744818909	0.35391571400483207	0.28488566952996003	0.32343035002076	0.369158518016893	0.444883232854359	0.12245362864638401	0.593953937373128	0.358247159302942	0.38356773828344504	0.296464263666463	0.343096648840118	0.104808461782751
0.574456381818165	0.38409374603572793	0.34527534593452697	0.425548568641111	0.737766960157231	0.16050061669047302	0.406063583827601	0.371647807492252	0.237757302530047	0.45849305458654904	0.36849875878410704	0.47465613823831393	0.360717629943939	0.384640491872602	0.260289847207568	0.20640592680786798	0.226130213914041	0.09585013546842198
0.6981471367356221	0.28508802726280297	0.250624116228133	0.4314598516144221	0.40762384384225303	0.27075768735045297	0.501734108450389	0.2426577479855	0.196249252756219	0.38291506801168107	0.255727243941385	0.46730319202073106	0.5075833008803321	0.262261112500927	0.267535877511234	0.35044684537459503	0.10889443056119699	0.082136480363566
0.525750172742149	0.38319289636154297	0.520438806056203	0.444658786459382	0.42520427399579497	0.333272132264272	0.403037962086026	0.280996579241545	0.26316911419816896	0.37245902528693	0.27148673285081504	0.510910644364779	0.27427476615554003	0.263228409662023	0.316339028054385	0.32182544405734903	0.148405918164271	0.119135649162789
0.189666001155016	0.3679789682429	0.39685643024590606	0.291505019499168	0.5573751483446899	0.264780202297268	0.396312412999382	0.427423020509137	0.288883308165501	0.23610178811409696	0.35575052048322103	0.118124125172737	0.512486707270402	0.364488847345993	0.29708549567065007	0.341169572912705	0.18555792760228898	0.307158125538372
0.15529669888585998	0.419400588236965	0.40825992357605606	0.32115233140347904	0.31169090118469706	0.35493157793422403	0.313519805788859	0.46729624693798	0.394589380580649	0.267311865923824	0.263671415931155	0.404876057617818	0.46101204128975504	0.19309589058429102	0.23548879739810696	0.23436436998207502	0.167240546351479	0.242341784512527
0.17645974443454898	0.22941872483656198	0.508887283439161	0.362827673864143	0.36138831108550706	0.412008400711253	0.41174014482367705	0.48244554503418696	0.41621716092628097	0.199919616478571	0.463379755915452	0.24271412286379798	0.545253224030057	0.338107009188691	0.19001368784280803	0.154390083833557	0.261393937965101	0.285878491675878
0.280931722825019	0.14945341417718802	0.335041957561759	0.270750454210552	0.156761617982255	0.39149265076816603	0.619153496646246	0.270018372488142	0.08340746945614301	0.33474633573584994	0.390518383786002	0.18310875920077202	0.257176340554952	0.263406077634173	0.299010639576647	0.148777781822664	0.110957032843157	0.18545665048961602
0.505611251929478	0.27178534840482	0.21204364887442897	0.19949989338594798	0.326574262277172	0.351985882879955	0.41727894669059606	0.43101070448264794	0.17568032643139198	0.29715045213797403	0.38553710221910903	0.301851189207793	0.37988821652952703	0.301261640052273	0.366799265519194	0.053396494148026	0.29768385466422603	0.118523438337962
0.6898182889632679	0.11661969878073801	0.297863860909128	0.556296598660698	0.324881953593008	0.5450142876045421	0.39884625006473207	0.240181306751508	0.600583461906932	0.36252552527623	0.36483968322142696	0.161153724071427	0.29607717669418604	0.39250178089972293	0.306190818097793	0.232287458549093	0.31723446108943604	0.09675500662920698
0.285937857460776	0.213116807566911	0.486673599731974	0.295602541314738	0.6348659214147839	0.317471451414239	0.46747836430197603	0.443064295219191	0.333363320224746	0.320284313699648	0.39292661480943897	0.34268214888813103	0.41488885356219796	0.18643278733436397	0.269210102652076	0.160211021209996	0.26022283121795603	0.140929071933366
0.409814651166463	0.16086426414521302	0.297624865063141	0.293852616159465	0.547442149747832	0.42489212746969396	0.5662811924069351	0.478878342951812	0.22410510658546698	0.5876090371608891	0.5232637620324749	0.247328206796416	0.279194153456847	0.23231069210972802	0.283185222299862	0.09124980431503299	0.29221497821993797	0.11196750947804401
0.39892837646836204	0.17513950420632904	0.260800528315118	0.6406491217709289	0.5272132072116239	0.382097064180746	0.484705947805705	0.251323306893431	0.256745679713544		0.114887360473812	0.24249543184929198	0.575751467399008	0.38886317762094497	0.117060871098726	0.18133667188642397	0.295983653463355	0.21935923527530105
0.120727438197729	0.25479321214698897	0.563290000405759	0.4515857409210129	0.451439117284569	0.308414624901163	0.45254558136699696	0.40483563982466103	0.38754200464691496		0.234626157513227	0.23238297441606398	0.36302318872646794	0.492801419042185	0.285417067454584	0.24575083668272196	0.238813078451551	0.20833453337608301
0.23262151621436603	0.21735339753603802	0.23431168059995397	0.407949882351242	0.469768513576632	0.381556384650511	0.644725685684684	0.5454899462874601	0.41844570260888597		0.345239667756206	0.41442779765247295	0.28433254015563	0.23978437844616196	0.308160287096763	0.14851466125484303	0.24754332854937602	0.26373702317059194
0.342033327820011	0.306598648876851	0.269726728541967	0.46060112628346705	0.490447289192291	0.253194231007981	0.8616611022664019	0.457251625734264	0.160816578113567		0.429870643062451	0.29213284853991	0.20830060725806698	0.369158282134069	0.24609653900463702	0.23055626831176798	0.36819102826234795	0.257122365859952
0.293196516168491	0.145050704204827	0.35525103829336896	0.382038182018956	0.22828010221779196	0.22768172149267601	0.51957604984129	0.316678868380819	0.35865904887644795		0.36747108538971796	0.33574168049169606	0.41731313163592293	0.22599467243438395	0.381074655150687	0.294936176974148	0.35068164437411703	0.215330014162477
0.208072562946205	0.24689918792754198	0.350522446687256	0.421924951438416	0.166716017023686	0.10676898381523499	0.38473708261028705	0.630874161354348	0.09597326034869699		0.26812486684243503	0.295925973629093	0.570654787770579	0.07222453327874499	0.3560962598437971	0.324438776823526	0.33136192076959803	0.24527197938917897
0.47864954961176	0.31859362485275394	0.38203884746923106	0.361401910499847	0.260113653072162	0.126776296790426	0.08313941825477	0.530224226363295	0.211233884884398		0.4985166013015921	0.10155077724390199	0.22479494236250502	0.473092846823555	0.291379560752144	0.37117321995030395	0.307561570374296	0.20723441753372798
0.39699821526274304	0.307887117416469	0.124817095283151	0.37350122117737206	0.339913672342003	0.317708904334591	0.43245422683427104	0.39234463330716796	0.38435318915322797		0.33779192623331	0.14113361341109498	0.490303226819932	0.40359662780624894	0.15218314449530201	0.45180274893701894	0.31374953390302	0.267847604959046
0.4159286054432079	0.24244196792217101	0.690055729610049	0.119650910885887	0.353583895774001	0.12723654329769601	0.396242462530315	0.5876727389853841	0.26476773610537696		0.432654200222919	0.418168672612552	0.33664079635492794	0.4604021923070771	0.287913915956576	0.23695389071591696	0.22415592685761604	0.239977491423281
0.56459272112852	0.373331525164665	0.266081411110908	0.18361745884877698	0.274906887706879	0.209671578748024	0.27654805677065397	0.42254397820940204	0.19482391918342198		0.659699342974587	0.24250707711934696	0.349485745325761	0.132246780349888	0.24994411027556301	0.33116063939471596	0.255851856567961	0.30508035738051603
0.344036974136479	0.34858504105186106	0.411883262682131	0.42632677849654704	0.419494641110558	0.19879420352333602	0.633016030756027	0.4538657608585	0.17759891774135395		0.21631842599320003	0.18655478811359902	0.44705911108133894	0.3882968023466521	0.20421337128338501	0.4541433343534961	0.256227109784268	0.28570078106586
0.42635556417931103	0.305677355736362	0.50174244158867	0.31049294033526303	0.38308145567749896	0.192866803897224	0.28774320017488897	0.403163522397515	0.240313797341594		0.212440370196193	0.44911002489112706	0.41773127460051	0.577199148869524	0.176639476285822	0.331385416847138	0.15810911845962197	0.182471895347544
0.426803668069418	0.328182245323116	0.38741700752415204	0.34664997507705897	0.257839986149409	0.11051930924321601	0.505202655719727	0.41305145743424104	0.32135085706099		0.10142043684742401	0.19029575873891	0.378829139415176	0.150467678509441	0.17935391680058396	0.190522681680991	0.224730335924677	0.131107114367673
0.426584784549011	0.17439460722846098	0.140308850639758	0.245286637057541	0.214073520029409	0.227831124993007	0.200277079294088	0.413127169399481	0.303702624291687		0.12045665182611501	0.13475918931147501	0.384665607638155	0.262347003727489	0.095832579561655	0.328187952591368	0.18887171663061803	0.18950546646822303
0.256254893108246	0.05565882106586	0.281806193529802	0.325756320070579	0.14933581180726302	0.291304190124356	0.24989301246372503	0.278514034133239	0.472935712010028		0.256499086757452	0.45691356107923603	0.40579112550182594	0.39870321472928205	0.067176526796822	0.23481440885556798	0.160496313418369	0.219996636707053
0.347280223726375	0.09816531569149099	0.20701554510995604	0.10599140027388901	0.194945012758089	0.257010514916322	0.347173947407669	0.17990112495207802	0.08442990295107901			0.130044531386761	0.310698704282036	0.447440850591964	0.276306441527654	0.28128216561243796	0.155899898969827	0.24863273575132103
0.35820400269959496	0.069910148504082	0.21031302626571302	0.36425878702453596	0.23120183795948399	0.058291265526139995	0.34482600046792605	0.34698514695785704	0.276278461579948			0.37502282380941204	0.07977399717868401	0.3992235356968039	0.165945508863433	0.312816134776216	0.16831766993652697	0.164558706660536
0.28236528447672105	0.160046004245243	0.292743400190776	0.46647055894148104	0.744191663826203	0.48307698946547395	0.31522911465421805	0.19068890016283502	0.19818300542428102			0.638356468032697	0.351502129076005	0.373227066942385	0.32233405208802	0.372664877420425	0.17837584452379998	0.15727190998441298
0.441790185480323	0.240066187513047	0.523353581358447	0.347021989546938	0.285112720046163	0.255408209429005	0.443007767198546	0.127078529424075	0.154941768464706			0.551614732728573	0.245224309014378	0.231913504393128	0.14243840678282402	0.040443448528524	0.229328023872059	0.148959607823904
0.291252248808971	0.259848361710113	0.4593128920143929	0.178964426374538	0.332363069172326	0.299093340789848	0.394313654249719	0.22890044629256195	0.139936542148913			0.10560374137019901	0.415281522384521	0.148777643968216	0.34296374671815	0.25199461910195997	0.256075967218747	0.168272935958622
0.42234629703049803	0.23849678720809	0.357377988679209	0.31418106739521695	0.5675105007228229	0.313009808574469	0.650198658115229	0.065009487209035	0.143865510091776			0.398731807727315	0.523033099016063	0.074412432970657	0.29919572606975897	0.24814316061049	0.212090987868645	0.10936460721355601
0.4844671198188979	0.059765183925214994	0.48694287387493	0.24310811528372797	0.475651393623361	0.349642116922226	0.171247304673458	0.082105578126124	0.401147313009798			0.42473914907728	0.362830821927865	0.17312921471372197	0.323014378370815	0.156915844144382	0.23181924475985397	0.22924823970245398
0.267080097165001	0.275859879032068	0.419196640278932	0.390894877402839	0.499947429481474	0.17039445840472103	0.602118431674355	0.445322157274157	0.30582537019741496			0.67559287638303	0.27356756985833897	0.255652373870232	0.273799145207549	0.36571630610582595	0.203459776572626	0.189348464661016
0.46738033149696606	0.16609593799832	0.447729339792302	0.323330221689675	0.5281104813300089	0.08407500111366799	0.29440373360398103	0.352713674250926	0.205832728281417			0.223139687904066	0.403795442308142	0.236108763719061	0.24555921735018105	0.21674155246089605	0.254359236538607	0.170456968010523
0.17477599479134898	0.19904220391874802	0.44541561807781005	0.254821337028857	0.44944455973199204	0.166539883634681	0.39969138237017793	0.15405556031652698	0.272308409234809			0.12489807397456801	0.406755989221524	0.37069668749191403	0.21046796682344102	0.268410338474432	0.223955816974015	0.177804599391041
0.156664994128732	0.20367361881608198	0.31729526235824396	0.41471700274547896	0.35788242037190504	0.08644056853143901	0.21945161260399104	0.30375410332802	0.19115193402776104			0.093877787103246	0.30212959994023697	0.350961151504398	0.35591693521777207	0.21927342613929604	0.140165206419663	0.15629945331498998
0.255844559154712	0.37681466777437106	0.139316635500985	0.4866763948593789	0.38767834725663103	0.080424869090187	0.535254380072399	0.20025460795487304	0.288865808450634			0.499496196179781	0.395873067961976	0.14087898803725102	0.297010961562075	0.14876808585037699	0.284060834215522	0.18759751045611103
0.378932966965845	0.358041890399677	0.4089011262610421	0.424872856987383	0.251597488912013	0.24822168990913498	0.339139176366197	0.5281733914847639	0.4308814430075129			0.341703344909135	0.20882186592639998	0.14469514997653798	0.264913868287345	0.15009959199434	0.179180636084817	0.26013055810596303
0.30240736187019	0.199207033236698	0.30697135673360104	0.41230013277342603	0.438346593718044	0.24295601613324103	0.188654058179763	0.46364486340899497	0.271888730946915			0.198067617073438	0.446479058632824	0.348462980669581	0.334865230220586	0.19413118492686104	0.293926276751878	0.172993032953761
0.286000198998668	0.28213188551524604	0.459954911660117	0.44988955935895103	0.36300406803101704	0.5911382070921041	0.6331470950296829	0.427596845353596	0.38226983718665897			0.47204213395899797	0.5384245717340279	0.34478634736650504	0.26312691253341297	0.15609994163059698	0.137255723204957	0.23678366193294398
0.5113270075797729	0.25504276338771104	0.334734967978132	0.30662963988643605	0.408407600530152	0.067631164900851	0.515715468250919	0.117530933373099	0.315803372499984			0.28600177933035603	0.182458708388413	0.595633337152626	0.305045586046419	0.25779982634794196	0.177091604421988	0.229382409466482
0.438130956775398	0.26168258725232	0.115680848763883	0.39144312849205004	0.394169315508601	0.21831268670404397	0.206101128605625	0.348999979798405	0.305009616218271			0.352353119061575	0.37678693281152503	0.30482765738460305	0.256196646970176	0.35422330514411704	0.11579025744719999	0.25721314643105997
0.156325693222686	0.07493684084703099	0.418776810152685	0.426313065512721	0.42926235155932396	0.321009349980799	0.24320834954624998	0.26646524174558395	0.289889816824032			0.17812808225920998	0.23604027071974198	0.57559706053296	0.235088721670185	0.11025519450171901	0.27516256966775104	0.342105602573961
0.31168528741930895	0.12500754722535098	0.317386686308889	0.5646185059269909	0.354942623334011	0.055042184744381	0.604136162789931	0.39496319655009904	0.35928769627196105			0.38664263212354993	0.31542144546477097	0.263091792487808	0.263132569189538	0.189335970079832	0.281724314999587	0.330458523445666
0.40083485825488396	0.29269194139835303	0.156710047271758	0.290327820946841	0.502743874515363	0.06521272475119	0.27000853870868696	0.19202015989873	0.42934890796881897			0.369459956611904	0.41641797781188705	0.27392678397882203	0.33213267394889695	0.20207034955788397	0.19526139635063297	0.316292560646969
0.137539206580398	0.265318935844758	0.119840316823033	0.36374990148422204	0.526282795900658	0.039860310054978	0.23546098672063898	0.356063775396868	0.19640968587393898			0.30598423117673496	0.142641253339474	0.232358662764215	0.499107068960072	0.24715804860507198	0.178844851763483	0.261874438381764
0.113059227004104	0.266927328069415	0.18263040467998395	0.22018626636884903	0.329908564629438	0.084722799518541	0.39136559317946595	0.427171927348054	0.517936285010171			0.40210853322647	0.199396685843498	0.14753431439094	0.299775573621815	0.30904336665277	0.175457120708581	0.306692256153004
0.43650911123237496	0.156347220460364	0.333339015460596	0.37010862121530497	0.488456195500267	0.137925767197469	0.622282978536315	0.412229249705309	0.413465729950719			0.756008323021909	0.383145345207182	0.17160052453065197	0.230908896791598	0.210505049229399	0.15035022349673002	0.37323279267648896
0.47768381543799104	0.153900768325759	0.393936536018356	0.396267740274181	0.417668052387622	0.31768583609823303	0.41231348287990005	0.233526953757415	0.179650290430893			0.46467726418120503	0.293963113349984	0.446322388546316	0.29731860583043607	0.265807430720346	0.211372894603631	0.275387943247958
0.137990369189115	0.279429423820562	0.430775925992664	0.29661657789998697	0.226153389576276	0.21967306835807604	0.13918209418187302	0.33418589962850204	0.12549155680771099			0.462423566714847		0.666061826380905	0.38702381616131104	0.08680311081479901	0.179797401166742	0.293413440274418
0.314375474521847	0.317778642697769	0.550111471919984	0.3798938274525	0.08892105888124499	0.35360955728555205	0.157792344301251	0.222995777148898	0.305227477530405			0.102317735211182		0.546380184945879	0.269664706502236	0.24040063254775	0.24357200043811802	0.254860039708366
0.511581342591959	0.4028896092509	0.436883070681536	0.527273178861664	0.35544764097060705	0.33121223617557105	0.3898391846420471	0.236701736407375	0.239262590576734					0.22649418031538798	0.36359473831358596	0.32112511255524395	0.126509825703254	0.321311367976933
0.18599239235188503	0.318605270065151	0.289509537837261	0.36334544383833	0.337725564254725	0.33719365347763797	0.16617263371961302	0.215128590819043	0.235055854048572					0.46093227849254603	0.257293738623025	0.357765778007978	0.210584287706175	0.247906703810362
0.443168688119895	0.260418227992266	0.219007573129636	0.304944763631636	0.290929101119405	0.36236266446475	0.30094614758309	0.153628999255746	0.276959358282884					0.47757602817580297	0.33373186132520805	0.33894923420596995	0.231027233321696	0.22283950180823103
0.30455492444835197	0.085276503219231	0.344105414573168	0.37733634035867797		0.289769419527136	0.25516349597996396	0.22097566728958104	0.122193006973047					0.22357399554315102	0.30011047816775893	0.25836062170022195	0.302398523591245	0.232197957294142
0.45424917084257	0.09262443478830801	0.334639417503185	0.227511931597771		0.32062512673353305	0.34428885928319203	0.270321395512701	0.28783085817821696					0.493292243392811	0.14402223165352698	0.06524962984767099	0.193423755897625	0.21135072767690197
0.21201492370942102	0.163061431238919	0.21464631395084802	0.596844838061428		0.305585795911901	0.24035358369185802	0.26558987742106	0.15504959911943697					0.24668087110991102	0.055943580515441994	0.19153151393303197	0.13635173868577802	0.25560482221123104
0.550281228989032	0.21415674052760397		0.123385861609747		0.42513619637845396	0.624010467152675	0.24137712090192198	0.338728246291771					0.460850749266427	0.31131922693804903	0.100457270297199	0.293390251188133	0.20231290832306
0.149265665019439	0.10636007175131099		0.18419538459596801		0.176677692074516	0.23824928218151603	0.33251630907191804	0.21764634192753698					0.4762405957848161	0.252820131133489	0.11034516229418902	0.18392318769018198	0.21549262327098898
0.38586424997828794	0.235629030286053		0.26581326918792003		0.421327611267277	0.18726263460524697	0.283148319791409	0.300118497306734					0.283007792199703	0.30230079111367	0.190594728730611	0.238398346316013	0.192406105821908
	0.114838040534879		0.119767924073289		0.36231271715796903	0.47218547762357793	0.284304694173391	0.410314378838119					0.687538727407291	0.268053049308683	0.32216196710482004	0.240568892138178	0.28334482088534
	0.22033873553316802		0.345885473996348		0.425484142688298	0.34075978533133094	0.286387720699786	0.46491765725184797					0.384336316969651	0.24257233785211604	0.04576034922755699	0.28059879257306797	0.32254261889445895
	0.22335666721980701		0.29991024299780605		0.330205767793803	0.211610282353047	0.126693949407335	0.4023282363773821					0.188756270362848	0.35174596637611705	0.08715685662549401	0.159249452795671	0.305979291056864
	0.259917692266177		0.17711135944422202		0.342863318736552	0.27333751756145197	0.197324661700286	0.39807652492082796					0.5278134117518499			0.040003830267143	0.18688163764012103
	0.211030767566844		0.389578693154497		0.36460409105839403	0.35676475241200606	0.25518830387054503	0.38396411434832					0.41358064583197496			0.22926091945669896	0.13754081800765802
	0.207062902175023		0.309284972383729		0.348877255262739	0.322512082988437	0.09444659152235199	0.31189627858799396					0.34070190463926303			0.30859520568476195	0.166676041299893
	0.26476931184872		0.323996794655989		0.331077478808094	0.36222192451290397	0.617675923370682	0.324252744667736					0.417975321298991			0.246421193796691	0.347357285171647
	0.166490995519547		0.195775765760279		0.39120164492893605	0.4128445399254779	0.184239351508744	0.33861869578645803					0.41925086932286604			0.11537534619464099	0.159170538614702
	0.250652945435839		0.40192448478664794		0.28125015513188	0.400416021502874	0.17580240366842498	0.282499699446072					0.304493796042841			0.131320287531144	0.13649404242039398
	0.25484202224068103		0.24772401877929398		0.454333356817149	0.5369544058399041	0.230965236675186	0.355587700884283					0.48028268046815703			0.30528470594499	0.218672472361911
	0.20617674000473102		0.179493859216785		0.23753428833141302	0.245957883459435	0.20104744185641799	0.30859929401695596					0.27652864422157203			0.271109882387636	0.096736836188656
	0.091828496057909		0.385029907198649		0.39971335228752597	0.419724487326469	0.17361372157810998	0.402914109181995								0.205093603922273	0.21988663267493602
	0.051961803946789994		0.311034108449198		0.30409500022721897	0.42515027976171	0.305504647891809	0.34270550895775703								0.285171302838397	0.16241224922328198
	0.162987072630528		0.261996931876072		0.31866979590043104	0.43276955974386605	0.21140409489791104	0.265520821352789								0.30480323602071696	0.179666421312767
	0.09026801256205902		0.349952468353801		0.257533414500011	0.438792541159542	0.29841676015585306	0.295924856216095								0.26953631131366895	0.194260247510901
	0.12736182378867		0.304544101572723		0.173837914480212	0.32194902590542795	0.363572116646021	0.220159661805268								0.28969052462158196	0.197867003720376
	0.11550049352686599		0.400700486946019		0.244501538151898	0.556230197490157	0.322327995555964	0.198561356514553								0.24840884451037	0.14917451410158
	0.091166160653339		0.41402121675863796		0.27361222675742397	0.44476792135291293	0.294560989944082	0.244930979320234								0.30748543409225504	0.18869979621655397
			0.288171374151807		0.35383712691770597	0.1286556161667	0.207306537136738	0.36647462832539296								0.234808418868635	0.197922462837242
			0.254542397861722		0.520768712348059	0.4407944189433479	0.338570980008801	0.39692263805726297								0.253581264424563	0.283990615178958
			0.23784125446429		0.280300459268649	0.10585556462011199	0.131745380815459	0.44011291316083795								0.31845659479419397	0.131011150338027
			0.082891787294509		0.167358038625033	0.254534454971254	0.28587502287071	0.25311708149921								0.259367420674175	0.20041137411534302
			0.320185224882014		0.305518900010264	0.13931111623422798	0.266785864094612	0.647364107210105								0.30149014683869896	0.3495199668958989
			0.22629624777887802		0.187361434156339	0.204494177985031	0.18851891720005803	0.274289569942803								0.22664137252444502	0.22067326642735602
			0.0840300179562		0.08560574502113702	0.5204099535323279	0.319356456933325	0.333793187888234								0.19447522420684699	0.23556481753061398
			0.22164065222768697		0.192254184511922	0.45826713767728405	0.273339594489282	0.52986187082131								0.118173626656474	0.17283232288566697
			0.18079729800173303		0.17617061446829502	0.5680610235644499	0.24065213218239698	0.631379497761115								0.060292168453319	0.22986351325445997
					0.24506176203706198	0.677573477274214	0.37568393593016297	0.476054403136326								0.15201753970117002	0.151080327549441
					0.114599960303185	0.541314906252212	0.21424842718272197	0.410966120808736								0.14086107588114402	0.152577381694802
					0.129300087170151	0.35514631710873795	0.264225564723163	0.226471132417011								0.20449644039538897	0.143105377349469
					0.419336119079914	0.28653982853444104	0.514895306416933	0.46152360255083097								0.148225033764512	0.100396709421982
					0.189182516897809	0.643601020741958	0.270573232381846	0.367564889923573								0.199665760569108	0.098818004342494
					0.4901941548843621	0.360375467615128	0.5941676845262	0.5999610435700079								0.10120726127604301	0.19487413899143302
					0.281304932708523	0.34686588058222195	0.125004215346284	0.201789423393692								0.21017175018325301	0.148830140527297
					0.297757347659114	0.414712758583455	0.211603846098154	0.28408982090619894								0.25880162901737397	0.101153147928509
					0.446183825602262	0.26264157148956	0.26255085630352804	0.30152018307732104								0.24991650471495003	0.113237671294282
					0.36021716890233896	0.537211068919677	0.320673580408466	0.329510350121816									0.161487431008042
					0.28847159436909303	0.346733766288502	0.231798685336968	0.25764775428522									0.082033856922933
					0.403274235111354	0.27682704705751193	0.291438756287846	0.24222069060412998									0.153240244919474
					0.324804801350877	0.25622832508288196	0.48400058427753395	0.265948568609367									0.172597543292448
					0.373887279063115	0.257387625152695	0.385865411659125	0.259391058387649									0.055644549572930004
					0.4612868581096479	0.18775495568745498	0.15504903457843802	0.10267200524365401									0.04997002782007799
					0.284239397377503	0.45061795910687896	0.219987875802888	0.3579988575191861									0.18738597414700894
					0.303143763000138	0.20837379048301605	0.09273418417911	0.33162848193713396									0.164095655305464
					0.23205876240649498	0.302359469720598	0.501048823377134	0.174266167345399									0.088452864156342
					0.30510766498579306	0.38669334746749995	0.30586409023427197	0.390693530081394									0.162310654715557
					0.25088732946589304	0.280143990486474	0.360138033803149	0.4788470341003279									0.081397681612528
					0.40244116057386203		0.163041709069633	0.339681205161279
					0.302118851731051		0.356315384953558	0.28395385534707895
					0.364412003558504		0.28236109071175297	0.37046124625091903
					0.320328718452792		0.29671221766434996	0.323129709937372
					0.2877443803678161		0.469266892543459	0.259293087892003
					0.35424758812466894		0.25664154996601896	0.284005349919288
					0.45618060515064895		0.23325803390156302	0.28491310889661897
					0.165075400945966		0.34091918133161403	0.454794793670761
					0.141470203549046		0.5538982119957819	0.743404315181366
							0.33173405085103197	0.38545032396404
							0.171203742768059	0.34972643691573
							0.187531338452052	0.39929092041313796
							0.19152086882613398
							0.22365679460551702
							0.343241474738503
							0.136399709198196
							0.270609960347242
							0.27557704831011304
							0.21113470426946698
							0.3919873687831029
							0.350492029469681
							0.460595700615754
							0.41199239952743
							0.183278878092522
							0.418075399191176
							0.508309007575073
							0.39095690252270104
							0.5661502196657379
							0.18285649164433498
							0.23315609171754004
							0.45975055492473604
							0.20137384633247196
							0.32373199763828897
							0.19835438828141197
							0.366753705173255
							0.323110141056415
							0.197842404964657
							0.367721172794106
							0.26825246314546497
							0.331307536147198
							0.343056465162936
							0.362680352997915
							0.37841669137606004
							0.286425204072751
							0.36909795260501294
							0.31816791591617605
							0.506366362776437
							0.34763298345076693
							0.321125935957318
							0.187754135340713
							0.291003400173288
							0.31639956458582597
							0.35779613390253795
							0.7301773605189941
							0.063906048942856
							0.32336116761539
							0.309488675177169
							0.348874956853957
							0.34590185244127103
							0.45422114293936
							0.27425977480819697
							0.22993488401617698
							0.4425960575425779
							0.243287801480841
							0.472031963638979
							0.468669470130091
							0.247671133764622
							0.36834556349425895
							0.24619375305767202
							0.243303882347168
							0.303201918599865
							0.378163672626526
							0.156964242542385
							0.133622016944952
							0.277858987310566
							0.18627229330491302
							0.15541091063287302
							0.11425187960955902
							0.176133582315832
							0.548053964519787
							0.264280501476839
							0.257557421911351
							0.231427207319495
							0.19654890187463803
							0.8329024499831429
							0.35459926645667406
							0.469834054606165
							0.412575753107673
							0.37991709654287303
							0.194839450448115
							0.46876200290968
							0.45450476498286
							0.17466805071724803
							0.12040077739186698
							0.307867754040672
							0.44450555501789
							0.35000949855549296
							0.25445469020889605
							0.593512463003905
							0.40476797940880394
							0.113428583641004
							0.212918966957063
							0.5651163513277719
							0.5285698745640239
							0.546177515640253
							0.103497790525036
							0.26562767692656303
							0.238214353038266
							0.500393264116536
							0.174419718087865
							0.37872910669084797
							0.23575434105391302
							0.34761856322991497
							0.541131231951339
							0.38991767602745103
							0.501464204711757
							0.39862990439416207
							0.364662068890715
							0.349285916489581
							0.41893994425439
							0.322980288255877
							0.050037148960583
							0.5791220542684
							0.211352202022615
							0.334932893645612
							0.290093422484899
							0.297708503193183
							0.35051135906060904
							0.314717758619532
							0.315683338130606
							0.40837682214440396
							0.502316608198213
							0.40912186412986207
							0.3710437502122971
							0.465085543420475
							0.21274417711658605
							0.236249517150307
							0.18155364243062103
							0.091008706902625
							0.252787799647378
							0.206271250003365
							0.23687425249903998
							0.196908103842124
							0.4066619495944
							0.20559494474743303
							0.44558118486301207
							0.18558258968992103
							0.34216774534379996
