# Supplementary material for: Stochastic pulsing of gene expression enables the generation of spatial patterns in Bacillus subtilis biofilms
Source: Nat Commun. 2020 Feb 19;11:950. doi: 10.1038/s41467-020-14431-9 (PMC7031267; doi:10.1038/s41467-020-14431-9)
Supplement: Supplementary file 7 — Source Data [file 41467_2020_14431_MOESM7_ESM.zip › source_data/figure3_d_wt.tsv]

sigB_YFP_image_148	sigB_YFP_image_149	sigB_YFP_image_150	sigB_YFP_image_151	sigB_YFP_image_152	sigB_YFP_image_243	sigB_YFP_image_244	sigB_YFP_image_245	sigB_YFP_image_246	sigB_YFP_image_247	sigB_YFP_image_362	sigB_YFP_image_363	sigB_YFP_image_364	sigB_YFP_image_365	sigB_YFP_image_502	sigB_YFP_image_503	sigB_YFP_image_504	sigB_YFP_image_505	sigB_YFP_image_506	sigB_YFP_image_521	sigB_YFP_image_522	sigB_YFP_image_523	sigB_YFP_image_524	sigB_YFP_image_525
0.147115595925209	0.22792658604334698	0.217285086649895	0.14667010130664002	0.23137887518525696	0.22680592984071601	0.496685146627921	0.345212925626707	0.201412214722064	0.153110021165225	0.233640730256297	0.21562259463095396	0.226019529347837	0.3804033409654579	0.137283640642276	0.17806903314121802	0.168989687463669	0.22273852209782702	0.21445127847599696	0.139549044157461	0.23144658348098301	0.16663917567490302	0.032118284496178	0.209116019398679
0.203190004058844	0.162470669575767	0.309567993933364	0.057586494383459995	0.163204338986591	0.48558242917993705	0.46406314022168504	0.23611603045587498	0.19905871168024697	0.097975205769883	0.08609715766406899	0.202328984373555	0.279591476157745	0.18272315308167897	0.130124628470875	0.36380060297401795	0.37492212018809795	0.3891916564124461	0.157558833052884	0.071612995340315	0.7803983915246558	0.17901499890581302	0.25375745322730897	0.22637124263455602
0.225062462454053	0.17243496881968398	0.11915290814206801	0.187185800923692	0.29613236861189896	0.20850758007972103	0.5181244325654389	0.24320119964230302	0.09368280550554199	0.144757461291688	0.280695802276647	0.197142701569972	0.23291159606549602	0.336109604456452	0.453146897522093	0.31245266239834996	0.040975174221535	0.168987259297166	0.21105330905900002	0.211441983088021	0.171146906650499	0.045502352342864004	0.088500908924551	0.10586299958577498
0.16822574214915498	0.11568516838976199	0.108143912776157	0.21129532224080605	0.356596122834807	0.35660872749100203	0.086071545164601	0.28576530133851696	0.073467138154223	0.257512517122667	0.316994757786898	0.258676454365889	0.19027610301379103	0.159041249348178	0.488285377567841	0.415085085404055	0.272646729173005	0.6626321292841401	0.1528298856752	0.179220740432189	0.414505707858774	0.094100088923587	0.1123666514937	0.13800392932604802
0.28121028502694295	0.219122864239637	0.129789289960526	0.22735437222476101	0.16942389269556798	0.230770550164207	0.034267340164561004	0.230805390137142	0.08591435664387499	0.18533635358343198	0.277427941391402	0.273409319225268	0.32225838571082	0.21410723437705398	0.230165011057943	0.315309993524992	0.311344925940453	0.694712045170447	0.147644536071035	0.24258920405832	0.37223445145320294	0.22130354778338499	0.10627819533687301	0.14893329633532598
0.145926924730219	0.184123411273503	0.18164136058214	0.184762690674554	0.10085904567167099	0.41044093471631804	0.214549717499591	0.268603533535645	0.290246769286532	0.12606586770187	0.40586844374995795	0.195067809255776	0.13629286632956097	0.302022558929041	0.29213073697613395	0.29480998546045	0.317826137907549	0.337649373353227	0.25433184065318903	0.061749502127479004	0.21344253335804	0.087386936607586	0.063400422645189	0.213680341636058
0.10377820390236599	0.205109861344091	0.185113638799401	0.167907726326646	0.288159459369276	0.26666000092929604	0.139042502386946	0.12931581710449197	0.252527405569169	0.28635943388713203	0.281300517957838	0.16134356396763097	0.272677197334276	0.233846264370735	0.277778319774235	0.196634332204278	0.311311801493093	0.33926383305349794	0.22315608327091002	0.130554616246386	0.278903699818511	0.263811177493314	0.07509201288261098	0.254214053949347
0.176413013998037	0.18172361053436398	0.173417015596315	0.15249722058239498	0.151821875318169	0.41764315013446995	0.32029138994046	0.34271657915118203	0.10853099825904598	0.09851717200023	0.415267006988497	0.09934196771325698	0.31584793843958897	0.182553376258548	0.2968297497802381	0.19305729363259602	0.257009892341148	0.35396265992719395	0.36691479363087603	0.068674674103841	0.088658432279245	0.17771391307897602	0.257534348690586	0.048450734436085996
0.173273348580162	0.160580572647876	0.111934239731385	0.194732417392358	0.14616658658203102	0.26126049076603897	0.053412741896683	0.19171394890893698	0.24412290577066395	0.23447648818870298	0.18204721898124804	0.121055313623571	0.179436113469202	0.33411930712641696	0.36867415163895206	0.366715047141711	0.297668902359078	0.151194742239013	0.32243830009944896	0.24470422181118698	0.183047011669567	0.28270970042372806	0.296306696766534	0.169801415383879
0.312125422108312	0.11489432821924199	0.18175480033135397	0.18531222502517	0.19686057662353698	0.25912787830422895	0.13050284615075097	0.20069875919376198	0.10536406164364001	0.26925871748535	0.313086115269525	0.3906735358191021	0.23534805715474102	0.36316684037453895	0.173849135162853	0.09686630812025801	0.368417805514154	0.35076211068280705	0.46477223960883796	0.112238617863515	0.13451295029853302	0.202797886711855	0.191831307662885	0.19949957783253502
0.255491959651026	0.082004750840398	0.08475752932836	0.10773584678015599	0.21265854096586997	0.15923196110805998	0.349494936424774	0.155927799343742	0.07643155858528099	0.11580791256889099	0.23654456989745698	0.11681177812386699	0.196507359951123	0.388167757240516	0.187678390079308	0.165966788586599	0.382973739001164	0.400504491667396	0.431479341272149	0.061821354288507	0.153242455883747	0.161267065272206	0.1019242082378	0.15559730279693398
0.26969442805696203	0.140775047907296	0.20626142382805898	0.234516811160626	0.21578303292651002	0.35346654602350197	0.418436905786576	0.267447518725928	0.298684537766338	0.07580546920544601	0.350855440012618	0.23835635344455	0.28411378288216305	0.4341979216540921	0.174147896952237	0.36867427154946	0.283844930525149	0.24172486397673604	0.33492733016774395	0.198942259773228	0.147698605169294	0.16503410270031	0.159780720611586	0.139770845527583
0.256215236744932	0.15623643862896	0.115624225007634	0.13559017201805398	0.19203420619043998	0.30399239477682694	0.36959650493071705	0.265182757683135	0.12340666835728802	0.299914433140805	0.328037575210334	0.239291802073786	0.177164373114391	0.40393283496619603	0.16754516171298	0.240770155605497	0.3964528816901621	0.449246547435724	0.262060751657457	0.074422318345123	0.386133711961401	0.088451423903812	0.066494767712164	0.06237480922732
0.365485470937901	0.08895709892396302	0.182144358424601	0.2965230478702	0.230850942337673	0.355354296210106	0.264573663793463	0.347015161871373	0.195303281935543	0.130829582411856	0.41106302520039095	0.14657334211017	0.190292664295553	0.328665606542895	0.399718745707955	0.38423621175776296	0.23712219033476103	0.37475361108483396	0.33150773262403904	0.174716371436456	0.6248258482029699	0.247063448489591	0.131354967856855	0.117720312319217
0.32049984806185605	0.084845674722644	0.146945013620395	0.242397799138172	0.20530082267887698	0.082208019058592	0.345869196221287	0.131844126913615	0.13496437816949197	0.29509885677219105	0.365154922849279	0.19806683035476896	0.207025649685603	0.230005657204815	0.44250165443829104	0.31231303445806	0.36222285621326794	0.32461818629855393	0.42730741748267204	0.18983342416596397	0.205436464063012	0.22658698628898102	0.122003184290356	0.063626380326125
0.307658325251411	0.13658621132426402	0.04842032490899599	0.17953881228418303	0.24332014972625	0.12900952790471698	0.42606320490072497	0.25711353440860396	0.199528001577418	0.214254240428233	0.36544592090510497	0.250995873553333	0.120396731548854	0.323252013436348	0.17731057936270397	0.44582634694210604	0.325967690047372	0.15264242405312198	0.26372007708054	0.204857727189892	0.303494822523795	0.28876420769854	0.066888179415464	0.132514736445215
0.254649680458165	0.17661117577018	0.16996391261812602	0.242488174246938	0.178979744293226	0.30040252237977	0.33043441887255703	0.162656766437198	0.27065828161797306	0.253911889329352	0.34056494507252805	0.20565242295604103	0.15203188859796601	0.44162604876580897	0.17699048491698102	0.358605206423622	0.548472651974843	0.119889319715365	0.368535405919215	0.11207759604808601	0.50061483470729	0.548621800298808	0.073468373812726	0.054881111844338
0.219701497800719	0.223821529264024	0.179531086923561	0.24513882290043498	0.271040001496429	0.260739514486643	0.157352995006034	0.254829889484805	0.227932250851099	0.344742902765847	0.30653898801469703	0.23611071582323603	0.24901100074622198	0.402580754716094	0.18689031738450101	0.26100582046770104	0.5924785145112671	0.08968289461941499	0.32810350249886	0.160681718532604	0.12108555417181699	0.14785489730781198	0.06178092036308099	0.06233027089194001
0.14788088136640898	0.20726088913104698	0.195207264447883	0.17766272895368104	0.28539308658418394	0.3820578313315561	0.48721567452193104	0.10796244375817599	0.27121943245466695	0.262107386780663	0.284918682522703	0.148759332948602	0.142406628533596	0.416300279284671	0.251035262399067	0.20859144072886102	0.358829449447937	0.303904766600437	0.26312959068345104	0.08161992155776	0.312826416572503	0.24847804838070398	0.08850328430757999	0.17844868919591103
0.21227034640714298	0.18075619865900602	0.125915976740369	0.143108837081771	0.16969049756032	0.41771883791937103	0.30432142835797804	0.146945740093414	0.17765432248333604	0.150093272674758	0.370429637469636	0.132704560236046	0.165624106007705	0.33264459919076195	0.34579740613497495	0.231102655905728	0.23921189378320198	0.117101014093549	0.347844898194481	0.19360697486238604	0.10712205221538199	0.2284912865563	0.23326394860949104	0.09381069668938902
0.205562757950285	0.176394277061452	0.244211713648607	0.21531211064999498	0.13166059801993998	0.221758077794654	0.30137675211619297	0.11646722801294301	0.154816930574908	0.200612126994632	0.324569931452219	0.289620306012615	0.24762091552274104	0.32418952655548805	0.251208493962844	0.367899657762631	0.21770154613081197	0.24848072301400098	0.426371964763171	0.206454882655029	0.172279353028225	0.309828243067798	0.07947256690836199	0.12266923445852401
0.37023877657096105	0.32275968512097697	0.07272574317739999	0.193400801388515	0.19530055752912	0.307680832252336	0.389974033587127	0.233863485955924	0.254251203557095	0.09843321543429302	0.293892915880692	0.348177388685961	0.12167935630139802	0.37597851689501705	0.28652754323087	0.530022962830431	0.20068368256767802	0.370524838780769	0.159231546452866	0.090523681857637	0.116481218525064	0.18378162492883202	0.08978582098674198	0.10771496060694599
0.216168419230979	0.20079114177157398	0.07765875187321099	0.12316918799951401	0.329230860890356	0.128104982065055	0.20286696197371104	0.200267785576084	0.132379391365334	0.14344204880265	0.36969154667997206	0.331264643594507	0.12307389756517001	0.380777889058529	0.09676806151574999	0.22561990470768803	0.37879806305318603	0.129411896166526	0.21867396222172	0.10208524143992301	0.180847905998621	0.325402373463781	0.039110212331331	0.226148857540684
0.17470179078438502	0.160161845636897	0.12770615652607198	0.08813288296777198	0.271582239566364	0.19111812545207502	0.08581268434973599	0.18583757294498898	0.330122451654328	0.041867440625226	0.246345047604436	0.3329272358625481	0.222833330230022	0.327522628378508	0.26764721024013	0.36938199541634603	0.276635646906901	0.05095758095946	0.265919106478801	0.10690390303258	0.164174170102004	0.077320250637549	0.031752856216516	0.245254550012963
0.403276531777414	0.075118645307532	0.162519250417754	0.17985275497056	0.09154120924686	0.34926154252841396	0.404148723387894	0.18046857879876302	0.240086420319041	0.030736049641849998	0.41221546966957207	0.373091728526782	0.164403969765134	0.233033878963534	0.10960119726710099	0.265178044498749	0.36310513863729904	0.07155810470879599	0.230289832824395	0.109048959444665	0.295296912952964	0.04105435164796	0.08444185006300199	0.21469836755954103
0.205099494110311	0.266877413271553	0.23715095418122797	0.21933288934034198	0.08968881154016099	0.071151906488243	0.36321977271753103	0.275922847533148	0.101823332691765	0.06226647998558	0.29943562297344894	0.258806234779377	0.23307272086585898	0.19392759829963396	0.222755698395808	0.230288247160523	0.38245782702814796	0.089065212348441	0.43029407655299606	0.10238620477112	0.688050242464256	0.32327305595538897	0.021373254338154003	0.34778303805741495
0.109377221027655	0.22954567580101	0.083004828600213	0.33115611154803304	0.244891545553849	0.32399525854788	0.257056860422454	0.369118803236875	0.088962846309741	0.038292283584061004	0.43295597906843103	0.448883981959596	0.32766650157729804	0.200245908620403	0.236728285829207	0.42065792648278705	0.31642778462113297	0.319175110795616	0.371459089965356	0.260838046980096	0.098784874579198	0.21887310966769	0.127396969315155	0.182485492311543
0.22922971242314302	0.030297547351897998	0.123259600724696	0.242080368359612	0.263257811330413	0.30084171174350105	0.19322024511736102	0.16412605941795402	0.10325571807038199	0.14849397471307502	0.396469744852411	0.4307861228402921	0.278729623154648	0.45518618369988395	0.228573659739819	0.36317177878967405	0.324113937393747	0.064951309364261	0.22092049930984697	0.16240878134225697	0.26639620612658	0.11860601258249	0.249214351495806	0.236400660682945
0.24404467816598002	0.16176696565404902	0.100010053557225	0.17746279005406398	0.286381906667195	0.246867589704284	0.18872832435350198	0.286345365485704	0.19148022796632602	0.313664645505647	0.358259877029323	0.540501392418434	0.20136700772004298	0.43295831494472703	0.32069368653778996	0.101977708649431	0.23469427892608496	0.20110131570690196	0.331198227433808	0.166183708401247	0.369447350197905	0.117913608101961	0.084944181328119	0.14468044667376698
0.22468859258402502	0.078816572680635	0.180518382728012	0.29876913150970197	0.21428853003340098	0.202807977928867	0.15085087435695801	0.430655275526035	0.252150333306489	0.25484973248569703	0.284549256738351	0.17367099023315102	0.404374765295391	0.32560558115377897	0.09416823184751101	0.292924263166438	0.24574146199367602	0.316156400425637	0.384456063223282	0.202013026843328	0.43357062277002506	0.24488453245634198	0.168068610143887	0.16304324063239903
0.37527770730366106	0.28976820894695005	0.18583880952827397	0.24534331588011998	0.20740892343391396	0.158210453181037	0.17469694194072696	0.22992319083463003	0.15498127014504698	0.107159497539494	0.361875885758602	0.244174408980605	0.27862645561830895	0.456609019300883	0.34939198786653897	0.232042412064645	0.162314406842745	0.34148783563513	0.08947226929743901	0.079027170645062	0.442295706873347	0.24160759575935997	0.17021361936548798	0.156582219224832
0.278404875817049	0.174978584157794	0.16594629115410098	0.21070187106678	0.273880983031376	0.333653995893482	0.193303511623638	0.133992242263841	0.08671068655468499	0.240412582752094	0.420917400902941	0.34447678045172997	0.219402809426037	0.496716170693181	0.134877535538996	0.317210125791671	0.26320444849350305	0.40730264227161295	0.241398080879732	0.14977928671961	0.20791964159596696	0.169313835717862	0.128125996390487	0.16356813339414902
0.18348135909868699	0.060311683326097994	0.10486863502855999	0.29294771354646504	0.158122308144865	0.197247102474061	0.148152059257661	0.17857459614665602	0.276427664745692	0.094327933167056	0.331950535033534	0.191409255945382	0.22480846434231302	0.47313778499824	0.253784325713651	0.078845210913302	0.23088650761836801	0.626274422876432	0.286340784634245	0.183603519128163	0.24025923788089998	0.311332103457385	0.16948114651139698	0.08283883629324701
0.22920573191149599	0.16116748637050698	0.212775699610053	0.238186547293304	0.263415058706476	0.242195684359215	0.209701975608763	0.12179396368354001	0.12657693204327802	0.23745411826254398	0.42422084145978495	0.245540995165311	0.30903480791144894	0.50576571226318	0.35721292741251603	0.10275822726017	0.27472316932824997	0.305521606767595	0.40173600915144897	0.216938830128458	0.347668720164133	0.23228582795694103	0.09079647886313198	0.13376001892849199
0.23076470912129102	0.050514467419975	0.21767271716411804	0.23632500942019397	0.180044687810172	0.206500458084868	0.10659548981738699	0.1566286725242	0.44849595365006	0.229474864492831	0.401023905880621	0.303806472240448	0.25424521717252696	0.569317959623094	0.41625166110209005	0.443583614568098	0.19564058350551103	0.20715432309475199	0.364270061584788	0.350668631437335	0.207378387516005	0.272366190844252	0.220389589772125	0.14598787886854597
0.230204359887768	0.156790552854264	0.157332730224022	0.31031455942212105	0.24461792460364698	0.36516056286681503	0.172510408683059	0.22380990931734399	0.34641046983517604	0.434284293405144	0.30559794197583506	0.155079007477568	0.23440976529145396	0.41211579568231604	0.264553474492577	0.598927140380422	0.200050977823625	0.32992891970341903	0.18103218761538897	0.042043179623371	0.34228057520006105	0.214537029610867	0.062558207424666	0.11275222932179599
0.24570356353170603	0.13290646711358	0.078774913077223	0.17494272949902803	0.183570933751022	0.36033255516546003	0.30337827059608	0.21496083127992197	0.248709074843809	0.169635676778052	0.331548205936997	0.129326343517705	0.29945746090019604	0.377250228717464	0.072395388572433	0.41186324157857895	0.24767870109017498	0.147388565588523	0.28977991004203	0.26611066746939604	0.30585107958344	0.22517019893507897	0.147531128619656	0.549739776609198
0.274671891393146	0.153968079654564	0.250989792687989	0.101996299126685	0.263300728058555	0.35613449831099	0.257019444381219	0.13787517997202	0.248032385406947	0.22893218433447196	0.209088874727798	0.233372407953238	0.301285051538122	0.37227650276911206	0.297612953079914	0.281074593911788	0.31611744727123603	0.26842574374656697	0.33806024977306603	0.072582495190159	0.323927503487911	0.17260021125867903	0.119869030718105	0.23903470570006602
0.13389984618244902	0.091317219554525	0.072133201865168	0.261358848080611	0.304772376907829	0.203922901803929	0.288815785180714	0.284936095900833	0.082869517107977	0.38757400351802707	0.32990276097610904	0.11543790178025698	0.282406288498218	0.4189124787147321	0.16049020956253698	0.307028078631633	0.269640839101287	0.426960532875264	0.22145897032293302	0.15249653034338	0.198636487363783	0.10346391054520698	0.27885229904075	0.11632908358393401
0.251233218546455	0.038289807882792	0.081091243514225	0.125525398869265	0.31280581523386	0.260488390496412	0.157263813229466	0.334707566285967	0.32673298283308505	0.428097014933993	0.22037326840482	0.18761653086581195	0.116933464495694	0.191379874113465	0.18295790029877598	0.322239135382333	0.252578430135921	0.32458524854605003	0.26319397080139	0.2661818879156	0.205418379962275	0.205604672214568	0.218009233259533	0.09868615809891
0.22529672919999	0.123321305137083	0.10210196380762199	0.201783938383031	0.276872751887077	0.210418692438786	0.07141804616445	0.347459530021708	0.22565677965714898	0.528161323809311	0.22213562602501702	0.263617770988705	0.226412025977207	0.4089810249743929	0.35719489949849503	0.330106145948888	0.261246328149642	0.21115210245375898	0.245410427369367	0.22847170302058897	0.334220913165525	0.050693873381696	0.039692224688044	0.184481692882548
0.187040112842286	0.135544169106235	0.30473550757225504	0.22155248776721698	0.357498595082161	0.382080752639932	0.34451356197898203	0.265301739831024	0.212861847265267	0.333880260930942	0.338749586930037	0.358124034234457	0.32052851163464197	0.30134505298452	0.21935189163070604	0.132786557522833	0.10662165206552801	0.10152077810052	0.262085103454456	0.140728842886918	0.261492205867691	0.22169976378644798	0.20015625337005	0.096150314420013
0.07097548460493801	0.11549317713219	0.119316883388101	0.250403242451875	0.306247593855367	0.307574195418091	0.316811049194915	0.222991213713222	0.19067285436325895	0.41921410459624603	0.24380671464723497	0.39145239856423797	0.24448909015378897	0.37602057812259204	0.176503110305072	0.360272337836975	0.25148051819928197	0.7602360696285629	0.323106980632562	0.226884829821565	0.161561408254828	0.24470235212237199	0.348692639374747	0.155092658918082
0.320314199582229	0.132689289869028	0.13169835740303001	0.203857055645822	0.14857109632520699	0.34346775757379494	0.44095325109758504	0.28406360250366497	0.15391272153087301	0.313690874257051	0.42004101939527794	0.24649539443003501	0.35539820308174497	0.297593324434709	0.309794369160501	0.21565920806213099	0.22966336099702303	0.20865322147657997	0.27850708492882204	0.235771942654722	0.343011117325212	0.23206130385614998	0.017018193465411998	0.181633392331849
0.198234430398941	0.116176358958108	0.20798608303948604	0.154719329645451	0.342632511896788	0.269916545027547	0.24613109995796498	0.36745808359799803	0.21815813133006196	0.20938392763924302	0.318962192368138	0.243662818932654	0.31544074198503	0.215040362571621	0.142470704291635	0.17638326808790603	0.295229200882229	0.20367142201323102	0.270672962191792	0.384024819474613	0.11843768397521302	0.24409104845716603	0.228958469357167	0.092215081119201
0.23683216594664	0.163067902927931	0.11728696515400099	0.19389445192154198	0.28656868870846197	0.35376968736586295	0.43809485895564204	0.270614345850703	0.326908897113527	0.36380026703317797	0.252088895733249	0.369414330369778	0.243997905417347	0.18254826954642803	0.263043847630277	0.23724368905788396	0.250726436999568	0.46826014374936	0.251844536840855	0.078250016946875	0.109942526851271	0.10065284479272998	0.042962139555924	0.178509190524053
0.124499935186719	0.25841382945515196	0.122350267872123	0.172073729300626	0.199764394304137	0.38618954470342504	0.195564141208196	0.298103015711683	0.209140707620149	0.27750932544177304	0.24230150545836898	0.406518307618139	0.28329475267369797	0.3780672514915	0.22166715177867896	0.293478817755254	0.265581674660476	0.16217591784181	0.289921973536598	0.285865531397885	0.471460846526146	0.06126867022226401	0.253338513369936	0.059279829401017
0.24791571693406797	0.170007309673785	0.099186268484909	0.13767069334574	0.16943301520092402	0.35466683797090204	0.320793883018127	0.19336048780132503	0.378660294046091	0.247941737170293	0.320841746456813	0.329301021505814	0.276190942364033	0.28717485928236897	0.35236705124538603	0.35111891292952196	0.363607826427503	0.4843319033490589	0.18066195469984603	0.20633490964022602	0.18512001025057398	0.06068404694415	0.204528981069451	0.24054843417776897
0.23165703585538502	0.11717877878633098	0.157131721547582	0.067439209515148	0.091621637256294	0.09500283973799302	0.315209829018904	0.198274864816433	0.173742622550121	0.26909987542089703	0.36199100333118794	0.5440136886639241	0.37189926003527796	0.40382368046148504	0.15288817187505702	0.152204325264954	0.15498668694613402	0.09762779875157099	0.25698714174432397	0.21852626749258303	0.29728523854957106	0.074953967405295	0.252548339769517	0.346117917826523
0.28578726767931895	0.101922575579599	0.164570220604732	0.054508031751789005	0.176445856476273	0.192011437277713	0.41239347281289296	0.207001079202172	0.395573555709315	0.625769916829134	0.22055663147137697	0.241906743062988	0.24111107613366395	0.21367808105829803	0.09666748852185801	0.099340155008591	0.22590575226307	0.342690012458739	0.27463822454986797	0.20960272815481498	0.344314884864156	0.08571684206915099	0.10218858165047301	0.156071178194107
0.089982750088715	0.175594823909293	0.09406813006158	0.23031309976668302	0.328693534037124	0.249832626941308	0.17614302228351802	0.224358434511113	0.5685261753074189	0.191307166037213	0.311806497491625	0.416216302343771	0.420819766175629	0.306673433666037	0.141380953841455	0.23952813039378199	0.27898296126926697	0.19910945640630104	0.233916832243037	0.160394589507829	0.279740818095914	0.17921165977140402	0.39424863022098705	0.27530862728961897
0.247355438811532	0.085626736850773	0.26573708639933297	0.096721538535205	0.268656058194006	0.25920605553022197	0.08451901482910901	0.19782911096483602	0.14718110881421803	0.531215557690152	0.22370131643986899	0.359583981858719	0.15127925807839301	0.216201774099507	0.25157203576938	0.378500963552747	0.31815891322845297	0.3566978718451071	0.215226992908886	0.259065610370473	0.10413970190552	0.217810808469337	0.29786954166137397	0.24357264332432602
0.261937508225218	0.22118450706231502	0.17905718531070397	0.154069443644928	0.18905430801739898	0.29329006691871995	0.20855403772294898	0.34427565174242397	0.27884430642859004	0.34266169552075104	0.39574087297716404	0.36642868516547394	0.264975470816804	0.26783823889562197	0.378490058447562	0.232587632124126	0.228536933573258	0.154549604269112	0.248928258440638	0.084912330194407	0.423372753692216	0.170522970496102	0.337356191154707	0.18021799738579103
0.169703035172478	0.20461351541649103	0.074543631105179	0.217454689204813	0.241998312888145	0.392848616697159	0.238508915852637	0.27584778399574605	0.07002073226292001	0.392925559936236	0.13753441172581	0.29230127889313	0.25687209424437696	0.30336610249145	0.35430744807291403	0.488130442144554	0.345504396159201	0.22101842022718302	0.287357605410727	0.24110427430241702	0.189444234267698	0.261973358943566	0.17468393854558598	0.12113846323789
0.08800104405353398	0.247251182913606	0.14787437587362304	0.24730534634270002	0.216297830867142	0.088859521479211	0.382137315718747	0.5306116110765979	0.056771374423818	0.075013908951125	0.326701152640878	0.39240892581669895	0.19644148791494395	0.5766856756899991	0.248666116420403	0.269706798223215	0.230633815612956	0.17114176504700898	0.17403378671707198	0.23178290231695897	0.19527321876587	0.247619014299216	0.22672349418650303	0.23332404475044
0.07983737509308901	0.18394422256408396	0.13990064824781398	0.253452238092227	0.17955890564618804	0.377474643608049	0.104043418449931	0.341985952648343	0.31125410232325895	0.34014347107167997	0.322306663751741	0.15699300428854998	0.513158255360461	0.340777886762028	0.385187516624802	0.169010241577869	0.247434806127273	0.35223816363182003	0.195653360217314	0.271785160542491	0.20492527642497402	0.367061871289501	0.247387145404808	0.17243509601085402
0.166808270474634	0.224646460231232	0.31125631603903803	0.20718421114435	0.204438740895724	0.074473301154481	0.13841015908697302	0.294655188194232	0.35566248448388793	0.403112575446613	0.292055271049228	0.340241370063266	0.47557409759654	0.377870813211511	0.08810907459374301	0.210380446230798	0.200601741488446	0.216307442181811	0.302582646092437	0.19592998028924696	0.23931090571161703	0.403821960819665	0.253411048997704	0.30594583731318997
0.19267989995491897	0.20111895767709803	0.279679902807076	0.211496147218008	0.201133170486047	0.21894860905421104	0.254304809288304	0.273972899538653	0.245715953409773	0.110376999063024	0.174298204842444	0.38521676997163706	0.4455756933315	0.33441975110009997	0.31571677526557396	0.17679890594300401	0.322632271647942	0.225857434734532	0.143479346064375	0.291340413678716	0.048523181643144	0.13891993207392403	0.11842733935359	0.20998135049260103
0.170648823309682	0.229232221602971	0.299577146632496	0.27179757429888896	0.14714022432180898	0.333874713164448	0.268464276362985	0.20215804593083703	0.426555129858063	0.210616590766286	0.359766210204128	0.250985317675764	0.300408798838506	0.503092914463914	0.254798793999	0.143730646906689	0.21852652966851502	0.260101894726929	0.130820370106766	0.165896851740568	0.334180064390972	0.11603510158173	0.350005107162605	0.29778142651976397
0.148686681476662	0.200914142497076	0.085541784126422	0.155136682821879	0.16567674698828302	0.176083554133415	0.142846752006246	0.31068016161157896	0.166083650137751	0.293935609817249	0.165584947062274	0.379320656922524	0.425116698283447	0.273884853007895	0.27097177613323603	0.362025058699997	0.248156911639038	0.253132008399728	0.220932345023714	0.17324472446407002	0.10833300853172999	0.049729953762119	0.314818575048011	0.151686148923086
0.241802906360102	0.186225145790761	0.059559778577382004	0.249479909214192	0.16952698461328397	0.43973646817602	0.069153593619892	0.34630762479525895	0.46389621488504207	0.10983406136656401	0.140027873788813	0.13753036587536302	0.418991541679734	0.27502778741107503	0.164071824645452	0.060853948016189	0.261707605782858	0.22891119202444002	0.329197387717982	0.100714435594425	0.217904923737179	0.296960596101384	0.23551996271123898	0.150765888857628
0.324971720230049	0.185893130283284	0.085571991207279	0.14565765991626997	0.194480024205162	0.183573375014872	0.24848080183263196	0.292942223831116	0.14726142732807698	0.188689110321718	0.271642263595632	0.20826385938027603	0.46782148257917	0.147322241648319	0.14976963867998802	0.206378055644571	0.284662328059195	0.375597211435704	0.24829944298053302	0.20272863271781102	0.28661236418882696	0.230055633707976	0.288713582319193	0.19100145503700197
0.177352383117967	0.126358254579363	0.087462780958749	0.18491632836306	0.27033587185915103	0.18203969090139496	0.258782927212096	0.369614002545609	0.302380756973198	0.09050896865667	0.289409447519844	0.17708952518929702	0.429561941628167	0.248973309179135	0.13594715122582302	0.276543574121576	0.215986968411118	0.132176481140115	0.360654374704536	0.17356854390593301	0.30166861699117703	0.207735559230901	0.161244152971093	0.20084976777785699
0.338163807334083	0.11725073368355698	0.269782736701206	0.17556206365668803	0.268264351057553	0.647684510056826	0.22514007520144697	0.169263361842385	0.304676233064439	0.26053156845702896	0.22043684695297602	0.159552287816104	0.5632098118987621	0.370164021197712	0.24729499205843802	0.35252881465374203	0.21275123663999498	0.3881837252524021	0.272057507828327	0.214244842771653	0.205828517140655	0.13120811857311301	0.242666792390195	0.22271879576327896
0.212676857891663	0.11065456359857799	0.08432389781213499	0.222979708068517	0.330074817830527	0.061289108219601	0.282338183979552	0.298072700917556	0.080124067987912	0.15264417336011402	0.19592806930747897	0.243570934030808	0.322352142849192	0.42134476182906894	0.20127632455243102	0.425660626859128	0.266336058018923	0.287488552632244	0.46945930226869603	0.276813240179057	0.167004777983458	0.19862427446680603	0.260791455386522	0.17123359552386402
0.3356526965072	0.12155581681748401	0.13344644954209	0.124286586512767	0.197404275425733	0.192894811725222	0.176361178295852	0.12611592328360902	0.149136188877665	0.546060388523428	0.300995223189016	0.325183213339167	0.37817913826030897	0.198342021505616	0.08497189563884	0.204430371110606	0.266541906756015	0.272772042153177	0.4375509835271121	0.36877556455044896	0.22407212121451	0.106824969684531	0.20651651738132998	0.271521813477341
0.193216934848375	0.20596504743651103	0.10013133981852199	0.24118399608217	0.26023003274148104	0.216517219670278	0.293496161205287	0.15019542688019	0.298035231931192	0.383231492193265	0.32067053142734003	0.18892942223613501	0.36110832223586603	0.281694995665492	0.28347540765560697	0.36980334776999296	0.16117195049178698	0.12758095006265802	0.463714948179022	0.15901227465769102	0.265663355639242	0.14017837297426	0.310773045088358	0.21940009930714605
0.405203926087314	0.20024756349780604	0.18879186263139003	0.085369665701562	0.12235346716576599	0.22948178655361604	0.36047627208672395	0.166725191067845	0.204529412437534	0.29782109154720804	0.206446456303006	0.13719863935252302	0.3670291939969171	0.34892287016934403	0.108344977753837	0.3985175048619729	0.195037714966758	0.18473929813063503	0.334348582262293	0.08607921032906798	0.382697202559459	0.05803779642642099	0.16235782763270998	0.27301296486384696
0.270240056255978	0.18186080976479602	0.23676950779367498	0.264619964933005	0.274566215928432	0.23398685108935102	0.242260418896922	0.233079912446965	0.23519435370816297	0.287142841555752	0.22310375249826897	0.300575080747857	0.31233568331178496	0.170533467127458	0.11922216861754302	0.363733247499576	0.153616171788667	0.19436685337162302	0.155055649809962	0.21963850699862197	0.348737341322209	0.404458063361069	0.163763381646615	0.5980699832854879
0.163243534464558	0.12307121140659599	0.10100744621537701	0.168322054440587	0.136559930447721	0.21352987655944103	0.32102395124857697	0.11867078110952399	0.23987508856146106	0.35279645856169395	0.324653095031824	0.26721138479750195	0.5869835482671429	0.35889537163276003	0.153317801782061	0.16515765142474498	0.21324862545951395	0.225614937791378	0.305006749247266	0.158292116283321	0.274158445453474	0.222325105686515	0.198505380578355	0.113979049207036
0.168729082809285	0.194812171418465	0.23120590243850303	0.186589607362964	0.26441112390620897	0.08136487754411	0.16469633815582999	0.237917108059528	0.133427457415002	0.09391314014389901	0.29712716781800796	0.11321864047080198	0.42600018978190296	0.208794631798	0.09713186198710902	0.115459933865069	0.274165613356204	0.126238282203431	0.196882781707118	0.24182767384994	0.288651422347234	0.23119515377818498	0.032244617007048	0.056532060013497004
0.210789796187673	0.135878485147826	0.122416557019276	0.167346484476853	0.35071819614579997	0.06520279664680301	0.182874140626072	0.20128174153274897	0.209846046301469	0.15457466878676998	0.274361750858737	0.22422544350064103	0.268132477060952	0.21941322884003098	0.409528173808995	0.10186220768622901	0.218694866681739	0.323819454849891	0.27237863817806096	0.19214679689116002	0.30014608832296197	0.215485421309562	0.04692571580594	0.229274729798315
0.225797707694496	0.187351582292705	0.2149875741449	0.268904364779114	0.241161582866076	0.20747704885057003	0.375950565579948	0.374507264559131	0.19897534592607397	0.361262003344829	0.316667222766636	0.245214938664071	0.48808317064236895	0.12395484044064699	0.304978878161882	0.11070289163822601	0.15730626730859398	0.301112161022476	0.37068573697737894	0.202496928352495	0.361084508100719	0.19258682673338198	0.44338686250679904	0.12152288645330699
0.35214606591120506	0.146650840027823	0.261228842022309	0.12139968518415199	0.099886413285123	0.18070780707599104	0.37690148247266503	0.18823118979339604	0.370478760848276	0.39112981015891796	0.33181983299048307	0.25744909396527105	0.438167868751854	0.159017388124477	0.284557118556317	0.17609317531718202	0.213233433249876	0.39730031955103895	0.266262306089232	0.345592491162088	0.46300054027043896	0.08491037853836	0.075068267751904	0.09645784733122001
0.190269495386255	0.165487382024684	0.24777573022532	0.14103650659775502	0.23374018989091397	0.064670966698335	0.408732903893218	0.236870142573794	0.256766661802037	0.30526474795459096	0.168538553346112	0.22316073804686104	0.282252024986011	0.26439121701492396	0.34473143717128	0.31740608088946504	0.183603468377294	0.333583839110513	0.24594364949262001	0.193695420421375	0.45481142445701706	0.23097051904713797	0.117184521064415	0.101686761043956
0.23390960729844898	0.177986285516399	0.15287661922042	0.223450357947885	0.161430196305089	0.313373393286044	0.196741552009964	0.09596648700386301	0.29297956769831895	0.289282761269599	0.34208952288422495	0.14638450859039	0.40225859065844	0.168886012230546	0.4254355952007079	0.288280189077545	0.179408342703072	0.27279368813022403	0.127407337935727	0.11263693843619801	0.266626682774734	0.205411489774948	0.130720768690988	0.13175734091410599
0.330497899252534	0.21512713127179	0.161864416857138	0.36596315099708	0.100488366015896	0.028431071814774	0.313732891423629	0.381225513310481	0.33412530492046	0.286634213493842	0.270512649098262	0.36797476836810106	0.351060311796332	0.188619075880376	0.098597590254281	0.201044075212677	0.22313698847611396	0.24569921866132002	0.23841313517035	0.142301659889499	0.12147598216517402	0.33364649875013297	0.0829520634573	0.340553691166588
0.281761711839914	0.241049462398433	0.38188911562910294	0.157816769407817	0.11766093449342098	0.18334087365229	0.340640236246586	0.426023487506307	0.320662455411913	0.25707501211788697	0.423100041776668	0.303117668932743	0.20548377550299998	0.20497491213513602	0.17016131570720497	0.04182564037421	0.193161670669031	0.348084945857453	0.16909193322158197	0.27014529876967297	0.117387424865622	0.238053534484417	0.14450146104460598	0.150152775860413
0.243609211048502	0.053185533702697	0.277898756445002	0.13006687074660497	0.060380953020483005	0.213600646819621	0.322584274069786	0.322810342704794	0.280952534155672	0.423194118183035	0.261681594781131	0.299217404335704	0.38066176274454294	0.11852021630405599	0.095881669219818	0.10031175240858	0.181331582944143	0.19131534857022603	0.38406341846298003	0.270262440528668	0.157699240804052	0.129657569675204	0.09385833507143	0.114736127486674
0.17690434019299697	0.277435537666469	0.229798676042396	0.29418070821611697	0.28814654807641804	0.158025002949996	0.334911222491721	0.241551510761903	0.277094791520036	0.206265336587677	0.41608524105044203	0.320870179493756	0.368563527528584	0.125795681987295	0.174309931658536	0.06431636707727201	0.12988891944220698	0.273217713548495	0.382503477492558	0.246207469263537	0.15610211781862	0.320741596592168	0.09407540572168302	0.158028694517455
0.19555556159419	0.263107761706258	0.192118041391115	0.13507841784597802	0.10795051607246499	0.20022367512170602	0.218113476732813	0.08375059757304	0.23365218492972697	0.28396775232513	0.254448779498183	0.29135013750098104	0.539811339042839	0.181643526839221	0.10272013585173101	0.29107352649533	0.22104969492111898	0.37082422236421003	0.170533428228162	0.111848926123798	0.092103686698955	0.290489103232099	0.106578749358923	0.16095658173772
0.25520778141442296	0.17144811927217998	0.16536054764510902	0.14289637410984599	0.272994016436953	0.196686326669822	0.18367617869439198	0.148127315499163	0.38816394865403203	0.363578301765584	0.310129843249623	0.36045827979303896	0.315313504494731	0.210709104679206	0.217114875002212	0.07591994783619299	0.225132440038136	0.165747090609366	0.17162587061076398	0.071409467510898	0.23794976943460502	0.13204985602854802	0.112344148869248	0.07394532439640801
0.143377121330729	0.070843645861884	0.189981835492797	0.251450401333196	0.140971939108719	0.285805903060472	0.139871298280347	0.106769126088779	0.202247749983962	0.07027667493389199	0.18089940233362697	0.377403530056339	0.36423427267003	0.127572415037201	0.119381211722036	0.20518404986433603	0.238002488069163	0.145934724957186	0.253114303782871	0.09622204864816901	0.33531360875987204	0.14773857371916502	0.206980715510648	0.21628382554979603
0.26457636875768603	0.225496949300485	0.310382184643094	0.249873347101599	0.260286988598302	0.06810511655642	0.310159818611373	0.315996194007216	0.281084152852338	0.288921127470942	0.173201301448193	0.26783274457710604	0.53231043078716	0.252181881469545	0.23072396228228503	0.068361627816455	0.31209577206878997	0.188334148036955	0.18887852401707	0.170941795122626	0.115413567336103	0.032238204236734	0.202623181418815	0.173944695080574
0.33944217599609694	0.066592214578658	0.206182790790244	0.313464088888818	0.327964971759708	0.12790133165054599	0.195516787665281	0.227968664951333	0.23193712315898501	0.287913914913808	0.27150807116734804	0.299150078997234	0.174865610999444	0.22249947890282298	0.21863260871673104	0.20483003231535502	0.17668442657088299	0.341784736782062	0.128796314320519	0.118762616542345	0.263507425160323	0.23038206068812303	0.253597473750337	0.112538562402331
0.20493419786791395	0.16952412589834198	0.222238267230912	0.136622973559177	0.155519658473422	0.296657555244154	0.25473499391854	0.20758395349610395	0.42925812926117896	0.2457245230483	0.241204200150939	0.37088543944715	0.433298563026978	0.14190139838562	0.694406536864143	0.133483817077973	0.20993684742620497	0.25614839031262	0.116647087392796	0.029131468954776	0.20542619909902599	0.128190667773076	0.25678063518364297	0.112355510046913
0.173323547180204	0.067675399198744	0.208654397038506	0.272040481896321	0.125945763640319	0.195943463968352	0.293111446895945	0.134563697482276	0.323207427589992	0.09951470988074199	0.23373399092323102	0.302180492392854	0.34083094972901395	0.469778576417005	0.25612724319624397	0.11045765423458699	0.17525193310868803	0.266554046323502	0.11083323415725001	0.125387075514177	0.200484018677901	0.17847851491498198	0.24445131571808	0.412850600629906
0.332049203117239	0.269514441704464	0.22504116534768998	0.35205697143777503	0.077168526398423	0.365741858231179	0.277911913584279	0.32721283787843203	0.334461594355354	0.134461360704915	0.22648023752891197	0.25756126246782196	0.328870105205077	0.329914026282568	0.211489476748098	0.276634182081031	0.09954944212122198	0.260279070033731	0.275591652740568	0.316444057197682	0.159828787103453	0.269683359701754	0.19320331698176899	0.29756544971925797
0.186426782115733	0.14237121030463698	0.19512913516571898	0.22646323079495	0.273860473388724	0.243420654354475	0.27241957691244895	0.10543372375025399	0.251487801960476	0.28218984945187	0.39218731739235996	0.240890669233781	0.138612217081068	0.24479432636870802	0.304324178565147	0.12506880747521198	0.119001712385258	0.182205368965779	0.256051239458961	0.12039361277982699	0.16504590752099202	0.062423429474855	0.116935229724047	0.358378825058114
0.247889122918125	0.19310231965927602	0.23593839886284898	0.196834363332829	0.254698333373762	0.11613423686816803	0.205777652447276	0.182094163257103	0.040270778073721	0.536923092219135	0.07840572689075	0.23108934047405802	0.40642763866799103	0.3234224723778	0.483880309442136	0.30836211772919103	0.128389678515449	0.119802367361571	0.22343570306173605	0.104944624325276	0.39937387319438705	0.313420817103714	0.162697750181477	0.223686153202858
0.127186695211862	0.219772942133513	0.12251360312535399	0.177151497908327	0.217991617580547	0.22146418255644396	0.165792674161034	0.15619116132699498	0.256024433473151	0.302553245467109	0.43698061944313704	0.19029677222161104	0.092614176965686	0.459139337919216	0.25566355019340004	0.228940246133073	0.22257381029318202	0.142881043860633	0.289743650612599	0.10923893628387	0.18345340012116898	0.401678276987428	0.191871964186608	0.299723357680276
0.194387279022775	0.25716488221509803	0.23214189752073	0.142451436180754	0.158742504638736	0.198013182583001	0.144385087685781	0.27652235312164397	0.257002395804802	0.369109169713257	0.13974176899134302	0.196523756642469	0.116127318210979	0.465859012877064	0.09703330373720599	0.23850347528110102	0.125806276111181	0.37799302093974607	0.267670491173003	0.322511082285705	0.11686319087382499	0.140254372963763	0.22638513095503895	0.241287695813969
0.14400556899592903	0.11815638022239301	0.124952309143701	0.299953953550305	0.12599836462907998	0.200693121399873	0.214673220979582	0.39604533271721004	0.159046270357705	0.358076249974201	0.029795376787143998	0.211443066215045	0.198099129798866	0.32062808794550396	0.146428732600064	0.36250454914519803	0.16827503958871695	0.41651249529884704	0.18982274873247798	0.22572102768833102	0.081131456196817	0.27914185629438004	0.176685327265761	0.35229326420872703
0.212996595998347	0.22740165453449696	0.20936399596261301	0.250761107007792	0.24670764168511397	0.321294267400755	0.35004389383110196	0.412529783813164	0.199917268501251	0.492637259920029	0.169464042274636	0.32029612206707203	0.347221637451763	0.176422269611207	0.078218739676475	0.4159548438410421	0.197808132740903	0.33438061747509495	0.193231343010666	0.15550492050620598	0.06272890179595599	0.19829428494918105	0.23986449516072303	0.198793954875715
0.15944255180064001	0.115822712891826	0.152700090771482	0.26421194979665397	0.116803849814358	0.272706931821178	0.315575679022703	0.487015379011265	0.249189339693974	0.186692895325985	0.231779360984952	0.173821956624461	0.149623324885911	0.07361341320796902	0.134529585350974	0.10225957021428099	0.195390512343942	0.098146867538818	0.258917760453984	0.19430667221603698	0.091304903730532	0.3692987176591429	0.21635462664978303	0.29118713410844
0.19789831120992898	0.185579787735059	0.236246262692029	0.298094245722398	0.070041804437799	0.35105756601958504	0.44147275189943297	0.27156730354980496	0.26694751573909803	0.638668661338741	0.12059471936602302	0.271383031610667	0.327410791406899	0.191139594405228	0.267892295978193	0.49105652659220894	0.22724764188088	0.370403435271386	0.203133618188785	0.13573148364844198	0.18738934985602	0.295600668645527	0.218773165182891	0.214095655339493
0.271400988939214	0.171628028170645	0.227649362520612	0.259527521156455	0.196055718978161	0.16746988396600598	0.21885331281596698	0.25081346559080303	0.300232545691478	0.550471003980371	0.37878954691891903	0.196945493810996	0.305428767655489	0.22515232438490398	0.327059049468471	0.199020013864629	0.22729587010268498	0.24501282990392104	0.254790831843919	0.18838125525312804	0.269800824379746	0.15104026066771697	0.239741280399394	0.340200018842609
0.257641651775339	0.195668204743096	0.238844239186326	0.166838501595842	0.16294821439260598	0.118170554744123	0.300114513506639	0.314625596727808	0.32012605432828306	0.286667952846042	0.21241143844993599	0.17177433744534898	0.29691486249518395	0.177169734369397	0.46239897247658707	0.291041803435354	0.19697740463278	0.28758474519159494	0.33669925888520397	0.23557233233058497	0.24768183473524302	0.32829239153933304	0.09771322136043	0.24305957362291802
0.340590342046834	0.162551236792496	0.219585386113133	0.183502517116476	0.086037674734798	0.10768768782836301	0.160289870023225	0.30768591866178	0.181867723266465	0.259298587312037	0.21781161190342002	0.175002474829738	0.130208796420206	0.216783536136023	0.37684279722355	0.426071693109116	0.24865708526405497	0.13643482525893	0.36582378116427794	0.20648076562693105	0.144441757501349	0.448334903859447	0.290168343482455	0.21645034984375897
0.173198532238212	0.254606132786435	0.170165656590329	0.16686798134278302	0.104675643572994	0.31797917178154805	0.30446101875587894	0.27749983769423103	0.164946578119008	0.425199391710554	0.343570748168829	0.27126296229010394	0.263402747977926	0.318405674219344	0.052055040012127005	0.119539652635116	0.23583678011233497	0.036276188551839	0.22973435787949	0.219906369706737	0.23478901220739104	0.39327168163125104	0.081966032159879	0.270198532310163
0.08939289326006401	0.22070292108469103	0.28516264754091697	0.304524271205797	0.26675627717952105	0.33998435228775503	0.30219704051078605	0.302661114917819	0.27423942259128103	0.288349277812653	0.46916499807251794	0.125549607762215	0.245479669688307	0.09197968676526401	0.067481800939323	0.164145900198865	0.242559451182737	0.27658907039937797	0.190238238390474	0.12451309855628999	0.13030677225983198	0.22647903400224897	0.24815464893481698	0.34005034359311104
0.34822857921458	0.106177911801779	0.16755054314366802	0.34471041427071697	0.260200334249102	0.04717691656544	0.228134758955754	0.202720310792094	0.407009915620265	0.131313010081206	0.23814551001412998	0.31956362114083003	0.27881882367068106	0.13460314056606498	0.103565830912149	0.228709397275319	0.205979371829308	0.035033669121387	0.23358652013338502	0.23168979598447098	0.199559242094976	0.21940766424123298	0.28275775808485104	0.474083708002474
0.253899282796787	0.19030586800102103	0.11676780623204801	0.214642225743508	0.238241633948376	0.36510060747158796	0.20472597125166897	0.149273342283255	0.16766594946506697	0.34907063846491804	0.201545080400767	0.14487038448845302	0.206164550843925	0.276601480800124	0.274067104486126	0.384619441957373	0.253159614166086	0.19655551361196202	0.27948131181756103	0.138869553572595	0.061086798436765996	0.36184018487798497	0.241645389672669	0.24934349758531102
0.384895329011485	0.151650164168069	0.07198085659727299	0.08908640164214698	0.230030415467345	0.316848788626645	0.181765630865322	0.25167969134648605	0.117992814124429	0.37197371121731	0.127513468268547	0.319368373007828	0.217783333234776	0.138237440689796	0.088371644752007	0.41022711684062396	0.310959925013644	0.497901088443504	0.28693412059316303	0.24146002956465698	0.052989414459392994	0.157864261090572	0.20601577913060798	0.349705383277165
0.175883214593718	0.240522967687921	0.199736328369988	0.185403776482379	0.27096461482330503	0.30844006730977097	0.249147780653659	0.21484029236476898	0.12310087440691699	0.16895784645486903	0.124912488570461	0.14438385392255	0.254625123605773	0.27424442501493	0.21287893623773899	0.272565516753182	0.299828999956984	0.316698084884075	0.24631699602059196	0.29096011627415197	0.05258779568758099	0.305611844842229	0.174837076649067	0.256896567542326
0.325219931482112	0.23471187092404	0.20991060422663202	0.285657194713979	0.33720068399399494	0.157642527622153	0.158165074999097	0.364383595208845	0.202685220806517	0.199512560668613	0.111375083017491	0.360703181214506	0.125447179360434	0.300806600806983	0.257623443098117	0.067777837277749	0.26140324485662403	0.248702898860772	0.215015062626385	0.127342148791598	0.20502472659572502	0.10925522303886	0.198502641758817	0.08607619166307301
0.20187151211162802	0.17667827323794896	0.121754466342688	0.18593343238817003	0.125206991710827	0.067109431402163	0.17710462095832397	0.323111959179325	0.28303422177752197	0.277004199004432	0.39597768773535796	0.20383208544486803	0.37812321517512704	0.15809137835270098	0.404299979996198	0.054699099724987	0.222857061019682	0.3612831838150539	0.147434620225292	0.117999054818142	0.322556666876112	0.320202809263634	0.15747598720763198	0.14586154443185098
0.22950600757411	0.17967934691594	0.286573270557341	0.23078463156750897	0.335781327237944	0.051736812026813996	0.268654479761279	0.352168986598304	0.34520706447765204	0.159723409638896	0.22252825208438698	0.31920118152425103	0.07892379280110601	0.201314813382404	0.067382456963649	0.11069329768855199	0.190395348022517	0.21563893369520898	0.21229154818610102	0.20577749908083104	0.043488525776507005	0.24979260626609803	0.33907754713808097	0.241550382861042
0.18449565243980803	0.251693681706848	0.15636226185785002	0.20769042983309696	0.121063115623818	0.085411150603783	0.160927280527009	0.36890791174374	0.183695704128274	0.302698083073567	0.20072048695869	0.2118915177364	0.06671097145812399	0.172918124616517	0.09157512286747199	0.072162316076399	0.15372735636022	0.31736575630730296	0.21842420125768602	0.217425808775792	0.22321034459202396	0.200032696846795	0.35696420454703204	0.194701197839142
0.10740353351894301	0.203838945144344	0.34140455449332496	0.265240340556754	0.24124241201325602	0.190369848997445	0.32617152800769	0.315669781944227	0.227377810968056	0.114439716369057	0.201768846836763	0.166948320562227	0.068702239792374	0.16018581928667303	0.242381098845594	0.28481273464837104	0.155460741934023	0.42324629686229	0.33280830609976503	0.19170568193359502	0.33635595439261495	0.123335593840215	0.146318442252553	0.126433017379321
0.286583324549742	0.12657732571458197	0.237129666066585	0.16766973840890198	0.231214166366095	0.23239787890917002	0.16991326266786802	0.246797243443732	0.250382435730229	0.22096180594150602	0.167672725056795	0.341711551598337	0.280168370339393	0.16990534649197697	0.37213689932827293	0.245961412688803	0.21649348730765902	0.317042560725943	0.271514220884791	0.180219923215971	0.30697781114669603	0.06576632377384	0.289134613573968	0.093071309095404
0.317052211132731	0.10384440076826401	0.373800245874262	0.266406918487315	0.32799532560126	0.13216996528147398	0.287525811120262	0.056990323386557	0.09834773002691499	0.115345227931923	0.096421526760053	0.293853137897492	0.136594978510899	0.22526805879527598	0.251674151041935	0.24296391413458998	0.11686813284575999	0.37372842789080607	0.312979610497977	0.19483623474264103	0.2970981494968	0.156940774110504	0.090196170614215	0.288379701193167
0.34531107051811405	0.145707784162734	0.328999621101504	0.22265306049012	0.41549625813913504	0.162791464819883	0.238706571738168	0.12377357805192599	0.07355553021961299	0.22595630510568399	0.068544664705015	0.37384953403726207	0.191394126628143	0.173270045412582	0.104176458211241		0.28990415295756	0.354706325426633	0.233565364170111	0.128738358443042	0.118245745237585	0.31351801423820197	0.117036476408657	0.12480166781529302
0.40142977660718704	0.23551748822704396	0.18698177240141897	0.0341569399211	0.319230867378146	0.211845059874475	0.38222198425181797	0.24887101704811998	0.157398658488398	0.21261103413442803	0.465902985449308	0.40492378120109707	0.05603489569444	0.20041512324232397	0.275302262438076		0.127056303156489	0.132466321364654	0.21892729216335502	0.2040946519413	0.21166449218254899	0.293837514169919	0.20941384284727	0.582023280577376
0.247883638164839	0.21856884851701502	0.30136252295181104	0.33497545959323805	0.104960568654583	0.246334353249239	0.248983024652876	0.278362868404889	0.094903170665482	0.243327565126973	0.18881426274968402	0.455922505143719	0.176596728977025	0.260451192825585	0.253840678400854		0.31262545038538203	0.134669142803931	0.32401523678498606	0.16567768493358803	0.24099383416318104	0.168194692567214	0.263440819853971	0.430046602841359
0.109526831580218	0.26151253773425004	0.350016000490655	0.490161699637953	0.14331602826513598	0.207583270347061	0.255957977386141	0.27702787439308196	0.129753702903442	0.34681968857591494	0.39950516598119495	0.222658601932457	0.296675657082229	0.419416707088831	0.371969527942767		0.328943168475322	0.10021458279655099	0.236573785123629	0.17313983844267403	0.18758470104243397	0.49878176735324303	0.098664396334128	0.668615916680775
0.28213488695690303	0.161713473182112	0.22834822101409302	0.21819008084989	0.20828392856901803	0.220866974617842	0.297546486144944	0.10632800236784	0.18258401468183802	0.210103306270722	0.30986506254379104	0.204272837934748	0.17816977864178601	0.180091614703499	0.095257243892581		0.260060249096381	0.27652577286414	0.223568397660795	0.270663178709883	0.386713487983481	0.19614563181731	0.197582823637135	0.5065002287089411
0.29606347193662497	0.117085244445094	0.252150581892681	0.09386837066216001	0.107851469860065	0.17498392535694302	0.5313660936801851	0.091270285033909	0.088494112370521	0.33880873701944203	0.22862414499391395	0.24271193687231102	0.272007752568871	0.362997767835377	0.28906994106493394		0.310287659504029	0.195793480360963	0.10595537328489199	0.17992957657157502	0.19111431672664703	0.191901723616324	0.14989619225593398	0.037953608655330005
0.335625656175967	0.135841564533354	0.125841282956711	0.268059751949636	0.271789697336888	0.23182026589574198	0.106075632247587	0.09109276986716197	0.075174388491126	0.403445927006706	0.282874370639232	0.183949130843562	0.28971046815423196	0.35251667781067797	0.12259150353647301		0.211036412842106	0.12613307524430803	0.20896613702660602	0.179431874822702	0.41112713973661696	0.25220252533792203	0.265978770330159	0.031982358057636
0.15175642778821	0.098222644252969	0.3363737030185	0.270859537688549	0.083656535184362	0.391493790263443	0.164360142609356	0.165737598836506	0.24426072568707702	0.280667545389028	0.21462982650573897	0.244554521242529	0.13660409088945097	0.25114157426302	0.24763596496127396		0.115068344037259	0.124851516066745	0.209934329166047	0.138722443751875	0.17854981133629103	0.322548890679216	0.296201924814604	0.071488512296509
0.162553280247957	0.116019669937106	0.12439483671611	0.23256051333724398	0.08213218479744999	0.188075057969256	0.051110660324146996	0.19721304711488696	0.125823347582857	0.351578900175996	0.344805170106912	0.14800001750710998	0.18269926094744002	0.354715201452096	0.26962940847576		0.206788594184247	0.083432493517036	0.155706764851994	0.20063420329079798	0.16996173965862804	0.112543105853575	0.274621085532394	0.352576282435449
0.435653676679326	0.084325243639043	0.106472785341679	0.22244339713412803	0.20054642870916	0.160124581943767	0.09695414790983699	0.18396877256577301	0.11795395445078499	0.20912083592364103	0.2017244210331	0.24953958900688197	0.103391867463291	0.23919295785344397	0.302664396043606		0.23572298406714498	0.076824390234711	0.124755189524485	0.187469652186924	0.681521481701057	0.18332270875407	0.18973113987109802	0.080591683221502
0.30694007679022195	0.08754168483679801	0.047039283188325995	0.132406959583903	0.28127023113181504	0.039018170185223	0.360368799794756	0.175031217038191	0.123377668031768	0.298350465645544	0.111779060457354	0.17307937673432802	0.32942418695382697	0.255491586764747	0.143128048793156		0.250237480672619	0.240483758667322	0.162876166432185	0.120661518931429	0.24472708990865	0.14393576720076998	0.39534983609668395	0.10342667067496901
0.35897091069687004	0.14853016762392598	0.19562998521587	0.17509613533073	0.243173427024744	0.11684188338626599	0.21745262197308604	0.226311043813661	0.064450083038729	0.159264725506698	0.150708033506776	0.35073652071975103	0.19871638969559	0.300375658792305	0.08948850108669698		0.32857703928268395	0.148115287150256	0.272067924546746	0.12204690082726101	0.149393146695833	0.10116197562960301	0.275023626738781	0.052602650482984
0.270507016027753	0.10210849146204401	0.060054562221064	0.20222129354116	0.21958526835162195	0.04940877827501	0.16670382183340898	0.109254930824917	0.107391331663446	0.264756595188458	0.262681397460429	0.281803381184213	0.223640579212618	0.44330856267450397			0.264600728036405	0.09210798783934401	0.238693123899874	0.11770832474489501	0.49201877314232595	0.04350534553117201	0.235063002728957	0.378549436483368
0.19919329271060898	0.129984215225169	0.229838600469661	0.31102918741538504	0.279663030909033	0.08454826780707202	0.14146332008766002	0.083700440665668	0.117700342025464	0.18295739344677803	0.23450330533101302	0.214492453283493	0.284738758783141	0.230666839647035			0.34413781597366994	0.21401465749210802	0.303351717434972	0.12071857686695499	0.063967427895848	0.086986749592043	0.29660201169642	0.200132516481923
0.315803644095453	0.188112143299531	0.15226753411001698	0.229877832906634	0.218972951215393	0.044513086558347	0.23636179435976895	0.40229706519739894	0.125899244027717	0.272180795351881	0.16036471417788198	0.29577679652446504	0.348547291160267	0.22691004047633603			0.257696796922824	0.21892598804443697	0.31072464414955897	0.301503610116921	0.147980527218794	0.35974647765115203	0.333669372904697	0.19193454750203098
0.164266874166832	0.30621087104322803	0.04568937261756	0.237739271956364	0.281104158502738	0.18537699875859398	0.09027788564672301	0.160983918796334	0.192341425620585	0.266871782793429	0.20660424893684398	0.21528731930607004	0.398464767712698	0.279580584177785			0.24302113035975	0.080922364345663	0.334261516646782	0.173905514060456	0.54159716146144	0.21734111429484199	0.072250259578604	0.27322515784658397
0.218848844439711	0.130640982347	0.159026749827396	0.14825315514644102	0.35998966036757296	0.151446161105254	0.080431507958015	0.30638709567377304	0.083309054169698	0.07903737352282	0.25459422870503	0.177094876198988	0.18719932098981001	0.31153422602264697			0.18895703069639802	0.377677343359985	0.271638553117239	0.185579673177835	0.51000194543321	0.34342511665344894	0.25093601981442	0.179736679039368
0.286387893396604	0.18777287566965398	0.174673731663629	0.064134367473766	0.270815529092021		0.29529162864516495	0.20308455089573801	0.27724940153615	0.19476401981704605	0.18287972581506098	0.218285803765823	0.28376724298408096	0.37592500703063503			0.20039596312769298	0.49502618054732894	0.133276909295912	0.208669026090046	0.134201581375565	0.311617883988131	0.23377956660140897	0.30005329257392893
0.274727974234212	0.203884133969335	0.139243004207264	0.149497950391443	0.18694444716966		0.18712110219247305	0.174514885054617	0.09766882816144198	0.185981472172127	0.218240176301815	0.26205760126480704	0.21949738342516797	0.22834218132892703			0.21728959183512603	0.29011732612326896	0.26522620914193695	0.11674885759327301	0.214853335409952	0.22440313249524302	0.136353637617952	0.265664529022716
0.07277705237337101	0.219999229612341	0.19018589867114202	0.182863247104542	0.274138276354408		0.308021216924331		0.107881592287123		0.194092670612177	0.365877952178331	0.182486805302297	0.39312501077539397			0.25059216539905	0.18050319454364497	0.23421244020035897	0.099923443058879	0.047504290274273	0.385479618358605	0.29837605793999894	0.312220435346
0.075476209297098	0.23094259900842998	0.108894611486888	0.14810781545242002	0.27981446090309803		0.182734699733893		0.205598810863624		0.178589225862139	0.14233315747602	0.175838874458623	0.241706345089563			0.20110336701951897	0.32912147831525396	0.313627932198469	0.20726538930276003	0.191270918729208	0.250828490024955	0.687766220784598	0.11894202404556001
0.23737600095877598	0.12996650819595099	0.1199582829703	0.23863969561012302	0.342845170508141		0.12503267169628698		0.25520822917855496		0.167422109594039	0.179589214371194	0.137455856711644	0.11719764452936901			0.19121160314075303	0.320089621489587	0.275907496551257	0.20032262813552695	0.214559136091401	0.40212231543312604	0.28983655644928197	0.261755211682605
0.32961132081650396	0.174712432113452	0.10505751143229101	0.23014983753890197	0.201217216988099		0.32046317770216903		0.09067956434766698		0.18432384525198497	0.36578856401464904	0.22413234586939104	0.22504218960018801			0.228874254114038	0.16552453403344597	0.282512922796523	0.18623979933970802	0.278440108208441	0.40929312782083505	0.37397603076106506	0.222809376188958
0.181809039630567	0.163933560019152	0.33948811575031296	0.237984676762278	0.314205799946671		0.214769429726547		0.321788816029821		0.265624638853299	0.33809587442056604	0.17210956000815	0.15559465040018602			0.284588311999496	0.09923361662922399	0.153331556287661	0.10975741974910799	0.308678342677314	0.310152995179325	0.28848356289631605	0.297922807203844
0.25108735669940097	0.101153725252117	0.19468427664047402	0.48098117092929704	0.151713944440647		0.478525310131421		0.064196796972515		0.096863727124685	0.236844819899016	0.281517985541666	0.304888251613735			0.2061505269427	0.33370974715635304	0.302192910936805	0.12928585065780399	0.294840773401291	0.5788902346771789	0.16260743740006697	0.07276859232677702
0.17843731263060197	0.133504208206542	0.146717790182794	0.26279530899098497	0.3409308021223039		0.377240357903866		0.11149911957977		0.24720792306213	0.279048672120752	0.23905042589832198	0.28618685112389797			0.37787206976607896	0.13723612272045402	0.309366340284723	0.125602864156991	0.091594547005968	0.204117533981762	0.224584423632406	0.052539449909012
0.4196603121144939	0.21185765400296	0.047373119862922	0.17634582116715197	0.281342448455922				0.074648481207698		0.179151287681489	0.24638953208197303	0.13682653593578	0.41745245512644397			0.305372627088455	0.190631874876538	0.298367498994008	0.22053271886115902	0.46768914892854496	0.332563596930924	0.22158766650514997	0.21107037033329
0.303449797997676	0.277388519435183	0.197071796131719	0.010924955691573	0.206129024891199				0.06373316279395501		0.24143169309490398	0.390675187245471	0.138831981821768	0.49406577663594103			0.32326882169135196	0.12555863919934201	0.254968329849408	0.09433491533925199	0.186349826254147	0.22765489771152203		0.04451578582704901
0.043194174844591	0.245498432813327	0.328283747501975	0.047097787385410005	0.279241309420992				0.06961723405829		0.10778321620602802	0.351581350319776	0.16752758756488598	0.318975293413916			0.323419800820614	0.4027393033745229	0.29816756081049295	0.210190511089031	0.031672336440344	0.27748679117738106		0.33284395107986403
0.21684975463885	0.217593495275933	0.398419134952785	0.009621947921368999	0.208210843406346				0.031663912811792004		0.177084924280149	0.237647423634504	0.19031841954137999	0.354445173530143			0.120032867550993	0.07520980687475799	0.24711387944579002	0.09970660057266699	0.26673520521989497	0.5800179603625141		0.09347076984452901
0.12259071702293901	0.234475638622735	0.025981000248058002	0.256169474702089	0.24472635723043104				0.0835577631099		0.258190321590376	0.23308136861358103	0.167703616523275	0.428839693368615			0.21339012449710998	0.288950803803789	0.304694904703578	0.133080808606263	0.239521585505498	0.40514268270584797		0.057335259848048
0.219389060080416	0.253677441727487	0.330611285453975	0.19979700165992897	0.14311253373688002				0.20184039622666602		0.22740407330527398	0.306327901330526	0.193972864033106	0.237732403388138			0.29846314675281	0.245533303509476	0.379665067090808	0.17395994226149303	0.181963534340003	0.282176983897691
0.149500301603709	0.243166611941222	0.030774155002055	0.22670716604815197	0.18095886351682602				0.195595479038293		0.12223120552621601	0.42461966220793895	0.19092052606664603	0.35707006881404707			0.226314769540785	0.09297772123511999	0.43825883174530106	0.160182768336792	0.042399334727301	0.341394459249726
0.104591672178561	0.20534618756960998	0.039248878902888	0.18776158665881199	0.351046062964117				0.09166846115668599		0.276280901448977	0.35441720243292296	0.128745116331453	0.355200962228329			0.35164440793272694	0.4514006440072171	0.30609622252028396	0.17650222434947502	0.26951243548364	0.227748183631297
0.137645987243242	0.25229080256284603	0.211635568893072	0.20561526842587602	0.106539140261316				0.028530209160002006		0.11308510801844801	0.290567680222688	0.130390568832385	0.44995014565529207			0.298344090002105	0.076390954779209	0.299183542768456	0.13081892049397803	0.326714110877015	0.284870755155637
0.221366624905468	0.15596124372743	0.116706104310975	0.059314496561043005	0.19767493111207501				0.035668769586		0.27001611990937696	0.19976744422437304	0.23593704255824896	0.20429600984703797			0.333895772248796	0.147599026583779	0.351095910965536	0.243840306996089	0.176418244346537	0.25219412066123104
0.295786567224859	0.139143930937222	0.28447978936502	0.125644977366094	0.10528148908225099				0.14322497858649		0.31186871132407895	0.378988840675399	0.155263573616213	0.27343715350751			0.23829901987229601	0.131137308073019	0.31100916116222305	0.227754150193758	0.15682662075721301	0.07484061089221901
0.26816081360420396	0.201737699887172	0.332541465694651	0.127743135657162	0.397891175031531				0.108353537386899		0.18252633874074203	0.46451219703114505	0.235564815480846	0.09168259400603			0.26139427945375	0.14003768437122302	0.324788825868245	0.23523212813460298	0.263263027423163	0.22941879752666197
0.299880881459951	0.19144766691912	0.29227996774097803	0.24403205665924801	0.27578659738992495				0.12323452120131301		0.06691335520712201	0.124347609524324	0.25565599268911	0.359719063571385			0.172365843758143	0.19901303185282898	0.163069147954678	0.07907868197449601	0.16809629580240498	0.159164111242656
0.161002416744991	0.17714180956848	0.15296348067024101	0.18126027701644298	0.41572390880534404				0.062952895717353		0.33877983442696996	0.16932153880643497	0.282993912129271	0.22993676123016196			0.229671223166319	0.4169525786925779	0.256517408620045	0.241657141859589	0.191243228895734	0.151460701324514
0.19868366314521302	0.131613938650656	0.159835929830963	0.16483011036486098	0.321627200118928				0.080578110815741		0.18810010588869103	0.314426456304792	0.357806592571479	0.26314587449078897			0.16249256026122302	0.216917332288823	0.252748775638865	0.109483869013092	0.507213398941707	0.262288881503981
0.27061501460903703	0.155174816916611	0.11027480516693	0.26075826146501396	0.034552675340781				0.061293265198826		0.275538854822618	0.25827691360715	0.249709214689084	0.28602626175544105			0.216639283267623	0.166863845303889	0.16789611078283098	0.228634060834117	0.10847564304638302	0.22019562976333398
0.215926589095439	0.135913887531123	0.205416720851808	0.211072283312935					0.11920045567824698		0.10616943774738499	0.515342576444745	0.241862308560811	0.28523603958279603			0.15612655025252697	0.242248206255654	0.257511531200159	0.15940293358898	0.193175647425747	0.366001720269399
0.26174632128244696	0.13046093187053398	0.047902071099707996	0.277992368896118					0.026425080229726002		0.23600937804589497	0.25506563103554203	0.287597703189771	0.314188755540239			0.10428814781628098		0.151110159600822	0.22128880228350897	0.5383939135744871	0.149485858815895
0.208033312622002	0.10655355605644001	0.036881781086562	0.15389619798979198					0.271915974763859		0.221790666302769	0.295141879846371	0.24020159777043498	0.408659331767295			0.18075467458823002		0.28895145690074997	0.08972063409077302	0.127658872123107	0.29133659668830797
0.093574112081337	0.192681603748103	0.128707721407813	0.23661804103100895					0.081700589616011		0.033174746604501	0.100133840841625	0.274624094286012	0.168075669114379			0.140907353443074		0.47411523407033207	0.10381986738805699	0.43896106510046706	0.2974734034827439
0.088821773314797	0.25081719214806697	0.15830565073306302	0.17031999722194002					0.110545742206589		0.396441773014265	0.109290987368393	0.14348732043553197	0.19019880999556601			0.306193862239088		0.428338177172447	0.28452516912916304	0.19729521531498898	0.195010782567528
0.158968147969065	0.269058299948493	0.018734855867384	0.067391746040492					0.19607640467676501		0.019255905077103	0.225385589488561	0.235578863444795	0.18925433087221802			0.14472586632974802		0.309657425010732	0.202114799688037	0.25857311054425397	0.367847387796984
0.18415355123216504	0.235530310853898	0.34223642160175205	0.18775248295609198					0.23172119121053403		0.27636720112964897	0.24264311568732397	0.310512721438184	0.426464388844077			0.357642653300434		0.262116290634941	0.26283597188356	0.367262317855157	0.28719492973851396
0.141569626568771	0.18308008642470397	0.10801114378806699	0.133138374679585					0.15068311723113698		0.24763360355527597	0.247083342123493	0.31518105388031603	0.354808078680674			0.15765772698647598		0.210136140032043	0.34034004890032	0.435531215842307	0.3964706863252179
0.150899650629404	0.109157847462185	0.22822972450451798	0.153281606191129					0.088072890476235		0.158976230707446	0.141339821921904	0.055636052055768	0.23147251168594			0.307408975999698		0.13679105388127	0.127989471996234	0.342181510708952	0.35947198863152796
0.158265205999676	0.127816978760458	0.06007333328929299	0.08166386412617402					0.076315997151828		0.336758795832614	0.224792344644112	0.19545473088765497	0.30530164261790504			0.223373755007804		0.20334263448930104	0.19255429100376603	0.059621902632836	0.262442564177065
0.24500150753991298	0.182778890830315	0.07051758496157401	0.262397923957604					0.202830108165518		0.30510082407221695	0.410523519401586	0.305399337563507	0.11851365952957699			0.297756146153087		0.234294122771017	0.198302344267522	0.136469252312232	0.053005135066937006
0.19491428607633698	0.19263056858959698	0.28921366326684306	0.10636423765654801					0.31094469069629804		0.31900992867784	0.371369878046512	0.07734119249916299	0.07967186111729901			0.37697826852888794		0.405646593779739	0.24880116596017898	0.18818065820169103	0.123628629503955
0.221396208568466	0.172292671962673	0.17062094800225303	0.15074262828154					0.10295421297838		0.34618176432575104	0.10645660145010599	0.15637539387802	0.20648766585918898			0.34714402766202		0.518161361169005	0.29347696849950605	0.34571117401087004	0.397352575718092
0.16128965269935502	0.116066101722943	0.209386202270113	0.15266593783266					0.06406144929460701		0.28355229529273807	0.183076725089452	0.342136037965678				0.21784477246174802		0.21374908701254	0.260225336788483	0.079391415091386	0.11039569222375299
0.27914009116448807	0.23143037263489702	0.23207050730214998	0.081720001502444					0.224646444969624		0.22105865466430802	0.393710338592825	0.19966431065185897				0.38237108385365204		0.371964180535865	0.300233320497124	0.13861407200748402	0.23374234229093302
0.305066153374716	0.227031800214506	0.309889911147871	0.17518232695342298					0.10499510413782301		0.250375206606626	0.286768676879617	0.29964643245210604				0.378737706811084		0.359631539084827	0.39449684075959707	0.331666082732861
0.34892663740690194	0.15358701155156101	0.258852704558832	0.168236608478091					0.21152421637200103		0.145818966592829		0.239940360698456				0.35051665195234605		0.15986131476901	0.46673040809944605	0.36117438619551395
0.357704007598424	0.133861905659778	0.118086949504249	0.155256412938324					0.17193991635768302		0.33395993499478		0.25642361748547604				0.315711541347233		0.283066382397212	0.30205925496985	0.31947708466868896
0.33238790574731497	0.164985107260762	0.08868669790849099	0.223820470146995					0.218488892165795		0.116132626628625		0.38623430544036796				0.45375484136702904		0.23904158022953498	0.30429127592102395	0.243593403878845
0.282327750355484	0.206224452449839	0.23523086497463896	0.116021468573761					0.065360735610459		0.418855532134011		0.37648414888296594				0.49537314080576295		0.167326401323502	0.25894485659870603	0.18042345059585102
0.217199193985447	0.07693527076739999	0.253719071933503	0.10169101913331699					0.18814123231810198		0.257405365258567		0.28997633420508095				0.25742936320416504		0.381951312534903	0.167419973515713	0.349033014582482
0.27272489812555606	0.17464571773812598	0.139540975045405	0.142679592292606					0.079218014378874		0.292757893786342		0.115763562270441						0.215418699934845	0.27984447092437603	0.11228082784958301
0.171660231745688	0.217971188189841	0.164173418797161	0.218776944297404					0.167821739046597		0.486803769867563		0.17201635563930898						0.357409822000805	0.294264891043901	0.3664269130314571
0.263351672206889	0.085886917140581	0.22222449238321	0.16505604829989498					0.25431274548231897		0.25996906687663196		0.141468510075944						0.300912943183989	0.141059105751796	0.07730421084337401
0.283914629385165	0.135202101560693	0.22591625653053002	0.10913358058785601					0.254946611464968		0.286178140418563		0.165410807008541						0.303401995221423	0.151611549306568	0.238279367471019
0.290551898071359	0.17719897558248396	0.307514221725698	0.17778174169876396					0.07976012749248199				0.17789962548702803						0.236966144039375	0.35367887437699297	0.32367739716968497
0.343334641827439	0.201620944378957	0.321300852231359	0.278108555671708					0.38109616223457704				0.130091774968703						0.23024217154120102	0.19686136653710898	0.403603889241961
0.152972288081786	0.11466879306650302	0.29024645395936	0.18140096864943103					0.29536297068586603				0.25899703818417						0.181808269083184	0.163293487928913	0.24072735606609302
0.256785590366647	0.20007518523062803	0.25451499780115	0.31885143546307					0.164194896773284				0.21399218465361							0.36495792827004997	0.160630801166903
0.332645714555353	0.341367016777252	0.31291950748326103	0.18174806817935898					0.379546603138236				0.23155063617185298							0.124376655126209	0.22182420798320698
0.131299813731602	0.182934777904149	0.29028595503263	0.292056040663816					0.075727325341907				0.195722664707383							0.179743505580088	0.262403118425772
0.25158691929551397	0.210371102083633	0.359426128068062	0.3511157511094					0.096816777551717				0.22992619834868							0.136282255200749	0.083276035260209
0.329107773708365	0.22094748182479798	0.19983626785943803	0.3629083863521121					0.24290164064230302				0.28568233935231896							0.129664980241813	0.15321813930056
0.288175683036253	0.208820179272416	0.230098916474469	0.18266676046310604					0.338765969728882				0.245135708948748							0.31135328317704997	0.17419026013128103
0.292582829979385	0.128189955344122	0.239757384429059	0.076839332761393					0.041828330523544996				0.152644782466337							0.191928669393089	0.33612742484031394
0.379990489185635	0.072761661605037	0.19152834411245603	0.081339720040264					0.09850735666919401				0.18405912397742302							0.24679466147610998	0.20285640696509902
0.185170774663654	0.193085958830203	0.12708839128319802	0.08972928211671001					0.252743187083862				0.18725444063435603							0.071588710415411	0.310285403830401
0.23160836989098102	0.142581928568941	0.18655333179847602						0.04268474329447701				0.145420105729831							0.160934248583331	0.082230648901381
0.42340880600309605	0.194801958114722	0.151787317099266						0.295334125046676				0.170654139121634							0.102063631738397	0.11039660625111099
0.364265061746169	0.298540258985183	0.21375973510661497						0.259251828211675				0.141710631838583							0.142197333570317	0.057332730502169
0.33934631881940996	0.151784968551754	0.21847185401208497						0.19121933299833				0.16546147402345002							0.20329895750865	0.07302023763921099
0.274430389290374	0.14859010949252202	0.105015794300051						0.20822745082635702				0.117697676022625							0.212386251878284	0.323524376407794
0.30141006127071	0.232193801589662	0.154692502172245						0.4292238379850061				0.149405133451457							0.14518894574532998	0.25580623363626503
0.17353627086917497	0.15406078894253							0.132471695720782				0.154973123470635							0.08148326842681099	0.06254274457638401
0.22267146691948297	0.272031715487976							0.08739650125644502				0.134132587584453							0.097373374237474	0.31365130379437395
0.355325671812016	0.220571256110691							0.26448389311615				0.127532767803381							0.20930902596835602	0.24858334958822698
0.229171270719572	0.180987573859315							0.301736448189619				0.157606170529252							0.17038779947534602	0.076723132068208
0.16933579381066002	0.142860974330227							0.01510768630654				0.13090264510195698							0.118472003623121	0.032487166229457
0.20374959844638102	0.072032785937297							0.017158719597680002				0.17105905529350102							0.188392693292772	0.234923939310317
0.137048101298473	0.082501429176557							0.028410726902742				0.12680445758838							0.151315024428125	0.06487947079585099
0.327609920583297	0.16599910759526298							0.285715792245729				0.17892541191543898							0.22777354841839603	0.08588301540278999
0.383506203649911	0.058829914408783							0.038648001166836				0.16690198635332001							0.476456540355497	0.304183528964218
0.290976081451153	0.18018982544076503							0.09975893100242				0.14608106476575303							0.079132282121239	0.05358035620606599
0.23706174042671804	0.15907039989575							0.273021001368169				0.12543380224719802							0.194096307404153	0.40863338468947097
0.098435891801016	0.16187998720335198							0.17181379100512698				0.146193343599087							0.21390907760308703	0.40312889214133096
0.21260358073337599	0.12590168676946198							0.149505890720558				0.157718576960577							0.067694162242497	0.240700489479977
0.078793563617202	0.150013572950002							0.278602878810716				0.13916175932608							0.068709013297112	0.04515967872437
0.034707002171717	0.110764424840949							0.157383641960447				0.139825638415464							0.29010969053805896	0.198690450637508
0.019325836789205002	0.148647874130232							0.33244915282577103				0.236451717979676							0.186962199933742	0.39695534815214595
0.17407696998856304	0.739835713855783							0.20924889553178				0.15458784606261802							0.10767276776263401	0.301343831019
0.26439471691592703	0.14574881768890802							0.348044208202186				0.22648273747715897							0.318369974453995	0.16050318922645002
0.1275943438239	0.208357066892969							0.067796280969686				0.264369233762489							0.15996951876631602	0.05553279130498201
0.194051328825553	0.23944263014694198							0.03917133392264299				0.38234923202139504							0.096537856790546	0.238501883230303
0.297776292548211	0.12450911443507301							0.20660894676152397				0.27243755541772396							0.139798811701858	0.23575289507547897
0.26491201326956804	0.154032141480264							0.15905249195148402				0.232644879445543							0.123705852628416	0.249368666618132
0.16168398545712198	0.07890554600407901							0.12084121984159199				0.33528330004941603							0.253528636416329	0.20019098546831499
0.293786020416108	0.11842528995169699							0.129746134774414				0.11341921561981401							0.471326650156238	0.24466604948646198
0.257281272483539	0.086525477577317							0.349911285420699				0.281660884398305							0.31928261248566403	0.326278525395549
0.351454192042735	0.179442923230471							0.34065268389040704												0.15477660191144002
0.273107286466322	0.270044464301954							0.24869218585543398												0.12435181148647802
0.127313870940366	0.08831672524442999							0.100528360716934												0.22731356800373603
0.23822122788656896	0.266044561321454							0.060600106780107												0.48919595102733
0.26064153798952	0.103472403212235							0.16441926874284699												0.10737001178011801
0.145770669131802	0.282013877716668							0.12546937146317												0.040235153677626
0.302658161466616	0.17379508785728							0.18650915209042804												0.282472366212701
0.119389446994614	0.13197992301931							0.273354990693154												0.068225555956381
0.21944174653923101	0.150091794043442							0.287192184390835												0.040873547889736
0.125141026213261	0.112254890572456							0.056479068402369006												0.08448297833815
0.053950239343794996	0.18097075165198							0.076775832241994												0.060200468818598
0.10773498798014	0.12247346187096901							0.28460838624893503												0.147647979925584
0.16141515512963597	0.185054567336911							0.07584365210864599												0.122889268452725
	0.18397836641678697							0.303800984210844												0.04601242574608
								0.287734549009948												0.141868628000316
								0.09438807261255												0.060450710499192
								0.14019551408078798												0.063202019095799
								0.40019142764055604												0.082219992440209
								0.41937681878450794												0.0017307471724229999
								0.327672904963741
								0.16654176156296802
								0.09222893766750802
								0.42041739583618
								0.298061608101709
								0.06684519867816399
								0.278688726828738
								0.15792976041761403
								0.329109173223606
								0.444691687227406
								0.393178315893006
								0.049148838630577
								0.142619542274285
								0.319174357496425
								0.164635716973906
								0.16655098943275198
								0.17786775939064398
								0.227406058120176
								0.40843712202069
								0.21689318266384602
								0.19775122762194297
								0.051515312060813
								0.17772258109871303
								0.070483536863716
								0.233646710909916
								0.079736548318329
								0.10936295974587598
								0.08509900554614
								0.07042622850875
								0.060800704145892996
								0.078522133258216
								0.078460043943101
								0.05039072582089799
								0.12976455613668803
								0.125653401443788
								0.11414710910278
								0.2130381293527
								0.112252004338514
								0.187345151166972
								0.127684451391748
								0.136329866941552
								0.098940882927355
								0.15834863533431304
								0.20305310763573398
								0.082505597942151
								0.18306400963802102
								0.17497489097769503
								0.163556464668863
