# Supplementary material for: Stochastic pulsing of gene expression enables the generation of spatial patterns in Bacillus subtilis biofilms
Source: Nat Commun. 2020 Feb 19;11:950. doi: 10.1038/s41467-020-14431-9 (PMC7031267; doi:10.1038/s41467-020-14431-9)
Supplement: Supplementary file 7 — Source Data [file 41467_2020_14431_MOESM7_ESM.zip › source_data/figure4_b.tsv]

distance_from_biofilm_top	12hours_image0	12hours_image1	12hours_image2	12hours_image3	12hours_image4	12hours_image5	12hours_image6	12hours_image7	12hours_image9	12hours_image70	12hours_image71	12hours_image72	12hours_image73	12hours_image74	12hours_image75	12hours_image76	12hours_image77	24hours_image10	24hours_image11	24hours_image12	24hours_image13	24hours_image14	24hours_image15	24hours_image16	24hours_image17	24hours_image19	24hours_image78	24hours_image79	24hours_image80	24hours_image81	24hours_image82	24hours_image83	24hours_image84	24hours_image85	36hours_image20	36hours_image21	36hours_image22	36hours_image23	36hours_image24	36hours_image25	36hours_image26	36hours_image27	36hours_image29	36hours_image86	36hours_image87	36hours_image88	36hours_image89	36hours_image90	36hours_image91
2.25	548.161228407	675.849364356	621.406425522	593.913782635	505.038961039	579.369070575	622.890729361	406.080996885	852.288838367	145.913649772	575.743767542	665.967119371	605.214070352	470.647484205	484.32695904	479.975846178	318.99845864	393.949651848	468.428874735	446.141799952	552.916142558	544.854914197	585.363057325	664.892024694	471.397104319	555.377954715	1517.24204591	1701.598778	1316.65596107	1250.01983219	1483.46980553	1568.42994992	1415.32041729	1471.38568935	1024.64806481	460.387381182	923.689252916	1068.48360762	865.344258285	912.816517335	906.46578141	607.452732551	822.451176934	2434.94182217	1044.63843001	1860.14056897	1754.87608563	2635.66586644	1861.51045976
2.5	603.389237913	628.158714214	606.372611817	561.599757245	407.107061503	595.745530146	621.514321998	387.120661157	852.880280893	149.206586826	545.70430969	709.011865211	599.672520868	464.542307999	529.023273415	450.495151907	351.058408329	390.856813266	478.923976608	468.342799698	559.46659289	536.609944751	611.520268381	690.271526677	473.945049248	582.083420229	1541.12759644	1704.35080214	1330.98761966	1303.4732334	1449.10012193	1609.01967846	1486.36824569	1505.1591906	1073.23059989	495.905697446	984.793266702	1120.15483168	904.794163627	982.299316005	911.282037461	650.981101943	831.105826397	2516.85030841	1136.80251441	1863.17388003	1782.66459627	2803.37379926	1942.7097423
2.75	633.015542179	593.278767453	587.870802686	547.167931281	337.929313929	589.631659056	632.29742612	416.243161094	843.908383367	158.336391437	557.211337325	765.438108788	599.368015414	455.840281496	549.716822891	440.202106423	375.217927899	375.509624573	503.168365267	475.152583884	547.369100444	558.244111349	624.141285151	712.197556538	478.735979513	588.788913127	1576.75089458	1727.45473684	1284.46671729	1408.67643979	1463.70682837	1546.44236129	1527.58081018	1430.38365995	1101.74864829	520.741921947	991.12445915	1096.52592197	973.218970737	1042.81410256	932.787401575	684.49718991	836.830259603	2634.18707436	1178.35101623	1794.79174484	1836.66962813	2927.87861009	2032.95378564
3	620.938733126	563.32232185	569.676734694	545.023554604	368.993987976	632.519790889	642.251363213	431.439416058	833.745265664	168.967978489	589.974761465	804.578260436	603.305460645	458.607911275	545.056675814	440.1490746	379.65771966	382.264957265	513.828571429	468.038705053	565.65979246	585.568300313	637.782953944	707.583596215	505.018543871	571.793690536	1601.13856875	1822.32667691	1253.93952857	1483.29208047	1506.75918576	1503.56533497	1564.73253142	1398.22472815	1088.01646938	539.768976898	961.768306282	1071.90851202	1004.9113862	1065.34740133	954.999487442	688.444388079	894.184672207	2656.4117164	1161.46689983	1828.15431721	1907.93589266	3067.97366206	2073.89732466
3.25	631.848598465	577.276532874	557.595949158	553.829548491	385.071129707	716.135048232	648.017902098	442.88299532	891.701681146	171.487723955	571.66806047	805.618847118	596.862724393	476.181889332	563.315395559	443.947698745	376.418346855	398.433710764	550.510497238	470.690252164	597.58211427	618.808780892	655.287853577	712.809367189	524.519480519	580.403554626	1596.11870101	1854.83589675	1249.50309278	1475.28177825	1529.856449	1532.6002574	1638.03764909	1468.67080745	1086.09148179	575.617731029	963.321069798	1124.3302553	1007.77769121	1069.81818182	981.695646314	687.733439957	957.032776898	2684.63787177	1189.42301629	2011.70404743	1996.72874072	3107.24856577	2153.7183384
3.5	695.066913515	605.495585779	551.644390686	576.050910017	354.003053435	766.89044633	646.602481931	456.917271408	974.713261649	155.700076046	521.547406776	811.533732844	582.968469623	504.348514851	606.734180323	453.790686953	374.112823628	400.488031733	644.098758696	475.905783697	620.759301854	625.383783784	661.700095511	706.743156516	484.254945055	648.652021318	1667.42999309	1795.6142078	1264.25193598	1480.51956264	1560.12867207	1538.22740674	1633.08399278	1556.99125364	1089.12876276	614.981614035	988.195346459	1167.13094918	975.185786802	1082.00188857	1028.05929063	701.688935833	1018.74095797	2872.90101629	1202.04872991	2177.55532787	2053.2104518	3002.56533056	2236.912
3.75	727.967733631	612.631378159	533.061538462	605.833899951	362.958659218	848.858080992	682.110176391	460.589060309	993.371682399	152.331845782	495.388004527	822.102564103	566.513132326	514.010539598	638.596987621	468.607446041	374.933933258	405.077362339	694.629966102	467.582996447	644.273706897	633.532645127	638.063832677	684.897959184	441.854983346	707.729137108	1720.96819496	1791.48951879	1289.51091815	1541.09033943	1665.43716349	1530.76253165	1611.4765323	1559.64451782	1078.80556284	683.577508023	1005.29081245	1173.31628031	940.059716472	1138.59801555	1077.74191853	725.335414228	1060.43935146	3072.10429958	1178.29114737	2266.16425121	2135.52519826	3048.03297052	2200.76038816
4	671.01243154	636.850669915	528.022822366	629.241578441	386.015625	976.586354776	742.806136681	444.231213873	1009.13939122	162.408654953	484.788312188	771.788491446	547.726560958	508.748367269	650.16682381	479.250491686	372.450331126	426.953986853	655.031375259	462.097817908	667.751037344	674.267403315	604.344444444	702.65030034	442.050616483	691.043728725	1659.36889388	1815.8190336	1304.08360212	1606.88475836	1759.03199785	1530.65915781	1648.78492303	1516.4713538	1065.53122024	778.478280475	997.782157676	1190.48208469	974.511099639	1184.03293085	1125.87055016	734.895747781	1083.37004351	3145.87279785	1160.36162943	2352.77308741	2210.20250522	3228.47120879	2199.4295157
4.25	598.318745125	677.901903695	559.54481858	620.335039553	391.466666667	1132.24648649	771.533379027	416.387096774	1046.94909091	155.284246821	500.779631255	731.679713289	559.783520359	519.62273133	633.500912581	486.698244271	367.185151652	440.948481934	635.119351737	473.227777085	666.497885691	696.17123381	617.19532646	718.748544203	465.490216541	671.951348493	1646.91548117	1793.37210555	1328.7866789	1681.98109439	1707.56331409	1542.77994284	1692.88055944	1508.43276489	1031.14984628	857.132543711	987.95414144	1187.32219052	1042.18919266	1170.79354662	1182.19323801	744.614892767	1129.12291351	3108.16992733	1144.51318379	2450.01043841	2169.17539506	3243.44266667	2321.32317073
4.5	572.88900195	738.078855975	607.187838919	604.097256302	346.52173913	1267.29545455	739.705171712	408.967490247	1043.94664255	151.73233375	513.242574961	737.776798016	596.13729521	532.18217363	605.398422458	471.550639774	366.814947149	442.334061135	661.399918578	519.83693638	659.70510397	698.844780963	659.838087476	702.317771675	506.861872737	698.97034899	1728.17863542	1809.61045194	1384.4425974	1774.21238472	1632.56140351	1551.07723996	1713.71507607	1539.76639514	1006.58393967	951.889339109	1022.3681795	1153.51724138	1063.96432667	1170.13405405	1185.6252152	778.008169719	1122.70025189	3102.28801109	1200.12483745	2467.73223055	2121.79355006	3236.23581758	2346.01963252
4.75	562.796036191	769.637090328	629.141952507	593.461008665	316.150296638	1314.10205636	692.141859816	403.157333333	1000.08029197	159.980029369	492.260679399	752.920895946	608.375348325	542.857740273	604.984638822	449.609075869	372.54767571	460.39536547	649.490999723	564.257674887	670.940882598	702.95289704	653.661897486	699.947058053	552.688284519	738.104871897	1798.74904996	1851.82543103	1409.23269131	1842.43594187	1688.65981612	1499.51398016	1748.06283326	1556.12155638	1023.97388821	1034.81341152	1053.18966636	1165.5490949	1090.41826674	1229.63633853	1158.46291525	795.959015303	1052.72991214	3108.58370636	1280.45289037	2432.92315762	2088.56969857	3454.0123485	2231.19938572
5	553.131788309	693.708409842	636.706984816	588.314363144	333.709491348	1219.14827829	702.606010477	384.975609756	995.333333333	169.95575532	462.361883779	777.56841037	591.744056651	544.824235496	630.792520263	443.126762097	367.693791441	489.515603424	610.883142027	561.187641296	674.243875585	692.179268628	595.763923525	742.882978723	574.231845788	778.075111051	1916.75362319	1888.36329028	1447.6381483	1861.98414192	1806.08858188	1445.6269498	1803.51909796	1559.17342756	1054.2131324	1068.57207719	1018.52642487	1199.54712833	1170.46058252	1287.28839779	1163.70452397	794.733306462	1005.18587747	3096.28290766	1338.22073579	2462.9305096	2067.1459488	3616.17643645	2126.82135524
5.25	560.760226984	631.598410979	637.282463186	587.885857636	366.98989899	1142.39556633	734.754846693	374.731934732	1032.48591466	176.951339378	468.98476126	813.386902081	581.782977406	531.479647965	641.795412902	439.853016097	367.158960614	487.392224207	593.625962596	535.661915479	656.82253213	657.101711157	592.579980777	751.258629846	574.482994091	793.299530516	2026.97123708	1963.0974026	1498.16931217	1828.86305945	1821.05427609	1450.91678641	1819.96201117	1577.61205694	1081.26405999	1087.67149487	996.403764342	1199.73074292	1226.86253718	1309.16755867	1173.60225898	815.961538462	1015.01495254	3110.20225973	1357.7008547	2548.57443728	2009.1781147	3490.46950789	2146.91393443
5.5	599.221599592	688.332024678	616.537623596	595.198353062	486.426966292	1160.08247423	687.76119403	440.403282532	1006.88649544	180.00087867	478.705189182	859.828126432	575.604240283	527.933366274	623.391681551	465.160587399	382.100243922	478.234403997	582.118102614	520.162155357	650.711074105	630.86032586	661.851225932	730.218893706	567.602881467	807.079229122	2046.93603262	1983.57889054	1484.87963327	1754.29548491	1783.97938424	1483.74327122	1819.52524817	1571.03440432	1104.98478261	1123.58355836	1027.9942909	1207.29457151	1230.09340445	1291.34263994	1203.09642323	818.488508819	1042.41101585	3114.89675692	1360.26936027	2600.51306413	1983.60681728	3363.65074214	2198.43258572
5.75	626.080596004	807.926093777	611.583750318	603.718377566	590.619883041	1168.626703	630.865951005	533.239958805	949.837992832	176.431432974	460.163806659	881.871019534	573.557805802	559.761781177	586.955700243	527.491421029	408.511121063	485.455845942	573.907573458	540.96293523	671.057272353	634.454034799	715.444659122	754.91216038	582.493301812	813.267294751	2068.25677764	1942.60798917	1494.80909572	1695.40256959	1805.08796546	1506.75273295	1819.06409353	1581.59525826	1083.7961204	1202.38727995	1055.7220435	1217.32122213	1200.95765221	1229.13261649	1235.30514409	794.035237587	1041.97165354	3215.42776999	1311.90111514	2563.87147957	2039.31897005	3346.13899049	2188.23856041
6	627.670030862	837.875706215	646.866560161	598.732430562	580.744141559	1186.85656429	675.898901099	576.304761905	952.23435031	179.77794719	460.102677339	858.713421583	598.382561308	599.430971269	569.117011816	548.897724126	416.547271785	482.401979654	599.814362213	558.161864194	663.008626592	632.553652186	705.88610729	794.489785089	617.686816805	795.591418162	2073.01062046	1946.1356484	1511.6697199	1687.34601983	1833.82634569	1497.68387942	1859.45861298	1642.87443946	1055.83931441	1198.99521262	1052.5860333	1198.92850281	1178.15873016	1225.75690152	1237.92824386	808.70818267	1045.4741846	3341.41035301	1277.60872492	2500.17566671	2008.5989418	3283.59065712	2192.42154204
6.25	627.402623613	809.410425191	676.748492313	595.149165751	532.118393235	1253.86053199	782.399776505	621.067426401	990.465967309	185.283240387	473.84088055	809.20487106	623.556138707	605.016836876	589.563242127	511.780995255	400.398871119	479.388228555	617.370826984	538.901433464	629.221310335	626.183139941	674.885865037	791.699056228	629.767859501	785.97640678	1996.59473906	1984.12392988	1520.87863112	1724.47556214	1853.96877568	1518.98042307	1948.14959724	1675.83026147	1041.49952114	1087.69036904	1090.02039216	1164.18783765	1206.09907285	1250.6892624	1243.96546526	840.738311424	1110.45558207	3346.92291698	1354.71665308	2453.46737968	1956.07015665	3329.97624218	2224.79895425
6.5	645.986984816	799.232639467	671.17767789	604.493129325	504.262534184	1248.62520352	823.729244371	594.298701299	979.014605648	180.701660943	461.961209355	796.910450356	608.30068011	601.638400849	617.526748971	487.569034139	383.234648472	471.627137341	598.083945145	530.175262894	622.933038796	633.464045098	642.92418373	764.443972384	628.75669967	786.930434783	1899.28694425	1995.19476982	1587.37021277	1771.00808625	1861.52786441	1611.99161865	1983.03873339	1670.05668934	1026.71864498	1040.48774929	1135.56020132	1164.3957382	1219.40359094	1217.40856786	1236.38744589	824.314588646	1241.24563042	3355.75432186	1408.11255411	2442.71280277	1999.76011676	3460.34543696	2253.37694704
6.75	657.969049374	751.362633745	637.460528503	612.711954459	470.464142539	1154.11471322	800.390725751	482.824233358	984.282098538	180.608761852	439.872707813	795.140983048	577.609544976	608.868792473	624.745205479	479.810719892	359.122732281	466.509200769	597.609220637	560.068085106	619.551657988	634.020799124	620.423193185	755.704077567	605.822397892	795.196099675	1849.25069793	1940.97908177	1589.39567008	1810.74187483	1858.52335183	1702.09293778	1981.76505098	1738.05297828	1049.43935743	1047.54359769	1116.51528046	1181.42998353	1178.46580358	1158.03080308	1204.70778783	795.572137968	1325.25190025	3357.4909395	1380.97772979	2423.83060328	2015.99574468	3441.59979074	2316.37939535
7	647.870657491	656.773969027	606.795914951	609.378535306	406.663400294	1163.81111468	761.008988764	431.415525114	1066.23976173	179.358693253	435.75032312	770.372697914	590.064204862	614.732766369	638.055851409	475.975084798	336.470036722	461.156730355	607.21706399	577.205157666	591.560599692	622.45612058	635.925967471	759.066327214	593.009201227	779.698382232	1873.36117029	1894.23602143	1552.06639893	1808.5449118	1873.00883002	1758.54410596	1998.23558318	1839.66863225	1106.90090585	1065.6404089	1091.4409055	1166.60296172	1195.77875988	1150.99621902	1195.23601712	801.254000821	1310.19797434	3335.59588735	1362.66739786	2314.35001352	1988.3669924	3539.03157895	2338.67124917
7.25	633.966051661	610.622082019	621.932524514	630.022897478	389.068651778	1289.82097187	703.191271924	495.075324675	1114.28290766	177.826074779	420.244945286	779.001098622	639.649461213	624.174190122	643.05459233	474.332634917	338.211726624	460.638655462	596.834580216	556.790389188	592.929744651	600.721473742	656.446964459	754.933333333	627.570352755	747.794759825	1942.82455893	1914.99576792	1571.39031871	1749.07106188	1933.47814282	1813.57699882	1988.70216071	1817.91900312	1127.60150781	1144.08317903	1073.79638243	1149.54050686	1254.55001306	1189.9850208	1187.42826146	818.268174475	1277.77160577	3383.75178998	1404.35217391	2293.50980654	2036.52113615	3774.43498274	2402.35367762
7.5	627.538387253	626.121072797	637.786535304	652.546065023	419.97743755	1301.01499167	687.88947223	536.860321384	1074.80583725	184.756764238	397.564538289	820.886568896	646.80875022	644.651308901	612.207240629	454.32311441	336.969767782	469.020211742	572.690417012	546.482310289	648.396866841	587.258365332	654.016	769.378757515	672.712661909	760.880664036	1970.04494382	1945.41060689	1580.60754767	1718.48456249	1986.4617053	1857.08962078	1978.92693872	1717.86449712	1125.11287076	1184.24382672	1043.5745999	1153.21222176	1246.94979079	1204.04590073	1147.93650794	799.922538999	1279.09767944	3426.65435725	1448.66122893	2390.14266631	2099.22094577	3717.53752759	2447.22139596
7.75	633.698836638	623.152061856	631.632782507	630.534225085	421.23963964	1183.33527019	742.255181165	535.137976347	1044.6620655	194.770593446	392.632001234	856.500767525	616.603210153	647.0355393	607.173605656	439.373765162	329.526651127	456.73482336	552.957399103	549.054358974	698.957452804	577.987549519	658.971331733	804.138378378	662.602765472	794.81540798	1999.72130211	1924.56351295	1584.8884097	1793.78555799	2005.15942833	1852.20732845	1996.89649174	1672.85367264	1114.20146066	1139.76612417	1034.24	1185.96909244	1244.21739717	1213.45009151	1124.83783032	763.871109887	1307.51080711	3415.97491414	1447.43086062	2467.44259613	2091.89209914	3535.59288991	2304.67803838
8	654.671781895	589.179563788	642.773049055	627.472944809	386.588875924	1108.81937237	780.521934128	540.706705539	1059.29024915	203.968103874	401.201478197	845.472282337	596.717392614	628.262711864	642.935712411	461.735736082	358.450819672	457.497004319	547.304666573	539.780354185	693.727259986	570.110429448	675.538072492	810.184002184	621.793844913	795.213580075	2003.24166547	1947.61695622	1587.35971712	1875.37525802	1977.31472011	1807.74712028	1975.46347032	1692.64475384	1108.30575687	1082.33496122	1049.80115729	1186.16956766	1291.93857658	1265.89390519	1120.45916115	763.529314843	1365.96886624	3375.94339089	1426.370698	2523.7281131	2005.41689373	3520.38694639	2215.89803505
8.25	663.317388902	601.527667694	681.287949669	659.562568486	366.271264368	1114.00872961	739.611271478	516.43988604	1079.45079405	199.810814548	410.631963737	811.201417412	590.833877381	625.869753605	649.275347467	480.876950334	391.510814112	486.868110776	556.392783363	534.226542056	662.077979132	577.556863282	674.371676539	787.833934054	625.062021642	768.098012524	1957.46182939	2000.56331878	1583.52134025	1848.32569426	1929.15335765	1753.82389937	1933.52106368	1725.48949286	1138.47060399	1069.52058658	1045.57650696	1148.91019284	1300.44966706	1362.76409761	1106.20173536	808.684054853	1416.43939394	3386.17958386	1418.03725357	2538.46079872	1954.36356351	3488.52449484	2241.99817685
8.5	657.700817701	642.4075	695.022766218	682.565230312	357.613430908	1112.448	699.090909091	432.869672637	1096.93794507	193.436590742	413.58013544	801.444453622	580.916540212	633.907981733	625.547273441	481.899446958	392.657818459	511.784063173	567.039374476	536.150172392	632.427789474	572.63181626	683.892987891	746.277687736	656.45842817	767.618154228	1939.65837715	1973.78925563	1583.1679656	1769.91703057	1963.19623842	1753.59064327	1915.17533497	1763.76308223	1152.59706407	1094.14960276	1016.82452431	1127.84766172	1268.07163054	1420.14706708	1103.11000139	848.796041781	1426.96190737	3384.61355529	1389.17647059	2495.48366013	2039.06997124	3452.85427818	2208.57051623
8.75	665.512855427	639.447875888	660.311964067	666.67528453	355.95679702	1085.79880716	685.280402572	384.934435262	1102.45486067	187.56621069	424.918955324	813.839520182	584.560334234	631.730478755	632.321642429	488.963447836	379.941519625	506.112303191	566.87842031	536.955680082	628.761744023	574.901785714	700.84367525	710.172022426	681.70551817	810.863921842	1933.09486959	1940.29637883	1578.97988037	1734.59330937	2053.27574751	1786.52095889	1881.89061831	1788.39844761	1129.48358862	1115.50804598	986.319451766	1119.68098849	1239.66853782	1400.2020031	1086.36436575	864.107899807	1411.2199446	3311.71659345	1331.87966172	2374.01144726	2070.48790488	3541.39236031	2117.62978723
9	650.179560798	628.851258581	631.837508891	637.798466594	368.621245421	1049.51424288	691.58290974	402.932028276	1102.79456232	191.355035323	419.485230815	818.320370807	609.874258025	619.770209485	653.388049141	502.826629841	385.295248869	492.010976948	553.766864395	543.545816733	631.532002753	590.463264468	684.262773723	704.778761062	687.2879028	842.878428162	1925.74548509	1955.81368665	1569.79648375	1778.57575758	2065.85638945	1814.18778726	1858.68645848	1776.95569265	1118.20624916	1146.07792208	992.068173015	1124.19567314	1181.26497515	1360.07500345	1090.28695652	883.091203454	1356.04562738	3302.03655644	1304.87117904	2301.4540584	1994.27006711	3590.94601227	2076.39754473
9.25	615.076463654	632.0429382	639.310619963	619.814785658	390.953722334	944.382820161	711.856381487	442.133013781	1098.8417543	205.895139348	397.40743093	820.848289738	623.462548263	611.884443239	643.140558572	503.234413493	407.784465291	504.317615021	542.625821793	537.941826496	617.879842785	594.856257919	650.743340381	723.73787326	694.85346906	850.144694979	1950.1047836	1941.04006632	1582.12333736	1809.95989633	2006.57890388	1822.15923567	1915.98558039	1754.82786413	1134.18640351	1184.3027027	977.058095113	1169.24372106	1160.18764241	1325.5749403	1136.84280566	897.19862543	1312.45129334	3264.86075197	1337.88137702	2416.20731042	1970.04339467	3480.86352829	2103.93191489
9.5	600.631761279	657.286283438	670.314513557	584.686372677	390.466031746	880.23713572	725.374216028	459.702906351	1061.66886731	203.789414335	378.107673267	850.057251305	626.895352474	627.382910774	624.131969647	494.927916886	406.81393373	537.906141206	549.046692058	521.288351369	619.64884637	586.10667038	630.467893775	725.704119338	701.06735052	814.692189465	1965.85050736	1915.61089494	1604.69336229	1802.51321068	1927.44103839	1829.58229376	2016.01597262	1757.03703704	1165.76718707	1172.08050604	967.2993933	1281.58046864	1195.48509558	1266.68469992	1180.31076028	889.150420516	1367.31879428	3191.55486337	1368.72263078	2574.4964539	2000.86806412	3325.06117172	2139.10069259
9.75	592.335767546	686.839366516	681.803970223	555.714577796	409.933085502	913.791525697	713.583125173	511.761955367	1026.74244194	193.295853048	367.918705542	875.902213311	657.347640017	645.639697397	632.083794158	499.617129057	392.164960022	546.223451327	558.028985507	524.206539578	641.730211817	580.784736624	653.542745753	706.008441116	701.933682373	780.727071823	1979.4874116	1938.37004284	1609.55378594	1786.79100384	1891.06653862	1829.74833732	2055.24277049	1783.40149908	1174.1701897	1136.58973632	1025.53019783	1348.29442048	1194.40840761	1229.86815331	1202.76127613	890.008743169	1480.10907588	3125.39775281	1339.12227436	2621.09919935	2016.88185539	3264.28063306	2186.82601798
10	597.396944185	691.18982743	652.235294118	574.8806206	430.107110439	936.621674009	678.942800789	555.128413713	1055.87946487	186.801916697	388.803478843	870.030972408	691.752165923	640.823147647	642.740906106	515.379586479	404.69941765	530.052578652	545.738543717	550.199923596	640.219023426	591.477449456	689.878487466	701.08417325	713.769147789	823.693635984	2011.81802575	1918.54383524	1594.76764945	1760.56475759	1899.73599004	1802.95770514	2009.7683967	1792.25895954	1139.12818395	1095.85214125	1097.57207088	1296.86718419	1194.18456965	1252.18676823	1204.41993874	923.413407049	1502.61014131	3000.86769964	1327.69702033	2586.79687286	2016.21741542	3273.71371237	2246.95364061
10.25	613.522551905	687.615838248	621.454686892	616.389207326	408.110826065	913.709213346	646.42827093	537.983333333	1099.59910679	190.327431756	409.457115323	861.672997907	682.435624642	627.602028872	633.768868238	515.562686114	435.090704225	514.392397988	538.178510517	574.480184096	622.729225551	586.254057079	700.804510218	702.359144237	726.033999728	871.617870188	2024.32917563	1848.7360179	1558.918978	1769.01029207	1911.450839	1802.86339684	1962.94351494	1796.2183908	1113.59559835	1028.86446043	1130.09230769	1248.13547841	1222.2027575	1251.04319501	1194.18283166	924.482442748	1452.4432009	2928.7796562	1351.0246085	2579.63466557	2101.82782921	3393.58211757	2237.64497518
10.5	616.521725416	715.497921862	638.62081448	637.170251652	359.152610442	902.883116883	652.735644938	523.62962963	1131.64527908	196.021461919	411.950159744	856.298144204	655.630566802	624.561637682	633.361134715	505.29085805	441.081653999	502.540824799	543.94414188	580.539666498	622.510483646	587.263114187	705.325523013	691.119661618	731.854329647	855.668652168	2018.13650524	1807.50898535	1523.4346003	1802.34685738	1930.39879237	1815.71081766	1973.99491382	1833.15419501	1117.27035831	974.985787379	1151.34620943	1226.39576955	1191.54696726	1211.61646895	1165.17206227	882.367929709	1422.45218353	2907.86218535	1374.07743363	2605.47185205	2183.00178058	3600.77543318	2183.2195122
10.75	624.05893186	736.91489997	637.002339093	634.084963916	309.368033946	887.302288366	723.13987002	524.431328036	1166.56485356	195.869882717	413.223106895	865.349561982	652.667780972	633.934392966	633.385516017	505.353430213	423.675298657	497.402500359	562.802030457	581.449496879	629.618320611	599.154085383	696.136092997	683.68573775	711.472004328	810.776056928	1992.14095402	1837.07224547	1496.14095961	1820.79382154	1899.88862723	1831.17315149	1998.13491261	1883.74227102	1124.46147484	988.486340438	1154.13826834	1150.99490662	1139.85185185	1178.92049146	1146.06523557	865.676486937	1393.53640912	2936.65862736	1369.55533845	2624.41544168	2174.21800948	3663.68365554	2160.90933405
11	630.821276253	726.265006916	608.641086187	626.936094252	295.134657837	861.869205994	774.210819855	548.254194204	1144.9443719	187.008234218	397.752098128	887.890494297	650.69907557	644.592833453	619.451218707	526.34770722	429.257174778	478.289532294	580.504392179	582.149480618	626.167159972	587.79885778	665.52316765	730.888949822	673.101433595	789.862937063	1948.41418764	1882.42259007	1472.66883822	1858.22450395	1851.32067162	1826.1268947	2015.21723007	1891.52775785	1119.02022963	1021.14047448	1132.26498423	1113.94655415	1163.9242241	1190.05100747	1164.39217862	901.204872647	1401.28356546	3030.88860508	1361.8519035	2653.17003827	2119.71456123	3490.1940418	2116.84583611
11.25	621.520642749	728.180915609	595.096810297	634.262124134	292.267705038	863.837257907	730.720553633	595.797290517	1094.27052508	186.063242755	388.71334722	889.329153605	635.679567957	651.6008983	602.26089232	526.702945582	450.93038674	459.252382926	571.125488009	563.705199394	622.940175708	584.696132597	650.507861416	773.880621423	668.794383691	823.748789597	1932.92064389	1879.7019045	1486.44023797	1883.19075145	1856.22581529	1824.81963714	2008.53303282	1881.82670054	1106.10817405	1009.72715682	1128.06408404	1128.54563134	1164.47702466	1211.42284123	1205.30911093	945.671247938	1391.69290251	3089.18876404	1372.22255971	2658.93952983	2099.9567064	3307.60868785	2051.97346776
11.5	609.836724767	745.396333284	593.103905064	646.84676504	304.925290537	885.676364208	668.387680136	677.386138614	1065.73472351	195.172566699	391.931600547	862.661625125	635.019990448	642.582433259	593.875182192	503.908530247	457.667405765	457.017134629	559.087848352	546.921025641	617.461363636	593.694598043	693.301438132	752.180517336	710.193336974	844.742111906	1941.9956878	1862.46179681	1543.96621714	1839.6326701	1840.69109656	1863.08958838	1980.32194557	1890.11757892	1111.97114317	1007.61750113	1119.48593521	1144.45685135	1083.31815045	1198.75180518	1227.90254831	964.02184568	1311.46689066	3082.77877162	1368.04925833	2562.21093319	2136.13901345	3286.75753361	2047.05806452
11.75	626.493186243	760.67638484	588.932985902	673.111785973	356.440428062	894.075793595	669.034957181	725.800985222	1037.76312319	201.141886632	388.96610447	869.523100775	643.771987832	632.276765824	606.73894779	490.172198906	448.181360202	463.154590049	574.293974524	542.738665308	592.150341686	579.166315789	758.428996177	720.263602381	745.022228283	805.557847154	1985.00765564	1845.89001122	1584.08530417	1807.15955056	1800.53215078	1878.21466181	1934.26081955	1868.05155684	1116.40236686	1018.79861111	1090.44362096	1193.584563	1046.10309278	1178.09545455	1176.53154287	988.028543445	1259.4835443	2997.57565366	1324.76890579	2482.19914612	2184.74366824	3258.21672178	2080.49121866
12	656.842843481	749.58211427	584.795622787	697.443189178	410.464277348	890.471916376	694.06567826	801.801941748	982.155789474	196.373355607	390.124918673	903.564202335	632.508452365	637.489852458	616.986965109	491.446200918	431.616468638	443.414647653	588.932978872	513.232945932	594.106618161	561.257506573	755.921962096	729.816044827	738.014895058	755.232412932	1999.41134852	1831.57871458	1558.9017482	1798.30081638	1773.00013716	1865.20064205	1906.47282992	1806.54607219	1080.28268551	975.248154458	1086.4646571	1220.53927577	1091.51177267	1176.06810886	1104.8961236	1015.32633904	1269.62371848	2923.95327234	1264.05540934	2522.93739793	2209.05376048	3177.20665265	2142.26929218
12.25	667.217931146	715.025070464	597.884387802	693.100129052	399.704797048	904.962311558	702.379604987	937.56466877	922.135718043	193.26411899	402.581403387	895.006807131	622.256779192	651.979359044	619.520169851	502.304092741	410.054348627	415.177077364	589.974655027	487.300752839	600.56181998	568.32	696.595022624	745.232284542	713.658735554	732.231617134	1998.80011406	1844.76468138	1538.57127371	1760.91206657	1755.44438296	1876.61769437	1932.27088426	1753.90092166	1062.08291874	912.228022802	1105.1357304	1205.01479082	1125.34874759	1188.35156799	1087.53745657	1016.79496855	1316.32859928	2892.58464275	1232.83145755	2539.08941306	2194.8406202	3102.55793314	2167.51807229
12.5	653.039370079	717.507012915	601.541191381	657.954898122	343.701573034	955.133836267	722.774021602	939.810367745	901.048512888	201.641141565	408.383020731	890.245489117	614.476471773	693.950491159	628.37366167	495.982373145	398.803017603	427.407137859	580.919204919	486.661921708	593.374875516	571.103139013	663.293286219	746.550034602	690.760425184	763.057461528	1998.7994228	1840.87892377	1577.11007921	1749.31159522	1740.99141512	1875.36932813	1973.731172	1746.6951748	1104.17355485	903.244803695	1091.79431593	1185.4355776	1090.17707768	1163.96142938	1079.48008386	1000.17807644	1347.15274262	2806.29942857	1233.09264996	2558.7998899	2189.60457653	2953.27252503	2145.74518201
12.75	634.931950338	761.612385955	599.722509225	641.527661418	330.824883772	969.94618709	762.226483257	809.752683897	890.363109354	201.087866109	403.878787879	894.37327712	616.081207426	724.129465728	636.792797564	487.234131113	396.203765227	431.000692425	578.431119225	480.362492133	590.314843421	567.348953279	663.499720826	764.185778874	673.439176375	774.639576955	1945.90173246	1801.96837725	1596.84513154	1759.06497843	1751.97036631	1861.2983817	2024.36769905	1740.37148537	1124.63535162	907.255219429	1057.64952781	1170.98240715	1047.24642375	1163.32727527	1041.48950276	985.429876783	1339.81661573	2653.96613995	1224.50069541	2635.87505115	2188.13602433	2873.03411426	2158.99667862
13	637.216124178	794.71038903	613.500156084	636.640917782	351.887380593	954.810810811	770.676420934	664.836477987	888.834838024	189.308576481	411.22712798	880.872188053	650.676449838	723.6367597	634.39495911	490.490303907	403.592125636	418.625735189	588.339558574	471.583696488	586.611481219	580.519480519	648.72665342	783.863417321	672.330370573	729.430894309	1917.53810954	1784.73701843	1590.84219133	1727.62260991	1764.58634092	1896.15529792	2058.72965577	1747.59550562	1117.72379368	904.55892054	1029.26234527	1140.97184095	1067.1800554	1192.83342744	1002.375	985.786647927	1329.78822213	2539.37698589	1177.3225356	2714.24238246	2166.28289937	2861.76314664	2255.35827725
13.25	655.980357554	770.417442022	605.762440973	606.664333625	370.488092815	959.552572707	727.513452915	635.679060665	894.758749168	184.342518016	415.609180328	883.780315026	675.815005139	759.456566055	633.722368866	497.229709137	413.054782061	421.598315789	590.267545116	464.916038339	585.903349964	588.120735645	626.028041354	767.457928353	682.993152561	716.031095406	1906.38730159	1789.12228603	1600.92750445	1673.678511	1731.86459489	1930.23195458	2051.35620962	1781.43745481	1152.81711525	919.214368482	1032.88557346	1079.79126489	1115.60466073	1203.49000142	1000.62901191	957.113019001	1346.33375652	2492.10804631	1150.81189235	2760.42581357	2182.57094784	2825.32893289	2339.55459809
13.5	668.050036792	746.364597829	582.924867725	595.239655047	356.522796353	994.928381963	690.29083275	630.349526814	883.280797342	189.427034579	408.100331742	905.598676592	681.861470085	772.112537275	649.209395704	501.422594142	405.657832663	419.94157741	568.206925795	470.607025524	587.448217557	579.796157059	622.14703823	758.932596685	683.068045727	723.229521946	1917.38161083	1771.44484781	1649.02986499	1664.31165919	1714.53642384	1913.58536257	1990.85584692	1724.71713147	1192.75821628	916.475635744	1027.34516765	1049.16952488	1140.49286782	1216.61408688	1041.02903181	925.472040162	1393.30616802	2430.56746818	1168.16573348	2737.47192091	2213.32812718	2709.8945483	2297.93000267
13.75	665.314058872	780.423248882	582.648876067	639.874961692	326.304557866	1014.49348202	694.316560958	563.626373626	866.049261084	189.671245016	400.881878965	937.977035133	693.760046256	711.785201886	646.886678844	512.437449198	395.053471196	411.936836061	559.793328602	499.360533744	591.171550498	567.336254417	641.38942581	779.539246793	670.124228712	709.917006611	1898.58472142	1767.17581187	1701.25030725	1673.66147805	1715.0798331	1848.62319428	1944.59673929	1662.03926097	1203.75410292	901.312537493	1014.44607386	1066.22865248	1151.65111111	1182.37713962	1063.83102532	976.076652107	1438.94051627	2372.7547619	1190.3726534	2677.77440287	2159.36705284	2539.16769751	2227.09433962
14	645.299881936	870.337272348	588.19329458	679.054906542	324.999122345	976.022374493	695.767448392	474.454410454	856.067406714	192.953027731	392.205529728	962.92117308	713.798989332	677.01221364	630.906930693	535.919978373	405.862030286	413.601125176	578.90846386	520.060489555	573.708077198	554.274774775	657.446905168	784.674551273	634.700384827	706.790987672	1861.49305556	1809.04884896	1702.13761846	1628.65005663	1720.48575795	1759.56188152	1940.28341014	1683.6617839	1239.26769146	900.631762146	1018.40235106	1086.78515569	1172.44566713	1104.27511724	1050.10479	1045.8206468	1421.0256265	2322.73578691	1202.38802598	2580.75072504	2032.19597353	2402.0363987	2181.16351862
14.25	620.547960942	915.431261249	582.604406896	653.055796473	328.025854737	947.51959827	700.040022235	440.81509434	828.037670779	200.305011501	408.796792302	956.445780115	727.265124059	691.030649351	612.726104418	550.768107121	418.984760321	407.846921797	579.912762066	517.055387714	548.93571529	530.791782343	656.715683534	771.768195551	607.142818391	722.666295109	1862.19252097	1829.99444753	1668.06787023	1627.94630872	1728.79725463	1771.44080268	1905.9762309	1688.89924684	1220.01903985	947.874928937	1034.06265566	1119.78281556	1156.52588777	1096.91003218	1041.6779192	1052.82670376	1363.11749129	2256.02033898	1205.63301729	2443.87477785	1895.60611961	2328.03212851	2151.37578094
14.5	591.037717815	876.392484342	582.906980833	622.602999694	343.42648472	958.753573111	720.921819975	435.238887112	821.481323372	195.588487085	436.954514596	941.110668859	724.355036583	706.325085441	611.657917938	548.490614399	421.165289256	391.314220183	571.860187553	518.514737782	537.553973227	528.266666667	664.354545455	753.052224371	608.889375685	756.749331457	1819.7420652	1808.37865845	1643.98199427	1682.29181895	1710.15188116	1815.95906275	1883.51326413	1644.30857967	1154.75433486	1001.89688249	1059.8606807	1131.71108273	1110.05034578	1143.32456513	1031.26561408	1016.18515382	1380.64552344	2209.07095047	1163.02047686	2384.58956666	1920.36039099	2292.91215617	2157.35446608
14.75	577.526913006	812.536564981	598.245321757	638.434858897	364.942809917	984.360178971	741.756125035	468.19374481	847.765086207	191.461603854	450.03676411	937.026138134	727.965247611	698.127305175	622.18855405	545.491833781	427.124622622	387.711549296	566.165898618	518.495375128	518.531312554	559.189501905	671.756679932	737.943862589	586.960838389	794.124858116	1758.41552049	1734.2851513	1632.46955084	1699.04772727	1695.46963788	1834.05223069	1898.95694744	1616.51987235	1136.24228952	1018.08171544	1044.3640257	1118.28636623	1108.00938837	1186.4916726	1025.56822983	1010.0832154	1457.87113256	2240.42002582	1118.64571833	2356.79800637	2033.72471354	2192.29804539	2223.41534714
15	609.794092343	779.275450763	608.398175031	649.548480673	359.736781797	976.828471738	726.210320781	523.490755415	870.369140102	196.833542977	454.413793103	928.825270446	772.703904948	681.256508972	618.134459505	536.579966796	428.491627875	397.32776618	566.369721791	505.631284916	520.345665066	584.062395543	656.219915849	726.15588357	565.598470363	794.238747554	1763.96179615	1662.6183844	1622.46724891	1674.10928501	1692.55140058	1881.54487956	1928.61957447	1628.02849815	1106.51719885	1039.34102893	1030.16020124	1146.38943523	1142.33953998	1207.11061202	1058.48429247	1036.91353541	1463.17535014	2250.72559853	1117.8048439	2355.88411369	2063.9955276	2057.22422954	2296.79624916
15.25	657.424059041	756.428273188	610.546065319	643.716468072	345.783420463	968.96120622	688.335019674	513.013168955	860.916410325	203.837925446	455.184880302	915.800647249	811.9355971	707.87696514	633.471308392	527.348779734	428.437762547	415.553136637	570.216730578	481.086231053	547.844643619	591.943622269	654.974475326	725.952459923	562.108951547	771.355165144	1817.87844037	1646.10264299	1613.48125937	1647.17470134	1721.21857242	1876.25648609	1906.67855602	1628.84695052	1050.46554832	1033.35167464	1026.92600423	1177.62179032	1167.30107824	1188.63045012	1154.53160318	1029.02837781	1335.02734539	2209.83948969	1114.09665219	2437.54228169	2030.81304965	1976.78777028	2295.58245002
15.5	688.354018609	765.347783799	619.687562189	628.683807998	337.98907806	1005.10412299	666.535053281	455.917565301	808.786127168	206.139455782	459.300465714	895.369776155	792.933343197	767.218658892	644.411371237	545.041493484	424.71480753	432.619107922	579.751008646	451.609330941	551.562473226	589.321675363	660.459835368	727.788477595	561.628386742	750.918827029	1845.5179606	1650.85970819	1616.67757459	1615.05427678	1746.20391178	1811.92723323	1843.94302978	1641.64042986	1020.01165857	968.342277012	985.779083745	1142.27097877	1165.84870237	1194.8105039	1264.5997473	984.902221593	1213.96681322	2218.05963303	1117.32242133	2566.00909968	2013.14390623	1966.19136325	2294.85961123
15.75	687.811247015	756.210057111	622.191967325	616.486521834	341.897150135	1019.60039123	663.397728866	465.654781582	773.224666037	202.436050179	471.150341324	874.751273012	769.629116629	771.14379342	616.377228609	554.111692351	415.157308067	433.670907312	564.67027027	439.27384144	523.94836147	572.455398404	631.720799325	729.336109954	563.713932739	718.740865655	1834.51841238	1664.48355954	1644.85004802	1576.17536416	1718.00138562	1790.37097211	1854.0424441	1681.47389501	1040.83769634	909.599657094	949.127495342	1084.86287815	1119.64503238	1201.96613995	1281.96954031	955.195728537	1171.56330895	2302.37249609	1157.95751864	2590.16606897	2071.62803765	2051.01023412	2257.90009425
16	656.243757432	710.524712558	625.420093969	633.503639568	369.69261477	1036.3183391	676.783783784	525.694378464	789.606027987	205.162643042	490.211316975	872.094001237	768.575450538	746.910438542	606.765004807	541.032125661	409.383263166	418.086756679	549.786651455	448.875479417	516.667713837	544.958327447	607.731551258	735.775742437	551.190541655	698.387470016	1813.65828424	1683.46091342	1658.89198797	1568.35927129	1693.91101224	1823.75407847	1885.09656962	1690.05021645	1046.4289492	932.929535232	976.967895994	1065.25056948	1057.60644355	1151.19207921	1238.27051246	968.687854711	1216.96	2315.43604219	1157.00126493	2513.36636678	2063.28848347	2138.8398024	2237.01669359
16.25	624.949450549	734.683431126	633.985323208	680.377567371	395.234679557	1100.58693524	676.233305156	554.205564498	834.061230019	206.870174942	492.058542794	883.074561858	787.698293924	732.858374793	631.52836485	537.312315555	417.039398834	388.128523112	550.04249169	456.508066581	547.414187643	541.782424414	616.598577525	735.758254057	549.228945555	721.276547416	1813.03579191	1662.29667231	1615.02643172	1587.2018244	1664.07792931	1889.5577342	1904.89874694	1640.00116093	1042.25746424	1001.79904306	1035.6040447	1067.33676387	1059.25311203	1124.50797267	1213.53222629	997.992330635	1372.92745377	2148.99727286	1123.38740783	2514.3012332	1983.47786606	2117.44762986	2296.60873091
16.5	601.41580756	815.503050471	629.366215791	709.141165427	373.866501854	1097.94703095	654.133370458	570.585675431	879.832460733	204.815197653	472.188581721	870.695924765	798.388352399	709.626591785	622.006295333	554.8847069	408.047225502	370.723735409	560.142372881	458.097895004	574.849245522	553.058495822	646.263106389	743.481665288	546.695770805	732.529904975	1856.62932877	1636.38042269	1606.76797163	1613.2861158	1601.83429672	1891.85962081	1933.89640532	1604.10343848	1060.22794521	1033.7594775	1037.63056988	1063.87187412	1063.08038409	1190.92795066	1179.49555556	1011.66843427	1432.34102027	2052.67006225	1178.41454545	2545.12015345	1968.70867682	2054.59938667	2236.25103707
16.75	599.925936811	876.185699358	614.800472255	711.203240847	337.864214993	1049.25667609	635.357524613	571.647805126	888.500539374	209.892498523	457.917989418	842.208718626	807.280814409	703.461871096	606.770077765	584.653852366	388.228689614	399.074626866	576.353628975	462.361235739	559.164264307	550.516930023	655.652420843	751.146104796	540.9611891	722.430665163	1881.0053138	1638.07838746	1638.84963024	1597.77432566	1554.94947252	1826.74070081	1910.53907037	1609.37716263	1057.5143574	1018.99745927	1004.50606586	1061.90324417	1010.91132181	1245.06440678	1130.06097902	1012.88120215	1331.68364762	2035.00296736	1210.04860233	2527.29281768	1986.23849551	2052.45121263	2154.15968763
17	630.581970771	895.944266407	606.279223729	705.561088929	352.249312557	1014.2993007	630.629535865	517.644356086	879.53604336	218.527716814	457.836634835	832.583864586	815.242833308	723.328552457	630.378018318	605.594347954	394.288684414	431.571830986	583.688131678	455.990789305	525.156013156	547.988694178	663.465907473	741.720508167	557.497933315	722.204000567	1870.49695564	1646.23347398	1639.44820005	1544.34534834	1548.68612733	1809.71086957	1877.69006775	1594.92841586	1022.92399611	989.496804184	1022.19172982	1052.80639634	1011.59834025	1173.94539249	1095.03865074	1005.69805425	1223.71440762	1960.38500215	1130.57142857	2506.13732004	1960.60070972	2058.3956855	2155.86985284
17.25	660.591424064	902.658315936	621.59543502	695.446919294	374.742214796	972.68202765	634.060283191	510.416048844	885.561636413	226.429542429	466.494268112	802.315951935	792.339379221	728.365930599	643.445764924	601.376617614	408.48806366	432.572146948	582.096430095	445.36737299	507.684703877	533.224169354	682.809229038	718.700902151	594.36768343	715.552679702	1853.24153758	1643.69945432	1626.84005487	1514.32747875	1551.44850498	1832.21212121	1889.62256089	1544.35568263	1008.60002757	993.212847966	1065.87333688	1042.24239853	1059.46298343	1101.71783646	1076.79977644	963.64024733	1163.90645252	1974.58662873	1066.26155581	2509.98758792	1948.93243243	2024.50217666	2153.08253669
17.5	669.088425273	868.123933543	662.761390167	692.068315846	360.380024361	944.96809681	662.098786339	523.43246532	872.447704428	218.959277358	499.643837869	783.448722396	774.001278772	710.15231925	634.227932035	584.895814339	413.241583865	417.863250324	575.456733524	437.819868574	501.327983952	507.253968254	679.382687927	704.574850299	617.51417116	698.401810979	1779.6839677	1637.73741917	1610.2827254	1502.94802613	1545.98439242	1836.46781407	1845.86012978	1526.82706767	979.37207674	1012.34621144	1050.96530476	1025.12128146	1062.31390135	1103.46470088	1072.09900155	885.125195841	1126.91469798	2071.38864109	1070.23929934	2519.52288488	1984.85608011	1988.99787505	2121.40081191
17.75	667.935116177	820.55867169	705.195267845	715.335900603	327.196149218	928.197005737	692.412470024	488.874177806	864.080544218	207.611804767	524.044845159	821.919595681	779.932035836	719.715654952	643.595692949	584.420481928	401.328170105	400.399661304	578.609123823	450.023082842	503.023382585	495.48899929	649.781709231	707.70212766	603.937560437	676.246477871	1670.15098182	1654.89130128	1603.55555556	1544.47704848	1560.99498048	1812.80762423	1745.06589595	1532.92486896	936.396546923	1008.26305834	997.019984013	1003.18784926	1025.16	1100.16419612	1060.43253912	819.49708102	1080.30145589	2048.1428983	1083.34661355	2496.59292158	1968.39675075	1958.96840307	2081.44883595
18	668.877486307	793.071935439	709.931394183	720.316374396	337.340915893	938.20863008	666.905327926	483.422315789	886.247124103	207.809697055	520.583648576	827.365086652	768.787775891	733.245944703	670.730349345	580.727355141	387.063284081	383.843837144	577.688156774	462.317823544	497.364692547	495.984311528	621.521696391	749.302273988	566.552631579	658.658807018	1639.43510577	1685.72687962	1594.9704918	1621.18332155	1568.25179459	1723.92182235	1696.02501777	1537.81480953	951.770613253	986.114627887	962.401691332	995.19368035	1013.48376445	1056.32441566	1047.41566769	830.632229085	1049.07049388	2022.77796706	1108.89919865	2482.10775803	1892.89313836	1898.3549201	2105.54724568
18.25	664.77903514	812.427740492	688.587384833	695.623809161	353.089408528	969.334379413	618.970979952	537.209258385	891.274993227	212.917902191	505.877842755	797.888782359	744.422835736	692.901594283	660.366829001	573.126989502	380.222912047	376.564638511	581.639549793	452.446497306	487.795046968	503.036212484	632.099632041	768.403100775	546.649079417	644.37752809	1661.2072227	1685.19860433	1594.21881838	1594.02031603	1547.93851267	1638.63377814	1731.41351661	1574.6866015	961.929726715	979.778870511	955.632680261	984.181973273	1035.03010033	1057.17342342	1058.70655669	859.293450525	1066.02474691	1990.86153391	1146.32627297	2512.65702081	1889.67606035	1820.16504718	2147.35459561
18.5	664.408380053	864.860986547	684.160363301	687.198778981	334.606413125	970.256754865	605.837776517	577.414473684	915.340659341	213.986061727	485.187100795	797.298329356	752.685823147	671.826957741	638.926795291	584.579835169	389.168101623	398.012183029	592.758139535	437.490500194	475.870596693	506.74725588	661.502645503	752.285794655	573.589345172	622.791892663	1664.44561097	1670.42766048	1566.22468793	1526.71797817	1525.30870417	1623.09967141	1798.01244393	1592.7957993	909.147982063	956.548152459	959.697099893	988.643936124	1026.16736636	1112.59038902	1072.5186863	824.343249428	1063.69886933	1939.82337662	1129.72522137	2485.59030776	1927.12535776	1830.13485714	2194.61984483
18.75	666.14577429	893.051050216	675.796246649	679.945790081	328.876761086	975.910627007	615.574587182	550.24524484	954.253016949	211.610365896	471.046142035	801.942163513	767.047452508	695.174779053	631.015594144	597.853116071	390.931730836	404.042458101	579.528439059	417.876719307	465.136040897	526.26370537	669.97636466	748.204857738	601.889071938	630.11015636	1656.20659971	1686.68136776	1513.6345733	1520.20187128	1530.76102281	1610.70484939	1824.31479897	1598.35304223	851.352569387	894.876269489	955.188766724	988.72264631	1026.43843181	1128.01580135	1059.19955282	789.050852233	1056.99336814	1962.18926996	1052.39233371	2364.85517241	1922.34300197	1876.64988043	2284.05150215
19	670.137661557	889.23815237	667.660391398	679.51417004	324.821954938	967.686940123	621.099520722	526.26039783	960.402130856	212.852788874	471.724583805	791.556439582	759.679138989	710.842947833	635.23253562	600.122179799	385.05757688	389.795203217	552.325408192	420.161157025	466.512717919	556.713073005	680.927272727	724.49212763	593.974298743	650.611807806	1668.18450927	1696.9580704	1494.46953651	1530.1554169	1563.01920401	1601.12566084	1841.47147579	1641.43891533	832.136828824	852.155409444	927.732369865	973.857061178	1061.97396052	1091.87385094	1064.38544739	800.588117966	1081.10114585	1987.64691943	991.483288676	2281.49306711	1882.83242624	1832.29881154	2307.07592543
19.25	687.625176069	855.703786503	682.17194303	691.785158805	319.807681032	961.683268047	652.870990533	519.314015376	945.63032134	209.967744227	478.987717265	794.502886623	767.661210196	707.554487179	654.457265569	600.563699277	387.561077801	392.015828151	531.354390032	444.166946634	479.736125054	561.967269105	679.822070145	698.581476811	582.374757819	652.882880319	1712.33725832	1681.60835804	1492.11460208	1513.80297824	1565.03380833	1596.78514879	1819.42263879	1678.89470622	841.873006993	865.744483159	902.327126591	967.966728811	1047.45251397	1057.58334522	1113.29906806	820.715284715	1066.112	2014.97852717	951.311484753	2293.59033468	1844.79200571	1767.65445474	2202.43383653
19.5	707.320534346	842.155261324	685.323602394	682.384504192	333.268977622	994.178466695	721.791262818	489.83775351	934.835629518	204.756148981	485.33983096	792.074436827	767.924213965	695.774930656	663.081268012	599.423292538	392.991271913	397.940682708	505.95920696	438.242609582	494.916180447	551.254896435	668.530853762	684.002783577	582.276753783	672.234796106	1735.98391729	1672.26312106	1485.31361271	1500.38585026	1532.92333287	1611.35867948	1781.38584475	1665.31597769	836.55130674	895.735122021	900.46659597	983.776675641	1001.71246714	1066.10180995	1133.58723047	807.951515152	1037.49795169	2039.14631714	919.279105956	2279.27071517	1852.18014965	1759.39388818	2073.72679651
19.75	694.959560208	848	683.661639746	672.707249924	344.246814219	1029.92741555	745.341027445	459.820451062	935.073224044	198.246648396	478.607414525	787.066101912	760.998446401	696.55551717	655.096517706	592.8125	391.254358807	404.836728838	497.605504587	430.37221865	505.68463188	535.713517339	667.007818053	681.017250974	586.32457838	688.870840384	1693.9150468	1660.66685346	1467.90013717	1500.4027837	1488.54742698	1608.6020808	1778.06763563	1621.13526012	815.204024595	904.607837272	904.388059701	983.059496568	1004.46007817	1095.74098685	1098.75063256	776.745936698	1033.85609065	2059.1500074	920.486661962	2200.00554862	1858.3853211	1784.57895482	2002.53845118
20	678.749403341	864	676.151005953	679.560349854	340.780996524	1077.39378673	727.821368005	445.688073394	907.036608863	203.803726355	464.288454162	808.643842616	761.265340244	728.337304243	642.063736596	594.277630416	388.413359528	415.660921164	514.094629898	434.503429533	501.165806081	518.821352313	645.328009127	675.290223033	587.625692137	685.062571104	1647.83010909	1609.9378882	1447.75166297	1455.8487106	1479.11185682	1584.94091963	1787.88690133	1587.44919942	814.544640358	896.928446771	907.762625586	913.930559541	1007.87929589	1104.43570003	1063.5671705	768.585561115	1028.67315398	2097.32929468	965.905550007	2143.1104934	1877.10774507	1812.25859854	2007.14569446
20.25	661.410724808	866.786303284	653.48125937	685.839785024	326.082073434	1136.77350845	728.090242527	449.681981471	864.692212608	211.945097487	457.110656669	817.275884244	757.022427551	736.15697713	649.171729323	598.300953612	397.690104995	412.108835905	510.991135259	430.481467231	481.588361147	505.001979078	619.113055752	639.319625122	576.668689655	671.583238958	1577.38755568	1561.95730337	1439.80592695	1403.04886736	1459.96048421	1584.29589339	1789.84426347	1589.82484259	848.037662697	888.976445396	913.975993598	880.13867576	966.112209383	1084.09070295	1066.57066517	776.908218018	1062.34603939	2135.52068474	1045.55751207	2168.67694873	1929.9937624	1814.27069794	1981.28220362
20.5	639.194671511	859.839328537	645.094363521	677.723746742	302.230123457	1133.04932454	754.08440367	464.16319592	834.884346275	207.323391943	451.254172628	842.270240996	786.88459493	725.183973381	660.885338203	602.562909091	403.110574435	394.872737719	495.758863212	442.004119464	471.130459688	484.783200908	620.391799544	612.387780723	558.137988362	658.980636042	1498.50281264	1562.69962084	1439.41082715	1402.14350797	1405.60301297	1643.13476906	1743.28079527	1560.47902806	888.950594822	866.651128044	912.94017094	904.065338874	924.577348453	1057.32218285	1088.24577227	794.495360457	1096.30956768	2120.52985628	1076.16869516	2189.54239644	1970.48577177	1809.96252129	1913.28565646
20.75	625.542458143	849.775290332	688.982173306	662.367287331	306.784580499	1085.03960812	742.82419446	484.198224852	781.857260953	204.577607056	454.915987509	860.443254818	828.337762538	758.294113699	663.422062724	603.008872823	395.855223019	374.35480226	504.686909778	450.747600519	470.322432587	480.59031339	634.513764085	641.117688315	544.323545706	648.854302755	1435.83995344	1584.92711124	1431.1636162	1420.06764116	1376.3109185	1699.09085948	1709.91665465	1499.9796067	902.609814064	851.744581818	867.818303631	918.688863375	934.28691158	1023.91792533	1093.65476359	781.560640732	1079.58316633	2137.60692641	1028.11180833	2234.87359199	1954.42285714	1758.75149786	1948.5394236
21	619.601333827	858.912843397	714.961488401	654.171362184	299.020224719	1070.99692823	682.501123596	508.411269667	725.486090174	206.762654668	457.568521439	825.46007199	838.505116519	777.42606849	660.126067381	592.28788379	385.62734362	375.281879195	510.634897988	433.61825407	488.647050462	490.409584214	624.551103613	664.819827346	537.893029011	632.44112255	1420.98338109	1580.64169927	1395.43469304	1393.76894692	1370.07374549	1657.21067606	1727.13150021	1456.87011133	892.384243262	889.688178184	824.22012495	914.890965732	939.85456564	1021.79006772	1069.76806723	716.750387597	1056.79649272	2126.03472815	995.992083687	2276.89786881	1889.78883392	1690.04677374	2006.80053836
21.25	619.923264312	902.703614458	702.341227646	661.019752517	282.654639175	1076.83545497	659.922478427	529.508692984	724.118702553	201.517948718	460.099992114	802.225656878	843.364663024	757.148261474	659.95976875	590.348271685	390.136907439	378.735052586	502.273066973	414.819553721	491.357429719	483.748506401	610.976054732	644.266367587	505.073996946	628.824245858	1462.52057168	1541.8265896	1372.28784119	1345.69766115	1372.24636058	1612.8104433	1752.58874459	1413.0131636	863.242590251	951.784881984	836.240396199	912.832064359	905.494801911	1072.08180656	1029.12605992	680.115809087	1038.18280028	1969.09085519	1015.60369056	2227.90069735	1852.96698861	1678.3833784	1941.45808545
21.5	623.622522047	905.711487337	700.703819662	683.160558847	285.690282834	1084.41981528	681.779785432	535.406162465	769.564689655	196.357936734	465.351041352	837.859123683	847.695961995	738.45532831	676.032933888	600.055746789	410.434425528	368.701159174	510.7968	409.845994832	456.179053085	474.968625214	605.578662102	607.995513809	467.064395513	648.830725462	1525.17489442	1526.30077519	1368.47397564	1346.32835821	1398.46537009	1610.72843712	1751.88696655	1362.61729115	844.570631711	978.254143646	850.680583434	908.457454441	883.759843619	1097.0972341	1028.01695394	719.725125268	1029.68185727	1840.76938628	1032.66914074	2155.8101072	1822.13177076	1683.86238401	1827.84356328
21.75	632.161290323	874.393964795	716.54921397	674.522821577	296.089485459	1108.57430168	693.51848208	530.053109474	810.515730183	196.113449222	465.991349739	878.704015455	831.808062098	717.343094842	691.017928776	590.064657719	418.534857732	377.209406495	533.062857143	412.677809205	440.977385863	474.111566163	598.702702703	591.919654066	486.806167401	672.673066064	1596.95598566	1511.01188977	1377.2351727	1357.73248045	1397.77111111	1592.0151885	1732.11461155	1320.90058647	860.006644518	943.519725557	824.413884825	908.856251772	877.61900792	1077.24223602	1056.19742008	771.107344633	1045.70539126	1836.91711763	1029.66836446	2145.52370391	1752.46432616	1698.54247813	1834.76579125
22	621.034857887	837.566051882	724.75332952	652.183215493	328.896618357	1162.79484763	681.19057695	533.211796247	840.762846936	198.086130086	466.873829906	865.073778809	806.331375291	703.20011156	689.213700919	580.61784897	413.952238806	400.679776087	552.362120994	412.966373513	441.595875698	470.499006529	584.130960854	578.768328446	527.787434265	674.727298404	1593.91510251	1467.11042514	1404.32888032	1361.34036187	1369.33742674	1573.94496408	1724.63388609	1314.07819288	870.987498244	887.89821883	795.21819398	898.820020077	871.323327255	1095.12570781	1040.6977138	781.654797655	1040.37943766	1850.80485638	1069.30500071	2120.7903293	1678.82078595	1663.84086388	1883.40420939
22.25	615.854920707	815.290585099	718.258909437	658.319759337	457.225770308	1160.43685242	677.652803407	542.701708279	852.66851749	202.522800257	462.194300518	829.066590454	806.280400831	716.788553688	672.775807419	588.757685042	401.173635719	415.161116622	545.46388443	403.273339376	437.239590837	464.338866629	566.555126555	571.310810811	536.361462533	671.894992153	1542.79772163	1409.89953304	1400.44068267	1350.6255405	1359.28049466	1583.23705424	1711.28282244	1294.4938704	855.709416038	854.448421359	776.62330696	858.739631336	869.47008547	1122.4932684	994.846611851	765.707401033	988.52013809	1810.04837075	1123.5864047	2043.77312098	1680.29621125	1623.04723733	1897.08155208
22.5	633.016302306	814.573105955	693.271698113	671.204903678	588.811188811	1121.16217349	700.292792793	545.962891875	868.871674707	206.304874613	452.937757245	818.386840613	806.906255666	698.75348589	666.162532079	598.435638436	389.352758284	406.877959927	535.65595085	381.270600334	418.571672841	447.038325555	545.881160237	595.092662474	530.814059269	687.642331636	1488.75075334	1375.62107623	1423.09887083	1336.08087712	1371.08685969	1592.5724372	1655.19737405	1231.29092209	848.584879535	832.456555857	735.129367831	828.492124308	868.674557861	1093.81921064	986.396064652	777.345012715	949.210145954	1742.2209551	1122.24971623	2048.33560217	1755.88487169	1694.5209894	1880.40432432
22.75	642.166051661	814.763146067	667.838487688	697.51687034	651.076923077	1097.94255219	726.34094111	559.511970207	897.861130208	206.862649174	447.415815635	813.559483143	800.353177258	680.530951218	669.681380626	601.349472862	374.311397095	414.243595248	546.308309456	368.800206772	411.413881748	432.563667233	531.107325383	622.756175855	528.678359343	688.279515356	1450.6183283	1355.60639193	1433.18530747	1347.30100953	1383.42442833	1581.50412999	1601.53815203	1215.4528928	840.595875999	830.343922446	708.252136752	825.749284488	861.809323814	1036.76109697	1002.49372621	808.508063365	970.563855422	1723.79158672	1079.80542986	2071.15503123	1808.98203249	1692.19112434	1825.16151666
23	659.271921107	831.619904414	684.056329064	725.764472232	617.951820728	1086.0280112	749.601250533	563.366631243	864.549805231	206.038815117	457.105726472	807.412919291	836.463500277	715.819760232	668.467827942	592.172874209	363.667981148	439.295419089	553.732007022	357.889162881	437.457793143	439.064488392	541.41654738	625.960197601	520.94556592	651.008420151	1425.69233017	1309.83992067	1379.12124583	1346.0482032	1366.52252252	1586.01504171	1639.37642805	1263.97195033	827.357222844	849.964421114	730.947029637	829.106849315	831.728547392	999.057678546	979.227272727	801.690383786	1013.99077278	1790.38561902	1037.0401837	2064.91076923	1827.51825237	1640.22922636	1734.9059736
23.25	686.473771731	868.132791708	672.716343533	725.094102151	596.381138939	1093.51901566	800.660073467	579.459459459	781.775993355	210.468078456	481.255119201	809.633080955	872.206883721	735.702341374	659.101664896	595.035360679	368.529045226	434.277035579	547.311056934	352.179012346	433.273870783	466.729545455	580.505227465	622.854415274	495.349107513	636.955842681	1431.93778802	1274.2233474	1332.60642847	1357.21629736	1353.41702782	1615.51495378	1681.57343258	1295.03885305	825.571587125	840.643020595	770.953944734	824.669703872	820.719810135	1004.09252164	937.379855912	806.213526159	1017.41926305	1771.5089324	1021.67848498	2063.91965407	1838.16706987	1652.67357072	1704.57119631
23.5	708.178698408	916.090009001	641.068942876	720.653111522	609.694238816	1088.78367347	804.434794868	619.120242506	736.88484347	209.025659891	501.619923716	783.9488117	855.293447293	749.977846154	659.396246745	601.904075298	378.817457646	430.555045872	533.39372223	362.123673997	400.286000286	482.56163219	594.610621982	633.316172356	465.646700788	655.799040361	1462.88904878	1265.86412128	1310.17224749	1369.22779043	1355.23285375	1607.45770065	1662.35148728	1279.5730564	820.166292135	828.175830726	800.338148743	811.923231166	860.03813797	1006.12737051	929.431114879	807.374071959	1017.3511212	1692.72539472	1022.65911665	2040.24148004	1809.89697842	1623.28553173	1759.37662338
23.75	715.960914057	925.885096221	667.526515152	731.325088339	637.150378045	1087.19798376	771.25631564	630.463560684	721.085198054	206.000394555	507.956943408	741.279808268	819.713150426	778.22912858	678.736378646	606.153072224	394.270802139	442.354272779	530.362227744	363.651879797	401.493670886	469.712978845	568.369195599	641.191705459	447.759833218	678.441469667	1463.60116618	1274.36450975	1296.38042269	1349.66998127	1324.33501967	1569.06244022	1640.11781692	1236.99168247	811.010078387	827.93295438	797.584015019	788.735705027	897.188340807	964.142816338	943.42338252	747.924181505	1009.87042902	1655.94438007	1040.44043011	2031.05724658	1757.51672649	1560.70584871	1799.35969561
24	689.341040462	905.493393309	706.062470862	724.661925361	638.388134882	1085.48887956	759.628854314	615.387802071	739.302752294	210.357036723	518.047189301	701.696535245	819.926427142	800.280615385	700.124005487	601.696399493	400.862557177	444.933389663	541.934002869	349.991735537	428.296253932	463.368840786	551.178268251	641.514579518	466.996536916	677.485584434	1465.58662439	1268.12059735	1303.81838317	1340.01603666	1272.56053812	1562.24174625	1615.73386866	1203.1567754	810.316052814	796.623622047	788.539991988	763.930965625	892.129826525	915.724314338	934.917633739	724.401935668	980.732298048	1626.17329139	1042.91261582	2094.30672445	1767.71949829	1518.76258175	1834.73966662
24.25	651.54614786	878.088655147	715.034347399	697.404853919	613.592658187	1064.11685252	784.561324091	607.847668227	785.379272174	208.388902063	529.396230945	709.100250627	846.761895141	811.04038161	703.769302326	601.895450344	398.429423943	442.260419661	551.170191339	344.2438708	446.750323044	480.23211492	553.647393905	603.416701754	494.563192905	631.251488517	1455.46319595	1278.69893078	1313.17569061	1351.03533114	1272.47995514	1587.9439532	1600.27016886	1201.0493702	838.062517601	771.44240251	801.045765669	744.720586123	872.50330753	896.524776374	903.316297558	762.418444795	1006.53426414	1641.15672636	1008.19789593	2106.81913262	1763.41850729	1540.83285796	1874.35434783
24.5	639.014775277	843.805454034	710.839713663	693.305014749	644.324929972	1059.85658263	831.827297259	627.313052012	814.896628587	202.27123322	528.466140331	745.508993082	873.156832298	790.729355226	695.975040182	617.278558956	400.112793251	442.501204137	547.965471836	358.892531876	457.522164652	490.458458458	557.817142857	545.430508475	506.096244784	604.33960114	1415.02097902	1295.04058832	1300.42131627	1386.83126622	1279.94369369	1605.99015856	1597.23134651	1217.56547098	869.595738716	773.409534918	794.097233414	726.180979827	850.952153781	920.430549607	894.601676851	770.907000144	1035.80622837	1732.03014493	989.71002438	2053.09639564	1683.38634076	1591.97254005	1833.26361656
24.75	670.058760846	810.635320459	721.054444786	709.46047532	678.130611103	1007.74301676	841.252037089	650.984206848	819.816878103	201.925351171	544.480679026	739.784080512	887.030915808	737.023876517	691.262557291	608.147942672	407.554937413	441.07024909	541.067009573	372.713974079	469.193301164	479.148839842	558.218473218	528.953686862	511.550846291	595.715939574	1362.27555556	1269.02531115	1277.8430672	1420.27843416	1245.14134522	1601.24807354	1571.98404558	1207.97941681	870.328407678	785.155745896	802.778824466	714.865570051	830.460213859	932.624629708	906.509781844	751.84397965	1001.55102041	1857.62256089	991.326912181	2044.84444444	1697.26811286	1597.24067797	1777.0726979
25	709.194821401	786.920252784	738.251402177	729.395607795	659.478596717	929.910147659	846.000567376	714.255230794	789.922063514	199.526535864	579.41182315	735.088216355	906.999792832	696.037170883	684.132086276	598.621852281	421.971602434	430.535842551	535.706517048	371.790347691	471.097830771	469.643040137	557.693755346	543.903153153	501.862815884	607.098623528	1317.41588312	1239.04144347	1276.32844899	1418.46664758	1227.75207309	1587.44722524	1529.37278107	1194.42652382	858.29473091	772.18230563	812.859592712	734.088556642	839.31775964	879.394508465	885.187651159	735.589919817	986.595210946	1948.42366864	964.186681844	2095.84109666	1781.53277505	1572.9511847	1783.09421667
25.25	707.174119294	777.481064339	748.999285998	745.669524091	632.085177921	930.501891551	870.436415363	763.716006162	753.944134078	196.047190562	592.044901777	755.844057052	931.344686784	716.774830558	690.682099068	622.440786379	423.115115115	413.826432218	520.106510607	363.610213653	460.450850389	464.164854035	569.459119497	559.255024059	500.83700195	625.022247576	1277.24901647	1228.82357942	1264.08471506	1373.08607741	1242.70654628	1573.33114305	1515.44243825	1208.9845436	845.297767794	742.4088591	784.049542272	762.517450245	842.78436885	821.891366495	851.735080473	709.639344262	1021.98614319	1927.29698376	925.198103721	2112.29550861	1794.56331941	1579.64448261	1843.7228587
25.5	681.637103586	766.418617692	757.836168872	739.907563642	641.987688864	924.030747729	874.203977994	722.653614879	749.430867276	184.065510597	590.78585086	783.01984252	920.282202458	726.842184747	695.804605722	627.464948844	426.509585996	396.168350168	508.34999284	359.317941442	460.376068376	454.376400511	591.205977725	559.274361135	512.222988823	600.855160697	1240.44271956	1230.46753611	1235.75068946	1306.55620626	1236.97623707	1541.21233528	1520.38144183	1230.64433949	841.826893782	740.42042042	779.255863539	756.290019903	819.290574456	802.808209483	838.463710816	689.633994334	1013.875	1876.34641176	876.390840563	2048.20275728	1753.88590127	1665.4279643	1925.64502165
25.75	668.037605766	769.051744886	778.843422388	725.164165248	653.847787611	892.636606441	834.157074001	629.711366539	749.037447989	182.728476821	582.022951695	806.920212766	883.786025736	698.660930358	680.669084879	616.844334018	401.553288779	388.659391155	499.455409883	350.636659295	461.836470757	451.130682628	592.237273635	536.135135135	507.617169051	573.877713151	1279.8980449	1237.33033202	1213.24595603	1264.53845052	1211.04215852	1505.27460576	1528.17222945	1223.66458726	828.325207834	728.689058068	771.851653501	746.952695902	819.898648649	818.835702103	827.624982217	668.025813853	980.86142429	1908.38946434	862.868364878	1981.55102041	1711.01847575	1749.51014576	1936.34282615
26	668.611794189	761.451162791	780.633769612	718.878316289	642.557937509	865.693774537	803.128402451	598.10057431	758.663124039	197.965447971	580.623246493	826.324528302	845.442160172	706.59972106	657.337359793	609.412670903	372.858345021	390.861363636	477.909264425	351.321643549	456.340695828	466.774221329	596.726647564	542.933484612	491.841517857	574.444603288	1330.13333333	1228.9307605	1198.10714286	1249.97072888	1208.11082839	1500.75308304	1540.75086906	1236.42413591	809.248593926	693.869005848	740.248246087	768.895185774	852.055766793	855.993127148	823.811509353	628.243438131	1000.18432111	1989.45898778	884.473365966	1929.01920112	1665.53228369	1711.70846485	1942.52936356
26.25	676.092362345	749.092134831	756.13572983	699.071402309	629.26094865	847.398210291	790.821933296	594.374597846	792.463655316	208.078817734	575.660488304	831.387434555	829.754472548	750.437527247	654.437994723	601.969708738	365.385164617	389.109205903	453.090388197	349.595136464	470.265830006	464.404602927	601.806378775	586.007043246	487.638723933	597.216947711	1311.15377982	1231.0323488	1201.40525588	1248.48256146	1217.02242152	1525.54910775	1565.7972008	1284.01773202	822.813375885	669.134123697	733.974629457	794.196100754	849.875122224	861.054421769	832.541489663	624.224521616	1020.58117714	2038.60328337	882.673117974	1913.36552687	1620.92149879	1628.62895222	1943.08940442
26.5	692.030103481	797.322507894	735.185409283	679.94683153	609.472092649	873.481481481	780.168248123	585.399297798	790.274379248		556.480091013	828.095453754	830.182573521	761.01216003	681.287313433	593.525498891		378.015477214	431.634219986	335.286994933	487.528602151	440.469384856	591.286160841	605.09356972	498.284446909	605.549263873	1275.1882302	1228.78019969	1227.6841524	1242.17371429	1227.32968113	1524.87447415	1613.94091368	1269.25404157	850.340749085	671.575938058	756.872630174	789.269750072	787.155468091	829.636105592	852.057971014	654.344827586	996.740065518	2045.52465309	910.352506746	1942.69663549	1595.22515506	1590.21208666	1929.50853427
26.75	712.965940376	850.019219898	736.548510567	698.131512543	595.273542601	899.051361212	782.699800057	603.747828523	760.153997471		566.701693559	827.89380531	828.199136933	738.847910461	698.433198381	606.977111287		367.968095713	429.70790479	340.462670873	492.372254335	439.482312338	565.668676428	577.471499645	502.067962523	610.124785346	1252.82060287	1174.87763233	1223.07028843	1242.20821838	1249.17366629	1476.2993272	1595.98839234	1190.77094644	855.950352609	705.709351676	764.478489548	769.758470895	740.450839329	818.133945217	834.012593017	678.875669417	975.130737943	2046.45101179	930.811309867	1995.47742933	1598.5557645	1617.95683453	1938.92200519
27	713.592802296	864.619876474	746.090541766	724.428939427	583.292669278	885.498881432	794.787913019	648.168974682	729.346095159		581.631686403	811.117667238	858.333192746	742.093862816	692.381224808	624.402866242		370.13587872	437.381443299	367.005181347	482.61233794	449.585012773	564.356871036	554.95033066	488.655448276	607.832413305	1249.90832016	1115.91580129	1168.77957212	1246.69238463	1240.34276113	1435.67079309	1536.58675799	1174.24982115	856.138638569	717.715591091	748.454642476	756.938131134	736.412946429	839.654830952	766.790486976	698.292517007	987.001562722	2062.00628033	911.24936025	1974.67112598	1546.1774676	1658.92052699	1902.24149614
27.25	698.072627019	833.303472118	758.537284387	723.607115236	561.590221936	876.508862745	815.261399037	680.104658583	711.453209483		568.696601942	795.189864253	921.348355115	765.479114533	694.274174134	625.274885845		363.745095231	443.050574713	383.858370216	466.608969766	432.504330541	591.984090909	577.624296963	487.916839917	580.915935466	1259.12712597	1110.26018545	1157.50855881	1240.00799657	1215.34372805	1426.62027725	1513.59907834	1199.27986151	856.43599493	693.976218787	743.281488422	757.109166547	731.755377478	838.092752801	737.961363636	687.173794879	973.390685088	2100.40224123	888.93028539	1915.46271991	1467.91464821	1623.08678923	1874.87813474
27.5	686.445196318	805.410769665	773.832653061	723.566894097	577.058295964	919.66231945	828.753590218	678.298277552	698.176939203		553.717277487	809.505345688	950.249697503	754.701937407	681.898211066	622.189567688		347.092303323	451.45990324	378.798690242	460.646016424	414.538571838	586.499427262	614.532047646	492.912789078	547.064364207	1299.80140187	1112.79750779	1134.63692136	1233.7770055	1208.22281917	1429.80349345	1485.37541624	1193.21375274	870.454800674	685.099839205	756.49704142	751.822401615	732.044413212	814.386285714	757.884401313	652.439579433	933.803853397	2115.45681884	859.86881473	1940.75584816	1528.13391053	1551.13035996	1930.26644916
27.75	693.947964685	830.744127163	793.235453315	738.09132555	607.099790063	944.582225332	819.986394558	689.932540238	700.355332776		558.06712963	836.184484891	945.559313785	731.956651719	636.127100692	615.881918819		332.836501901	443.328635122	381.552402031	452.046318799	433.564647185	562.789302391	613.254946297	482.949176014	519.212517781	1337.63788623	1086.76386153	1104.27032267	1204.59569584	1211.40832396	1436.2042042	1436.12267125	1159.91840253	867.484840056	674.04211431	764.354972561	722.136837595	753.928601428	821.404515121	789.055144969	638.834210901	938.030532173	2138.30764824	860.086807539	1964.36190743	1636.88259688	1529.64187171	1943.12005438
28	722.849940547	853.183268131	816.898974312	746.11153339	624.975233194	943.553114703	818.410896708	698.511805999	757.46677787		572.499593958	812.423284359	950.495638126	720.979266348	617.482678984	610.358986447		322.90513041	435.229505835	389.241956579	446.054271357	458.70997151	543.307911212	576.877237491	478.841578655	501.290194409	1326.71639202	1091.16174402	1103.11418685	1171.1367607	1204.81441847	1446.87022901	1398.61853884	1114.12037037	856.005644137	660.493069012	744.635704698	694.944220817	786.665539112	857.841260826	820.92395329	657.165638893	961.206512425	2195.25908419	841.046548043	1948.2915093	1625.16235362	1599.93141877	1824.80261011
28.25	715.620972836	855.919785341	791.004614715	727.079551363	656.838565022	962.622141153	806.432872022	714.220540843	803.503928171		589.718611987	758.532269761	911.336002912	720.548914088	636.703505645	616.49556043		329.589087809	432.234776229	378.897637795	458.913708514	457.985652798	528.794732322	542.980514863	481.081683858	480.176201373	1290.76321168	1134.1777904	1078.97962601	1163.7910621	1197.43436924	1449.19502528	1391.71035482	1096.0093622	873.546501826	691.167714578	703.384698131	687.325148057	802.858912982	868.91567645	830.88297568	676.009221902	949.103768116	2161.28949665	790.013252665	1949.08682845	1553.66251809	1631.40970428	1753.4331609
28.5	674.938008766	882.546938776	749.202700364	682.950916617	673.070548712	969.818589026	785.1161208	727.708846585	808.146062718		589.988089161	776.423318386	833.040521842	729.267700607	650.721996692	620.375065921		337.410902944	427.900978699	369.485610105	471.54704032	445.850099744	522.60178243	521.249116857	462.86331533	457.478867226	1247.63972286	1135.9662067	1067.53338875	1153.91394148	1197.2545045	1439.24339057	1430.82798165	1081.80956484	861.381210856	709.806932111	673.414718846	691.495356479	813.016949153	839.679545455	819.278259633	678.08797153	904.675139226	2127.78914196	763.831548894	1998.62639821	1574.86990125	1569.00810695	1811.29430938
28.75	684.928702011	887.879590608	737.729528767	663.937271951	686.425470333	933.874529486	774.282306163	735.589023612	783.47245409		536.318344608	797.934901223	808.785064624	738.461411813	665.421020283	611.619557285		343.33982808	437.653025937	372.753076722	464.914548327	451.118392933	527.144238976	508.282326369	450.932962448	448.761363636	1205.36416185	1096.21840698	1092.13838915	1124.1105542	1186.7749577	1429.5004769	1428.31284271	1097.27703875	831.214114326	696.144026187	671.905452592	667.645147376	814.418722684	832.979823814	804.356379187	688.85562724	865.090129981	2097.00856215	769.091116173	2069.26982348	1654.17166015	1521.03771429	1861.37396273
29	738.650774732	844.124982327	729.966113786	694.666071163	702.354029432	906.304323414	773.506923626	761.757847534	758.411235955		515.231889613	783.929683208	810.721734641	766.91399128	665.353846154	622.367311828		353.169344519	441.2283326	365.92257045	471.670853183	466.120315865	525.9673446	516.813433898	471.795673412	459.830969775	1177.29363689	1082.86363636	1113.86525021	1087.62855485	1192.05004265	1395.52583253	1372.21552723	1113.29960521	842.587937579	678.084770535	660.632487858	656.843808698	801.718877767	858.104780991	781.489836816	710.916798846	842.266995217	1989.7322468	795.589388697	2135.52029209	1676.24605587	1519.8988215	1825.70719061
29.25	757.718855351	833.052720371	704.403218675	685.988193625	702.007555618	892.349188584	775.589656634	772.168462292	754.623279099		558.364401684	790.838920094	798.454415547	778.938872404	653.799237611	626.16286645		363.285654068	432.038985237	333.791742405	482.700085446	470.907438955	522.667418582	540.337186355	478.929647547	471.534883721	1150.48549267	1081.39008288	1106.84861878	1059.45470134	1176.31352718	1371.95165014	1333.50928306	1108.98641887	848.644444444	659.617987152	640.112795956	699.673027627	791.064209939	867.253891877	756.622323075	698.144072604	837.181559476	1958.74429224	835.230484857	2129.75223214	1678.01283331	1569.93478877	1755.22252301
29.5	723.344451572	857.618343642	670.562535803	664.077875555	709.474835183	878.489949749	757.085624733	769.309508615	748.535274356		641.170731707	793.745510126	765.976133652	755.46249601	637.734096484	611.698957155		368.842711181	425.697459584	304.598524763	468.351079137	468.662569673	533.557966876	550.038249044	468.819007687	504.816186948	1105.98870056	1091.86089907	1097.84272791	1048.10804598	1141.19280351	1366.83991228	1320.45003615	1098.78735132	848.072624113	638.409774996	634.976668914	717.505475504	793.098925947	853.799116683	742.907166357	655.094339623	812.588623012	2022.60478865	868.846823697	2006.55722934	1677.98695463	1624.83075158	1752.1551065
29.75	703.271332694	881.373303167	648.667946959	715.356918943	706.783291281	871.971914057	753.036168692	744.199607513	740.52447946		716.429108604	805.730989824	747.375174338	727.048962486	637.385885127	610.168770764		361.190665908	425.502203938	311.294273244	463.482380127	455.720488857	541.233548387	562.529797548	456.512920799	541.771715721	1065.42305442	1095.3921318	1119.32605654	1060.38604651	1134.57651246	1333.40944018	1306.81438515	1090.31486368	856.219563688	629.317702227	636.170903191	686.029237227	794.787176952	842.938565087	752.571346623	644.932504697	768.401975022	2038.83148688	853.514293965	1833.36256324	1625.24800464	1617.13149935	1777.42333971
30	699.130544395	901.275492958	662.912417354	764.85300207	701.413575927	859.832610217	763.578231293	709.879059351	769.655095497		684.102846648	796.734153959	742.619428571	735.722533918	638.51344086	601.88414225		353.931888545	432.445977011	333.069337843	477.806341045	448.031886121	540.785986721	583.1395053	426.255159994	537.754765292	1072.54561151	1078.21796677	1136.46024063	1071.80747744	1125.24464487	1306.36484832	1274.98209938	1112.04124893	821.288060117	638.036571429	631.041960837	672.401769154	783.932838953	848.483953422	746.242820586	660.90245634	746.936679977	1989.89220872	813.223838038	1751.34657343	1561.68101845	1582.65112312	1793.44093313
30.25	686.99927925	896.308712692	707.932017972	754.921533556	727.848231511	868.671477879	755.41588386	700.71016111	816.688075956		603.991516437	755.60410614	694.943668319	759.059649123	613.777395493	608.919922128		354.933715925	428.182342758	351.088953031	478.761438849	449.178586724	528.314529915	602.272276526	404.378031781	522.170842825	1116.58746925	1073.94240542	1123.30919684	1057.26364159	1115.38557284	1314.34343434	1269.01271676	1106.62306468	761.948514851	640.173706127	633.862837203	680.662156326	759.950282486	854.087427025	738.170578134	654.727168294	756.350937455	1969.17914636	779.9714856	1767.43595506	1577.0938089	1625.51023329	1849.36510963
30.5	688.50604532	841.75780698	738.71282867	739.918781726	754.287316048	921.019651881	726.712919343	706.063069376	834.133783024		578.69962169	761.492290335	675.52517321	731.52020202	602.810040947	601.234850217		370.454545455	406.468534546	369.287866772	466.092272203	466.27849555	509.057208238	593.262138687	412.422138575	494.07513622	1120.27114682	1083.95863437	1107.5863611	1037.31359745	1103.58169935	1330.13640099	1265.16948907	1093.29896001	726.783244307	633.342501829	652.90712743	671.689949385	745.357596276	852.285714286	758.103754657	636.72701025	772.547563805	1960.63259065	739.664984864	1780.6227209	1649.02492754	1679.55370237	1867.83301501
30.75	682.943294472	818.624683722	735.054106729	739.745260664	758.2253324	966.590737372	713.199661113	693.514617429	862.801223242		560.907086614	783.232649991	654.667343829	707.656998739	595.505634055	563.264961277		380.493889591	398.215331611	375.572136708	457.478867226	467.220926926	514.787913019	579.962269464	428.927079009	469.361339767	1122.14805232	1091.89231632	1079.11750069	1041.53775744	1093.11820098	1321.78406309	1242.27770628	1109.6299269	717.417130145	634.032890033	650.198717949	666.414793741	732.84601424	857.279819107	746.942359439	611.788218595	754.672748005	1887.75750643	721.899886234	1790.96723825	1581.8636234	1627.35909091	1811.04184157
31	687.611164581	770.927710843	704.645251676	720.417585832	762.856959177	1008.71746629	712.486501847	668.548469388	916.104338122		513.179456193	761.66223457	644.628019324	722.338642268	618.051207023	527.633484163		364.75	392.332805528	367.735779817	451.673035483	437.754166073	541.312473332	593.748621518	413.541202673	466.278891258	1156.18305183	1072.15566836	1078.32243767	1048.27159433	1070.34365719	1308.22016349	1220.80115357	1105.92184571	704.390794861	625.706983655	624.760986066	676.157516528	706.653878702	827.798692067	716.512498215	589.144904687	732.698485282	1842.25	741.051074121	1817.36530641	1495.83437093	1577.04486996	1739.16628144
31.25	685.993871636	737.305752338	677.899587213	696.672863568	746.974761638	1024.62282181	715.437096543	675.26058906	937.634772791		503.521564117	695.722757027	718.92327044	747.170795306	670.423312883	509.60945242		353.312598088	374.730270907	361.593206846	440.989858012	432.643227666	549.636520241	600.74182026	393.62869553	472.448350382	1181.40959085	1031.95905601	1097.86704067	1047.11421911	1019.88577955	1308.74106652	1192.89612088	1059.66137566	706.173508252	604.414197712	622.659981027	691.368543239	694.128913444	804.455928797	691.696734283	602.181396697	739.668656282	1872.0514244	751.348688976	1804.37234192	1534.31248182	1594.72827029	1733.86440214
31.5	689.808461675	769.908898604	653.477292202	660.558665873	734.548305797	1027.09691877	755.125	661.009942585	923.106828655		551.076461769	682.820809249	780.936408106	748.481248645	692.14357391	504.559359832		365.105448402	373.961643836	356.873852609	429.60320183	451.540571429	534.949723835	616.242699178	391.573214782	468.457893234	1166.22427479	1006.11273957	1079.54089271	1048.32883012	1016.67589715	1333.38577086	1146.14191324	1035.10720967	717.892563137	590.146089946	645.452010724	707.25439223	708.33772791	833.833830422	656.690598291	607.583024779	740.65417084	1881.05045872	758.949957106	1773.61725974	1575.75319271	1671.18004277	1801.07602339
31.75	702.348247143	811.108234232	637.555144794	642.807542465	721.527483124	1030.21288603	787.779294653	613.182021039	934.900822988		575.645797302	720.338486574	789.242553191	736.897356769	673.101176471			363.159432746	382.016129032	339.2	425.56646569	457.593611864	512.832882947	625.44714528	392.195936543	465.049366909	1151.53737169	1002.68620544	1060.84922395	1067.94379122	1045.80871534	1339.78465313	1125.87882285	1014.95913357	731.780914737	566.748736247	633.476477684	703.668679896	716.485327314	834.535643283	622.496858938	580.936316695	712.789022298	1933.57275542	771.685649203	1804.42999299	1578.04926108	1730.61897267	1817.86253735
32	682.004100041	819.831751877	676.145819004	666.034692498	707.005326605	1017.68722776	791.098623853	647.800336511	999.736983209		550.102007239	721.577642196	816.743169399	726.918201916	642.026557712			347.530216648	375.724948575	325.316375199	410.01300766	439.780428222	500.761031519	592.844990009	393.925241495	477.383199079	1154.80742799	1011.325	1063.83183857	1087.86273084	1021.55618939	1293.47345315	1141.78003188	977.946072685	748.977727657	528.037492677	615.369330454	687.538684439	702.957013575	820.064220183	611.421181204	567.901634601	700.388372093	2003.67094516	770.332610894	1836.00056267	1568.32051096	1664.62745098	1770.55724251
32.25	658.984845251	803.736120921	697.839421762	678.877990431	735.348173037	1008.04485562	766.025056948	704.425770308	1057.93211781		529.251644168	708.739449178	869.954692557	730.060751017	674.698078115			339.844610821	377.633664793	334.289996056	396.409845449	422.47042012	478.783373528	559.111994322	381.388300836	492.899171665	1154.61130334	1020.1590041	1054.63460737	1072.35611717	992.787406042	1310.73534247	1158.894888	971.559643576	735.561398601	522.79341446	619.524295302	700.399257461	694.692869175	836.06833713	623.646421443	575.56201882	726.89738085	1992.87920906	756.741418764	1815.85724322	1587.50989957	1627.48009702	1741.85400464
32.5	661.978795398	780.797592175	677.863469023	698.71372794	754.154241645	990.916953933	743.518702887	746.780557769	1077.53408616		531.938561035	710.605136772	994.427098675	746.014464168	708.322051713			332.908908909	386.634048064	338.107696349	403.36020657	412.223899729	462.945604318	576.866515837	365.886540601	485.828733997	1170.0089479	1005.52217373	1004.88587633	1047.3064909	992.380090498	1355.43230727	1158.8113561	975.010523281	708.249224697	549.141076992	613.251744498	726.719172176	719.797011559	830.960124876	638.077988859	588.834383954	731.945753034	1921.27171033	737.114903299	1822.69039944	1578.65585168	1661.83876501	1703.41468712
32.75	664.225405025	759.746606335	671.648882625	725.417550192	721.453322119	986.676400393	745.847033595	733.380798879	1061.8044732		555.801767192	699.783544558	1154.11494253	775.539769885	701.469458988			339.80963205	383.953072298	340.77905593	404.950021604	419.410399656	467.673329526	595.281992883	358.922604079	477.973608721	1178.64332604	994.014999292	965.378057303	1017.5638051	957.006965174	1345.64837871	1145.81450448	972.975438596	715.579924083	581.368436449	626.214622324	719.944476576	749.940214326	794.76795659	648.792896018	604.945454545	693.211083708	1842.76103102	741.225759977	1836.25560538	1532.27702115	1622.46945522	1667.79487179
33	661.313939394	757.416913737	663.882246921	720.920492049	719.047885746	1001.84529148	727.216623968	698.816080684	1018.66218676		539.437881874	683.714517437	967.469879518	745.795088908	713.36940133			350.39751728	372.290489914	344.389781406	399.555682794	441.829781147	462.915023408	566.247446084	354.169151456	487.347148778	1177.45034642	1008.12879537	945.634193727	995.322316425	933.160266402	1320.07662835	1147.66019836	961.85730725	728.216941571	592.318533372	642.989388852	701.332191292	756.683146067	788.760387023	653.29034099	618.537530266	664.627540796	1847.609001	720.146494993	1778.36429975	1540.8126346	1541.76940639	1674.70663578
33.25	685.662184659	760.751621173	641.781233128	701.657618076	724.31688896	1013.01896849	690.634675807	696.241032999	988.560559441		539.512007685	689.969072165			687.258254184			355.312401434	362.100158753	338.695824002	398.152339813	459.029037334	460.754878222	545.197618373	347.806757889	478.704	1169.77443174	1026.98461973	933.107845855	998.001150086	964.212439648	1271.89508197	1171.29718004	950.208851605	723.288135593	597.442661913	638.0625	694.273696341	777.400311306	828.571102878	653.153261649	627.192644735	687.422763064	1858.833112	667.57218335	1749.05440742	1550.87242081	1480.63215259	1672.95564626
33.5	705.284951974	764.786848073	623.378560331	693.829984075	718.873492286	962.026711655	654.191584087	718.440611415	958.132128741		591.795899772	702.05719022			670.143293399			355.089560753	364.301708898	341.501128369	394.924010402	462.982446043	456.184765457	545.455376267	342.156267566	483.876692596	1176.66500513	1002.10048254	946.512359551	984.641025641	976.452119309	1232.63920923	1167.9326951	937.116306426	716.499647142	607.292493022	627.071930773	688.759141033	783.649023493	835.379152348	658.142220945	610.942422045	697.818340866	1842.79339085	658.711825156	1799.8211725	1530.56037242	1474.43629009	1660.85428923
33.75	706.349728299	752.744815912	628.813141684	700.525933369	721.731727807	892.338565022	640.277588168	714.93557423	943.552572707		613.556095192	692.301039501			706.306340537			350.368220876	362.443293034	346.764938142	385.707672525	472.384758099	449.882086168	539.596142938	342.65328874	509.165596919	1175.0554995	963.902989284	951.008044383	985.335821967	939.07796802	1215.25881388	1129.2524035	898.838672605	715.101858321	591.351475222	613.564751574	698.291583452	753.451689805	806.155593413	671.060567194	593.742889647	671.183416726	1866.10912215	685.465029974	1831.04286915	1558.97188755	1510.86138049	1670.28065877
34	713.825974026	723.640198885	652.490356905	703.465589769	718.694297189	868.089641122	667.657338664	708.033142129	922.472035794		630.422338569	695.077398015			698.9453125			355.163323782	358.445694505	351.555145605	375.469734004	476.499571306	447.430604982	520.737572582	347.755102041	507.980599144	1102.57741796	953.503878155	940.709990301	1006.67700258	897.342991052	1242.78170648	1114.6289181	875.534507652	706.28151913	563.239904988	605.707205387	705.385899281	720.029399293	811.232346241	683.249248389	585.78785704	671.203661327	1885.2539074	697.20901055	1758.22247191	1579.63488608	1478.32803323	1683.96735582
34.25	711.505713732	726.777004968	647.218517732	710.67583009	703.649978965	906.066076199	703.481939847	705.939666059	871.123427117		602.118822876	715.654908627			640.277905492			374.105563481	357.072596083	352.812657891	370.962962963	462.383884892	444.957407142	505.205667669	338.238738739	486.118122744	1035.77380604	939.47311522	952.431218417	1014.59440559	875.827280526	1284.20010995	1109.98983887	896.284204345	700.229055007	553.139841689	613.953135582	715.41297721	714.856333239	804.912300847	717.016558675	565.078038874	692.600758239	1882.00701754	708.839849406	1680.01577465	1558.46104558	1404.3268842	1645.76
34.5	717.654993515	741.563257256	649.969476897	711.908862456	703.019036954	919.294117647	709.992908807	683.818589026	828.567443158		529.24836212	700.21483376			592.39856189			383.72561147	344.975050186	353.171244579	368.095753776	443.67278418	436.305257207	517.612328573	319.215708119	477.917496444	1010.50962367	922.565443554	959.005399419	972.493777714	849.531987007	1277.47839127	1080.62101501	916.612344265	711.543463095	552.617319234	615.275641026	733.543190551	732.431509724	770.063420159	743.993177942	549.00808396	731.626408099	1880.84697814	724.297793594	1632.06265734	1525.30816531	1382.52787258	1639.75118837
34.75	741.317507418	757.498041579	683.917995444	719.848988764	728.792931727	881.860815047	718.918857143	651.001433806	817.776533184		482.305676856	688.511912866			587.00374933			356.143307538	343.167316299	347.289393739	364.033932423	422.051766052	434.968954714	537.715258083	307.122005883	473.64111349	993.210823325	925.04080192	944.321909255	923.172413793	830.214143709	1248.57915585	1064.68650679	916.24877061	722.153846154	549.152703506	609.971952535	745.485236929	764.577407041	747.768256228	722.077683818	557.72348376	772.681082629	1886.21514884	712.512776588	1581.43379252	1483.17489831	1440.20657008	1669.97225999
35	726.80955025	757.071783937	704.691552063	750.506704057	742.590743338	864.621097046	743.09033189	658.061184395	842.963636364		583.748778786	715.239263804			627.767123288			331.774405955	361.979941003	333.413990673	361.148819012	418.735476431	447.661826024	538.094883188	311.765870211	447.675972805	998.523474178	911.260485021	927.320011258	923.405894368	848.580858086	1200.84535798	1098.3812709	871.963534774	724.722496822	552.875843851	638.720955483	745.76590183	784.792731403	751.261219793	699.220509866	580.631272727	784.308366185	1907.2979066	704.044102713	1580.14572155	1414.83914248	1498.98161818	1684.09118374
35.25	700.824767802	724.934558304	716.009953478	752.446518306	698.512813331	885.725182277	737.538154329	670.551772453	885.731744919		781.268588771	698.16107088			671.059097525			342.587836884	367.3599079	336.668952783	355.679266896	450.526677156	456.05788055	522.152053432	312.149040482	430.908310685	997.771815953	859.127293254	894.981939428	927.431775701	837.292447473	1172.14238773	1141.21229532	831.471036366	722.927020591	543.704425032	680.836461126	732.608832357	781.514759629	779.771737584	709.472059454	575.091891892	762.90711321	1894.9587156	702.657134687	1590.46430579	1345.41568515	1478.65581727	1700.3759378
35.5	723.444679352	709.469756244	732.707587981	748.430367218	644.558946354	906.092076417	706.069083643	662.61656051	990.492802236		951.401151631	635.339227548			659.008505468			361.2000572	356.762618979	349.409342835	363.35706085	474.739726027	455.53811149	496.582188872	305.652003362	430.567844926	995.835283919	842.333192508	896.057657658	942.833357256	824.843776581	1171.86349986	1144.37941473	838.758839659	727.266563074	553.163873647	693.820333513	722.482599942	766.597006495	809.321778662	725.259269864	551.592597906	756.897725647	1868.58067363	690.037897136	1555.21212121	1366.05599884	1424.12834837	1680.18700734
35.75	787.647544057	705.411631206	715.570388621	750.016852832	629.950357594	901.864416315	691.314630988	666.051627385	1126.70493426			633.941782356			650.645853659			365.274023382	352.193225331	340.1984	377.209181464	461.620005749	471.278359386	471.2402746	309.437923251	440.411942882	1025.25600469	848.659934575	911.874333801	936.420439656	844.573714286	1169.62901896	1111.98722972	846.15592424	727.337464789	592.086879953	662.273404688	700.48	736.682056366	796.445973058	734.05837527	548.345908299	753.139694101	1872.00701652	689.776233898	1499.09474276	1380.41065968	1391.6532794	1635.66433949
36	796.478645633	673.440543601	697.048742488	734.687163106	642.593080263	882.646835976	688.114383758	671.708438464	1097.39960685			691.692861968			690.895951823			369.829799265	356.413156376	312.946601299	364.552397359	438.748564868	503.620346689	455.674352405	306.40022453	476.562742005	1037.14963821	856.97936104	895.868743048	881.790597058	836.700655084	1171.09118333	1114.1648415	848.198528351	727.358204769	592.496337785	633.792490916	667.833858493	730.451140524	766.856979894	737.883161512	540.491588252	744.247919656	1862.00891445	668.449032258	1469.99746871	1363.08472622	1364.29659319	1601.61702128
36.25	770.532185322	648.116885073	710.565039673	717.084796897	684.565189467	886.301284059	668.68981283	676.614747571	953.099048685			711.778202677			704.352694192			384.043515603	352.230680507	306.21746598	340.068925905	433.544260423	509.707782046	454.085945256	302.245436675	496.228440891	998.424015009	841.289885738	881.938453008	861.268292683	825.884959523	1176.9105069	1128.73125721	846.203257892	717.423441255	568.315165877	635.674281107	670.116021304	740.264556246	747.395077536	726.435779817	524.025258324	750.26037196	1873.4348721	659.617094017	1454.33272395	1394.92660284	1357.22715554	1565.37397931
36.5	882.428997868	683.616158753	727.070665288	730.109235769	703.676948962	911.037255729	646.765517241	668.393323047	902.228369795			708.479118862			672.334728033			371.012380817	338.437848957	321.894540115	340.523994812	424.891690544	484.364677258	465.975139306	302.358916479	482.678190723	962.492626661	820.460468417	865.7232493	863.823461092	786.912615823	1165.3428493	1112.20489075	833.497144531	704.618846695	555.071700322	634.668110449	693.459858238	725.229290359	720.435093746	707.338790751	520.308137851	726.845180986	1906.10360426	691.858483755	1408.2561438	1405.62825171	1321.29009944	1574.73902939
36.75	977.590149516	722.076836158	706.295898549	760.091700276	722.256266629	907.68161435	653.883224153	668.509661159	918.470226447			715.191518783			664.765217391			344.234300197	334.307316372	326.620762712	355.82161235	403.904	461.497168743	479.264081517	295.996638185	476.897260274	949.0911188	833.720309206	866.07846943	881.378320172	754.281174635	1150.04894053	1085.24921136	839.619485558	713.570909091	554.651395848	627.325903048	677.896536982	712.225494321	701.578783151	687.394249929	515.269525703	680.676958262	1873.42120344	727.811563169	1411.22732363	1393.49125323	1268.55416192	1638.41564792
37	917.174693107	714.732649366	674.888723668	761.665328593	758.522325731	905.477675074	691.702896473	660.728373427	923.714325803			724.67159035			653.370629371			354.660163535	340.415629522	329.36165693	357.075194468	389.365461847	456.712125535	475.262544421	298.633596392	475.187849262	934.929699957	840.117580554	881.342035828	902.314697406	775.656735567	1152.72198601	1062.00810654	872.053240741	720.6346508	544.014262368	627.891658806	643.043879908	727.201361316	685.423109843	671.783752696	507.046796256	680.150423425	1792.11084906	724.657706606	1499.59475835	1377.83808969	1293.10909875	1656.55849468
37.25	899.059635288	738.148337596	676.634770251	751.922861307	794.135502876	928.889389249	715.520923521	646.26077193	908.688794326			738.460663507			525.591695502			376.849749821	340.251253318	336.167337088	352.856233729	388.323267184	463.351444588	470.666857716	313.123404255	474.462427746	929.130128957	827.996011964	869.088045007	891.121410873	806.579610538	1167.0615512	1053.78068264	885.513672449	708.854845535	539.066255325	620.085129456	628.208816705	731.841679671	666.8190695	656.06223887	497.892473118	713.4286548	1748.58449362	690.43584167	1536.9470124	1351.45016781	1361.5402432	1586.12630423
37.5	924.801635992	772.155932203	704.323156411	757.747066493	808.713625543	941.15046978	705.023945268	645.662090221	921.627327453			754.496319164						363.164835165	331.08523789	338.654260269	363.215316474	395.676046279	459.781838787	491.407491487	301.751509196	451.742930591	950.134679164	811.204285916	833.330556712	877.728068916	819.138234459	1135.78295423	1048.39931153	886.588100029	714.778664427	558.002576951	589.903507593	656.890792291	713.130666667	661.996592845	627.699157985	492.201618628	716.357500358	1737.60824742	679.335905129	1539.68264648	1356.84959816	1362.39235269	1508.03591837
37.75	991.38121547	772.010254864	755.532175689	751.730668069	771.119820109	925.376761666	680.009184845	635.994266603	963.585043576			747.789687579						350.334768877	321.14881297	336.328183271	379.960829493	392.094171691	466.218861464	499.073947668	280.82914431	412.384582318	973.537748152	812.566261656	834.079510703	878.799193316	793.288406625	1094.58513124	1045.52466368	898.477210245	749.349971639	558.104513064	564.534990543	691.600173085	718.529570274	665.573508421	617.743928725	492.796309644	679.663266772	1724.62512888	667.432494279	1558.00141064	1393.6419214	1320.61928058	1520.53427832
38	1046.94883721	781.801109688	761.044834308	733.304916807	745.985131154	897.013656202	668.232302803	622.665730731	966.057304965			678.516930572						374.847011724	314.396226415	334.726784756	377.19217958	373.606562095	494.965219891	484.577988234	285.74251242	397.597799334	986.726846424	853.491380539	863.296629213	871.809884823	777.979948439	1097.83680795	1026.50501526	910.163972965	764.045146727	531.880781089	574.78239675	687.261645625	717.910278251	643.036227717	644.50844034	486.079953482	646.771115974	1670.70067429	656.617169374	1522.97207334	1387.3567986	1326.64775687	1573.62328391
38.25	977.02003643	771.618374558	743.492569772	747.137577002	754.816412267	867.53884993	690.838967337	581.911727617	920.475203138			635.473761289						394.433704382	308.235699914	344.719712115	354.611404888	356.487219763	501.642523033	464.978294794	283.281820736	392.829951415	981.787332275	872.241534989	842.763676756	856.973703118	786.165909091	1084.38808838	1003.00344432	895.381342533	758.79703455	522.618536026	599.322398494	650.027428571	677.883508772	605.365534877	661.273921737	475.257491834	665.151359084	1621.19805102	662.458065438	1415.41567363	1364.6078713	1341.94034537	1575.3598258
38.5	894.245847176	735.530474041	745.620585532	773.896338564	761.840423824	820.341104678	708.368421053	518.793125398	872.171308607			647.164800833						369.044720674	298.093231347	350.646235843	346.552605139	344.531656424	494.427311522	448.040827899	271.440732911	378.719245607	987.830806987	872.855813953	824.582443489	855.450732548	781.132698051	1106.86724209	988.199481118	880.401847575	746.974533107	537.075829384	598.603722687	618.116292458	657.447963801	597.967297028	642.537535817	462.030733879	693.743766122	1603.80258519	667.270239453	1310.5519955	1373.74579222	1312.87218477	1562.33324273
38.75	808.607523066	722.605603755	778.034850194	716.444000998	775.106621773	793.949598761	700.192457737	527.950575681	884.680935507			685.662155388						343.631894827	292.636792453	338.904985889	349.570001448	336.043766196	489.445672456	438.106712565	274.954125834	358.396756444	973.941383353	872.734101579	836.400168374	832.212275842	789.442519685	1165.25524862	991.409130561	897.781433608	725.624611911	555.008506894	598.370550819	605.034372734	662.19875071	605.76615915	637.402222543	461.612668894	687.307591432	1567.3178022	638.294910831	1252.95968424	1429.52022193	1276.17240382	1582.70305857
39	754.869630746	724.229963183	784.09567709	685.873972603	779.865546218	812.216671344	705.19959937	557.274639002	887.920168658			698.867087011						351.57025728	292.931412104	336.637007348	339.478360562	351.84419304	487.023447492	436.111032028	282.908167584	355.664612298	956.509469423	841.660249151	834.876304439	800.594641314	798.490523016	1165.27237676	995.566043165	902.285303008	712.533632287	563.040734366	588.217595702	599.550973654	658.174145449	614.404106659	659.1747851	473.294218171	648.443998279	1529.9793341	600.606043248	1239.61293952	1469.37172473	1297.29575047	1561.27200764
39.25	824.453333333	732.337349398	732.407809111	770.214125919	774.15858748	851.621790858	723.609281008	551.096117123	831.326504841			690.424373146						379.988551803	291.518058365	342.069776768	328.104642806	367.752825061	488.558722919	457.318181818	282.374222725	371.402745995	949.320236892	781.709121717	838.237288136	803.968386262	795.706427248	1116.335576	974.664359862	870.873662908	712.288910919	570.336892052	564.553513514	598.621325648	667.145405635	623.892908003	651.244297805	454.454284071	626.174200029	1547.39497281	611.511415525	1250.39797354	1453.40540541	1302.67490303	1539.04222283
39.5	931.921005386	721.185100938	738.016876542	833.189041096	772.391804659	858.177927928	712.039283651	528.193122807	791.789115646			694.008281573						393.720159909	285.837582903	318.388349515	322.310160428	371.924006908	487.579793341	470.394043528	272.555097398	383.505059266	925.003666227	733.901006949	821.793258427	817.754191573	783.363389151	1064.01436266	946.331880267	833.10320494	692.031638418	578.135055784	564.607443629	607.689590271	710.891853534	634.884306987	643.362719677	439.207437536	643.199533596	1585.27877988	617.842227378	1291.24799324	1446.53866355	1281.68932601	1549.38520548
39.75	997.646138807	688.768489657	791.945198397	829.427135678	766.298683105	844.326690991	672.804238866	514.72798654	805.535001406			704.657477243						379.06561086	283.574909877	292.546354515	331.355208483	358.800458716	482.327314091	447.779011818	269.98955245	380.597503229	907.12962963	720.871410383	822.482816196	808.244521338	781.570919458	1035.31992284	929.613367906	822.798560115	673.704991587	582.05107604	573.697702539	597.671727299	729.525686137	653.706788363	683.394842407	450.922353612	675.273040482	1623.94831299	613.865062312	1329.41136747	1431.47327474	1285.61499928	1512.83067267
40	1019.49668874	665.268998794	804.189992953	900.938086304	712.753651099	822.038822793	679.692130959	512.499204075	819.085232068			701.746164575						373.762478485	287.312698872	289.016349504	337.606916427	335.765987955	483.675089222	425.467482567	274.579036827	387.801117639	883.634156914	703.311730579	832.500625782	778.260069045	785.701057445	1018.52272101	900.236177277	827.743671344	691.26711067	564.748999259	573.361828757	572.243979813	705.360929969	706.386285714	713.94190394	455.806507342	690.86190066	1674.37494486	616.657048993	1329.05206717	1360.81501965	1295.92406156	1456.06988807
40.25	978.199513382	673.394171997	750.564296316	1050.88642367	654.686868687	826.164202225	743.956094743	502.847838293	810.09929078			728.072572038						390.334665905	283.168211921	307.718918919	325.591559474	334.631790744	466.617722971	421.837775867	272.512382579	415.504987711	855.426813187	701.719482734	822.120157215	743.412416205	782.076978108	993.886385625	869.655532965	821.610694873	697.561140921	527.450623624	575.365648337	571.199072733	679.444870158	746.315488119	696.235294118	459.111240198	671.78331149	1687.57092614	593.208466222	1307.54715917	1342.58301722	1291.49305556	1431.68543636
40.5	935.736986301	675.132550573	753.760816985	1011.59721343	667.073819863	833.512482468	765.542857143	509.188340807	822.900814836			776.7751606						397.187632359	275.245543416	325.502204409	315.646538187	346.480629021	436.67811037	418.790512711	267.311785462	415.049799657	843.372854464	704.354151981	808.262513904	720.011492602	798.854866249	1009.43651887	867.75821967	810.654420207	684.061090094	495.736729146	583.797237495	589.490151299	665.309744454	708.215677906	679.201485078	463.294753306	611.93814433	1671.51660939	557.558508358	1270.53901307	1406.11656618	1292.89054015	1444.61375085
40.75	843.922580645	647.43995172	808.375018369	858.834437086	713.331407479	823.719474014	715.484761357	545.034065584	851.636568214			777.597242172						384.923914601	270.351374819	332.262664165	322.825836217	348.505377886	424.201085404	421.940774487	258.724128154	400.250251112	836.745880312	709.723835151	793.282222222	741.070811744	801.837003146	1059.64637841	890.474786881	797.559479016	688.491715055	469.564186184	592.47496964	596.203233256	663.78212766	687.347919348	677.176741508	464.64727901	573.011494253	1655.68235294	549.203772506	1226.3888183	1399.86602592	1275.92350827	1472.263976
41	673.424860853	627.199544549	777.894382022	805.360995851	713.680370422	822.418932244	681.711143271	549.322847915	834.826469753			754.857613169						387.080091533	270.553605663	334.641714131	319.833164374	341.314910766	429.537047674	428.698121325	247.285368286	407.324743014	850.965922444	734.049502134	777.486308103	762.354315759	769.969618802	1070.50034612	918.904013962	790.152759382	704.539960463	467.665343332	610.815338591	581.272173029	658.812162546	693.340977497	681.630036101	464.483791249	575.409740449	1663.14193359	561.805664488	1203.80984624	1351.38209479	1241.10344828	1493.83573289
41.25	615.011235955	614.214932127	740.659586361	833.364705882	704.105336882	845.248421939	700.665619197	549.112107623	773.485906605			773.366894665						393.441217931	267.257299008	342.765849082	289.616438356	335.803400486	446.547723727	426.249183123	247.864483343	399.233299957	848.399134823	746.466487936	764.428134557	761.808675668	742.663256607	1053.59130315	923.645758576	784.875358989	718.695067265	472.846385111	614.507526882	584.52312964	650.829145023	659.722040642	673.316007425	455.077010514	569.712240515	1680.10075855	557.172571429	1238.6247191	1318.45650301	1212.96413773	1487.88020692
41.5	598.390670554	634.751016719	760.206008584	896.821621622	702.574867597	864.745815736	724.95735822	565.795736557	720.327997753			771.842815249						395.559622534	254.736842105	346.6809594	276.713463751	329.013890878	449.02622577	413.911856696	244.112213092	371.367817739	810.4433213	746.216323073	776.64186563	736.407072014	721.107780157	1061.7076796	916.08663009	778.016203704	735.220727736	476.379683104	598.834029931	595.375702551	651.762971364	652.607789984	655.919551789	453.831152021	584.101091327	1671.05287897	557.938061938	1295.0305763	1314.45294545	1153.65929331	1445.67538126
41.75	592.93385214	682.191984025	802.173654066		718.037333333	864.306738089	703.07768259	592.287761697	723.184045584			703.132096684						383.226620769	246.665485681	340.057687075	287.776971105	332.775050534	457.146478468	398.191284338	231.051623052	352.841249092	797.346674514	738.944967208	780.982406756	710.139970717	697.569620253	1054.32537479	923.627242234	771.703550906	746.265135403	483.452594444	584.910453864	583.487925516	653.634524996	678.701365924	638.417149479	463.627039627	603.739257527	1669.63154797	561.50196478	1322.13960074	1321.43397333	1090.94773519	1405.28169208
42	601.459119497	696.491645426			734.130830649	839.216170691	661.77676016	584.151408944	761.27653592			636.435955056						354.870056497	250.935600058	339.217648641	289.455585753	339.110729614	465.607274794	402.239544808	234.349879791	342.320676315	798.128790066	719.923066044	790.567811935	713.698992806	693.197437722	1012.37467237	938.645207645	757.117790882	742.200645433	481.287804878	564.503432494	565.416475973	648.552539035	683.931083583	622.992702819	465.654152446	575.073660075	1674.48244231	537.383493063	1347.26663853	1267.26352129	1089.3979694	1405.38895706
42.25		652.741721854			739.430038511	827.053635653	648.71641791	540.372078232	785.650526316			615.54421365						356.547921725	250.428550787	340.369684775	284.187302499	335.528401774	459.424341637	436.547727273	236.941576858	316.917263098	822.160242529	728.334368822	818.907070426	696.797471991	697.316022257	985.801901088	948.641961067	759.633261027	737.866628911	477.121279431	575.206682835	551.877950489	619.77324263	695.178230517	623.518003156	464.596087457	539.718018665	1641.37777125	511.543574383	1348.38618746	1213.51395349	1135.8873725	1438.97371646
42.5		604.422162085			725.061614035	862.25253664	636.439547695	541.601910381	807.441490118			586.151016996						374.736480687	241.292833972	333.249626308	270.110290925	337.751404292	475.978720345	466.822582962	228.476707631	296.099710145	849.511385339	731.157445598	826.192042739	685.40698524	693.96641309	977.615085968	952.307334109	782.028268551	753.670728252	471.796620132	622.523344191	547.560203341	572.756756757	729.368315412	616.271637047	486.005237125	550.811094891	1622.63431848	501.342632956	1296.17858152	1190.10070258	1148.00406327	1402.56723783
42.75		604.443437633			703.870028011	864.864440079	616.581235698	581.609311457	824.457078525			532.37782112						360.700523412	233.287422562	318.368314698	254.843897553	333.272649206	496.757463748	452.587030717	226.746674215	307.271528872	838.192357606	684.747600226	823.021999443	695.773465574	693.661398263	957.199226306	940.401836969	806.702112372	775.03946075	462.862059077	634.108552189	563.666999857	551.36747327	725.656980057	586.218660561	499.771396076	587.855159582	1626.34202234	492.623391478	1277.10585586	1190.79275654	1127.14796283	1376.23147264
43		615.694767003			689.311938383	851.011735253	631.623326134	621.352847598	811.632882883			513.115613826						345.627507163	226.605297438	310.791537529	262.710495963	328.102196067	488.729347981	415.553212708	223.610866164	319.285365503	811.586685962	651.024086143	833.079276773	700.296530877	703.127397652	974.410830225	926.412266744	813.130938586	790.885357548	466.762299941	611.431664411	585.964223889	567.530481739	701.98369332	555.540832493	463.640190284	590.856649892	1605.22357783	504.271128271	1307.95813296	1196.78321678	1164.8681635	1456.00436622
43.25		615.242920165			713.896421053	846.677183099	663.708164447	598.085930918	754.218812163			526.928794326						361.633818909	226.6811957	308.6993615	257.378553904	333.34061826	461.856261655	397.908556686	217.185608224	312.469499855	811.905502568	638.750566893	840.360522252	703.873960613	708.665806452	981.010684057	894.107251853	796.327598883	814.219957537	472.049310244	599.65641512	568.306175703	587.984652551	701.326083846	535.186733958	416.639163277	584.279801807	1556.43948296	525.644328402	1326.22824094	1202.86975588	1187.17820921	1481.22108145
43.5		611.858397055			730.851218829	875.407074677	645.196679072	581.188279826	707.652516165			528.617156016						382.049717514	232.169379231	308.499865047	241.052481052	345.397769517	450.951677089	396.736737306	209.431888983	304.245412844	794.422949402	652.496961131	842.435073069	707.13599079	721.851145581	973.585530857	857.658340511	778.73109002	813.337081811	465.133189964	601.092919757	544.978565304	596.561778778	687.738115571	529.087112001	389.895335609	577.062231144	1533.70707939	516.068029155	1343.72530256	1204.65028029	1138.29942857	1504.93784079
43.75		611.253092006			730.429648644	904.905022688	622.542939481	612.719809069	746.62681517			489.140717629						378.557245337	230.846878169	316.855328921	238.43096476	364.29125377	469.358469009	397.397205589	205.601708185	306.779407535	726.240115858	676.475460993	824.539125592	703.997695521	717.981094242	992.396127248	849.234332031	767.619710145	784.920323818	465.921993178	594.789865872	562.188646541	606.188077963	683.28252149	556.997547959	388.645905421	547.198619301	1529.23665245	497.431844215	1367.54832319	1173.79696616	1078.07810924	1603.4863388
44		622.183426045			735.91016283	887.384268396	629.370515614	643.511591963	808.167545234			485.370460048						355.097438832	223.398052523	321.831994554	237.343370006	388.38084247	470.793669065	402.86306099	209.386819484	322.541340296	697.687058824	655.030165054	783.067961165	687.042995028	701.721191196	989.406006674	837.026239067	770.170250368	783.654839625	458.94947121	594.770440678	572.497963933	603.286874733	687.308443423	589.680891075	406.693830035	533.638673872	1501.23529412	502.200378072	1341.59546742	1163.66363903	1050.80063888	1634.21825669
44.25		633.016286645			734.894618834	851.030183911	622.221203438	646.453385672	792.315685999			506.21667761						348.165326562	214.161476355	309.245583277	244.773253322	393.776633777	444.653119227	403.156756757	213.324266893	323.155058756	706.012128213	635.11826136	768.716949624	663.593493594	692.922551253	973.299447514	832.707842574	788.718894009	789.887874104	452.710613241	604.033360237	541.545844045	589.315315315	673.119453925	589.249034473	433.563584637	562.77002584	1479.38708752	504.653037884	1343.73235873	1178.47331319	1052.1035321	1542.9809472
44.5		644.791327913			696.33867864	838.148843027	608.197701149	649.157392687	750.125984252			481.216049383						346.134783231	204.832803927	299.565510727	252.406330935	378.597194389	418.353410224	402.250604466	218.675767918	317.487451599	697.949191686	644.519671667	767.402139186	652.978747846	679.80816443	975.301560989	843.423626136	783.826614651	768.301929625	456.630675936	616.656659905	508.099021301	593.620885358	642.721508141	582.875880915	450.33736327	578.93830703	1476.44770427	506.614901513	1375.75582874	1158.18123636	1044.33352501	1464.08613875
44.75		659.646118721			655.885473684	877.43449443	604.601481912	678.800281096	736.235159817			458.594844171						336.682996705	198.979200472	308.45051941	252.27184466	364.905758407	407.437788018	409.677846552	222.636833046	314.768113838	705.776733255	637.811030355	754.655405405	647.881819511	671.668393782	1006.5881698	865.541241621	750.179034158	727.32234224	453.316894173	631.178119472	512.237520012	601.745081266	620.271420357	588.901506373	424.008147825	561.850737549	1492.82774838	502.419551935	1399.43716312	1095.84060943	1053.03875744	1460.32046173
45		629.272134863			662.103670496	881.186183656	614.559105889	688.323051038	750.080810925			488.268880981						345.495052304	202.737296675	308.193252362	248.654462243	359.458577765	394.836580856	411.060096839	237.437003405	293.719529682	730.167771692	643.688304342	765.896263246	644.569456428	658.09350057	992.925546637	876.225699928	746.706542056	684.021402422	437.27293578	652.102701976	536.638948421	603.381884773	635.490453121	590.17947617	403.321012226	561.255667145	1498.97765043	482.253360023	1401.34686971	1073.97644355	1054.70746354	1430.45196507
45.25		598.282445047			683.909542903	845.708926059	617.747338129	649.741894469	766.482836241			514.300341297						360.291803748	205.180005779	286.507704785	250.069640288	364.008016032	385.05026342	402.653769559	255.635690907	285.086738351	737.602080624	651.680814941	771.739855475	656.319678022	639.499428571	961.059295093	856.008079642	770.21399653	691.581547197	415.100059207	658.833716682	548.852742191	599.257240204	665.25317721	592.920201294	405.286475587	550.111765551	1484.12975194	471.859569002	1343.40313692	1100.62066958	1034.53085887	1407.34796238
45.5		612.019985724			711.272114575	820.847184987	617.18212258	615.089120045	764.647117723			500.068493151						354.190899957	200.742561066	274.602250892	256.593881398	367.435756612	400.039243976	381.015854713	251.457159287	300.691257624	727.006920925	649.091064558	766.725423729	657.182404692	628.214532872	947.676824154	843.183423318	770.444805675	735.133903134	395.108100147	636.486205955	545.897988925	601.226811491	669.720201294	597.252103278	388.715764912	501.032786885	1494.73696613	461.318944145	1294.50603094	1090.35757309	1007.24319604	1428.94104683
45.75		615.010215664			720.869955157	809.42829049	606.532299742	625.694487305	763.962237565			471.107952021						342.599688694	191.826914756	293.509933775	250.254587156	364.509466437	407.19920262	357.893055754	237.496660509	313.925564018	731.078167895	664.380520951	773.364574616	628.378316032	631.78977435	919.997783319	834.699683271	747.261990494	738.489640592	384.95035868	628.961507402	536.125930166	619.498236207	656.840422495	585.19007316	384.635535308	473.732432821	1509.49332568	454.664375716	1303.66130398	1052.55267703	989.116105941	1435.11742217
46		647.67739994			724.856959589	807.178013741	582.440005748	649.465755601	781.832794717			510.058067587						340.479267944	194.159041709	320.239805563	240.639539899	365.920412253	406.597469074	348.974446337	231.079283887	314.516776599	744.85986709	667.472038315	789.938418863	632.282596209	633.407735122	922.170165746	841.042976637	732.11554015	735.623636106	380.978855537	631.519007819	515.879902313	620.954326241	662.650506203	562.853532453	387.631238314	485.811710677	1515.51342627	468.479543835	1257.64102564	1040.71923189	1011.83898792	1411.73050225
46.25		663.60427655			708.788321168	818.75465313	584.558733846	641.789769533	801.86332574			612.056011589						335.012006861	202.121918819	317.563930382	234.056350238	365.606335493	415.180903077	352.563623293	237.174580405	310.341548275	746.846582576	660.821387941	817.738249367	653.135514019	648.618213157	925.356715379	849.219313554	708.008837826	739.08357021	379.482297635	611.823240589	505.778552746	617.397549159	682.366972477	558.814814815	379.037209302	510.677183757	1559.98824567	492.875381707	1185.88328612	1047.736341	1042.71154962	1368.46903748
46.5		624.440471122			686.840807175	803.411384399	602.31805775	615.285994948	800.22096956			613.403758253						329.043281471	201.836557898	298.043383948	232.273092369	355.220645161	420.007979481	356.689497717	244.028449502	305.964912281	765.416220905	644.770059541	805.852678571	655.351600808	661.337905415	887.030504714	860.729052692	691.108228851	720.882245099	382.179571901	599.801081081	521.157593123	625.45392973	707.726935161	554.295891985	368.685844489	534.850898634	1607.13612866	494.780341023	1209.43728814	1050.27550432	1046.13654618	1342.47233984
46.75		605.830345035			711.66132136	800.495154736	615.011961378	614.47425302	771.972335921			543.306256861						323.504805623	196.843930636	291.715290934	230.202104656	362.116499283	410.377638334	362.911370761	249.623734132	294.802298851	772.595251882	633.262680646	767.47632312	662.608695652	669.189808188	859.310689034	854.52305913	716.015636311	718.801591814	380.026066351	610.792656587	536.966272701	629.236198065	713.429553265	546.16683475	349.33294881	547.149352518	1626.80217359	473.322852651	1233.50828025	1049.82947092	1016.60740527	1359.41857923
47		623.238203849			757.143900042	822.063988724	596.631823461	667.095251475	747.763701068			503.130044843						330.67581083	191.808680248	291.766771848	218.847731869	377.10762138	388.801379707	370.086456987	250.459420705	287.038517231	745.585923754	642.521776138	755.542310936	672.665985103	668.229753016	864.783528102	820.888372093	748.2803298	705.45	375.588719154	590.742358079	530.44331543	626.545039909	683.197707736	554.872417281	352.148707523	548.803738318	1671.24257571	483.440360308	1247.71715458	1084.82061795	978.822847202	1381.34577387
47.25		627.838910947			750.957545187	839.599887609	559.74748924	681.931266657	758.589162562			489.547479484						339.607289165	195.876621505	286.350067843	216.161488905	372.671532847	384.951757507	367.060567194	241.749466799	316.800459374	725.28023088	649.352383647	739.00501952	685.113734523	653.952639087	881.199889105	798.87816092	741.907090465	679.710054999	376.966150316	560.644324324	512.466885996	616.087986464	666.131432644	566.412844037	366.90707272	537.694185212	1654.94434882	509.247926794	1279.74699986	1128.28871316	985.161179502	1362.17327139
47.5		614.068133856			718.188872856	839.068604469	564.803231391	639.717647059	771.608462623			505.602015113						333.969310196	202.143579373	272.06930157	221.550526164	364.989667049	405.810094098	360.075299487	230.613363792	348.713401468	719.309885656	634.63032368	717.951803872	706.391016412	652.604671156	862.578961976	777.427289828	730.646599132	695.267140825	378.609132555	568.716869096	508.134352025	614.657565415	691.077099455	567.466666667	365.265983547	516.32301713	1556.49163978	515.798199228	1305.36906281	1124.10083054	1017.46868251	1302.46259062
47.75		609.526857143			692.993258427	823.83065199	606.808510638	609.57480315	761.423593259			513.735947712						322.780215054	203.26417049	269.56043956	211.110982324	360.799652828	419.740409576	353.919538572	218.695839931	336.61878453	715.781176471	616.042135231	695.03891709	714.640867781	651.655232055	832.125139665	768.938704028	722.162481536	707.205018534	367.677457328	585.651972158	491.074235808	631.939367939	706.099266293	556.980124764	363.912068715	498.913992674	1514.39787798	511.374653639	1323.10259685	1114.25213047	980.897103769	1263.9185022
48		612.702013042			677.754169587	825.531197302	631.566016073	626.232819074	746.475063398			503.435825106						309.639214578	185.788425458	282.940616932	197.875447387	363.672581568	403.215954416	344.248433048	219.332385556	294.134786349	696.329432163	615.074445543	682.985640597	709.168876081	661.406330197	825.037406484	791.305547571	721.422683384	683.095137421	350.584579977	594.149932341	464.441837173	649.767494357	685.87380715	560.706017192	371.2464428	495.436538738	1546.60152321	496.892576169	1317.94111847	1108.3449964	944.493119266	1287.40259386
48.25		604.238410596			679.806379227	816.572231766	614.435483871	628.735186656	754.917301722			457.961290323						302.045591398	171.072129256	301.363019278	204.412721255	363.788508382	377.249465126	344.883316712	231.017984585	275.342906376	669.366093366	631.804933371	684.757630662	689.39160437	653.503578586	831.452344511	818.625487083	721.320994795	668.501138952	351.61465721	586.348862405	460.220526846	644.546410803	682.835167977	572.139997119	362.054506128	483.684876366	1539.38420976	476.643612461	1317.17613717	1085.92782305	942.035410969	1287.52322236
48.5		605.450235613			710.821844728	827.895583463	594.397439628	616.338535077	799.178551055			402.968325792						297.834883388	170.182247822	308.508711757	212.24537037	351.164092943	366.585253456	341.261095101	239.15753129	285.234166182	674.584127916	646.06975089	674.715492958	689.122478807	646.310637685	825.697849763	818.459746688	711.278939617	657.602735822	362.758296623	577.373109931	479.965116279	649.456	692.409430707	590.155987243	338.887532694	482.944598743	1509.89795618	452.63231441	1337.96166406	1071.08504399	947.426412901	1217.99724745
48.75		614.80788317			706.80941704	853.888701518	591.685599541	663.054994388	833.988726043			410.671875						299.374311149	166.357050079	302.04570185	215.5221315	342.767821357	366.418233618	327.561316052	243.433447099	290.500215239	687.080698715	633.897443142	668.747387488	708.172309465	666.458291744	805.186374965	810.320057513	717.375198041	637.384073291	366.562805404	590.650967655	481.261410788	659.943042436	670.410943289	608.820630372	326.195531521	497.933611151	1509.64354445	434.090935087	1318.68131868	1064.6391248	961.813700201	1199.02798635
49		587.938035795			643.667254368	853.144373342	579.835300893	744.611084643	821.282976325			404.248219736						295.188538682	158.670705322	291.136530363	220.551049756	353.875214654	368.629149451	328.357529177	242.698602794	285.25989673	689.086862263	616.672135785	676.176527913	708.253164557	660.753109364	804.96964657	806.111944605	703.143394588	620.933125089	357.107037256	606.411700975	461.534388489	633.362693564	651.741253748	601.777266187	327.433924197	483.203221631	1507.38989011	421.193202913	1267.50226244	1068.53632261	972.918825561	1265.22959114
49.25		548.185248714			647.334831461	847.026950755	577.387552835	755.102798481	810.637011691			373.966942149						282.832212845	151.053254438	283.257550796	229.689814815	365.292485549	369.954761562	321.93513046	238.415202995	268.710671707	692.864658339	615.760125053	676.953239437	693.600234124	627.717660617	811.288988262	798.242424242	684.634555899	606.5035643	340.148148148	627.075664622	457.424625672	635.987417787	642.952572578	583.448875997	334.632955536	467.780541331	1491.84801178	433.493084874	1244.79863772	1068.18208517	980.280314045	1330.29515419
49.5		536.577765141			697.055376419	839.501477001	591.944652638	687.99550688	814.700990099			392.821802935						283.25556343	151.790539563	279.443430905	228.755574737	367.790473449	369.169838317	309.599542334	244.425142857	257.708020773	694.299449754	610.59471741	673.856823266	674.972980783	604.386357122	787.136774732	793.105559567	673.949812518	613.807054824	345.282021827	625.465582656	461.056679581	686.908576281	627.804500502	554.769585253	327.107051099	496.235260199	1483.98044291	458.583309435	1239.65434197	1050.79815456	984.498564044	1335.48553407
49.75		547.974139227			712.751282051	844.379525593	605.400547314	632.309939663	811.557185164			437.446447508						287.224992835	162.827466821	280.730240784	215.960829493	380.652441644	368.009122007	314.197351559	248.626265507	259.340028694	682.599566161	597.168882603	702.993738695	689.049784173	600.338672769	782.498683299	795.194688988	674.619571511	625.326707369	353.697901271	587.59772296	460.07942446	716.964184196	618.433590403	533.081485747	311.460207612	520.537631314	1501.84822737	463.929163096	1254.06896552	1035.13965341	1011.59752411	1289.92839574
50		565.417916845			689.6649347	857.444585628	606.150531373	665.913116828	792.800114139			440.362068966						277.090596823	163.440911108	293.699173554	221.161775336	373.006928406	372.334918576	312.046162724	245.501657299	257.095922217	663.041691133	598.124946634	707.329479769	704.330114135	622.166162707	819.932885906	790.758038702	692.726146586	607.020687687	342.090413783	572.285831398	455.268072727	687.604288778	613.262855501	527.095652174	307.198139264	503.22422115	1519.42722451	457.914967967	1243.16363636	990.81786134	993.208557706	1249.71239669
50.25		570.797671447			693.831838565	849.216926754	589.747126437	666.539433062	758.395933352			433.963083605						268.974011299	149.099610783	288.667391304	237.262705798	340.24513173	380.997429306	302.867579909	247.609811751	248.456649892	666.315880571	611.32387975	685.845810056	683.014542837	634.991145387	835.108888889	737.79976985	689.82179358	596.363224894	333.463414634	596.782255883	454.071571715	649.312455918	618.937866019	519.320711417	327.098960558	487.803306973	1535.87144907	459.944468298	1200.77192982	925.653149267	949.829439587	1235.72770853
50.5		590.482384824			693.612820513	846.911020918	558.178617804	635.689961881	749.62803844			452.292257361						273.412778177	143.413902509	268.970439995	236.281966268	317.344807803	385.979428571	300.684458399	244.306020306	236.863512153	697.127982646	603.799744717	673.076923077	648.612550374	614.067067928	799.032527106	695.441376319	690.987993635	616.53439681	332.957214518	608.208695652	448.124423963	654.967962409	620.075601375	508.861840208	349.974888151	499.186626315	1530.78225216	460.466819222	1192.02041974	894.163972623	942.298804207	1240.32684398
50.75		624.594115967			690.833707865	827.319497388	554.1197378	627.835770529	764.386140026			444.279475983						273.16217765	148.966824645	254.398455811	227.376954256	311.800202108	390.041474654	299.5518385	233.078651685	230.193323657	712.396295752	599.905641609	648.51936347	638.97877324	600.670700086	764.505310229	695.78932053	701.508854782	617.15067712	333.211960524	589.786397159	435.182770664	649.781209781	614.246480896	499.528217032	355.226500073	515.732474755	1488.69565217	444.847955769	1192.36085106	900.890716804	973.729588124	1236.03853565
51		628.028417164			706.191504276	805.409084517	559.120448985	603.962385965	757.586870402			430.959206174						263.155096847	144.804856895	259.944399019	227.090856979	311.005169443	383.688742669	301.166928459	218.786183271	231.82278481	709.513810557	619.215864023	638.544640358	652.710841634	603.977129788	755.264714086	689.946382243	714.076812013	595.287050156	324.315925766	571.291440953	439.05760963	618.573932711	616.994285714	493.969274946	345.452574526	514.027941812	1457.88438309	435.076040172	1181.44045262	905.030844624	1015.68192909	1225.29527991
51.25		617.951484104			719.653790672	788.414051522	562.321387283	554.151548848	736.517441039			428.903225806						252.240963855	139.485994802	268.040877504	229.107168614	310.058029302	380.896581319	289.934266933	216.816607015	241.908108887	708.925571966	616.474595515	662.806420098	654.756452776	615.125896186	751.824053452	689.119026933	715.653634521	594.358974359	317.048589573	553.125169699	461.811473047	613.641961231	626.210375466	490.110004331	345.541750939	500.085401039	1447.89208211	433.077055285	1159.90350504	879.911292676	1018.65050505	1206.94811968
51.5		621.729945761			705.460263971	792.315120712	560.461135371	555.640044994	723.960622057			454.42519685						246.76508528	145.35581189	256.061776062	229.928499059	318.587828093	380.411688499	272.973892976	222.439417951	247.331204644	702.823253083	589.051792829	680.870863259	649.460178284	608.44706899	757.875314509	694.160104606	706.805363194	589.207073588	307.815909425	535.980322492	457.752181501	651.194055444	631.207932174	492.132888438	348.928706258	488.891488739	1471.94821245	433.169597442	1138.56218058	856.010558733	1009.16778133	1187.9321847
51.75		618.076682761			695.256413851	787.532555196	564.400460299	578.173754386	731.941209723			459.700680272						253.146251768	149.907763481	252.527148704	225.641260745	324.028677947	365.565565566	275.122341185	216.838138738	236.793559517	717.039606823	568.622700255	671.179429849	632.697459584	589.163688349	761.754795663	689.602074629	693.885986434	581.540811996	293.489067894	538.367756819	433.788478074	672.246432104	614.767033281	484.957196208	354.776953793	481.486389169	1474.15495185	451.941530525	1155.28002261	848.412739588	993.994835007	1167.61210793
52		594.44949571			701.974358974	786.662923101	590.034925675	554.28644014	751.416255811			391.456846951						264.546157149	153.99567162	262.529323718	224.907834101	313.324153758	356.907428571	279.047483245	214.22488927	226.587322122	734.490303907	566.16984598	636.852130326	628.936194729	580.531196337	757.422222222	658.313475998	671.715277778	594.18274833	293.416838996	552.457576579	420.387505398	645.341678521	591.618340237	479.144791817	366.802768166	465.037015699	1436.26510264	473.762517883	1162.31739745	865.573158279	990.904109589	1156.77680525
52.25		583.781433271			674.063211125	792.579579155	600.748067104	513.127584752	768.546285714			374.952380952						262.494050179	151.665975718	272.318319978	234.25771851	302.747866339	347.362653208	272.039289325	209.69441639	226.306662787	711.126802001	573.81445646	610.867690573	642.129900527	587.535044707	739.016246499	640.99970871	658.464080248	600.63350486	297.666862861	561.82844615	404.498253783	606.376877951	616.347625899	474.745679012	363.798285133	458.337631887	1423.18148312	476.915999418	1135.46795509	875.888937858	1010.68919313	1149.09371981
52.5		572.647835344			664.998037567	769.399325084	629.600230083	524.370578327	768.15819209			405.866017052						250.053457785	144.924721861	273.414654114	232.951016901	293.354718602	334.588504432	262.383561644	199.452054795	229.489857574	679.239745812	578.503324374	617.327374302	644.85170225	607.15633038	712.085591219	659.464938805	646.648212226	601.777400651	292.750790457	567.900135685	399.277730009	604.804068371	636.625928041	460.077552779	356.040473137	459.271889401	1406.22860425	463.152226837	1124.07231638	854.465437788	996.488168651	1128.63157895
52.75		555.236347224			681.269902291	752.332084894	645.207155222	574.001269841	753.922892247			419.108343711						249.845094664	143.419020173	255.18703174	210.555667579	289.504587156	322.633490633	258.784	197.724266285	223.009337739	684.630726984	565.849560034	612.949511855	653.526058163	615.466055571	692.374565187	674.207773443	632.773148148	594.783995444	293.102817525	575.997833153	404.016129032	614.248183502	609.38104781	449.661139149	349.90330495	439.48524543	1415.99765808	454.319462319	1118.73253833	821.206700655	988.055363322	1101.05621058
53		554.432494279			677.161797753	752.70960452	608.25877896	581.916174402	767.702942017			435.827848101						257.143348131	144.236756437	246.163880061	188.011580776	287.389683572	315.223054755	264.211469016	204.718244804	218.517807821	694.788947678	557.71005833	603.435976898	638.032460886	607.234582133	683.360694775	678.5774156	623.697890544	572.528	305.836914925	581.356673961	397.46401047	609.379468116	599.320005753	438.977513419	354.917332558	407.871118922	1454.85141509	448.244505894	1109.91783937	809.359377295	998.258440047	1065.70994894
53.25		573.804545455			660.979671947	743.086357243	565.040149662	563.032004492	767.540983607			445.532133676						266.209394454	142.517919075	252.475279978	189.347079038	275.192202953	310.305181792	266.540262707	212.998286693	216.219824486	703.842865396	555.964902349	609.754160257	613.951501155	590.389937107	690.810690423	680.543935465	624.355247982	564.019258001	311.0405522	575.721474228	384.555125448	627.090575102	599.190061402	457.37067356	377.732287954	386.521826826	1445.53872683	442.779116466	1101.30166808	852.89221902	988.783931133	1072.64316093
53.5		584.642986153			657.138461538	736.746683315	542.821929698	556.072403938	742.032230704			425.759162304						260.49122807	135.6	251.492280366	201.246138299	273.801522332	319.007165377	269.467296408	205.862691701	206.607995398	717.028273162	544.531365314	617.286572586	615.630378285	576.064321608	682.775100961	675.540376266	617.848295867	577.835542255	300.552682134	575.495309313	379.639301688	638.922374429	559.28252149	488.373572358	393.199017199	392.794227994	1399.53313783	449.595415473	1098.5183714	881.845524894	967.621801359	1101.98599863
53.75		567.891226564			695.239218991	730.166195591	523.487658829	550.411706768	723.189460117			419.626666667						238.208423171	131.56873795	249.401079884	209.59605053	294.83198146	341.373358349	269.313648864	192.238391436	195.903291582	711.963481078	533.346258019	612.84088663	634.913565778	576.889787664	665.26991275	668.86809503	609.290780142	587.700945288	281.871538008	594.525509506	394.393939394	626.89512894	505.329681418	476.786503781	395.541327125	404.093896714	1350.20884956	454.55011655	1116.03646724	884.431637754	952.110706482	1093.45736434
54		535.869225302			705.751857563	699.61918155	498.371223022	549.65300393	711.144028269			444.520805369						236.055971731	137.641558442	253.416325416	215.617630223	305.972759857	340.719622155	253.284613189	191.083166619	186.618286537	683.317467186	532.431605777	625.260335196	629.759261929	600.753035281	649.582197497	661.782132565	606.198156682	563.254851962	276.708045977	599.500476126	412.505088147	608.465602486	494.644184053	458.388059701	393.678026522	392.738585626	1314.96091954	443.827981651	1140.58016131	871.605877269	926.2189069	1095.93310487
54.25		517.418230966			664.295916733	658.02244389	489.99913582	551.958128469	714.979994365			484.856368564						253.554505085	145.094882116	261.874438241	214.288259807	302.064350064	331.976581465	242.958059914	197.648134915	181.179707653	672.563266484	530.546329042	630.828833844	601.024285098	597.810694881	634.40388619	648.665225537	595.428736462	547.619210003	280.549654259	568.42882345	406.502514007	582.068808644	530.972015991	454.299611455	394.209041175	380.757222941	1318.1811806	442.676562946	1132.03794422	852.045362024	956.08812095	1111.35868673
54.5		538.819831404			603.537705378	653.451207457	482.597114964	579.436770291	715.88062259			503.135430917						262.824002297	144.570836417	258.955920962	206.92004635	311.213512343	336.002303484	256.168688619	202.954538895	178.430438571	674.11107846	519.132091568	620.608585503	582.53886616	566.969155376	642.067768132	633.239895318	578.794811321	562.729142857	278.931764706	524.628477905	389.091543156	582.855509504	567.005604253	442.662797446	393.756493978	375.37704918	1337.05371597	448.981110142	1125.46818182	873.016859698	1026.95770964	1126.88300221
54.75		560.68307955			575.234997196	666.419023498	463.850122496	605.968539326	703.755171437			502.088888889						253.096682733	143.333911535	263.992340309	198.423424717	312.694252874	339.507604017	266.861965384	197.100486688	184.702726093	674.084743312	528.199716312	613.890257559	567.991913357	548.206787914	651.212036779	629.361812671	567.528326366	562.942946353	273.847835467	510.669384427	401.31456478	599.204983012	567.516609393	433.098287523	376.570367195	377.566320646	1358.09518332	446.943287868	1152.84556532	886.067532468	1022.47498562	1153.21961269
55		559.185542169			572.198045185	668.147315855	450.998552822	603.017933661	691.679615765			472.365714286						238.503448276	148.929292929	284.563464954	194.093781561	300.923165302	327.692572412	268.853623604	192.130884041	187.482217423	692.259092885	540.060769558	616.877217488	555.668495524	542.507462687	654.383725791	628.549927641	562.948955916	545.843170801	269.598937583	512.529844644	439.642238892	590.235159817	559.713179406	436.973410405	355.796649336	378.910771008	1369.17905851	453.778351254	1184.52742256	874.997663551	979.659586765	1112.90619857
55.25		547.865695099			591.125597078	636.701030928	457.501531282	585.324518216	665.674365555			412.851311953						241.631435537	151.965583741	280.070894489	191.04602026	302.672055427	313.660811978	275.88396594	195.68591224	173.860005809	691.836422477	530.253617021	637.048128342	543.709729334	544.693448524	663.955207167	626.577040594	552.062619997	526.010563883	272.332792447	499.37303217	451.749927304	573.798542649	548.604217472	438.998113481	345.399477807	379.243623571	1391.95752212	455.902240326	1166.49497096	872.537094168	940.169965076	1042.27940974
55.5		549.717861206			609.861769242	637.014354067	474.721982138	574.941573034	662.723223152			428.886877828						255.171043293	146.938303713	255.69323473	190.138039891	309.444412525	313.357450474	277.675203892	195.140443808	169.720789512	663.309726839	517.826642077	642.928851541	550.569490547	554.697221427	669.894207955	633.383528054	551.581495893	492.894064186	284.770093458	484.230309614	446.111158983	558.29121813	544.865731463	451.793956835	350.006287511	384.98443804	1443.50114943	449.221584386	1118.95647242	837.70011534	896.887994249	1045.85962015
55.75		551.842097333			626.440243512	679.605493134	472.710004343	546.463883156	690.708946772			527.850699844						245.093003167	144.991048224	239.973738203	192.56639214	306.27092321	312.920028715	279.983944954	195.33611151	183.248810039	651.936213395	513.568627451	649.216321968	557.610974729	551.3734732	661.557354172	633.199131064	544.721682379	484.048522906	286.495061182	485.614954291	441.377797026	538.681909117	558.076691081	465.645119306	352.499710816	372.150801676	1444.64046921	439.444635686	1086.75224135	828.223747627	866.412606621	1060.1902667
56		542.22501787			627.180668727	696.652069501	477.50043719	499.530801688	726.53331431			570.025316456						227.779690189	142.313917297	236.627146814	191.523217127	293.904459518	319.364329927	276.593212996	196.867455963	185.528507181	644.512639624	513.215218626	649.002816901	558.97513893	537.775089993	653.200224341	605.737209302	523.952774498	502.852243498	272.084930699	492.357955324	426.174001452	523.317798427	557.567963255	462.66086452	345.848295867	356.362783883	1412.56974344	423.522839686	1057.39140304	859.735056543	881.732246799	1059.13552305
56.25		520.181766544			604.686947988	684.33295838	487.120828539	476.253790006	765.395138496			533.512820513						231.001132503	136.986585894	237.536441953	194.247782546	281.021057155	332.669911251	265.851249108	196.966147693	174.216348226	634.322803981	511.448041849	634.99525007	561.41827616	539.976006855	651.299749513	572.519936663	501.942396313	490.70819765	259.512363427	496.251524597	421.374605904	517.516461778	552.519184139	460.91759977	357.328771029	352.359085024	1391.0396324	428.844457176	1079.87118644	836.317350612	872.200889654	1058.38946791
56.5		506.96372121			596.826901521	696.590419722	490.209810447	476.285034122	757.720442302			519.102439024						227.910546819	134.043572356	227.233739559	200.380182002	279.068697902	323.738081562	267.283051334	200.623346751	175.492576042	636.497247175	510.154196302	617.055252483	566.472506855	559.519333046	637.959115094	567.847222222	483.776167005	472.013710368	255.827906291	487.876923077	426.283898917	508.577307802	548.055723108	456.182764604	359.987277722	343.309468822	1383.62986823	449.004299226	1123.45200797	801.409979574	806.639330061	1041.52853598
56.75		509.936075677			641.077009556	729.695049505	488.822583004	491.494861326	727.805324936			524.590163934						218.880092126	128.508766716	223.224875069	195.009440813	274.702593075	298.788439306	271.134696245	194.559535896	177.570824216	646.257589154	500.559360731	607.760553438	582.998534154	576.719387017	634.089988751	561.081144191	492.289135255	476.676993689	245.940699218	469.970313359	428.979591837	496.608059659	532.077389547	438.686671522	362.964514252	341.673625404	1414.87773184	455.313885648	1080.9746077	804.277344325	780.468836666	977.951273533
57		499.904599659			647.320437342	712.520736679	479.572536627	503.317429133	733.71622194			499.966499162						228.410749646	122.713524413	230.358441558	180.389825664	261.668335957	289.091221047	269.207073588	185.955758527	174.324487161	666.122119816	475.439231204	593.516471245	596.756009788	569.681688534	634.918903881	545.277146555	497.309928058	471.511035654	237.226084458	475.173499864	428.077847739	490.580062129	530.149593959	434.738924731	372.786090922	352.837022133	1392.78289568	445.79215574	1015.97176338	828.169111303	800.302839117	917.952570254
57.25		489.146979261			619.624719821	679.604676539	484.486564577	509.721173672	738.596976974			468.238596491						238.303553446	123.195389049	228.028430837	173.357544315	256.628530466	283.716210406	270.26037196	185.550903355	173.210291792	684.939916027	467.747911061	581.735343384	587.419345538	536.904946237	613.47456446	550.435108994	498.651600753	439.36797153	245.913351017	486.703583062	425.494378784	496.713797035	541.011592958	448.187039977	368.637137498	352.809688581	1350.16915423	437.394416607	995.501347327	807.654709828	825.113193944	955.576664379
57.5		506.363479759			581.468297483	672.83113942	498.930437335	513.562130178	697.916236374			454.912476723						233.770463404	125.704067948	228.583831919	178.827505828	263.659351838	260.102028986	275.351649949	186.558092191	168.892010536	682.445987882	455.993138937	596.64516129	559.188473978	512.190282814	615.158725684	558.46203365	505.473497187	423.697483825	254.4	475.858875413	425.392778834	509.030477286	532.136653156	443.61723886	355.532497814	336.936044798	1325.0295858	434.052001169	973.077186964	772.840831981	847.187591454	988.309570042
57.75		519.619698264			552.903099145	677.334834624	513.219948112	512.642696629	664.521246459			373.731800766						233.116252661	125.118844765	234.740507197	186.669727403	272.029855031	245.479420622	274.351796193	179.50487106	160.369142033	665.650830325	431.035460993	600.002237762	539.823979224	498.920125966	632.460078169	549.339491917	516.547708273	446.029825309	253.19040092	464.163576881	431.577375825	523.471954674	522.28816712	419.66858458	346.928112048	325.99077278	1298.31660676	444.565360884	937.235219056	801.424989192	866.209512861	983.18349381
58		507.230723072			554.43021767	666.043904717	519.29893341	491.321711569	677.645733596			364.132553606						233.966724039	117.906241012	236.042588043	183.201264186	270.526315789	252.873642081	267.937232525	166.6472103	160.608059659	653.975736568	445.925215183	599.785107864	532.193214491	485.350100029	616.842690384	544.076058773	523.937536148	460.502769493	255.390408944	469.75436696	428.237458675	529.046048891	539.519817508	402.899251583	350.157743235	321.850402762	1297.18509861	457.588571429	940.827137809	858.672100131	896.725493019	988.780287474
58.25		509.510297483			550.777184602	626.134840989	536.315144441	485.237264284	699.377016417			384.852071006						233.901035673	116.795963793	229.562126892	173.077435229	265.540817801	249.862128641	260.372469636	159.960653841	173.322486926	651.705250772	460.259238204	599.937949513	536.158102767	488.672530642	588.17699115	547.515997673	509.993212336	440.19568016	262.834218289	464.065690434	417.496436364	510.030346407	572.909535452	392.625399593	355.765525247	313.946072685	1277.42688679	448.56993312	969.982381358	902.442779492	893.151100102	947.242466132
58.5		526.809747755			545.945854959	590.889014085	550.956823105	485.203654252	703.434251633			347.59375						233.648264087	119.648148148	232.696320703	163.063291139	256.942935173	236.794020411	251.357429719	157.426766226	177.836899942	644.266975532	436.265303224	593.508545811	537.027183343	508.710945345	569.70246085	546.728430805	487.5319948	421.249110827	254.394471638	461.752391364	415.634009495	503.377979569	599.188405797	383.446207095	353.19324363	301.853714947	1295.22558341	437.865284974	964.582138293	912.917786447	847.302144811	901.531000276
58.75		499.779148488			558.250400256	573.55784222	527.821733468	483.742467491	708.871438696			364.655737705						232.147635525	120.881971466	248.00219118	157.23556582	248.48843557	235.0843512	250.008032129	153.645096347	169.209396167	637.965826817	420.424854258	582.338693889	535.417447729	513.879379667	574.970773318	538.636587129	477.009995654	422.723246178	243.448255557	485.989631651	414.090069284	540.741036995	603.882369818	382.566266802	345.603699957	288.06471183	1313.34406556	423.47706422	967.639003559	877.176196033	825.156389892	917.200385622
59		452.123569794			565.90585921	596.722905186	477.78400467	495.792909398	714.951090831			367.896551724						239.048275862	122.597032641	245.406666667	163.342972817	250.346142733	240.509730431	259.713831479	154.548662328	161.587928033	642.709791238	422.850326612	560.958421424	550.67115469	488.210981409	595.041953136	530.461717274	480.278589346	427.855325232	243.801091929	494.263531985	396.644186047	565.550880206	578.044508256	391.588850174	349.859547301	296.620972466	1261.3691196	410.263800116	995.543441227	811.948296122	823.820460507	933.77317309
59.25		452.513813728			556.415766587	614.983661972	466.033212996	491.925228391	706.328926795			351.36						246.113358018	117.167414267	234.819969743	167.457159287	257.553799741	235.042091653	258.663989674	150.136357112	164.593533487	632.291835553	428.359920522	547.985980653	557.235396183	484.019512195	605.812368532	541.591671486	471.308470656	413.457029027	242.18066561	468.718873855	371.870559471	532.370654179	531.489325118	398.551744018	351.919851152	329.893094481	1194.2235023	404.93955095	997.141884222	768.522467851	794.990643443	944.348785872
59.5		482.517827591			552.211301425	635.280324291	500.75068731	491.192893401	701.101416431			370.231678487						244.934083369	110.110454218	229.977011494	163.899451026	270.0468189	229.501221791	252.487525093	143.203567832	174.010398614	621.161066049	441.524080125	541.810055866	542.3296323	499.455981617	624.409167132	549.699232885	460.234067207	397.147587782	241.056781406	454.645381362	363.826086957	505.731087639	513.987934502	405.505426132	352.663296259	334.797340272	1155.39564136	393.032110092	978.497438816	752.877607586	762.193157211	960.484114977
59.75		509.631240166			553.709709147	666.827186661	514.091625328	492.959347306	705.764353897			351.175257732						229.726267413	101.506524318	228.980147161	160.231280717	275.437156891	231.545821326	256.344309648	141.845842372	180.30751378	626.825326869	433.827728111	535.347513734	527.428905793	503.690136789	645.164258662	552.876234747	448.950751991	406.717347814	243.191508182	454.986746823	372.605954975	509.064682313	535.832376579	406.594108257	361.63248731	314.879719052	1166.16219404	387.992451735	1004.25372499	758.041990897	788.196415562	952.032030926
60		504.647727273			557.306042338	674.826839218	505.012658228	474.358887953	700.722946176			271.555555556						220.868529287	100.779490134	239.870507545	155.811542317	275.929543176	232.427078861	270.694110921	137.027459954	178.660152321	623.716303878	435.089030432	527.581889324	531.63468741	503.207886841	651.724253419	554.748091603	438.124082338	407.828628174	238.15764537	451.181299266	375.859045982	487.978491581	544.648679515	394.893958961	369.927490722	307.36066753	1197.59977031	387.168793919	1053.33786078	776.563120772	846.99039151	970.04620462
60.25		473.746046091			564.972142171	675.412168487	529.748912728	453.090447477	678.448608745			223.416413374						224.353910655	105.309468822	249.619739548	143.631944444	283.106315638	233.780723239	277.991088113	134.462736053	179.267100506	611.987813724	449.866666667	519.739191269	536.941788242	509.433918802	640.288954221	531.755835871	441.029151559	389.867506081	226.2803298	440.658463221	369.945007236	473.049442698	523.302921284	387.471807508	367.066859624	307.911368573	1223.65807963	397.805228383	1051.97887826	774.12184076	850.857969338	1016.35041322
60.5		482.36543706			565.841698299	689.666808209	575.458064516	450.481476264	666.918051576			254.105263158						232.666955642	109.172403517	244.563780845	135.905855005	291.78684478	233.347246377	262.185674851	135.602094241	178.865567071	610.023341705	447.746466809	520.352258247	540.907701352	509.190786615	609.490627202	517.225062071	447.265185185	390.510772766	222.074600355	427.255916346	373.817969321	469.990510424	498.967071057	376.719416058	358.423783154	319.552743858	1239.04426351	413.741973147	1023.15272623	734.162464986	819.7470726	1002.68812431
60.75		494.63597613			555.459338194	685.967646645	572.364892086	453.906793936	684.626096802			347.641196013						236.687934212	108.855331412	240.070242832	139.558482462	293.805897509	233.996853097	244.779428571	135.130434783	172.380870315	617.340253749	449.00876449	505.704148624	553.79403716	492.143917761	582.832589286	520.695652174	447.820328246	399.759569039	223.747199081	420.063009234	382.39862543	454.050382112	488.729139923	373.159586682	349.395348837	326.794646712	1226.30968113	409.59954135	994.05539853	743.892934235	827.115572125	940.256628658
61		491.206487461			535.606977116	659.398847532	519.40629512	457.49706861	703.441492369			371.455149502						234.467741935	107.660236107	246.106820049	138.599078341	288.323162871	232.393630756	238.173129203	138.910970706	171.44369337	624.846365082	444.495820938	487.250802512	567.215550756	481.759954168	582.708019	526.750396997	444.082766604	388.183528071	216.442352941	411.802920704	387.806228374	444.926759761	462.839152833	401.671814115	336.396770473	316.625504905	1222.13461819	400.501359279	980.180527959	760.097959184	816.251659452	909.243124312
61.25		491.600515833			545.430016863	662.517680339	482.98245614	462.548527962	702.044596913			354.227848101						229.557894737	108.737702482	245.895088354	145.640609137	276.617434115	229.793981481	229.115267508	145.207722456	173.435239207	620.332891442	442.289945884	489.704843949	569.522134271	473.84384037	587.332489807	528.209973753	430.720473023	381.358577166	208.907399202	425.537530932	394.574136171	447.830177854	440.012696581	427.755387303	330.970763636	299.714705019	1246.82286896	379.581706962	992.565322696	728.56974691	781.29478756	908.198502911
61.5		467.429385777			553.679899004	662.806256165	474.864739884	465.951932537	677.961631377			396.616314199						235.446487103	111.301431256	242.90448665	151.095251799	264.45773433	225.471264368	217.313809934	143.625287356	179.294797688	607.087434858	438.211871627	483.003504837	573.77540107	454.747236974	587.857583403	533.642019968	428.497834248	386.733152871	206.559470732	447.154108189	393.277929547	462.488206877	435.473971031	410.054506128	337.347271946	305.149465163	1217.98617512	368.882107384	982.115909091	725.149372204	771.315501869	902.520071734
61.75		437.799399399			530.171227396	665.407222914	461.640936687	450.754950103	644.394461712			429.866666667						247.603572458	110.794410027	257.216771718	144.788359026	268.005162771	223.401204474	203.927855711	139.390180879	184.356629278	599.575292926	438.807980756	492.986186689	575.073866091	441.445065177	585.970949721	528.298093588	444.950506512	374.562232982	203.55424875	438.282916213	386.120259553	465.374358974	427.73577352	389.009961022	340.354620153	319.840669649	1161.11416058	386.899313501	955.74982272	725.768770958	754.45034642	884.356642396
62		438.538053605			505.056094475	673.407637907	455.878220141	442.309208674	635.040320275			452.11299435						257.956784788	104.964758364	265.330174216	140.718424102	275.091462531	226.72143477	204.775427412	139.300536932	181.208381839	589.603887498	448.302702703	504.070056497	559.091282653	451.995955511	585.665914221	520.391608392	446.021887016	351.518210496	200.105278722	419.228610729	375.882301529	463.696682464	420.097364252	391.854460777	346.250145433	311.157524201	1163.2598728	398.043668122	962.900811157	711.83745583	762.803039158	863.23682751
62.25		454.548253742			480.368074064	662.496054115	459.904129368	440.004499438	632.408128464			460.504201681						262.046471846	101.142939731	253.287874622	141.073114565	273.908045977	221.535452323	217.174037909	139.877498203	169.382344428	585.852034168	442.125977534	503.333894029	542.390751445	457.645031591	580.409466461	521.742654509	440.923520924	352.88230265	197.449158637	411.283957365	370.700820262	478.545247905	430.313612866	395.370851371	352.914482166	312.263812554	1189.92106021	386.338709677	985.779673063	736.676772051	783.618116463	864.293517241
62.5		486.542617047			469.140572525	670.756773591	466.320681195	427.098368446	626.408261423			442.319526627						253.077899596	97.9925222893	252.672963723	144.421962819	278.784897025	216.661119082	218.006872852	137.5673657	158.67452898	597.795894767	429.221339387	497.871841407	524.144994246	448.532415376	547.667039106	508.569614774	441.172593235	358.249964372	190.341749853	410.582574419	377.046588778	491.062037564	448.203894616	387.357483042	359.836311239	328.410729738	1176.85522866	373.085395509	1016.65159915	770.040471684	791.629704398	887.518416712
62.75		508.455652672			489.789399691	685.343140028	453.505779078	413.580740532	629.358479783			377.396121884						237.509009658	96.0023809524	275.849288306	147.643839583	283.891672701	226.151843818	218.888438134	139.750979539	161.202500363	601.84742268	416.020460358	490.116683147	515.371017472	453.547436823	534.940166127	502.760267987	437.117725455	344.57765043	180.421146157	414.40505981	379.861345762	487.285468122	448.886330935	387.333624327	358.938609252	323.975956605	1154.18698225	367.167953387	1006.35039818	768.603062426	801.281496638	898.844001108
63		497.058152794			507.779430335	676.650324035	432.880797573	394.911033029	623.214640375			324.055710306						220.534814182	90.5262548821	285.663638866	143.011067989	276.584579977	239.634377695	214.304004593	141.071685103	169.824277457	611.006369427	403.525808281	483.195962994	511.979187744	467.687365553	562.023246044	505.163026183	428.693718412	337.154897494	179.941261158	429.628333105	376.049475047	471.569012082	443.316905444	406.244014999	337.372869216	314.9375	1181.38332853	358.124622248	946.428368794	758.675909879	794.476409666	883.954238456
63.25		493.407874962			527.8924972	660.86728972	437.21517521	381.879854177	615.621315193			317.204819277						219.395234657	89.0023041475	270.170300288	133.495883288	272.192992533	236.403564243	201.870875179	139.914746544	171.034801444	614.240625452	409.072352523	479.845680738	509.404408587	474.65439908	609.241108933	521.487483722	422.759259259	356.009710124	182.969181098	435.49257392	364.1739633	467.334189131	426.10199684	422.471285983	317.750902006	331.789473684	1216.53450036	347.252470285	941.050533808	755.355892649	759.55388616	880.317355372
63.5		479.486753544			534.659921304	639.411681516	478.765814463	381.886792453	618.905347441			323.005524862						227.627343525	91.2809856019	258.665923656	133.698725377	281.931752458	223.650816592	194.804457953	139.605977078	168.864330377	607.005437179	409.708837342	482.137999153	521.314586995	458.541040462	633.093670886	527.075938318	431.879503839	373.732130067	184.70901034	418.470136986	357.854169699	464.931192661	396.659467243	413.473316853	309.85751672	343.381015065	1208.36127509	338.731026461	939.661209964	769.772814107	722.72305673	871.399445983
63.75		433.628701595			529.344556678	627.614138854	504.321938555	372.992413599	626.370538244			359.665738162						228.273037543	90.9794856978	249.062998624	140.750861079	284.09588058	218.310295383	185.394642601	136.341841124	164.262824207	598.600751662	403.998302927	471.497130057	526.679174484	436.837795276	626.182428651	522.100519931	441.409457901	381.604776798	190.409208633	405.218959159	360.26873385	451.304471256	387.646235176	393.693060754	298.736842105	337.478700361	1202.81186978	332.434994972	906.424345364	780.023654983	731.352391898	840.972333104
64		418.879134095			517.645703313	632.984423676	475.975090514	353.856101426	602.169875425			435.974522293						235.120288809	90.1587301587	248.855221628	138.468650679	262.499712809	212.203623814	186.720275704	132.809221902	159.819757366	607.572900044	410.101916253	464.653426573	499.894326548	429.014376078	628.931690929	531.918272714	429.175924583	389.798028853	193.016022343	407.539702064	351.833429728	449.239372325	400.393046976	396.683745839	278.979927798	329.346855984	1224.19529309	344.518794835	909.918884303	757.94946692	745.370767004	843.038281465
64.25		458.894593432			510.963316936	618.77537155	465.191863018	341.634596422	581.846330275			432.519174041						241.905753108	88.5672662405	255.823512985	134.342906876	241.347612156	199.218324152	191.245392541	130.261451214	160.839650146	643.4393404	407.544195345	460.636466591	491.093896714	426.516801854	631.151771848	513.880844865	412.822258399	370.456059736	186.335256695	421.645121449	343.155990077	448.298936476	397.808314088	406.949730439	270.876456876	315.724420991	1200.38061466	354.93877551	940.750214102	742.379746835	724.287383178	866.778935668
64.5		477.345107535			525.335578002	598.113802817	488.395261485	347.859432106	583.588143526			371.975757576						231.03917937	85.4289431835	254.090045436	136.769076017	245.586206897	191.538196439	184.957245337	128.082711086	155.053285199	651.833333333	389.701669969	455.363585434	509.402657423	432.424251111	635.972012315	499.197223829	414.864233155	349.10829657	172.267818575	424.822307272	338.85369359	435.395454545	384.173987695	405.155043228	274.638797423	305.001735107	1156.71564391	345.296924404	932.763739377	744.045041143	682.43898232	858.923925028
64.75		447.430545127			564.6464	591.457036115	486.510201129	358.307253722	584.055469082			369.865724382						222.396997257	84.5895586963	249.470418668	131.306682061	265.181231167	192.59284791	184.731861199	123.531510791	147.066282421	639.619710145	367.92065741	450.313199105	512.40167364	439.937966686	625.110643668	497.537259441	400.078852008	374.722055675	165.895355673	411.781877819	324.554592721	421.878761946	378.355638344	410.244071718	279.334390771	305.238067689	1161.8679135	339.807995415	908.829095042	741.351233037	660.582670331	833.225006885
65		428.136507026			594.894574079	597.761992359	452.721158064	363.703140403	588.109345928			383.948881789						222.970571264	81.6613190731	248.322409706	128.162365903	274.96656535	194.396180003	187.783736773	122.382335851	142.953989517	642.274278988	362.443905916	445.201753146	514.84876905	440.387787585	585.018878557	480.827023879	382.938220514	403.356579136	177.456695241	402.173543523	308.889536578	421.419873636	375.822376009	421.046745304	283.690784685	310.449194729	1138.63356974	339.565914057	897.044618674	745.406502869	681.00977674	820.191374289
65.25		434.028490028			589.385327535	598.773393461	432.304937915	376.895136351	575.422973165			332.852459016						233.500570125	74.7774412231	243.222008253	130.468439971	264.410285878	194.770911181	191.607122343	127.820612333	145.638832707	654.756967509	372.183600966	436.817710523	518.747655461	451.76051687	553.298781342	471.413957521	387.264506839	384.880399145	182.44087256	393.971615721	301.058316576	425.194148558	370.12905076	410.250324067	279.330659026	316.671870483	1090.51214953	334.363453527	893.35531552	726.200317049	702.014078437	821.866151511
65.5		428.052852853			551.984644914	575.417366947	452.587639311	392.447330904	556.030024076			258.837735849						248.809014736	76.6562004897	239.703337454	130.357359526	255.542725837	194.351048549	191.683304647	130.517345617	146.465800866	637.488560672	382.142755783	435.36818563	514.876171256	460.977573318	547.982630621	462.527351664	387.829713293	379.702413251	174.035499487	388.211101996	308.89196996	434.418365892	368.754911803	375.821913848	276.807381776	320.106435286	1074.35177346	330.027216731	897.950220452	708.819361423	700.615384615	809.506543601
65.75		426.891663079			531.860517435	555.120984859	465.649194729	418.271869277	549.789428449			249.721518987						246.736355761	81.417721519	245.463087248	130.716192687	254.747644586	190.703328509	185.082523568	128.841860465	140.023310023	588.80613298	380.581352313	431.363893605	508.723429243	464.113442338	552.863828588	453.208976975	387.594254405	393.056257176	171.726531218	380.376237624	323.876312719	451.95971223	373.248055315	352.998396268	271.118624308	315.750842738	1063.36255924	329.159521726	902.020794759	709.00855205	683.885447107	761.473509015
66		435.604671034			525.697292748	540.78692221	436.837638909	426.039347948	546.336594357			242.361445783						229.108323831	83.6225978905	245.116829503	128.655172414	252.264984227	186.388385798	176.743865691	125.773373546	136.213471802	561.874873573	375.725467952	423.404625088	505.346809125	462.151111111	557.17581187	458.190641248	390.329873126	382.817094017	174.274126276	374.473748807	324.374084183	453.33257565	382.650630011	342.973058637	253.997422311	317.010989011	1043.94302978	332.758650395	928.488081725	687.204037491	674.782008909	717.898566703
66.25		439.212012012			512.506555804	521.677720691	417.914905933	417.216344631	536.855645276			231.480519481						217.114422103	80.0391479562	234.870950027	123.897732197	250.242111302	181.948776978	173.444683599	115.928530259	133.81881131	563.950788826	382.545868298	434.36406884	487.552608821	445.557410072	552.74744362	463.133757962	384.180738595	364.89606862	167.802932551	380.87431694	328.890688259	445.531975502	394.609969832	337.892149776	246.549019608	322.783111625	1021.70428696	320.509247312	941.697021519	683.143106966	689.286292655	705.312017641
66.5		442.735454285			501.629463031	531.535936616	420.1414791	410.375211268	533.530355097			216.70718232						203.570438799	77.0917730918	227.230382575	115.451753115	247.73044107	176.205869597	179.653963194	110.808016265	131.839906855	567.877647059	378.732735298	431.568117581	468.997215301	435.839166908	552.686680761	454.293860925	384.936308556	354.582496413	160.284233901	382.353846154	327.79714369	445.488078138	401.721446061	345.153834959	247.036551624	318.773731169	1025.16871211	297.744501092	924.870655271	735.964674713	693.227584196	688.650208044
66.75		441.882285877			502.243300126	543.833168945	415.609924986	407.375966268	539.458693496			215.556851312						190.502350762	78.1330248699	226.490846524	113.73178094	249.730040207	176.137931034	184.717257208	109.630906219	133.044608055	563.328610669	381.017986121	424.11655926	461.445455859	436.132511114	547.889106693	445.329097473	403.645482058	353.517732517	161.589419206	386.622986623	319.200459506	445.30907023	395.722341491	356.295100865	250.168695403	300.24877061	1017.48660328	301.755957508	914.217687075	789.736545953	681.392004602	676.552540972
67		433.926349015			503.078694818	558.624727499	410.291678747	405.894203358	552.117947264			242.170542636						182.315728549	77.8491273619	228.711966988	116.128509407	252.306984766	174.969897739	180.333333333	105.977203867	133.680924855	546.191208472	391.623489265	422.222346839	462.247113164	436.374946004	528.496768755	442.130781499	400.27854345	351.013306625	166.130358191	412.162539335	321.706512301	439.693889206	381.551724138	353.325416365	257.334295195	287.200231817	988.450416241	307.473865594	909.39831837	784.044373084	672.855032585	707.20441989
67.25		415.432917205			487.087610744	587.989242746	423.768813261	395.309372798	558.356211492			226.112						180.533102053	78.0523809524	230.409402547	112.776180102	254.947246377	177.186386676	173.801597676	112.694133062	132.562417871	523.468003539	390.055531824	409.544296632	466.331032457	431.218437455	509.343115124	441.888191505	389.870299082	343.444588185	163.283511269	432.45783464	311.953257377	437.593327581	380.307870036	340.997081144	260.895243653	290.707728406	974.40521327	290.700904581	906.542653352	747.550575052	685.031240876	735.488391492
67.5		410.506202766			486.33847881	610.365609584	439.47283237	387.762058782	558.109896351			152.267942584						192.2533885	78.3361295921	227.842293907	110.954820144	256.480805176	178.98273878	166.284154575	119.484464902	132.32326153	517.175108538	375.351106069	417.034357033	467.072296125	419.222988506	494.154797022	449.466531733	396.704456945	338.16802168	156.163958004	441.386024887	284.73192468	428.553040011	391.891070661	343.420991926	253.345569257	306.785228096	984.703170029	280.281487864	912.336124911	724.036389892	679.428735963	746.85296148
67.75		416.15119244			489.721778062	616.939492923	426.456109906	380.675423326	560.407355021									190.64586944	73.9953917051	226.488059292	109.260179036	252.072268426	168.882758621	167.264802867	121.411629246	132.110662824	519.594555459	364.602693125	433.986021806	467.747623163	417.256568557	491.921656407	454.133371908	397.093650333	352.785724483	150.815553925	454.637554585	275.478562148	413.506907848	388.743879742	346.83692041	242.14024478	318.188024299	957.319713994	284.077374982	882.765207504	708.229804608	669.017498192	732.965061898
68		419.901822879			491.676040495	595.235802294	396.404336361	373.183035085	578.119432908									187.235864064	68.5489962825	231.017897092	108.779552716	252.38448176	165.902665122	166.943396226	113.626092021	129.96704098	513.662888267	365.614155251	433.571691437	465.034077556	429.62284389	496.34537246	460.657238665	392.455688711	371.554788611	146.746923647	453.584822656	278.276617497	412.18795804	373.301761478	342.923840093	239.703487524	314.799414348	914.747187685	283.801021152	848.60317007	708.67275405	713.237594863	720.004440128
68.25		434.390306486			516.855218855	572.221626956	395.053452759	380.573196456	598.50631833									193.851598174	70.2214512865	233.792951542	114.870378363	258.342807924	168.247446411	159.758690032	98.3932115634	122.861769809	503.75827671	355.579276082	424.503433777	451.415860176	423.092973128	512.248948696	480.339835284	397.398673969	387.431506849	140.645977011	437.113965564	269.037803651	409.930014225	362.45924225	338.911188005	246.104086022	303.316931983	923.121726619	281.155657668	867.325944871	719.222270301	738.708860759	730.513655172
68.5		436.589966957			533.195137556	569.202240199	407.171933894	394.697070467	580.318433376									194.140127389	70.1552669553	228.144154058	119.556520481	258.396201985	160.500144051	157.076480736	95.4531295068	120.010400116	488.35661391	346.016758983	422.484245904	441.499350743	411.303196084	522.234436343	468.453081943	393.133565621	399.040915594	140.802349486	422.185645933	266.992331066	405.031834404	353.650265385	322.516437364	251.238067772	281.188279663	959.747368421	284.516147553	881.124804326	729.19497223	698.511304348	729.408520612
68.75		419.232601521			520.385881029	582.029445074	391.320445226	408.888137504	532.827467811									189.73905505	66.177599286	217.795689896	124.789313199	252.610837438	150.330585683	153.454756381	97.6782077393	125.11995336	489.967908141	354.314680336	424.638550807	436.146842878	412.586821144	512.875846501	424.039638589	385.151981076	389.853490376	147.483832691	419.670471737	279.176762516	420.075905693	346.01642888	320.762682216	249.845974329	269.162007903	1017.94549763	293.365213588	860.303833547	697.500073649	650.60131291	712.561754094
69		414.491728465			500.781144781	573.623360135	395.935297516	417.937007874	520.222917259									185.184	67.7787086523	205.251344271	127.249388401	256.303230438	151.985025198	154.679700978	92.4093853462	127.803411391	505.791389772	352.874466268	422.501123596	422.444412317	407.285282693	495.705741963	403.50779896	376.410611303	372.273988274	144.815740342	425.894650431	295.568779646	430.198946919	341.69277195	337.748306184	243.521882623	279.936333382	1019.51272832	288.050611071	847.719698049	650.986451427	643.423801986	693.899626711
69.25		419.812040234			499.051638689	569.513378967	409.643581571	407.804939835	559.116285674									176.704315088	68.8847926267	202.164809465	122.1843438	261.507329692	157.680691643	155.357286577	89.6895556838	130.121930078	499.227826087	335.401166928	411.440739703	422.93294881	403.797118156	488.991716973	409.672853828	363.827701233	356.643757159	146.883094052	418.477179557	309.502314815	416.486370772	345.376615915	331.174051549	230.225169382	285.380089842	963.800963082	279.559253945	862.378100941	646.748759848	654.056183029	707.736130279
69.5		430.204878049			507.131608549	543.988679779	411.480755159	417.460693153	593.814385814									171.597284414	67.779396462	213.878144215	116.993467847	257.63128168	161.644881434	148.07361252	89.9874981829	131.182745555	491.823425544	336.464361929	400.364459536	435.579812207	402.273477066	490.758426174	431.221331779	360.574128766	357.462630899	145.670473083	404.724773165	307.607179338	412.734224522	338.18862491	314.072001166	226.220408163	273.546651068	959.533244484	275.220037862	842.243735763	659.35837384	648.209973753	740.302744663
69.75		433.718932801			507.284210526	516.847390691	414.158473106	423.340646976	588.573861218									170.147957726	67.6245654693	219.017262809	110.660904638	258.91828235	162.6862491	145.771897023	88.6464064525	135.36680654	495.914190462	348.389440817	404.067529544	435.814155449	397.66863055	483.632164484	442.215669269	358.336656553	369.222682474	135.362811465	405.550349363	299.569230769	423.453586197	318.430292599	303.531583502	224.622541278	258.303276312	988.992793312	276.082853855	819.348678602	655.361941916	662.754684347	735.056608997
70		440.257134275			521.243364247	507.915953307	411.135480128	405.383153895	570.481034238									161.580275562	65.7372746936	219.323415978	107.465971619	265.705332758	154.327419587	147.985035971	85.5120612451	135.988439306	514.490281404	361.347776511	396.652259332	428.250649726	395.17830352	462.704098821	421.548461985	347.34291939	364.401606426	129.51811116	413.525840853	301.571263036	417.205995717	313.522220624	294.175967532	219.744877345	256.615116785	974.196788321	275.345684331	839.680091402	638.783065693	684.153600927	699.689759868
70.25		456.237623762			538.061577394	504.472320544	415.868910022	392.119470273	566.612783032									156.231213873	61.4568121104	221.989657582	108.763314468	260.260176735	147.410215598	145.927515222	83.1055539401	126.459431901	539.573568282	371.26982316	365.692264097	425.407624633	389.688115942	440.081332957	401.09059132	342.800530739	356.636481242	126.723316062	411.614961496	299.188092806	391.552937796	324.9186382	290.467638484	228.465821309	271.293876955	938.595650244	268.075120105	851.705479452	617.541629891	679.515010201	652.32958177
70.5		461.865302643			545.13997195	533.818386597	426.846209179	391.748243889	575.613559322									165.259806708	63.7255297679	213.773807888	102.682528307	248.34424589	145.85663185	146.021173104	81.9805157593	119.362811465	529.529852899	372.052460866	349.842193621	426.723453237	391.336763865	431.240011176	403.519263945	354.079654925	366.30358158	126.034121864	406.312286922	295.977116705	372.734184397	326.975178317	287.781922525	236.102300329	280.909143352	923.340318645	261.210420842	862.147058824	617.990794016	663.484870214	651.97302876
70.75		466.843857807			534.117647059	564.103839577	426.026635785	402.737141953	582.796259564									168.508469668	67.2973050872	199.620305407	93.8524732427	256.156187195	149.542092387	143.549619417	81.6334534968	114.958255092	509.310144928	371.531552018	356.549635446	423.024221453	394.949064748	425.628259041	417.003912476	355.551428986	362.93676681	124.802812775	416.605464481	302.595516992	378.673510123	314.988090113	276.090277778	239.681936041	271.626991022	921.014873141	264.270797476	835.958410483	647.852975496	627.876193231	705.887021218
71		460.425776755			527.761429174	557.069464134	407.210108728	413.059935129	604.273027734									158.594782609	64.2097422911	192.612622721	90.8996650648	269.852723312	152.232288037	136.670547148	83.0640782368	112.421052632	494.231132075	370.329186329	367.246657183	414.108084229	396.524876346	421.260118879	421.542422469	355.784487863	361.033448674	127.455167286	434.263651407	298.787754504	392.735023041	313.309596179	274.515355367	241.240491516	262.288732394	934.407126949	269.354367514	807.956484397	649.217776465	585.511995319	712.52367688
71.25		457.96803653			534.334877193	541.343489914	400.731058415	402.57440225	619.252097256									155.071469411	59.7858176556	201.247584874	93.0255079983	274.175337741	151.324495677	134.192805755	82.9266887513	108.961966739	485.965512245	371.649282365	374.842668168	412.725958062	405.684695052	424.038202247	415.819705287	364.281917966	377.675482487	129.113924051	431.261572172	293.231344357	382.099258414	318.524806424	285.598499062	238.267413471	256.803133614	949.344092219	260.052934407	789.58589306	644.717978339	560.950403691	695.408061844
71.5		457.743204685			542.735966736	553.39800995	403.875271936	396.869895537	611.33465571									154.146002317	60.4539416691	212.825117048	94.5073156599	270.358561151	149.575443147	134.376078206	84.0808314088	110.101851852	476.830670927	372.68342565	377.388764045	412.902107999	402.037453184	425.349424642	407.044273479	356.13833188	389.961053837	125.327467371	417.468070559	296.076410999	357.524653423	320.245800431	292.128134512	235.825284705	241.137550784	921.422767792	252.733850129	756.47772242	652.588630718	558.410427227	681.11101917
71.75		448.36091954			544.297088198	558.149922063	390.193396919	407.88271779	597.554950566									150.144222415	64.4164807378	215.822820297	88.5187554522	258.773735324	149.351875996	136.908773969	83.3292505104	111.696438996	468.736904061	374.295344187	375.267557577	399.392583873	403.611030479	432.845675523	407.2183438	346.02247191	394.215756877	121.631391201	416.273202974	290.669786487	331.745292511	326.863748013	291.374197315	243.204206836	232.439045807	872.259902092	248.668513927	727.903972564	657.04747862	567.599006284	674.964116829
72		452.197207182			553.147987095	546.07135806	387.85864705	405.052868391	593.458676512									146.535693889	66.6562725567	218.506343078	86.5394907208	244.991541219	146.787111623	136.081574034	76.4291055508	107.84868611	479.74566474	373.497085999	372.872696582	380.647619048	411.792498922	434.591375193	416.599510016	340.954466859	390.977288959	119.00143472	407.732895457	287.967829958	318.478576512	327.896848138	284.820734341	252.159449383	256.016206048	866.682373222	250.030742709	708.822291726	642.991214173	576.807825086	685.942257218
72.25		467.416566627			577.845957175	558.632053474	397.235225956	405.038771958	592.558614817									145.826716894	75.3520842348	223.903150365	86.7244026068	232.607958627	135.561707036	133.514228227	72.3348729792	105.84384037	491.938497244	367.897581792	368.211324996	377.107585809	406.774109846	425.261503928	418.800464037	334.513788099	377.001145475	115.612298682	396.592207792	283.366714906	326.310857143	322.234803851	283.615295481	254.886455331	282.712296984	882.45202683	258.147573931	718.286854862	620.61080292	578.952849291	679.085367536
72.5		482.435731725			572.077085385	576.163172805	403.922580645	401.10515929	550.590928602									141.493780735	90.1100208147	215.490460157	83.5353975869	241.345317483	128.863675832	137.136554927	75.5920745921	107.089502117	489.24643225	372.950969213	367.699487763	374.199617816	409.509061911	419.237204027	425.240291971	328.781812814	367.604085743	113.590017825	396.244245348	263.678597516	334.5069734	317.500793995	286.772283005	244.789258611	290.095906433	893.194481531	259.798980335	712.951783167	610.963748895	566.528990799	662.477092327
72.75		497.429874572			543.665450463	577.996897476	399.19630485	388.453816955	504.96635912									138.198857143	93.9549393414	208.598316545	86.1136527118	256.798623064	127.749281196	144.609107887	75.3739930955	108.133314096	460.443416679	373.876065947	387.081514853	367.136009241	418.109738581	415.398428732	423.665609686	329.943450664	363.460263007	110.23908046	395.873015873	256.117174038	342.04955853	307.916404237	292.277729761	232.735830105	288.155115034	901.421544657	265.159603505	691.444649709	583.494955319	559.624369869	633.757659398
73		500.937115413			545.661872803	577.820612467	390.52195334	372.685334599	488.238636364									138.451725138	87.5281903389	217.500413109	90.4589546837	248.804828974	126.504327755	146.28505681	74.482599278	110.62698642	445.928074246	360.208517305	405.962858751	372.801615928	415.540879596	410.02190396	422.827316224	336.801393728	352.483667622	107.207027818	402.023265362	255.022723983	346.176621892	300.241518114	299.111690569	238.830618423	280.598955311	895.353653201	265.497129736	676.811188811	549.970218978	567.233796296	619.385337567
73.25		492.185658859			561.50815982	577.671201814	393.03112155	371.292060358	480.80400859									137.107799161	82.3357142857	218.701793722	91.5220491923	234.159430812	127.132753623	142.007845416	78.250728863	110.39695773	455.403829161	348.803647763	402.013651877	390.869245477	424.221931736	394.721696113	414.895744992	335.406882292	348.47566945	110.469172486	412.103581267	245.504168495	342.453318012	304.013878849	294.37476267	249.281354942	272.714808847	857.607126949	264.612334159	661.814650864	536.158065467	554.226900585	611.005561735
73.5		462.944904368			545.109489051	579.451467269	386.033545402	379.24141812	468.419199091									137.698841699	82.9257275228	207.655486542	91.8771449171	223.646383467	122.31024053	138.086606244	79.9008645533	108.034742328	445.282318841	345.681340528	400.0428652	405.44208243	419.180209981	397.232238135	408.417401359	327.476224888	349.454649499	108.515831894	420.605230727	242.733783978	343.281232173	308.476422531	281.260606061	254.512857348	264.407133536	832.518657254	271.505107179	653.576239875	536.229958111	530.149184822	589.488333563
73.75		425.612951581			510.816235219	588.572848711	380.716582187	380.404238494	461.486685552									141.032575648	87.3058518305	209.313498623	89.8874584117	209.669824864	124.627699395	139.389168223	79.3654456302	110.909773351	435.593967517	347.685750817	396.930520394	419.404353467	397.823834197	402.913171553	402.238377987	328.312291395	351.164759725	100.323817889	426.844785108	245.565317919	346.449585833	307.368904188	272.187527131	257.806711796	255.181567889	863.964999271	269.190366972	657.856227758	536.183330901	536.603468208	576.767788196
74		394.573893042			523.172316782	589.613497802	382.463887258	382.571912014	454.729958411									138.685995941	89.1367356048	219.356431477	84.7145144854	210.324865728	132.428198433	144.297631158	80.607033416	115.099941555	447.182928624	348.850808182	389.998860399	414.232161248	380.350101774	394.3935493	390.86115171	336.742426481	348.473403489	95.7788675881	440.409209982	243.101156492	351.155715313	300.69723709	270.090563833	249.636469901	243.248278893	897.949250631	271.500073003	662.026330853	548.191037736	547.413021214	585.252851182
74.25		377.452054795			532.899929825	589.642675699	402.806936416	389.646926431	455.390216155									139.117209834	86.7378163413	216.534363787	79.2576368876	207.460390356	128.841013825	139.44369337	80.6385247083	118.728193259	462.951540576	335.463102517	388.029913927	398.380800925	362.771843961	389.632503866	388.39387814	340.498483755	338.72277086	91.1450337789	442.821594958	246.522864538	350.090403536	287.226620769	273.158851537	236.908934214	235.867227134	898.88815316	276.509634743	650.418551714	554.603550296	535.711649366	592.701715551
74.5		386.651497006			502.433226837	585.935744219	430.290341238	385.297502371	463.730311615									142.957730168	85.1513318934	206.178414097	79.7780667534	190.238784578	123.49626222	133.994832041	80.9773807809	114.790831772	466.864011586	325.855154786	385.734533183	401.648414986	359.552680753	389.412556054	396.642660882	342.274782609	318.474120675	88.7253582919	424.205858199	258.740943859	348.743867655	275.211921479	273.16300578	238.268776978	236.257485896	884.411302068	266.64452398	624.113830393	551.921854498	513.593533487	580.079338843
74.75		392.059770115			489.04416315	577.015873016	454.246591409	382.285391991	495.093043229									140.836616454	87.5312314099	193.995510662	84.8197818182	182.61197275	119.273148819	133.961968355	80.8141128444	102.23455528	462.693349029	327.185724483	376.926891834	394.29209521	359.572714078	382.82915782	405.124580108	341.869501033	298.960702461	88.2839744542	411.185430464	263.65492031	363.052162667	259.917942791	270.601896426	237.966438056	238.275519158	876.598369162	252.189587283	610.576368053	558.913856575	474.424206987	572.037289551
75		386.641908299			503.173498035	576.377241282	473.606481481	388.453074434	518.071479425									137.09934154	85.8289188016	180.873118873	82.0112570356	183.86432883	113.964223889	129.897132978	79.4806693595	99.0099927589	458.900028977	326.437384243	372.908114221	377.732889596	359.149034304	385.35078092	391.777970512	341.304033541	295.46681955	86.6417266187	405.701905937	254.048106006	373.561045266	250.790697674	276.2236671	230.579976985	232.073181356	871.454676466	247.020737327	630.772474711	556.786127168	454.464693141	560.883476335
75.25		404.06299685			524.88590604	573.061985397	454.973466725	396.16637672	483.403239557									130.38490566	78.6058857473	167.453114211	78.6278429668	190.910188245	108.723864456	121.784305256	76.2392372147	103.810349812	449.395443332	332.006268699	377.621224951	378.815306859	348.593190998	399.605411499	390.668213457	337.731048504	299.558743365	81.2460176991	404.912936007	243.565846599	374.162301417	263.309948246	278.848862484	229.134035493	220.931920453	875.681353954	250.187455146	640.664573223	552.094667641	474.733825445	543.860600194
75.5		416.223309353			520.951442646	579.984117981	424.813878271	401.772009029	467.134375448									127.094996374	74.7246463142	166.835627985	83.7306907607	196.336339831	107.30750254	124.528521537	71.9836448598	107.098171178	431.247863248	334.225525225	367.890410959	388.749116608	335.622981818	409.982441235	401.248060881	324.511607275	303.683694084	76.5243076923	396.462133776	248.679355783	381.018705036	280.229100376	263.158695334	232.201169591	209.980372052	867.403091558	249.350861817	629.781147189	536.461288895	495.085580305	523.639198218
75.75		415.860670949			516.412631579	598.401354784	418.131019523	410.137610806	477.941719972									123.911924507	73.0036174215	176.529874431	84.4349581771	191.4625323	108.673678144	132.894198935	70.7352644473	110.045165026	420.078794902	328.354747015	367.507275039	394.929707839	331.994820889	409.534354363	406.994219653	309.76416185	310.992558672	76.6870415648	388.112405757	252.927060855	378.338040223	277.769175627	253.276006348	230.030751545	206.292590982	851.560420567	242.907625899	625.126440051	511.186362323	492.379056685	526.626865672
76		443.048360533			512.935164484	592.700294894	416.180451128	424.00505689	477.4415437									124.804637681	71.0609246723	182.313120176	82.1058721435	189.312679289	108.836379335	130.514942529	73.2358286456	111.974599509	431.608456415	329.137327451	374.927997746	391.876639285	326.651115911	406.595762593	397.806824754	303.564247429	319.342685371	75.9647132955	382.02823852	250.484752132	351.245929734	269.777267509	254.820127241	217.38669738	208.790266512	839.375836972	236.729408394	601.932449765	518.760169121	489.253429603	547.240618102
76.25		462.864530958			499.423266282	560.904761905	411.193434936	420.960383477	463.321684331									130.691761981	74.1273942094	179.183856502	84.7229896757	183.60446571	105.732078204	122.926092638	76.7659574468	112.065363292	438.334655502	335.764605056	370.58608894	376.247761632	334.847516701	404.862878145	380.665499124	299.608259587	316.021895707	74.5691428571	372.518763797	246.144673389	327.30195178	267.850996246	247.893800146	198.445740957	208.009348525	803.974507188	229.874599008	578.101772441	550.954271431	484.198216635	548.897232652
76.5		437.09972892			485.213584058	571.11826136	407.868246172	404.592655129	478.445390071									137.380571429	76.5828158845	174.042482759	89.1731489484	180.080860215	99.4193548387	117.173087982	78.7219343696	108.365529208	437.590277778	339.769514618	370.471967236	366.710944268	337.136285221	398.02247191	369.921109666	299.571078078	312.542334096	73.4937327039	364.792540793	241.829359379	336.129840547	254.957968728	236.661190373	189.699196326	207.747392816	777.554436934	229.68653929	562.81523593	563.086868687	483.731489484	538.643084151
76.75		410.866746699			484.193032918	607.082945014	408.681666425	376.928819994	519.801164607									140.47827982	71.0828393812	175.858563536	92.9355774811	183.904446683	95.6696982821	114.57253998	77.2634929822	106.552353367	442.699229539	331.024501425	374.5879695	364.623301532	323.023094688	392.721956705	366.297822932	311.473332364	315.385939742	73.9146113285	361.382797472	238.504347826	356.99928336	241.33007335	228.453344943	183.510251227	213.400814427	775.49875858	230.742282843	549.265591551	545.034825871	478.77582959	544.302553485
77		407.17963469			487.42704376	606.613529996	403.350859157	374.559300522	514.235597592									138.125525438	65.3597261497	176.828515296	94.8098981077	180.701102728	97.3921113689	112.621381818	72.4215443001	102.761584564	437.28388521	323.097142857	371.896645253	361.966750037	309.893267413	390.542675159	371.541788428	302.637089618	306.995244272	77.0524101665	362.281133379	233.103044496	357.76800345	235.901227437	225.381446311	176.572764465	219.346604215	799.039667211	228.306703666	538.335716328	518.480624724	459.387725209	550.28460039
77.25		399.913242009			487.425042111	597.765419901	405.702398151	385.483398987	483.264655663									138.243846594	67.1981513576	168.192159028	90.0692041522	169.511774842	102.174063401	109.893705891	70.4235090752	97.8605727509	409.936622775	306.653758542	360.467525117	365.450918028	311.791564704	377.845115952	373.896561687	276.079110726	294.484813754	78.9864630337	362.998216001	235.596836808	350.363299615	233.084804133	226.063771462	177.301336399	222.704143726	839.316062176	233.577448583	531.713675822	500.492929293	450.134718015	532.047553221
77.5		399.779475655			493.78182399	589.308504035	415.499275572	397.804268775	487.492063492									133.672706189	70.7868994373	161.658752071	83.2157544164	163.389343674	105.994817161	111.986196981	70.6674364896	93.204220263	395.368237854	294.356787491	345.607223476	369.667820069	310.077787381	367.271603204	377.077948421	273.474568903	290.196392786	81.6245883644	376.807581376	244.201272412	345.076130509	235.870745368	224.70853835	175.481342746	210.472073118	842.361993588	237.370396905	528.64957265	494.244016346	432.800231281	504.220872446
77.75		426.12113365			483.723652737	573.850780142	422.7030837	402.267983075	525.471270956									131.581085001	71.2084511233	167.467864159	80.0745920746	167.701466531	104.45256745	120.720290909	69.5062052854	89.6964024569	406.754194878	295.786071786	335.636467562	378.818957904	302.680244399	380.600566572	391.374908719	280.740390302	286.421234853	84.4809882262	384.89380531	240.971896956	346.721910516	231.910995521	223.686641333	166.630841121	188.211327382	814.355562157	235.458954134	509.944786154	483.012818624	423.227545788	495.280222841
78		457.558857143			471.559674249	557.640677966	422.352294109	375.295243456	562.56747898									131.689838039	71.9201042119	173.541015355	75.8648570604	173.405778353	100.507074791	122.016447843	68.5486572336	88.1680428799	412.719733217	292.178474697	337.046389559	386.952919021	305.98615917	381.71622194	405.641337386	279.862168814	291.315729047	83.8095238095	370.519944979	222.882005475	338.283428571	219.603562195	230.724302443	157.951612903	183.505082777	792.333285282	232.973191121	499.492443684	473.260234341	427.28024281	514.210643016
78.25		466.652291105			470.354519323	544.258104545	420.989571263	355.125158028	572.156640182									127.262287951	69.113449618	172.251794589	76.1296296296	171.76747524	104.644975525	116.380788036	66.9294474102	87.5034642032	418.83852281	299.239612977	333.631720051	391.160259179	298.70815327	376.817518248	399.775235337	277.406720742	285.740475508	82.3021123954	341.117186427	214.118259361	315.305416607	220.680068926	239.476851852	160.82086756	189.782224155	777.393939394	229.062884973	503.501781388	480.55075846	427.750289017	518.387194701
78.5		443.338220497			478.334271244	565.09895095	419.981231672	366.219464034	549.419502431									122.363847045	67.0762825279	173.888188314	76.7725221947	169.215424761	111.638575152	112.71353864	64.3802857976	85.4727617935	418.205354516	302.891202053	326.494574529	383.028521023	299.262959198	392.621128553	384.077012835	281.069265987	276.572415779	79.1041990669	317.02197043	219.589998538	295.659770115	230.249134948	248.34914611	164.302579799	191.258804618	762.506824926	219.279836592	484.464744505	475.804475854	428.975566935	493.648171325
78.75		424.998715937			484.432842105	595.442609064	413.312536106	364.34041356	507.378182335									119.255441008	65.4961699668	178.011605416	76.1054907047	174.816344086	107.251404697	108.551684423	64.4705203979	79.3245626717	409.411492256	299.410994019	329.23286119	372.215277778	308.177816142	394.560179978	369.899205776	290.816999133	286.409624749	79.3170509016	300.381920593	225.325280414	283.767992019	241.069113851	254.158107328	164.972972973	190.792409097	751.162014388	219.087194245	471.309598405	471.333429603	428.63473745	488.720840243
79		462.479616307			493.082082402	610.99285936	408.840701551	349.418457649	498.241183163									117.888130176	63.1118800461	171.279812077	76.4833381629	171.071264368	96.8378534334	105.847926267	66.2477236595	78.3327070386	410.723059096	300.883176235	332.509049774	374.185067743	310.559422383	391.499226333	358.277101449	290.816574906	295.61281057	76.9571038929	296.741678129	220.180107138	283.189019159	245.861751152	249.982905983	165.541125541	198.309433962	745.073895934	221.406769937	463.554030875	470.131582786	430.268518519	497.973178487
79.25		491.163165468			494.273008725	602.52141844	404.893260901	356.420488218	520.18322359									120.776811594	64.4330111524	161.964360881	79.8298120356	167.07003778	96.6565173264	104.904408555	65.8958120531	81.2469659307	410.065351781	299.447173044	327.442712058	373.441648271	311.547345455	408.684419263	342.375693836	299.256020092	290.041816871	71.9371179039	309.61384083	208.749304844	282.576895411	240.261158457	244.153171587	165.036042609	205.15898786	737.135223393	218.62538338	452.428693913	461.388332351	416.700952381	493.422519509
79.5		480.523279063			495.018115433	588.645962733	393.397597337	365.033783784	531.220469083									121.595878649	63.4810309875	161.831098825	80.3765521224	169.77534877	100.935851233	107.118800461	61.7900807382	84.7165217391	417.836331979	298.430235862	313.106925365	376.174945692	304.803684514	408.536331694	335.654942828	298.285548966	288.093942432	74.2109546166	315.69991756	212.990931337	278.485869255	234.819615716	238.831863525	160.246295497	203.615674891	716.7436896	214.415659182	470.140724947	439.859973962	403.624386016	491.194260486
79.75		460.724711524			499.605237943	579.111111111	383.540536621	350.627271291	520.043169554									115.80664828	61.6641155235	166.999861859	75.5937997972	165.599770313	100.191464821	108.399136069	58.5201677028	85.4135686388	440.651972158	306.407059493	305.379115444	368.05076435	294.807331505	392.838437763	347.404378715	283.705788481	297.516489819	79.4281546317	325.58349381	221.133671253	277.891366495	232.818861415	233.471184477	153.015873016	197.257375381	697.624744675	209.255667145	481.388722341	426.264018692	410.700622196	494.406849883
80		430.789935298			493.780841187	588.224744608	389.688471693	340.177150917	485.635451025									108.042960813	59.8491238491	174.620109382	71.5480489225	157.79350348	97.0488759971	107.310545455	56.5641699518	86.017233825	446.626690182	304.584359782	303.12460613	361.853759011	282.897133712	376.665438572	354.298716453	283.178017432	299.401183774	86.3212627669	340.553385958	219.391775209	281.275629044	230.514665511	228.007009346	151.712868398	193.628980427	707.190991258	219.839298758	489.348803896	443.554378219	407.301698887	501.711895133
80.25		411.138980146			489.710515232	579.506849315	380.487635575	336	476.364050057									103.382500358	61.933169391	176.827662517	70.6516594517	148.859974149	93.9469434833	104.511963102	59.5979812545	87.0156340475	434.305930115	289.208706786	301.570942111	358.305555556	272.177393808	363.75933493	344.078680937	277.866126934	296.465329513	92.1151936445	348.232833356	224.884537864	277.900871304	222.902253481	219.626697486	146.514088557	188.507614213	718.822071748	224.555059738	518.275714895	451.986703281	384.995381062	495.428650519
80.5		397.816983675			484.185912793	540.638238487	387.738512828	339.068562401	491.666903107									102.589055015	62.7078878937	169.014520813	70.6651216686	147.221599885	92.1100388881	101.196600893	62.2874476383	85.3109923444	420.723897912	291.159061834	308.091024735	347.208765859	286.658213256	358.081122807	326.88	269.257540603	295.104999284	92.3326226013	350.592898431	242.523878437	265.206921207	217.965556831	216.001158245	141.89728794	182.952477838	694.229489051	214.038428449	530.650712251	446.156003506	369.896656535	479.096756384
80.75		389.979565405			477.961998593	508.028948489	408.905349794	353.428893905	496.987512559									99.6412191582	59.9595478882	163.432743611	68.4548104956	145.329652768	89.0751814224	100.878077203	61.2558071585	83.7027501463	416.885226604	307.483039931	316.073436604	342.227460224	301.104673169	349.577480808	318.981010809	276.103596271	291.963599596	87.1399399399	350.613422074	265.657193085	261.246581258	220.921565795	225.282809071	136.058428279	188.917044623	655.154268745	212.53968718	506.933256946	440.179245283	372.310941625	466.164456233
81		389.627680869			485.162594777	493.205595591	402.713003186	365.506405744	496.26952177									92.9477911647	57.8920873716	164.970938278	67.5083056478	136.53164557	88.1363373772	101.924642702	61.0514153668	83.4221127373	419.409683966	306.376463867	316.122176446	337.588652482	302.171428571	338.663284003	320.060228753	290.798611111	283.950007183	78.0049627792	351.988983751	269.498198588	264.364832023	224.778017551	224.298567916	133.785076347	197.922228671	637.836840588	211.303821197	471.556824672	419.583056238	373.288625524	446.250034612
81.25		400.387965873			494.434227331	502.035348837	402.964953271	372.305261495	493.429746207									95.2247207312	54.5279261077	155.751449876	67.4578924482	134.30066111	90.4891194697	107.473956835	60.7325245523	86.7609544469	416.944178628	289.321956769	312.750706614	338.932564841	305.158350159	328.334737433	323.339614437	288.060159074	284.202263286	70.421192053	353.638262782	262.946454414	257.796338673	216.595744681	212.164447018	137.019313923	198.011036886	634.232910654	204.458960034	466.637788544	410.710204082	374.338924234	443.766459627
81.5		406.602846054			501.880399606	498.353475177	418.407694694	362.164174894	501.278421278									104.499927505	51.8246917249	139.956832516	69.3612931411	138.69683783	88.14726772	111.062245492	59.8570386579	91.1078631979	405.922352941	287.58376215	317.442932837	343.573741537	305.334495786	326.233677949	328.198250729	286.631407889	287.69536997	70.3353535354	336.950429244	259.320357091	253.869577708	215.994230492	207.072294436	132.198250729	189.253870874	638.655003706	196.044366608	472.651614747	415.49352179	361.64264792	455.929873382
81.75		397.46598056			511.907891042	490.057659695	409.833878352	352.346846847	520.662580185									101.915040184	53.8966864419	141.725044995	68.6172946441	137.243576862	80.2169961045	108.058305672	55.9664885165	89.8112333526	393.24057971	292.760953332	315.36202244	345.909946431	296.293048745	327.885070423	340.957616086	280.103143561	271.623205055	65.4355140187	315.936612925	247.884726225	260.575671045	227.375682667	209.163342006	125.523041475	185.897577252	652.780628423	189.697808535	469.432972048	411.412360689	341.323312617	457.94355285
82		399.518274416			502.625798212	504.1749651	385.121279129	359.427397693	517.264325323									94.9534883721	54.9290974729	143.707843408	65.3455125417	137.256863591	82.9470647627	103.31883014	51.981492192	81.2149262366	378.932714617	285.87138172	308.591186056	345.641528479	294.400924321	331.998874824	348.363425254	267.453729182	259.860485144	63.0998735777	320.136657942	234.048667439	262.284486463	227.979274611	208.046370091	118.222093863	181.803169065	659.199066647	186.735572782	473.245714286	397.556949103	337.091067033	464.241384083
82.25		397.917146145			482.724841661	506.54488725	386.997525627	361.855530474	503.659136403									96.3153623188	55.1089962825	130.937219731	63.4055077954	138.951648033	87.6287703016	100.098981077	53.6212430697	76.942243018	358.834265528	284.736511562	299.177077364	337.224970554	293.671121441	339.537438075	347.074587651	270.195417591	267.79299409	69.5978552279	344.123042816	223.121522694	254.716688228	226.167459288	194.873354782	113.733702785	162.433104255	666.652419115	182.490654206	474.928	387.387652866	334.953972442	478.112284603
82.5		403.052842045			470.748666105	501.974025974	404.879412292	341.847452857	509.009367017									96.1785152339	56.24515756	126.628887353	60.3644752018	137.320522013	84.4802764181	98.1048991354	54.6486019026	75.9837962963	346.869716271	287.577692635	286.619243305	331.512138728	287.993093525	349.694362435	343.302990897	272.289142692	276.422950351	67.4528163862	351.015824962	227.955677076	246.703719538	239.247922041	189.028142589	114.384469421	156.048122916	680.152073733	180.421324903	462.442739415	386.336272951	331.679792298	462.294629297
82.75		416.833532934			467.516118736	515.703381942	410.030599078	333.417153688	502.900711238									98.1620363636	54.1192091211	126.999861707	62.0492896492	141.808156232	82.5662772249	95.9838639965	54.0167775528	73.6092552422	357.147826087	287.835428571	289.805244507	340.515719642	292.626589595	364.9395218	338.833768494	277.205907906	280.582842362	62.449725777	324.56764949	231.559547957	249.207611962	252.720253529	194.412165098	111.032819417	163.019174898	671.267745227	180.813325675	450.470335954	375.275907302	322.12592271	439.705507888
83		419.089416847			475.460737405	531.021868787	395.173490764	367.286379675	484.208112369									99.7752286917	52.5177030646	116.148148148	63.808523059	140.079023823	84.0430107527	95.8927738928	50.4187134503	75.1669837553	377.53256705	289.472870437	299.177704353	342.076367389	292.132867133	365.613297343	344.438276114	284.994527437	278.526741833	70.3279742765	292.399167245	229.686803519	261.83074266	239.708586297	198.764456156	112.889609337	163.330115548	648.727920439	187.275387767	455.97021764	381.154821587	311.107719401	428.617487101
83.25		402.895390324			478.654310587	528.042895442	379.996934866	393.093006895	485.526652452									95.4140200286	53.2986712883	104.976904992	61.370210314	137.967552046	88.1795683453	92.6460164241	46.1915046796	73.0731425267	369.314054367	290.116510372	291.36233527	335.817499278	294.285467874	353.020798201	347.035199077	299.763822723	273.65059379	78.1354051054	283.459399945	231.773465574	270.751853965	213.690875233	199.321603692	112.887693342	158.426875181	635.986183074	190.795921298	455.164179104	394.602715978	309.321799308	397.397404032
83.5		385.663022315			467.874141511	531.652039076	377.642384106	389.682148499	487.289873598									91.5454809648	54.6184553081	104.411137277	61.4111159483	141.621528277	89.9714491709	88.0692440854	46.0324074074	69.5674344488	343.651567944	288.125284738	289.17770529	328.523623754	291.849797805	351.487945862	340.923613128	315.319791062	265.846506957	71.8714462299	298.421734933	232.008119472	267.176605505	195.715846995	194.556006965	107.258098968	156.291745523	646.836427423	189.353245261	448.991008991	375.174186013	309.770948101	381.822812846
83.75		401.543920381			454.978459806	537.172090379	391.670081429	377.633436882	481.826798794									91.5213973799	55.5456849009	107.622874807	59.4994152047	142.57612331	92.6606466647	86.3752191701	44.9988276671	72.8093841642	340.830946405	283.27695621	285.619815668	309.28295203	280.185720543	351.228997868	331.568834212	305.297746145	259.413333333	65.0796221323	299.736300417	232.963855422	260.228373702	190.654313839	192.448291037	112.395620989	164.836827445	649.742750929	193.856262834	439.879396985	357.651647215	307.361483007	403.621040882
84		413.290304155			461.074375526	518.837452337	397.662531017	391.356037152	471.986332574									96.0389908257	51.6333188971	105.842920354	57.5575731373	137.215871652	88.9939463822	84.845411324	45.3048004627	73.5815028902	345.536638243	278.011692571	281.4951043	295.513926974	282.820276498	339.614789821	321.907621247	297.989894615	259.120160597	67.5883256528	285.835812672	231.04359085	257.649037776	196.833093939	195.181084198	119.359877489	170.174869716	636.223531102	193.546382856	418.743377955	360.908907175	300.042663592	406.590707965
84.25		412.590046331			470.960740504	492.483271375	400.619430241	402.232675612	475.752834467									90.4183347839	51.6304849885	102.015752384	57.2881552273	133.085271318	85.0886075949	85.1193557665	46.6770086346	68.2783713543	337.777005502	275.201364218	293.429946221	301.933698472	288.976958525	332.325659742	322.806082549	296.254703329	266.791123837	71.0101419878	284.22246696	221.43287037	263.446540881	200.272140089	203.674674385	120.29770388	162.517636812	631.406154295	186.914195674	407.813211845	366.900087387	286.981923355	380.056851111
84.5		401.342931183			486.193693694	476.193612491	396.630533719	364.527236805	478.657695061									82.1019015822	54.9288902112	100.629806343	57.8664333625	134.769498911	85.1142400929	86.9484115418	47.6120341266	69.6040965618	328.286345559	270.529024878	278.194512283	306.766421208	298.07071148	328.77060576	319.464875128	292.595769857	275.449032631	79.4347826087	295.781080706	207.695104075	272.161127895	196.167291607	210.833723653	120.611794124	153.189647609	625.197327394	184.514619883	402.326939593	360.191206846	281.560546015	366.233361181
84.75		375.39341917			478.651874737	480.540571105	384.209698558	347.198422757	458.505996573									79.8184168941	51.8628670621	105.010397893	56.373572358	129.886412653	84.146263911	86.8888567712	43.4391297869	74.8329466357	319.691504784	261.95997713	264.469248292	296.860576227	306.050274487	324.361381254	315.319727891	291.555298205	268.371062851	78.1538461538	310.573163998	200.355350447	280.350014298	190.194068529	207.180911063	118.569269521	152.246296834	604.194756554	180.745782264	399.511136493	341.930814879	270.279520162	365.430592151
85		362.842420611			441.38080792	518.982630273	371.250437828	353.875217185	457.105765125									77.5110593714	46.7758171825	110.335503532	55.587628866	127.336596602	85.0138568129	85.5419252417	44.5442299057	76.133217492	322.624473799	249.73793891	266.200198779	291.263842706	309.819864103	323.318885449	323.028471819	281.7904209	268.661969806		309.562913907	190.690845786	269.660885768	184.530106598	203.378139062	110.553084347	153.048340128	603.219412367	175.363035355	393.98656183	336.413189378	271.788771217	364.250657076
85.25		365.330646322			443.220047867	551.782003974	336.417391304	352.591672548	463.635790981									78.2333139872	44.719047619	106.937675463	53.3551115648	133.384503562	85.8253553815	83.6745406824	49.0798731693	73.2960632226	325.245321939	239.078330475	263.733333333	291.584094256	302.804129708	320.483747339	329.516858853	266.513745197	280.177829099		302.270150083	180.830719625	244.16810593	192.405880657	204.444444444	109.536912752	149.424561404	633.276292335	172.933781611	376.703963371	335.674095941	276.378156195	365.962138085
85.5		380.023411849			455.09713644	565.60971477		340.335585586	449.756264237									78.3796017762	46.2863741339	105.042900637	52.2422145329	137.952647439	87.3301628477	81.8979533007	48.3475134811	69.8894995661	316.961527336	237.798290598	260.403919898	304.713728887	292.75713051	313.575689364	331.163274145	269.89115057	274.206738351		307.312017641	179.861275004	248.804220733	202.017231476	205.471377073	110.663596399	144.563151796	646.856814261	182.460255857	380.409000285	326.630651452	277.856751693	367.03902574
85.75		387.059703726			460.807146275	572.247403503		329.213575375	439.576076147									74.1217846243	47.7252128734	111.70760072	54.4436068426	135.581001578	82.1410237924	84.9602763385	47.5414165666	69.8444637178	313.674149167	242.180575335	260.153955404	319.819991346	289.160358278	312.509439279	326.77190946	274.709154114	256.293830703		312.584988962	185.827246377	267.390645115	206.500215983	196.089249493	102.349595275	146.486926206	618.367477779	192.778415614	383.981732553	332.328097731	288.597654553	357.246882793
86		374.90259366			458.631371445	588.295980685		342.843591191	449.786953405									74.0069767442	48.6204521635	114.664420107	51.9369158879	128.230266027	75.4049970947	87.1079976649	49.4606405268	70.632488648	322.22707166	246.019756621	268.444188723	322.192007079	288.56626857	323.803036753	312.48750548	261.008880995	241.327551315		318.491027959	198.172267058	276.947550432	208.895686048	195.890370805	96.1026128266	152.173302108	595.374554102	199.521968366	366.782982381	347.704491726	272.635013964	351.563535143
86.25		365.548129106			450.382022472	629.77834251		341.572856539	477.185838191									78.0088787054	45.8723029502	112.004433975	48.8700418289	123.899555173	72.3145614288	82.0314528928	50.502832244	74.3680555556	324.188214854	243.694756288	264.807047457	316.198294551	286.608895926	326.304874613	305.911862448	260.482499277	239.5737611		336.531788719	211.866436385	270.110793832	207.442740433	201.638804677	95.897251477	152.381725888	599.058077533	196.527087225	354.578662873	342.357845976	261.574253139	347.963465264
86.5		350.743079455			451.223994895	654.740430807		314.147142406	477.789339019									77.3596975865	44.1901398087	109.453739612	49.8337443784	115.308521339	69.8257357184	78.3561959654	47.5208333333	73.4041383302	321.331207421	241.001568516	263.914760619	298.56281552	274.206498195	321.710422535	312.372659991	267.182621289	241.909796036		346.505452036	208.336329371	255.862582307	200.709881878	194.430497174	96.1023074785	152.431332655	585.650386354	189.983637147	355.467428571	329.052386496	270.196987254	335.421526527
86.75		343.102146665			463.441520056	635.541915317		306.186026817	466.197562724									75.4033149171	47.5610125815	107.835063114	53.7924996352	107.67335077	70.2939380724	82.6569470768	45.4382219623	66.9803921569	329.102148955	240.167671548	272.073658466	283.893930466	261.444525441	319.670501349	312.943649635	265.696396929	232.797799971		331.625643165	181.387323944	256.63778961	185.590284806	190.760942761	88.1981132075	151.050847458	596.900088942	189.038512227	360.302839117	319.985844884	260.3123899	324.455837281
87		339.862857143			470.271910112	619.77567453		314.273968746	487.065260758									81.833357235	46.7717793226	111.940149626	54.6997690531	108.213126526	68.6307293168	85.3495019489	47.9907621247	66.7446438911	334.84340142	239.660156807	267.232541601	282.27926494	259.293642785	318.548727324	308.377925455	256.155137482	226.117106774		312.999724138	168.186635945	265.687276881	173.861920482	188.166931408	78.1272621133	148.042935886	628.328624964	188.013816926	363.400256301	311.37000579	251.171119134	326.930161803
87.25		342.441651706			466.497685555	608.517887564		318.428796969	491.374041465									94.3886063072	42.370633511	115.126385809	53.197910621	104.233501078	63.1558310509	82.1024087697	47.3265837431	69.9055893426	321.40746117	239.934025309	263.852356616	279.429561201	261.357184074	318.281456488	313.678955007	244.07255841	235.265633964		304.008833678	171.620930233	256.62992126	172.227044116	187.232956194	79.2396694215	147.657009754	628.18824905	182.3673938	362.679600571	311.427321767	259.344737605	329.291678186
87.5		351.614708003			470.311699282	588.053424268		325.554017794	482.482165879									92.5362023844	42.8861689106	107.98090424	50.1925493061	98.14248328	61.6135040745	80.2172897196	44.2505854801	68.511137163	297.163743552	241.435574029	261.537575583	285.304245283	266.539886248	313.966766084	320.498610095	241.168193911	239.544047447		293.99721526	176.623130461	246.575626621	175.357132534	201.435777126	83.8233636079	144.627818448	601.145910643	170.807264206	345.897332951	317.876273439	258.071418075	318.176650878
87.75		359.962215543			469.432223627	569.511739745		335.373432878	474.862532152									76.0684399712	45.3784633818	101.390314972	46.8194444444	93.7221742882	64.4277456647	82.8148148148	45.5644624512	61.7345132743	296.038299724	252.077803204	250.233699529	283.474630328	264.297238687	307.333615461	329.009416196	242.538762498	225.730165587		292.323427782	176.676651982	250.691096479	173.625702348	213.497756549	83.7583892617	136.555490994	580.020193279	170.589728794	336.198800343	313.602781399	253.724207785	305.040921071
88		355.919294575			466.240867762	566.351447593		358.188012618	467.039068049									69.1496657948	44.1292243561	100.363636364	48.3081378511	92.5125556034	65.4949611287	81.2995391705	45.2832803927	59.6875992493	307.401939499	249.428123664	245.190909091	271.010951009	264.70567887	300.248136165	349.62559722	232.496231884	215.888649735		300.660408614	167.067543335	255.194508009	175.377190463	214.563983787	83.5956873315	132.838775214	565.736289382	166.644281819	329.102425107	308.586728754	257.716519473	314.446720177
88.25		351.392230216			481.540106952	586.469836764		364.673535639	457.594057992									74.120649652	42.7415318889	98.0871514642	52.6207198018	96.4619178877	64.92191582	72.9388468259	43.8878504673	60.0847829265	308.011174827	249.758719268	249.403790925	276.033534343	266.101832994	298.301742456	357.275007291	228.527278089	215.063167003		302.487628579	153.072316905	260.929617926	180.956058205	216.30877193	87.3000375516	132.937636921	561.791469194	160.327341809	313.187008156	304.988061901	256.597977429	328.380528512
88.5		343.263579188			473.842179163	602.55285472		362.718490353	444.833285836									77.8303917348	41.1177431329	95.1527585251	55.1740072202	101.878909613	62.8896263165	71.172174917	44.0572006356	55.8771370617	305.040405503	254.896551724	253.782020231	284.224407172	251.293981816	287.58013544	340.711329764	232.409366869	213.367030442		293.928709588	144.442957104	265.935447015	183.774453395	209.88017901	85.8607594937	127.835219031	568.017263703	162.96159931	302.236920884	298.556486565	249.271179102	332.776019983
88.75		327.942549372			445.577150152	584.783390146		361.501025722	449.710462633									74.3211530063	40.7574455475	93.9445061043	52.6580514012	107.192866389	65.37755985	73.8479295917	44.6273148148	53.7817655572	315.193501596	250.372146119	249.745661451	284.288683603	244.617651307	280.62630245	323.222754317	235.652830189	206.244463618		296.307352128	139.985848331	257.473714368	179.252519436	197.241259249	83.3198653199	125.4248328	558.740286299	159.475786751	292.591344094	291.602448266	246.989119396	339.223930204
89		327.282376695			426.603550296	539.109974425		348.28700565	453.343257944									70.3972084908	41.8354661792	91.438852966	52.1070019003	107.544421789	67.1018033741	74.8561403509	44.2929115407	53.5547081256	320.252656434	240.224448898	243.032694801	278.59379616	255.589324778	283.96814562	319.078362573	243.507920059	200.012722278		306.845039019	137.353459119	242.166089965	162.74899019	187.499412456	82.8706326723	133.302052786	553.220783088	160.579302257	293.78465063	282.444773468	239.712560742	332.050731707
89.25		340.65084358			415.764078079	544.212459387		337.570704225	471.341310541									70.201692727	42.8070382966	89.354767184	55.6281755196	105.653272101	61.6569037657	75.2512998267	43.8140340745	52.8806488992	307.87078082	242.237172178	244.103148597	272.20821284	255.061130334	289.352303141	319.291564173	242.025726261	205.504882252		302.676608672	139.31038779	242.991572632	151.730879816	186.878429108	80.2550478215	143.349970981	564.744494026	158.463042853	301.83321454	284.996965756	240.064646465	312.20956341
89.5		351.889919234			424.329186603	566.925151093		330.345219312	489.763483706									70.9004076878	43.6058005327	91.6250693289	53.1119175497	103.650474274	58.3919191919	75.5577338907	45.2329956585	50.8074641979	297.577742356	253.704496788	246.562117547	276.231900779	249.807197572	300.397858552	314.895691281	239.960551124	210.609145815		295.279358939	134.251672507	248.468298268	160.751693328	189.330240649	74.1874197689	146.626380012	572.032093363	155.200689556	313.22320663	295.103086779	248.485867517	301.653776854
89.75		345.47225825			446.78777637	550.294485503		335.85770751	474.660550459									72.3559174179	41.4534238125	89.9235095613	49.2424463582	98.8864660561	56.7046511628	73.8662773723	45.544403804	50.4972861963	297.175500589	244.534059946	242.914121037	275.700294985	257.845974329	297.617250674	307.431240876	239.694809996	210.917715112		284.497978531	120.972236076	245.102752558	170.369772137	183.020671456	68.9897879026	146.270665691	568.067746249	159.685676587	327.512684535	301.70651692	249.118659021	296.122767857
90		341.499428571			455.407948322	510.23100819		333.841430784	467.208191126									84.1908582892	40.9685320105	87.7176470588	48.5518037518	92.0183802412	56.9894888409	71.0477564565	41.6659936545	49.1571886847	300.712360527	241.905628198	229.984350548	265.334489737	261.261915047	288.38036292	303.511997687	231.683236994	217.482585639		264.87441347	109.782922328	236.406392694	164.544541673	176.297835498	82.9037580202	141.273386512	574.385954814	154.973858087	335.358179232	297.17786447	243.529920692	284.362529404
90.25		336.294214382			460.734173178	468.364086687		341.269370365	475.000284333									90.0857932238	42.6990415335	86.7760532151	46.6165675323	90.0358174466	55.0721292556	70.9042675894	41.5171416172	45.5750475912	292.68801623	252.543252102	231.656330014	257.175792507	259.311300332	283.483307508	290.015382383	231.485217391	222.161183738		250.063838607	106.209814462	234.930738409	156.8640553	167.151058278	98.304526749	133.674418605	567.903164649	145.717319558	342.896	286.35342067	238.824688496	279.061105723
90.5		316.683208309			461.933812139	475.202958327		364.280225989	473.003304123									82.3256626857	44.3340585774	85.1930219471	46.1488957145	91.7910979228	51.0017492711	70.0467836257	43.611844034	45.7775075988	294.054818744	254.064998562	237.073903002	262.343768458	252.307512423	287.808982376	280.381509655	232.25539462	212.277801943		246.743303571	102.324099221	225.057584067	159.286933874	149.858128947	97.14415437	126.713720896	551.182412359	142.222483123	346.306565149	265.670459583	237.952584303	273.500279486
90.75		303.933638444			460.417474364	494.767316935		374.615406281	441.209076638									78.6971133132	40.6782810685	85.1245314452	46.8440976737	94.6282987923	52.7873107426	69.0750325286	42.4837209302	45.4013690106	299.530298637	236.236368827	238.149892934	262.338835795	248.921212121	287.435586285	292.713913798	220.291298682	200.710753306		247.943529412	98.6651660101	202.327231121	157.458309373	137.63699422	92.1885350318	121.658224163	533.616138329	147.694612504	334.138049059	252.285259656	231.101863893	265.700874878
91		313.649238124			462.583957901	493.321782178		361.970977918	409.686363636									76.9580246914	37.0226537217	83.5597449404	44.1987541649	101.129990994	52.8626547653	68.3521106469	39.9870607264	45.4589569876	299.02737147	223.908948641	240.587030717	252.875576037	249.212051319	275.927375088	296.505360765	224.739924616	201.845977341		246.430071863	100.719063545	190.899628253	151.107024853	137.59119861	83.5688622754	116.207058824	513.771812081	152.857265816	309.675135598	253.239772893	230.210511076	261.821606648
91.25		337.160657629			471.369014085	492.800454804		339.578411981	402.00143287									71.9965090909	39.9117971334	83.8232479595	43.6595495759	95.3576553198	52.5844136926	65.5756867329	40.7668924003	47.9640680141	304.240778991	233.344036697	228.583945814	252.795276753	245.466433158	268.986628734	286.191019453	235.774298375	206.592999711		240.824120603	107.355450237	198.608193883	152.225205717	141.891709464	73.7588652482	112.558139535	509.744168771	151.80779373	290.136546185	248.882318155	233.559052802	260.148561854
91.5		355.923880383			483.598258182	514.139968896		327.1043515	395.910908053									68.2938048009	43.6127102804	83.2675274191	45.4523912729	86.0930513595	53.8490402656	62.4011569053	42.1094288712	50.0949968334	308.987976242	237.549899914	226.804170833	255.261253438	247.42049062	265.432077867	292.318819615	230.248082212	201.853419726		237.925556939	110.941115164	217.65994566	151.784531182	138.559491109	75.079303675	112.777487314	503.933160472	154.264803342	284.408675799	252.967471447	232.628901734	260.80155534
91.75		350.727272727			489.713829957	530.056364199		316.519873817	395.176119403									68.1729005967	44.8949282297	83.2119783724	45.7119628339	88.1490231713	54.132372026	58.5558441558	39.4249471459	51.1838025941	310.667053028	238.19233509	233.698419479	257.205020921	257.246603064	267.904667889	302.402554056	227.981406159	195.996548749		240.780433881	115.496626577	226.014018023	146.910348804	132.510378865	80.7118644068	107.16976378	506.838935984	154.487356322	286.186955901	264.221574344	234.429732869	265.105474705
92		341.176538406			478.571669952	519.815856777		314.370621469	419.193137956									65.9572860671	43.9151660664	81.0714586551	46.8437956204	92.2633113396	54.1622564699	56.3103850642	37.2237890865	51.4883944293	301.561680177	235.523387212	224.200374262	257.761792453	254.60058309	270.041926346	302.363769175	225.421277852	201.498412698		242.56258712	123.824701195	216.172761301	141.756552126	135.676530911	90.064516129	99.1048231511	507.740136458	146.792684711	302.318682892	262.339979324	236.517550301	275.818232506
92.25		336.121194798			469.396237012	489.301116292		315.437262357	460.43003413									66.6318357973	44.5617977528	77.8115299335	49.4914862915	90.9630526953	52.9874621703	57.3219800837	35.902200489	49.5614062746	289.733738954	226.099743517	211.141594182	267.88611071	246.638248848	266.683194816	303.077456647	215.668160139	200.082734846		233.795467109	113.657604702	199.47823605	142.711203074	142.310444316	91.2786885246	98.6005656297	508.026459592	144.002301165	306.329344729	254.80762565	229.021055668	270.608599168
92.5		324.329749104			474.602040816	464.074303406		316.975563613	471.24227318									65.82976866	44.5419029616	74.3434119279	47.0528148578	84.5065979069	52.9321227843	61.4852198991	37.3472970892	47.7663683467	283.856481481	223.054254712	209.859564165	276.098067494	248.801040312	261.202536998	299.290434783	215.071387115	189.693901036		223.362831858	108.899075191	191.205495135	145.927448609	146.6774942	81.610738255	100.729092209	511.266676398	148.429885057	295.717673953	247.311690202	219.785931835	254.956425201
92.75		338.761245675			476.403886777	459.949971575		321.67659935	438.548165138									63.6579406632	38.9746376812	76.8053917439	42.3047285464	82.1935285999	54.0546829552	60.938704028	41.1920736464	48.5219319082	277.290949227	226.546236559	208.680115274	267.229022268	243.977823169	266.801247519	298.296890965	220.064915904	183.978031507		229.592861127	120.066058236	193.919078474	138.171269866	154.379835873	80.7634194831	98.3637415622	503.585940976	147.270757065	292.21378421	239.577394127	215.454598883	257.982142857
93		361.092420117			460.975829117	446.438472419		329.591428169	423.295963486									62.8839349921	37.8361904762	81.5038932147	42.2858797972	85.0748258104	56.5439814815	57.9794173069	40.9720565149	49.2451945617	276.692743929	227.774382408	209.965956229	266.31884058	238.943963027	279.514124294	299.78287373	230.818036828	177.93115368		241.326309953	116.433286843	195.72034384	122.102346087	152.402027516	82.5714285714	95.7639344262	487.645547698	145.05912893	282.694857143	238.425735401	211.660251773	260.082835302
93.25		370.35540278			446.504625199	443.499690402		329.590916259	431.319294252									61.1516739447	41.2497983329	79.5068036656	43.5968632007	83.3110105581	53.4225555235	59.4635484337	40.3212286034	49.0328988206	283.510724638	219.557330291	207.450477412	270.575263386	245.929778934	293.464074387	296.697924227	229.974727669	175.17352518		249.080243498	109.1085353	193.820483314	107.914179706	137.948018005	85.9752212389	95.3873552983	475.985377979	150.263467893	287.401057294	236.606767795	210.12109772	250.107365793
93.5		373.410237924			461.509859155	450.138185954		325.398107612	433.785171375									59.6776258365	40.881079385	77.1947176173	42.8185136516	76.2327206441	47.1906976744	58.5879947422	38.369210698	47.269761606	272.426446768	218.6773731	213.154223119	262.231404959	250.48219498	294.143546099	289.055304246	214.269599882	173.803876193		256.323480201	111.297989031	192.920353982	100.735342829	130.007328155	82.4888888889	100.073010465	479.852731591	149.594372802	293.171277053	240.186650916	206.496249448	246.471031691
93.75		373.026609442			450.761797753	452.892281595		325.80896027	426.967778728									59.1000717875	40	76.6405772967	41.6878612717	77.2574832465	47.5381728965	57.0417690418	38.2159017453	43.6636208766	248.431679721	226.76554478	220.626767605	254.998409715	245.624927871	270.659331358	288.169030391	213.870603561	174.838579848		257.360476388	110.105685619	201.490958003	102.653221672	129.664018489	76.8735632184	104.588116818	475.934350705	145.486175115	286.081277627	235.226366002	204.113163972	245.226666667
94		348.883707025			427.772959184	458.759133127		318.437608456	411.399259048									62.8531468531	40.5718496684	71.0920723227	43.2109318215	77.5687787506	50.9960988296	55.6302715194	41.2501234974	41.7029398184	243.616947185	227.382373947	217.506352605	247.609699769	239.101981773	257.832199546	292.979069767	221.40264266	178.116597092		261.967531567	101.876106195	215.957620705	109.109696198	132.305547488	74.2672064777	101.521184278	467.622024244	145.78493387	276.208959496	229.897929425	206.869085631	245.971345111
94.25		329.576457011			416.903661972	451.775945408		319.016810284	408.089449541									62.9657883244	43.5384615385	66.512935883	43.3377173754	73.0576351753	52.2717881566	53.3590530469	39.8738170347	45.7990839695	246.627191044	224.259471871	216.169672486	249.049741697	238.057776481	257.444018731	290.601607012	221.819147367	181.663819314		264.235589672	107.106347898	221.77212084	119.022347493	133.165151071	71.4035087719	98.093877551	457.457999406	147.31956044	268.379394461	235.5149904	209.374926427	252.544107368
94.5		330.765756753			409.569883411	454.093516033		327.585468882	394.03756403									61.8603984521	43.7793278377	70.3640648829	41.8353280461	74.4897131266	52.7142857143	52.7001733102	35.1137905049	48.4020100503	249.552342394	222.142287991	204.41579923	246.919480519	231.763858891	255.425675676	274.107756753	218.431463274	179.944260882		247.299060254	115.346788991	220.819482496	128.20935906	131.017037251	78.2487562189	95.1480254777	454.934791997	151.555108493	267.119840592	239.163972286	210.158730159	252.568418134
94.75		321.985959671			416.484616611	458.300216651		322.199936928	384.97080188									64.7240977881	41.3909973522	70.5047870126	42.9128919861	75.4828985507	52.2672824361	54.7799740297	35.5175162576	47.6685277696	260.550565054	216.479178551	205.821499857	236.817080208	229.202950962	255.194585448	251.186066763	223.816519088	186.19729652		228.3386829	109.986124876	219.903902066	122.247491639	125.246662797	77.3247588424	93.3367582841	462.528467153	155.36848154	260.081749321	237.184559359	205.572029595	241.61575808
95		301.364488677			419.368539642	455.09341675		320.904082498	406.292752793									62.1225797059	43.3444816054	68.6863240663	42.5661700263	73.1117293894	49.1451847541	57.3459798628	37.3723964294	45.8292287273	260.815556865	210.004587156	219.295746215	238.053160071	228.313347921	257.232690125	237.939553219	224.754939546	210.937075076		219.390625	111.736625514	229.435596103	110.711847134	117.421623205	66.1935483871	94.9595494112	479.817292007	147.769118078	256.429083608	230.304534042	202.109347443	232.443389641
95.25		299.134114956			427.048047204	457.587337479		319.391463586	433.670279521									56.4615384615	43.8716875872	70.6168587696	40.9818866831	68.1244032981	50.0348954578	54.8257411424	33.77093359	45.5659229209	257.37003767	207.47716895	222.71240709	231.122670134	218.10514187	250.419077184	236.273528987	215.583333333	228.477053661		220.545630799	115.637931034	227.218687567	104.329308452	115.022891915	65.8196078431	90.9745473629	491.788503098	145.833045481	248.640502355	227.311939867	205.533131226	229.723179544
95.5		324.992382375			430.586959987	472.024760136		314.263912975	444.494868871									57.0799475754	39.5424610052	75.0933333333	40.6048837893	63.6057399623	50.9968253968	52.3042286044	32.6947368421	48.1251448436	268.405276127	214.778538813	224.406566738	224.921079209	217.993055556	241.162692253	236.879407923	203.664875853	234.500863558		229.630245118	112.932571429	211.735217325	99.6315789474	112.471211898	82	91.9954441913	485.038118884	145.862068966	242.193880469	220.125309631	206.128030193	226.570316843
95.75		330.386938304			433.818847725	484.80569395		312.866270851	457.037079621									61.2994894238	42.4449877751	77.0237793724	41.2444976793	67.9033588686	46.3220536756	54.0365871506	34.9069212411	49.8078166324	273.053750738	221.829573215	217.059962433	229.121041728	217.865612648	238.317347374	247.12022258	200.210401891	236.350877193		228.861977346	105.57635468	207.149984601	102.069866144	108.626447288	117.233082707	98.8319856244	490.269082269	142.294773928	251.369752731	219.508356752	214.868591632	225.846928781
96		327.335145187			448.292216915	478.229508197		300.418145957	467.369620975									62.2520815389	47.0933333333	77.7241187899	39.7194650817	69.8802621996	43.3042976637	56.5797772313	40.5405772496	48.3359884142	265.014639803	216.296465222	208.804686384	228.100548974	217.936599424	232.844005642	250.181397367	203.268356264	228.151301596		224.777301038	102.132625995	210.870859921	96.0462762111	112.599600676	122.352941176	98.3286384977	504	144.743918238	265.463052782	232	214.694396303	225.855040267
96.25		330.849642005			474.823079375	480.578670788		290.840132304	457.421134974									64.5162790698	39.5362318841	79.3670183232	35.8916329891	65.3755656109	46.079447323	57.6765638513	40.9321628093	45.2278371354	261.88378144	209.479623824	204.135728543	222.202764977	221.951557093	236.058101819	254.082501086	201.996809282	215.153238547		229.994185242	98.7076923077	204.786366403	82.4883158743	116.749802932	112.475836431	91.1505345276	496.018683404	144.165303487	276.576324432	236.516373163	203.488547405	225.928888889
96.5		316.267514083			475.900267643	502.756618275		284.158281515	447.388769209									62.3741070127	47.1397849462	77.1633600675	34.2716505153	63.4278931751	49.7254444768	55.7718297499	38.658190709	42.6408337003	254.228251253	207.034344015	199.665944228	216.040224786	217.454013745	248.704309487	262.13512723	205.464855286	214.517401392		217.823776224	111.395626243	185.458346142	87.4079173838	115.502695638	114.155102041	82.375257732	500.373570898	149.149479243	270.894411722	231.322194292	204.223236637	217.870100784
96.75		303.285223368			454.632007868	502.949929279		278.994079504	422.049421511									61.9890710383	52.668852459	73.8016413966	36.3611067194	65.9600938967	47.5538217021	53.985511446	44.6162858817	42.3028015677	255.944258964	204.464505071	203.358533792	221.792305467	208.083236994	250.615209989	252.657581908	209.721577726	212.696930393		203.053697794	123.245478036	175.763198047	90.4298401421	112.930880159	101.829959514	80.5367490088	510.959780885	149.177963657	261.596340766	223.59936315	205.300173511	210.757238307
97		307.13360203			443.692013391	485.410855111		295.239087948	398.155160142									61.424537913	62.2554517134	72.0499791753	39.1594820521	69.3192239859	42.0940836941	55.8394687455	47.9119669876	43.464311568	262.432009278	200.870383573	203.842465753	235.347763348	209.091171796	241.77903203	243.833962264	206.105354811	198.190133755		211.004570004	93.8362989324	177.841075795	78.5981224855	107.871326726	91.4655870445	84.1946222791	511.431911163	142.682758621	260.786500787	217.889552674	201.879210221	214.4782005
97.25		308.782909931			441.80332488	474.419345661		303.016938713	390.867307416									54.5187772926	65.2861736334	69.0310786106	39.6526404023	64.2664684015	40.8010494097	60.7195674412	44.7094801223	42.5039601056	253.995873858	197.159661455	194.41661858	230.437841833	210.233698031	252.146632566	241.892523364	199.443232085	188.966802563		219.764771616		172.58535081	74.9452569996	102.047548291	72.7136150235	88.4751115688	533.009501188	136.036326351	255.960947595	218.536643026	201.932901707	216.03019712
97.5		312.053829635			433.279010958	486.930541802		300.981132075	396.27359703									52.4905823149	45.6797583082	65.6713432421	39.1307255099	58.3905221588	43.0054148983	63.3051534453	46.4552590267	42.3422848019	254.267634253	191.145631068	198.918980819	226.670137383	204.043930636	256.820918728	257.96784007	196.836184401	195.121380521		215.608593209		159.820858896	82.1354085603	103.754619928	65.6256684492	88.3652968037	537.643330452	132.253748558	244.669047279	212.900462963	207.243930636	213.886771456
97.75		316.912783751			433.315697211	510.812064965		300.053373999	420.097366548									52.15911409	40.9483282675	64.915174233	39.3654659225	66.0133993592	45.28113879	60.7210275653	44.3022222222	41.9713500217	252.084613156	186.093009986	207.15187884	225.894979804	202.114037627	242.800677583	267.403687037	195.53980244	213.267576692		207.54330054		153.93759654	92.3357314149	111.122232916		83.597955707	507.619576333	138.042553191	236.064073227	203.376948856	204.877142027	210.983879933
98		312.501657777			449.918016622	522.47413303		312.808371933	439.329608939									51.2213984591	46.5405405405	65.2005058311	37.7887640449	68.3208430913	45.3568968099	54.6063612489	42.3423423423	42.9216374269	244.86650022	182.820762833	202.997261064	219.508109702	202.423748545	237.939221812	253.204019222	196.035908756	220.306059266		211.042410714		155.708052111	107.534722222	114.554883993		85.0342679128	472.826686434	136.780459266	238.060814687	194.610414515	195.647473561	208.8764673
98.25		290.262834263			453.444574096	517.885213458		327.909763835	426.013962103									51.9649676956	46.615916955	65.9700166574	35.3480605323	61.4675100633	42.0892937136	50.1763515467	48.3870967742	41.1700246413	244.593944662	175.293547928	201.637039154	229.196995956	209.001442169	236.833874382	243.383769709	196.102445377	206.328498168		216.027704668		167.35067377	127.199611462	110.980116959		90.688230009	461.771190099	134.31160984	247.196008553	200.016184971	189.630484988	207.201556853
98.5		276.031100478			437.713268032	502.432198142		324.543251149	408.346038544									56.6103574034	54.962962963	66.7653771222	35.7173989455	61.668202765	42.1696134252	48.3842592593	55.3385335413	39.0674989113	238.049687636	172.854407773	196.559656652	236.457291516	211.694807079	239.397764256	246.123197903	193.477818182	196.671943712		216.94346437		184.292543929	138.844931507	105.213277678		91.2522686025	454.536200088	134.552885307	242.956422018	211.200933898	185.4208	200.871816284
98.75		295.920242739			407.535633667	521.842300028		317.679231338	412.117799167									57.1135403002		65.0088669951	35.8519553073	64.8877238969	45.1821326515	48.59476072	67.2517985612	38.9850220264	230.487315634	174.296306941	184.27761712	225.907410146	210.852133255	248.021643172	240.800116976	185.257564576	199.868002357		215.248322148		208.985367422	126.779499404	100.505462791		84.4032697548	448.401663696	132.922535211	235.136036813	211.976933314	189.73044631	200.675346493
99		303.384615385				542.898968489			416.848467569									52.0086145011		61.3707147814	39.4099812638	64.330464716	43.7122942311	51.7524580682	62.0429184549	37.5146867313	240.491167101	175.16041637	177.663377663	209.850685921	211.941261158	246.802882577	238.964909747	179.886508396	196.338785047		212.586947485		234.021242356	105.61209068	98.0740740741		76.5875397908	449.290322581	132.046082949	234.318013132	209.688105218	194.568500072	203.442869058
99.25		303.424477612				542.250270688			416.337706788									49.4407693429		58.4495693248	41.7569769457	59.9349733851	43.6354987364	52.8189431129		36.1801593049	258.395709523	190.194285714	180.94084024	214.327514067	212.156385752	241.196494204	243.292955701	188.210709621	189.340746159		207.995564796		249.420682895	92.5729585007	92.4642233857		87.2939035487	454.921886407	128.413912044	230.09709294	203.872997378	198.94874401	196.712298275
99.5		329.461371841				533.902050114			407.698677401									47.3960944331		59.4901297236	39.6541622008	55.744866754	47.7759373588	48.3555035813		36.5791483113	267.326849396	193.618855993	179.626265548	213.733707699	208.329872788	240.986270023	245.914924719	184.519020938	185.001917687		198.720089661		245.578127589	87.1645379414	91.3120038489		101.326297274	456.71195491	129.269580522	221.926352129	198.908124077	199.379543782	200.042660679
99.75		352.821980538				522.493286219			398.758699373									47		62.4177777778	38.6010381242	58.5074626866	46.5713005824	44.8824551245		36.8628132696	264.605744125	183.588428103	176.993987976	207.056101793	196.695577006	239.687959299	252.503540974	180.52239455	172.358944282		195.623855756		217.87534762	89.7959183673	98.6905921559		90.8044788975	442.374387078	133.532148533	218.212765957	200.941380808	197.247796561	205.760978321
100		364.793309438				521.201854714			418.671225071									48.7781013395		63.3594662219	36.9149945275	63.4635199309	44.2999550965	48.4859002169		36.7608286252	255.345897362	182.372610556	180.261789083	219.193995381	197.818181818	234.024014691	256.051147922	186.779828513	164.877733744		192.232848233		192.377395577	106.786069652	101.021803499		76.5980304387	434.479730719	131.846488052	222.252254832	210.679504012	199.064844432	207.586206897
100.25		374.742923166				513.649437562			451.808538163									46.6705539359		63.0543202927	34.6906098017	62.2770663562	44.2348668281	50.8939903495		36.7046388726	243.722025913	174.845147376	180.728061298	223.922020381	206.411231354	232.40353377	254.820535323	189.426127986	167.152969051		189.992165641		179.671350636	107.65499573	91.5831237776		79.4703962704	427.510893731	132.713564856	218.803222094	215.977544689	197.281530537	207.396945495
100.5		363.575150301				486.237940303			433.995890813									43.2635212888		61.5482078355	35.4511575381	60.8826398852	43.1477787851	47.0532407407		35.0010146398	234.598607889	171.039291327	174.271137862	220.288647867	207.315606936	233.279365978	256.710545349	194.125452702	177.061465721		191.573511037		173.591058514	85.1297709924	77.387283237		86.1268478779	415.972362171	132.615159924	219.410923649	208.342009597	196.862631807	203.861339273
100.75		350.685552408				472.637430513			389.221649485									45.5295143937		60.0094483813	36.7328303347	60.429125377	42.2334774552	48.6926406926		36.0063611392	230.773418271	174.798860399	177.288774636	214.038345106	201.060435598	232.218109903	259.611183543	194.396168916	192.791000592		198.488704089		169.12238806	78.7044534413	78.2025316456		88.2142857143	415.249232568	128.83620438	213.247139588	205.660956881	198.114915844	204.453837597
101		364.671574996				480.726341255			369.403920132									47.4383920769		59.2006750105	36.4176933953	62.0922987334	43.1791740318	51.005408566		36.2037281667	228.235363516	171.153736044	184.433212996	202.650908554	193.680525164	237.079943101	257.706853719	193.807403038	198.351218054		203.750629019		167.377598927	97.5784753363	87.3924050633		87.7145855194	421.260501707	129.496991576	211.939733104	206.663852879	191.284074183	200.658928821
101.25		369.583954155				471.045435244			386.675800927									46.9657356752		59.3808463252	35.6214132762	63.542068172	40.3779834389	49.5953623188		35.0618002036	222.864276383	169.757827019	181.274506758	201.559253364	194.431259045	236.847625797	257.549434619	191.860889726	186.433738556		198.052792442		172.15637997	134.163934426	87.707815924		92.8395061728	422.697030845	132.98293924	221.343638185	199.681431767	188.360584575	193.534216028
101.5		355.97970755				457.544882411			413.07826087									46.3601688747		61.6265813986	34.7318908749	62.4648089629	38.5380309516	48.8733574007		34.9479212254	217.202720301	176.155428571	171.743326852	203.566709938	192.664640324	228.718268006	249.949209113	188.478235636	181.209640746		195.494660935		171.496830163	155.070028011	84.7993955421		95.9324079662	412.988757483	132.724864539	219.947858473	200.809234508	192.169570267	189.930957684
101.75		352.814889626				475.237710438			415.365671642									47.061426492		63.2888888889	31.3103090106	63.0157068063	40.911700152	46.8411214953		33.920476545	219.49212888	173.803156385	169.793616605	206.914133963	188.022717344	227.48034188	236.756126021	190.283777811	188.399265156		202.2115277		164.902311456	128	88.7237003684		98.5401644529	398.797509635	130.361751509	220.749425287	204.949204879	188.242370632	192
102		359.080314961				493.92904261			422.128935532									49.2194420477		56.9473830348	27.4127487742	64.0620066026	44.5662100457	46.2574945692		35.6726357851	223.35219852	171.504207674	168.228959084	210.379878578	187.974029722	231.039909425	232.642640035	185.55967555	195.071570273		209.175818081		162.442400936	110.075601375	95.563896336		100.203921569	388.867560167	127.37940588	226.380108602	198.718552036	189.022163511	186.602865489
102.25		346.399880544				511.707458965			434.692473118									48.0303118624		52.7258042055	28.6196422545	65.695958579	46.7562909342	47.1787160208		37.7312722949	229.685279188	178.193253288	166.423411065	208.131810955	189.977384749	228.185069543	237.660465116	181.386829481	193.657701711		205.467481934		162.319113201	101.093632959	96.6914082359		95.0900473934	374.774269006	126.879801735	227.379409234	196.910939159	201.493606138	178.888610066
102.5		325.353366079				529.801263642			430.839044054									44.5610965296		57.8872604284	31.497814859	67.0345229425	44.9836995039	45.4265243457		37.8150537634	227.801000883	181.003017675	170.631111111	204.251698671	186.171194858	230.013974048	242.524839275	177.484584747	190.50699462		192.686002522		171.06559891	90.0465116279	87.5759036145		88.7241129616	366.986199733	127.384025559	222.899251583	202.113900796	203.074257426	178.535408779
102.75		319.306040653				520.678233438			417.987730061									41.5176774935		59.910543131	38.8785714286	64.9345579793	43.1118905647	44.1453597799		37.9299123905	218.463145676	181.318129989	169.008155748	201.365515248	190.710124027	230.161335975	239.335552019	170.363978572	195.02854526		189.592566912		178.225523295	74.1290322581	78.1619377163		76.3417085427	380.624783862	122.161222848	223.828546935	205.197551142	190.8517215	176.483228949
103		333.327761194				507.823367065			408.42687747									41.8181818182		59.6302988186	41.9627085378	63.8504672897	42.5070422535	46.4127259581		36.324600639	216.429483459	178.843834834	160.220907298	198.071356348	196.355002172	226.234560907	233.373619988	170.593777261	204.793135152		206.029983343		190.472456911	52.2430939227	73.6376470588		62.9296424452	379.769039614	120.267372601	224.100917431	211.369309617	183.690594059	175.855213699
103.25		364.105856833				512.193494579			402.965492707									44.1595325055		62.6232190718	36.9275362319	63.0921820303	42.2869440459	47.6906401055		35.557615894	211.837264151	185.187959095	153.603900061	193.365074671	192.7470726	221.701228221	232.669789227	172.696499778	202.934698309		221.811754804		204.179591837		76.4334801762			376.266191325	123.39015939	220.997980963	215.611484423	183.169550173	186.064008984
103.5		371.922713611				502.793162393			401.75334097									44.1368996261		62.2963580762	36.8910569106	60.2583979328	40.5733594167	47.1241129616		36.8346883469	213.057151146	186.232876712	154.157740993	195.530364372	197.623556582	212.6105919	232.627314815	174.346025771	189.685705465		234.160033282		196.647939445		86.7668593449			384.938869666	123.845242245	213.535382416	220.676098287	188.457582756	197.920066843
103.75		359.817449664				495.807567026			405.734860884									43.5851636364		62.8266666667	36.3986254296	55.9586087956	40.0658789832	46.5359930616		36.6560396741	210.390831278	176.567440536	154.170197985	196.932851986	199.28660211	211.279671806	232.863609983	177.681639773	188.931472868		250.170921199		180.320758028		90.5296089385			388.894998538	123.193653083	209.552597681	222.952753536	193.017012063	189.434570992
104		356.156114484				478.772819018			403.045920642									41.9025386636		60.2222849083	34.5940828402	52.3772044891	40.1029790364	46.737644816		35.8968915845	211.043017089	172.564036223	150.502448211	193.732348597	193.053892216	217.324382231	224.280783855	178.942772861	193.567049206		251.93882419		167.382771536		87.4442988204			391.048353604	124.197625431	208.940227567	220.852298763	196.46779237	175.258426966
104.25		355.57210368				464.316031236			412.784503632									40.0943884892		58.0608248854	29.6369230769	52.7798165138	37.217924167	43.8858480902		35.2509834776	222.006952491	172.581548129	140.110032362	186.124855491	189.641959254	216.431789205	218.477568741	174.927930535	195.204046151		237.886332132		174.109640832		76.1290322581			397.716589862	128.454812782	215.337812723	215.631137725	193.816831683	181.389802173
104.5		349.415512878				480.369464819			434.820021299									41.1813953488		62.0130573691	24.9544235925	54.5993111366	34.6861550954	41.2709620477		37.0481283422	226.337286665	173.088484848	145.534822602	180.601412714	191.047123446	211.096262741	222.96422882	170.060324826	207.648436247		222.612460108		193.303070761		69.9300699301			401.782443861	131.410048622	220.164948454	210.142360586	191.712529551	192.176044568
104.75		331.67523837				490.320845341			441.779859485									42.1122612626		60.1706321273	25.9984721161	52.3564356436	37.9466327827	40.9864661654		37.5038548753	228.28222124	169.968360821	151.028680688	185.814372141	199.451415232	213.849707686	226.150160678	165.678560896	241.728250244		219.717647059		214.21859833		69.4650205761			391.343717549	129.389241847	221.50007187	213.535440319	191.708856683	191.071228267
105		324.036139395							446.830287206									40.2040051866		56.0423634337	26.3263445761	47.9447799827	39.3280562885	44.3822504922		35.5954612728	218.814836364	168.696834198	152.591666667	193.958852507	196.237675293	217.889173061	223.424510515	166.87637841	252.78493751		229.711583924		220.276632633		70.4884792627			392.589595376	131.18699187	226.366891021	208.118018967	191.261577771	186.034352744
105.25		341.875652304							460.882051282									37.6208655107		58.3770537455	26.7465240642	46.9750971642	37.4705458043	46.1076314989		37.2178619756	206.851841113	172.400372787	154.524609149	201.508888568	189.507968705	226.138479001	221.348438635	170.913845707	228.064233577		232.725048652		224.700617284		73.6647398844			387.372972973	131.148954516	215.278782659	202.509922739	190.572123966	185.377305757
105.5		349.83646345							479.667497922									37.5961510424		57.4579281184	32.3653846154	47.3011065812	35.8520130577	42.554973822		35.3246135553	203.837742504	173.611710324	148.304932735	198.182515111	187.360863855	225.317915774	222.728971963	166.578249337	198.003585982		225.304201681		269.717438424		82.2545454545			377.413020911	128.021150033	197.911591073	205.388957055	183.998661088	196.820396601
105.75		345.859372762							469.328229665									41.8640218485		51.6299902629	35.2947813822	48.2731707317	35.2159858948	40.3392444102		33.2686794754	200.326317317	172.508514851	142.070686071	187.892454467	187.006928406	214.595575723	224.148255393	159.270411118	180.480414374		209.817020686		313.426975259					379.22074928	125.376056965	191.137546468	208.72969697	183.666554622	199.593914404
106		343.445190157							491.833894501									42.5074279056		52.2729044834	34.5724381625	48.8626887132	34.3090234858	38.5583660644		32.0203432931	206.140020293	179.235258111	145.72972973	189.910128594	185.478134955	211.192285876	222.353316882	156.376436364	176.889176928		197.650855474		313.341818928					389.236661307	127.220694477	199.395382188	208.635019455	187.844547167	187.820792648
106.25		347.534614829							497.544235925									37.9258394161		54.1529777025	31.2549889135	50.547414421	31.9315789474	40.8678756477		32.6038762326	204.936020003	184.925467143	147.117726658	184.786304604	185.50189781	212.838165976	222.033284672	156.958443855	179.497553018		197.51793722		272.297989418					383.855278766	129.387922211	206.370967742	206.202824134	188.754913898	183.750291715
106.5		351.958745165							471.063962559									36.6996547756		52.1559020045	35.5454545455	51.270782131	32.1281783351	41.5574872888		34.707516922	191.467519256	181.522580645	147.502248876	177.099696137	188.085549133	216.49382716	226.152954809	164.799073538	181.896920583		194.853970017		199.98974359					360.00691842	130.371498504	193.344595562	208.53783696	186.241005938	185.760302898
106.75		347.966626937							491.664884135									37.7189409369		51.4263436369	36.9898305085	47.7112081514	36.1511627907	39.6001332889		35.6634920635	192.980869565	179.579828232	151.837288136	178.139494585	180.863425926	217.442585767	227.436366275	167.61627907	203.050957481		190.921323325		151.017483272					357.747186906	127.030577576	184.569872438	211.228046519	186.474570136	192.792961877
107		343.221402748							502.693877551									39.9614429677		49.6417784051	32.3886639676	48.9479905437	38.5212121212	39.1002212013		38.837483024	200.176574456	176.553220339	169.587668593	170.669028639	180.311377246	213.301342474	228.097047647	163.035255937	275.290066225		190.747338936		141.62962963					368.605341246	121.486222222	183.892903412	212.767302078	195.329566855	193.895238095
107.25		336.208805392							501.744578313									40.3146520674		46.5452513966		50.4357017029	37.4294670846	38.0780739467		36.8956884562	199.394274088	172.987929434	171.315315315	162.521071687	181.795457833	211.870307167	224.920980136	164.74151436	321.736038907		192.590200445		137.753764393					367.782784518	127.160671463	189.295096071	209.732851986	199.7842871	190.758784991
107.5		339.139919535							499.524637681									37.4738681031		45.0996237982		46.3229997048	32.958677686	39.7950848044		32.1424554827	195.559680928	179.682119205	142.155495979	161.352405722	173.427205563	214.503972758	214.382335851	166.446026442	281.166352578		186.837202836		133.727640449					357.364499635	128.370256094	194.702222222	208.366630863	198.928586214	190.263713394
107.75		340.994941466							512.817518248									35.9947498906		42.4715355276		45.1946650682	32.3158366981	40.352290961		29.804379562	195.283318623	175.817873577	124.303630363	165.570859755	171.918914977	207.403513784	215.914732078	161.960194604	210.100017547		173.16302521		127.893062918					346.77110221	123.696588274	190.041756659	212.648888889	189.964689905	185.86523554
108		330.994413408							570.485436893									35.7606444189		40.9027758404		46.7338129496	39.4860977948	39.4482758621		28.9119917653	194.05800464	168.165050957	118.604255319	167.878524946	166.054303871	199.391082079	217.043276885	161.518738243	170.877758319		177.804695097		125.278195489					336.917182774	127.79753762	190.75812688	203.557361907	184.901185771	182.035956381
108.25		321.860187807							677.372262774									35.1976676385		43.5535714286		48.875646093	42.5443668993	40.864608076		30.7931428571	189.487967527	168.398576512	118.939759036	169.660595548	164.792113656	193.614094913	213.911375854	166.725951758	165.451290153		193.887327862		127.334289813					332.956165985	129.714085002	187.012062033	191.09623431	194.682991749	182.561116887
108.5		319.590692297																33.5500437701		47.984180791		49.493990755	42.6666666667	41.1231899265		29.3474801061	187.406033848	173.594825356	138.343434343	169.044093791	174.893976958	194.753892301	207.514231499	167.157522124	165.868649318		193.17581187		131.134741442					328.915269328	125.652941176	179.968349878	189.634241245	197.107419712	193.434297078
108.75		321.996565541																32.1792073521		48.646780039		47.0935538202	40.0411099692	38.1146953405		30.6436781609	188.268059182	178.44949762		160.559456726	172.561697215	200.699844038	197.905698583	163.584092552	163.038626609		180.518456842		140.488661302					320.928170433	118.46119897	175.025567366	192.576491435	193.777777778	198.287781098
109		323.302117507																32.7187864644		47.3917540182		45.8042108499	37.5854545455	37.4251090645		37.8516320475	186.433975939	182.445291236		156.541853405	168.596287703	198.420932878	198.979366463	163.287416449	163.854627201		166.740008355		140.865079365					316.414559275	118.031602709	176.572509091	190.24373673	186.791640279	184.4055177
109.25		318.74250977																34.1199181047		45.1214052982		44.9862590706	39.0755939525	41.7210902355		38.799675588	179.164627856	182.713411241		157.915201655	172.842074507	198.385783892	203.700409596	160.938409161	168.672137554		158.791141015		141.717785149					312.919239905	124.266005783	176.147930731	188.503992902	179.931271478	183.549114332
109.5		311.507163324																36.3765991088		42.0075408463		45.1386243386	39.7221895232	42.3654178674		37.2553740327	165.692866483	179.776144715		151.994212126	180.41682324	201.40735482	212.29726206	147.384188627	173.226751088		157.827600613		147.531550247					320.732101617	131.548117155	175.365896461	194.3039716	184.263216266	191.889887211
109.75		312.491353608																36.6060606061		42.9638318671		49.4270597128	38.9836477987	41.4760147601		33.7520361991	152.714202899	179.105582875		154.186443128	181.950413223	203.257240204	210.022080186	144.592130892	173.733442355		156.065795023		142.390507012					324.592484281	136.012301384	179.18450022	193.742056075	177.485761453	187.868388172
110		314.72143477																34.9858249306		43.0610568069		50.1812529147	37.4606451613	39.3282034125		33.3098445596	152.800470865	163.122994652		168.409499926	177.77881529	198.264853257	196.556740178	162.200124818	173.034643996		149.117344018		133.122906614					317.199762893	131.382113821	178.683171235	189.519826965	181.330816423	187.173164098
110.25		318.69836723																36.3600805292		41.1118871351		49.7669478288	42.231292517	37.3472118959		37.484676504	159.440267092	151.04969697		168.89197397	170.091027308	186.606026151	197.103328509	166.363907214	188.651403888		143.731997137		131.373298581					310.3940049	126.168466523	174.455934195	184.297433437	197.08315565	184.734064908
110.5		322.484812388																36.3522049192		40.7685638372		49.1430369788	44.7218282112	43.4		32.7120418848	163.792523906	152.805933251		168.161802947	167.387288258	182.247337782	195.199535626	157.992059991	200.443560857		147.973992198		131.620058997					308.218033026	119.435396308	178.39752468	186.690565098	191.554730983	183.423149905
110.75		323.519814868																36.6044678055		40.1495327103		46.5867346939	49.7395048439	43.8661311914		28.2614379085	175.55280965	150.366624526		165.97610267	168.833940808	176.372944373	187.266617969	155.226765799	197.382285452		150.986277372		133.727682597					312.262353465	124.959912136	181.697595516	189.017443374	179.435435435	187.910679612
111		317.990249498																39.8581928232		38.3767142457		45.9023006618	62.4952015355	41.0445859873		33.7403508772	183.275476087	154.301369863		157.144429958	170.447372231	176.663153397	190.568860539	156.485875706	184.528319624		144.521104133		134.592771084					311.517738679	118.960124288	185.124611973	189.861319967	170.007380074	192.601122225
111.25		323.372058385																37.8555720654		40.9438768369		44.9952576668	47.0943396226	43.4753173484		39.3631067961	178.332753623	164.791386272		152.158404394	171.583647434	185.000142227	184.900246842	160.864341085	162.500963391		137.077127267		131.634603751					319.609642075	109.606425703	185.733669086	191.560065466	192.393296089	191.627085378
111.5		328.748517715																35.4736022426		43.4797393029		43.588700565		40.7155778894		47.843902439	167.779773296	177.006954103		155.109603186	161.723148961	169.484193964	174.257819351	156.892966361	156.144578313		137.131507674		135.226911315					318.30529595	107.017214397	182.832125425	182.981818182	211.371812081	196.714107366
111.75		320.869141465																38.5904883498		40.5428851266		41.158673962		39.1111111111		46.9034267913	164.144102266	179.543352601		161.808393632	158.977692798	160.295916916	177.865044889	151.706139224	159.552585994		140.111718276		131.898872982					304.463734679	102.997333333	186.247058824	185.947511312	228.453074434	197.699240506
112		318.764644507																39.3034230641		39.069298614		41.9754219236		46.5133858268		34.7906976744	166.567908393	175.573413443		162.571469866	172.067771365	164.707490743	191.498112112	148.784375825	152		140.908507713		124.69856751					300.555896537	129.234111896	183.43913171	191.476482618	248.62992126	194.508456376
112.25		321.828439173																36.4494767542		39.2694271129		46.6384123781		51.9353680431		45.1400966184	168.918727915	168.275648471		159.7875166	176.173225068	166.143633763	190.42852967	148.457334077	144.730379071		136.42247883		127.629400865					301.632883217	134.310246136	180.546973472	176.838885855	250.298850575	196.84057971
112.5		321.891783567																34.7004797807		40.7936197006		51.2614357262		47.8496240602		77.1533742331	167.288966217	158.885062074		157.418534047	172.715159755	170.389551391	179.539106549	161.862310385	147.845644983		128.561618639		127.756143079					311.852364475	116.22945003	174.303886926	172.947664603	255.961445783	197.92613048
112.75		321.15171386																34.5616724739		40.7470555244		50.8316663841		33.7741935484		71.0819672131	162.311240029	149.116512992		155.201850781	168.28543112	168.92053546	184.847551228	169.523322684	151.255918828		124.349274915		118.620863536					319.22829582	120.40948814	170.864791698	187.48005148	209.53271028	209.883830455
113		327.943196638																34.1719077568		39.5815804434		46.0066584896		33.3108433735			170.096812279	148.50940919		156.765932279	164.900081235	173.711331323	193.909117561	171.053304904	149.969265794		117.668956902		105.123032445					314.373495766	130.834602076	167.827837126	194.557480315	173.824267782	212.074105989
113.25		326.44033806																34.4640657084		37.8320482266		42.6704324801		38.9690721649			171.397037467	158.569872958		165.266145381	167.667538506	176.591749644	194.848870874	170.37515528	148.545140886		113.717485999		106.278215223					305.031439285	125.944525547	167.783714606	180.400360685	196.285714286	206.786455982
113.5		324.270954295																35.1136964569		37.9527074297		42.5099444544		39.4757834758			167.883017229	149.514636449		171.082431067	169.113350126	171.817691325	195.393095445	171.717864206	146.076945668		114.13865088		112.452316076					299.181060938	114.327944573	177.843391521	166.025974026	206.854805726	203.151963048
113.75		333.270438431																35.1766423358		42.1376472258		41.2579350602		37.4736842105			168.12007063	137.140594059		168.16509434	174.643694004	177.61674072	193.187956738		147.670870871		109.792929293		112.235378543					293.16565327	115.208480565	182.52259062	171.855421687	198.161490683	204.688068999
114		328.486099169																35.6447761194		43.6648921266		41.1822302811		43.3153153153			163.500072579	148.395876289		165.146496815	181.813313499	181.576309795	191.587843705		146.726719416		105.037273017		108.543574594					289.77547197	121.247148289	178.102905145	189.523266857	161.393939394	202.041603247
114.25		313.508108912																35.2180861431		42.8236613401		41.8148554702		70.447761194			163.166208593	158.54467169		164.065800866	184.404694456	176.780321342	182.610611772		134.067278287		100.051604367		99.3120243531					289.995035772	121.32244898	172.316774658	199.302644466	164.468227425	197.305982906
114.5		313.292263196																33.8507462687		44.6327747799		40.6206639314		71.4378378378			163.369040612	153.948139797		160.863207547	173.120433018	175.493699885	173.776088863		119.811414392		97.3416666667		101.948145193					296.173242361	125.275362319	176.017807457	189.313621964	179.861157025	195.670103093
114.75		318.867642837																33.2024204568		45.6151578947		41.2459264873		42.7283236994			169.175134663	155.73964497		160.84027274	168.092882383	169.074354217	181.714949202		124.490821256		97.5698654709		107.539473684					301.167773607	124.646194927	179.722486219	202.386266094	177.090239411	192.066161268
115		325.838772165																32.7216828479		40.1281979196		40.1677669903		34.4150943396			164.221158032	165.465101915		162.032407407	159.25560023	162.242372398	181.417066434		138.705843072		101.626175254		104.616450216					294.291477854	113.139158576	175.699283085	221.167213115	194.343096234	203.950401167
115.25		339.954874168																33.2909053582		35.7145294285		37.9662631474		30.08			150.199470432	170.822006472		158.218551836	137.802650957	164.560297909	174.381523169		142.15468114		107.421293532		97.3513513514					284.657957245	114.785562633	171.956487956	212.331096197	209.467889908	202.232129131
115.5		349.679564345																33.5759055759		36.6564649726		37.5159081756		10.8474576271			147.426581544	178.525737817		155.696759259	152.509803922	167.064787128	172.936170213		137.717019822		106.440065681		87.0867964229					272.643227666	125.245033113	165.557088123	203.257270694	202.653753027	201.274576271
115.75		353.03172003																31.4612452351		39.4057014464		37.6605181347					146.024934764	180.847778587		156.903523975	187.768595041	162.388706688	170.615563298		134.028266115		98.2154361012		86.5661202186					263.162749964	124.846715328	154.405934944	181.38424821	236.881012658	220.070450098
116		357.047880804																31.4652686763		40.013655761		37.2800340208					146.386336867	162.024691358		160.663126844	179.80952381	161.630967742	165.845389449		129.613259669		91.8693623639		91.341202923					254.393822394	100.55	145.880696264	175.629427793	228.162601626	215.414634146
116.25		348.02293578																33.3952673094		40.2378681627		37.3298452147					147.484619849	171.74214876		159.156431054		163.032873203	166.554300608		124.599861783		92.7859409324		96.0268306316					260.542520715	107.74025974	146.238825308	189.256366723	165.659863946	218.60911271
116.5		324.481238833																33.7853309481		40.6909141974		38.2714830604					151.400840214	175.744227353		158.749494366		163.974348012	169.467538126		125.406017699		89.6060606061		106.268251273					274.779398631	147.452054795	157.307831481	176.970786517	174.82208589	225.617977528
116.75		310.81773399																33.6306868867		38.8724526151		37.5846994536					147.719008264	165.216730038		154.127659574		168.95908112	167.880457076		116.265078183		83.8343612335		103.673659674					281.468936954	163.275590551	162.257513445			224.880536913
117		302.316755052																33.4248738758		37.7146067416		39.0477941176					144.130081301	176		142.69775525		173.130075509	161.68823274		102.397544129		83.7783505155		108.652680653					290.655482325	122.610526316	159.553038883			240.713375796
117.25		297.341659233																32.9311417148		35.4834362718		41.6753731343					150.687120116	172.448554913		148.880808081		165.454027896	152.529931874		102.463700234		83.1705882353		140.544152745					287.746804626	118.115830116	160.083261058			240.278529981
117.5		302.670911722																29.3627148524		36.4581196581		38.0461355529					145.658910162	170.446280992		155.278301887		156.680068926	156.390572391		104.534606205		87.0389170897		190.855708908					278.550706436	115.878787879	164.382608696			257.766454352
117.75		292.118220947																27.5488462368		37.8813606972		35.6120336943					142.998983887	183.946308725		154.790266512		157.942400912	165.717265353		104.799676244		90.7842401501		190.679194631					278.710779082	104.49382716	174.907563025			297.377990431
118		276.150707372																27.7335655202		33.4997189432		36.9176122348					151.671741337	194.847457627		152.701185999		160.968660969	163.271038886		103.661601643		90.1094527363		133.134938001					275.184202407		170.063348416			280.735376045
118.25		272.666666667																28.639585134		31.5755847119		36.3670199018					149.931801112	172.945868946		150.091645793		161.320005967	158.939730837		101.390374332		83.3873497125		107.115919629					266.064970395		150.405867971			231.952941176
118.5		279.696900115																30.886358754		31.952742616		36.747300216					145.514808652	166.533333333		152.947383679		151.466143278	158.367962855		105.850721649		78.8409586057		104.152623211					270.082226439		149.286486486			254.447058824
118.75		295.345941921																31.0561100022		30.658035463		39.1903190319					144.683555174	198.992592593		157.072379849		144.998237575	158.322880372		109.393414211		78.8083140878		100.49788315					279.691301504		156.650868878			291.445427729
119		304.118141016																30.0984350193		31.3997146933		37.5453029461					149.309776207			159.801535735		145.474885005	156.863204097		98.498474059		68.4893487523		88.7677543186					266.866043614		150.412635735			283.537091988
119.25		313.077981651																29.5126999059		32.922255026		36.0328891409					151.018458198			159.045860072		145.453990073	153.764245324		85.8412698413		65.5790849673		78.807775378					265.731529657		155.142503098			241.741176471
119.5		316.057074911																30.9961587708		34.9062280332		36.4997067449					148.291684435			158.758572913		152.05515068	158.786366933		85.6155391829		74.004743083		80.66					278.080288029		151.525114155			214.070588235
119.75		310.405561993																32.4758042714		35.1132667618		35.6703030303					156.238624874			158.805127252		155.297945902	157.971929825		87.5486600846		86.2622309198		88.6211180124					280.640180757		132.580152672			223.570149254
120		309.216192937																34.0307858493		33.9464939454		33.4568210263					160.824242424			157.644003056		151.166386555	157.056538127		93.8659058488		86.5185185185		95.5772357724					293.336297943		123.542857143			211.814241486
120.25		306.048171276																33.2		33.513421389		34.3551654288					158.426999266			150.655621302		149.667031284	164.205754141		105.115357396		78.9965792474		91.0734463277					292.524476867		134.160427807			229.060702875
120.5		301.424062545																30.2987341772		33.7935446351		41.3464768164					155.318140383			144.707347447		150.176014592	166.786885246		108.289855072		79.4126582278		87.1052631579					279.90927501		185.799457995			262.191780822
120.75		302.849267873																31.2917880023		33.6641287171		41.3072289157					172.158415842			143.489109748		154.878787879	164.172099087		101.741392502		83.7451851852		98.5290322581					279.503382411		196.33604336			270.572490706
121		314.137222801																37.2682926829		32.9824357672		40.4461420932					154.732919255			137.920697168		157.804230202	163.026587244		102.960767219		83.4185639229		100.077419355					278.24525607		195.398230088			314.168888889
121.25		314.634231103																38.4049004594		33.188721468		39.5387045814								140.122542295		148.546381244	167.98009659		101.613714286		80.7111111111		100.051948052					265.784641785		243.582089552			307.512195122
121.5		298.175770609																32.114037806		33.388410104		38.0977852069								136.49282075		135.581383119	160.838569567		103.973154362		82.4136253041		96.7832167832					263.777681285		208.684491979
121.75		295.430693805																30.8928571429		32.3013863773		39.358326068								131.227402474		138.176278564	155.607888631		126.545454545		68.5780346821		89.8194945848					285.92732421		142.814814815
122		293.72836643																32.1092327698		30.8293299621		38.6086956522								132.999000999		139.795160383	161.754612006		131.709497207		62.1843971631		91.6740740741					304.913336793
122.25		286.111158983																31.7262149213		32.4782899132		37.6900135563								124.262212098		131.038795599	160.366802089		121.234285714		76.5972850679		107.061728395					303.190500774
122.5		289.632235369																31.33632287		32.1367024177		37.7516339869								124.290280325		132.68339307	156.523353641		110.678899083		91.3053892216							301.829424307
122.75		300.492250233																32.4967741935		32.265036482		35.6293436293								131.696733593		132.775308642	157.970149254		107.305785124		84.125							303.776035834
123		303.689792105																33.2391955499		34.7595356551		35.4870755195								136.316706255		132.350653491	163.09093546				52.2568807339							297.22959323
123.25		290.497949619																29.5062068966		33.7494958548		39.2977921379								143.284436494		141.522309711	167.950065322											291.821031633
123.5		293.028571429																27.920610687		31.7396094141		37.2074198988								148.207293666		151.547884941	167.212289685											278.978254211
123.75		299.083048212																26.9619047619		32.9363867684		35.5945465323								157.762237762		143.435557108	160.733710637											262.083234245
124		304.737768391																22.5826538176		34.8474156608		33.4536148433								166.634146341		133.321789322	157.781649245											256.967800181
124.25		317.621547903																20.5879917184		34.1507340946		32.7752355316										137.451301115	157.47060544											241.201995012
124.5		327.671076153																26.2981818182		32.4269586042		37.457891012										141.731895223	155.588124547											246.707215265
124.75		315.369627507																29.665480427		31.7975395431		38.1306058222										134.668820679	156.195235328											264.043875686
125		310.952156863																24.3037974684		37.2935747249		37.1895777179										130.558911102	153.458382181											253.289986996
125.25		316.04272802																25.8585858586		39.3971014493		33.6445396146										128.085944494	147.59108022											246.708508573
125.5		295.000960615																		36.645369996		32.3224806202										121.646726331	154.460644787											253.91114149
125.75		277.48277446																		34.8706326723		35.2832369942										134.862842893	155.79342723											250.625865209
126		291.308474576																		33.609317099		25.2584269663										140.726128017	145.884537279											248.491651865
126.25		329.98849252																		29.9233621755												128.991698949	145.247174732											242.135733033
126.5		331.961081081																		26.3699059561												127.024618992	155.873610298											226.728047741
126.75		313.988545246																		29.362962963												130.133995037	158.606578757											233.24099723
127		307.77326802																		34.7941463415												134.177281681	159.90478955											240.090581575
127.25																				36.9318413021												132.746518106	160.204105572											235.772511848
127.5																				35.1244635193												129.306607275	155.185367978											245.471094711
127.75																				34.5955967555												132.320889595	154.083018868											238.39683586
128																				31.4633540373												131.707979626	146.746268657											229.535263549
128.25																				27.0281329923												125.289617486	146.125906585											238.161490683
128.5																				31.6492082826												129.134975369	148.830188679											234.8441331
128.75																				31.1242873432												129.823216187	145.533060269											239.12
129																				26.1132075472												122.877764843	150.018028497											235.784615385
129.25																				26.5582655827												128.979591837	154.685697294											198.880829016
129.5																				23.4047619048												137.207334274	153.14551495											152.879356568
129.75																				30.067114094												137.160883281	152.388409135											180.311239193
130																				32.4324324324												128.370106762	159.502145923											229.871794872
130.25																				29.8285714286												123.559183673	165.277526754											275.711500975
130.5																				38.0215053763												137.714285714	158.498714653											331.737335835
130.75																				34.4427480916												135.384615385	158.903031958											297.581213307
131																				50.0281690141												135.971530249	160.959816303											239.067599068
131.25																																161.727699531	159.41567696											249.689095128
131.5																																153.863013699	161.423980222											277.701149425
131.75																																159.189873418	156.461091379											283.707317073
132																																	149.681940701											223.827956989
132.25																																	156.002846975											188.41958042
132.5																																	155.98623327											225.054263566
132.75																																	152.044692737											253.756457565
133																																	166.9382263											279.547169811
133.25																																	176.322999279											297.853658537
133.5																																	160.579612468											255.401360544
133.75																																	157.130699088											250.187265918
134																																	165.725490196											214.282208589
134.25																																	197.076691729
134.5																																	198.146718147
134.75																																	118.994764398
135																																	85.5
135.25																																	90.2686567164
135.5
135.75
136
136.25
136.5
136.75
137
137.25
137.5
137.75
138
138.25
138.5
138.75
139
139.25
139.5
139.75
140
140.25
140.5
140.75
141
141.25
141.5
141.75
142
142.25
142.5
142.75
143
143.25
143.5
143.75
144
144.25
144.5
144.75
145
145.25
145.5
145.75
146
146.25
146.5
146.75
147
147.25
147.5
147.75
148
148.25
148.5
148.75
149
149.25
149.5
149.75
150
150.25
150.5
150.75
151
151.25
151.5
151.75
152
152.25
152.5
152.75
153
153.25
153.5
153.75
154
154.25
154.5
154.75
155
155.25
155.5
155.75
156
156.25
156.5
156.75
157
157.25
157.5
157.75
158
158.25
158.5
158.75
159
159.25
159.5
159.75
160
160.25
160.5
160.75
161
161.25
161.5
161.75
162
162.25
162.5
162.75
163
163.25
163.5
163.75
164
164.25
164.5
164.75
165
165.25
165.5
165.75
166
166.25
166.5
166.75
167
167.25
167.5
167.75
168
168.25
168.5
168.75
169
169.25
169.5
169.75
170
170.25
170.5
170.75
171
171.25
171.5
171.75
172
172.25
172.5
172.75
173
173.25
173.5
173.75
174
174.25
174.5
174.75
175
175.25
175.5
175.75
176
[truncated: 60 more columns]
