# Supplementary material for: Stochastic pulsing of gene expression enables the generation of spatial patterns in Bacillus subtilis biofilms
Source: Nat Commun. 2020 Feb 19;11:950. doi: 10.1038/s41467-020-14431-9 (PMC7031267; doi:10.1038/s41467-020-14431-9)
Supplement: Supplementary file 7 — Source Data [file 41467_2020_14431_MOESM7_ESM.zip › source_data/figure5_a_sigb.tsv]

distance_from_top_of_biofilm	mean	sem	std	sigB_YFP_image_148	sigB_YFP_image_149	sigB_YFP_image_150	sigB_YFP_image_151	sigB_YFP_image_152	sigB_YFP_image_243	sigB_YFP_image_244	sigB_YFP_image_245	sigB_YFP_image_246	sigB_YFP_image_247	sigB_YFP_image_362	sigB_YFP_image_363	sigB_YFP_image_364	sigB_YFP_image_365	sigB_YFP_image_502	sigB_YFP_image_503	sigB_YFP_image_504	sigB_YFP_image_505	sigB_YFP_image_506	sigB_YFP_image_521	sigB_YFP_image_522	sigB_YFP_image_523	sigB_YFP_image_524	sigB_YFP_image_525
2	0.231730025543298	0.00984976754465	0.047237825687935	0.208024215955084	0.178999520848339	0.166115614991518	0.162026371582458	0.185059502825991	0.23873961066249	0.260354699050509	0.254431355537004	0.188728076007171	0.266694757090444	0.27680202117297	0.265807684894691	0.244153799429512	0.320792690755619	0.233012154848636	0.292688766648534	0.303644870435009	0.262619851110205	0.296522761566788	0.191388698499647	0.214182193494218	0.193848164735025	0.183092705103033	0.173790525794265
2.5	0.228731451415609	0.009185978353078	0.044054404558158	0.209508497593106	0.173707668922445	0.162262136407971	0.176258684219711	0.181390969224418	0.237105400249816	0.262266826391457	0.253052570107551	0.194188513291052	0.280867748037591	0.257047811676851	0.255899526118837	0.255554955079562	0.308712512628855	0.228132090119207	0.2753348206881	0.299809556923851	0.253424630755363	0.280570957546024	0.182866956505744	0.216046724946049	0.184721659794114	0.183786911259782	0.177036705487153
3	0.228210860351799	0.008187224292874	0.039264548352196	0.2126679995961	0.174293229935457	0.153128389639759	0.182927955706595	0.215898767104199	0.233244990068782	0.260970336790707	0.268602422319839	0.189060821767901	0.264123132963458	0.226737354888155	0.257839598202648	0.262923381882902	0.284255001737887	0.230574608081034	0.273009732470492	0.280071325805674	0.249971441168178	0.283340331486789	0.191733969484934	0.227266464963945	0.184417343611945	0.189245676658655	0.180756372107142
3.5	0.229647201082632	0.007684473209737	0.036853438859309	0.215040926859852	0.180830724252828	0.162488827024141	0.182759546230151	0.227933091513011	0.218624303607145	0.247665965692148	0.250563300576072	0.19155108013683	0.269342396429351	0.243342870814544	0.264484135913663	0.260857553128931	0.260260488093248	0.247067914988464	0.269959696865072	0.27983389459836	0.250166404706113	0.293946907251305	0.194928651593625	0.240946428848162	0.194085625749215	0.183997816962183	0.180854274148763
4	0.230584724991132	0.007929398189442	0.038028057797826	0.221541613931814	0.177434981220943	0.167255193688158	0.180873401994735	0.220464380142847	0.226316496160282	0.247836786927407	0.24701160388548	0.192361407194681	0.270615004936277	0.250461487390071	0.269756163261736	0.258940188453978	0.274564235919012	0.254634232768941	0.267123591216087	0.279576606517365	0.263794684310424	0.283334981159688	0.194975407394107	0.239186814946569	0.193549831135314	0.170134259171933	0.182290046059315
4.5	0.230891762589508	0.00806130811227	0.038660675563962	0.229087730565478	0.170909453225033	0.172417720120236	0.179682452050316	0.227750293595571	0.238298573041705	0.243820583600608	0.261310564554229	0.184956064570001	0.274335024329914	0.260167619754431	0.268067095022308	0.248641214672666	0.287849273879845	0.253461503489313	0.263419304046056	0.279524273845324	0.260463657977353	0.276555253583939	0.197082329820468	0.214109530751662	0.190529269942633	0.174796783990426	0.18416673171867
5	0.231429623824351	0.007678194061324	0.036823325121411	0.226215419780328	0.167484974451443	0.178895533929311	0.186239380237712	0.220958110602331	0.226203903234645	0.250223160238967	0.25887991880766	0.186854049267813	0.27331309664673	0.27385065494231	0.259425143250302	0.242304347963658	0.298065692305364	0.246867791966736	0.25873602504304	0.263498655365686	0.262897567428513	0.278312261393933	0.202168402428349	0.21613586655686	0.211453734013973	0.187766038426158	0.177561243502603
5.5	0.231492266701308	0.007182167700738	0.034444466264919	0.223440085880221	0.166914240290414	0.179798887927124	0.193543129075278	0.210078877223842	0.22367610037065	0.263656326402605	0.248085528170427	0.192867624748933	0.253552639521181	0.270414109047201	0.26656961118107	0.246695912319932	0.303296097243533	0.232958780465708	0.254396693007469	0.253021469992342	0.266108506583188	0.273271810820554	0.196501550633862	0.224705537805568	0.225855517261523	0.190213181648171	0.196192183210606
6	0.230785772448298	0.006856562576366	0.032882918945303	0.230471832200358	0.169897746660573	0.18400185436404	0.201332630590247	0.219203833792552	0.217689118832727	0.265944146893541	0.234197284369369	0.185879983355534	0.256582046647586	0.253440708122238	0.266218163312175	0.243540435125319	0.296086728232571	0.228463793472063	0.263219260212255	0.264392361234808	0.249787777998451	0.263289487789807	0.181424563035155	0.233355784275754	0.236273036871625	0.182819066476206	0.211346894894205
6.5	0.232208781548194	0.006478528174137	0.031069929642194	0.229790329496569	0.174658940408391	0.188496699709185	0.205672481580972	0.225314040127502	0.235024312426022	0.249591605728385	0.235417645019957	0.176685871510838	0.256709312396906	0.258275496833675	0.267596742256631	0.244685927548027	0.287831000929657	0.2421482859685	0.26701438318424	0.252782805680013	0.250620371619423	0.270657296466404	0.18480669815657	0.236605036437026	0.232798527530336	0.19285169502891	0.20697525111252
7	0.23323480416672	0.005895741637899	0.028274983600344	0.225451761176308	0.181323770597399	0.193670907840825	0.19466728867111	0.23009344003649	0.247090498402307	0.248039756141987	0.26494456786464	0.181484727107765	0.25178182262849	0.265210628943574	0.277182053097028	0.245941774084139	0.279483099444978	0.250193873634013	0.234608964038712	0.24034407833716	0.234326870267763	0.267119269358231	0.193441348655147	0.230730909995746	0.227697147224724	0.216597965686094	0.21620877676665
7.5	0.232728236430374	0.005930842537012	0.028443321598804	0.234097646386391	0.180430809314888	0.186345106781961	0.186738476324604	0.239578215954899	0.226717318145768	0.257974157755315	0.266319215100609	0.181238083149841	0.24095621640394	0.269498772693528	0.277969412624281	0.235865641143021	0.278111899123235	0.236948969686037	0.231273231181109	0.249323635536387	0.238518928749186	0.253725211827805	0.194753757656813	0.232882031665687	0.232255517213327	0.234011452666224	0.219943967244128
8	0.231870523243484	0.005917722915794	0.028380402105795	0.237256160354963	0.176489158775694	0.187456519228066	0.177418656382716	0.237761445348077	0.226916828707713	0.243891889235561	0.259157998147335	0.184227832366303	0.240511493200622	0.276028929937028	0.272860106161328	0.23866124831212	0.272851466440354	0.229288967026679	0.248860652552941	0.24520308055846	0.248994318712164	0.255764809439051	0.197958205294126	0.223833141138719	0.232275488816262	0.222602554131107	0.228621607576216
8.5	0.23006091265198	0.005867013187785	0.02813720679367	0.23347441539942	0.173704750758493	0.186880713481334	0.175400921719358	0.239319225730877	0.236020552173343	0.244096597119589	0.251906619989805	0.184613150430183	0.244297248091145	0.262804521744897	0.25633256389142	0.23393217932752	0.276213453712309	0.231765259784856	0.256964798837718	0.232793664833552	0.246524745966485	0.265508715432441	0.192690848048421	0.216199049167684	0.232675512783946	0.218623750527331	0.228718644695406
9	0.226728627508623	0.00567180510673	0.027201021724941	0.230683445109803	0.178088362433948	0.179087937803611	0.183321837354054	0.231670422202256	0.228093960398948	0.249928297961579	0.233441071175941	0.189376943662612	0.230150077719242	0.251907573116122	0.246337071572978	0.222329795201314	0.287538241795755	0.236802497069041	0.251649728103319	0.23196225745605	0.243427420101934	0.264876730855648	0.193577620805818	0.220758205800453	0.23617469638302	0.199841008867034	0.220461857256463
9.5	0.224408332809245	0.005091360456114	0.024417306971977	0.227015671944035	0.18186011472714	0.181111133897469	0.189515624696489	0.230285162310886	0.225729612165346	0.237816170019867	0.234117009688906	0.190620772697283	0.235131564495185	0.253785854525305	0.245264020275531	0.215506047629301	0.28348698001095	0.223759461044331	0.248003339415625	0.224855750107291	0.226331464017679	0.255994370576292	0.196586396067917	0.213587398575334	0.226910669851308	0.204161471761746	0.234363926920666
10	0.224113458781823	0.005258951779245	0.025221046722483	0.233462789402945	0.179644684570618	0.180403765253083	0.189573056916983	0.241419134356937	0.222848282340171	0.231998346079767	0.23018820695911	0.178033325118992	0.240480135378408	0.263144259242304	0.237488570997362	0.222135627704063	0.280343180949508	0.232743068298003	0.243517508523484	0.224748841833331	0.218403656429326	0.247107390271517	0.191714615484213	0.21130431719423	0.216197076295037	0.236250159819974	0.225573011344385
10.5	0.22441245134484	0.005464857504401	0.02620853589002	0.240688067058348	0.178958674895629	0.185550310733165	0.183514572099819	0.233258031326541	0.217096300175838	0.227310436244208	0.234125749558246	0.179430532764059	0.229840795545719	0.267562836290294	0.235274291601819	0.222860084548057	0.285652301283419	0.234302615119308	0.240737858349142	0.22194390241395	0.235540245890433	0.248818765403297	0.193092435411683	0.234432474737282	0.216171998150967	0.238183752591034	0.20155180008391
11	0.219518152833764	0.0050353526617	0.024148703025978	0.235929798981687	0.180197769493731	0.195347490131683	0.189730141548035	0.221903185033628	0.211121575591293	0.215010616557035	0.237388108682661	0.173079312980062	0.217231406611109	0.2606280087405	0.225222444220117	0.207541998615587	0.277390197783208	0.213687687331123	0.238367385301209	0.212304460033649	0.241323473480455	0.241216476863943	0.190588791861067	0.240883341482657	0.209487293947278	0.224021335262364	0.208833367476259
11.5	0.21678853194603	0.005120241914448	0.024555817580297	0.23004285697826	0.180443286630216	0.193520841972709	0.187873809391918	0.226224617226829	0.205993335692228	0.204276273991284	0.236035783725446	0.1634369204441	0.210035060204951	0.261530004407002	0.216633337073156	0.205442356591763	0.271904805127249	0.219689716639832	0.240737529562556	0.217997100426445	0.240261522996662	0.239830910683628	0.186860152817139	0.227942571992565	0.208743562349733	0.209503631491659	0.2179647782874
12	0.213962920452062	0.005273297932928	0.025289848458554	0.230363204413505	0.177163599474513	0.18460861341484	0.175213061743601	0.229547461310836	0.195206984370648	0.202106944387057	0.231416967008809	0.166507783614206	0.206133806596433	0.263732099281496	0.22108062592704	0.202657590795117	0.275287676375626	0.219395573104708	0.230488144577181	0.215052056037913	0.231339725045769	0.235148137485254	0.193079807140694	0.215010916079112	0.218219001474899	0.205237465608648	0.211112845581586
12.5	0.21082590049676	0.004821135750822	0.02312135481196	0.237784884574634	0.185747201003211	0.183203827599015	0.176797999009426	0.231616193138752	0.196445339624659	0.204452697782262	0.220848361526455	0.161032836643386	0.202152967823223	0.264720109480964	0.211265078658151	0.203943912511363	0.263680000289562	0.206726612781122	0.22006622200582	0.205436993460941	0.209539880578158	0.221915852680824	0.200586478459252	0.217900065786524	0.216673326938608	0.211713894703317	0.205570874862617
13	0.207644019558143	0.004837687508886	0.023200734255051	0.243867864666531	0.194516342335306	0.186743365349922	0.17591603384439	0.235423487337495	0.201054021169761	0.192226892338418	0.199208535678932	0.155000630833873	0.201473530122437	0.256525886373471	0.197620995479979	0.199721286308302	0.256413423283863	0.192549425737166	0.212974941011249	0.197986900463185	0.203488987093735	0.220512546017544	0.199125867837093	0.225770192970407	0.210287652446263	0.220829157963565	0.204218502732544
13.5	0.205870049841517	0.004992060180296	0.02394107957894	0.241853001263108	0.191003385410021	0.183993763128577	0.186153231968302	0.227718070637631	0.187043772067823	0.185106073167275	0.198460170084025	0.153337741636299	0.197001472443429	0.255239802998937	0.191172381903154	0.191394797651106	0.257921482595129	0.19264766337335	0.216352981058288	0.193573998766259	0.208927562910916	0.220871896780181	0.19136730062321	0.22567719483992	0.216598450360423	0.221887151449456	0.205577849079587
14	0.205876495049879	0.00553573627549	0.026548458534742	0.231520863462392	0.190862596658394	0.182992009920742	0.189143539340917	0.226523782278585	0.181206071794019	0.173697624292754	0.198437801629721	0.150233281863681	0.184785702228442	0.271023757639662	0.187183113364988	0.192585120599447	0.25131421585397	0.187741927186958	0.222240138600459	0.197738119235543	0.221427221076565	0.224666097984926	0.189432623574125	0.233894537048738	0.214689494094705	0.218917348788028	0.218778892679343
14.5	0.202745850660134	0.005676115187962	0.027221692148383	0.231544229786237	0.190258074072652	0.179144042243357	0.179615944588439	0.235859241651063	0.176505093782864	0.17205317104071	0.201655050392151	0.147026679492569	0.174877666350839	0.259788496162973	0.179926263645845	0.188418773982529	0.251542094797737	0.197598133915103	0.205359601541034	0.195408290719908	0.212051149174539	0.223627134164795	0.185892246906249	0.238524180912661	0.201227825875007	0.214989822734712	0.223007207909258
15	0.199558140274077	0.005549091366731	0.02661250730231	0.229996611559972	0.196358385590849	0.179139245687796	0.177278833161676	0.23638376928708	0.170684613127689	0.159375783489764	0.20403609587601	0.14935753576988	0.175695868106602	0.253023125813427	0.176299067888506	0.180735180701017	0.245824337105184	0.202730536568756	0.189941864908329	0.194777901043504	0.200599728410663	0.216502203105058	0.183341699366003	0.227128967029243	0.198986401351245	0.223478740531143	0.217718871098442
15.5	0.197736881566449	0.005569445965655	0.026710124529474	0.223757070330739	0.209846782129137	0.176022335342559	0.182093672765169	0.2356405373674	0.162705977858702	0.14788956335369	0.195299756976309	0.148581736129496	0.177726289275595	0.258165681836305	0.17793675339042	0.179175620703437	0.235625922472571	0.182124345767756	0.200006618325034	0.198282383383502	0.213015454563929	0.212182798084639	0.184178142098654	0.205978470928896	0.205528738030451	0.2216799747477	0.212240531732687
16	0.194611835268143	0.006038055990495	0.028957499258743	0.217025061616181	0.219064458093948	0.173178795075242	0.183191381087713	0.234820426208542	0.151503351610806	0.137620152813238	0.183931359114235	0.144488515427781	0.175315249222606	0.26122017065126	0.168680074621739	0.178598769879715	0.229050796094623	0.178614544970641	0.20053315975083	0.196141855717416	0.205723343845403	0.210963115749982	0.178543358524075	0.202134214342829	0.220602111406566	0.206608863494809	0.213130917115255
16.5	0.192406025573648	0.006145923057195	0.029474811537551	0.215058442631377	0.212616704073867	0.185965421117463	0.177829317118033	0.238367313381111	0.151419496989145	0.133431337106364	0.178853258923661	0.145159399550115	0.170233280575955	0.261264708113091	0.162339084355336	0.17643603398168	0.227890631535711	0.175810063411343	0.193940621638031	0.196239577851803	0.193191257148822	0.214922191039883	0.17328355293516	0.208138311529847	0.21754803021161	0.200201588796712	0.207604989751434
17	0.190452775423799	0.005751904885721	0.027585166770037	0.222728007613019	0.205704561671833	0.187267960115947	0.175491732255621	0.231357031825306	0.150683510209717	0.145705577446995	0.180762498522763	0.142245753218107	0.161124570253827	0.2524693291209	0.159346617421898	0.175434105101684	0.223818231209764	0.172176794673861	0.190172937419749	0.188585991113093	0.197751980793589	0.217667722930762	0.178092901189501	0.201779818150765	0.197662137635686	0.199618755864847	0.213218084411949
17.5	0.187646279698553	0.005655903580212	0.027124760682796	0.223106774113739	0.20403777450559	0.180682183749525	0.181496598613789	0.229040645629254	0.146395042625029	0.142610386530492	0.169635949706972	0.137962323344655	0.15705024641834	0.244410998911388	0.15362569199934	0.177065731839061	0.21378857142122	0.174289431878426	0.184011943173199	0.191390137885826	0.19579872361526	0.208648137462007	0.181032331337505	0.202608567141601	0.192353204077483	0.204777435644896	0.207691881140678
18	0.185296567532019	0.005921274758516	0.028397436145087	0.216479173719386	0.203856055530941	0.179151297822015	0.182522824768643	0.234307361930906	0.146599387935631	0.133086869259247	0.164194050092852	0.13296481490083	0.152564645135281	0.242770369290194	0.149515077413752	0.175074001371504	0.209634300182606	0.174566516398757	0.177457878868567	0.19449705777957	0.191580019590967	0.208805531480147	0.182653570709471	0.20704486551564	0.19647098143518	0.204536429716157	0.186784539920213
18.5	0.184040857932964	0.006059057582625	0.029058219356319	0.214117839053882	0.216436011197676	0.183437592549769	0.176360851837991	0.231611316874754	0.145647129951182	0.129768378050018	0.164852608421924	0.133984684364995	0.144555269342999	0.239017971847501	0.143983286155646	0.166740441498223	0.199602348393768	0.187713883281232	0.174532811835347	0.191187503313106	0.191188836754516	0.207674513254584	0.178598269938107	0.212838104950105	0.196175027561514	0.196546192079235	0.190409717883061
19	0.181225566019079	0.006272614642406	0.030082403035645	0.20752906629064	0.221667819489046	0.181227254823919	0.173947223406695	0.243349412795211	0.139192768576845	0.130694422287708	0.155000752618399	0.129871879813016	0.143718997981051	0.229468092177394	0.141664778237663	0.167591713604647	0.188122144134687	0.178818291273075	0.17999527745531	0.185653192477922	0.186067463409952	0.197275578502122	0.169122533093964	0.215320262044224	0.202826927483463	0.195139921518849	0.186147810962088
19.5	0.178139952118479	0.006629002458878	0.031791578960404	0.201174747285479	0.220262696343068	0.182241073357183	0.177850925679152	0.245317184006038	0.133098419953653	0.128868434905426	0.149018564136785	0.12300049636515	0.138820799879128	0.226265769743657	0.13892127416708	0.165132080149161	0.180153639192083	0.157325446713591	0.178259892317627	0.175627145542512	0.191760844979652	0.200026513496673	0.170132106538606	0.213632100010994	0.198356175590105	0.203901346356061	0.17621117413464
20	0.175799243562873	0.006511982497166	0.031230370939169	0.200427887603368	0.216665076025095	0.185398371744977	0.179582516430351	0.22889655099231	0.127896741373189	0.128611839636563	0.150633559027778	0.124559016558334	0.130557619163555	0.227265266276531	0.138308881841272	0.170386870257569	0.172297111578822	0.156125662640823	0.169206255966015	0.174299759549019	0.20842471580072	0.192736744239632	0.165024334981262	0.212731347070108	0.191866095837888	0.201495421939881	0.165784198973879
20.5	0.17532804915946	0.006615111051533	0.031724958111158	0.203008350633592	0.222468177626389	0.182469871970811	0.178007200106262	0.223495842402806	0.125879248064742	0.124104370933758	0.147520611662822	0.121797201809412	0.126688576561905	0.230475749503253	0.138712381573481	0.173824832968466	0.166188917450799	0.163477201111163	0.170982986436992	0.178038679093201	0.204225997807998	0.190557377753206	0.165255080173831	0.209279930188879	0.189179844460574	0.199052768231713	0.173181981300993
21	0.173764166585714	0.006681414812943	0.032042939780243	0.200662066989467	0.217775901188932	0.183297036438133	0.176765974497147	0.225321752946004	0.129502273406802	0.116585924994939	0.141799790175192	0.120898295334812	0.125189039932226	0.221927576406778	0.132722148150438	0.159795315545393	0.164986404886503	0.159787644865347	0.173632753636156	0.179727858661048	0.186027834997141	0.198654234164595	0.172987107811788	0.209347492757068	0.187460948550718	0.206287986275227	0.179196635445292
21.5	0.170197965166797	0.006271437803696	0.030076759115462	0.194738090403509	0.211221484692202	0.190129202950032	0.177293060527415	0.223703422657268	0.134469646435472	0.115043325172033	0.144471016199185	0.116582390975949	0.122540086587627	0.209307482161093	0.129766309596069	0.158797690991567	0.1621374698119	0.163348034014889	0.170869660158177	0.173353286939337	0.171190666350212	0.192511662672624	0.167863753860715	0.198536064958407	0.190678112729393	0.199107560888837	0.167091682269226
22	0.169684722419988	0.006530202780907	0.031317752350299	0.200741010961294	0.209324251203132	0.191512443780856	0.17547634946864	0.231208485785883	0.12744656459431	0.113654906891837	0.141693946219156	0.113087842040305	0.123536470293683	0.210964716174274	0.129230520974748	0.162891286708722	0.154013712249449	0.171900252955516	0.169010642438837	0.171521117757876	0.178970751724939	0.190537995572262	0.164498468402227	0.198009420837966	0.187651999134983	0.18834581860764	0.167204363301168
22.5	0.167961537325401	0.006576827678502	0.031541357503957	0.204893129559102	0.207386133375654	0.189390198832332	0.175793403716892	0.22810759812746	0.12430436013039	0.114065537415652	0.142526187088276	0.111251757049792	0.120589857846318	0.212240357168982	0.133049743187759	0.160090249222244	0.149440151262731	0.155273234985775	0.166181670226763	0.176358015376997	0.184034980154836	0.193208522451561	0.162597456198167	0.195528619597788	0.178534486063347	0.183932051449804	0.162299195320998
23	0.166944928471326	0.006396335943951	0.030675749553698	0.198492426292908	0.207035498047172	0.193426719903201	0.18198489319229	0.227815617384197	0.119084960955158	0.112034127371451	0.152959943196373	0.109332950412212	0.125652749294209	0.205163355536173	0.129852195388908	0.157160323639277	0.153824956317489	0.163204300137381	0.163964550617412	0.179003322072256	0.173816632783262	0.188124053657029	0.157611135322141	0.189628273158114	0.179357458838709	0.18111635812929	0.157031481665199
23.5	0.165565118280365	0.006592095800569	0.031614580845067	0.188562484366032	0.195637658881949	0.200711247075129	0.177356737658625	0.235498613375956	0.111974447401623	0.106279192120259	0.147761418989179	0.106948910731819	0.13167019984368	0.203086839856013	0.124568683818509	0.158134112244699	0.154230863089272	0.171015604121557	0.160538335551912	0.172758218224112	0.168468421337172	0.177176278133245	0.162169690621225	0.193237481658284	0.186766582724288	0.180012078038774	0.158998738865455
24	0.162606856086973	0.006531334818434	0.031323181411554	0.181089629498364	0.193803488629921	0.196391880719671	0.175881611730443	0.231381566946989	0.115432181960908	0.106366191694653	0.135336359531068	0.106331048191738	0.123151559669879	0.203807509804228	0.125817956722114	0.161325937336736	0.146041081465026	0.16053770261489	0.158450495562369	0.173702986533457	0.168516987831703	0.171904520520269	0.159484592485189	0.192326938098132	0.183438735838908	0.179909889521006	0.152133693179685
24.5	0.160063702969027	0.006100433266961	0.029256650167559	0.178850543881037	0.196636733691703	0.186789974432253	0.175901694651422	0.215932219018919	0.11613765931402	0.107235264299808	0.137643779234953	0.106226631794682	0.123873010864195	0.196118423557783	0.123343116475294	0.153724433333643	0.14295993123363	0.151755085957959	0.162030974618275	0.173918194355543	0.173549425737331	0.178939085576945	0.147875100796532	0.18803156750338	0.166842473336062	0.183234497819728	0.153979049771559
25	0.160291537845267	0.006264580570487	0.030043872980274	0.173537424340078	0.192286686306364	0.187973216408029	0.178184708320476	0.21256739322098	0.113319143180311	0.106813073659601	0.131377013351169	0.104404990575192	0.124185265945718	0.201678172742322	0.121873892817888	0.153808437953767	0.140596467976329	0.159503502378884	0.161727026023507	0.172515835501709	0.175542117106785	0.182118856142107	0.152584192351584	0.182281675691236	0.159063607410099	0.196128157730121	0.162926051152158
25.5	0.1567485894475	0.006242841243794	0.029939614832023	0.166447677752791	0.183029467038515	0.181450527854251	0.172732151610635	0.216670087397855	0.109697302812846	0.100953293185025	0.122032064890059	0.103340763513884	0.119209793042738	0.193293124449905	0.123581976466718	0.153262652747071	0.136906106373976	0.157703633533556	0.15873254592787	0.175321551757332	0.169783318434936	0.169502546439407	0.155120339082068	0.181766074309817	0.160532946065998	0.192947141512797	0.157949060539951
26	0.153242617304977	0.006079975056678	0.029158536037772	0.16953993308938	0.180004662705766	0.186950472998409	0.168457507157387	0.213359605885042	0.107390273733031	0.103757960017183	0.120404285534362	0.100139985856004	0.117652598468625	0.180587753632723	0.123885604949415	0.147443741278067	0.130697276768883	0.153697039340006	0.164210468505822	0.169566599437955	0.161018260869575	0.163894972841492	0.144772820462392	0.182532124690914	0.162062632268859	0.183138778490283	0.142657456337884
26.5	0.153366671738477	0.005983113662453	0.028694005109953	0.169803786977329	0.175330622494407	0.187226596911717	0.172580494753891	0.209391965370301	0.105697891175269	0.109940738237241	0.123524846820458	0.098470261746775	0.116409040747173	0.179084256802624	0.121677006612066	0.151493389928556	0.129139501586791	0.149223891882617	0.165116553937536	0.166258173424037	0.168932015295571	0.169789168271004	0.14112024910019	0.179322470159156	0.163434260318539	0.182463053305834	0.145369885864357
27	0.152395237069646	0.005980889491892	0.028683338362664	0.163926413623769	0.175779616066808	0.186284598801636	0.166660064695304	0.202676615160169	0.108832908010383	0.105516466759327	0.118408129732293	0.098546958706925	0.116622836201084	0.177380128789963	0.119216334237268	0.149065998288661	0.129225568050049	0.139824775390184	0.162816728319892	0.167998727527966	0.176849675070595	0.170103897048651	0.141579691418323	0.17985948235586	0.16807188437715	0.182963781489506	0.149274409549744
27.5	0.151890331709475	0.006172777730739	0.029603602027481	0.164308454475586	0.178318636750489	0.18463321686953	0.165134132414509	0.206962465866059	0.109773516847829	0.101530222406132	0.122302973118408	0.100340144955178	0.115124877832187	0.174775130965099	0.123496835496042	0.145249439958496	0.121318661687784	0.142352441368306	0.159404484421518	0.164844852600427	0.187191152721947	0.17808963308476	0.132387256431203	0.170862844977467	0.176085220908905	0.178838856399696	0.142042508469835
28	0.150571158093533	0.006281590139677	0.030125448008396	0.164555774117577	0.181871956526993	0.177345822225252	0.170331862253283	0.211704077197667	0.101007755187218	0.101319208021217	0.120365498945059	0.098466664907543	0.111521876963067	0.165040307575634	0.128243097169767	0.143697640609304	0.117025124779785	0.144737401295719	0.158370910246179	0.164594114224514	0.184539180174498	0.179232670790669	0.138300214615389	0.16217890958377	0.171825948141892	0.177552861936063	0.139878916756725
28.5	0.150253541142862	0.006161480683374	0.029549423291607	0.157367571430242	0.189211105876117	0.17860973560672	0.167319230404716	0.204648126638543	0.099577299423172	0.103523207918007	0.121067371849662	0.097142581975593	0.111047533560516	0.163770007169547	0.125703558743384	0.143310243415712	0.118739449121536	0.150601925601569	0.159829378037283	0.174728845996598	0.177970488953047	0.177509925658424	0.147710278337415	0.165956301912987	0.159667814509774	0.17728392030162	0.133789084986511
29	0.148875739394683	0.005921144225623	0.028396810131323	0.151800530018391	0.183518289460014	0.184504638819608	0.169396381524199	0.200422150183083	0.105838074139382	0.102429438419489	0.122678379422034	0.09504655085896	0.112340342531634	0.166900571036769	0.121679996327069	0.147069006356116	0.11912331723562	0.145551231955342	0.153176689722481	0.170858851300274	0.179346260473689	0.171263095217305	0.142202949334859	0.164039959468529	0.156740291848808	0.170768842075041	0.136321907743702
29.5	0.148096754300994	0.005794867242454	0.027791206994773	0.151987210215397	0.178267626885469	0.190114752132148	0.177908086705456	0.195557860746844	0.107173383776049	0.106516709391081	0.11280323320364	0.09520859690071	0.114795459773403	0.163938118914948	0.125649471325487	0.147721530243965	0.118663561422834	0.147718177901547	0.147582198532008	0.169934076002095	0.176796195363399	0.163321237692011	0.134653117814604	0.160869086509477	0.152342907514792	0.172563044063975	0.142236460192515
30	0.146972885505695	0.00569077097892	0.027291978852659	0.150146980843464	0.181675115876676	0.185130939325868	0.174228033598491	0.191981566443411	0.104753057503895	0.107154254084211	0.116237301927314	0.096970532918324	0.115926376417126	0.164345708041225	0.129310092284913	0.142263625190956	0.119946210979945	0.149117481990117	0.150360260267607	0.175247368094255	0.173052297154375	0.166207884836042	0.1257405165918	0.155272152450448	0.14001524402688	0.174743157706946	0.137523093582402
30.5	0.145022433204088	0.005970406028255	0.028633061437282	0.148294750115436	0.173212898384957	0.18241468374034	0.171410510173825	0.198384977832282	0.106182959811245	0.097730647745913	0.119009041464847	0.096698951567913	0.113269979765127	0.157559783456744	0.123574701919369	0.141266679389331	0.111742061588597	0.1441229375517	0.155045333247319	0.172847559087185	0.173031086910708	0.166570506561631	0.12058770878327	0.156552413410533	0.137550482107503	0.18164182664547	0.13183591563687
31	0.143568561402131	0.006016075469924	0.028852084385291	0.150794140411616	0.167625934721817	0.182471232594529	0.172476197411566	0.200298275719882	0.102760230315343	0.096617974679224	0.11314724106105	0.096028545845232	0.10980724972996	0.151659652534466	0.123491052042867	0.142436971162957	0.105913285213218	0.142408817100434	0.151977544055414	0.166075122311374	0.177792062478555	0.159696265864892	0.126374459728602	0.152679581626865	0.139810453913975	0.178474629886575	0.134828553240738
31.5	0.141575955465667	0.005688901051891	0.027283010997666	0.147732343658183	0.170454439485643	0.180718915199897	0.170998674421185	0.195354665997616	0.104336111188285	0.100048795297922	0.112389883276465	0.094026029540687	0.109367285188979	0.145774032788597	0.127819003714278	0.142880635046041	0.107832026484953	0.141880199066379	0.148675939732863	0.161228835807474	0.173988471006371	0.145394820509456	0.123407061017464	0.142845762848529	0.149650296415044	0.173264952665563	0.127753750818127
32	0.141618118085784	0.00582412454647	0.027931520095659	0.144847182774949	0.170649181617375	0.170209691717827	0.173311135923479	0.195148186287241	0.108052901374906	0.098361664249407	0.111285965503034	0.094148232127853	0.107799587798432	0.143163593940354	0.127490672816067	0.139933807736685	0.109420909410843	0.14280966733238	0.147217385288915	0.162300005075854	0.171124262643824	0.151012701633919	0.114433794862375	0.14657086642008	0.157111752889169	0.186031736955867	0.126399947677979
32.5	0.141234172767657	0.00577528324586	0.027697285446558	0.144274684520047	0.166213595083227	0.17906298947407	0.173235129509991	0.194263262748962	0.105465194255302	0.101764096208711	0.105486716726316	0.096301474270221	0.107918657337286	0.141033248177407	0.123889034701548	0.1401765172018	0.109550845549976	0.141692488542204	0.151300409680709	0.159773834999084	0.172460770199089	0.153863046567844	0.113780923275964	0.147871812745173	0.14821169950936	0.179444068448674	0.132585646690793
33	0.141684649287743	0.005784572787374	0.027741836522586	0.145045798095449	0.164989482503562	0.19366908267388	0.17122671798385	0.180888625904318	0.10615719326221	0.104629226203673	0.104453222265413	0.094933269577386	0.108172907547757	0.131879461300223	0.122600097077351	0.149812555345401	0.110528926832807	0.146072654434997	0.15654541639627	0.163436429865464	0.178933017945983	0.149233604317804	0.115985224234854	0.150555496649024	0.148753807838622	0.171674638346313	0.130254726303214
33.5	0.140220719659939	0.005540363607154	0.026570650437806	0.14388661324272	0.160649362508554	0.181051072813084	0.168972310700723	0.172425556422842	0.100063320299605	0.102900716694873	0.104900607645187	0.095240665268964	0.104441159729527	0.139035522738	0.122600784334933	0.146935365480389	0.107256860212281	0.145024027769521	0.15956784436313	0.16295894038919	0.175525488839532	0.148463716387196	0.123633260769433	0.150857140612826	0.143667847950177	0.17548905929584	0.129750027370009
34	0.138356521742411	0.005356755085462	0.025690094901523	0.145475048479701	0.157571872750811	0.185052780820846	0.165428885418061	0.169087962607593	0.096827163666505	0.102697450337471	0.103481838256017	0.097026634145987	0.10711830694736	0.142416390312008	0.120284304660979	0.144020603557023	0.107312671838934	0.138582646918726	0.155636504168525	0.160434676732447	0.172327150768759	0.145614441956063	0.122366686970297	0.144812455329683	0.133511152698003	0.169829266571713	0.133639625904363
34.5	0.138316045049777	0.005634294933058	0.0270211292516	0.146611315036315	0.158511289193198	0.189877655651497	0.166843319133164	0.167188134530006	0.102507730040012	0.103012196439663	0.102779634550355	0.09574754867654	0.11070583375544	0.133125957783435	0.120300074876433	0.142418010976006	0.107585687450129	0.138214848215817	0.151147696983629	0.166909432164346	0.181024954538791	0.146145603351796	0.109188179618878	0.134743437784455	0.139283196488071	0.174182916404143	0.131530427552525
35	0.13549293011931	0.005226031923023	0.025063168638272	0.137919943387409	0.14834480256825	0.181741675457466	0.161231286725691	0.169883516717559	0.103768802112872	0.104063279873971	0.103378224080155	0.09512894383001	0.110601421666982	0.127718945651672	0.119987971831642	0.137232722971677	0.105141149098437	0.135553729034279	0.156048620953322	0.166792876855308	0.173416025116884	0.143226113066268	0.11702993098259	0.131444550658801	0.130957188290258	0.167271092213815	0.123947509718121
35.5	0.133324241230668	0.004929009231853	0.023638697852819	0.132736148069181	0.145878116442581	0.173783274425955	0.155435693321961	0.1695309483836	0.099433967321326	0.102095916163239	0.103975823384476	0.094635907938277	0.108605448046058	0.125916379462452	0.11993519869703	0.137730482942273	0.103132538083401	0.131692297582251	0.153752546040062	0.163104044876082	0.162534327229908	0.146593573772152	0.120182402520489	0.136702958219938	0.128193343657799	0.16280765492412	0.121392798031415
36	0.134593881042554	0.00508434770479	0.024383674998112	0.137788570418718	0.147800530125405	0.169547565204293	0.160912661539042	0.173537957073325	0.096606651395048	0.104104014555259	0.10277108099145	0.098860655245619	0.10794186956759	0.122577124107547	0.119350950506154	0.139384327307792	0.103521301667627	0.140459127397767	0.153257079295826	0.163897628306533	0.169219935193286	0.147982096941288	0.115716322075572	0.136301806603801	0.132788732116332	0.162885376262607	0.123039781123407
36.5	0.135221016497889	0.005334327715528	0.025582537013812	0.141826451962546	0.14699260680123	0.177161844845639	0.167501747794438	0.174821982079806	0.09505339355441	0.10332525740756	0.102357362178478	0.097137344135977	0.109960264015537	0.1232851276322	0.118226605763913	0.136804457971328	0.106407920090156	0.141969146379736	0.150344831209516	0.163889744260975	0.171273577219315	0.150000680947413	0.11517573632683	0.145033589121281	0.125944340767359	0.160900665617762	0.11990971786593
37	0.134293175937458	0.00550046608432	0.026379308640096	0.138304759084433	0.145964357501549	0.176321408533348	0.16858566232344	0.172041784525886	0.098170237003972	0.097707080629707	0.101752972148416	0.092895150658376	0.111736673779171	0.12805180057973	0.120255061639627	0.134149242949563	0.106061898890889	0.137047679331349	0.145596605022278	0.162743138976648	0.172047247572158	0.152227997948215	0.105448891368958	0.146298949924096	0.117706164271925	0.168410609300984	0.123510848534282
37.5	0.133189583786039	0.005289595738396	0.025368009987782	0.135586649615438	0.147846707768776	0.172257358839156	0.169591360690048	0.164689475615366	0.099103187066243	0.098506336278623	0.101192733805093	0.097828775312784	0.114116717261458	0.117876599397395	0.1228028304641	0.127572963558694	0.104965897499445	0.137729505291282	0.150189525390665	0.162960969990656	0.175730541736725	0.14631511783419	0.100281006198834	0.137985439681246	0.119961808937938	0.160460249905336	0.130998252725438
38	0.13247376223803	0.005037653140395	0.024159735734219	0.137027470575448	0.147945054619953	0.172223680397135	0.165450692398512	0.15417563145193	0.101580812096819	0.105496765696319	0.106048511954359	0.096765726332271	0.109378352301991	0.107775096939436	0.123331328457584	0.125762694709254	0.107021379718388	0.139310983781316	0.154502786665748	0.161008255871387	0.169086213637646	0.146034007845738	0.097578398354443	0.140666332054818	0.126166680638525	0.160374020798798	0.124659416414915
38.5	0.133715517091843	0.005237356640879	0.025117480077157	0.13668140733859	0.139339508708063	0.170084058052248	0.163254435188082	0.158283947362195	0.104338379235515	0.11197146759047	0.107582158933093	0.093026529447536	0.104571555221827	0.112562186238526	0.12173493322993	0.130459515300243	0.108085448722197	0.139599757452763	0.154925929540677	0.166342987420772	0.18041572238753	0.145814971303884	0.098933627541332	0.136263901127616	0.128316688059305	0.170349602273905	0.126233692527924
39	0.1335882873019	0.005059245139959	0.024263287326382	0.131051647675838	0.139631247888395	0.166623721209822	0.160210699349697	0.157290117741289	0.102058140985867	0.110168016705905	0.10659466027332	0.0948374041347	0.111248017880329	0.11899951961584	0.119760931686576	0.130593040321449	0.108579371454009	0.146073791858666	0.15726417535662	0.169096172734561	0.179219507055031	0.140374212792325	0.101230690237276	0.137339055225062	0.119989092274428	0.166127466739662	0.131758194048935
39.5	0.130926756659073	0.004694359495754	0.022513357251499	0.129658887138924	0.141138104197058	0.168463381281714	0.163960365612844	0.147182072262242	0.101455881740461	0.105468693050612	0.104751591912988	0.095754603167003	0.11226092061569	0.120812024448154	0.120188510758638	0.12699000795553	0.106862486950352	0.147331639879388	0.154437679354876	0.159082446945367	0.167514825230643	0.138230783092942	0.101178448087687	0.134021352402327	0.116945740598057	0.154417365705467	0.124134347428795
40	0.130926022824483	0.004991485150226	0.0239383218316	0.126795265844958	0.141844346338446	0.167755562476238	0.166030210057431	0.145840129245487	0.097319272548378	0.108484757963951	0.10255787782615	0.095571524213523	0.108130216138892	0.119906296252175	0.118911366189181	0.123926938267408	0.106681034470457	0.14329630363418	0.153184878186362	0.154971158556505	0.178448854358449	0.143943584319232	0.100108660240853	0.135740783447185	0.114118003367624	0.158931226866598	0.129726296977938
40.5	0.130739521294635	0.005050432518576	0.024221023478951	0.123920786084299	0.142533111062903	0.161747453449523	0.157261645867123	0.148336076874287	0.096199842271634	0.113862452926444	0.103031333658375	0.095862338258131	0.110611175216174	0.118619942931449	0.11793357519253	0.121740716014513	0.111024120418616	0.146620429088746	0.152273519615838	0.158411930644987	0.172257604567137	0.144919593548803	0.090791768592152	0.137816980608389	0.104910575163938	0.169554674855956	0.137506864159299
41	0.128789764894787	0.00490819311282	0.023538867252969	0.123204122006119	0.139992902815449	0.161294435559878	0.149356317183048	0.151440995124151	0.095194604359216	0.110479923942109	0.102727691131745	0.09507637046045	0.10740570299023	0.119387287158321	0.117154796832916	0.121159881033353	0.109859393929008	0.146698224483275	0.150444916412105	0.157951684035688	0.169539413311001	0.141220105243926	0.092492671005039	0.126568479826487	0.101774559548557	0.163331862575343	0.137198016507477
41.5	0.129657820827834	0.005152449824976	0.024710281292907	0.122955529438189	0.141488740370784	0.170420289329124	0.153268458607057	0.156118975562575	0.096409479411781	0.102510751177079	0.103595845389354	0.093833387084685	0.111572593723085	0.11944533976821	0.117529530076845	0.119642602672001	0.107838896543169	0.144619300066029	0.153660559551307	0.157315707668649	0.177719682812722	0.142488466216007	0.097016044286526	0.131093176489642	0.103065228482186	0.157498380867492	0.130680734273527
42	0.130183927695311	0.005204525171701	0.02496002588232	0.12113737852964	0.140415358911311	0.163104636949775	0.1607082477735	0.143801487791385	0.099364308447603	0.10369009877802	0.10245431516444	0.096778830371665	0.113573585137509	0.116422309057704	0.118589824397811	0.12422056940263	0.107836357928211	0.143654433817178	0.161609698202825	0.171970867831925	0.168467183403339	0.145955069352454	0.094591922784511	0.137618511804071	0.105599347181647	0.164712384105029	0.118137537563282
42.5	0.128293784884515	0.004898280615562	0.023491328586145	0.12406122868611	0.137467896621931	0.152504359396839	0.154807872505219	0.136633398435905	0.098215676486897	0.105732673280246	0.101147627353391	0.097852450397356	0.111899416976999	0.11912951601331	0.118517744533931	0.122360830110651	0.107243118107255	0.142489315273467	0.164404464137148	0.170083049008377	0.158000975326461	0.142472790496764	0.092186302517454	0.132042474754178	0.1069606545531	0.167173869778135	0.115663132477227
43	0.128201748259181	0.004669346557436	0.022393399413426	0.126897877867238	0.136271167502652	0.156912413604446	0.151554227865968	0.153490828100489	0.097630709491686	0.105811815561351	0.102422792889912	0.097310831328634	0.111684654867519	0.118240753481515	0.122131227692808	0.119608131473011	0.109433648950392	0.137650042530537	0.159572919385297	0.155239621228967	0.160037529861383	0.142137457914804	0.093860979102014	0.131522218809713	0.103916608582902	0.163082425804348	0.120421074322749
43.5	0.127406676055525	0.00491277120921	0.023560823031953	0.126684393987286	0.138087763438337	0.155269970196529	0.150075904036157	0.152100972822862	0.096345611662369	0.102342486739496	0.099279641831765	0.096532650434365	0.105360694262522	0.113853604437312	0.121495744298056	0.122841597823437	0.111691993047088	0.136245350596554	0.156304642874417	0.161341564440809	0.167355349595049	0.14416710165112	0.092859369339835	0.134144584826503	0.098847342833589	0.157361751976751	0.117170138180402
44	0.124903059557151	0.005045006408037	0.024195000766979	0.132741069516035	0.127682027459807	0.154422901368842	0.146257297944613	0.143644641105285	0.097407894081898	0.103040191439586	0.095822685188598	0.093468945114161	0.104600599368192	0.111968627813982	0.117627484043428	0.118414232346051	0.108613185090119	0.139394062401813	0.153563601028493	0.164063889233273	0.171871394689742	0.133308516413704	0.086361361390091	0.130065151862731	0.099912969741148	0.156440297256821	0.106980403473209
44.5	0.125138727120932	0.004916898225134	0.02358061550502	0.126237727877219	0.129350302783628	0.161655112032142	0.146104949517626	0.141217458647506	0.094885600722267	0.103509922932978	0.097402189634396	0.094824153201453	0.103716302677388	0.116567931561224	0.117937851750724	0.116019177137555	0.106048825981353	0.13992542403468	0.158621046437255	0.154596177886394	0.169981985996128	0.140209195296981	0.091080518593682	0.129123616767958	0.101646219058244	0.153029892337263	0.109637868036326
45	0.12424054262122	0.004789749190881	0.02297083015839	0.122570112356507	0.132992593256347	0.161181226196778	0.143401667075491	0.144507854837913	0.090515618829166	0.103663989876875	0.097141395453084	0.096619719089029	0.10098807097204	0.11862457737912	0.118114829463863	0.114706653254254	0.103490269524231	0.135634157975264	0.161338663019876	0.156832278015645	0.156768084901265	0.142367904062047	0.095033954636875	0.129641110723704	0.099184911091165	0.14766827252328	0.108785108395465
45.5	0.124153147006207	0.004642100292786	0.022262730918523	0.135278533871894	0.126433202667435	0.156926476644378	0.14136071035202	0.143893796587274	0.092068811238691	0.103925232601352	0.101908530632337	0.097306906023736	0.102102775559438	0.121206078779793	0.112030609021504	0.111718442397704	0.104206016757501	0.132222649492933	0.159640952269798	0.157803985398335	0.15745199479889	0.141788644440843	0.089510567041539	0.128433309756784	0.102988323798592	0.146353327388402	0.113115650627784
46	0.123654151423709	0.004693996699366	0.022511617341146	0.138706342289366	0.125123849847719	0.153188824016654	0.13932687080044	0.139834602470186	0.091337077222849	0.10860692832459	0.103319276569466	0.098360091439308	0.104229113634834	0.117657481937705	0.110570491310412	0.108517955629573	0.106915015166191	0.139210389369495	0.164545119825575	0.155134205193465	0.158443441249436	0.143415507292838	0.081945268564939	0.121286380356238	0.099762457273933	0.140407051848137	0.117855892535664
46.5	0.121452645865075	0.004633394671974	0.022220980227804	0.125867918463936	0.127388103222915	0.148838296010277	0.142863079230149	0.135630294031274	0.088417050814562	0.111768736300895	0.102179583995913	0.094397474944894	0.103295582820895	0.111259159086107	0.112788308993354	0.107478984606886	0.105078024726114	0.142528063274165	0.158936737581258	0.157569043464503	0.153513207860478	0.136924329342809	0.083846186905693	0.124297359508146	0.094189341881979	0.139261100812707	0.106547532881902
47	0.121485985495696	0.004638190248239	0.022243979003626	0.121242096158332	0.128977715211577	0.151485037480648	0.148166057590622	0.128907821074968	0.090722177320011	0.106139802010535	0.098558823323249	0.095354414283951	0.102465151717198	0.113409094679937	0.107932076740086	0.107205027757015	0.105905141369227	0.136726655495345	0.156997310624988	0.15738712640367	0.156317576139086	0.136645416055312	0.085192179020569	0.136051247711033	0.096027707004654	0.135954886367696	0.111893110357005
47.5	0.121221758795656	0.004741247954502	0.022738226400045	0.126660504261604	0.125837745568001	0.150214558948271	0.140150339832415	0.124888761619662	0.092232864189617	0.108650735635051	0.097734903332737	0.097583197379639	0.104449103513244	0.114331010909667	0.106431616611213	0.10612393283475	0.107735791817946	0.13375926781368	0.166046128815045	0.161527367744036	0.155924458511379	0.142176643942038	0.082440605720689	0.128169268997713	0.092818596979288	0.133664226007944	0.109770580110114
48	0.120015610493396	0.00458450298528	0.021986503935527	0.124690445063684	0.125389531863181	0.147843830503549	0.133652844732088	0.127198123763221	0.093819668625817	0.111233003033981	0.0992511278336	0.094609698556033	0.110291439733145	0.116153477600713	0.109117078342	0.10519408463276	0.106483932525465	0.131657211265323	0.167671219727108	0.161115550287333	0.149909959488585	0.138293564782524	0.086327247055108	0.119693287797823	0.090960100370182	0.133791564202272	0.096026660056009
48.5	0.1219994764072	0.004647073248497	0.022286580376284	0.126226479707337	0.133482092297916	0.151941908272879	0.13480921083355	0.127710679476989	0.094290505117669	0.106002684194778	0.100977466917562	0.095262125851308	0.107304837106718	0.115961682034903	0.111446569213412	0.107525153471602	0.108445039146107	0.132280742929657	0.175075166210417	0.156205020778374	0.154822903762237	0.138467432225701	0.091353816087488	0.124517185621244	0.091447270892677	0.135684069557653	0.106747392064633
49	0.122595467162905	0.004723710827287	0.022654121292518	0.129172404192103	0.132529507774583	0.150697484819871	0.135877583466562	0.12565610408616	0.090233066351927	0.102260847438664	0.102861482684719	0.094151097576357	0.099467638042132	0.117069816001621	0.11582954170704	0.109835788670712	0.110793064667176	0.127100393035107	0.175999417926507	0.15683579842551	0.155681458146591	0.144866695817401	0.095119827049507	0.123207305378322	0.09222416694483	0.138975235639535	0.115845486066787
49.5	0.121101952384501	0.004514647665508	0.021651489590892	0.12484909607893	0.123513801277811	0.151272702471253	0.141094641619529	0.125666664352975	0.086687619233239	0.10139356485866	0.100041915574269	0.094262551848593	0.100856422536373	0.11533812924051	0.116671408038813	0.108478330526392	0.111713287672394	0.130253884020996	0.165219411920873	0.160690877402492	0.144117597381834	0.138352081116865	0.096800856499863	0.127429798349395	0.090527907501854	0.140145064309142	0.111069243394964
50	0.120765144003592	0.004593657610223	0.022030407974411	0.126799364646478	0.128982979639443	0.150749680254339	0.136693531107765	0.124353021209622	0.086631976143962	0.100873073899334	0.096709183315696	0.096848674475128	0.107433387660078	0.112249414927567	0.114201435116493	0.107587641572516	0.109904451890765	0.136697170659444	0.167281394314658	0.157332547100599	0.146018386120146	0.138632706453003	0.090449815966414	0.128581130851085	0.091120801719736	0.137104192186587	0.105127494855349
50.5	0.119216142969375	0.004414571737191	0.021171542299148	0.129315539262167	0.133331926186288	0.145655816110256	0.130432237102946	0.119411905972037	0.089618834925048	0.106425453670624	0.097766204057307	0.09552046052048	0.106227468059575	0.111056332929378	0.111914891880619	0.107166441505406	0.108912353837266	0.133737975003006	0.167782275907263	0.149246190428396	0.143381540342998	0.139363371079315	0.083841159521489	0.120580904831582	0.092419517890478	0.136326844651874	0.101751785589197
51	0.11876667673362	0.004131165566618	0.01981237405241	0.130572188788103	0.128535262205511	0.144518499328407	0.13215261543943	0.116305020552818	0.089212275260693	0.109102828040652	0.100190638196813	0.097268559489068	0.103475804885907	0.110563596535558	0.114542830592969	0.105601967810608	0.108640788409879	0.131905425422224	0.164715345879727	0.150435416725769	0.140210374145293	0.133661552632553	0.084929789643185	0.11954667744728	0.096173639784047	0.13218397807776	0.105955166312624
51.5	0.119326227472133	0.004415867556003	0.021177756827853	0.127381812856625	0.12403355296316	0.14469607312079	0.133681201888188	0.117310628554879	0.087856564610457	0.103375868500671	0.099774709376937	0.09923571119437	0.104581013977472	0.110727122664222	0.114962338833071	0.105384103642358	0.107337268047953	0.134887492247181	0.172568262537225	0.158156114551443	0.144708135839635	0.130061876418562	0.087273618240563	0.120883098740047	0.096561296321977	0.130415524462109	0.107976069741294
52	0.119833048815019	0.004783068938738	0.022938792794579	0.127942049224769	0.119168261207432	0.148616617767338	0.134220522238281	0.116731975309465	0.085582357545968	0.104347468931959	0.099646504688927	0.099052337622754	0.101587808766338	0.112818623264592	0.111402292716866	0.107580331782813	0.10851946689776	0.142526146914682	0.179970067487617	0.159338374132863	0.143836910439492	0.129452634939903	0.084607969801064	0.119350701995688	0.099239736398912	0.136155016358098	0.104298995126877
52.5	0.120059559563934	0.004726207709655	0.022666095919685	0.144167362592003	0.12018376001744	0.145533295226542	0.131707022506402	0.116797019874376	0.086892047412703	0.105663201857859	0.099528412636649	0.100186292894007	0.100418302848612	0.115450653202255	0.113464091799552	0.10965880030385	0.109855562906109	0.146602223183702	0.176556610324409	0.156556690883644	0.144498369855389	0.12778357029797	0.080730687796695	0.116319839798351	0.104530562324729	0.12849727971812	0.099847769273057
53	0.119363268452719	0.004501035512361	0.021586207997729	0.145336228585199	0.124981204893637	0.143342850190254	0.129723780789073	0.118933942218547	0.090219852345188	0.107460727215782	0.096897129224729	0.096756532833913	0.102265616742122	0.111985224128541	0.112565632797384	0.11266541490073	0.110147115734467	0.140469710686338	0.170191859231498	0.154002629290812	0.146896468348699	0.129925854549867	0.081220420105962	0.111724996282401	0.100347057978261	0.123785061666795	0.102873132125057
53.5	0.119832960646578	0.004480654118947	0.021488462268706	0.139499716322194	0.128737627652947	0.148502981220166	0.130373049206357	0.119694825605763	0.087381086502166	0.114716782585876	0.095593668816852	0.096925837354172	0.10482045756166	0.108932593763619	0.110943977750917	0.115118532515248	0.110022780279351	0.134338603868927	0.167689924050444	0.156668642197691	0.147129503543351	0.135315664812201	0.086013526584116	0.110305669895164	0.096016378802176	0.127246332054241	0.104002892572276
54	0.119127852009169	0.004654080207532	0.022320184571308	0.147308105277835	0.125170131250328	0.151001423043836	0.123996465682658	0.11501924563505	0.086917561775171	0.108995800981587	0.09538525251538	0.099107805724859	0.104178188983694	0.111364000705453	0.112126843633328	0.112035326167793	0.110775776664715	0.1329002259953	0.171426434830528	0.156800619489031	0.145591830882783	0.132263517396809	0.085412966052119	0.107574695312598	0.095436267546714	0.128523100096363	0.099756862576125
54.5	0.119381582730063	0.004629493328411	0.022202270041358	0.147052967276266	0.126950702230254	0.144096341760741	0.119190411488466	0.113637226196543	0.091090921917392	0.105866746155947	0.095418676190659	0.097184923338218	0.101102646400894	0.112427593354467	0.111389948936647	0.112483214394973	0.109497397063754	0.140405986853876	0.171221494254221	0.159560128821862	0.146953382430828	0.13670525062423	0.084779694746579	0.108949689497792	0.101609317431534	0.124600946463294	0.102982377692072
55	0.120463894312252	0.004637811894118	0.022242164481008	0.143106198622743	0.126295037336569	0.142105727214743	0.126564991758139	0.115277382790667	0.0927626673206	0.109700559077577	0.100475842559075	0.099092357729269	0.099591162133872	0.112535483607621	0.110572821569487	0.117309653969837	0.106698285251607	0.142314278829172	0.174766780913724	0.162053139047934	0.144074984764631	0.142840048504587	0.087215092916201	0.111762611871522	0.098506207288902	0.124211364407126	0.101300784008455
55.5	0.118186982887547	0.004832318877246	0.023174987202198	0.139718481969888	0.124995908846868	0.150077495032339	0.126369253719726	0.115425816859014	0.088155327260312	0.106471801928581	0.099250283505716	0.097307863632368	0.0955590982945	0.110937302481015	0.108862355793062	0.116677209518688	0.104682027532705	0.137069298420839	0.176482878121206	0.164177619510415	0.138624265620529	0.129673893277798	0.085782095422362	0.108416944627197	0.091540965581382	0.120432523684571	0.099796878660044
56	0.116712359581718	0.004650486227835	0.022302948450181	0.143549835156466	0.125520769016987	0.144300944714111	0.123173063893107	0.111671064045916	0.084781530557013	0.105044616213927	0.097952239555359	0.096010666429802	0.09834786332051	0.109200677797624	0.107535981917842	0.111318943824685	0.107896585900807	0.138726378066008	0.173847457769276	0.160175412739831	0.13455483870614	0.121340132727091	0.089183873372279	0.106834902364626	0.089677095225802	0.118675839666753	0.10177591697927
56.5	0.116829992139194	0.004555262732483	0.021846272609414	0.15524741362285	0.122749519690881	0.140336795080655	0.124437506053713	0.106180334093128	0.088133356338445	0.103176629088684	0.098302027882041	0.098339451799199	0.098149739488567	0.109912001144473	0.108495846102943	0.110844535977576	0.114499387202362	0.141843030226093	0.171354682319663	0.153093150619021	0.13321695293596	0.121844468569587	0.090584196237911	0.103088748616649	0.089714386320474	0.11754872471744	0.102826927212345
57	0.117933898577538	0.004628708824038	0.022198507690555	0.158398770327603	0.125794583001158	0.144840327374536	0.126678596732185	0.114112776077468	0.090595013628936	0.103018840257728	0.098063126709901	0.09769469854991	0.093833811145717	0.108945436840894	0.107945009377243	0.111777243001382	0.113192069619372	0.140742557240436	0.166454550080882	0.154165622379174	0.13566147270467	0.132652359877245	0.087621266326413	0.103715092780927	0.092590857771308	0.119251992274441	0.102667491781375
57.5	0.119052378962767	0.004741088315798	0.022737460799716	0.158868111119735	0.126711592400311	0.148237287379997	0.124340179347031	0.1132886526413	0.087378242819299	0.107596795669901	0.100667668622686	0.098317764672537	0.09869338279906	0.105716491460941	0.107881138732275	0.111771219867264	0.110014951079193	0.144118447639167	0.17293921316604	0.153320037234084	0.134640759427879	0.137350642450899	0.09062123841106	0.112451750608537	0.091575435067761	0.115628102863225	0.105127989626229
58	0.11889425663877	0.005002902043488	0.023993075328205	0.158385718988606	0.129428332740814	0.153159214799105	0.124853487050384	0.103381115238213	0.083909131761113	0.108239567518484	0.101919501160109	0.097960659896874	0.096646010877039	0.102561973935099	0.108316328702098	0.111731867637135	0.108750312349263	0.145805643341819	0.180741782257937	0.151958106187464	0.137790330844048	0.128849996282208	0.099971285099791	0.113035304321037	0.088933091944915	0.109413758576688	0.107719637820245
58.5	0.118509816754383	0.005014280104148	0.024047642590194	0.165441096169235	0.130459616232662	0.149349540846884	0.12707505402929	0.101231041191705	0.084388243655545	0.109793213074658	0.101761170953134	0.096135740654946	0.090786547748301	0.102805123487154	0.106627412179628	0.110184812644514	0.109056675552548	0.144390627747837	0.174796236282324	0.153425956868355	0.135475285240332	0.127796785395605	0.10346021894302	0.115928957901218	0.087281473546029	0.111883556433305	0.104701215326959
59	0.118361488407751	0.004955408217721	0.023765302941431	0.164727379269193	0.129967828512024	0.143886444789127	0.123259515952487	0.106474627638907	0.093601726305211	0.108088081608515	0.098184236824061	0.100214557395287	0.093162635047226	0.108198375548011	0.104430596869066	0.111257346156743	0.110451726790109	0.144581829004459	0.181531924730037	0.152300159681363	0.125611959679503	0.134177055238568	0.095649169644589	0.108830737628583	0.089182040465938	0.112735457218709	0.100170309788301
59.5	0.118318120825305	0.005027615710599	0.024111597911993	0.161845033642436	0.128375343821842	0.144761010988648	0.128698168064003	0.106823230875072	0.094234536509288	0.102551106885023	0.098964958439254	0.102146617204115	0.095284743676031	0.108961767260642	0.102944334216665	0.10936452196565	0.109923166650903	0.141661726086865	0.185184583730412	0.150098097329443	0.122387160770613	0.144945880938876	0.096400505556114	0.098512951715347	0.094419361715066	0.109314802831157	0.101831288933853
60	0.11812864267486	0.00500639228409	0.024009813934111	0.163983589947054	0.124203602283749	0.145520767290395	0.123566202222764	0.097450815178173	0.084157072003761	0.104413032937213	0.103949111714878	0.102462000104586	0.097104838600744	0.107667470285993	0.105977754072716	0.106754229406437	0.107434982108587	0.140056198243943	0.176287741716858	0.161441599877542	0.12536822908589	0.143010324787399	0.096400499308951	0.109055436298105	0.095277088995604	0.109157903701392	0.104386934023905
60.5	0.117953580189454	0.005019345371161	0.024071934757407	0.159107815126551	0.126310125865892	0.147225806010371	0.124593203053077	0.101421055681199	0.078923474798736	0.105117000165536	0.100969707059106	0.106409572950176	0.098901991598277	0.11172210816696	0.106476464818542	0.106611408032825	0.108154315440419	0.14131538204862	0.175018217805129	0.161882641565789	0.132156417719461	0.134800972872824	0.090817312977198	0.111506842937499	0.089237928415609	0.106507412380509	0.105698747056592
61	0.117578437062658	0.004846752798734	0.023244209857871	0.157683034549918	0.130791759529447	0.140712242614716	0.12848082107474	0.101148093719458	0.07913634621149	0.1032494117798	0.096211866354098	0.107296303023092	0.098432895909629	0.108639522461276	0.102852623027645	0.109701364480835	0.108806429827519	0.148002952934583	0.174777143935631	0.150892127526291	0.133826119383401	0.133034089799278	0.094408833784699	0.110077042411046	0.099429060508018	0.103485747393566	0.100806657263626
61.5	0.117735554996822	0.004665390878659	0.022374428644446	0.160442642659488	0.129004131894379	0.140234255345096	0.126402091703035	0.099116750118053	0.083824224158442	0.106010993213619	0.101513478823069	0.106382746348473	0.096232565774683	0.105868767053151	0.105261777213889	0.109734973766317	0.109013512958891	0.148365330176043	0.172835791371913	0.14877393006476	0.127767578077612	0.134818481988878	0.104409748762767	0.108107717623421	0.103304079313698	0.104377906787572	0.093849844726473
62	0.118743111893308	0.004725853333025	0.022664396389074	0.156915641420058	0.126588131208979	0.145831899516771	0.129776757936706	0.102364225590153	0.085857192819927	0.106218460006988	0.10182349414584	0.108646236205599	0.095602062902057	0.107293142926768	0.10802244208228	0.107014364562425	0.109927731850804	0.148666856273727	0.178052376663826	0.148352107639847	0.12311745214805	0.140090647746303	0.111040772326949	0.110599413331375	0.094749092033552	0.104039787822697	0.099244396277709
62.5	0.118408260063631	0.005230809920589	0.025086083109618	0.158758984913045	0.133654590336753	0.141224009722124	0.125119701949065	0.100616882423751	0.082386483899831	0.103071208080073	0.103013551831986	0.110787538049493	0.09533829903968	0.101313123921565	0.105538580981416	0.110021929479498	0.109295095054138	0.153974692208132	0.194314716481529	0.144352972464935	0.124489834523113	0.133644324191497	0.105475170582393	0.109037106040638	0.097574285206389	0.097347333769696	0.101447826376416
63	0.117242830100696	0.005263157384902	0.025241216098669	0.156503105033853	0.130147843949261	0.13604413302219	0.122162104443257	0.099309658042822	0.08216296197485	0.105580794822964	0.10399390921463	0.104817312266843	0.094155056943195	0.097795286474434	0.099678863500063	0.113215086595908	0.110530791518533	0.156933406509883	0.196023543894298	0.141933524788835	0.126631626846598	0.127909256412886	0.107065628512401	0.10586984158445	0.094867869843636	0.099347834549842	0.101148481671064
63.5	0.117941777498886	0.005041714407496	0.02417921288701	0.156634883443183	0.123048567149644	0.142487203141017	0.12810876761785	0.105758324305257	0.083668247564003	0.107064083168499	0.09832605029933	0.105171223289946	0.095746190085482	0.098586943820651	0.101071614311873	0.112480906732089	0.114072621022174	0.155499720013086	0.189523445342904	0.143427046252756	0.123327874046086	0.128494551650585	0.103912143159368	0.111755485429303	0.090047258432021	0.107335227644702	0.105054282051457
64	0.118493577993252	0.005408816558825	0.025939772956631	0.158351326498472	0.130296492663068	0.142349392639149	0.128505837098845	0.10132757511852	0.082760472806243	0.105843028366304	0.094779359204269	0.108301112824528	0.095691959432956	0.096789157267142	0.104239133001206	0.112850335045186	0.115316693291161	0.177927546076132	0.184343350073527	0.146457710832085	0.118640822630527	0.125337074470035	0.097947399184057	0.10970888104159	0.094513421429924	0.102406079884717	0.109161710958405
64.5	0.118303232413885	0.005548521710006	0.026609775324631	0.151216945919468	0.135984388698932	0.135974673354453	0.129587035165776	0.10045710907171	0.08167755334895	0.102712935492737	0.094225361658089	0.108021383388641	0.097976726664817	0.098282335880478	0.103200205434255	0.107847285113336	0.109736428665138	0.18328895111223	0.188265809180392	0.149213030535585	0.118555222003574	0.125269312715835	0.111923573694493	0.106694650275418	0.097337564619621	0.099599707154292	0.10222938878501
65	0.118057485597214	0.006067350835148	0.029097992398199	0.155256550544504	0.130100134280626	0.141219191868419	0.127620263581715	0.103280498846793	0.082039991640882	0.103692038763037	0.094633499897184	0.106123355181433	0.099477947188992	0.099522320115781	0.103474605460051	0.102404294879292	0.106615891628067	0.154402597925557	0.219616564680931	0.151621442034352	0.119944927246878	0.12391636317277	0.114227389762448	0.106463104860478	0.092451595010232	0.10182929423336	0.093445791529345
65.5	0.119283315390495	0.006390980890566	0.029976357489841	0.160858400768667	0.124077915124785	0.146371486166058	0.127114329771071	0.103147960350963	0.080693838168964	0.107012862797772	0.094718836852041	0.109272941362119	0.101529277973588	0.095598082372042	0.101078639031787	nan	0.109146316518668	0.158131242688061	0.212312074330717	0.152636882266772	0.120920217584408	0.14479302369874	0.106398181619517	0.101980517475861	0.08852829112207	0.096330458880675	0.100864477056038
66	0.118642222518183	0.005429852482672	0.025468265658243	0.156243901217274	0.126027979699376	0.146621140411775	0.124705350002961	0.101533763176103	0.083629089746016	0.104234588018323	0.096946424056876	0.11257832742943	0.101510179050898	0.093402936124674	0.100591764185313	nan	0.111388970024466	0.16249850807978	0.179249801098991	0.146713476675873	0.122869075734385	0.149615422443058	0.115241209264533	0.100851374673684	0.097288740737164	0.092552965199945	0.10247613086731
66.5	0.11689042990734	0.004748604781821	0.022272930705828	0.152866533873967	0.126600790452333	0.142814266782321	0.116562306451007	0.100190976239109	0.083700196366329	0.10307685569427	0.098422377849175	0.110492743513427	0.099175026099437	0.094266347363204	0.099151951578818	nan	0.112763606196474	0.160252914166648	0.169036737853331	0.137481777300796	0.11546364750422	0.131151398512475	0.123492413749831	0.113613678473901	0.10046178982175	0.095178500788647	0.102263051237356
67	0.117248525521893	0.005024005766517	0.023564675824713	0.151435392179705	0.127583976719268	0.148985034099516	0.124678411779771	0.099129750046744	0.082351075203104	0.102550122495071	0.098087705790479	0.114582049321967	0.100686879631076	0.093388805724846	0.099520660841911	nan	0.114715684066362	0.171086463661145	0.15758037733443	0.146073427667031	0.118099192229388	0.131819518987586	0.106128044874843	0.1200464202869	0.096588966797095	0.089258982508971	0.102339144756342
67.5	0.118756302245814	0.005226229589847	0.024513189632675	0.147877604271596	0.130776703078645	0.148413347894737	0.125684085492992	0.093633258767891	0.084705550690544	0.106570911589011	0.098356810625894	0.124417533065919	0.100379545644799	0.091020389180288	0.102417159880952	nan	0.11284895915383	0.17621482577779	0.159404516824546	0.153106308799385	0.121752786116936	0.137176073855165	0.113951920080343	0.110299725635994	0.095314908417382	0.08957398134422	0.107498045464876
68	0.119039563040535	0.005150652632024	0.024158702278622	0.146079042703641	0.130304741611414	0.141794865895316	0.120330049470798	0.092058849430976	0.083230591857851	0.106709309290464	0.098319642082772	0.127492972251588	0.099007814885978	0.094393509524348	0.10126021446167	nan	0.112593050793315	0.167258826616816	0.167275716303023	0.151934180320634	0.116862827093091	0.144634715757003	0.131478001579677	0.107681063774435	0.098178283887516	0.091093789109722	0.107937891230246
68.5	0.119631519358538	0.005754978485686	0.026993241786705	0.147377362032111	0.131661531468512	0.143751697372725	0.123517666121307	0.092583463600904	0.082462183045933	0.101184645902387	0.101323007561346	0.123945650932861	0.098181143225897	0.095996973540903	0.09825130543687	nan	0.111994162776875	0.170452147158868	0.188196622515168	0.148317415221952	0.12185344317305	0.146647568311958	0.1290551110467	0.106263883671253	0.100590106541305	0.086345532729661	0.101572321857834
69	0.119226118567658	0.005616877603244	0.026345491231254	0.149554177168767	0.133967460992978	0.142988936975665	0.127837227445152	0.095110395618544	0.085821632204063	0.103139176360759	0.101318393090474	0.120926330553716	0.09823245884406	0.097213372465038	0.09656520388225	nan	0.109747218884369	0.180352395476315	0.179971873770236	0.1415893896939	0.124206803904602	0.137429922935558	0.120832594222325	0.114479834305248	0.097907001781973	0.085171515464728	0.097837411015417
69.5	0.117936533799426	0.005240685623859	0.024580994442428	0.148184943464896	0.129961536894096	0.149364917349532	0.12676870112115	0.098289874506332	0.086598042304453	0.101356827714087	0.094890280225953	0.119190612605806	0.100734251901322	0.098714152126134	0.095709584774368	nan	0.110267924333991	0.176067546777699	0.159660687448965	0.146038181167844	0.120393289031862	0.140917090801553	0.11123155709501	0.117695418209513	0.097078807183456	0.085446004057336	0.09798004629143
70	0.117749353156298	0.00496084786403	0.023268439003533	0.15040274927188	0.123381701316105	0.150389912095757	0.125731835362299	0.100500366285171	0.0850032234891	0.102479211764291	0.093279690901451	0.121559929973725	0.098784785812211	0.096763859188964	0.096228859480999	nan	0.109248962274316	0.163622536202449	0.155752658972897	0.143063229122832	0.117481977508512	0.148483809487913	0.12059752071327	0.117882340396194	0.093427451534982	0.090527142781724	0.103641368657807
70.5	0.118119260513579	0.005073220877008	0.023795515154585	0.146047722653141	0.12080484033489	0.139830634791374	0.121046157636976	0.097813070033856	0.086238539608819	0.10143715058067	0.093317903906291	0.127027200394488	0.100877609834394	0.095554798171535	0.095001844199758	nan	0.108196642440911	0.165971724440675	0.169814996856928	0.141232231213651	0.116102079654045	0.144144321207949	0.137158200218938	0.116996496396031	0.096123294677502	0.091659583109944	0.104345949449555
71	0.118671192790921	0.006086558420513	0.028548489538663	0.146511397083147	0.121269422348302	0.136784580873297	0.115879503313413	0.095618502642198	0.084779695157978	0.095210527372612	0.093558053118403	0.130814464731067	0.101626335056757	0.092986305193985	0.093040841605121	nan	0.104305851943793	0.174671100934477	0.195964355196514	0.144080611303279	0.113825008941167	0.146617269283546	0.143589663702858	0.106959744618145	0.097449375761341	0.090131311343618	0.103763512666165
71.5	0.118063369199466	0.00569009953996	0.026688932557192	0.15344955949897	0.120353080591476	0.137251758879242	0.122434910192884	0.099541548102841	0.083190047130217	0.097201720129926	0.095270459263008	0.128228700154183	0.099963739135379	0.095684021719098	0.091789320332259	nan	0.101478230302407	0.174151647248337	0.175074682199456	0.149464132350149	0.116780101576978	0.150544418993509	0.127159596890822	0.111809676591433	0.093799092746821	0.086700186352005	0.104136861206329
72	0.119239362447464	0.00556985446478	0.026124933161528	0.151686250145425	0.126256487485246	0.147620390935184	0.124607070880524	0.102668602710129	0.085177354526736	0.104435295728197	0.096368543625878	0.125135086656037	0.100362700167961	0.098093504037833	0.092262466916066	nan	0.104691712117907	0.173901803880133	0.163602970759524	0.153064086140402	0.118019386279632	0.158799582376508	0.120407289644923	0.115661704493405	0.096841668696193	0.085237047807929	0.097604330279904
72.5	0.118884106622477	0.006039856150942	0.028329436477446	0.147551588601007	0.124096499830853	0.153878865798043	0.121987516227066	0.098059607354944	0.086188069425354	0.100413585142831	0.094883340051961	0.125587276799104	0.099463277942772	0.094653497429332	0.096991097437644	nan	0.106987042011438	0.17446301626258	0.188721415184178	0.146408738158103	0.114050999915531	0.154165471526321	0.121356904710213	0.108163811422032	0.094784184650936	0.085866430063293	0.095612216371428
73	0.118631357831295	0.006210504249427	0.029129847007964	0.158271933938237	0.119191837279168	0.152683152021011	0.123614968217568	0.094963430711205	0.088872649294731	0.095551815854431	0.091274623460486	0.124663990383796	0.10500275868579	0.092885886374851	0.09565021385416	nan	0.112132979098987	0.180092119897672	0.185216444484543	0.149842198102511	0.111154523504678	0.146755581887567	0.117612252899527	0.113095220088554	0.09000944962807	0.084744701584968	0.095238498867269
73.5	0.11854573982818	0.005749918162347	0.026969506766368	0.153012275624863	0.115087168894039	0.150823210590308	0.132565683136875	0.0965573576299	0.08625810989306	0.097794906713857	0.093646743877787	0.127361912800237	0.106120818977447	0.094337307887886	0.094242848124586	nan	0.11210591359337	0.179571688771556	0.166276324577613	0.148616398761938	0.113317056994151	0.14807409760161	0.120379123585542	0.119467039892696	0.088865421440586	0.085585625111309	0.096484981566933
74	0.11793849889684	0.005618568634481	0.026353422870818	0.145419071983007	0.113885140411777	0.144511039939552	0.130738314530915	0.094786298121707	0.083997198238752	0.094234086099445	0.094555380461304	0.124326819278694	0.106983142810313	0.09393309323042	0.09674961842708	nan	0.107856813979937	0.175732422517408	0.165177228132356	0.147359205612356	0.11702042559255	0.156724288630502	0.125115537392162	0.120131963182985	0.087569351053384	0.086901513495338	0.098877521505383
74.5	0.11769969240867	0.0058903385284	0.027628136664304	0.145788845319649	0.115109709095232	0.143760641753559	0.115354129458115	0.093767337308061	0.087529248222078	0.089696990065688	0.092540413177112	0.120411595492205	0.111177532282071	0.09683664711708	0.097117951005656	nan	0.105189673005948	0.179135766162146	0.178905680524924	0.146789177515999	0.120365256020392	0.154691118833162	0.121400872588468	0.120493550588486	0.086853185164872	0.085633764376335	0.098543840322171
75	0.116533733433988	0.005648630520688	0.026494425615656	0.151542406593327	0.113574585860298	0.150631537704631	0.116601661093633	0.092295349365096	0.087061433871536	0.092866703175822	0.090083811841371	0.123338104064652	0.109302063665642	0.101951057707495	0.096422084698507	nan	0.105514610834229	0.179574446419932	0.166776828274578	0.145462532449291	0.117741686760134	0.139264769339576	0.121760225083795	0.10979490045413	0.087929723084446	0.083920735634895	0.09686461100471
75.5	0.116527917496044	0.005678383661282	0.026633980215199	0.158086576148061	0.119541880278211	0.160316764699663	0.120805255807125	0.090468690292814	0.086850601741656	0.096183029622585	0.090487991787338	0.119865529729378	0.110116572184864	0.099564943329952	0.094677177403849	nan	0.106382062975774	0.177842067634353	0.157974854370987	0.144244631048113	0.11381178483868	0.130778415270575	0.12449992099353	0.114049585712421	0.086819465569519	0.082090955652917	0.094683345316643
76	0.116987659127357	0.005713402874865	0.026798234886486	0.144756645596749	0.123140408611137	0.158470962723991	0.115520424997445	0.092882462832724	0.084002489460268	0.095290911797689	0.091271621825897	0.114285720137088	0.107740944325101	0.09624838965766	0.095613026584701	nan	0.106579566434729	0.177270494554153	0.163483170768351	0.139393446214382	0.117286737919994	0.149890909386811	0.127984513022468	0.123809105239891	0.086583345538622	0.08173008315325	0.09748077914612
76.5	0.116473957672676	0.005664178188399	0.026567350641316	0.145400256861748	0.118762554242142	0.152289345605604	0.110739484939629	0.092309168824993	0.084719933063383	0.093598538549482	0.093574726945325	0.111844986285559	0.104686620219185	0.100007916761297	0.09667301154518	nan	0.108806168134776	0.174789998094256	0.164247639072033	0.139995338354896	0.120634712612905	0.157338504406488	0.125434871708349	0.117618545531242	0.085435842107334	0.080419931994454	0.099572930611278
77	0.116557995791938	0.005470216207474	0.025657588309179	0.154741224585388	0.112611713378694	0.14311622794976	0.118268985837989	0.096878686505843	0.093097699462309	0.091181294932914	0.092010794803457	0.113594890714667	0.10595040470302	0.100026092534002	0.098130026605283	nan	0.108202546106836	0.174316507395766	0.166618774114825	0.150492470365938	0.119626389081165	0.140738912559646	0.113908547308501	0.116128390854076	0.08471267975194	0.081522852139152	0.104957791523415
77.5	0.118942150622563	0.005879363963342	0.027576661391397	0.157196168028869	0.10901991703984	0.145513850198634	0.12309627285949	0.097355846745788	0.092210931125422	0.088549045051559	0.093870004923911	0.118778741809034	0.109336489822555	0.09872821981245	0.099936643344156	nan	0.10930916634927	0.175253620602843	0.175453167583424	0.156826770373644	0.122333898364332	0.150609852915386	0.122852650885623	0.115917620255921	0.089371922506873	0.078634070488334	0.105514593231583
78	0.118531930624015	0.005629695569273	0.026405612821127	0.152425557144268	0.114745791869913	0.150505303298816	0.121216013204448	0.093200164445487	0.088747522118621	0.094328186487072	0.099040073744203	0.119358473877047	0.111021997009346	0.098728154404804	0.099933118323453	nan	0.107204145011289	0.172464525400703	0.169187686270191	0.153104199510033	0.123091805399991	0.147034914517101	0.130887845993772	0.111834966866206	0.096261601870313	0.078635507985531	0.093276849599746
78.5	0.117461765068675	0.005289291672867	0.024808977020718	0.145966493367436	0.117521826418655	0.152493287931056	0.11910009371098	0.095879692776069	0.089233759034042	0.09907340082513	0.098844948773704	0.117405574442049	0.106962940797272	0.099806684038512	0.099132926466238	nan	0.108693883655565	0.173899301564864	0.159259122994087	0.156197773097983	0.116008764981747	0.136892626012603	0.124587458767542	0.116227165537541	0.092092548258951	0.08084158461251	0.095498738514987
79	0.117813016744218	0.005469597535738	0.025654686481515	0.143864788911976	0.11434443172177	0.153775905484105	0.114508024225153	0.098916280162461	0.089986511339305	0.093310139852943	0.097426737131173	0.121924890210865	0.104553174916522	0.101926347934948	0.096623487239999	nan	0.107533638171401	0.180688647612113	0.156117798452593	0.154774136813243	0.119481004513868	0.142780961302682	0.123622071359811	0.124004244132575	0.086872204685331	0.082648923203449	0.100015035738731
79.5	0.11768195909099	0.005574630863553	0.026147336457607	0.150377074872607	0.106980823060527	0.153837719869259	0.114909815747275	0.099907938172643	0.091894103871776	0.091465450703574	0.09972294322145	0.127501636499693	0.106687464435746	0.100421092092579	0.100543045544714	nan	0.105926688923763	0.184936499608593	0.151654571629029	0.149470614463045	0.125085886220679	0.140230012676357	0.122268590566645	0.123757060097277	0.086345313880979	0.082032958089429	0.090727754845138
80	0.118468603194831	0.00597692487984	0.028034262651681	0.162451584073827	0.110306075951641	0.15157442586187	0.116568299978798	0.097528226963434	0.090732316255349	0.089347928441164	0.100505523914418	0.127228103434859	0.109789561412858	0.098218465394744	0.104482581531177	nan	0.111316234643155	0.184637893307009	0.169723052265868	0.145715692648516	0.117896835834905	0.140799432074269	0.116673660044221	0.125304842280234	0.084583074896119	0.07912778342218	0.090266278850505
80.5	0.118499892882452	0.006136898052608	0.028784603342383	0.160704279287055	0.114595414724193	0.145951902355179	0.120184901723772	0.097611297546488	0.088279736875385	0.089756610376832	0.097610583284823	0.125886299965115	0.111520248478504	0.096640567344247	0.102749580768189	nan	0.107870542873771	0.185718939835861	0.174464902117436	0.147605730344632	0.11151370982558	0.148317486009239	0.113802163960455	0.129226749850645	0.086152547678877	0.08013107293045	0.089202268139663
81	0.119196344945191	0.006031738283402	0.027640897255855	0.147286707210186	0.111797868080776	0.150847391054903	0.121631347617613	0.097733751787617	0.087176365430567	0.091243233569972	0.093877770087339	0.121600208385517	0.110510134954443	nan	0.103068546065263	nan	0.107573322487825	0.179830657728708	0.159168995362707	0.15667666334394	0.112436255710083	0.159118568593131	0.113381870601274	0.132476765817376	0.094153063558933	0.077393404621592	0.093336696724428
81.5	0.120127992069202	0.005964837108459	0.027334317557596	0.152903134114762	0.112314441771656	0.154210611216797	0.119621069798448	0.09832730098293	0.086795945685654	0.088941384674675	0.092607841721405	0.118653988750036	0.115982153759817	nan	0.102651634697848	nan	0.108964169853762	0.17778294077687	0.159714891337614	0.154104198837245	0.114967788950695	0.160645711803019	0.11164507109016	0.131807589778511	0.099629973365209	0.079100675977191	0.101443306578139
82	0.119391375988757	0.006024006367733	0.027605465167031	0.159636301099796	0.11631554400107	0.148509678853035	0.112733052480137	0.097382257008477	0.08662117233889	0.08545734906775	0.092861309727146	0.121434909256918	0.122333966298937	nan	0.110891315507368	nan	0.106144052434518	0.181393883685562	0.158157103094356	0.152826788221916	0.117604288689303	0.153657775681102	0.115239998665787	0.118736972439658	0.090108128824749	0.078348024238739	0.100216400137448
82.5	0.118709210908912	0.005844263066488	0.026781777883418	0.151114932872457	0.119139405040963	0.14677416130903	0.114486179116358	0.093729372265019	0.088133388606719	0.085452828678825	0.08959862168397	0.125959013032061	0.117732328747764	nan	0.114699983818008	nan	0.110697659283529	0.180388838477085	0.157382373031302	0.15343116198499	0.12034860401884	0.144473064941158	0.115458440773896	0.118789992661815	0.085399815728723	0.07813960510459	0.100272868818964
83	0.12028886489528	0.005910210634523	0.027083987605835	0.145621288037814	0.11711849819933	0.148274396202835	0.118995305206965	0.0958744618193	0.090319262407633	0.087049199673455	0.089435322048614	0.128826085460763	0.119294454914579	nan	0.113951030632205	nan	0.113472309930193	0.185605241692003	0.1566681031774	0.154791581972821	0.119772469241489	0.147174796228209	0.112653410878842	0.135912471375377	0.087604529541351	0.080191659767595	0.097749149287388
83.5	0.11959725949169	0.006031930474986	0.027641777988336	0.14159507749461	0.112238720086681	0.148583110869664	0.11771540363939	0.096925641962151	0.095442782410752	0.086281648391154	0.091124850754336	0.130573469246137	0.117615352305859	nan	0.115804179884554	nan	0.110496319322186	0.185771605453883	0.1565635453183	0.150888472297	0.115258361533273	0.157621277103917	0.108874151515615	0.135198643213284	0.087871031102693	0.075723888494079	0.092972176417672
84	0.118430577498717	0.005800103782693	0.026579414622792	0.137899880413295	0.107681445980593	0.146883567036988	0.116114542358399	0.093473798655815	0.097536311221889	0.086007775849443	0.094741861812319	0.123235238837111	0.122569123359264	nan	0.120739129065883	nan	0.114847332103326	0.18021738737199	0.15845139644171	0.14736320656871	0.112421656330386	0.15307807879877	0.101191401340352	0.134557242353457	0.089911114453157	0.07413163042492	0.092419584193998
84.5	0.118599716180467	0.00578426027408	0.026506810545298	0.139861293106456	0.111275671318311	0.149528004339736	0.110761095687691	0.089561679522195	0.094933659155058	0.086311084511177	0.096757743762222	0.121820184706907	0.123536395463524	nan	0.126740126314788	nan	0.117637679627272	0.177377776422135	0.158533720897115	0.152966792752505	0.118941916316942	0.14899108132082	0.098801919403089	0.126675682371904	0.089829627470969	0.077122406392771	0.09122821510669
85	0.11923853133941	0.006284499963246	0.028105138244824	0.142732943641585	0.113838147879464	0.145926327332608	0.113790899864178	0.088701742496841	0.097304393804871	0.086133151694269	0.095043537843716	0.125855058395429	0.118623859104778	nan	0.127054707415769	nan	nan	0.188446324563746	0.16590827611884	0.14983161904737	0.12374924771652	0.142484844046299	0.102494848110129	0.115573040075521	0.084922558690345	0.079090515674198	0.096503114611137
85.5	0.120058553022984	0.006243150384585	0.027920217307371	0.146937104847829	0.110107566626469	0.146413752766573	0.120136031590365	0.091980635513746	0.099615636027499	0.087070670371108	0.092166260658701	0.129182107029744	0.126308602607104	nan	0.129954790766512	nan	nan	0.183047464658865	0.169938889425876	0.148063284260669	0.11838002990651	0.144519649877757	0.107623043531267	0.109551939158859	0.086881463390366	0.078743713109453	0.094606977357382
86	0.120593918121164	0.006339056300493	0.028349121602201	0.142643930283111	0.111327573534396	0.142068001809918	0.11822299181801	0.093546139821954	0.099549145749855	0.088895421134637	0.093367852405523	0.13698074311371	0.122993267489859	nan	0.132934910118349	nan	nan	0.178506776499381	0.177421581083074	0.153060582026912	0.116351919043726	0.148441333991058	0.105320198483001	0.113430566659327	0.089049115703017	0.076156614699481	0.092203615076145
86.5	0.121517170914379	0.006659624765372	0.029782747360025	0.14630412134773	0.112231189982879	0.133519370380851	0.11441886152926	0.09189572675004	0.094815308077537	0.088011529778423	0.094453296942813	0.136036568217672	0.11984212784685	nan	0.139646507720557	nan	nan	0.189854954377358	0.18283893765117	0.15530806052188	0.120694615990171	0.14002923553355	0.104975218623256	0.122679892165481	0.096298569686267	0.076818693854499	0.091187802223718
87	0.120191681050334	0.006681640891309	0.029881206468418	0.149191663947895	0.106106904368775	0.133206471050646	0.109665922944236	0.091774065173652	0.094963874233369	0.084800637583188	0.095306690408017	0.129715029645359	0.114223763654246	nan	0.141636772289384	nan	nan	0.18535452996152	0.181924134610715	0.158893946906007	0.116398078006815	0.13807098658065	0.106526628127925	0.125303896614732	0.094216873522383	0.078836682936491	0.087907749491013
87.5	0.119917662858474	0.006846606486679	0.03061895503881	0.140331363196595	0.110399035070292	0.134880528441035	0.106774278367837	0.092488228017247	0.099707573002468	0.086639335922152	0.096180175156178	0.127577193215822	0.109765408199531	nan	0.138188668092608	nan	nan	0.197023324501151	0.177723122359178	0.15728598930883	0.115035300294043	0.140639566971997	0.100572423126781	0.132577246405535	0.084374925677654	0.07829002901739	0.091817205683641
88	0.120996178514914	0.00677343449984	0.030291719965571	0.132791404122433	0.111642325615656	0.13053964080424	0.105702180534792	0.090738773762716	0.097247143707789	0.090955704949658	0.097715300594625	0.125273848646504	0.116640707443573	nan	0.141092062634478	nan	nan	0.198160901187779	0.186026337045262	0.148666360363256	0.118738894304976	0.141089929705578	0.105989754225306	0.138533092829045	0.08758215958818	0.079108145347752	0.096685081399605
88.5	0.121168770500635	0.006824215711356	0.030518820447426	0.131759723060623	0.104938665199965	0.128153097287307	0.110978047308343	0.089227842332043	0.095171385626752	0.088580457810935	0.093912767238074	0.126506052508316	0.119843740958966	nan	0.152704757607562	nan	nan	0.19713512119323	0.184551315153551	0.1491780311318	0.121698085932178	0.142102979090629	0.107670394276389	0.131985495102415	0.094202267877042	0.078479840337689	0.095764113479515
89	0.121701539968541	0.006688982198337	0.029914037791537	0.13791052195959	0.11577004743679	0.136093288417122	0.118860397071122	0.089952738170498	0.099397659531037	0.08438878268861	0.091714991914375	0.128408032209738	0.120239104529911	nan	0.155848589889028	nan	nan	0.192291536627495	0.177829642265782	0.152209497053158	0.12410006064462	0.135169690199022	0.097650245646415	0.127145048561546	0.093297698565748	0.07409765869811	0.103357107259641
89.5	0.120168974086457	0.006262998352536	0.028008980118478	0.139976838283585	0.117797302721742	0.137694521508542	0.120844312440812	0.089996037710715	0.098223404123033	0.08298197071672	0.092977121544977	0.128981658048439	0.118793065126134	nan	0.15169405949842	nan	nan	0.172091598233874	0.180361340321236	0.145709697489651	0.118547307254021	0.134572974202872	0.098720527009599	0.128587562483731	0.087417524097509	0.074179359565624	0.10340027343437
90	0.119579991403161	0.00626622997498	0.028023432373403	0.134096198734884	0.117065597956313	0.139143086591585	0.117797596148239	0.089375436467517	0.103098676947232	0.085586596626735	0.091938868556315	0.128585445817273	0.114644787292808	nan	0.155038478394415	nan	nan	0.175419668257834	0.173863641637321	0.140513675426886	0.120110880590042	0.146733480703999	0.094574078582869	0.125014695661518	0.086669585869845	0.076402293258972	0.095507049943773
90.5	0.120114930772555	0.00618654301657	0.027667061461553	0.126707042752119	0.121192386234648	0.138443979931633	0.113774666987252	0.090103294525049	0.104702329814531	0.087914005945327	0.095804520309159	0.13623427124123	0.110804841820098	nan	0.156940377078368	nan	nan	0.172594140467765	0.173869533218318	0.146485631075662	0.120583266657043	0.148180684794865	0.093487714960644	0.119877948991161	0.085871590595732	0.077330095077956	0.101511223745101
91	0.120071246829964	0.006025533468399	0.026947004872081	0.124763789083186	0.118905445207418	0.137756813970684	0.109299693308006	0.089569679090565	0.101674721389696	0.089948305646206	0.096965660290356	0.133138706013095	0.112895850960408	nan	0.153058842067034	nan	nan	0.168318692520028	0.176128044292001	0.14179338447816	0.120274043016721	0.155080601957094	0.098068724748895	0.122437445935921	0.087241785261574	0.076677331638758	0.107498622553433
91.5	0.119844865740572	0.005903806469403	0.026402625183176	0.124606040558924	0.124953081781583	0.141535123882773	0.10547523158026	0.088502318509867	0.103805498459376	0.088982928222091	0.096008764356346	0.127352093616571	0.111114688322819	nan	0.156118019742923	nan	nan	0.168646719473308	0.172269783268429	0.135634912321275	0.121402876546267	0.15050946072586	0.100647319196287	0.126018323840014	0.085756534376386	0.078749831435383	0.108652630335265
92	0.118688304706126	0.006013576592458	0.026893532097276	0.126369582537576	0.118949880183919	0.133989720378998	0.105273034402258	0.088769126819389	0.102647306666316	0.086967849133963	0.095467947266388	0.133419614943317	0.11223824503381	nan	0.161708156562132	nan	nan	0.166567137601957	0.173638782731616	0.140918144760696	0.117701523286881	0.143737413234947	0.099315054303659	0.11994779866822	0.083783830339968	0.078444650987611	0.102599598985031
92.5	0.118514052268571	0.006233785202772	0.027878334941061	0.125548881366764	0.110077208178532	0.132520328380286	0.103225149021162	0.092037050628662	0.103323338657594	0.089480055193105	0.096614906343641	0.130290372506933	0.116301928388344	nan	0.170945001925623	nan	nan	0.16313889056624	0.175006243508858	0.148004732851968	0.111829511171431	0.142074914678258	0.094778179578801	0.124069842627101	0.083174652316175	0.076183820474755	0.100170089275748
93	0.117958308013634	0.005683702615559	0.024774685326359	0.128916432112682	0.119723851799341	0.138647361916402	0.103754270221579	0.093089804046974	0.106627030586539	0.089092885182173	0.096172775195649	0.131254030095728	0.126335657158604	nan	nan	nan	nan	0.156695124387325	0.167657935887178	0.143869609900341	0.11667903524232	0.149483238136264	0.098080644323436	0.128022649155254	0.082975228121569	0.076644831148482	0.105443765654851
93.5	0.117810735344409	0.005739910055732	0.025019687877948	0.13076347440876	0.125469278489511	0.137776915113892	0.106889823719721	0.090330305279522	0.104931356133366	0.08610250850047	0.096258446270472	0.129920761755441	0.124016919593835	nan	nan	nan	nan	0.1613527758951	0.168551119008795	0.141765660132073	0.12290845829253	0.147698230647589	0.095950457280191	0.116735720691303	0.088290606049039	0.076721595806098	0.103780293820481
94	0.116630736999676	0.005781156273502	0.02519947597301	0.120572023507039	0.12027682911505	0.13382910927725	0.105819436383026	0.090719139192388	0.102799477635798	0.087726181979835	0.09577572570771	0.13239599723069	0.121386049902641	nan	nan	nan	nan	0.163991222143272	0.171474428211486	0.144662363718823	0.120704223398138	0.141311963734174	0.091668608346465	0.119546068691011	0.087263915057091	0.077769575372406	0.102922401389224
94.5	0.117872994452016	0.005792384852028	0.025248420212086	0.121210771181683	0.119535504663713	0.130939337522691	0.106877266858422	0.092243182587116	0.10708520948288	0.088394942273413	0.096456738856689	0.143623449959183	0.133102320578338	nan	nan	nan	nan	0.160319828418956	0.170131176861021	0.140930061935428	0.116655836140097	0.148080541165605	0.0921281539393	0.123695572358128	0.088470442896955	0.078371344486107	0.099208206874597
95	0.116346308296139	0.005392324222766	0.023504596357843	0.121530815278466	0.115974249328957	0.127321069670132	0.106339474863327	0.092473228234343	0.107275361177817	0.086097079771301	0.098944152248044	0.147931101031301	0.129507366969052	nan	nan	nan	nan	0.154481370591961	0.164950053821221	0.141170891224387	0.113947587631088	0.137070011800527	0.088594876756017	0.119285285668344	0.092412564313626	0.079925643212969	0.101693982329901
95.5	0.116586137019019	0.005378250204651	0.023443249135153	0.124424890154016	0.1217364799944	0.130007672348563	0.104464821924798	0.088071219037333	0.110018421806421	0.086296363189291	0.097548417448593	0.138484900714051	0.120182030016128	nan	nan	nan	nan	0.151856815618491	0.165530086226237	0.139077156068669	0.117704391760792	0.135725392897296	0.082869274852882	0.134190540894544	0.091865940463953	0.079771867208658	0.111896057755271
96	0.11717143241964	0.005540557524779	0.024150730341386	0.122539043597408	0.132012794647831	0.129235780837592	0.109521399041567	0.086449655842169	0.109657774175304	0.086546012980508	0.097959874607476	0.12711482052619	0.12104142597889	nan	nan	nan	nan	0.154497936359565	0.168599152215917	0.146141583320571	0.123366408062368	0.136558827638476	0.088426873085646	0.131916755986279	0.087488341913856	0.079427873138889	0.104926314436304
96.5	0.117589873752739	0.005461368192816	0.023805552045952	0.118218999858569	0.138302728082933	0.13762836284024	0.108525353201434	0.091608233226584	0.113510264107427	0.085345747692631	0.097923306878992	0.133366082659998	0.120896139527645	nan	nan	nan	nan	0.152828494143229	0.165996303849866	0.143575922885823	0.126587460681512	0.139979096326233	0.097975559749369	0.11731037913378	0.084027816446953	0.083373443410569	0.094817780350997
97	0.117654184292926	0.005422718791888	0.023637083213078	0.118373896528514	0.127534795470759	0.15261332337736	0.104216042105513	0.09315267523297	0.11517778876508	0.086630753655448	0.095911922944227	0.143307566168706	0.119171904490314	nan	nan	nan	nan	0.154486416710329	0.167437978215164	0.131553120815144	0.121491672895928	0.134652302208	0.093475118492548	0.116131349993805	0.091914870290205	0.083789099898416	0.102061087600095
97.5	0.11527913252086	0.005518965723629	0.024056613862163	0.114343839071479	0.114211849140404	0.142469586319389	0.104383298648987	0.092387680053145	0.114214981031905	0.088862514156417	0.095921669008414	0.141271976483618	0.120971594039232	nan	nan	nan	nan	0.156069748854739	0.174607409277647	0.131058995266515	0.114512994572674	0.130721006808502	0.081042753997189	0.107319316548109	0.094191308747582	0.086131148589273	0.100888979801979
98	0.114787233872544	0.005262938747469	0.022940618146262	0.121347154124566	0.124057257881744	0.13059902243845	0.105556255809631	0.089234890918266	0.115960164829163	0.087414179438707	0.098756878556044	0.133773176851976	0.119970445842871	nan	nan	nan	nan	0.152237612617849	0.171555875924523	0.128447481997433	0.114676939465581	0.136014918463387	0.083748026502002	0.108858141303438	0.090235944199772	0.085368289028013	0.097932021257463
98.5	0.114793713758378	0.005315095903185	0.023167965917212	0.131702998988839	0.124691214726012	0.131166350644989	0.103810348742485	0.086751885383388	0.111353541322048	0.087448153384809	0.100462538795042	0.131937419663679	0.114330457633703	nan	nan	nan	nan	0.151778827889935	0.176018370867102	0.122764267849996	0.115524766038342	0.131117136253363	0.086957877921139	0.110187126070286	0.089903307874156	0.084275993224891	0.103691691893366
99	0.115857022482114	0.00564614588349	0.02461097932662	0.130110324852228	0.116470046841592	0.127567840111445	0.103302267637526	0.088202668584266	0.110345303187234	0.08879461842387	0.09823172397096	0.144509834334238	0.142169791555464	nan	nan	nan	nan	0.149593022959683	0.175549557210945	0.132562763582024	0.115426546745592	0.133305064623041	0.086003690249472	0.097585082614611	0.089774964937231	0.086663893986372	0.100971443234476
99.5	0.115628706067884	0.00576885208641	0.025145843264894	0.124770931468372	0.127084295091442	0.119716389218383	0.100206633267166	0.089726876953729	0.106705866707769	0.088346302299092	0.095109958079304	0.147700881393507	0.151726912755459	nan	nan	nan	nan	0.146893555535258	0.169572560046269	0.141371748910368	0.113726724221735	0.131769329397801	0.084315652740245	0.099333597273411	0.086978438155001	0.086991377053437	0.100526090789933
100	0.114167503409185	0.005476993272143	0.023873660187725	0.134091049517425	0.133109894882775	0.114877763062622	0.098463054938128	0.089544485579274	0.110540215107219	0.088349561593967	0.096470674657388	0.129282300676126	0.124212689386499	nan	nan	nan	nan	0.151589788265744	0.175493884583076	0.131909853847086	0.113904775787205	0.130587094758678	0.088468679803083	0.106053113108403	0.084690248810556	0.086401182322727	0.095309757495725
100.5	0.112641894471221	0.005316327845749	0.023173335830349	0.132347121531269	0.123124456512531	0.114055341473014	0.099243872401917	0.091883673799718	0.117504306350791	0.087834202616455	0.099622842504325	0.121414345331868	0.116045267681671	nan	nan	nan	nan	0.149586343686287	0.175991767977287	0.130363046110403	0.119577483181555	0.124724727652007	0.084520803881198	0.102497125996435	0.0860211032851	0.083098720567129	0.093381336883453
101	0.11275955555651	0.005349592217291	0.023318331864321	0.125510292739484	0.124332632541282	0.12346621821358	0.102350941035542	0.090890967919467	0.111601089275031	0.085600761866507	0.097459100690934	0.136339323107285	0.111342670129894	nan	nan	nan	nan	0.14149688684985	0.178336454587381	0.12777570556078	0.124891225652668	0.118374525044059	0.080106172619842	0.103991999691256	0.085350138745814	0.084636633991	0.101337370868536
101.5	0.113446378192576	0.005304932177842	0.023123663265552	0.132597370768218	0.123110031946091	0.128013838443157	0.106589982914812	0.085121861518449	0.109842643104502	0.083699012394416	0.094098586010886	0.143012892580712	0.10694024456965	nan	nan	nan	nan	0.138721533320458	0.173214901587051	0.126972347673604	0.1232127594262	0.125834881717909	0.084669461255019	0.108857549724662	0.088642999637881	0.08894726737872	0.096827397879121
102	0.113466075988497	0.005278055693439	0.023006511386079	0.129766570005528	0.133404254144854	0.121547352961808	0.103236923572908	0.086692293066759	0.112683657776942	0.086190393535586	0.093908032153384	0.143414964392649	0.105132227877091	nan	nan	nan	nan	0.138757221082611	0.173608419859361	0.129518078656195	0.121999132239153	0.122345927493972	0.08424057920562	0.105999621943914	0.091294431866966	0.089626872811932	0.095954565122705
102.5	0.114072065134269	0.005351512838617	0.023326703658592	0.127600532683643	0.135546083587051	0.122400638347919	0.102252146039863	0.087999785149335	0.11540389949134	0.084537802497647	0.09222861195779	0.139701613488525	0.112524530687242	nan	nan	nan	nan	0.140291547261435	0.176829094202148	0.1281431478504	0.123450360804977	0.123418762319065	0.086333359398385	0.102512662763019	0.090227211327527	0.086580852430954	0.103458660397119
103	0.114961445027186	0.005458014351254	0.023790932989511	0.137883626292618	0.125603994603079	0.12448164271713	0.100690794494761	0.088345379103392	0.121220879869206	0.082056810591624	0.092991830776041	0.141603618989681	0.114396264807937	nan	nan	nan	nan	0.140009242292825	0.175348227648288	0.127549814196562	0.124000416614082	0.133627490411069	0.092101228921951	0.099154371301085	0.088363399883756	0.08449055838004	0.1053093086486
103.5	0.113665943258287	0.005453853436013	0.023772795980461	0.133698784447981	0.121737144448959	0.125123524095797	0.098173410935314	0.091139043252672	0.122939114547415	0.08516694628694	0.094703506719683	0.14752403133371	0.107764041982515	nan	nan	nan	nan	0.137438544220169	0.173774306938522	0.125259187552624	0.122967765917214	0.131363123198783	0.090546702108623	0.092411031745306	0.086209964569191	0.083037026303253	0.102341664561073
104	0.112635067015923	0.005552324231281	0.024202020225925	0.123658750990287	0.127040592077776	0.127091275364221	0.096409578880819	0.08918609080024	0.115811138458822	0.083840456318819	0.093680322924889	0.145171004431068	0.11310083474402	nan	nan	nan	nan	0.137711364546687	0.176979983363925	0.125904393098965	0.124706055495741	0.125840424507787	0.086919205955572	0.097473390809041	0.087566948977	0.082933647984491	0.091675880588293
104.5	0.112898006520902	0.005415796848909	0.023606911163142	0.12259388141532	0.120121817980418	0.130749443426723	0.097751731966226	0.086722763662934	0.112811402600655	0.085109065859012	0.094528765798041	0.143115732598972	0.114693977315519	nan	nan	nan	nan	0.134234477423145	0.177457329890846	0.131181304164645	0.126669062349861	0.122464899473685	0.089288211972943	0.101200639505151	0.085417520287338	0.084344852054476	0.097503250672141
105	0.11279899492877	0.005050451640022	0.022014408318097	0.123326760425645	0.126992358618749	0.128023476815251	0.104107564352175	0.088356515125885	0.117096679161875	0.085176066170076	0.096422728728991	0.131889752794703	0.109548081182618	nan	nan	nan	nan	0.129957366202408	0.172446964984425	0.132071571849712	0.126583926781536	0.124511290713496	0.088580331455716	0.094394195035485	0.083194373378025	0.087250168662998	0.106049726135624
105.5	0.112397821991172	0.005037948276181	0.021959907418658	0.117656647882327	0.128839723495266	0.122491703878217	0.103404543005967	0.091054785365715	0.114663283993102	0.083239074411921	0.09849305781628	0.132223013359778	0.113518175924029	nan	nan	nan	nan	0.132580111139535	0.175290131241527	0.128028887233908	0.122228391905455	0.123035878047774	0.091705481242811	0.086761938889866	0.083965945043738	0.0889883330679	0.10978733287833
106	0.112520397555999	0.005154754336153	0.022469053230068	0.116249750606755	0.115576362700123	0.125680074503781	0.099461313405844	0.09047311492423	0.113407003215346	0.082937188710973	0.096684998131083	0.144451320564307	0.111949261632552	nan	nan	nan	nan	0.135509788766331	0.177760138769984	0.12730630407339	0.118483416982244	0.11941906460724	0.092820576683391	0.091252157623784	0.085604752220135	0.091446335519523	0.113935027478961
106.5	0.114162056960232	0.005185891075262	0.022604775129277	0.119387641955873	0.123839439694818	0.130877644191085	0.096883424613186	0.087625560840682	0.120157804495146	0.085061961907744	0.095728124189036	0.142357147354704	0.110684364160972	nan	nan	nan	nan	0.142370731985766	0.175428400249174	0.125785700956937	0.125951647236019	0.122085956118241	0.092301832355166	0.093066609866335	0.089097297994107	0.096493227396276	0.108056621643372
107	0.114488186996457	0.004936712949521	0.021518632860232	0.121519866468967	0.128400530632236	0.131125625289856	0.095978265533795	0.095589373833429	0.121553901782359	0.083585217274702	0.096070172378748	0.127425316456795	0.115560103513239	nan	nan	nan	nan	0.137566900462464	0.175650777807097	0.123285716987978	0.131823582903019	0.124309280802013	0.096159109289081	0.091528964122298	0.092860196283107	0.096450400900338	0.103320437207623
107.5	0.113248096757193	0.004933492577032	0.021504595581992	0.121493613115746	0.129943203460954	0.127022140875196	0.097237504083641	0.096497765105467	0.118159653703533	0.090151513736028	0.094499037336789	0.132873654501043	0.111961320281377	nan	nan	nan	nan	0.130437729740283	0.177317124525454	0.122817603839959	0.124285145275783	0.125929479999808	0.093297666571453	0.090400941773935	0.0903094623139	0.093604613439907	0.096722761463601
108	0.112968034549568	0.004934225117673	0.021507788652615	0.127183291762715	0.134325058410127	0.124883601197812	0.100378662259649	0.092760167001799	0.117281546162596	0.09161382620633	0.097075390972033	0.133806884037743	0.107111163968642	nan	nan	nan	nan	0.13053635557124	0.174985337876661	0.123818358446956	0.115844833428427	0.126364590295888	0.091643176121143	0.089362043456935	0.086403828824015	0.09649135029353	0.097491224697125
108.5	0.112021146902304	0.004947420096273	0.021565304230898	0.127414539410605	0.135216085661893	0.132719495430245	0.098179612951384	0.095702136012278	0.112101993352003	0.084530284091029	0.100872868245847	0.114516645956542	0.103877161828851	nan	nan	nan	nan	0.130076455753552	0.175976857048521	0.124275240710127	0.113776228572342	0.123343792162544	0.091644045168327	0.088227926103953	0.084899518885262	0.09639789053422	0.106674160166554
109	0.112296718750201	0.005047505087359	0.022001564592803	0.121867696870528	0.131551374238293	0.129579047234012	0.093573407512565	0.093562165941036	0.10964626711097	0.084379889319922	0.098419870523371	0.111343347327548	0.112378622001132	nan	nan	nan	nan	0.135500904510012	0.178950253234053	0.127978655355774	0.117559503495144	0.12333804503181	0.090698568389316	0.087961632651527	0.08901731254831	0.096121431053223	0.112506380655463
109.5	0.112313529848291	0.005036582022119	0.021368407811055	0.120291765530181	0.125302183062067	0.120312089589736	0.097948854982337	0.094304142342358	0.114947532052127	0.083429969073708	0.091473104240155	nan	0.11242749082188	nan	nan	nan	nan	0.135120871795491	0.17658510825125	0.125728897883091	0.12439540056057	0.126070838386413	0.09359338059084	0.091961563066175	0.090832939422301	0.099037964698375	0.110192970768465
110	0.110614721297331	0.004695044280202	0.020465223552849	0.117527585290881	0.116513137264674	0.123388140483785	0.098313210582529	0.095951720874203	0.124934343941103	0.083316616505534	0.090685964064819	0.101350676398885	0.101473792179181	nan	nan	nan	nan	0.129803644881264	0.176462924454046	0.123472111110244	0.119456619714135	0.12418643331903	0.094862366766916	0.093696712068661	0.088402754422196	0.102379732136166	0.106115939488366
110.5	0.111231166539793	0.004788081398422	0.020870762949169	0.114128093209637	0.12724320983522	0.126188899703561	0.097192080761585	0.093716630619592	0.126368715783523	0.087535330660674	0.093832044524325	0.099989867367937	0.102379003095848	nan	nan	nan	nan	0.130465945095491	0.178173436847265	0.124346182208705	0.119076881547457	0.120514755066364	0.09194086274816	0.091787914477644	0.091981259619299	0.100597528436275	0.107164689187309
111	0.114339015578893	0.005893013718877	0.025001939773459	0.109692277245745	0.153321842531956	0.125199395493454	0.104107382302277	0.095302904299723	0.131804105322706	0.087493704761906	0.095181685047429	nan	0.106847128315775	nan	nan	nan	nan	0.129937259378913	0.190345949742423	0.126235801531915	0.118403994279293	0.125139879108951	0.092802493140047	0.09060580165581	0.094062072908256	0.093909373884136	0.102048245048251
111.5	0.114270009539039	0.005802416987274	0.024617570393843	0.110018044427401	0.147547922292285	0.120513929931814	0.105782190021484	0.095999373590801	0.129088403376058	0.08594422694665	0.097315115615144	nan	0.107493912533003	nan	nan	nan	nan	0.123893016192663	0.190254006867844	0.132142445122934	0.118841384468893	0.13293611611696	0.094184942246451	0.088121516375171	0.100008592659351	0.091027289490381	0.10001775296645
112	0.112238370624847	0.005253837726563	0.02229014570224	0.11190573288949	0.131237169303808	0.120655742630766	0.099914375383488	0.092778436710004	0.11776517093417	0.085259317632726	0.099205624581799	nan	0.109509231480648	nan	nan	nan	nan	0.127934952980628	0.179224939149141	0.127706116288107	0.121311773619612	0.135209399728977	0.08619304244071	0.086952777059947	0.097226183747297	0.091904363520534	0.110634691790246
112.5	0.11225448756168	0.005501300758721	0.02334004243103	0.110239528357512	0.133388209732436	0.124688987000525	0.098713279860853	0.093329935972416	0.121725902249913	0.083109610942317	0.095440719115658	nan	0.107679257255592	nan	nan	nan	nan	0.129626230971028	0.183608434444596	0.12635899641726	0.123847271697503	0.127942440865482	0.081063008700916	0.090064461854494	0.095310465094454	0.097136514034902	0.109562009104067
113	0.114658367443645	0.005808013579551	0.024641314723945	0.120138598312667	0.148412266552992	0.126071804467905	0.10243320673591	0.096733152284941	0.12153900013126	0.082877140453732	0.097604707598398	nan	0.110674790734345	nan	nan	nan	nan	0.128122430933602	0.189885600229067	0.129468331600703	0.123028608169976	0.122069217714242	0.082428523369579	0.091006803355537	0.101282148410751	0.094053405505784	0.110679244867856
113.5	0.114762179624763	0.005714938952716	0.024246432525197	0.124458859949028	0.155504927195804	0.122865288846737	0.103291928013024	0.097501506819513	0.117500863365704	0.085705443163235	0.101417730175997	nan	0.112927557564382	nan	nan	nan	nan	0.130293050090736	0.184870030770718	0.129296680822819	0.120673888251836	0.122116455476531	0.082105114745853	0.091320793770717	0.100530355848185	0.091347749914395	0.10675318808528
114	0.11339679748046	0.005050000957836	0.021425339533706	0.112943380121357	0.133936251080497	0.130506647199116	0.103555582746626	0.099070558576335	0.114493919732446	0.088197007052953	0.097462029314119	nan	0.10836898736567	nan	nan	nan	nan	0.130033605088378	0.18009106166678	0.127237078460789	0.125096714256395	0.122162479381749	0.089187557095794	0.091276278465245	0.100129266022342	0.094486727256247	0.106304021245901
114.5	0.112846450277266	0.005187022931735	0.022006674535198	0.108520319601171	0.119578721580324	0.131415367260006	0.103102934309645	0.096421248920077	0.11507296437988	0.085663321952119	0.096697008902075	nan	0.109353830292207	nan	nan	nan	nan	0.128045755371601	0.183448729979744	0.131043665623413	0.126955670952896	0.126478073853325	0.094636038024371	0.09121384024055	0.096627832477254	0.093510883310624	0.106296348236769
115	0.113844291577819	0.005374216696162	0.022800870416532	0.111749421354966	0.138295899918661	0.127607687825058	0.106084192781586	0.094372766412412	0.119561723624344	0.085796880254135	0.097905508072419	nan	0.108467900726831	nan	nan	nan	nan	0.13233495395074	0.184483990376407	0.127830853223234	0.120364002019057	0.126068331291148	0.090764165248427	0.091002603070555	0.093545372053265	0.095024372314578	0.111780915460738
115.5	0.115041230742274	0.005285027853902	0.022422474205525	0.115395623570902	0.143163495926314	0.135524911465744	0.112585544443403	0.094761434774005	0.125193797135667	0.086821678305271	0.099356852187668	nan	0.110368804725243	nan	nan	nan	nan	0.129363274493343	0.180554885838869	0.122659524881063	0.12137959141485	0.126595309198037	0.092635910549556	0.090783952562481	0.091655165291628	0.0956022136944	0.111381413644765
116	0.112810402154788	0.004983360411497	0.021142607640397	0.107992103529374	0.126696504637137	0.130196545140732	0.110501564264562	0.096729689383836	0.120543514047002	0.086591441962822	0.097933916869286	nan	0.116153129096234	nan	nan	nan	nan	0.121877333718314	0.176869928807561	0.126601945835902	0.124818590049376	0.12923058867444	0.088451341703815	0.090467802493779	0.089865304911153	0.096441455857855	0.105434939957783
116.5	0.112336946007851	0.005034383001917	0.021359078158477	0.105093883341783	0.118514556735568	0.132006149626538	0.104811857994057	0.093679331040914	0.113055487711018	0.086602005359324	0.098198442716212	nan	0.117025930794171	nan	nan	nan	nan	0.127743161269736	0.178227720976668	0.127691412804807	0.120738507380764	0.124613322887614	0.080878148589574	0.092240069166488	0.097407433542604	0.097692156120493	0.118182396090833
117	0.111372442355075	0.004836435046859	0.019941132549637	0.10932525293447	nan	0.132566587718257	0.106151083236894	0.089994413228218	0.11677082498227	0.089011687411319	0.097367676626881	nan	0.115544810277446	nan	nan	nan	nan	0.120798223656994	0.170316756860955	0.125028330979312	0.118770181087768	0.126791684230459	0.0838611812936	0.093021640758559	0.098954796294294	0.097750436977406	0.112678393836244
117.5	0.111342747611926	0.004543759038378	0.019277536968688	0.114075725983729	0.112373825567711	0.127011881114386	0.103551897832554	0.092460739699437	0.125604026189428	0.086585958385295	0.097202233452798	nan	0.112588297298572	nan	nan	nan	nan	0.119144018679492	0.171179982671354	0.120340869275376	0.113558342103908	0.13099963875719	0.085572010703526	0.092378648667962	0.10133697023778	0.099876595033268	0.10967054297282
118	0.112755370730727	0.005146076135381	0.021832951990979	0.114433783431607	0.13985100180688	0.125813101099941	0.100062110512902	0.092338949899945	0.12561071547379	0.08434708475986	0.100287104105913	nan	0.109722058817896	nan	nan	nan	nan	0.123166430523923	0.177838336900052	0.122983834837094	0.109940954073456	0.131059165352361	0.085999603772238	0.093844175465574	0.097950954688868	0.094047981122394	0.113054697239114
118.5	0.112854232341072	0.005432274317622	0.023047188043537	0.12114753702727	0.146481121687586	0.12306659336479	0.101053684185621	0.094060362316028	0.117005423658715	0.087580559428197	0.098625284830165	nan	0.110317937064518	nan	nan	nan	nan	0.116402295550634	0.185118535789367	0.125613221878269	0.112371786309249	0.127908126794676	0.090438491874055	0.092551464001649	0.093100213224255	0.090542608943172	0.110845166552157
119	0.111455725030306	0.005299378840697	0.021849898710358	0.12357485656221	nan	0.125177006617937	0.102884285753143	0.093638067491458	0.111402688746899	0.087919672754963	0.096773458850253	nan	0.107206818611486	nan	nan	nan	nan	0.115816383106206	0.182625154320426	0.13088690560033	0.116279522164382	0.12417937526267	0.085711254709299	0.089302965778783	0.102162261155368	0.097645998973376	0.113016374086323
119.5	0.109606250483702	0.004870467821192	0.020081453272947	0.115350962509234	nan	0.120894053708826	0.105176664339635	0.095098613437256	0.109488122546351	0.08720773182536	0.096623475147749	nan	0.1056959073547	nan	nan	nan	nan	0.115809572169344	0.174376502898263	0.12979733112909	0.113911156323053	0.122177559532976	0.083244043021924	0.087900630440446	0.102342450545918	0.097544657050932	0.110273074725576
120	0.112194102457461	0.005565196689529	0.023611129906819	0.108599723549161	0.159309267651611	0.117866141572805	0.103376325365836	0.101416065068663	0.105622853128325	0.087450804301413	0.094358338862743	nan	0.115304634638789	nan	nan	nan	nan	0.114986561458565	0.182067231272623	0.128333829854228	0.110557314617921	0.123917120897422	0.084936480297001	0.086395931472067	0.095948530559556	0.098526329037102	0.112714463085937
120.5	0.113999479428273	0.005438899247564	0.023075295240858	0.107311695539579	0.146902739704888	0.124321094265739	0.102015995288681	0.10115859780312	0.115282940953179	0.088969651695292	0.092905688915793	nan	0.116267838931185	nan	nan	nan	nan	0.117831846306329	0.184938662222832	0.132475066821563	0.119765440743669	0.124506904955032	0.086033275892492	0.09079083792836	0.09144446972751	0.103703891195681	0.11936347024626
121	0.113485687692902	0.005216069216599	0.022129907485173	0.111734352168886	0.133778407489481	0.126675744333846	0.103061678349604	0.10075317914927	0.126755065214983	0.090323080808433	0.094304709221095	nan	0.114143669027724	nan	nan	nan	nan	0.121780256696968	0.18330805923794	0.126150677351034	0.121217638836837	0.124741637455552	0.085757786523123	0.089257081310141	0.089224513898384	0.102442380843386	0.11081814824844
121.5	0.113706784042787	0.005256241872684	0.02230034563039	0.11897359569292	0.138637540860478	0.12851124282096	0.104886597237195	0.104669313762915	0.120885484290416	0.088713420575884	0.095458505696677	nan	0.11424014025624	nan	nan	nan	nan	0.128529538915914	0.180284344851382	0.122524381178534	0.115260074402644	0.129538025338254	0.082940138693532	0.08762074948221	0.089007468289432	0.100681280445101	0.109067054022265
122	0.113637691202951	0.005050503019749	0.021427469602007	0.119441179660806	0.134350625133207	0.127233187660686	0.10755707975506	0.110256501584094	0.114730208909527	0.088111993942733	0.096971909798577	nan	0.108596759404585	nan	nan	nan	nan	0.122180930202194	0.183680404861696	0.122429731821626	0.115190746784667	0.127507357427522	0.085412510335954	0.089773048927613	0.097528703768829	0.101595450098998	0.106567802777693
122.5	0.112392611727744	0.005230639553855	0.02156647937008	0.118839592721624	nan	0.128471435456848	0.107966762860025	0.11253781076517	0.113085654612835	0.088980588180777	0.096508325028119	nan	0.108862408590774	nan	nan	nan	nan	0.116974011628597	0.184973679451554	0.126721360145368	0.114852333003383	0.125960887702868	0.088949288886183	0.089177376350958	0.097784366052157	0.100096685046506	0.102324444615651
123	0.114235630518887	0.005078472111664	0.021546132409345	0.117665799408729	0.133188737228609	0.128328660372406	0.107335771144697	0.113407612685813	0.111415070543355	0.087324097797746	0.096577287074362	nan	0.1143329350732	nan	nan	nan	nan	0.115721460786408	0.185068015075649	0.127390018503898	0.116301349665414	0.128865147894332	0.087762215337456	0.093249952980405	0.094566453725122	0.099520781453654	0.112455613107601
123.5	0.11328404587868	0.004723165798162	0.020038695387292	0.11378025510986	0.134978430524724	0.125327834143394	0.103125684505806	0.114057812386997	0.113158907239173	0.08530713330398	0.103770491873266	nan	0.108206085714675	nan	nan	nan	nan	0.113091642366297	0.177975088702943	0.12382978415896	0.112935113720265	0.12903934054623	0.086066585530508	0.097554056670045	0.095590411593554	0.100471991570057	0.114130222034183
124	0.113132745219461	0.004614182436911	0.019576318144632	0.115044869569572	0.147480553622282	0.129655374972631	0.101926449307668	0.112352804184452	0.12095966141611	0.090272353638567	0.103734046699406	nan	0.107572766056306	nan	nan	nan	nan	0.113267306606814	0.167602939908672	0.124393577366873	0.11126596143436	0.124111580580272	0.08403000944735	0.093518935989267	0.095187626946843	0.099025351157007	0.108119990265307
124.5	0.114816628693363	0.004420822227134	0.018755960251359	0.116471743473117	0.15333037715873	0.130818360063301	0.105024777079435	0.11586272103186	0.116265286132376	0.094366994297152	0.100507033272508	nan	0.110298830458872	nan	nan	nan	nan	0.114552795043562	0.163671587816521	0.124067804934283	0.112445680059689	0.131755120394514	0.094185936153741	0.092510884690294	0.100777402478518	0.101644656202143	0.102957954433288
125	0.115783162367048	0.00418432759163	0.017752598488484	0.116127258838864	0.140747399313928	0.127488471849029	0.10757796522177	0.11764235080593	0.11501456368552	0.095188174117146	0.100101602333594	nan	0.110579999112795	nan	nan	nan	nan	0.11739816356425	0.170466838435879	0.126460968670286	0.111452648051038	0.132828000968454	0.101823312362981	0.093450670962296	0.102389782263674	0.106300397138262	0.106841517278219
125.5	0.115285529105359	0.00487058311946	0.020081928659883	0.11595997038444	nan	0.143906126502241	0.109638447193679	0.116751937715403	0.113658913131503	0.094662841427188	0.095996005739811	nan	0.114050547506898	nan	nan	nan	nan	0.122094895018543	0.177608804408829	0.126992061867293	0.116437286680885	0.122681632117716	0.093689312865888	0.090255227424941	0.096392564070821	0.114544438118481	0.109818511721904
126	0.115580988810255	0.005255805093698	0.021670239548975	0.128022803006563	nan	0.151626834627142	0.10704998365679	0.11962075257116	0.116090634894712	0.088510471939375	0.092847176095211	nan	0.120240798236331	nan	nan	nan	nan	0.120154140065326	0.173349508047937	0.125989921130789	0.11193721836059	0.130734349046223	0.085941225805505	0.090273962242443	0.098943467972814	0.115057457651912	0.104067093233765
126.5	0.115040309377891	0.00527974484165	0.021768945658431	0.125192185166264	nan	0.139606933395354	0.102954250574424	0.126827976194943	0.125620416419006	0.086671654342429	0.094201103397797	nan	0.121578452912434	nan	nan	nan	nan	0.117154127339598	0.175217669791556	0.125775285842542	0.104023205859317	0.138622941906995	0.087525702865056	0.096307515179081	0.098516804085533	0.106259065511459	0.098670278018249
127	0.11499511395756	0.004651275451823	0.019177699981708	0.120261504671891	nan	0.134154385459576	0.105733057774044	0.121985589213237	0.123515311369487	0.090262145643192	0.098110463061982	nan	0.114459304708236	nan	nan	nan	nan	0.11961574345258	0.171222082710743	0.126260679695322	0.107614931181674	0.135331965201849	0.095044833982146	0.094414708352098	0.09561202351395	0.113273716020516	0.103039605223563
127.5	0.117155973929947	0.004874961313562	0.020099980416618	0.130098998546486	nan	0.134620087648223	0.107459518377393	0.122825722629555	0.133396191279592	0.090954516073599	0.102385774691552	nan	0.112243651168104	nan	nan	nan	nan	0.119269256728911	0.173896510209369	0.121144988027601	0.112481165869637	0.135437709086127	0.093286356521144	0.088572773021689	0.098141512142825	0.124518406165336	0.108074392551902
128	0.117662491848419	0.005180843993902	0.021361167016707	0.129879123615081	nan	0.132637284409334	0.107124609604361	0.129745872201178	0.139687669705105	0.091800283191887	0.10294865845965	nan	0.113639571887648	nan	nan	nan	nan	0.110995692345324	0.177627975633074	0.121881490948828	0.112284662589107	0.134377820053933	0.08349313490145	0.095484770298335	0.09599743657973	0.126106360628259	0.11221243621925
128.5	0.118368049115204	0.00519964460132	0.021438683906917	0.127286734717088	nan	0.137028614997638	0.105549130463226	0.130943027142074	0.132277348357996	0.096547094150397	0.101591410280079	nan	0.115649468026602	nan	nan	nan	nan	0.110026900149343	0.183180702396613	0.126686909832345	0.111322726205352	0.130443299755946	0.085693768250262	0.095758346806968	0.097701852168878	0.122950525226401	0.119987025146467
129	0.11953065990146	0.005404025223637	0.022281366800556	0.11459120168227	nan	0.133757794257969	0.106269533551516	0.128347172508246	0.122981816088556	0.099332362669944	0.099712335869059	nan	0.11879001362299	nan	nan	nan	nan	0.115483113549501	0.189281633325262	0.126235932441545	0.110201275336934	0.134170998639605	0.091274357320112	0.096833021337641	0.103139312149174	0.147729040846445	0.113420963029511
129.5	0.118998623107682	0.005787130345886	0.023860949685305	0.107226823208705	nan	0.125753716219011	0.107675465333735	0.121345957919563	0.11444313214635	0.096075139152163	0.098470102998765	nan	0.118530261069503	nan	nan	nan	nan	0.117127696269513	0.189144569426066	0.127602891844672	0.116566980980291	0.13370845757075	0.0896180227363	0.095413408592751	0.103365970456018	0.164448826342507	0.115457793671617
130	0.118531951540668	0.005189401947573	0.02139645236363	0.116707616680215	nan	0.126259865724032	0.103471716634913	0.131477040094306	0.112207611941559	0.094846768727982	0.100022528903704	nan	0.117153225889332	nan	nan	nan	nan	0.122405003789789	0.183709231291281	0.123015115114699	0.118427933564312	0.126956702937395	0.088848897239696	0.094295079324732	0.10304532684619	0.145574676243354	0.125150786784541
130.5	0.119044993140411	0.005552578799131	0.022893868883381	0.126702732603467	nan	0.126626128886384	0.101843872361013	0.141886561570498	0.116113583507503	0.095710762768508	0.097987198483716	nan	0.121226513597718	nan	nan	nan	nan	0.116257346202279	0.175307874110236	0.122202597440975	0.112887935317355	0.133268489675258	0.084277306718668	0.095513233683525	0.097598056864579	0.161945520797869	0.115454161937843
131	0.120739566846455	0.00608423770566	0.025085954711802	0.136607931572544	nan	0.134667534841484	0.106446916336888	0.141821717843437	0.12804790880415	0.094445108226122	0.096850981895543	nan	0.12216369680424	nan	nan	nan	nan	0.106097902157291	0.180918301719122	0.126330652655979	0.117605578114459	0.137814552612116	0.082843285366571	0.088935355025573	0.095092416043391	0.16093890265094	0.11568346056635
131.5	0.121219934689668	0.005496436869257	0.022662389776486	0.135097181885738	nan	0.135764288393172	0.107226761132279	0.141200632127026	0.131238827611752	0.093351491643154	0.099844288662253	nan	0.12323362640969	nan	nan	nan	nan	0.106421127784261	0.186285454650367	0.126524367315295	0.117198460164354	0.132157137481322	0.085692429564859	0.099225662348609	0.104742058233734	0.137623142603163	0.119131886402989
132	0.12054376238383	0.005197983251683	0.021431833986882	0.129399927366069	nan	0.13070267162674	0.106437492655542	0.13895789873526	0.121909367627405	0.097475930844357	0.101692309830159	nan	0.121527069413734	nan	nan	nan	nan	0.110117327497234	0.180029305327825	0.12865232939614	0.113411654935512	0.134507134508249	0.085783000968084	0.10183578260823	0.10464610769042	0.149438754438753	0.113263657439229
132.5	0.11958123989175	0.004812325491567	0.019841726306582	0.131172973639215	nan	0.134266006442578	0.10882098637987	0.135106589234118	0.122160716626049	0.098647404335107	0.099617482986076	nan	0.121914544061365	nan	nan	nan	nan	0.11453712001998	0.171828875408037	0.126446918035202	0.111783736197788	0.133324232897007	0.087459250283005	0.094486989798298	0.101522301087157	0.141661361745884	0.11770482887477
133	0.122137835511089	0.005124984038459	0.02113085052017	0.132563244544135	nan	0.132634178791483	0.106141703369703	0.146611343728433	0.136539547905252	0.098709590236881	0.101447587496057	nan	0.115316065908955	nan	nan	nan	nan	0.118454022893892	0.179155560886811	0.1233426383738	0.109294242972898	0.129516511147714	0.094932217783504	0.096032725502694	0.108196228555028	0.147260541874303	0.12233308722806
133.5	0.124319621455552	0.005856549693994	0.024147172990014	0.137917728056999	nan	0.131344214127874	0.103126388920775	0.157663810248534	0.138528381827096	0.100527921339512	0.102367761630539	nan	0.111636315906509	nan	nan	nan	nan	0.121223645277988	0.179605982844442	0.125138375549461	0.107490613845988	0.129638503201363	0.093721148976304	0.098172963651782	0.108400724974142	0.169395867423927	0.121852838396706
134	0.121278769813642	0.005645872261449	0.0232785276827	0.134087464636835	nan	0.130888648033679	0.104734993366391	0.145097038254621	0.138943620477223	0.100149425063342	0.102327949883654	nan	0.110880840749791	nan	nan	nan	nan	0.116360642597849	0.178554380617837	0.120958274735245	0.107236380914973	0.134032413772677	0.08405856145564	0.093739968087297	0.11094737748933	0.15887061956924	0.111149256939932
134.5	0.122436903376387	0.005990540158525	0.024699629828105	0.125700043217987	nan	0.125550456600139	0.105034397108436	0.149894914965151	0.134633660905834	0.103151218238775	0.105310556231577	nan	0.112328967988921	nan	nan	nan	nan	0.11173458694467	0.186377192101301	0.123210684319191	0.108605103354776	0.131743915929584	0.091979444831463	0.092373627310092	0.109520711827309	0.171931166037417	0.114783612862348
135	0.124357976641064	0.005811371134898	0.02396089701885	0.131145428504688	nan	0.130440347839422	0.104563080254202	0.154426705635639	0.123578528492472	0.104385658690176	0.106359218568077	nan	0.112824565048665	nan	nan	nan	nan	0.114170689898322	0.181821891477767	0.127985739354528	0.115759788312146	0.135534428055689	0.097955283235552	0.099576147817877	0.110427677116248	0.177090150636015	0.110398250601667
135.5	0.12028533262397	0.005106689712002	0.020426758848008	0.124850102828816	nan	0.131307548759804	0.104943034865168	0.147854191958926	0.115275789871224	0.104622421870722	0.105299580567147	nan	0.111516196312334	nan	nan	nan	nan	0.113568895512632	0.179290733329346	0.133321630771589	0.118360475677901	0.135302912996119	0.089180858428047	0.099467898316074	0.117348620688343	nan	0.113339761853304
136	0.120668479087737	0.005165186224765	0.020660744899062	0.126009165818426	nan	0.128106543391214	0.103131007135022	0.149948631714481	0.116417737909169	0.105139924512941	0.102275974954042	nan	0.113332930248096	nan	nan	nan	nan	0.106174534499462	0.18159518945642	0.130386829523477	0.106834691963064	0.130540009449901	0.092282591387319	0.107943605595302	0.121467744893468	nan	0.129777032039722
136.5	0.12271970301225	0.005462944260184	0.021851777040737	0.130475560666637	nan	0.137237967831237	0.103015717374605	0.154845645467582	0.127173890878602	0.108923032001844	0.106398530167069	nan	0.115649166141995	nan	nan	nan	nan	0.102914110078863	0.179838051439367	0.131384075882126	0.102647874853578	0.139922206676199	0.088678405674549	0.105604195065018	0.125144787668603	nan	0.126381733340377
137	0.123130195758753	0.005576223968242	0.022304895872969	0.126450848580589	nan	0.13692954771888	0.10652277518078	0.16174260935481	0.125430901101863	0.109142833270513	0.107337312248025	nan	0.120199591846951	nan	nan	nan	nan	0.105963212861382	0.179576126403449	0.131975440325377	0.106695215050795	0.142068955900269	0.088931432954569	0.097242696094802	0.122348829206843	nan	0.1246549997989
137.5	0.122414003396913	0.005278611043653	0.021114444174611	0.122943445851092	nan	0.138377600661385	0.104353027774112	0.158455254685609	0.121440065380195	0.103192519546202	0.102763537454267	nan	0.115168835930229	nan	nan	nan	nan	0.105107790687864	0.180619644274474	0.130840776514479	0.110008846572555	0.137926972881903	0.103936263035205	0.10278161463735	0.123602479563379	nan	0.119519382297223
138	0.122067507993309	0.005181084524214	0.020724338096854	0.119181657427053	nan	0.141667557217285	0.103655943652552	0.154946234664653	0.122747990545605	0.10869498501744	0.103898561402601	nan	0.111387299443635	nan	nan	nan	nan	0.098512998103884	0.175363669826937	0.136954335572972	0.112059539372477	0.133657582373929	0.098229122893021	0.101825751674247	0.125120023607084	nan	0.127244383090873
138.5	0.121312766894266	0.005577012852183	0.022308051408733	0.120006762098463	nan	0.135806872840588	0.106012137777637	0.163219664714098	0.125895705939367	0.118704988030231	0.106632570333893	nan	0.113055222837611	nan	nan	nan	nan	0.097849626846166	0.175667733911414	0.132840037121499	0.10802338269712	0.132988671122216	0.08552458084973	0.09565338179442	0.116982198303976	nan	0.127453499984095
139	0.121743740847376	0.005473321412913	0.02189328565165	0.118863228691053	nan	0.136863728558952	0.103369930499394	0.165458907186576	0.122180293974369	0.111584070080778	0.105936933040868	nan	0.114603866263858	nan	nan	nan	nan	0.100588987055423	0.175492893049208	0.13184458422242	0.108728128389733	0.134718990876454	0.090568123727945	0.100781457568373	0.118528304753756	nan	0.129531166466229
139.5	0.121303156578078	0.005382223028859	0.021528892115436	0.123786992531127	nan	0.137400318406759	0.099092417972029	0.156126394770015	0.116827879876627	0.106479703118799	0.105674544012263	nan	0.114843206516148	nan	nan	nan	nan	0.100895725478969	0.175924121897044	0.132523728981835	0.110668551742092	0.129741003636703	0.088207822120491	0.10407785195175	0.121848290706003	nan	0.138035108108665
140	0.121518323190311	0.005564553733676	0.022258214934704	0.130059181963996	nan	0.137351026341623	0.101775163137135	0.157814102301651	0.112691747994767	0.108030052623944	0.10718911475264	nan	0.118720841461058	nan	nan	nan	nan	0.105601812513092	0.176219134936455	0.133377037096091	0.104752635594367	0.126741854770367	0.082091321590473	0.100979926890195	0.125737143689173	nan	0.136679396578259
140.5	0.122476668260376	0.005317353417254	0.021269413669017	0.129726309067702	nan	0.138138631850482	0.107006151772259	0.162146771469596	0.11029684245783	0.104711862285342	0.104224934360128	nan	0.12158269498021	nan	nan	nan	nan	0.113411091836938	0.168652520121947	0.135534805012951	0.103654794219765	0.128558388364221	0.087354659175159	0.099680478894916	0.13379651605911	nan	0.133625908497843
141	0.121969129687422	0.005019557495063	0.020078229980251	0.125726250811076	nan	0.138503453921333	0.105387658226771	0.163639576844854	0.114024015080962	0.111945658870449	0.103474841292497	nan	0.116423955941821	nan	nan	nan	nan	0.106966481455052	0.162802006585486	0.134357081779797	0.107469510570891	0.128504961809074	0.086003311914639	0.1060089280037	0.129790852640167	nan	0.132446658937599
141.5	0.124072786813947	0.005246676202416	0.020986704809664	0.122946064679162	nan	0.132359379632943	0.103419951328941	0.166752535345952	0.118939301229748	0.117072715677586	0.108623131318396	nan	0.111800139057747	nan	nan	nan	nan	0.102786851315577	0.168841033468345	0.134677828347253	0.108959751490948	0.128145527860008	0.089705570439604	0.112500113078828	0.138421553734775	nan	0.143285927831294
142	0.125220915990662	0.005475994572591	0.021903978290364	0.127582661080801	nan	0.1305705838819	0.103386301082716	0.165515044127479	0.123224529877362	0.107005782594338	0.108546942899483	nan	0.119712725743271	nan	nan	nan	nan	0.108286353487571	0.172999894367506	0.132602467708629	0.105614780222369	0.135173643718407	0.091195310132221	0.107646030863658	0.140775091179763	nan	0.148917428873774
142.5	0.125247987932322	0.005328731399789	0.021314925599157	0.123755450722405	nan	0.144666490890519	0.104718793404344	0.160598234552508	0.126088003908574	0.106699884423976	0.104610903907184	nan	0.121657633697618	nan	nan	nan	nan	0.122223771933738	0.168903678861585	0.131286300538544	0.104276726288751	0.141818014831574	0.086085302712319	0.107625852060637	0.130077851117937	nan	0.144122900997268
143	0.125342071465029	0.005415204059059	0.021660816236237	0.127648526763477	nan	0.140454134434422	0.105146971126243	0.168786420818964	0.116900279217573	0.113625406624781	0.109240471694487	nan	0.115450985487856	nan	nan	nan	nan	0.12144382715313	0.170492727382345	0.126999882428267	0.107879664247618	0.138783690312211	0.085466774794004	0.106496411225286	0.131920869840938	nan	0.144078171353884
143.5	0.123353321330677	0.006049222761271	0.024196891045083	0.128535677640724	nan	0.133798071623773	0.102389689540442	0.177078378477223	0.110360325168423	0.112259083663152	0.113135961821105	nan	0.113696571577868	nan	nan	nan	nan	0.107120400559857	0.172240551926585	0.13210327194574	0.105431235455002	0.136989531326956	0.080337167985242	0.101149677392845	0.126789069852576	nan	0.143591796663996
144	0.124523436459263	0.005644910356927	0.022579641427708	0.125039916430739	nan	0.141027181485926	0.105300774728639	0.170879480691954	0.113914282022182	0.112310669495613	0.107964680895455	nan	0.124475854816775	nan	nan	nan	nan	0.109444804418356	0.166459167786563	0.134140818540507	0.106806701718535	0.138940917377284	0.080824953682342	0.105123902212586	0.128852238376397	nan	0.145392075127623
144.5	0.124051658736121	0.005869811721734	0.023479246886938	0.122446267422477	nan	0.139387414635698	0.108355772494451	0.169295080485588	0.114020377600083	0.105230376992015	0.09867446310963	nan	0.122687043856177	nan	nan	nan	nan	0.11387851900405	0.168278726244011	0.128335735589798	0.107759525411203	0.137491544311673	0.081228192471307	0.10257021701357	0.138514626955275	nan	0.150724314917057
145	0.123482598865331	0.005795949818659	0.023183799274636	0.11867691938361	nan	0.139521941718447	0.106980443724323	0.166177539916366	0.110934748085885	0.10838784608529	0.099042966636706	nan	0.118459167319683	nan	nan	nan	nan	0.111456651620366	0.168769934354127	0.128067369352131	0.103903072231154	0.135517578838739	0.084333108534836	0.104719699123198	0.145359154321241	nan	0.148896039464521
145.5	0.126287576030055	0.005265554406885	0.021062217627542	0.128991793746274	nan	0.142064843732527	0.108904212994534	0.16172220839563	0.11418161035701	0.111851518547342	0.105500836577802	nan	0.120597886794319	nan	nan	nan	nan	0.110759615371646	0.168951833133842	0.126276458445518	0.109984127763142	0.135055727216541	0.090149226420225	0.113886999061466	0.146546029149009	nan	0.151463864804105
146	0.127850517535703	0.005885041963522	0.023540167854086	0.128481513047939	nan	0.145251387851066	0.110502354228166	0.163976722986757	0.115668185068754	0.112049733713298	0.106756687817497	nan	0.114834670095415	nan	nan	nan	nan	0.11346010132459	0.171745058135608	0.129515042744828	0.109035148239583	0.134319229385871	0.090817718983933	0.10771240346139	0.150590002255412	nan	0.168742838766852
146.5	0.128388029820739	0.006142916597057	0.023791413677542	0.12145925899689	nan	0.145037217435276	0.10684153113333	0.163285680462393	0.119646375846525	0.109765685052066	0.107876578285971	nan	0.114286574547198	nan	nan	nan	nan	0.111253529677421	0.168624701176866	0.132348267755173	0.104800135732047	0.134120354577154	0.095043830253962	nan	0.145947233963798	nan	0.173871522235747
147	0.127569146258435	0.005571136885019	0.021576920375122	0.119811401050667	nan	0.144003434434182	0.103684885082635	0.159840637361194	0.120949310358151	0.104768514627332	0.108502628834422	nan	0.114761397530516	nan	nan	nan	nan	0.125612655241797	0.162906248119777	0.134468469667062	0.102193114796508	0.130867332766376	0.100171361994085	nan	0.142391801685617	nan	0.16617314658464
147.5	0.128467267130951	0.006156166111978	0.023842728828178	0.115591029274198	nan	0.144953376076108	0.104001502391171	0.168338298902954	0.121606952545838	0.106578597599919	0.106713543789062	nan	0.111378948931403	nan	nan	nan	nan	0.130009486101564	0.157372311458119	0.135226023932766	0.100958030388443	0.132323790938257	0.097923389344457	nan	0.146405697111003	nan	0.17609529530996
148	0.128995187980244	0.006261952085509	0.024252436141925	0.117999531292997	nan	0.143694060353907	0.10659956902876	0.174350820585691	0.13095482653643	0.107515122890331	0.108537938593447	nan	0.110111037844394	nan	nan	nan	nan	0.119588763696011	0.159316747459606	0.13328740791592	0.108272002960315	0.142214388438755	0.088179885710926	nan	0.141669234996674	nan	0.171631669379742
148.5	0.128528314073549	0.005939042297104	0.023001811909104	0.127452724867914	nan	0.135579193426383	0.103730943821251	0.167619387155398	0.128308685330673	0.104467450378563	0.109884121353929	nan	0.118628897662005	nan	nan	nan	nan	0.130943657481933	0.157464838810331	0.134545071100155	0.110401994436309	0.139239115857854	0.082000167607048	nan	0.136473130417591	nan	0.169713645469444
149	0.128941397755856	0.006096672889887	0.023612312569808	0.118180497296302	nan	0.140960513912543	0.104854830988674	0.156100351925574	0.123185460258811	0.108415599324255	0.108331488706079	nan	0.117836258348568	nan	nan	nan	nan	0.146351789825062	0.148624265608114	0.135661983688355	0.111143868269039	0.133603043888671	0.084958841044344	nan	0.139093252004014	nan	0.185760319005294
