# Supplementary material for: Stochastic pulsing of gene expression enables the generation of spatial patterns in Bacillus subtilis biofilms
Source: Nat Commun. 2020 Feb 19;11:950. doi: 10.1038/s41467-020-14431-9 (PMC7031267; doi:10.1038/s41467-020-14431-9)
Supplement: Supplementary file 7 — Source Data [file 41467_2020_14431_MOESM7_ESM.zip › source_data/figure5_a_spores.tsv]

distance_from_top_of_biofilm	image_1_fraction_spores	image_7_fraction_spores	image_8_fraction_spores	image_9_fraction_spores	image_14_fraction_spores	image_15_fraction_spores	image_16_fraction_spores	image_22_fraction_spores	image_23_fraction_spores	image_24_fraction_spores	image_25_fraction_spores
3	0.081076899272784	0.127709307267318	0.292091072498502	0.4116122343183	0.245231607629428	0.39078947368421	0.235209695423377	0.075515764889062	0.064069037656904	0.092211055276382	0.171370143149284
3.25	0.08223944330223	0.128381279519107	0.293119127008184	0.423303046499198	0.240777666999003	0.386831275720165	0.240267144486073	0.080143540669857	0.065966612816371	0.093282636248416	0.17487684729064
3.5	0.086886304909561	0.130482216888501	0.302799756542909	0.421487603305785	0.243318910664291	0.377873563218391	0.240765391014975	0.08278955954323	0.069060016442861	0.093268242548818	0.17277913610432
3.75	0.087283425956195	0.131573157315732	0.293663060278207	0.426373626373626	0.246536685479733	0.380607814761216	0.243734230445753	0.082074316047366	0.067356064840693	0.095816115702479	0.168280871670702
4	0.087364016736402	0.133540372670807	0.287008119925047	0.431015452538631	0.251095643207012	0.374436090225564	0.245940460081191	0.078947368421053	0.070893371757925	0.092823712948518	0.175232699312019
4.25	0.090924369747899	0.1375306988167	0.289137877373171	0.423634336677815	0.252645161290323	0.388305847076462	0.244285226885022	0.083228247162673	0.069658991547654	0.09737532808399	0.170316301703163
4.5	0.090140368679182	0.136383928571429	0.290171606864275	0.40561797752809	0.25732054936512	0.380517503805175	0.251207729468599	0.084981068573833	0.071174377224199	0.096143687268885	0.17018732562774
4.75	0.093157181571816	0.137320788530466	0.289290240811153	0.408220720720721	0.255379828882551	0.402225755166932	0.254181755475082	0.084291187739464	0.071623672230653	0.092073658927142	0.169370795409577
5	0.095018764926646	0.138527166591828	0.287567225561531	0.408220720720721	0.256423566052427	0.405186385737439	0.253326421289096	0.082976903336185	0.073835784313726	0.09535192563081	0.162809257781325
5.25	0.092608620391207	0.144439421338156	0.29340937896071	0.410067873303167	0.262363352420614	0.405144694533762	0.250822226068894	0.081115879828326	0.077562326869806	0.09553450608931	0.165279429250892
5.5	0.09208910717418	0.141336353340883	0.295253164556962	0.411267605633803	0.257520746887967	0.414239482200647	0.251819757365685	0.079036348267118	0.07494512386328	0.094197031039136	0.173433188805676
5.75	0.09180965858836	0.145143114717151	0.300899165061015	0.414690572585309	0.259048603929679	0.423014586709887	0.249782873024144	0.080425531914894	0.07510255601136	0.097135061391542	0.176586519511234
6	0.092231287690671	0.143592037575487	0.309636650868878	0.408233276157804	0.260778677815521	0.422950819672131	0.250484410780342	0.086053412462908	0.074748743718593	0.101196953210011	0.176218323586745
6.25	0.090909090909091	0.143398751115076	0.302677165354331	0.414564220183486	0.260621761658031	0.415973377703827	0.247281655559453	0.08153078202995	0.080543272267846	0.102399553571429	0.181853582554517
6.5	0.090958605664488	0.142697632871818	0.298766993360733	0.421902017291066	0.258540372670807	0.404399323181049	0.241679735145496	0.079916317991632	0.079531051964512	0.108658743633277	0.184998056743101
6.75	0.090959206174201	0.140252138676272	0.295641187618446	0.422438465941614	0.258241758241758	0.384219554030875	0.242143854748603	0.080550918196995	0.080814508431435	0.111711199545196	0.189337514700118
7	0.0873804267844	0.135725429017161	0.298019490726187	0.415456130156886	0.261885999474652	0.379661016949153	0.244768770880956	0.084166666666667	0.077117572692794	0.107794842074761	0.194617784711388
7.25	0.088472834067548	0.132753235162874	0.291863022306001	0.412543153049482	0.258483563096501	0.3719723183391	0.243499648629656	0.080956375838926	0.076483655982228	0.106912712360867	0.196357878068092
7.5	0.087877671333825	0.136657022034276	0.286571879936809	0.41289592760181	0.260452729693742	0.372583479789104	0.243759957514604	0.083404255319149	0.080901015228426	0.110977804439112	0.188747007182761
7.75	0.088251618871415	0.136992414100848	0.286794831389852	0.410385259631491	0.257773053414829	0.351351351351351	0.238668555240793	0.083791790097334	0.081878768644875	0.108313106796117	0.189092356687898
8	0.089619118745332	0.136322869955157	0.279786230745049	0.411931818181818	0.253913504908464	0.335701598579041	0.236568610181434	0.081953290870488	0.08287825248956	0.105574587355964	0.187774670395525
8.25	0.091282434198245	0.133348375451264	0.280586766541823	0.409679234665166	0.2494617868676	0.346289752650177	0.237586759209824	0.084598698481562	0.075549888428435	0.106423173803526	0.192417448022829
8.5	0.089188682780588	0.134229717411121	0.27858040201005	0.406267487409065	0.248387096774194	0.34954954954955	0.238434163701068	0.081703607127336	0.072616762635957	0.103393593403108	0.192982456140351
8.75	0.090084985835694	0.135331516802906	0.28398133748056	0.407946278679351	0.250267094017094	0.350813743218806	0.23402356301321	0.084342560553633	0.074121817595875	0.102860816457731	0.185708518368995
9	0.092983456930976	0.140318906605923	0.28006230529595	0.410284463894967	0.244760881246642	0.33879781420765	0.232962697274032	0.08092738407699	0.076027175671304	0.104098893949252	0.181744421906694
9.25	0.092667049588359	0.140764476997024	0.283452343992549	0.416118421052632	0.246936600958977	0.339823008849558	0.235294117647059	0.082478823004904	0.076036866359447	0.101157024793388	0.178126256533977
9.5	0.0944669365722	0.139202581239917	0.278789749922816	0.414980863860033	0.245927903871829	0.346428571428571	0.237787356321839	0.082556591211718	0.069782751810402	0.095015055202409	0.179044560417503
9.75	0.096705010723338	0.14187643020595	0.278869778869779	0.406284454244763	0.244700831768178	0.346760070052539	0.240831074977416	0.083333333333333	0.069205298013245	0.094947439810105	0.18578352180937
10	0.095815408682049	0.143118845889627	0.281846153846154	0.397282608695652	0.241332975006719	0.352313167259786	0.234888364494464	0.082993197278912	0.067061143984221	0.095980595980596	0.187015108207432
10.25	0.095990519454869	0.145168641750228	0.283410852713178	0.392178164041282	0.247268851585398	0.322404371584699	0.234729019394598	0.082882882882883	0.073089700996678	0.08852344296711	0.183870967741935
10.5	0.096525858665614	0.14275987290059	0.278549848942598	0.392253136933988	0.244479914870976	0.320652173913043	0.229463307776561	0.084386281588448	0.078588078588079	0.088214285714286	0.184991974317817
10.75	0.099142230201476	0.143899657924743	0.275196137598069	0.386165577342048	0.24429347826087	0.310909090909091	0.230223677032188	0.086739327883742	0.076744186046512	0.091536505630222	0.195722356739306
11	0.101831354397263	0.1481650330522	0.269788519637462	0.388312397596942	0.248057862309135	0.320214669051878	0.225004536381782	0.087505638249887	0.077956989247312	0.087847730600293	0.203225806451613
11.25	0.102086287218959	0.145582557347263	0.269357249626308	0.382078064870808	0.247103206682835	0.321033210332103	0.224556915768317	0.091589608102158	0.077631578947369	0.091614333210196	0.209198209198209
11.5	0.098330618892508	0.147526100771675	0.267476303317535	0.379578246392897	0.246966837422486	0.304504504504504	0.225086853172426	0.085587583148559	0.08322454308094	0.09652076318743	0.208943089430894
11.75	0.098259979529171	0.138799076212471	0.263265904426854	0.386651958080529	0.247270742358079	0.309701492537313	0.221859114015977	0.081577767817122	0.082790091264668	0.096761757902853	0.203963666391412
12	0.099334995843724	0.137177400604511	0.261737089201878	0.385896724042199	0.249524327262843	0.315196998123827	0.224392915829834	0.074699866607381	0.081572960675983	0.098130841121495	0.2002442002442
12.25	0.10146750524109	0.137778810408922	0.261855670103093	0.393722466960352	0.243191196698762	0.326454033771107	0.223621759766338	0.070918822479929	0.077591757887959	0.099767080745342	0.199510403916769
12.5	0.101461554755348	0.137923094635045	0.265597147950089	0.396061269146608	0.244297884034075	0.334615384615385	0.225484764542936	0.06875	0.074951953875721	0.101494885916601	0.200249791840133
12.75	0.09855257556407	0.133901820696013	0.262780269058296	0.390835579514825	0.248047401023431	0.331395348837209	0.222056909057095	0.064894096439838	0.076041998090996	0.098670962545308	0.192821368948247
13	0.096178617432374	0.128163074039363	0.271781147784716	0.39622641509434	0.244305856832972	0.334630350194552	0.224455920324603	0.065492321589883	0.072171446580523	0.098320360507989	0.193723849372385
13.25	0.09855820959759	0.130974695407685	0.26704376302471	0.388019427954668	0.244842562432139	0.332038834951456	0.222997795738428	0.062443026435734	0.069715382155421	0.095878889823381	0.187629721876297
13.5	0.102391304347826	0.130985915492958	0.269898264512268	0.374468085106383	0.245277853818779	0.345703125	0.218085106382979	0.0646492434663	0.06741935483871	0.091866835229667	0.191639072847682
13.75	0.101058086806305	0.133909792007478	0.270889894419306	0.372278279341476	0.247414262384322	0.344357976653696	0.214961945424169	0.06456043956044	0.0650274991912	0.09727463312369	0.186161449752883
14	0.100108108108108	0.133052237057859	0.267894895801872	0.376321353065539	0.246806197336233	0.347408829174664	0.215222612229817	0.072979214780601	0.064588688946016	0.098494623655914	0.191176470588235
14.25	0.095351867940921	0.129647283126787	0.264415894831192	0.362860192102455	0.247686445291236	0.338582677165354	0.21395521006848	0.07635009310987	0.068137573004543	0.104529616724739	0.192421052631579
14.5	0.097197898423818	0.130098962104755	0.256198347107438	0.362242199894236	0.245973245973246	0.329566854990584	0.211169921518525	0.078751164958062	0.063898799870256	0.101128472222222	0.186840995360607
14.75	0.100834797891037	0.131541046567451	0.255997659449971	0.362520021356113	0.24216602528862	0.332075471698113	0.211822660098522	0.07803738317757	0.061708346865866	0.099349240780911	0.183638687686408
15	0.09844672938088	0.132359980852082	0.248684979544126	0.352502662406816	0.240771349862259	0.347490347490347	0.208538587848933	0.078044193700047	0.060684312459651	0.100309323906319	0.180383795309168
15.25	0.09653191959355	0.128868471953578	0.243724460011675	0.356921487603306	0.23626220362622	0.340304182509506	0.206505847953216	0.079792256846081	0.061603650586702	0.10017652250662	0.181228373702422
15.5	0.096438840964388	0.129071760960078	0.244489559164733	0.368421052631579	0.235539488320356	0.333333333333333	0.206406989443029	0.084125475285171	0.060615989515072	0.102656461053579	0.178743961352657
15.75	0.098787606645712	0.125728155339806	0.245745601384482	0.357179619145651	0.233875490745934	0.320754716981132	0.205866278010567	0.082979726544083	0.060466644758462	0.094784580498866	0.179611650485437
16	0.097806624888093	0.124307395808239	0.238639611317519	0.349948078920042	0.232027065125458	0.298651252408478	0.203585147247119	0.07725321888412	0.058609271523179	0.094432071269488	0.180052956751986
16.25	0.099042955708881	0.122291766971594	0.235594663638944	0.354475703324808	0.229202037351443	0.300934579439252	0.19403803950256	0.072718631178707	0.058528428093646	0.091969493046209	0.178507194244604
16.5	0.096291331546023	0.124485347541778	0.240708976558033	0.348657024793388	0.23039496279336	0.292910447761194	0.193554294085332	0.070033349213911	0.062291805463025	0.091284403669725	0.185888738127544
16.75	0.093044061731156	0.128467153284672	0.236819108651325	0.353182751540041	0.230215827338129	0.295620437956204	0.194525547445255	0.071904761904762	0.059575900370246	0.090659340659341	0.187415119963784
17	0.096266306792623	0.125550660792952	0.233870967741935	0.347848360655738	0.228646135967461	0.271739130434783	0.190773754824481	0.073480923221856	0.062287270251872	0.090252707581228	0.185505925250684
17.25	0.09608938547486	0.128186453022578	0.235784032165422	0.339760291818655	0.227298686464877	0.276556776556777	0.191851851851852	0.069230769230769	0.061391541609823	0.090909090909091	0.188392445877476
17.5	0.096166629736317	0.124606823130898	0.233457462045259	0.342323651452282	0.229214123006834	0.260147601476015	0.193355729749907	0.065393794749403	0.059777102330294	0.084494382022472	0.191881918819188
17.75	0.093289328932893	0.122528679521601	0.233076263924593	0.345132743362832	0.230213749277874	0.260714285714286	0.195788695973402	0.069113441372736	0.060379918588874	0.086050724637681	0.193176579068695
18	0.096382884869872	0.120813693872488	0.23394495412844	0.336099585062241	0.232235701906412	0.253521126760563	0.194342395297575	0.068235294117647	0.061757719714964	0.078082191780822	0.184722222222222
18.25	0.097321428571429	0.123876123876124	0.23757225433526	0.330696202531646	0.233265720081136	0.25	0.203418168307635	0.071295433364399	0.057854019508914	0.074702108157654	0.182633317602643
18.5	0.096688152922872	0.116967871485944	0.229721900347625	0.324763903462749	0.233457462045259	0.256993006993007	0.201824613665984	0.075919888216116	0.054539295392954	0.072878228782288	0.178739416745061
18.75	0.098324514991182	0.112581128307539	0.233751425313569	0.311170212765957	0.231548480463097	0.252613240418118	0.198360961072826	0.073866292660122	0.054989816700611	0.072853828306265	0.183984747378456
19	0.096338273757629	0.113958696193083	0.237214677838775	0.311605723370429	0.231452305929533	0.256896551724138	0.201896263245956	0.071293673276676	0.055536626916525	0.07013469577334	0.180319922443044
19.25	0.094789842381786	0.111810627046084	0.237735849056604	0.307529162248144	0.229831688914684	0.244718309859155	0.200699043414275	0.073317865429234	0.059119919381928	0.067039106145251	0.173681664247702
19.5	0.096263736263736	0.10853689247041	0.235052754982415	0.305002689618074	0.224679860302678	0.261245674740484	0.19557667702431	0.076675849403122	0.059044368600683	0.072029934518241	0.16240157480315
19.75	0.096052631578947	0.111981799797776	0.228663919952913	0.303358613217768	0.222158438576349	0.280141843971631	0.196821289964886	0.072760345611642	0.058350100603622	0.071595694899392	0.16008004002001
20	0.093353738522081	0.1105	0.227245862884161	0.308688613059903	0.217818918137113	0.290909090909091	0.202400738688827	0.073509015256588	0.056921522398114	0.072615092548647	0.163070747616658
20.25	0.092968583030562	0.102937546284868	0.226797970754998	0.307817589576547	0.214715144574864	0.28494623655914	0.198326055312955	0.076814326107446	0.055257870060281	0.074820143884892	0.170074812967581
20.5	0.096615252784919	0.105068897637795	0.23109243697479	0.310883620689655	0.21042026482441	0.27962962962963	0.19773805180591	0.072198781059541	0.059279218592119	0.076009501187649	0.168778509883426
20.75	0.094981692870989	0.106346058502727	0.223451989231229	0.316995205114544	0.211852275980532	0.279245283018868	0.197188241738178	0.07038948850305	0.061703554661301	0.071090047393365	0.161455663762173
21	0.09527972027972	0.104752425976611	0.216216216216216	0.315962698848053	0.210829493087558	0.273584905660377	0.193713450292398	0.066384180790961	0.058744993324433	0.072428778367938	0.156552779194289
21.25	0.097795241213709	0.10655737704918	0.215182307232516	0.31549917264203	0.210874568469505	0.272394881170018	0.195005508630187	0.062558795860771	0.056787634408602	0.070977151191055	0.157813305827746
21.5	0.095714596475963	0.104300543746911	0.215926036385326	0.309160305343511	0.209093541847669	0.267657992565056	0.196237550719292	0.058238636363636	0.055370246831221	0.066829268292683	0.16632548618219
21.75	0.095185995623632	0.099950273495773	0.216606498194946	0.304844855743059	0.209705372616984	0.262081784386617	0.192300607846749	0.057977958792525	0.055349308133648	0.062685093780849	0.167009249743063
22	0.092718128143451	0.101109430156329	0.220216606498195	0.303659202621518	0.20605887396399	0.257769652650823	0.188529139685476	0.058095238095238	0.056043214044565	0.065346534653465	0.16266944734098
22.25	0.090444444444445	0.106308117617492	0.219374068554396	0.304700162074554	0.20876585928489	0.257407407407407	0.188556566970091	0.054168629298163	0.057868020304569	0.060409385921118	0.154531168150864
22.5	0.088065661047028	0.108706592853548	0.222453222453222	0.303421200224341	0.20569436374201	0.262773722627737	0.186450064611409	0.057894736842105	0.056256392771906	0.062155388471178	0.152185360716166
22.75	0.087536103088203	0.103570524183338	0.225670382645375	0.294050991501416	0.202328966521106	0.265454545454545	0.179648473635523	0.058429118773946	0.052416609938734	0.063271604938272	0.156821745948772
23	0.088196577446248	0.103951673798137	0.224773413897281	0.295867768595041	0.20186970493719	0.263351749539595	0.182452276064611	0.061865635572741	0.050408719346049	0.062404092071611	0.161341853035144
23.25	0.086755985064793	0.102963335007534	0.22709404293922	0.294573643410853	0.202659728245158	0.26605504587156	0.17896884272997	0.063725490196079	0.047619047619048	0.065183652353854	0.157866666666667
23.5	0.085045283852441	0.107	0.221889055472264	0.289620535714286	0.205941736371503	0.267272727272727	0.17375366568915	0.065508684863524	0.049712546499831	0.064976228209192	0.154555314533623
23.75	0.086338797814208	0.108712026110972	0.221017765733213	0.285871964679912	0.202549985511446	0.258467023172906	0.171903544026306	0.070471464019851	0.048392671966817	0.069037656903766	0.156215621562156
24	0.089398907103825	0.106041923551171	0.214307458143075	0.286108048511577	0.205351948807446	0.257894736842105	0.166909620991254	0.069651741293532	0.047169811320755	0.0702924576706	0.155543298400441
24.25	0.095549738219895	0.102457002457002	0.21020282728949	0.280555555555556	0.204805156753589	0.250447227191413	0.167123788626806	0.068554396423249	0.044671122054168	0.072122762148338	0.150881057268723
24.5	0.093380096448926	0.09990133201776	0.206223306894448	0.276107162383816	0.209582598471487	0.239285714285714	0.168198529411765	0.065206570433051	0.041841004184101	0.068542199488491	0.149889380530973
24.75	0.094954835866931	0.099070450097847	0.204775022956841	0.273829201101928	0.209800469483568	0.231464737793852	0.174080882352941	0.064954682779456	0.040587823652904	0.071902090770015	0.146518105849582
25	0.095646437994723	0.09699655342196	0.208602150537634	0.27759009009009	0.21117285756069	0.230357142857143	0.168826291079812	0.063284781516826	0.041811846689896	0.074303405572756	0.144854586129754
25.25	0.096409574468085	0.091693369484841	0.20253164556962	0.280867630700779	0.213906894519741	0.237749546279492	0.16663560111836	0.059619238476954	0.045029442327676	0.072642967542504	0.144230769230769
25.5	0.096312849162011	0.089396573131363	0.200757575757576	0.279910962715637	0.214117647058824	0.22040072859745	0.169998131888661	0.054054054054054	0.041987403778866	0.070522577371893	0.135089686098655
25.75	0.097329108193753	0.093526950529166	0.196220472440945	0.284824462061155	0.215812591508053	0.203296703296703	0.166979714500376	0.051776649746193	0.042405283281196	0.0665626625065	0.133107727016356
26	0.099458728010826	0.094466600199402	0.197604790419162	0.28229937393284	0.216494845360825	0.204502814258912	0.170152628603731	0.047907211296016	0.042693509198195	0.066176470588235	0.129050596930074
26.25	0.095618439068918	0.095658758202928	0.195448877805486	0.276157804459691	0.213722627737226	0.213754646840149	0.168674698795181	0.052151898734177	0.043582704186685	0.062726801451529	0.132687927107062
26.5	0.096803652968037	0.095047523761881	0.191014765944078	0.274843838727995	0.205686103858428	0.224452554744526	0.165848129958444	0.050658561296859	0.043732782369146	0.063458487572713	0.126984126984127
26.75	0.094093406593407	0.094150138086869	0.187857596948506	0.272727272727273	0.202023121387283	0.224561403508772	0.165033911077619	0.047010730710271	0.044630404463041	0.058448459086079	0.123050259965338
27	0.09145915755178	0.0955	0.186271350306155	0.259073143495254	0.198777648428405	0.217550274223035	0.165043087298614	0.047784967645595	0.046709129511677	0.060494476591268	0.117269544924154
27.25	0.087699053773367	0.098479182248816	0.184719535783366	0.253672316384181	0.199010765202211	0.202185792349727	0.161786786786787	0.049624060150376	0.041785714285714	0.057610993657505	0.115916955017301
27.5	0.087771428571429	0.098570353649361	0.186359269932757	0.252357182473655	0.194323776426296	0.212727272727273	0.157514725441763	0.052920619071393	0.042293906810036	0.058855002675227	0.116470588235294
27.75	0.0865099292399	0.091023069207623	0.188655194391332	0.24958310172318	0.188147295742232	0.225454545454545	0.158344408581735	0.049800796812749	0.042628774422735	0.057864281956865	0.113396004700353
28	0.087476979742173	0.091568676507381	0.187974683544304	0.248057713651498	0.18827249209543	0.222826086956522	0.154641148325359	0.051680883090818	0.041012838801712	0.053684210526316	0.110590988882387
28.25	0.087783635113454	0.092832254853161	0.191427650660651	0.247353760445682	0.188181296615032	0.216998191681736	0.149520153550864	0.049720953830543	0.042975803539184	0.050537634408602	0.109458655562165
28.5	0.087566076763962	0.093343343343343	0.188461538461538	0.246613995485327	0.191037058316576	0.205223880597015	0.150663844525688	0.04879301489471	0.042584434654919	0.052659574468085	0.107978404319136
28.75	0.090244459675577	0.094492167761496	0.187738246505718	0.246871444823663	0.19411932629175	0.201941747572815	0.147515527950311	0.04989816700611	0.042728904847397	0.058257616247996	0.107057416267943
29	0.091326296466269	0.092072252885098	0.185243825205827	0.248150256118384	0.19327731092437	0.206959706959707	0.144762272902976	0.05130890052356	0.040497335701599	0.053709856035438	0.112567004169148
29.25	0.093001841620626	0.090564128509993	0.193845177664975	0.248325892857143	0.190087299352295	0.207792207792208	0.146078242435922	0.051948051948052	0.038502296008478	0.054099274958171	0.110226576852419
29.5	0.09375	0.090110441767068	0.185936015204308	0.247329960652052	0.19209197980931	0.20377358490566	0.147540983606557	0.049376299376299	0.037809187279152	0.055432372505543	0.103575832305795
29.75	0.091290172333489	0.090747782002535	0.187519797275895	0.245753114382786	0.195336934887688	0.206896551724138	0.151937984496124	0.047420531526837	0.03535176758838	0.056519306099608	0.100625
30	0.086134453781513	0.087142139628328	0.186615186615187	0.246849942726231	0.192808607021518	0.199261992619926	0.154609101516919	0.047199170124481	0.03778866340098	0.055875576036866	0.103229892336922
30.25	0.086966551326413	0.085387547649301	0.186283891547049	0.250141803743619	0.190096755833808	0.201107011070111	0.156170296252698	0.04304979253112	0.035364145658263	0.059848925043579	0.098726114649682
30.5	0.088791512915129	0.077997967479675	0.18559377027904	0.248450704225352	0.190850406960427	0.195167286245353	0.15491851560966	0.044783715012723	0.034743722050224	0.05597667638484	0.099674267100977
30.75	0.085448195576252	0.077620967741936	0.184595385115372	0.251126126126126	0.185730464326161	0.189239332096475	0.154677672955975	0.043588443993918	0.03205791106515	0.051635111876076	0.09185667752443
31	0.084234752589183	0.077800304105423	0.190074602659747	0.247619047619048	0.188765326489877	0.198095238095238	0.155573216769322	0.040588533739219	0.030945757997218	0.050251256281407	0.083278255122274
31.25	0.084717996723613	0.079365079365079	0.184150698278662	0.240666283744974	0.18824194460147	0.207619047619048	0.155175879396985	0.041834677419355	0.033851468048359	0.049859943977591	0.082781456953642
31.5	0.086491513601488	0.075914249684742	0.19448051948052	0.232544720138488	0.184172661870504	0.197026022304833	0.152147971360382	0.045177664974619	0.033183546491531	0.050809603573423	0.088582677165354
31.75	0.086672879776328	0.075452716297787	0.188575137942227	0.229891614375356	0.179164281625644	0.185661764705882	0.145666131621188	0.044943820224719	0.034859154929578	0.050505050505051	0.084424083769634
32	0.090844738084002	0.075946151892304	0.191896272285251	0.227453204764606	0.182544209925841	0.192015209125475	0.143086172344689	0.045267489711934	0.033540802213001	0.050300710770913	0.082731451083388
32.25	0.092579336673825	0.075452459852154	0.185985592665357	0.22400919012062	0.186152099886493	0.18111753371869	0.142970927917164	0.04830421377184	0.031207133058985	0.052803483941209	0.081116158338741
32.5	0.090778097982709	0.079726651480638	0.18642416368951	0.217985202048947	0.182758620689655	0.191570881226054	0.139698492462312	0.047017189079879	0.029129540781357	0.054384017758047	0.078557630392788
32.75	0.091989541240789	0.079858478645439	0.186120882635114	0.214001138303927	0.184921763869132	0.191489361702128	0.138538538538539	0.046115288220551	0.029871483153873	0.057627118644068	0.080437580437581
33	0.091696750902527	0.078073510773131	0.181499202551834	0.213272830402723	0.180500284252416	0.174664107485605	0.140571885622875	0.046945986875316	0.029665401862711	0.058352402745996	0.080976863753213
33.25	0.091233920914721	0.071775223499362	0.17784911717496	0.214695752009185	0.182331357606548	0.16	0.1375249500998	0.045500505561173	0.029350828729282	0.062173155142359	0.07741935483871
33.5	0.089423076923077	0.072246247774103	0.172053542278812	0.218443804034582	0.182555213866369	0.16468253968254	0.136636036755893	0.041144004014049	0.028066528066528	0.062867215041128	0.075178224238497
33.75	0.089527027027027	0.072839189535778	0.171916010498688	0.216943331425301	0.186973610331275	0.161290322580645	0.137459807073955	0.040594059405941	0.029371112646856	0.065308568004793	0.079922027290448
34	0.08508604206501	0.077140653124197	0.169934640522876	0.213836477987421	0.187094956325726	0.165354330708661	0.138299980186249	0.039764359351988	0.028099754127151	0.071295722256665	0.082785808147175
34.25	0.081563706563707	0.076493011435832	0.173389720234223	0.212018140589569	0.186944444444444	0.172480620155039	0.134840372793972	0.038461538461539	0.030141843971631	0.067457838850718	0.080936454849498
34.5	0.081367356764564	0.075070458621573	0.174582377988863	0.209065155807365	0.186117256637168	0.172815533980583	0.134862566739173	0.038941587618572	0.032397408207344	0.063511830635118	0.081591368846932
34.75	0.084803092534429	0.07288705091755	0.171117705242334	0.217718587145339	0.187482299631832	0.175238095238095	0.133148404993065	0.039940089865202	0.032628182144138	0.058823529411765	0.075932203389831
35	0.085380685964486	0.073813249869588	0.166722240746916	0.218001168907072	0.196266968325792	0.179245283018868	0.129383792351892	0.037735849056604	0.033513513513514	0.059343434343434	0.079429735234216
35.25	0.082378747258104	0.078308535630384	0.164026402640264	0.212888377445339	0.195065978198508	0.186180422264875	0.132083000798085	0.03520782396088	0.031872509960159	0.055625	0.084345479082321
35.5	0.080019516955355	0.078565779066702	0.160813915326551	0.218767990788716	0.197720797720798	0.191729323308271	0.134550506052788	0.034063260340633	0.033477321814255	0.055766793409379	0.086101694915254
35.75	0.083171206225681	0.079148041020247	0.160949868073879	0.221254355400697	0.194570135746606	0.200764818355641	0.132558597597006	0.034516765285996	0.030993943712148	0.053382991930478	0.083389830508475
36	0.0810546875	0.077327722251447	0.1617742987606	0.223261250730567	0.190152801358234	0.18664047151277	0.132132132132132	0.033082706766917	0.03325079589671	0.048088779284834	0.078965282505106
36.25	0.082439024390244	0.078996036988111	0.158560311284047	0.221762270845653	0.188289322617681	0.195171026156942	0.13392141138733	0.030668677727501	0.032178217821782	0.048537647790915	0.078167115902965
36.5	0.089512195121951	0.079692877945459	0.158461036843821	0.222956730769231	0.190435033131662	0.183632734530938	0.134869739478958	0.030257936507937	0.031501575078754	0.05141065830721	0.075932203389831
36.75	0.085158749692346	0.080987785448752	0.160327868852459	0.214157168566287	0.188360978352544	0.18580375782881	0.137713588283157	0.029678068410463	0.033052039381153	0.053086419753087	0.080952380952381
37	0.084981684981685	0.082275132275132	0.157621059473513	0.215615615615616	0.180920124188541	0.190871369294606	0.137902896776826	0.029985007496252	0.032472067039106	0.050435865504359	0.072395128552098
37.25	0.086712261846605	0.077063740856844	0.156290531776913	0.216636744464393	0.176801801801802	0.18724279835391	0.139075544695581	0.029682702149437	0.034965034965035	0.04950495049505	0.067484662576687
37.5	0.085895558809175	0.076781970649895	0.161540951764325	0.211191335740072	0.174971687429219	0.190376569037657	0.1361492720935	0.030800821355236	0.036249564308121	0.046913580246914	0.066305818673884
37.75	0.085434516523868	0.076021869304869	0.159677419354839	0.208559373116335	0.17310443490701	0.186721991701245	0.137760362961435	0.030668677727501	0.036407766990291	0.044471896232242	0.064032697547684
38	0.087847730600293	0.073132780082988	0.154169360051713	0.206291591046582	0.1733561058924	0.197849462365591	0.135174119101587	0.028614457831325	0.035726673603885	0.04601226993865	0.064429530201342
38.25	0.085679611650486	0.06964656964657	0.154723127035831	0.209677419354839	0.172828890799656	0.186295503211991	0.131989191436292	0.028727092620109	0.035776311219173	0.043343653250774	0.067027758970887
38.5	0.077540106951872	0.066407263294423	0.151854219948849	0.209455415918612	0.175683536940081	0.19205298013245	0.131064902331443	0.0265	0.036420395421436	0.039009287925697	0.065934065934066
38.75	0.077629987908102	0.065765995411675	0.153000314169023	0.209810874704492	0.174504584442473	0.18936170212766	0.131260434056761	0.028092656481025	0.035640138408305	0.034761018001242	0.067548746518106
39	0.076623692532231	0.063862528853552	0.154186413902054	0.210526315789474	0.173289512996714	0.183189655172414	0.130081300813008	0.028042063094642	0.034315424610052	0.038697788697789	0.070629370629371
39.25	0.077201447527141	0.064079187288356	0.154652270562083	0.211618257261411	0.174560619600834	0.192477876106195	0.12547288776797	0.028913260219342	0.033310201249133	0.037770897832817	0.071073205401564
39.5	0.080135167752836	0.064332036316472	0.153481012658228	0.20677146311971	0.172914147521161	0.18609865470852	0.128128977513789	0.031786074672049	0.031893004115226	0.038036809815951	0.069384835479256
39.75	0.080029013539652	0.062760416666667	0.153870458135861	0.20036210018105	0.176628810520024	0.184510250569476	0.125185028547262	0.031778575089698	0.031413612565445	0.046040515653775	0.067342505430847
40	0.079844206426485	0.062913031985197	0.157761618716408	0.201447527141134	0.174901485298575	0.191343963553531	0.125373134328358	0.03439554881133	0.029741077676697	0.042937149968886	0.06764705882353
40.25	0.079509202453988	0.06441393875396	0.155639571518589	0.193895870736086	0.17104459376909	0.198177676537585	0.129933859611692	0.032440782698249	0.02877947295423	0.048854041013269	0.06542750929368
40.5	0.082682926829268	0.064	0.15584	0.193127962085308	0.168437025796662	0.20575221238938	0.135593220338983	0.031459515214028	0.027027027027027	0.051038575667656	0.070860448300795
40.75	0.082675222112537	0.065423087320898	0.154572079401237	0.192908653846154	0.165550821667681	0.214446952595937	0.133022664689684	0.031071983428276	0.026333789329685	0.049940546967895	0.066523605150215
41	0.084130488103998	0.065512649800266	0.157640232108317	0.188848920863309	0.165445665445665	0.218823529411765	0.135048915355168	0.029426686960934	0.026588397790055	0.048396854204477	0.067010309278351
41.25	0.082167832167832	0.067524115755627	0.160312805474096	0.179302045728038	0.162136832239925	0.204225352112676	0.13646861221919	0.028075548749362	0.026152787336545	0.05030303030303	0.067457375833951
41.5	0.080661322645291	0.071007502679528	0.156382631407117	0.185893604303646	0.159726538222498	0.191489361702128	0.132393180383077	0.026369168356998	0.024104683195592	0.050269299820467	0.063328424153167
41.75	0.079440419685236	0.070350404312669	0.152832674571805	0.191706730769231	0.155888784754764	0.185096153846154	0.133034379671151	0.026612077789151	0.024640657084189	0.044749403341289	0.063003663003663
42	0.079748427672956	0.068622174381055	0.151655629139073	0.190997566909976	0.152647975077882	0.159806295399516	0.134206570753704	0.023291925465839	0.025924645696509	0.047277079593058	0.062225475841874
42.25	0.081843364391841	0.068304535637149	0.14800132144037	0.193287756370416	0.151620006291287	0.152380952380952	0.133217993079585	0.023896103896104	0.026471612678509	0.048112058465286	0.06355003652301
42.5	0.0841998478316	0.069986541049798	0.147193211488251	0.191102756892231	0.144686299615877	0.132029339853301	0.13154478580701	0.026411185914034	0.025570145127851	0.050561797752809	0.059487951807229
42.75	0.085084831602938	0.068267674042094	0.149578195976639	0.186046511627907	0.148301047951731	0.115	0.132013201320132	0.024033437826541	0.025847013622075	0.054692355500311	0.06006006006006
43	0.081725888324873	0.067388362652233	0.151902887139108	0.184110970996217	0.147442008261837	0.116504854368932	0.131317589935996	0.025857519788918	0.027903732124172	0.053515868077163	0.057496360989811
43.25	0.085133098945254	0.06578592612564	0.148880105401845	0.188535031847134	0.150581578120088	0.129716981132075	0.132945389435989	0.026715557883709	0.027758501040944	0.051202961135102	0.05722460658083
43.5	0.086648087154801	0.063663339627731	0.146341463414634	0.184025559105431	0.149056603773585	0.138173302107728	0.133573195412638	0.02435150873478	0.029845505617978	0.050222504767959	0.054585152838428
43.75	0.088888888888889	0.065683646112601	0.147058823529412	0.183568677792041	0.150724637681159	0.143518518518519	0.135574103316039	0.023316062176166	0.029276895943563	0.049748110831234	0.056727272727273
44	0.089856531588221	0.067003456527519	0.142391658520691	0.181587301587302	0.152334943639291	0.150462962962963	0.132309776473245	0.026370217166494	0.030913511635985	0.048245614035088	0.055514974433893
44.25	0.087228192951762	0.065142249401755	0.143464052287582	0.178323881537492	0.151009939083039	0.149532710280374	0.129646418857661	0.025063938618926	0.030166435506241	0.041851616994293	0.051412020275163
44.5	0.084065244667503	0.068175765645806	0.14485049833887	0.177368086458996	0.155893536121673	0.145882352941176	0.122630737611327	0.026943005181347	0.030292356463544	0.039340101522843	0.050107372942019
44.75	0.08137793310035	0.069039336366069	0.138656866020715	0.181876196553925	0.15656079563683	0.145161290322581	0.121418826739427	0.027012987012987	0.031040564373898	0.039092055485498	0.051798561151079
45	0.08490803728899	0.068236553385068	0.132269857095381	0.17952041477641	0.157792207792208	0.129716981132075	0.120054261813249	0.027432712215321	0.029814100315679	0.038167938931298	0.050181818181818
45.25	0.081627495577458	0.069158878504673	0.131907894736842	0.180933852140078	0.152569941444372	0.128019323671498	0.118516833484986	0.027182435964454	0.029887482419128	0.036745406824147	0.045884923525128
45.5	0.082955118507312	0.065533980582524	0.133928571428571	0.176509186351706	0.155504737014048	0.126829268292683	0.11898211829436	0.029258098223616	0.029950669485553	0.033744321868916	0.046209386281589
45.75	0.080612757408338	0.063229308005427	0.135090060040027	0.175693527080581	0.156188605108055	0.119047619047619	0.117915904936015	0.032700421940928	0.030844724851034	0.032450331125828	0.048201438848921
46	0.079460269865068	0.061458617863972	0.139519359145527	0.175415282392027	0.16016016016016	0.135714285714286	0.118472509776858	0.032580136626379	0.028421052631579	0.031291611185087	0.045553145336226
46.25	0.078822649039661	0.06255212677231	0.142857142857143	0.180027173913043	0.165149983147961	0.147058823529412	0.121135209967697	0.034024455077087	0.029133029133029	0.029722589167768	0.0509461426492
46.5	0.078710644677661	0.061657032755299	0.14061456245825	0.178918169209431	0.164484726418261	0.148514851485149	0.121646623496762	0.0311345646438	0.03050259965338	0.028031290743155	0.047176554681916
46.75	0.079767029627754	0.060344827586207	0.141029956243689	0.172153635116598	0.160217243720299	0.161125319693095	0.118774842179097	0.031695721077655	0.029534398888117	0.026917900403769	0.04578488372093
47	0.082352941176471	0.059747545582048	0.143244158482899	0.179084073820916	0.162052667116813	0.171428571428571	0.120295378751787	0.034355179704017	0.031402651779484	0.027796161482462	0.045123726346434
47.25	0.083690446180993	0.057425742574258	0.141843971631206	0.176268861454047	0.169120164327285	0.15979381443299	0.118264186933715	0.035944206008584	0.029965156794425	0.029177718832891	0.046296296296296
47.5	0.080321285140562	0.056593095642332	0.14066757493188	0.175521183591123	0.171080139372822	0.149870801033592	0.119828815977175	0.033423180592992	0.028551532033426	0.03315649867374	0.046897546897547
47.75	0.079589216944801	0.057719647426784	0.137162162162162	0.173076923076923	0.163781163434903	0.154054054054054	0.115557660430973	0.031199569661108	0.027149321266968	0.032558139534884	0.044395924308588
48	0.078177582190008	0.059107701051435	0.135558583106267	0.175257731958763	0.159640635798203	0.131506849315068	0.116846550915063	0.035097192224622	0.025157232704403	0.030748663101604	0.042274052478134
48.25	0.079131109387122	0.059153350154191	0.133219761499148	0.172890733056708	0.157565217391304	0.130081300813008	0.115123094958968	0.035306898424769	0.024853296513635	0.03728362183755	0.042304886943837
48.5	0.07578125	0.056827820186599	0.128336755646817	0.17983651226158	0.160197600564573	0.138297872340426	0.113625648279114	0.034577387486279	0.023012552301255	0.036987222595831	0.046909903201787
48.75	0.076266804550155	0.055898876404494	0.126409292791254	0.183716075156576	0.159195199435228	0.131720430107527	0.11660777385159	0.033495407887628	0.021966527196653	0.034343434343434	0.045884923525128
49	0.06977349648529	0.057879656160459	0.127732240437159	0.177543859649123	0.155603140613847	0.14247311827957	0.117262321887409	0.030871003307608	0.021239554317549	0.036290322580645	0.053323593864134
49.25	0.070437017994859	0.060391267366034	0.131181318681319	0.180545836249125	0.150357142857143	0.149584487534626	0.118908836558638	0.031504617055948	0.02389318341532	0.034437086092715	0.053463855421687
49.5	0.067079463364293	0.063190705582318	0.130716723549488	0.182978723404255	0.147360963513992	0.164835164835165	0.116240918678228	0.029585798816568	0.023571428571429	0.032323232323232	0.056011949215833
49.75	0.065134099616858	0.063233190271817	0.136109167249825	0.182584269662921	0.152329749103943	0.165730337078652	0.116606929510155	0.03030303030303	0.025540971975878	0.030425963488844	0.054628224582701
50	0.064342476288131	0.064748201438849	0.134307585247042	0.180487804878049	0.152432432432432	0.162234042553191	0.113823102948284	0.025164113785558	0.027895480225989	0.032930107526882	0.05542900531511
50.25	0.066025474395633	0.064544392523365	0.133547008547009	0.193706293706294	0.151939655172414	0.162234042553191	0.110574601641719	0.025400331308669	0.026511134676564	0.026369168356998	0.049923195084486
50.5	0.068510858324716	0.064125295508274	0.137423753139577	0.18781006378455	0.1498726809749	0.159090909090909	0.113945578231293	0.026373626373626	0.028735632183908	0.029569892473118	0.047619047619048
50.75	0.06745623069001	0.063981042654029	0.138584974471189	0.188334504567814	0.153592375366569	0.163487738419619	0.114062880818913	0.027164685908319	0.030172413793104	0.032514930325149	0.0512
51	0.066871637202152	0.062850398347595	0.134976094152262	0.189265536723164	0.152454780361757	0.156862745098039	0.112043435340573	0.027088036117382	0.02870470039469	0.029761904761905	0.044081632653061
51.25	0.066476978789447	0.062316284538507	0.128518518518519	0.187813620071685	0.152511078286558	0.155313351498638	0.107768187422935	0.02300785634119	0.02403156384505	0.03129074315515	0.039538714991763
51.5	0.07086406743941	0.062220899077106	0.129788025288211	0.184472934472935	0.156332205937617	0.147727272727273	0.109980139026812	0.023441966838193	0.024330042313117	0.029658284977434	0.034716342082981
51.75	0.073689811119979	0.063576945929887	0.124223602484472	0.182398864442867	0.153146322971948	0.153846153846154	0.111801242236025	0.022413793103448	0.023945675482488	0.032488628979857	0.031799163179916
52	0.074318963237239	0.062555588496887	0.120535714285714	0.176860722181282	0.156795747911921	0.155487804878049	0.110664993726474	0.023576768257619	0.021895190236899	0.030638852672751	0.034309623430962
52.25	0.070026525198939	0.061315165876777	0.123756906077348	0.162689804772234	0.155973876296581	0.149532710280374	0.113462519122896	0.021082621082621	0.023366192040891	0.030788967286722	0.034686971235195
52.5	0.069730162970879	0.061997019374069	0.124352331606218	0.166545454545455	0.152233009708738	0.155963302752294	0.110002558199028	0.020385050962628	0.021063905747947	0.030856423173804	0.036286919831224
52.75	0.070395634379263	0.062106210621062	0.119585338763421	0.166419019316493	0.151031529778124	0.152866242038217	0.108507386653082	0.020055710306407	0.020966595593461	0.026683608640407	0.030769230769231
53	0.071448352256993	0.066046232362654	0.117734172528693	0.169366715758468	0.150972762645914	0.160655737704918	0.107097104791186	0.019736842105263	0.02	0.032360406091371	0.030405405405405
53.25	0.07023875624653	0.064831804281346	0.117425668046669	0.177631578947368	0.154879494271039	0.16271186440678	0.111640211640212	0.021452145214522	0.024669288523418	0.030012771392082	0.034569983136594
53.5	0.066850068775791	0.06423982869379	0.115050924179555	0.183795948987247	0.153362170664569	0.158783783783784	0.108446576072475	0.022803114571746	0.024963820549928	0.030283505154639	0.036626916524702
53.75	0.064162325198794	0.060263077393698	0.121004566210046	0.185354691075515	0.150355169692186	0.160409556313993	0.106417112299465	0.020487264673311	0.022596843615495	0.026940346375882	0.039792387543253
54	0.061393805309735	0.061370716510904	0.124042879019908	0.190943396226415	0.145121951219512	0.158620689655172	0.107267363904532	0.01934770591487	0.022637441609774	0.029543994861914	0.036219081272085
54.25	0.062917594654789	0.064516129032258	0.121668597914253	0.193846153846154	0.147249190938511	0.151851851851852	0.110633727175081	0.020555555555556	0.022013713460845	0.038163001293661	0.034995625546807
54.5	0.060835435940566	0.060834117278144	0.11692777990065	0.191926884996192	0.147909967845659	0.171641791044776	0.110719131614654	0.019774011299435	0.022109459949257	0.036962365591398	0.032142857142857
54.75	0.060247592847318	0.062047244094488	0.120820668693009	0.190729483282675	0.142684401451028	0.187022900763359	0.110279855915766	0.019406392694064	0.021160160525356	0.041610738255034	0.03448275862069
55	0.058564751168546	0.056244041944709	0.123938223938224	0.188372093023256	0.147527584797711	0.186567164179104	0.108235948803561	0.020689655172414	0.023440317345835	0.038225255972696	0.0355871886121
55.25	0.058100558659218	0.057636887608069	0.131375579598145	0.184273232724384	0.141622066694113	0.197628458498024	0.105061559507524	0.020857473928158	0.018571428571429	0.03920220082531	0.031789282470481
55.5	0.057966956034724	0.05730659025788	0.129259694477086	0.175728920409772	0.137759336099585	0.204918032786885	0.102957283680175	0.021106674272676	0.019020781965481	0.038251366120219	0.028079710144928
55.75	0.060359348680517	0.061066235864297	0.12039603960396	0.182615629984051	0.139842780306165	0.182186234817814	0.10530679933665	0.023401826484018	0.019621833749554	0.039753255654558	0.020833333333333
56	0.066029783647092	0.059577194106342	0.12202852614897	0.180129240710824	0.13766339869281	0.199170124481328	0.10188261351052	0.02170188463735	0.019445444724523	0.03576341127923	0.025830258302583
56.25	0.065625	0.057024530105129	0.121695178849145	0.184466019417476	0.13794531897266	0.2	0.092803556543484	0.021058622652248	0.021684134441634	0.027177700348432	0.026390197926485
56.5	0.066008462623413	0.058823529411765	0.124255657006749	0.18955349620893	0.137353433835846	0.171314741035857	0.094387042725496	0.022522522522523	0.020885848037451	0.025499655410062	0.02638762511374
56.75	0.067418981481482	0.057754704737184	0.127987039287161	0.193305439330544	0.141894736842105	0.152263374485597	0.093887665198238	0.024498886414254	0.021613832853026	0.024171270718232	0.022556390977444
57	0.069298245614035	0.059051306873185	0.129317269076305	0.190992493744787	0.13575042158516	0.130252100840336	0.095514950166113	0.024802705749718	0.01924473493101	0.021276595744681	0.019323671497585
57.25	0.069855072463768	0.058027079303675	0.125555106984255	0.183319570602808	0.136672325976231	0.129032258064516	0.094276094276094	0.022675736961451	0.021339220014717	0.02056202878684	0.026666666666667
57.5	0.071197411003236	0.057937806873977	0.131313131313131	0.185369908561929	0.139812446717818	0.131147540983607	0.093961625282167	0.024594745667971	0.021021021021021	0.019701086956522	0.027619047619048
57.75	0.068358208955224	0.055079155672823	0.136289666395443	0.175394846217789	0.143526405451448	0.161943319838057	0.091748251748252	0.026315789473684	0.021699154100772	0.019876627827279	0.029980657640232
58	0.065514103730664	0.055257870060281	0.139926138695117	0.179229480737018	0.149228130360206	0.157894736842105	0.092372881355932	0.029026750142288	0.023616236162362	0.024674434544208	0.026641294005709
58.25	0.06433101781939	0.055198103623434	0.142129826050064	0.1687552213868	0.147174770039422	0.158536585365854	0.094640820980616	0.029892836999436	0.021331371827878	0.027624309392265	0.030274361400189
58.5	0.061690314620605	0.052796109760334	0.144449207029576	0.1675	0.145374449339207	0.165322580645161	0.093997734994338	0.027872582480091	0.022271714922049	0.028295376121463	0.032132424537488
58.75	0.062862374122673	0.052741879147747	0.138507718696398	0.162988115449915	0.138999557326251	0.173913043478261	0.090051457975986	0.025	0.021158129175947	0.028792134831461	0.029807692307692
59	0.064814814814815	0.053097345132743	0.137630662020906	0.168376068376068	0.138259292837715	0.166666666666667	0.091357308584687	0.02326934264107	0.020879940343028	0.028711484593838	0.02868068833652
59.25	0.064174454828661	0.054869186046512	0.1357485814055	0.171109200343938	0.141318977119785	0.172131147540984	0.093009820912767	0.023934617629889	0.02178729689808	0.031051517290049	0.022265246853824
59.5	0.064110622250157	0.054210336104084	0.132191480017567	0.173094170403587	0.141509433962264	0.16015625	0.09061864652919	0.022437841115828	0.021994134897361	0.034858387799564	0.022549019607843
59.75	0.061759201497193	0.056332974524578	0.128774422735346	0.182230281051677	0.140955004591368	0.155737704918033	0.090588235294118	0.018485390578414	0.024858757062147	0.037275985663083	0.022200772200772
60	0.060690943043884	0.053129548762737	0.123188405797101	0.176795580110497	0.131627906976744	0.148760330578512	0.095071449402158	0.01837109614207	0.025401568920433	0.031953522149601	0.022115384615385
60.25	0.062754941951679	0.052804078659869	0.122965641952984	0.181146025878004	0.1301964367291	0.145748987854251	0.094586728754366	0.018621973929237	0.025084238113066	0.031791907514451	0.019323671497585
60.5	0.065217391304348	0.058802045288532	0.121731289449955	0.179392824287029	0.132969034608379	0.142857142857143	0.094361671048788	0.021078735275884	0.026067245938799	0.02939015429831	0.019286403085825
60.75	0.062893081761006	0.06065034709536	0.128158844765343	0.180555555555556	0.138490041685966	0.144578313253012	0.097402597402597	0.021645021645022	0.029400678477196	0.027636363636364	0.022222222222222
61	0.059303420144336	0.061549870226177	0.127775260534662	0.181561618062088	0.140646335912608	0.150793650793651	0.094975312227708	0.019326683291771	0.03037205770691	0.02827380952381	0.025
61.25	0.057206068268015	0.05942773294204	0.131420638593244	0.183381088825215	0.140499764262141	0.135135135135135	0.091618497109827	0.021356783919598	0.028846153846154	0.025544703230654	0.02818270165209
61.5	0.056864593151115	0.060458129928652	0.134983652498832	0.187206020696143	0.134364427259546	0.143396226415094	0.098436595251882	0.01985111662531	0.028393621159082	0.021449704142012	0.028292682926829
61.75	0.060171919770774	0.060190476190476	0.136450381679389	0.181470869149952	0.134234669241912	0.126811594202899	0.097425394967818	0.019757807520714	0.026754556029469	0.017964071856288	0.02734375
62	0.061002874480997	0.060756591517004	0.138505473584008	0.185634328358209	0.143267848586488	0.128113879003559	0.095588235294118	0.022082018927445	0.023455824863174	0.020989505247376	0.025691699604743
62.25	0.056876606683805	0.060361399461746	0.13621103117506	0.190891472868217	0.144423260247855	0.124542124542125	0.095379146919431	0.021546261089987	0.025530243519246	0.017358490566038	0.027860696517413
62.5	0.056689342403628	0.056944978838015	0.135880077369439	0.189453125	0.145823273780782	0.124542124542125	0.096985974336019	0.018041237113402	0.025821596244132	0.020423600605144	0.026052104208417
62.75	0.055123216601816	0.054054054054054	0.136743728480079	0.195121951219512	0.142371234207969	0.107407407407407	0.096928124067999	0.019620667102682	0.022691082802548	0.020316027088036	0.025075225677031
63	0.05528295714753	0.049547778214707	0.141633064516129	0.190944881889764	0.13921568627451	0.11070110701107	0.098668280871671	0.021782178217822	0.023218574859888	0.021148036253777	0.027916251246261
63.25	0.058765269065698	0.048964968152866	0.139323573952549	0.189134808853119	0.1369596891695	0.118773946360153	0.100091547146781	0.02124833997344	0.025060630557801	0.025544703230654	0.027860696517413
63.5	0.059894109861019	0.049900199600798	0.137628865979381	0.188305252725471	0.143202709240445	0.110655737704918	0.097132284921369	0.023872679045093	0.025557809330629	0.026415094339623	0.026865671641791
63.75	0.059197324414716	0.04943729903537	0.141692150866463	0.190989226248776	0.141182217879824	0.107758620689655	0.098135126872516	0.025198938992043	0.02537863282849	0.025875190258752	0.029175050301811
64	0.055911081172112	0.050488599348534	0.139452332657201	0.187187187187187	0.138833992094862	0.104347826086957	0.095032397408207	0.020805369127517	0.027995059695348	0.027210884353742	0.029940119760479
64.25	0.057640750670241	0.052566735112936	0.140071831708568	0.186574531095755	0.139817629179331	0.114406779661017	0.092558425584256	0.025815217391304	0.026800670016751	0.026315789473684	0.031187122736419
64.5	0.058167061210687	0.05187684521299	0.145018257694314	0.19019019019019	0.138719512195122	0.095833333333333	0.0915171784737	0.026936026936027	0.026559865092749	0.024608501118568	0.03150406504065
64.75	0.05713296398892	0.052013422818792	0.141287284144427	0.178903826266805	0.142637249871729	0.102678571428571	0.093845216331505	0.026936026936027	0.027565733672604	0.027047332832457	0.029292929292929
65	0.05979951607328	0.050062578222779	0.13371788148925	0.183756345177665	0.149230769230769	0.087719298245614	0.090992087644553	0.028685790527018	0.027589134125637	0.024242424242424	0.026315789473684
65.25	0.0567081604426	0.049684210526316	0.136075949367089	0.179959100204499	0.151794871794872	0.077922077922078	0.090797921125038	0.025982678214524	0.025806451612903	0.020439061317184	0.023115577889447
65.5	0.053867403314917	0.050578654093442	0.138437336130047	0.175257731958763	0.147089397089397	0.083682008368201	0.089793475007483	0.024584717607974	0.023975588491718	0.022935779816514	0.024489795918367
65.75	0.055420852095601	0.049522154648132	0.138814735718099	0.171824973319103	0.148683531233867	0.092050209205021	0.09039039039039	0.02390438247012	0.025674499564839	0.023901310717039	0.024665981500514
66	0.055148342059337	0.049087749782798	0.136263736263736	0.179679144385027	0.153045288912025	0.099173553719008	0.090171325518485	0.027369826435247	0.024390243902439	0.019654088050315	0.026288117770768
66.25	0.053622159090909	0.047003018542475	0.137931034482759	0.179072276159655	0.158307210031348	0.092050209205021	0.090279867589528	0.023715415019763	0.025895554596461	0.019639934533552	0.021450459652707
66.5	0.054532577903683	0.048936170212766	0.131696428571429	0.17965367965368	0.159831756046267	0.095238095238095	0.084839203675345	0.026542800265428	0.027631578947369	0.021224489795918	0.019587628865979
66.75	0.055516759776536	0.046491969568893	0.132118451025057	0.18426724137931	0.153886280646844	0.083682008368201	0.080758641786479	0.025016903313049	0.026907807675342	0.017514595496247	0.024083769633508
67	0.05527817403709	0.051753635585971	0.131062355658199	0.182222222222222	0.145625982189628	0.092827004219409	0.078335373317014	0.024038461538462	0.024229074889868	0.019295302013423	0.022629310344828
67.25	0.058252427184466	0.05215904232578	0.127030162412993	0.19845644983462	0.145406824146982	0.082304526748971	0.079281511303809	0.026098901098901	0.022646536412078	0.021514629948365	0.024972855591748
67.5	0.060205580029369	0.048085106382979	0.127761194029851	0.19625137816979	0.153125	0.079166666666667	0.07682698313554	0.025712300208478	0.024669603524229	0.019080659150043	0.023605150214592
67.75	0.056463595839525	0.046402724563644	0.123803827751196	0.192560175054705	0.151162790697674	0.082644628099174	0.07382762991128	0.028308563340411	0.023214285714286	0.016725352112676	0.022604951560818
68	0.059962756052142	0.046035805626599	0.126360338573156	0.181818181818182	0.143238909673971	0.071428571428572	0.072807850585628	0.027877055039314	0.024226110363392	0.018421052631579	0.023479188900747
68.25	0.060515502428091	0.044905008635579	0.120145631067961	0.186874304783092	0.136847710330138	0.075313807531381	0.075007979572295	0.026825633383011	0.024258760107817	0.019080659150043	0.024526198439242
68.5	0.060254924681344	0.045155633494082	0.118811881188119	0.18640350877193	0.138829787234043	0.083700440528634	0.076507936507937	0.024187452758881	0.023087369850611	0.022182786157942	0.029157667386609
68.75	0.061915887850467	0.046078865750997	0.118707271597265	0.188864628820961	0.141150922909881	0.093333333333333	0.07630392788152	0.028169014084507	0.022333637192343	0.022182786157942	0.028138528138528
69	0.057825751734773	0.045698924731183	0.123449131513648	0.192307692307692	0.144456886898096	0.08294930875576	0.076422764227642	0.028315946348733	0.026017029328288	0.022163120567376	0.026652452025586
69.25	0.055357848952155	0.044454628780935	0.125311720698254	0.187637969094923	0.147326507394767	0.091787439613527	0.074856046065259	0.027418126428028	0.029176470588235	0.018716577540107	0.027837259100642
69.5	0.054675118858954	0.042291950886767	0.117206982543641	0.187074829931973	0.142608695652174	0.083333333333333	0.076598506978254	0.029249011857708	0.030376084860174	0.018083182640145	0.028260869565217
69.75	0.055776892430279	0.045433685176687	0.115842204132749	0.195094760312152	0.14018691588785	0.067010309278351	0.075216972034716	0.028704422032583	0.030449492508458	0.018901890189019	0.032079646017699
70	0.054882970137208	0.043900184842884	0.112444725205306	0.19774011299435	0.150292397660819	0.06989247311828	0.077867528271406	0.025177025963808	0.031403336604514	0.019056261343013	0.029933481152993
70.25	0.055918367346939	0.045390734674778	0.116709183673469	0.191392978482446	0.148736037624927	0.066666666666667	0.07687338501292	0.02621434078643	0.029164607019278	0.022851919561243	0.028540065861691
70.5	0.054671562627499	0.041032733978792	0.118293471234648	0.179839633447881	0.144823459006583	0.069148936170213	0.078862314156432	0.026666666666667	0.030769230769231	0.020164986251146	0.024390243902439
70.75	0.054298642533937	0.03953488372093	0.117076326002587	0.170336037079954	0.141671606401897	0.078534031413613	0.081877022653722	0.023162939297125	0.033086419753087	0.022789425706472	0.023051591657519
71	0.055485498108449	0.041450777202073	0.113621691413815	0.16551724137931	0.147337278106509	0.084656084656085	0.08256	0.023387096774194	0.03022915650902	0.023169601482855	0.025583982202447
71.25	0.055926544240401	0.040609137055838	0.113381674357284	0.165871121718377	0.14650059311981	0.077777777777778	0.082138200782269	0.022598870056497	0.029770619814544	0.024884792626728	0.024830699774266
71.5	0.05578684429642	0.042553191489362	0.117021276595745	0.171428571428571	0.149315883402737	0.07909604519774	0.080377481288643	0.021513944223108	0.029341029341029	0.029080675422139	0.02549889135255
71.75	0.055324459234609	0.040432534085567	0.121951219512195	0.170084439083233	0.154754873006497	0.084269662921348	0.08116036505867	0.01985111662531	0.02992277992278	0.031279620853081	0.02171552660152
72	0.052609603340292	0.040056550424128	0.124423963133641	0.167892156862745	0.147862232779097	0.084269662921348	0.082268108816781	0.019785655399835	0.033366045142296	0.031669865642994	0.019911504424779
72.25	0.051380042462845	0.035916824196597	0.125412541254125	0.163316582914573	0.149164677804296	0.092485549132948	0.084685269305646	0.019327731092437	0.034830893488137	0.028046421663443	0.018973214285714
72.5	0.052013422818792	0.040271712760796	0.126741871267419	0.176620076238882	0.152511961722488	0.093167701863354	0.083690280065898	0.02124044180119	0.033719174635128	0.027640671273445	0.019721577726218
72.75	0.051129100979975	0.04291224686596	0.129292929292929	0.186224489795918	0.160822249093108	0.081081081081081	0.080741230972866	0.020356234096692	0.030117406840225	0.027300303336704	0.019585253456221
73	0.053142134120624	0.038774533269507	0.136054421768707	0.186197916666667	0.162454873646209	0.087591240875912	0.080699394754539	0.017346053772767	0.033062054933876	0.027162977867203	0.016528925619835
73.25	0.051745898190997	0.039396887159533	0.136269786648314	0.181701030927835	0.157418576598311	0.083969465648855	0.082501663339987	0.017761989342806	0.031540847983454	0.025667351129364	0.011764705882353
73.5	0.052015604681405	0.038967364831953	0.135928961748634	0.181818181818182	0.153661464585834	0.09016393442623	0.087495809587664	0.016230838593327	0.031662269129288	0.023445463812436	0.011614401858304
73.75	0.052424639580603	0.036044812469557	0.142259414225941	0.180349932705249	0.156633906633907	0.088709677419355	0.08880571623001	0.015356820234869	0.029115934356803	0.020120724346077	0.011904761904762
74	0.053641517662451	0.035592393954169	0.140154169586545	0.181938911022576	0.160579345088161	0.096491228070176	0.087606112054329	0.017272727272727	0.024364406779661	0.019407558733402	0.01423487544484
74.25	0.051931330472103	0.041338582677165	0.135497529992943	0.186261558784676	0.162924951892239	0.09009009009009	0.085231193926846	0.01544050862852	0.022442588726514	0.020242914979757	0.015513126491647
74.5	0.052677787532924	0.03935860058309	0.140972222222222	0.170380078636959	0.162987012987013	0.078947368421053	0.082930200414651	0.014638609332114	0.021041557075224	0.01982160555005	0.014167650531287
74.75	0.051191526919682	0.038649706457926	0.138600138600139	0.1640625	0.167105263157895	0.077586206896552	0.084781097984712	0.016037735849057	0.022982362373063	0.017085427135678	0.018610421836228
75	0.049093321539142	0.038555392874573	0.135908440629471	0.165354330708661	0.172642762284197	0.081081081081081	0.084996558843772	0.015902712815716	0.024284943335132	0.016210739614995	0.01953601953602
75.25	0.049661399548533	0.037819253438114	0.138928067700987	0.162483487450462	0.178257933828494	0.084033613445378	0.086759581881533	0.015873015873016	0.027070925825663	0.018163471241171	0.022556390977444
75.5	0.051473823141223	0.038024691358025	0.13997113997114	0.163185378590078	0.183813443072702	0.095238095238095	0.086608695652174	0.017840375586855	0.02465166130761	0.018237082066869	0.022606382978724
75.75	0.050416483998246	0.041458541458542	0.12969786293294	0.161333333333333	0.179291174426685	0.096491228070176	0.085704250087812	0.020637898686679	0.022739577693557	0.018537590113285	0.023591087811271
76	0.0500670540903	0.043191056910569	0.141255605381166	0.164	0.181755355908777	0.086956521739131	0.088079235939158	0.02059925093633	0.022714981070849	0.017276422764228	0.023872679045093
76.25	0.052351375332742	0.041940373926225	0.143617021276596	0.160161507402423	0.183673469387755	0.074074074074074	0.090876819311324	0.024691358024691	0.024644030668127	0.015690376569038	0.021505376344086
76.5	0.049686660698299	0.039034411915768	0.14624808575804	0.170532060027285	0.180128663330951	0.09433962264151	0.090974729241877	0.026365348399247	0.023678414096916	0.015906680805939	0.022130013831259
76.75	0.048629531388152	0.038662486938349	0.153013910355487	0.163323782234957	0.173313995649021	0.1	0.089240734077006	0.028301886792453	0.026878771256171	0.017708333333333	0.021008403361345
77	0.051490514905149	0.042452830188679	0.153005464480874	0.163793103448276	0.168382352941176	0.12037037037037	0.086033117350612	0.028544243577545	0.025055679287305	0.015756302521008	0.024216524216524
77.25	0.050978607191625	0.042165538781885	0.148148148148148	0.171388101983003	0.168918918918919		0.084998183799492	0.029069767441861	0.02247191011236	0.014846235418876	0.024781341107872
77.5	0.046933085501859	0.044110015568241	0.143416927899687	0.171673819742489	0.173680183626626		0.082753570120835	0.026315789473684	0.025186033199771	0.013756613756614	0.023494860499266
77.75	0.047596606974552	0.042165538781885	0.148753894080997	0.174094707520891	0.17984496124031		0.083880379285193	0.025267249757046	0.026512968299712	0.018085106382979	0.024205748865356
78	0.045369504209542	0.042944785276074	0.138801261829653	0.167630057803468	0.18046875		0.084850691915514	0.024485798237023	0.027858386535113	0.017989417989418	0.019969278033794
78.25	0.045911047345768	0.036280020439448	0.140723270440252	0.171145685997171	0.178318931657502		0.080893118594436	0.022066198595787	0.029498525073746	0.021074815595364	0.024922118380062
78.5	0.046037019458946	0.039205702647658	0.134831460674157	0.166666666666667	0.182179793158313		0.085528690003609	0.017119838872105	0.030915576694412	0.021551724137931	0.024844720496894
78.75	0.049353138476282	0.038739669421488	0.131770412287793	0.177650429799427	0.189944134078212		0.082971014492754	0.01296111665005	0.030088495575221	0.022050716648291	0.020249221183801
79	0.048897411313519	0.036277602523659	0.125303152789006	0.17930029154519	0.189320388349515		0.090073529411765	0.017964071856288	0.029958058717795	0.02330743618202	0.017628205128205
79.25	0.050141911069063	0.039050131926121	0.128559804719284	0.167883211678832	0.186178861788618		0.084665697674419	0.019665683382498	0.031496062992126	0.022573363431151	0.021909233176839
79.5	0.053794428434198	0.034464475079533	0.137846655791191	0.164404223227753	0.183841714756801		0.084665697674419	0.021696252465483	0.032098765432099	0.023041474654378	0.026143790849673
79.75	0.05260663507109	0.033210332103321	0.134426229508197	0.154779969650986	0.181594083812654		0.083242457288259	0.020771513353116	0.034375	0.019607843137255	0.02317880794702
80	0.056594724220624	0.032362459546926	0.141109298531811	0.169984686064319	0.179802955665025		0.080102414045355	0.022772277227723	0.031190324633991	0.022538552787663	0.025210084033614
80.25	0.057156580211335	0.036692223439211	0.141004862236629	0.171032357473035	0.185584092792046		0.08256880733945	0.023762376237624	0.033184428844927	0.021634615384615	0.024137931034483
80.5	0.057046979865772	0.035300606729178	0.139871382636656	0.16791604197901	0.186258278145695		0.080645161290323	0.023645320197044	0.033613445378151	0.021924482338612	0.029209621993127
80.75	0.054834054834055	0.035811177428106	0.132628152969894	0.16820987654321	0.189852700490998		0.082222222222222	0.026418786692759	0.033624747814391	0.019207683073229	0.032478632478633
81	0.05306319343946	0.037176724137931	0.13574297188755	0.155015197568389	0.185892116182573		0.077893175074184	0.024201355275896	0.031039136302294	0.020556227327691	0.031690140845071
81.25	0.054510371442354	0.037424325811778	0.135289323553382	0.167950693374422	0.193384223918575		0.078107397671799	0.023414634146342	0.030425963488844	0.02328431372549	0.024822695035461
81.5	0.05306319343946	0.040420819490587	0.129752066115703	0.173047473200613	0.190394511149228		0.077385424492863	0.024248302618817	0.029172320217096	0.02389486260454	0.02233676975945
81.75	0.052785923753666	0.042285714285714	0.133779264214047	0.179936305732484	0.196551724137931		0.081233546446032	0.0244140625	0.027510316368638	0.022727272727273	0.026362038664323
82	0.050440744368266	0.043502824858757	0.126571668063705	0.174551386623165	0.199470432480141		0.083208395802099	0.021421616358325	0.031077348066298	0.021479713603819	0.027124773960217
82.25	0.050470064324592	0.048906789413119	0.125211505922166	0.174267100977199	0.205540661304736		0.086373790022338	0.018181818181818	0.028101439342015	0.019161676646707	0.02389705882353
82.5	0.052970297029703	0.046189376443418	0.116883116883117	0.185810810810811	0.208333333333333		0.086433671552048	0.021653543307087	0.028256374913853	0.016470588235294	0.022770398481974
82.75	0.054232133806386	0.045697329376855	0.11525129982669	0.183811129848229	0.205799812909261		0.09080759211016	0.01984126984127	0.025694444444445	0.019207683073229	0.021072796934866
83	0.052390640895219	0.043239951278928	0.119755244755245	0.189141856392294	0.213812677388836		0.093679458239278	0.015518913676043	0.025641025641026	0.019161676646707	0.025641025641026
83.25	0.051493305870237	0.03992628992629	0.122591943957968	0.182142857142857	0.215443279313632		0.095309009679821	0.018590998043053	0.025819958129798	0.019859813084112	0.026476578411405
83.5	0.04710701484895	0.040939193257074	0.122715404699739	0.188811188811189	0.21551724137931		0.099476439790576	0.015384615384615	0.023759608665269	0.020359281437126	0.02510460251046
83.75	0.052110474205315	0.039783001808318	0.110817941952507	0.172231985940246	0.210076045627376		0.095471698113208	0.014577259475219	0.024875621890547	0.02203182374541	0.021141649048626
84	0.05038961038961	0.038220551378446	0.109649122807018	0.165529010238908	0.210779595765159		0.092961987203613	0.018410852713178	0.024390243902439	0.021978021978022	0.025157232704403
84.25	0.049844236760125	0.031645569620253	0.107800175284838	0.161764705882353	0.21042471042471		0.091495823842065	0.019607843137255	0.021929824561404	0.02460024600246	0.031712473572939
84.5	0.048199152542373	0.035971223021583	0.108771929824561	0.158790170132325	0.207854406130268		0.090528718143781	0.020329138431752	0.020756115641216	0.025331724969843	0.030769230769231
84.75	0.04834471886495	0.03515625	0.11353711790393	0.155430711610487	0.197129186602871		0.086857142857143	0.020771513353116	0.018978102189781	0.02389486260454	0.028169014084507
85	0.050105485232068	0.037723362011913	0.101827676240209	0.163227016885553	0.198067632850242		0.085398398780023	0.023469387755102	0.023477622890682	0.025641025641026	0.022779043280182
85.25	0.045837723919916	0.040160642570281	0.099911582670203	0.159003831417625	0.204081632653061		0.090027163368258	0.019407558733402	0.022156573116691	0.022458628841608	0.025700934579439
85.5	0.048212351029253	0.037921348314607	0.103942652329749	0.150390625	0.207027540360874		0.086990291262136	0.020618556701031	0.022827687776141	0.020286396181384	0.035294117647059
85.75	0.044228694714132	0.039829302987198	0.108637577916296	0.173038229376258	0.205252918287938		0.088709677419355	0.020140986908359	0.022512708787219	0.019277108433735	0.044665012406948
86	0.048491379310345	0.041222459132907	0.109025915996425	0.175	0.215533980582524		0.089996137504828	0.016276703967447	0.022158684774839	0.020656136087485	0.044155844155844
86.25	0.047200878155873	0.042796005706134	0.114963503649635	0.179591836734694	0.214566929133858		0.090732087227414	0.016343207354443	0.021505376344086	0.01641266119578	0.036649214659686
86.5	0.046460176991151	0.038932948810382	0.115487914055506	0.166	0.213438735177866		0.090199140960562	0.015090543259557	0.023255813953488	0.016908212560387	0.03448275862069
86.75	0.043040804918949	0.039589442815249	0.112989323843416	0.169456066945607	0.23		0.092162268609689	0.015968063872256	0.029243937232525	0.019441069258809	0.040650406504065
87	0.043527416619559	0.03730797366496	0.119891008174387	0.159509202453988	0.227634194831014		0.09433962264151	0.015984015984016	0.027817403708987	0.015132408575032	0.047091412742382
87.25	0.051399200456882	0.03579418344519	0.120353982300885	0.167372881355932	0.213861386138614		0.092723004694836	0.016983016983017	0.032624113475177	0.015209125475285	0.050991501416431
87.5	0.051399200456882	0.036866359447005	0.11968085106383	0.165198237885463	0.206122448979592		0.091552062868369	0.019328585961343	0.031205673758865	0.018518518518519	0.041666666666667
87.75	0.050372066399542	0.041666666666667	0.116917626217892	0.155555555555556	0.217258883248731		0.094972067039106	0.021255060728745	0.031095406360424	0.018270401948843	0.041543026706232
88	0.046674445740957	0.042154566744731	0.114260407440213	0.147058823529412	0.202688728024819		0.09156337465014	0.022267206477733	0.029027576197388	0.014869888475837	0.042168674698795
88.25	0.047423887587822	0.037569944044764	0.113374667847653	0.141509433962264	0.197341513292434		0.090652699435939	0.020916334661355	0.029905178701678	0.016455696202532	0.044776119402985
88.5	0.050259965337955	0.040098199672668	0.117594254937163	0.164619164619165	0.207329842931937		0.090283400809717	0.021190716448032	0.031318281136198	0.016645326504482	0.051671732522796
88.75	0.051206592113008	0.04180602006689	0.125115848007414	0.15970515970516	0.2		0.093889113719142	0.019348268839104	0.027716994894238	0.01437908496732	0.050595238095238
89	0.048093841642229	0.047413793103448	0.126363636363636	0.171122994652406	0.204690831556503		0.088550247116969	0.019269776876268	0.027556200145033	0.014416775884666	0.055045871559633
89.25	0.044169611307421	0.048843187660668	0.12593984962406	0.161538461538462	0.214670981661273		0.087806908031627	0.021298174442191	0.023529411764706	0.016282225237449	0.049689440993789
89.5	0.043859649122807	0.050774526678141	0.124157844080847	0.157760814249364	0.223880597014925		0.088284518828452	0.01998001998002	0.024444444444445	0.011396011396011	0.051359516616314
89.75	0.043606364172068	0.043744531933508	0.128780487804878	0.154639175257732	0.21570796460177		0.086357947434293	0.017507723995881	0.023880597014925	0.011544011544012	0.04953560371517
90	0.044970414201184	0.042972247090421	0.132223310479922	0.155080213903743	0.22136563876652		0.085907744392721	0.021897810218978	0.027088036117382	0.014367816091954	0.054140127388535
90.25	0.04424778761062	0.05072463768116	0.131944444444444	0.144356955380577	0.227069351230425		0.084080239009817	0.026709401709402	0.02680565897245	0.020771513353116	0.06
90.5	0.038787878787879	0.05678793256433	0.129518072289157	0.131782945736434	0.22956326987682		0.083940042826553	0.024704618689581	0.024205748865356	0.020289855072464	0.054982817869416
90.75	0.039759036144578	0.056007226738934	0.131212723658052	0.13903743315508	0.231802911534154		0.073429541595925	0.027689030883919	0.022727272727273	0.017467248908297	0.053763440860215
91	0.042305334150828	0.055253623188406	0.136831275720165	0.132791327913279	0.224604966139955		0.076890399320306	0.029567053854277	0.022603273577553	0.02046783625731	0.054945054945055
91.25	0.039239730226855	0.057513914656772	0.128934010152284	0.124645892351275	0.206974128233971		0.076394849785408	0.0276008492569	0.021621621621622	0.021897810218978	0.060606060606061
91.5	0.040073982737361	0.055140186915888	0.128803245436105	0.126436781609195	0.204264870931538		0.077486009470512	0.026795284030011	0.022428460943542	0.02725968436155	0.058823529411765
91.75	0.041353383458647	0.054934823091248	0.132094943240454	0.134453781512605	0.212789415656009		0.080434782608696	0.0271444082519	0.024428684003152	0.027616279069768	0.06
92	0.038029925187033	0.057384760112888	0.134937238493724	0.132768361581921	0.203351955307262		0.085940943146761	0.025210084033614	0.02263856362217	0.029411764705882	0.05078125
92.25	0.036968576709797	0.056221198156682	0.130030959752322	0.131428571428571	0.207920792079208		0.088568935427574	0.022012578616352	0.022047244094488	0.026627218934911	0.048979591836735
92.5	0.036783042394015	0.053370786516854	0.133333333333333	0.142857142857143	0.200221238938053		0.087673611111111	0.022508038585209	0.020504731861199	0.02803738317757	0.056910569105691
92.75	0.033540372670808	0.057223264540338	0.117204301075269	0.13946587537092	0.203296703296703		0.091666666666667	0.025613660618997	0.02179176755448	0.030769230769231	0.066390041493776
93	0.033047735618115	0.053037608486017	0.110647181628392	0.144067796610169	0.205658324265506		0.090788308237378	0.023359288097887	0.019339242546334	0.030351437699681	0.084388185654009
93.25	0.033971587399629	0.056365403304179	0.12012987012987	0.143258426966292	0.220064724919094		0.093033509700176	0.020902090209021	0.021346469622332	0.026521060842434	0.075
93.5	0.033166458072591	0.05765407554672	0.118971061093248	0.140056022408964	0.214207650273224		0.092559787422498	0.023333333333333	0.021793797150042	0.024	0.090909090909091
93.75	0.031875	0.06026557711951	0.11864406779661	0.132352941176471	0.205298013245033		0.09010989010989	0.026143790849673	0.020678246484698	0.0256	0.089285714285714
94	0.032035175879397	0.063829787234043	0.124064171122995	0.130311614730878	0.210184182015168		0.085301837270341	0.024830699774266	0.020425531914894	0.021035598705502	0.099009900990099
94.25	0.032818532818533	0.069908814589666	0.125136017410229	0.138418079096045	0.20479302832244		0.080330004342162	0.022573363431151	0.0223752151463	0.019867549668874	0.104477611940299
94.5	0.035211267605634	0.071574642126789	0.119354838709677	0.125698324022346	0.213815789473684		0.082700044702727	0.021064301552107	0.02534965034965	0.018032786885246	0.107142857142857
94.75	0.033586818757922	0.071868583162218	0.123510292524377	0.116022099447514	0.204927211646137		0.084320875113947	0.020111731843576	0.024582967515364	0.016528925619835	0.111111111111111
95	0.031963470319635	0.072448979591837	0.127053669222344	0.110795454545455	0.1993281075028		0.085458612975392	0.020787746170678	0.023914968999114	0.018003273322422	0.1
95.25	0.03016393442623	0.070264765784114	0.125267665952891	0.113636363636364	0.196571428571429		0.08322026232474	0.024309392265193	0.022927689594356	0.018092105263158	0.114649681528662
95.5	0.027325959661679	0.067	0.134054054054054	0.117647058823529	0.197414806110458		0.078729281767956	0.026966292134832	0.022281639928699	0.018771331058021	0.11038961038961
95.75	0.027595269382392	0.074	0.132450331125828	0.127906976744186	0.192671394799054		0.077173407717341	0.027777777777778	0.021818181818182	0.01727115716753	0.101351351351351
96	0.027925531914894	0.07085020242915	0.124161073825503	0.129909365558912	0.2		0.079550772110435	0.032186459489456	0.020966271649955	0.019031141868512	0.120253164556962
96.25	0.028345418589321	0.065420560747664	0.126539753639418	0.132716049382716	0.187951807228916		0.079387852702057	0.036871508379888	0.018365472910928	0.016891891891892	0.115646258503401
96.5	0.023888520238885	0.066735112936345	0.131073446327684	0.131498470948012	0.174641148325359		0.079231129864041	0.038716814159292	0.014828544949027	0.017211703958692	0.112676056338028
96.75	0.029411764705882	0.066047471620227	0.134703196347032	0.127329192546584	0.175480769230769		0.083725305738476	0.037037037037037	0.014150943396227	0.022887323943662	0.113636363636364
97	0.027777777777778	0.071213640922768	0.129824561403509	0.123417721518987	0.164433617539586		0.086280056577086	0.039035591274397	0.017657992565056	0.021466905187836	0.09016393442623
97.25	0.030100334448161	0.067676767676768	0.119718309859155	0.113333333333333	0.162621359223301		0.086565752128666	0.039503386004515	0.017013232514178	0.020560747663551	0.087301587301587
97.5	0.032103825136612	0.072301425661915	0.110714285714286	0.115646258503401	0.15995115995116		0.091037735849057	0.035634743875278	0.015252621544328	0.018181818181818	0.086206896551724
97.75	0.033944331296674	0.0625	0.108173076923077	0.114186851211073	0.175609756097561		0.092654824771964	0.035955056179775	0.01310861423221	0.019927536231884	0.094827586206897
98	0.033333333333333	0.062308478038815	0.105826397146254	0.122377622377622	0.166666666666667		0.089070775156476	0.033745781777278	0.013774104683196	0.02048417132216	0.063063063063063
98.25	0.033910034602076	0.060699588477366	0.103030303030303	0.121527777777778	0.173584905660377		0.093825960136121	0.031531531531532	0.014044943820225	0.026871401151632	0.064814814814815
98.5	0.034818941504178	0.055848261327713	0.100746268656716	0.106761565836299	0.168996188055909		0.095890410958904	0.030023094688222	0.014856081708449	0.028957528957529
98.75	0.033404406538735	0.051362683438155	0.108343711083437	0.127208480565371	0.168329177057357		0.092353525322741	0.026815642458101	0.016438356164384	0.023622047244095
99	0.033984092552422	0.045647558386412	0.105063291139241	0.133093525179856	0.182509505703422		0.091595369904379	0.025274725274725	0.016544117647059	0.025844930417495
99.25	0.032116788321168	0.048439181916039	0.117197452229299	0.147368421052632	0.183206106870229		0.093	0.026376146788991	0.018382352941177	0.025096525096525
99.5	0.030589949016752	0.047878128400435	0.114795918367347	0.149305555555556	0.190535491905355		0.091457286432161	0.026932084309134	0.021505376344086	0.023529411764706
99.75	0.028148148148148	0.050537634408602	0.115923566878981	0.145907473309609	0.179257362355954		0.090180360721443	0.027283511269276	0.024	0.022680412371134
100	0.030395136778116	0.046153846153846	0.118825100133511	0.131868131868132	0.177070063694268		0.094320486815416	0.021479713603819	0.024280575539568	0.022267206477733
100.25	0.024316109422492	0.048192771084337	0.128	0.130769230769231	0.177664974619289		0.094731509625127	0.023668639053255	0.025460930640913	0.016326530612245
100.5	0.026905829596413	0.046153846153846	0.128686327077748	0.138339920948617	0.191958495460441		0.097052845528455	0.02647412755716	0.026455026455027	0.014492753623188
100.75	0.025248661055853	0.045253863134658	0.129205921938089	0.130252100840336	0.199213630406291		0.096530920060332	0.030750307503075	0.026126126126126	0.012578616352201
101	0.023736600306279	0.044150110375276	0.132450331125828	0.139830508474576	0.19873417721519		0.093969849246231	0.02915082382763	0.023875114784206	0.010482180293501
101.25	0.027293404094011	0.042299349240781	0.135616438356164	0.134782608695652	0.201030927835052		0.092809790922999	0.026348808030113	0.021515434985968	0.010660980810235
101.5	0.028657616892911	0.039430449069003	0.139470013947001	0.123287671232877	0.202860858257477		0.09376609994848	0.024509803921569	0.018796992481203	0.010570824524313
101.75	0.03	0.038503850385039	0.144645340751043	0.116591928251121	0.203104786545925		0.094123764950598	0.02	0.016617790811339	0.008528784648188
102	0.027522935779817	0.037934668071654	0.146067415730337	0.117391304347826	0.205921938088829		0.090352220520674	0.022988505747127	0.020447906523856	0.008528784648188
102.25	0.029343629343629	0.035453597497393	0.139769452449568	0.116071428571429	0.210526315789474		0.089672544080605	0.023255813953488	0.021148036253777	0.008264462809917
102.5	0.028527370855821	0.037696335078534	0.145743145743146	0.131221719457014	0.202721088435374		0.086889460154242	0.024937655860349	0.022357723577236	0.006224066390042
102.75	0.030557677616501	0.04384133611691	0.139737991266376	0.132420091324201	0.199722607489598		0.088568486096807	0.025641025641026	0.019880715705765	0.006109979633401
103	0.032532920216886	0.040667361835245	0.143928035982009	0.134529147982063	0.194444444444444		0.086489252814739	0.030729833546735	0.019960079840319	0.004065040650407
103.25	0.030878859857482	0.039296794208894	0.140969162995595	0.127272727272727	0.194977843426883		0.082135523613963	0.029525032092426	0.021717670286278	0.006198347107438
103.5	0.027156549520767	0.041497975708502	0.135670731707317	0.128440366972477	0.200607902735562		0.081549439347605	0.030729833546735	0.022267206477733	0.008620689655172
103.75	0.02418096723869	0.03951367781155	0.130503144654088	0.118483412322275	0.190258751902588		0.082870136432542	0.037275064267352	0.021934197407777	0.010526315789474
104	0.022709475332811	0.038906414300736	0.14	0.123762376237624	0.197289156626506		0.088717948717949	0.036616161616162	0.021341463414634	0.008620689655172
104.25	0.02132701421801	0.036687631027254	0.146153846153846	0.118811881188119	0.18562874251497		0.085385018334206	0.040816326530612	0.019038076152305	0.006849315068493
104.5	0.020064205457464	0.035015447991761	0.136222910216718	0.111111111111111	0.183161004431315		0.087809917355372	0.038860103626943	0.018461538461539	0.01131221719457
104.75	0.021969080553295	0.033199195171026	0.141965678627145	0.096938775510204	0.182361733931241		0.086528497409327	0.035980148883375	0.019648397104447	0.020881670533643
105	0.021880064829822	0.035641547861507	0.143962848297214	0.072916666666667	0.188536953242836		0.090476190476191	0.034825870646766	0.018633540372671	0.025462962962963
105.25	0.020424836601307	0.035123966942149	0.145135566188198	0.068062827225131	0.196078431372549		0.092849519743863	0.034825870646766	0.020964360587002	0.027713625866051
105.5	0.025472473294988	0.03027139874739	0.150793650793651	0.045454545454546	0.196107784431138		0.095824411134904	0.034838709677419	0.020148462354189	0.029411764705882
105.75	0.025210084033614	0.031578947368421	0.152139461172742	0.052631578947369	0.205128205128205		0.092592592592593	0.031969309462916	0.021834061135371	0.03030303030303
106	0.028132992327366	0.034810126582279	0.148333333333333	0.053475935828877	0.200305810397554		0.090225563909775	0.032594524119948	0.01824034334764	0.0381861575179
106.25	0.029488291413703	0.041182682154171	0.143094841930116	0.057894736842105	0.203821656050955		0.093551797040169	0.032214765100671	0.019867549668874	0.037914691943128
106.5	0.027555555555556	0.045263157894737	0.144518272425249	0.054054054054054	0.201626016260163		0.093984962406015	0.031767955801105	0.020674646354733	0.038369304556355
106.75	0.025505716798593	0.045602605863192	0.139175257731959	0.060606060606061	0.201277955271565		0.095750403442711	0.03072625698324	0.020156774916014	0.03
107	0.025416301489921	0.045842217484009	0.136363636363636	0.064516129032258	0.198387096774194		0.093498119290704	0.028328611898017	0.020224719101124	0.025445292620865
107.25	0.024411508282476	0.046236559139785	0.135652173913043	0.06989247311828	0.187601957585644		0.098395721925134	0.032531824611033	0.015590200445434	0.030927835051546
107.5	0.019315188762072	0.046137339055794	0.126785714285714	0.072625698324022	0.177152317880795		0.094513851167844	0.033519553072626	0.014348785871965	0.026666666666667
107.75	0.022827041264267	0.043196544276458	0.121478873239437	0.075268817204301	0.174657534246575		0.094308943089431	0.031636863823934	0.017429193899782	0.031331592689295
108	0.021758050478677	0.037934668071654	0.128865979381443	0.07182320441989	0.167808219178082		0.098209441128595	0.032786885245902	0.019101123595506	0.023136246786632
108.25	0.027164685908319	0.035445757250269	0.136363636363636	0.068965517241379	0.179054054054054		0.093267108167771	0.028263795423957	0.017621145374449	0.026041666666667
108.5	0.028423772609819	0.032978723404255	0.144927536231884	0.062857142857143	0.194444444444444		0.089511257550796	0.028	0.015521064301552	0.026525198938992
108.75	0.027562446167097	0.034115138592751	0.145614035087719	0.052941176470588	0.190562613430127		0.089708310401761	0.031377899045021	0.017505470459519	0.02827763496144
109	0.028745644599303	0.03030303030303	0.151079136690647	0.040697674418605	0.183123877917415		0.09061135371179	0.034620505992011	0.01878453038674	0.028720626631854
109.25	0.02719298245614	0.030601092896175	0.15036231884058	0.043478260869565	0.173285198555957		0.084239130434783	0.031872509960159	0.021978021978022	0.017902813299233
109.5	0.031606672519754	0.038793103448276	0.156140350877193	0.065868263473054	0.186346863468635		0.084884994523549	0.030707610146863	0.023026315789474	0.017587939698493
109.75	0.027562446167097	0.045550847457627	0.161111111111111	0.061349693251534	0.185114503816794		0.086070215175538	0.028610354223433	0.021396396396396	0.01025641025641
110	0.032342657342657	0.046858359957402	0.141263940520446	0.054545454545455	0.179190751445087		0.077562326869806	0.028846153846154	0.017601760176018	0.013262599469496
110.25	0.029023746701847	0.04957805907173	0.136279926335175	0.048192771084337	0.168297455968689		0.081201334816463	0.027210884353742	0.017640573318633	0.010335917312662
110.5	0.029736618521665	0.047159699892819	0.135185185185185	0.049382716049383	0.151574803149606		0.080973952434881	0.030872483221477	0.016930022573364	0.013054830287206
110.75	0.028045574057844	0.044728434504792	0.144465290806754	0.060975609756098	0.151209677419355		0.080069124423963	0.031463748290014	0.016629711751663	0.013333333333333
111	0.024778761061947	0.046758767268863	0.139359698681733	0.079268292682927	0.153526970954357		0.081224249558564	0.032876712328767	0.017937219730942	0.016172506738545
111.25	0.026886383347788	0.047569803516029	0.1328125	0.087719298245614	0.152719665271967		0.079904591532499	0.034965034965035	0.015677491601344	0.022160664819945
111.5	0.024158757549612	0.045592705167173	0.128968253968254	0.090909090909091	0.13215859030837		0.081081081081081	0.037921348314607	0.016519823788546	0.022662889518414
111.75	0.027555555555556	0.043434343434344	0.127413127413127	0.098039215686275	0.13882863340564		0.080466472303207	0.049019607843137	0.013230429988975	0.025641025641026
112	0.021551724137931	0.051567239635996	0.146946564885496	0.124223602484472	0.158590308370044		0.081547619047619	0.049019607843137	0.015677491601344	0.025495750708215
112.25	0.019197207678883	0.046673286991063	0.147637795275591	0.133757961783439	0.160270880361174		0.080287597363691	0.051966292134832	0.015981735159817	0.029411764705882
112.5	0.020300088261253	0.049115913555992	0.142011834319527	0.175324675324675	0.155056179775281		0.082142857142857	0.052781740370899	0.015801354401806	0.029239766081871
112.75	0.022108843537415	0.046351084812623	0.125514403292181	0.188811188811189	0.153153153153153		0.077652637818613	0.050775740479549	0.014959723820483	0.028735632183908
113	0.022689075630252	0.051406401551891	0.130165289256198	0.178571428571429	0.151029748283753		0.079132473622509	0.049295774647887	0.013745704467354	0.026315789473684
113.25	0.021514629948365	0.05004812319538	0.125506072874494	0.171428571428571	0.152125279642058		0.081286549707602	0.047486033519553	0.015348288075561	0.020648967551623
113.5	0.01894918173988	0.049652432969216	0.131799163179916	0.160583941605839	0.156521739130435		0.0820451843044	0.043115438108484	0.014888337468983	0.023668639053255
113.75	0.016920473773266	0.055110220440882	0.130151843817787	0.172185430463576	0.150561797752809		0.078134463961236	0.034285714285714	0.014778325123153	0.021406727828746
114	0.018916595012898	0.055776892430279	0.118881118881119	0.164285714285714	0.134703196347032		0.081064730792499	0.035612535612536	0.012771392081737	0.021084337349398
114.25	0.020512820512821	0.059837728194726	0.110588235294118	0.154411764705882	0.123873873873874		0.080097087378641	0.029871977240398	0.015286624203822	0.021406727828746
114.5	0.021533161068045	0.068020304568528	0.10952380952381	0.127659574468085	0.1270207852194		0.08227465214761	0.024390243902439	0.014193548387097	0.015625
114.75	0.019947961838682	0.06962663975782	0.116504854368932	0.115942028985507	0.13986013986014		0.087408312958435	0.024817518248175	0.015523932729625	0.012232415902141
115	0.020017406440383	0.065372829417773	0.1075	0.119402985074627	0.147971360381862		0.083959899749374	0.021406727828746	0.015852047556143	0.015015015015015
115.25	0.022452504317789	0.069574247144341	0.113756613756614	0.119402985074627	0.145363408521303		0.08248730964467	0.02	0.014454664914586	0.021341463414634
115.5	0.025283347863993	0.066941297631308	0.108695652173913	0.113475177304965	0.139896373056995		0.082858950031626	0.019607843137255	0.013315579227696	0.021406727828746
115.75	0.025528169014085	0.066666666666667	0.113888888888889	0.09375	0.143222506393862		0.085588420390183	0.020926756352765	0.01889338731444	0.026785714285714
116	0.023978685612789	0.061715481171548	0.111111111111111	0.075757575757576	0.150395778364116		0.083809523809524	0.016923076923077	0.021304926764314	0.03030303030303
116.25	0.022401433691756	0.058572949946752	0.106194690265487	0.074074074074074	0.159217877094972		0.088466579292267	0.018808777429467	0.020604395604396	0.03003003003003
116.5	0.018518518518519	0.048387096774194	0.109090909090909	0.048	0.171428571428571		0.085219707057257	0.021638330757342	0.021709633649932	0.026086956521739
116.75	0.01697944593387	0.050328227571116	0.114114114114114	0.050420168067227	0.158682634730539		0.080814717477004	0.018927444794953	0.020297699594046	0.027863777089783
117	0.019590382902939	0.049614112458655	0.105421686746988	0.043859649122807	0.151702786377709		0.084224598930481	0.021705426356589	0.018666666666667	0.02555910543131
117.25	0.021949078138718	0.047138047138047	0.098159509202454	0.025210084033614	0.150769230769231		0.083953960731212	0.021806853582555	0.018918918918919	0.019230769230769
117.5	0.021164021164021	0.047180667433832	0.089595375722543	0.027522935779817	0.148148148148148		0.075932203389831	0.02411575562701	0.019607843137255	0.016129032258065
117.75	0.020499108734403	0.044134727061556	0.079178885630499	0.02803738317757	0.135483870967742		0.079234972677596	0.019543973941368	0.014569536423841	0.009584664536741
118	0.023297491039427	0.044289044289044	0.074712643678161		0.142384105960265		0.076398362892224	0.017350157728707	0.011873350923483	0.006230529595016
118.25	0.024128686327078	0.042285714285714	0.072463768115942		0.141891891891892		0.07293796864349	0.019017432646593	0.013140604467806	0.003236245954693
118.5	0.025735294117647	0.042285714285714	0.071428571428572		0.13840830449827		0.073270013568521	0.017684887459807	0.014647137150466	0.003389830508475
118.75	0.028571428571429	0.039863325740319	0.059171597633136		0.146757679180887		0.075471698113208	0.017268445839874	0.014627659574468	0.003267973856209
119	0.027803521779425	0.039812646370024	0.057401812688822		0.154639175257732		0.069415807560138	0.013782542113323	0.014844804318489	0.003246753246753
119.25	0.02659069325736	0.038150289017341	0.063636363636364		0.161048689138577		0.074895977808599	0.012251148545176	0.013531799729364	0.003322259136213
119.5	0.02554399243141	0.039817974971559	0.071875		0.164		0.081805359661495	0.012383900928793	0.01536312849162	0.006644518272425
119.75	0.027436140018922	0.033720930232558	0.07741935483871		0.18359375		0.080286738351255	0.016871165644172	0.014884979702301	0.013377926421405
120	0.027462121212121	0.030927835051546	0.085714285714286		0.175097276264591		0.088514996342356	0.017515923566879	0.015193370165746	0.014084507042254
120.25	0.026845637583893	0.030516431924883	0.080906148867314		0.163346613545817		0.085276967930029	0.016103059581321	0.014925373134328	0.013698630136986
120.5	0.02803738317757	0.031175059952038	0.084690553745928		0.162055335968379		0.084720121028744	0.016260162601626	0.014925373134328	0.01779359430605
120.75	0.029850746268657	0.031553398058253	0.083612040133779		0.14859437751004		0.085972850678733	0.01628664495114	0.015449438202247	0.018656716417911
121	0.028890959925443	0.031363088057901	0.096885813148789		0.14453125		0.08739365815932	0.018518518518519	0.018413597733711	0.022222222222222
121.25	0.030075187969925	0.029126213592233	0.092465753424658		0.153846153846154		0.084745762711864	0.020442930153322	0.017069701280228	0.022388059701493
121.5	0.0313986679353	0.028151774785802	0.086021505376344		0.158102766798419		0.082170542635659	0.02405498281787	0.015691868758916	0.022813688212928
121.75	0.028837209302326	0.039719626168224	0.083333333333333		0.141129032258065		0.086583463338534	0.018998272884283	0.019089574155654	0.020576131687243
122	0.027777777777778	0.041013268998794	0.074349442379182		0.139240506329114		0.082148499210111	0.018932874354561	0.023564064801178	0.021097046413502
122.25	0.02808988764045	0.042067307692308	0.074906367041199		0.154811715481172		0.09003984063745	0.017421602787457	0.021180030257186	0.022026431718062
122.5	0.025519848771267	0.042067307692308	0.063197026022305		0.168103448275862		0.085296506904955	0.019469026548673	0.01969696969697	0.017241379310345
122.75	0.02165725047081	0.040194884287454	0.065637065637066		0.158119658119658		0.080592105263158	0.020905923344948	0.021052631578947	0.017021276595745
123	0.019120458891013	0.038369304556355	0.057915057915058		0.147465437788018		0.086848635235732	0.017761989342806	0.019316493313522	0.012931034482759
123.25	0.013487475915222	0.037575757575758	0.073643410852713		0.144736842105263		0.090520922288642	0.019713261648746	0.024024024024024	0.013824884792627
123.5	0.011494252873563	0.035194174757282	0.070038910505837		0.133928571428571		0.088159031979257	0.014625228519196	0.027067669172932	0.023364485981309
123.75	0.014056224899598	0.027954256670902	0.082677165354331		0.14218009478673		0.079575596816976	0.020754716981132	0.027272727272727	0.02212389380531
124	0.012108980827447	0.029813664596273	0.086065573770492		0.137614678899083		0.083029197080292	0.024761904761905	0.024024024024024	0.018348623853211
124.25	0.015090543259557	0.027848101265823	0.093877551020408		0.125		0.08356290174472	0.027932960893855	0.027149321266968	0.02262443438914
124.5	0.015400410677618	0.026992287917738	0.099173553719008		0.094059405940594		0.087751371115174	0.022727272727273	0.026941362916006	0.02262443438914
124.75	0.017671517671518	0.026751592356688	0.093117408906883		0.117647058823529		0.090993500464253	0.022177419354839	0.02411575562701	0.023255813953488
125	0.020790020790021	0.027131782945737	0.09349593495935		0.148148148148148		0.085365853658537	0.029940119760479	0.021381578947369	0.024154589371981
125.25	0.021141649048626	0.026178010471204	0.072649572649573		0.138121546961326		0.089453860640301	0.032064128256513	0.023489932885906	0.029556650246306
125.5	0.02452025586354	0.03099730458221	0.077586206896552		0.157303370786517		0.094017094017094	0.029761904761905	0.020512820512821	0.015544041450777
125.75	0.022035676810074	0.025065963060686	0.053941908713693		0.15819209039548		0.097744360902256	0.026315789473684	0.017123287671233	0.010526315789474
126	0.022151898734177	0.022941970310391	0.05327868852459		0.15625		0.103835360149673	0.025210084033614	0.017730496453901	0.018779342723005
126.25	0.019088016967126	0.027814569536424	0.051502145922747		0.180645161290323		0.102955195424214	0.025369978858351	0.015570934256055	0.014492753623188
126.5	0.017353579175705	0.026702269692924	0.048888888888889		0.187096774193548		0.104594330400782	0.029350104821803	0.020583190394511	0.019323671497585
126.75	0.017410228509249	0.025675675675676	0.057522123893805		0.185430463576159		0.110009910802775	0.029106029106029	0.022887323943662	0.019323671497585
127	0.015783540022548	0.026170798898072	0.049773755656109		0.161971830985916		0.116	0.021052631578947	0.024347826086957	0.024390243902439
127.25	0.017917133258679	0.025815217391304	0.064220183486239		0.170212765957447		0.108717948717949	0.017241379310345	0.019163763066202	0.019047619047619
127.5	0.018583042973287	0.025710419485792	0.066037735849057		0.165467625899281		0.108786610878661	0.019693654266959	0.022452504317789	0.022935779816514
127.75	0.018475750577367	0.028050490883591	0.084158415841584		0.173913043478261		0.109795479009688	0.017204301075269	0.024822695035461	0.024038461538462
128	0.017281105990783	0.025174825174825	0.071065989847716		0.17037037037037		0.1	0.015350877192983	0.022569444444445	0.016129032258065
128.25	0.014942528735632	0.022727272727273	0.061538461538462		0.15748031496063		0.103139013452915	0.010917030567686	0.021390374331551	0.015384615384615
128.5	0.016091954022989	0.027472527472528	0.061224489795918		0.16260162601626		0.105499438832772	0.013392857142857	0.019538188277087	0.015228426395939
128.75	0.016298020954598	0.03265306122449	0.06282722513089		0.144067796610169		0.102771362586605	0.015945330296128	0.019031141868512	0.025906735751295
129	0.015873015873016	0.029689608636977	0.081081081081081		0.141666666666667		0.097156398104265	0.018867924528302	0.019400352733686	0.021164021164021
129.25	0.016574585635359	0.036784741144414	0.059782608695652		0.139130434782609		0.101775147928994	0.018561484918794	0.017574692442882	0.025641025641026
129.5	0.01294498381877	0.029372496662216	0.063829787234043		0.14018691588785		0.105868814729574	0.016393442622951	0.012411347517731	0.020512820512821
129.75	0.012972972972973	0.032345013477089	0.057894736842105		0.121495327102804		0.111241217798595	0.016627078384798	0.010489510489511	0.02
130	0.014270032930845	0.036388140161725	0.065217391304348		0.137931034482759		0.112980769230769	0.018475750577367	0.011029411764706	0.024630541871921
130.25	0.01528384279476	0.036437246963563	0.077348066298343		0.133333333333333		0.112048192771084	0.028368794326241	0.009416195856874	0.025641025641026
130.5	0.014428412874584	0.037604456824513	0.084269662921348		0.130434782608696		0.107487922705314	0.021531100478469	0.005736137667304	0.021505376344086
130.75	0.0119825708061	0.032485875706215	0.091463414634146		0.137931034482759		0.109471094710947	0.021479713603819	0.005859375	0.01025641025641
131	0.012114537444934	0.038737446197991	0.073446327683616		0.142857142857143		0.1181592039801	0.023364485981309	0.00381679389313	0.010050251256281
131.25	0.007936507936508	0.034334763948498	0.086705202312139		0.141509433962264		0.120300751879699	0.021686746987952	0.005836575875486	0.005154639175258
131.5	0.014348785871965	0.038291605301915	0.097560975609756		0.121495327102804		0.123306233062331	0.033653846153846	0.011605415860735	0.005494505494506
131.75	0.012485811577753	0.033873343151694	0.085889570552147		0.149532710280374		0.120879120879121	0.033573141486811	0.016885553470919	0.010989010989011
132	0.016835016835017	0.034883720930233	0.096969696969697		0.15		0.134078212290503	0.033653846153846	0.014625228519196	0.005347593582888
132.25	0.019933554817276	0.035139092240117	0.082840236686391		0.142857142857143		0.135172413793103	0.026829268292683	0.01651376146789	0.027027027027027
132.5	0.019354838709678	0.034074074074074	0.088235294117647		0.136752136752137		0.149110807113543	0.02948402948403	0.016100178890877	0.027624309392265
132.75	0.017429193899782	0.035190615835777	0.070175438596491		0.131147540983607		0.1440329218107	0.024509803921569	0.019891500904159	0.03680981595092
133	0.018201284796574	0.031473533619456	0.080246913580247		0.117647058823529		0.143854748603352	0.024813895781638	0.025830258302583	0.035928143712575
133.25	0.018065887353879	0.031428571428572	0.078313253012048		0.12		0.136298421807747	0.027227722772277	0.027777777777778	0.037037037037037
133.5	0.013274336283186	0.034334763948498	0.071428571428572		0.127118644067797		0.132394366197183	0.016867469879518	0.024528301886793	0.035714285714286
133.75	0.018681318681319	0.03943661971831	0.089820359281437		0.11965811965812		0.135593220338983	0.018735362997658	0.024667931688805	0.036363636363636
134	0.013559322033898	0.035919540229885	0.069767441860465		0.11304347826087		0.127840909090909	0.018433179723502	0.030360531309298	0.037267080745342
134.25	0.010297482837529	0.034433285509326	0.073619631901841		0.113207547169811		0.13933236574746	0.021176470588235	0.028195488721805	0.012422360248447
134.5	0.012895662368113	0.03021582733813	0.057692307692308				0.131419939577039	0.020785219399538	0.032504780114723	0.012658227848101
134.75	0.015276145710928	0.03343023255814	0.080246913580247				0.134036144578313	0.020642201834862	0.032755298651253	0.00609756097561
135	0.015366430260047	0.032305433186491	0.069182389937107				0.132218844984802	0.018140589569161	0.027450980392157	0.006578947368421
135.25	0.017647058823529	0.034023668639053	0.062937062937063				0.136645962732919	0.018058690744921	0.022900763358779	0.012345679012346
135.5	0.017688679245283	0.035398230088496	0.069444444444445				0.140096618357488	0.02158273381295	0.022770398481974	0.013071895424837
135.75	0.014150943396227	0.031578947368421	0.065217391304348		0.107843137254902		0.146919431279621	0.0225	0.01792828685259	0.006711409395973
136	0.016587677725119	0.033434650455927	0.090909090909091		0.115384615384615		0.151658767772512	0.025445292620865	0.015414258188825	0.007142857142857
136.25	0.023058252427185	0.03206106870229	0.095588235294118				0.133443163097199	0.022784810126582	0.019157088122605	0.007246376811594
136.5	0.023030303030303	0.030395136778116	0.096296296296296		0.12621359223301		0.140293637846656	0.023746701846966	0.017045454545455	0.034965034965035
136.75	0.021739130434783	0.028528528528529	0.0703125		0.132075471698113		0.143835616438356	0.024193548387097	0.012820512820513	0.041666666666667
137	0.021144278606965	0.031201248049922	0.080645161290323		0.145454545454545		0.13781512605042	0.025069637883008	0.014732965009208	0.041379310344828
137.25	0.020050125313283	0.035714285714286	0.101449275362319		0.138888888888889		0.141891891891892	0.028818443804035	0.01669758812616	0.049295774647887
137.5	0.023058252427185	0.032967032967033	0.083969465648855		0.153846153846154		0.147766323024055	0.030985915492958	0.014732965009208	0.047297297297297
137.75	0.021712907117009	0.036507936507937	0.083969465648855				0.144665461121157	0.031518624641834	0.018248175182482	0.046979865771812
138	0.019464720194647	0.033333333333333	0.069767441860465				0.146567717996289	0.027190332326284	0.020715630885123	0.045454545454546
138.25	0.015990159901599	0.033925686591276	0.079365079365079				0.157992565055762	0.030674846625767	0.018796992481203	0.047297297297297
138.5	0.014634146341464	0.03525641025641	0.082644628099174				0.162264150943396	0.027272727272727	0.020833333333333	0.020408163265306
138.75	0.018382352941177	0.034883720930233	0.081967213114754				0.174157303370787	0.028213166144201	0.019569471624266	0.02158273381295
