# Supplementary material for: Stochastic pulsing of gene expression enables the generation of spatial patterns in Bacillus subtilis biofilms
Source: Nat Commun. 2020 Feb 19;11:950. doi: 10.1038/s41467-020-14431-9 (PMC7031267; doi:10.1038/s41467-020-14431-9)
Supplement: Supplementary file 7 — Source Data [file 41467_2020_14431_MOESM7_ESM.zip › source_data/figure6_b.tsv]

A	B	Time (Hours)
0	0	2.0026819813360364
0	0	2.0106527991511585
0	1	2.015335579779458
0	0	2.0157381625362585
0	0	2.0191916682537197
0	1	2.019394687815411
0	0	2.020083277787072
0	0	2.022686205067564
0	0	2.02472855809903
0	0	2.029978078115178
0	0	2.0307108804303
0	1	2.0315487390727083
0	0	2.0324445890312
0	0	2.034862267737075
0	1	2.0391161855152222
0	0	2.0394610557969495
0	0	2.043233625005036
0	1	2.0470423170575196
0	0	2.048756431922544
0	0	2.0526090524756304
0	0	2.059313369268617
0	1	2.0619627224936554
0	0	2.062927270909414
0	0	2.063541777139833
0	0	2.064258089062331
0	1	2.065827465412883
0	0	2.0662360175131167
0	0	2.0683402552036307
0	0	2.0686512375932664
0	0	2.0689135380292165
0	0	2.0702196378372553
0	0	2.070976412634409
0	1	2.086232333496011
0	0	2.086690675684669
0	1	2.0872131090350945
0	0	2.0881455491990613
0	0	2.0922763106855164
0	0	2.0945156913952556
0	1	2.0950516599474582
0	0	2.0953302058276106
0	1	2.097405405761364
0	0	2.097705106323575
0	1	2.100359342599728
0	0	2.1010474911959838
0	0	2.102346338699792
0	1	2.1036963805424915
0	0	2.1044968036799387
0	1	2.1060756950509387
0	0	2.106413901174578
0	0	2.1073246767083273
0	1	2.1130548473350554
0	0	2.1138154236524027
0	1	2.117472748209311
0	0	2.1179100183630695
0	1	2.118628859232581
0	0	2.118815201751775
0	1	2.120386979372861
0	0	2.121423642783053
0	1	2.122043670951853
0	1	2.122426853149892
0	2	2.124031242513272
0	1	2.124895995668944
0	2	2.1294953302817805
0	2	2.130811533065183
0	2	2.133299820156047
0	2	2.1366456800225473
0	3	2.1452227627809366
0	4	2.1472661166549445
0	4	2.14760619588335
0	3	2.1497119075903974
0	4	2.151626832482639
0	3	2.1517361330386056
0	3	2.155429530803083
0	4	2.1561001392005004
0	5	2.15836204048
0	5	2.160187860238461
0	5	2.161003348547861
0	5	2.1618381338557753
0	5	2.1636491579053527
0	5	2.1655840102163664
0	6	2.167278417014311
0	5	2.1698998272536114
0	5	2.1707465699434
0	5	2.1715660318677332
0	5	2.171925045584264
0	6	2.172214604388697
0	6	2.1727060240297082
0	6	2.1778452245629523
0	6	2.1821993633654944
0	6	2.186636052890436
0	6	2.187856198731636
0	6	2.1883285820391
0	6	2.190328447860003
0	7	2.1909283633647916
0	8	2.1915011139938914
0	7	2.1923913260365806
0	7	2.1932339522360302
0	9	2.1944775350646863
0	9	2.195585150902386
0	10	2.197033400038689
0	10	2.199236373635364
0	9	2.1992508190921414
0	9	2.2003796612249222
0	9	2.201029124006278
0	10	2.2014446322744665
0	10	2.2019571425264335
0	10	2.2036228611700555
0	10	2.204278953909022
0	9	2.2064890665411223
0	9	2.207019940937789
0	9	2.2087048121524084
0	8	2.2091058533172863
0	8	2.2107206078220254
0	8	2.211424338268125
0	8	2.2145026727570114
0	7	2.2172759398158837
0	7	2.2177848404223726
0	7	2.218270640333769
0	6	2.2185384284143774
0	5	2.2207358924181055
0	5	2.2209785611766306
0	5	2.221743793578053
0	4	2.223550210137364
0	4	2.2250600415492996
0	4	2.226971127413575
0	4	2.2300804304408888
0	4	2.230606577925208
0	4	2.2313148433968277
0	4	2.2329787855838608
0	4	2.2356063701619027
0	4	2.237688241939986
0	4	2.2407127152257083
0	4	2.241945637683442
0	3	2.250842669482236
0	3	2.255461977078319
0	3	2.259003008164756
0	2	2.265172563785206
0	3	2.2685867147520224
0	2	2.268892508308153
0	2	2.2802699766762
0	2	2.286786786562575
0	2	2.2885997180784194
0	2	2.302246362556672
0	2	2.3060753667019362
0	2	2.307199356099456
0	2	2.3074566116627384
0	2	2.3116509425046137
0	2	2.316716230034411
0	2	2.317562185485391
0	1	2.3181950889417418
0	1	2.322983308628236
0	1	2.3242276308251584
0	0	2.3259187208770165
0	1	2.3273483638223222
0	0	2.3282133944623973
0	0	2.3981376644392083
1	0	2.407650575827161
2	0	2.4098820899389306
3	0	2.416601908557808
4	0	2.4196334196498723
5	0	2.422083069387175
6	0	2.422871092944731
6	0	2.4246742804175776
7	0	2.4303647227209835
8	0	2.433198699588244
9	0	2.4335068066169363
9	0	2.4342460009366054
8	0	2.445237803659225
9	0	2.4466952614228945
8	0	2.448095452336567
7	0	2.4516768508065776
8	0	2.456624433526506
8	0	2.4650257416826054
7	0	2.4662899097444555
6	0	2.4706454118777583
7	0	2.473484422088942
6	0	2.477692410556417
7	0	2.482081211320911
8	0	2.483010027947617
8	1	2.483890945037983
8	1	2.487954753330314
8	1	2.4883289089799003
7	1	2.4893874970269887
7	2	2.492261042488567
6	1	2.4925401674879084
7	1	2.4929640078985087
7	1	2.493647170351992
7	1	2.4949370969216
8	1	2.4969886606593223
9	1	2.4973754216809083
9	1	2.499015390739422
9	2	2.5015660946486467
8	1	2.501920116236839
9	1	2.5027955755100555
10	1	2.507508883951353
10	1	2.5082360821051415
9	1	2.5090291288186917
9	1	2.510382958924322
9	1	2.510812837233225
9	1	2.512172226112375
8	1	2.518046932456417
7	1	2.519124457937161
7	1	2.5228878074292527
8	1	2.523687577856825
9	1	2.527703534987567
11	1	2.531089482080363
11	1	2.5317545994217334
11	1	2.5331168644657556
12	1	2.5360538512311916
12	2	2.537717272382928
12	1	2.538012027712064
12	1	2.5386350312544805
12	1	2.539355343714989
11	1	2.5444348938355303
10	1	2.5450619619731785
12	1	2.5468048628539086
11	1	2.547106367621964
11	2	2.5479536134184557
11	1	2.5483411873739863
11	1	2.551182939741555
11	1	2.555902342871322
11	1	2.5578868322971724
11	1	2.5615165298344693
11	1	2.563825766275125
13	1	2.5650346721534385
14	1	2.5662346391760615
14	1	2.571662968005314
13	1	2.5746147709172473
13	1	2.575800610408317
12	2	2.577185121130953
12	1	2.577417276822489
13	1	2.579660538456347
14	1	2.5799570668546408
15	1	2.584453893564867
15	1	2.5862831909573862
15	1	2.587542848738325
16	1	2.587911552485439
16	1	2.5889824110881134
16	1	2.589360376210189
15	1	2.5897646199282227
14	2	2.5905860946469
13	2	2.591008272251936
13	2	2.592339971163886
11	2	2.592732509059572
11	3	2.593683590591589
12	3	2.5948787191904445
12	3	2.595131529273481
12	5	2.5959099399772585
12	5	2.6007789612160943
12	5	2.603613059981033
12	5	2.603957405819125
11	5	2.6046880902831693
10	5	2.6054684487015165
10	5	2.6069602509697107
9	5	2.608205067569764
9	6	2.6092946462834696
9	6	2.6107210807981724
9	7	2.611962700491372
9	7	2.6124687963053357
9	8	2.613019373174611
9	8	2.6141041229602195
9	8	2.614600882059661
9	7	2.616323658760364
9	7	2.6180143516320573
9	7	2.6183043750747137
9	6	2.6200426969074972
8	6	2.6208607042261223
8	7	2.6211873670542722
8	7	2.621919073889928
8	7	2.623168276871661
7	7	2.6235538932259863
7	7	2.6247304836952026
7	7	2.625499678078539
6	7	2.6273343156233473
6	7	2.629213029705478
6	7	2.630946995196911
6	7	2.6318841090050755
5	7	2.6323330084735694
4	6	2.635459866708553
4	6	2.6357655019346504
4	8	2.6374995039741553
3	8	2.6398547621888913
3	6	2.643671283105289
3	5	2.6437944557622246
3	6	2.646951445636978
3	6	2.647567289721814
3	6	2.6494324156602196
3	5	2.6501677645679336
3	6	2.655275878407117
3	7	2.655782270650506
3	7	2.6571240618362
2	7	2.6587044450645556
2	6	2.6590485635553276
2	6	2.663132979862589
2	6	2.672232613165883
2	6	2.6760144206942913
1	6	2.6763577682965356
1	5	2.6768123151388807
1	6	2.6788507778876305
1	5	2.6789330619609664
1	4	2.6797842647673695
1	4	2.6825203271177305
1	4	2.682736465342539
1	4	2.6867221400534613
1	4	2.6890192762766167
1	4	2.6920458420617166
1	4	2.6962279190048473
1	4	2.698552088190967
1	4	2.699136317427342
1	4	2.700786275865006
1	4	2.7038022213250477
1	4	2.7049100361401806
1	3	2.7055330364850834
1	3	2.7071751433821087
1	3	2.709095694978967
1	3	2.710507029782572
1	3	2.7142352999259165
1	3	2.7157504513712527
1	3	2.7162626885525163
1	3	2.717004537281875
0	3	2.7274487002685253
0	2	2.729143295204739
0	2	2.7333074870586587
0	1	2.738845849299442
0	1	2.7392400121364306
0	1	2.7410374009527
0	1	2.7412765925880693
0	2	2.7437066329580495
0	1	2.7440601478119557
0	2	2.747013449135728
0	1	2.747299190336192
0	1	2.7510165115106835
0	0	2.751325948692875
0	0	2.752770140061942
1	0	2.8226209272115557
0	0	2.823079876832417
1	0	2.8253917951486947
2	0	2.825993159550139
1	0	2.8289800292747502
2	0	2.8411595010405275
3	0	2.8434212979469446
4	0	2.8449057733564724
3	0	2.8484908453371665
2	0	2.8502713372030835
4	0	2.8543035042402503
5	0	2.8571133178630275
4	0	2.8596538600614445
5	0	2.860836036862639
6	0	2.865915403207389
7	0	2.867167459150722
6	0	2.871427555076361
7	0	2.8717750556979444
6	0	2.875578080723667
7	0	2.8797452102395837
8	0	2.888026334605361
7	0	2.889091489048222
8	0	2.8956789766446946
7	0	2.8964013676753333
7	0	2.89836875756
8	0	2.899705038941111
9	0	2.9001222001739726
9	0	2.907358935729028
12	0	2.910893232727972
13	0	2.912052368034445
12	0	2.912971002201472
11	0	2.9181590885926947
10	0	2.9192771212540274
11	0	2.9277221468885557
12	0	2.9292177460444164
11	0	2.9313490501910553
11	0	2.932242764884472
12	0	2.9339175377047777
11	0	2.934850979287639
11	0	2.9357676488311384
12	0	2.939699264755389
13	0	2.9415906060919723
13	1	2.9426176585938335
12	0	2.943114874333278
13	0	2.9437815639973612
14	0	2.9446567558714167
14	1	2.945472685454139
14	0	2.945764636018222
13	0	2.946206220789083
12	0	2.9470960407489164
11	0	2.948287660764194
10	0	2.9485789893798886
11	0	2.949951618626889
11	0	2.9536987945895277
10	0	2.9544710647513055
11	0	2.955241325731861
9	0	2.956226685159278
9	1	2.9591419412552225
9	1	2.9595115556057228
9	0	2.959800254578
8	1	2.961353828220639
8	0	2.9614664917323887
9	0	2.962329670290889
10	1	2.963529400890111
10	0	2.9638115190179724
10	0	2.9668058838311944
11	0	2.9683948950368055
10	0	2.9723425376886112
10	0	2.97325339386575
12	0	2.9739732947928337
12	1	2.9742387086081115
12	1	2.975542199771194
12	1	2.9758696534393616
12	2	2.9776897835714164
13	2	2.979390187061222
12	2	2.980347076417028
12	2	2.981073619033972
13	2	2.9818593935115834
13	2	2.982273067910139
14	2	2.9827458206646393
15	2	2.984627446605667
15	2	2.986036389514222
16	2	2.9866678189936944
15	2	2.9908365468483056
14	2	2.992601131630889
14	2	2.994856837742
13	2	2.9958543579936667
14	2	2.9964592562040275
13	2	2.996920251233028
13	3	2.9979226807104724
13	4	2.9984000792735
13	5	2.9987299454820833
14	5	2.999759161206361
14	5	3.000849793203
14	6	3.0012485425668336
13	6	3.0023535347405277
13	5	3.0039630346391943
13	5	3.005647665305083
12	5	3.005937571927278
12	5	3.0065661944282223
13	4	3.0072532186501943
13	3	3.007855459484583
12	3	3.0107697736973336
12	3	3.0130481364557222
12	4	3.013360968570667
12	5	3.0159629441227778
12	5	3.0177112025204167
11	5	3.01823441768975
12	5	3.0202734158737776
12	5	3.0216719239888334
12	5	3.0223528475863333
12	5	3.0260118079514724
11	5	3.027312196901889
12	5	3.0280747040018894
12	5	3.0293119104131385
12	5	3.03014544738925
12	5	3.031171359113195
12	5	3.032073893951333
12	5	3.0335643733526387
12	5	3.0341018475855
13	5	3.0350572961169444
12	5	3.0379565154548613
12	5	3.0394567028922777
13	5	3.040433725956889
13	5	3.042989060584333
13	5	3.043455422247556
13	5	3.044672067690972
12	5	3.045735278761222
11	4	3.048839376291639
11	4	3.050188562025722
11	4	3.0551339785226106
11	4	3.0561916961337774
11	4	3.05741875312575
10	4	3.0594952421726385
10	4	3.0613869652263057
9	4	3.064356083920889
8	4	3.068503154644444
8	4	3.068862219667833
8	4	3.0699765583756666
7	4	3.070938815833111
6	4	3.07374636009875
6	4	3.0761850388227776
5	4	3.0764751439244726
5	4	3.0779289239619447
5	4	3.0828492200176396
5	4	3.085562513656666
5	4	3.088477263316667
5	4	3.092059657055528
5	4	3.0924518100825003
5	4	3.094249921551944
5	4	3.0959925499879164
5	4	3.0967807404584446
4	4	3.1003843066892225
4	5	3.1037152389330833
4	5	3.1043858082976663
4	4	3.10471117709775
4	6	3.105807979574111
4	7	3.1067043677050834
4	8	3.107923649734444
4	6	3.1095221269648334
4	7	3.109784166366917
4	8	3.11309509087025
4	8	3.123598605891945
4	8	3.1247914736718885
3	8	3.1251722939774167
3	7	3.1259099034541946
3	7	3.127957586799389
3	6	3.1304612906996394
2	6	3.1313613919935834
1	6	3.1338141354296662
1	6	3.134399035132028
1	5	3.1379498734375
1	4	3.1408342844484722
1	4	3.1430214726516112
1	4	3.145402429752306
1	4	3.1476062226136388
1	4	3.1483212814795833
1	4	3.1538418177533054
1	4	3.1550628887098893
1	4	3.1553352883314725
1	3	3.15675579232075
0	3	3.1590080412966945
0	3	3.161871086603222
0	3	3.1675957916971385
0	3	3.1682275552468333
0	3	3.1698246925806393
0	3	3.170993121666889
0	3	3.1714947721759446
0	2	3.172704186169667
0	2	3.1739330036589446
0	3	3.1759470786076665
0	2	3.1760559934609165
0	2	3.177100219856805
0	2	3.1803198814733333
0	2	3.1869201349665
0	2	3.189973522784444
0	2	3.1905630414512496
0	3	3.193794054190972
0	2	3.1938479837395555
0	2	3.1965836119821667
0	2	3.2055499219086117
0	2	3.2093135394866383
0	3	3.2112435496398892
0	3	3.2117453920621943
0	2	3.2118728376433334
0	3	3.212770262367083
0	2	3.213099746671667
0	2	3.216131601710139
0	2	3.2173469792916114
0	2	3.2213212180886943
0	2	3.2219797679479725
0	2	3.2263295622844166
0	2	3.227197905509778
0	2	3.2298397896057502
0	2	3.2340109071993335
0	2	3.235110557261611
0	2	3.2395088471118054
0	2	3.2437654185546667
0	2	3.2472925718610277
0	2	3.2478418841295555
0	1	3.2496105442553054
0	1	3.250188131236306
0	1	3.2541960375489447
0	1	3.2556850419259167
0	1	3.259667959970028
0	1	3.2632499287129164
0	1	3.271250961980806
0	1	3.2715315635567497
0	1	3.2764898612754996
0	2	3.2802722861215274
0	2	3.2812937083732505
0	3	3.282453694176556
0	3	3.285345549911
0	3	3.287281410654167
0	4	3.28914136598425
0	4	3.290951036090111
0	5	3.292938765381889
0	4	3.2933698563068052
0	4	3.2942297918684997
0	4	3.294819371064223
0	3	3.29519063815225
0	2	3.2975627907248053
0	3	3.2981176152493057
0	3	3.3004125816553613
0	4	3.3036842544414164
0	4	3.30436406930825
0	3	3.3052192115670005
0	3	3.3056847520125556
0	3	3.3064316742361948
0	2	3.3069193480199446
0	3	3.3075553428122775
0	4	3.3104642636552217
0	5	3.3113669499096385
0	6	3.3149033260593614
0	6	3.317510709913111
0	5	3.3181920692789997
0	6	3.3189395234845267
0	6	3.319793180113611
0	6	3.320102096372528
0	5	3.3217647404989172
0	4	3.322652429887361
0	4	3.3237519606998607
0	3	3.3241840626871944
0	3	3.3257115240104724
0	2	3.326747182461555
0	2	3.3275759809091667
0	2	3.330411754111333
0	3	3.337356759311583
0	3	3.3389700662556665
0	4	3.3410967114945835
0	5	3.3419458773092225
0	6	3.3459750847204996
0	6	3.346719705340611
0	6	3.3477413282879165
0	6	3.348571484557278
0	6	3.3492935946521394
0	6	3.3518203719407778
0	6	3.354039820953166
0	6	3.354927741369166
0	6	3.3549589263310553
0	5	3.3579013745305
0	5	3.3583527638971664
0	4	3.360584858783055
0	4	3.3613285489379163
0	4	3.3616098676089443
0	4	3.362358334656556
0	4	3.367741792382555
0	4	3.370297784970861
0	4	3.37208930536025
0	4	3.381183002005389
0	4	3.3824140135048335
0	4	3.3845088584311664
0	4	3.3914965779787223
0	4	3.393974647969556
0	4	3.4015539691217227
0	4	3.402501188461306
0	4	3.4043702623945835
0	4	3.4085411444778893
0	4	3.4092704583442495
0	3	3.4106655944667224
0	4	3.411123576365528
0	3	3.411398376519528
0	4	3.4136483770449444
0	3	3.413933078673389
0	3	3.421661253722583
0	2	3.4241743746810553
0	2	3.424462564432639
0	2	3.426649575622083
0	2	3.4280017060418895
0	2	3.4297887780280556
0	2	3.433653327181055
0	2	3.4346615582249442
0	2	3.4355555247429996
0	2	3.4419183870495837
0	2	3.444169726818389
0	2	3.4453833177390836
0	3	3.446612068020306
0	2	3.44696668033825
0	2	3.44901294679325
0	2	3.4513487171468613
0	3	3.45182007599525
0	2	3.452310996824666
0	2	3.452916139703667
0	2	3.454605296525778
0	2	3.455038456770389
0	2	3.4581026767515555
0	2	3.4600750421404447
0	2	3.4615206013673054
0	2	3.4633757991218337
0	2	3.465422141972111
0	2	3.4708683045490276
0	2	3.474097948494972
0	2	3.476358430571722
0	2	3.477958999850167
0	2	3.4794747684876395
0	2	3.4822093903192224
0	2	3.4857135029331943
0	2	3.487138964891806
0	2	3.487646595436167
0	2	3.4914366882801673
0	2	3.4952639671820003
0	3	3.502227006065389
0	2	3.502576721610194
0	2	3.505840071509278
0	2	3.509940364351528
0	2	3.5133516907348334
0	1	3.518461565016778
0	1	3.5204343646192773
0	2	3.5232857735654726
0	1	3.5236416020047776
0	1	3.5316775740723334
0	0	3.534474407837028
0	0	3.535977065127278
0	1	3.536407211460833
0	0	3.537497679589972
0	1	3.5393914244553057
0	1	3.539715887975306
0	1	3.540316771247861
0	0	3.5407207840432777
0	0	3.5414353733096946
0	1	3.5421075597451943
0	0	3.542489605004944
0	0	3.547064674594667
0	1	3.5597649314569724
0	0	3.560438850227306
1	0	3.5609630101851666
1	1	3.563182383009278
1	0	3.5636180914855
2	0	3.564929744646
2	1	3.565957353609583
1	0	3.5667990766365274
1	1	3.5670987416877225
2	0	3.568220357094194
3	0	3.5690107556399995
3	0	3.5719267065414164
2	0	3.5738080707911113
2	0	3.5766085910894168
2	0	3.5829886808904723
1	0	3.5854211272636944
1	1	3.5903278971501664
1	1	3.5907078758779725
1	0	3.591150862699194
1	1	3.595170667446944
1	0	3.595536379833417
1	0	3.5963268474274166
1	0	3.598711846195527
1	0	3.6024094641604725
1	0	3.6030753304390277
1	0	3.606396031648472
1	1	3.6111620440039163
1	0	3.6114882082482502
1	0	3.618432790778584
1	0	3.61937412662575
1	0	3.619918759672611
1	0	3.622501640311611
1	0	3.623459806048084
1	1	3.623854229605305
1	1	3.6246217515236387
1	1	3.625173095817111
1	0	3.6254428146170277
1	0	3.627874033619528
1	0	3.632146979311945
1	0	3.6353540761918333
1	1	3.6465945542627227
1	0	3.6473832667979442
1	0	3.6499920557138337
1	0	3.6510418327088052
1	1	3.6531123524781663
1	0	3.653447370642556
1	0	3.6575456241430553
1	1	3.65808451626725
1	0	3.65843688300725
1	0	3.659352834396222
1	1	3.6647053741879443
1	0	3.6652116785201945
1	0	3.6678226244840832
1	1	3.674298499023277
1	1	3.6748421769977777
1	0	3.6759060748031382
1	1	3.679518593606889
1	0	3.680274264894333
1	1	3.683034146838889
1	0	3.683627379239139
1	0	3.6861969117642777
1	0	3.6880632003725555
1	0	3.688887133982695
1	0	3.6933122344567777
1	1	3.696068607478584
1	0	3.6967785610743613
1	1	3.697440642922528
1	0	3.697979604246
1	1	3.700262860260639
1	0	3.7005636317747497
1	0	3.7024588592892775
1	0	3.704971137031417
1	0	3.7098380514291946
1	1	3.7139812265709446
1	0	3.71456078868475
1	0	3.715248311257028
1	0	3.7286179349929722
3	0	3.742508866844944
4	0	3.7460995099815837
5	0	3.7501586801398332
5	0	3.750627679055889
4	0	3.764240837047556
3	0	3.791891756211278
2	0	3.7963298414671387
2	0	3.8173191083864997
3	0	3.831800286523667
2	0	3.8342691417588055
3	0	3.834869818855028
4	0	3.8428675780607775
5	0	3.8446924709546386
6	0	3.84670883171375
7	0	3.8476947599781663
8	0	3.8488431582843887
7	0	3.8500001897320275
6	0	3.8517504189865828
7	0	3.8527063090689166
5	0	3.8563517612148335
6	0	3.856493831977083
7	0	3.857128321081389
6	0	3.8586827282739997
7	0	3.8613742904444446
8	0	3.872423148390861
9	0	3.875012543286111
8	0	3.88136272870975
10	0	3.8833135840888886
9	0	3.8878145106260007
11	0	3.8902476976721108
10	0	3.8917625793899995
11	0	3.892707015963389
10	0	3.893817004990694
11	0	3.895691530416
12	0	3.897280824306861
13	0	3.8979138241745837
14	0	3.8985260168497495
13	0	3.8995027897788885
12	0	3.9054894587489994
10	0	3.9066083059293337
9	0	3.9071672286861387
8	0	3.9102585486369166
9	0	3.9111802725244442
10	0	3.911699464259306
11	0	3.913745587419472
10	0	3.9153234237592502
11	0	3.918650327045278
12	0	3.921654548431
13	0	3.9225653387978614
12	0	3.9240246653201387
14	0	3.9245571792562224
13	0	3.9247125124081945
15	0	3.9254406969929443
16	0	3.9267800270572506
15	0	3.927155732166945
14	0	3.9277887024281113
13	0	3.9297166837710837
15	0	3.9334492214297496
16	0	3.9356509689526384
15	0	3.936763242592083
14	0	3.937185884127334
13	0	3.938331241318
14	0	3.940664115722111
15	0	3.9418784897749997
13	0	3.9433654579235276
14	0	3.943629678227667
14	0	3.944989639920417
14	0	3.946854074595694
13	0	3.9484629865896115
14	0	3.9507113435291945
14	0	3.952199693007083
13	0	3.953576760499361
14	0	3.9538752766926115
15	0	3.954778846691139
15	0	3.9559076099091386
15	0	3.959449389740222
14	0	3.961980226269389
13	0	3.9660194289703057
13	0	3.9703939306
13	0	3.9728132342006663
12	0	3.9757510708567496
11	0	3.9791698277560834
10	0	3.981636368741306
9	0	3.990632752091667
9	0	3.998369877273834
8	0	3.999092656146222
7	0	4.0084006883038885
6	0	4.016722642610805
7	0	4.0341044753601665
6	0	4.035395480589972
5	0	4.047093137296167
4	0	4.068056011156833
3	0	4.069341698019167
2	0	4.073844611004778
2	0	4.077244583003722
3	0	4.08203969375825
4	0	4.088139295568306
3	0	4.098193805156972
4	0	4.102453259416278
5	0	4.103797613148167
4	0	4.115018343836278
3	0	4.137913524951695
2	0	4.141420826481278
1	0	4.1541015040076115
0	0	4.1808513237481115
0	0	4.199173991038917
1	0	4.200697714367556
2	0	4.204987800049306
3	0	4.206693941546583
4	0	4.207033283165445
5	0	4.213028509260445
5	0	4.219001117284945
4	0	4.22709488005525
4	0	4.2364577245136115
5	0	4.2395884943210005
6	0	4.243231877077195
7	0	4.2455609241762495
8	0	4.2475024918265
7	0	4.250811289847333
6	0	4.25377201820864
7	0	4.255044009675833
8	0	4.255513164003417
9	0	4.261622077722389
8	0	4.265706822314528
7	0	4.270350948552555
6	0	4.2749170640015
7	0	4.275873386793694
8	0	4.276739821770667
9	0	4.277660987087112
8	0	4.281700773896583
8	0	4.285025657319805
7	0	4.315595378130333
6	0	4.326436674259778
6	0	4.3375888493652495
5	0	4.3385249613687495
7	0	4.341653693467584
6	0	4.345612192267361
6	0	4.354287674921584
5	0	4.355774253807001
6	0	4.356768344466222
6	0	4.358171230656722
6	0	4.361651722513056
7	0	4.362108380553
8	0	4.363010463815889
8	2	4.363339517403751
8	1	4.3637585986175
8	1	4.365695095368222
7	1	4.366717688669861
7	0	4.367937250112639
6	0	4.368951983713944
6	0	4.369888878895555
7	0	4.370445376831194
8	0	4.3708716415297495
9	0	4.371210358521834
8	0	4.371944495360833
9	0	4.372509658478222
9	0	4.373201882661888
8	0	4.374377253453028
7	0	4.3759768600485
7	0	4.376650590398639
7	0	4.37765196793475
7	1	4.378297811183805
7	0	4.379440779530639
7	1	4.383415265007861
7	2	4.383750060654445
7	2	4.385327418256138
7	2	4.385794899663334
7	3	4.386220792453028
7	3	4.3883696141581945
7	2	4.389323688940917
7	3	4.392590676875222
7	3	4.394564545880722
7	3	4.399238118893778
7	2	4.399743799522167
7	2	4.401813979306945
7	2	4.402166737572944
6	2	4.402744340032278
6	1	4.403335549088222
6	1	4.403991923423778
6	2	4.404898151010917
6	2	4.405712103836834
6	3	4.408725673753723
6	2	4.409076741145528
5	2	4.411002485822222
5	2	4.412500879041445
5	3	4.416647646565778
5	2	4.417107843890417
5	2	4.417842931158583
5	1	4.422612568175639
4	1	4.423884082191111
4	1	4.426524540914917
4	0	4.429492356679083
4	1	4.430031918395667
4	0	4.430505255273417
4	0	4.432533899156972
4	0	4.435952997303194
4	1	4.440831071579694
4	0	4.441177016023806
4	0	4.4424986202213885
3	0	4.4441293065270555
3	1	4.445425108283944
3	1	4.446039835496695
3	0	4.446544081731806
3	0	4.4479480959233335
3	1	4.4485283381693055
2	0	4.449168672253806
2	1	4.450515168794972
2	0	4.4508582958016385
1	1	4.452095276465084
1	0	4.453138504032973
1	0	4.453895798044472
1	0	4.4609655417373055
1	1	4.46987064058875
1	0	4.470805483672
1	0	4.4735121064316665
1	0	4.476613823251444
1	0	4.477207174739667
1	1	4.478955474320389
1	0	4.479264294282388
1	0	4.479913410623917
1	1	4.480277628516028
1	1	4.480849725676472
0	1	4.481644477495278
0	1	4.483482960345806
0	1	4.484498269331111
0	2	4.484593898457361
0	2	4.486997732184722
0	3	4.489181030428944
0	3	4.489934272552861
0	4	4.491357554758833
0	5	4.491657841357444
0	5	4.492990177900639
0	5	4.494795472070472
0	6	4.496487312859917
0	7	4.497530590028833
0	8	4.498170405500583
0	7	4.499408696664862
0	7	4.5002358687959445
0	7	4.500763133890694
0	6	4.502236856696555
0	5	4.502956899722417
0	6	4.503261697678861
0	6	4.504070699525417
0	7	4.5047806316743895
0	7	4.507723614127222
0	7	4.509619576758972
0	7	4.513045010720167
0	7	4.514299811552222
0	7	4.515495841115584
0	8	4.516862294318222
0	9	4.5181487116905
0	9	4.522485427383083
0	8	4.522858414545361
0	9	4.52618333891925
0	8	4.527356545830472
0	9	4.5282318353875555
0	9	4.528965224329445
0	8	4.530667454246417
0	8	4.53177585613975
0	8	4.535211498654666
0	7	4.535322163953833
0	7	4.536155649613972
0	7	4.540298778676777
0	7	4.540750984382639
0	7	4.542964649950889
0	6	4.5447348851025
0	5	4.548757144559694
0	5	4.553456025841139
0	4	4.55785208597325
0	4	4.560643066946084
0	4	4.567729850924334
0	4	4.570509866014417
0	4	4.572003980148667
0	4	4.573007920649861
0	3	4.574834002720833
0	3	4.5761466343436386
0	3	4.576492801927167
0	3	4.577849023446416
0	2	4.578075373055417
0	2	4.584674209622805
0	2	4.586551405214611
0	2	4.588874553107027
0	2	4.590365152892612
0	2	4.602641658555806
0	2	4.614481417711195
0	2	4.614893146766333
0	2	4.615462719302666
0	2	4.617447482614249
0	2	4.619071438380249
0	1	4.621011917181611
0	1	4.623275861982444
0	2	4.623980729614472
0	1	4.624281732777889
0	1	4.625223009992222
0	1	4.625572915082139
0	1	4.628500996212222
0	1	4.632049174896834
0	1	4.634576408967472
0	1	4.63569326663525
0	1	4.6373049786258616
0	2	4.639227523346695
0	1	4.6395406790297775
0	1	4.640140009264612
0	2	4.640636498167695
0	2	4.644887039315
0	3	4.647815606832417
0	2	4.648189065423056
0	2	4.651038419957528
0	4	4.65248494150175
0	3	4.652697335013278
0	3	4.653297926289084
0	2	4.653854609296333
0	2	4.6555768342441946
0	2	4.657534608676639
0	3	4.658540741773416
0	4	4.661441561107361
0	5	4.661974172935083
0	5	4.6631927864221945
0	4	4.664729605103473
0	5	4.665739059119223
0	5	4.667012402787834
0	6	4.668551826935916
0	6	4.670192973381223
0	7	4.671954144216333
0	6	4.672522864248083
0	7	4.673321368929472
0	7	4.678417884339666
0	7	4.6803496218841385
0	7	4.684075759371667
0	7	4.68487880859125
0	8	4.685926737546416
0	7	4.687041061770806
0	7	4.687536282561278
0	7	4.689580953265805
0	7	4.69248371540925
0	7	4.6944432402999166
0	7	4.695412216768667
0	7	4.695553199153666
0	7	4.695902928952973
0	7	4.698442784350778
0	7	4.70060521438175
0	7	4.702075777780611
0	7	4.71110616083775
0	7	4.714102071504167
0	6	4.719637831829833
0	6	4.721042583161695
0	6	4.722403098861472
0	6	4.725116912622583
0	5	4.726071001550333
0	5	4.726566000134973
0	5	4.727636656851028
0	4	4.727990328451111
0	4	4.728888169105222
0	4	4.730539658537305
0	4	4.734872531133334
0	3	4.73796768824711
0	3	4.741004868746778
0	4	4.743156250670861
0	5	4.747495785054111
0	6	4.750814669570306
0	5	4.756117413509028
0	6	4.7568026420428895
0	5	4.759683986987389
0	5	4.760094378904916
0	5	4.761185399494944
0	5	4.764724912122278
0	6	4.765460005331612
0	6	4.765725675662723
0	7	4.7660680333019165
0	8	4.767102856324528
0	8	4.767416314586223
0	9	4.767953974804416
0	9	4.769819371436889
0	9	4.777783075779861
0	10	4.780263831744944
0	10	4.784387631839111
0	9	4.784782061681889
0	10	4.785492852160389
0	10	4.785793596274528
0	10	4.7861088786807215
0	10	4.789028592707722
0	10	4.790002510333222
0	9	4.790848644225472
0	9	4.793111260263111
0	9	4.793524974190556
0	10	4.7942212597135825
0	10	4.795463542308833
0	9	4.796863657551417
0	9	4.797461916568751
0	10	4.7995803900648335
0	11	4.800109995029305
0	12	4.800535241242056
0	12	4.801980685629056
0	12	4.802406744285944
0	13	4.8034150965269165
0	13	4.804194545553388
0	14	4.804570318575278
0	13	4.805996828503056
0	13	4.806300127829417
0	13	4.807502380443472
0	13	4.810125898464584
0	13	4.810465857617
0	13	4.812058030541667
0	13	4.813302228174639
0	13	4.813674985157
0	12	4.816610137281694
0	11	4.820624081591472
0	11	4.821725357467694
0	10	4.822573249378555
0	10	4.825184225283416
0	10	4.827430100915111
0	10	4.828631358740277
0	9	4.828945507180751
0	9	4.830491275608056
0	8	4.830950917047361
0	8	4.833109187552666
0	8	4.8339202423095
0	8	4.834707116647027
0	8	4.837302960408945
0	8	4.8382814216541385
0	8	4.838902292787972
0	8	4.841221664196528
0	7	4.843246740616694
0	7	4.844442127624028
0	7	4.8475010008765835
0	7	4.853249683621083
0	7	4.855616754630694
0	7	4.856133283186945
0	7	4.859806873905695
0	7	4.861328810817472
0	7	4.864231670588611
0	6	4.865581487414417
0	6	4.866062166237194
0	6	4.868884465287084
0	5	4.869461219344528
0	5	4.871133390821222
0	5	4.872955322319639
0	5	4.875331681476806
0	5	4.876534086081445
0	5	4.8808729696864726
0	5	4.884302013673416
0	5	4.8906357859524165
0	5	4.899484897090083
0	5	4.899924331518111
0	5	4.9034454330245
0	5	4.9069344078477775
0	5	4.908197295614472
0	5	4.910684807926749
0	5	4.912588061006334
0	5	4.913247644759666
0	5	4.91503624037125
0	5	4.916421688423139
0	5	4.919815479653084
0	5	4.920452332929055
0	5	4.921468248211861
0	5	4.9248178414615
0	5	4.929112833524222
0	5	4.9294847781504165
0	5	4.930306089543527
0	5	4.930957736697139
0	5	4.931518959400334
0	5	4.933521336537194
0	4	4.934171528318278
0	4	4.9360937113658885
0	4	4.942913341026916
0	4	4.946055626147972
0	4	4.946628820616084
0	4	4.948732903464
0	4	4.950553028376
0	3	4.952733974412944
0	2	4.9592883447442775
0	2	4.959464790288806
0	2	4.960686001421751
0	2	4.967339324031916
0	2	4.969588373295751
0	2	4.974977464401028
0	2	4.975788603318722
0	2	4.976966502190556
0	2	4.9793204007465
0	2	4.981698071291584
0	2	4.982346336655833
0	2	4.98399197857
0	2	4.991626628431167
0	2	4.993936333493334
0	2	4.9995559469438335
0	2	4.999930551682389
