# Supplementary material for: Stochastic pulsing of gene expression enables the generation of spatial patterns in Bacillus subtilis biofilms
Source: Nat Commun. 2020 Feb 19;11:950. doi: 10.1038/s41467-020-14431-9 (PMC7031267; doi:10.1038/s41467-020-14431-9)
Supplement: Supplementary file 7 — Source Data [file 41467_2020_14431_MOESM7_ESM.zip › source_data/figure6_c_2xSb.tsv]

distance_from_top_of_simulated_biofilm	mean_number_of_spores	sim_0	sim_1	sim_2	sim_3	sim_4	sim_5	sim_6	sim_7	sim_8	sim_9	sim_10	sim_11	sim_12	sim_13	sim_14	sim_15	sim_16	sim_17	sim_18	sim_19	sim_20	sim_21	sim_22	sim_23	sim_24	sim_25	sim_26	sim_27	sim_28	sim_29	sim_30	sim_31	sim_32	sim_33	sim_34	sim_35	sim_36	sim_37	sim_38	sim_39	sim_40	sim_41	sim_42	sim_43	sim_44	sim_45	sim_46	sim_47
0.0	0.1217	Cell	Cell	Cell	Spore	Cell	Cell	Cell	Cell	Spore	Cell	Spore	Cell	Cell	Cell	Cell	Cell	Cell	Cell	Cell	Spore	Cell	Cell	Cell	Cell	Cell	Cell	Cell	Cell	Cell	Cell	Cell	Cell	Cell	Cell	Cell	Spore	Cell	Cell	Cell	Cell	Cell	Cell	Cell	Spore	Spore	Cell	Cell	Cell
7.36687039396754	0.1486	Cell	Cell	Cell	Cell	Cell	Cell	Cell	Cell	Spore	Cell	Cell	Cell	Cell	Spore	Cell	Cell	Cell	Cell	Cell	Spore	Cell	Spore	Cell	Spore	Cell	Cell	Cell	Spore	Cell	Cell	Cell	Spore	Cell	Cell	Cell	Cell	Cell	Cell	Spore	Cell	Cell	Cell	Cell	Cell	Cell	Spore	Cell	Cell
14.739222080297502	0.1737	Cell	Cell	Cell	Cell	Spore	Cell	Cell	Cell	Cell	Cell	Cell	Cell	Cell	Cell	Cell	Cell	Cell	Cell	Cell	Cell	Cell	Cell	Cell	Cell	Cell	Cell	Cell	Cell	Cell	Spore	Spore	Cell	Cell	Cell	Cell	Cell	Cell	Cell	Cell	Spore	Cell	Cell	Cell	Cell	Cell	Spore	Cell	Cell
22.111115207084698	0.1906	Cell	Spore	Cell	Cell	Cell	Cell	Cell	Cell	Spore	Cell	Cell	Cell	Cell	Cell	Cell	Cell	Cell	Cell	Cell	Cell	Cell	Spore	Cell	Cell	Cell	Cell	Cell	Cell	Cell	Cell	Cell	Cell	Cell	Cell	Cell	Cell	Cell	Cell	Cell	Cell	Cell	Cell	Cell	Cell	Cell	Cell	Cell	Cell
29.479216993378	0.1809	Cell	Cell	Cell	Cell	Cell	Cell	Cell	Cell	Cell	Cell	Cell	Cell	Cell	Spore	Spore	Spore	Cell	Spore	Cell	Cell	Cell	Cell	Cell	Cell	Cell	Spore	Spore	Cell	Cell	Cell	Cell	Cell	Cell	Cell	Spore	Cell	Spore	Spore	Cell	Cell	Spore	Cell	Cell	Cell	Spore	Cell	Cell	Cell
36.8456951188311	0.1682	Cell	Cell	Cell	Spore	Cell	Cell	Cell	Cell	Cell	Cell	Cell	Cell	Cell	Cell	Cell	Cell	Cell	Cell	Cell	Spore	Cell	Cell	Cell	Cell	Cell	Cell	Spore	Cell	Cell	Cell	Cell	Cell	Cell	Cell	Cell	Cell	Cell	Cell	Cell	Spore	Spore	Cell	Cell	Cell	Spore	Cell	Cell	Cell
44.2069013091747	0.1522	Cell	Cell	Cell	Cell	Cell	Cell	Cell	Spore	Spore	Cell	Cell	Cell	Cell	Cell	Cell	Cell	Cell	Cell	Cell	Cell	Cell	Spore	Cell	Cell	Cell	Spore	Cell	Cell	Cell	Cell	Cell	Cell	Cell	Cell	Cell	Cell	Cell	Cell	Spore	Cell	Cell	Cell	Cell	Cell	Cell	Spore	Cell	Cell
51.595217146771795	0.1257	Cell	Cell	Cell	Cell	Cell	Cell	Cell	Cell	Cell	Cell	Cell	Cell	Cell	Cell	Cell	Cell	Cell	Cell	Cell	Cell	Cell	Cell	Spore	Cell	Cell	Cell	Cell	Spore	Cell	Cell	Spore	Cell	Cell	Cell	Cell	Cell	Cell	Cell	Cell	Cell	Cell	Cell	Cell	Cell	Cell	Cell	Cell	Cell
58.956877976719504	0.1035	Cell	Cell	Cell	Spore	Cell	Cell	Cell	Cell	Cell	Cell	Cell	Cell	Cell	Cell	Cell	Cell	Cell	Cell	Spore	Cell	Cell	Cell	Cell	Cell	Cell	Cell	Cell	Spore	Cell	Spore	Cell	Cell	Cell	Spore	Cell	Cell	Cell	Cell	Cell	Cell	Cell	Cell	Cell	Cell	Cell	Spore	Spore	Cell
66.3383630246874	0.0827	Cell	Cell	Cell	Cell	Cell	Cell	Cell	Cell	Cell	Cell	Cell	Cell	Cell	Cell	Cell	Spore	Cell	Cell	Cell	Cell	Cell	Cell	Cell	Cell	Spore	Cell	Cell	Cell	Cell	Cell	Cell	Cell	Cell	Cell	Cell	Cell	Cell	Cell	Cell	Cell	Cell	Cell	Cell	Cell	Cell	Cell	Spore	Cell
73.67963946790641	0.0611	Cell	Cell	Cell	Cell	Cell	Cell	Cell	Cell	Cell	Cell	Cell	Cell	Cell	Cell	Spore	Cell	Cell	Cell	Cell	Spore	Cell	Cell	Cell	Cell	Cell	Cell	Cell	Cell	Cell	Cell	Cell	Spore	Spore	Cell	Cell	Cell	Cell	Cell	Cell	Spore	Cell	Cell	Cell	Cell	Cell	Cell	Cell	Cell
81.0173532272607	0.0454	Cell	Cell	Cell	Cell	Cell	Cell	Cell	Cell	Cell	Cell	Cell	Cell	Cell	Cell	Cell	Cell	Cell	Cell	Cell	Cell	Cell	Cell	Cell	Cell	Cell	Cell	Cell	Spore	Cell	Cell	Cell	Cell	Cell	Cell	Cell	Cell	Cell	Cell	Cell	Cell	Cell	Cell	Cell	Cell	Cell	Cell	Cell	Cell
88.39651501066841	0.0347	Cell	Cell	Cell	Cell	Cell	Cell	Cell	Cell	Cell	Cell	Cell	Cell	Cell	Cell	Cell	Cell	Cell	Cell	Cell	Cell	Cell	Cell	Cell	Cell	Cell	Cell	Cell	Cell	Cell	Cell	Cell	Cell	Cell	Cell	Cell	Cell	Cell	Cell	Cell	Cell	Cell	Cell	Cell	Cell	Cell	Cell	Cell	Cell
95.7989361690779	0.0213	Cell	Cell	Cell	Cell	Cell	Cell	Cell	Cell	Cell	Cell	Cell	Cell	Cell	Cell	Cell	Cell	Cell	Cell	Cell	Cell	Cell	Cell	Cell	Cell	Cell	Cell	Cell	Cell	Cell	Cell	Cell	Cell	Cell	Cell	Cell	Cell	Cell	Cell	Cell	Cell	Cell	Cell	Cell	Cell	Cell	Cell	Cell	Cell
103.156250582711	0.0166	Cell	Cell	Cell	Cell	Cell	Cell	Cell	Cell	Cell	Cell	Cell	Cell	Cell	Cell	Cell	Cell	Cell	Cell	Cell	Cell	Cell	Cell	Cell	Cell	Cell	Cell	Cell	Cell	Cell	Cell	Cell	Cell	Cell	Cell	Cell	Cell	Cell	Cell	Cell	Cell	Cell	Cell	Cell	Cell	Cell	Cell	Cell	Cell
110.487725119112	0.0128	Cell	Cell	Cell	Cell	Cell	Cell	Cell	Cell	Cell	Cell	Cell	Cell	Cell	Cell	Cell	Cell	Cell	Cell	Cell	Cell	Cell	Cell	Cell	Cell	Cell	Cell	Cell	Cell	Cell	Cell	Cell	Cell	Cell	Cell	Cell	Cell	Cell	Cell	Cell	Cell	Cell	Cell	Cell	Cell	Cell	Cell	Cell	Cell
118.029294574159	0.0065	Cell	Cell	Cell	Cell	Cell	Cell	Cell	Cell	Cell	Cell	Cell	Cell	Cell	Cell	Cell	Cell	Cell	Cell	Cell	Cell	Cell	Cell	Cell	Cell	Cell	Cell	Cell	Cell	Cell	Cell	Cell	Cell	Cell	Cell	Cell	Cell	Cell	Cell	Cell	Cell	Cell	Cell	Cell	Cell	Cell	Cell	Cell	Cell
125.333948982016	0.0055	Cell	Cell	Cell	Cell	Cell	Cell	Cell	Cell	Cell	Cell	Cell	Cell	Cell	Cell	Cell	Cell	Cell	Cell	Cell	Cell	Cell	Cell	Cell	Cell	Cell	Cell	Cell	Cell	Cell	Cell	Cell	Cell	Cell	Cell	Cell	Cell	Cell	Cell	Cell	Cell	Cell	Cell	Cell	Cell	Cell	Cell	Cell	Cell
132.495302124649	0.0035	Cell	Cell	Cell	Cell	Cell	Cell	Cell	Cell	Cell	Cell	Cell	Cell	Cell	Cell	Cell	Cell	Cell	Cell	Cell	Cell	Cell	Cell	Cell	Cell	Cell	Cell	Cell	Cell	Cell	Cell	Cell	Cell	Cell	Cell	Cell	Cell	Cell	Cell	Cell	Cell	Cell	Cell	Cell	Cell	Cell	Cell	Cell	Cell
140.0	0.0028	Cell	Cell	Cell	Cell	Cell	Cell	Cell	Cell	Cell	Cell	Cell	Cell	Cell	Cell	Cell	Cell	Cell	Cell	Cell	Cell	Cell	Cell	Cell	Cell	Cell	Cell	Cell	Cell	Cell	Cell	Cell	Cell	Cell	Cell	Cell	Cell	Cell	Cell	Cell	Cell	Cell	Cell	Cell	Cell	Cell	Cell	Cell	Cell
[truncated: 5,000 more columns]
