# Supplementary material for: Stochastic pulsing of gene expression enables the generation of spatial patterns in Bacillus subtilis biofilms
Source: Nat Commun. 2020 Feb 19;11:950. doi: 10.1038/s41467-020-14431-9 (PMC7031267; doi:10.1038/s41467-020-14431-9)
Supplement: Supplementary file 7 — Source Data [file 41467_2020_14431_MOESM7_ESM.zip › source_data/figure6_d_2xSb.tsv]

distance_from_top_of_simulated_biofilm	mean_B_expression	B_in_sim_0	B_in_sim_1	B_in_sim_2	B_in_sim_3	B_in_sim_4	B_in_sim_5	B_in_sim_6	B_in_sim_7	B_in_sim_8	B_in_sim_9	B_in_sim_10	B_in_sim_11	B_in_sim_12	B_in_sim_13	B_in_sim_14	B_in_sim_15	B_in_sim_16	B_in_sim_17	B_in_sim_18	B_in_sim_19	B_in_sim_20	B_in_sim_21	B_in_sim_22	B_in_sim_23	B_in_sim_24	B_in_sim_25	B_in_sim_26	B_in_sim_27	B_in_sim_28	B_in_sim_29	B_in_sim_30	B_in_sim_31	B_in_sim_32	B_in_sim_33	B_in_sim_34	B_in_sim_35	B_in_sim_36	B_in_sim_37	B_in_sim_38	B_in_sim_39	B_in_sim_40	B_in_sim_41	B_in_sim_42	B_in_sim_43	B_in_sim_44	B_in_sim_45	B_in_sim_46	B_in_sim_47
0.0	5.0835	6	0	9	4	5	4	11	1	7	0	11	4	0	3	9	2	1	0	4	4	6	2	3	2	1	4	3	0	1	8	14	0	3	0	9	9	12	0	1	6	11	1	8	0	1	20	4	3
7.366870393967536	3.9336	0	0	0	5	2	3	5	4	0	0	4	2	5	10	1	6	4	8	0	3	0	10	3	10	0	14	11	0	16	3	6	0	1	8	18	2	3	0	8	0	23	1	1	4	12	19	1	0
14.739222080297461	3.103	0	6	2	0	7	2	3	0	4	8	1	4	11	1	1	7	6	0	0	0	8	18	0	3	5	0	10	11	11	5	0	5	1	0	2	0	1	8	4	0	9	8	1	1	3	12	5	0
22.111115207084712	2.3859	0	0	1	0	0	1	0	0	0	0	0	2	0	8	15	0	10	0	7	0	0	0	13	0	0	5	5	0	0	0	13	0	3	1	0	5	0	0	17	1	7	0	0	0	3	0	0	0
29.479216993378007	1.8692	3	3	0	0	10	8	0	3	1	0	4	0	0	0	1	0	0	0	0	0	1	0	1	11	0	0	0	0	0	0	0	0	0	1	0	2	0	2	9	0	0	0	6	0	1	15	2	1
36.84569511883112	1.472	0	0	0	0	0	3	0	0	0	0	1	0	8	0	0	0	0	0	4	0	0	1	0	1	0	7	0	2	0	1	0	1	3	0	0	11	0	7	0	0	0	8	1	0	0	1	0	0
44.206901309174654	1.1258	0	0	0	1	1	0	0	0	0	0	2	0	0	0	0	0	0	1	0	1	1	1	1	4	2	0	0	1	0	0	0	0	0	0	0	1	8	0	0	0	4	0	0	4	4	0	0	0
51.59521714677178	0.9457	0	0	0	0	1	0	0	0	0	2	0	0	0	9	0	0	7	1	0	1	0	1	0	1	0	0	0	0	0	0	2	0	1	0	9	1	0	0	0	13	5	0	0	1	7	0	0	2
58.95687797671954	0.697	0	0	0	0	0	0	1	0	0	0	0	0	0	0	0	0	0	0	0	0	0	0	0	0	1	2	1	0	6	0	0	0	0	0	0	0	0	0	5	0	0	0	0	0	1	1	0	0
66.33836302468735	0.5341	0	0	0	0	0	0	0	0	0	0	0	0	0	0	2	0	1	0	0	0	2	0	1	0	5	0	0	0	0	0	0	0	0	0	0	0	0	0	0	1	0	2	0	0	0	0	0	0
73.67963946790644	0.4504	0	0	1	0	0	1	0	0	0	0	0	0	0	0	0	0	0	0	0	0	0	0	0	0	0	0	4	0	0	0	12	0	0	0	0	0	4	0	0	0	0	0	0	3	0	0	0	0
81.01735322726066	0.3774	0	0	0	0	0	0	0	2	0	0	0	0	0	0	0	0	0	0	0	0	0	0	1	0	0	0	0	0	0	3	0	0	0	0	0	0	0	0	0	5	0	0	0	0	0	0	0	0
88.39651501066841	0.2699	0	0	7	0	0	0	0	1	0	0	0	0	1	0	0	0	1	0	0	0	0	0	0	0	0	0	0	0	0	0	0	0	0	0	0	0	0	0	0	0	0	0	0	0	8	0	4	0
95.79893616907795	0.2067	0	0	0	0	0	0	0	0	0	0	1	0	0	0	0	1	0	2	0	0	0	0	0	0	0	0	0	1	0	0	0	0	0	0	0	0	0	0	0	0	0	0	0	0	0	0	0	0
103.15625058271091	0.1627	0	0	0	0	0	0	0	0	0	0	0	0	0	0	0	0	0	0	0	0	0	0	0	0	0	0	0	0	0	0	0	0	0	0	0	0	0	0	0	0	0	0	0	0	0	0	0	0
110.4877251191118	0.1248	0	0	0	0	0	0	0	0	0	0	0	0	0	0	0	0	0	0	0	0	0	1	0	0	0	0	6	0	0	1	9	0	0	0	0	0	0	0	0	0	0	0	0	0	0	0	0	0
118.02929457415928	0.0978	0	0	0	0	0	0	0	0	0	0	0	0	0	0	0	0	0	0	0	0	0	0	0	0	0	0	0	0	0	0	0	0	0	0	0	0	0	0	0	0	0	0	0	0	0	0	0	0
125.33394898201584	0.0854	0	0	0	0	0	0	0	0	0	0	0	0	0	0	0	0	0	0	0	0	0	0	0	0	0	0	0	0	0	0	0	0	0	0	0	0	0	0	0	0	0	0	0	0	0	0	0	0
132.4953021246492	0.0562	0	0	0	0	0	0	0	0	0	0	0	0	0	0	0	0	0	0	0	0	0	0	0	0	0	0	0	0	0	0	0	0	0	0	0	0	0	0	0	0	0	0	0	0	0	0	0	0
140.0	0.0562	0	0	0	0	0	0	0	0	0	0	0	0	0	0	0	0	0	0	0	0	0	0	0	0	0	0	0	0	0	0	0	0	0	0	0	0	0	0	0	0	0	0	0	0	0	0	0	0
[truncated: 5,000 more columns]
