# Supplementary material for: Stochastic pulsing of gene expression enables the generation of spatial patterns in Bacillus subtilis biofilms
Source: Nat Commun. 2020 Feb 19;11:950. doi: 10.1038/s41467-020-14431-9 (PMC7031267; doi:10.1038/s41467-020-14431-9)
Supplement: Supplementary file 7 — Source Data [file 41467_2020_14431_MOESM7_ESM.zip › source_data/figure6_d_Sb.tsv]

distance_from_top_of_simulated_biofilm	mean_B_expression	B_in_sim_0	B_in_sim_1	B_in_sim_2	B_in_sim_3	B_in_sim_4	B_in_sim_5	B_in_sim_6	B_in_sim_7	B_in_sim_8	B_in_sim_9	B_in_sim_10	B_in_sim_11	B_in_sim_12	B_in_sim_13	B_in_sim_14	B_in_sim_15	B_in_sim_16	B_in_sim_17	B_in_sim_18	B_in_sim_19	B_in_sim_20	B_in_sim_21	B_in_sim_22	B_in_sim_23	B_in_sim_24	B_in_sim_25	B_in_sim_26	B_in_sim_27	B_in_sim_28	B_in_sim_29	B_in_sim_30	B_in_sim_31	B_in_sim_32	B_in_sim_33	B_in_sim_34	B_in_sim_35	B_in_sim_36	B_in_sim_37	B_in_sim_38	B_in_sim_39	B_in_sim_40	B_in_sim_41	B_in_sim_42	B_in_sim_43	B_in_sim_44	B_in_sim_45	B_in_sim_46	B_in_sim_47
0.0	2.529	0	1	1	0	0	2	1	0	0	8	0	8	0	4	0	9	1	0	0	1	8	0	0	2	6	12	0	17	0	8	5	1	7	0	0	0	3	1	0	4	0	9	0	0	3	0	4	9
7.366870393967536	1.9398	0	0	4	8	0	0	0	15	0	0	0	0	1	2	2	0	0	0	1	0	5	5	4	0	0	16	0	2	0	2	0	2	2	0	0	1	7	1	3	0	0	0	0	0	0	0	4	3
14.739222080297461	1.5717	8	0	11	2	0	1	0	2	0	14	0	0	11	2	0	0	3	0	4	3	1	0	0	0	6	5	1	0	1	0	0	6	1	0	1	0	0	0	1	12	0	0	0	0	9	0	1	1
22.111115207084712	1.2091	0	1	0	0	0	1	0	0	0	0	0	0	2	0	0	1	0	0	7	0	0	0	0	0	2	0	5	0	0	0	0	0	0	0	0	0	0	3	0	0	0	0	0	0	0	0	2	12
29.479216993378007	0.9603	0	0	10	1	8	0	0	0	0	0	0	0	3	3	0	3	0	9	0	0	0	0	0	0	0	3	2	2	0	7	3	0	1	6	0	1	0	0	0	0	0	0	0	0	0	0	5	9
36.84569511883112	0.7444	0	4	0	0	0	0	2	0	0	0	0	0	0	0	0	0	0	0	0	0	3	0	1	0	0	0	1	0	13	10	1	0	0	5	2	0	0	0	0	0	0	0	1	0	0	1	1	1
44.206901309174654	0.5806	0	0	6	0	1	1	0	2	0	1	0	0	0	0	0	0	0	1	7	0	0	0	0	0	0	0	0	0	0	0	0	0	0	0	0	0	0	0	0	0	0	9	0	0	0	0	6	0
51.59521714677178	0.4537	0	0	0	0	0	0	0	0	0	0	9	0	0	0	0	9	0	1	0	0	5	0	4	0	0	0	0	1	0	0	0	6	1	1	0	0	0	0	0	0	1	0	0	0	0	0	0	0
58.95687797671954	0.3543	0	0	0	0	0	0	0	0	0	0	1	0	0	0	0	0	0	0	0	0	0	0	0	0	0	3	0	0	0	1	0	0	0	0	0	0	0	0	0	0	0	0	0	0	0	0	0	0
66.33836302468735	0.2615	0	0	0	0	0	0	0	0	1	0	0	0	0	0	0	12	0	0	0	0	2	0	1	0	0	1	0	0	0	0	0	0	0	0	0	1	0	2	0	1	0	0	0	0	0	0	0	0
73.67963946790644	0.2255	0	0	0	0	0	0	0	0	0	0	0	0	0	0	0	2	0	0	0	0	11	0	4	0	0	0	0	0	0	0	0	0	0	0	0	0	0	0	0	0	0	0	0	0	0	0	0	0
81.01735322726066	0.1707	0	0	0	0	0	0	0	0	0	4	0	0	0	0	0	0	0	0	0	0	0	0	0	0	0	6	0	0	0	0	0	4	0	0	0	0	0	0	4	0	0	0	0	0	0	0	0	0
88.39651501066841	0.1357	0	0	0	0	0	0	0	0	0	0	0	0	0	0	0	0	0	0	0	0	0	0	0	0	0	0	0	0	0	1	0	0	0	0	0	0	0	0	0	0	0	0	0	0	0	0	0	0
95.79893616907795	0.116	0	0	0	0	0	0	0	0	0	0	0	0	0	0	0	0	0	0	0	0	0	0	0	0	0	0	0	0	0	0	0	0	0	2	0	0	0	0	0	0	0	0	0	0	0	0	0	0
103.15625058271091	0.0892	0	0	0	0	0	0	0	0	0	0	0	0	0	0	0	0	0	0	0	0	0	0	0	0	0	0	0	0	0	0	0	0	0	0	0	0	0	0	0	0	0	0	0	0	0	15	0	0
110.4877251191118	0.0623	0	0	0	0	0	0	0	0	0	0	0	0	0	0	0	0	0	0	0	0	0	0	0	0	0	0	0	0	0	0	0	0	0	0	0	0	0	0	0	0	0	1	0	0	0	0	0	0
118.02929457415928	0.0592	0	0	0	0	0	0	0	0	0	0	0	0	0	0	0	0	0	0	0	0	1	0	0	0	0	0	0	0	0	0	0	0	0	0	0	0	0	0	0	1	0	0	0	0	0	0	0	0
125.33394898201584	0.0384	0	0	0	0	0	0	0	0	0	0	0	0	0	0	0	0	0	0	0	0	0	0	0	0	0	0	0	0	0	0	7	0	0	0	0	0	0	0	0	0	0	0	0	0	0	0	0	0
132.4953021246492	0.0242	0	0	0	0	0	0	0	0	0	0	0	0	0	0	0	0	0	0	0	0	0	0	0	0	0	0	0	0	0	0	0	0	0	0	0	0	0	0	0	0	0	0	0	0	0	0	0	0
140.0	0.0285	0	0	0	0	0	0	0	0	0	0	0	0	0	0	0	0	0	0	0	0	0	0	0	0	0	0	0	0	0	0	0	0	0	0	0	0	0	0	0	0	0	0	0	0	0	0	0	0
[truncated: 5,000 more columns]
