# Supplementary material for: Stochastic pulsing of gene expression enables the generation of spatial patterns in Bacillus subtilis biofilms
Source: Nat Commun. 2020 Feb 19;11:950. doi: 10.1038/s41467-020-14431-9 (PMC7031267; doi:10.1038/s41467-020-14431-9)
Supplement: Supplementary file 7 — Source Data [file 41467_2020_14431_MOESM7_ESM.zip › source_data/figure7_a_2xQP.tsv]

distance_from_top_of_biofilm	image_2_fraction_spores	image_3_fraction_spores	image_4_fraction_spores	image_10_fraction_spores	image_11_fraction_spores	image_17_fraction_spores	image_18_fraction_spores	image_26_fraction_spores	image_27_fraction_spores	image_30_fraction_spores	image_31_fraction_spores	image_32_fraction_spores
3	0.074036304303488	0.101359096119207	0.097041589252537	0.091699891264951	0.064486496417417	0.051502145922747	0.026781661370858	0.059697970740916	0.039199783725331	0.032677442023893	0.042238648363252	0.035962402942379
3.25	0.079453755431409	0.104700162074554	0.096427034007749	0.090057636887608	0.06474428726877	0.053853086976115	0.027400362318841	0.06341005166745	0.041880572818157	0.033511586452763	0.043459826160695	0.036261914629093
3.5	0.082105263157895	0.109185161185809	0.098256735340729	0.097101449275362	0.065714808713161	0.053692795650204	0.024853140533213	0.065073355418836	0.040810882902107	0.03235082674335	0.045058448459086	0.036975831439785
3.75	0.082418764794491	0.108809135399674	0.095700014478066	0.09574080815435	0.065359477124183	0.054843785120252	0.027714154832799	0.063809748057452	0.040533333333333	0.033393177737882	0.04395135481118	0.039421262319145
4	0.081382864505046	0.108388771702093	0.100315729047072	0.094657583363213	0.065623876303488	0.053543656965119	0.028689465228368	0.063869463869464	0.041339612768184	0.033574007220217	0.042786497527414	0.041684299619128
4.25	0.08433734939759	0.110353781239857	0.101329864122579	0.09620253164557	0.065047855370436	0.053999551870939	0.031641247439108	0.064135216485298	0.042690815006468	0.034776437189496	0.042055061781921	0.043731150366222
4.5	0.086295503211992	0.113418530351438	0.103203362806204	0.09620886981402	0.065095003518649	0.055654894948592	0.033318425760286	0.066621035820215	0.040922040922041	0.036382903567644	0.043062200956938	0.045661112313352
4.75	0.087730727470141	0.1126018207954	0.103493449781659	0.092442882249561	0.066340782122905	0.053988002666074	0.032562317538738	0.068052066681891	0.042558679391282	0.032531824611033	0.043242068665798	0.046143847487002
5	0.089429129585414	0.110951697752272	0.104208998548621	0.09719298245614	0.06871704745167	0.052338530066815	0.035553555355536	0.065227272727273	0.040706605222734	0.032643032643033	0.043062200956938	0.046946316018257
5.25	0.089939024390244	0.10856318152662	0.10655856377588	0.102026554856744	0.069329579447475	0.049187625194747	0.03577088521621	0.06367125762023	0.041549115157733	0.032578875171468	0.044213263979194	0.048791208791209
5.5	0.087830456630981	0.106451096526333	0.108131740017488	0.099930118798043	0.066596748820136	0.048577680525164	0.038375224416517	0.063188666516753	0.04199066874028	0.032803867403315	0.045989537925022	0.048021342819031
5.75	0.089171974522293	0.111587982832618	0.108686226333285	0.100139567341242	0.064035087719298	0.047017076957197	0.036476868327402	0.065129811996419	0.044125192406362	0.037521514629948	0.046922741161065	0.047331993748605
6	0.089795008912656	0.112155488290585	0.108906589427951	0.103328710124827	0.062488998415772	0.049432197728791	0.036278655686624	0.065173572228444	0.04559585492228	0.036394557823129	0.048439886537203	0.046787553167674
6.25	0.087850045167118	0.112404336734694	0.109248554913295	0.104353835521769	0.060703445813248	0.047119249665029	0.034118967452301	0.064265065599289	0.047009663097415	0.037652645861601	0.047412859926391	0.044986571172784
6.5	0.08731241473397	0.112380952380952	0.110634034635752	0.102874956702459	0.061151720449278	0.044682752457551	0.033596392333709	0.063367666815943	0.046826222684704	0.038738429893727	0.045052813106273	0.043823796548592
6.75	0.091220068415051	0.110617362323441	0.111861969805895	0.103038770520433	0.057315770736917	0.044384667114997	0.032258064516129	0.065577390152352	0.045596664929651	0.041552197802198	0.042878689937514	0.041829464490922
7	0.090368336765042	0.111641221374046	0.11492925209356	0.099443671766342	0.057463084860345	0.047339945897205	0.032954798485861	0.070175438596491	0.045953002610966	0.040204429301533	0.04394890668976	0.042455006922012
7.25	0.089483394833948	0.114507443775736	0.116666666666667	0.099048290447656	0.057818893435332	0.050033959701155	0.032906360424028	0.071301643713905	0.042786329246021	0.042685025817556	0.043553629469123	0.041073887104176
7.5	0.092896174863388	0.115396775213405	0.115649183147034	0.096478873239437	0.059020436927414	0.051381593971226	0.033856502242153	0.070079086115993	0.042075374290139	0.047372060857538	0.042241190632524	0.04145319049837
7.75	0.093970420932878	0.112010153894971	0.118322802986789	0.099051633298209	0.060895733758187	0.053421232098204	0.034467422726262	0.068112133158125	0.039001560062403	0.043478260869565	0.042376583660987	0.041520056298382
8	0.096100917431193	0.112044374009509	0.116396033912919	0.098011363636364	0.063570545647184	0.051933196064974	0.036484983314794	0.069420415224914	0.041269022440031	0.045676429567643	0.043449492721659	0.040009358914366
8.25	0.099401748734469	0.112006319115324	0.117604617604618	0.097603946441156	0.062917398945519	0.052536231884058	0.03725881570193	0.070852408981905	0.040312093628089	0.04302987197724	0.047714158899246	0.039792794914057
8.5	0.101412944393801	0.114340161981896	0.118513119533528	0.100668778599085	0.06094375761797	0.055	0.040552584670232	0.071568414183163	0.041764552336205	0.044475820684787	0.049267643142477	0.040912297201975
8.75	0.10134980553649	0.116424116424116	0.114942528735632	0.102375960866527	0.060469157254561	0.05492766726944	0.041778373547811	0.068101933216169	0.043737060041408	0.046045694200352	0.051351351351351	0.043840838694306
9	0.099354541263255	0.117759693633317	0.113303351225881	0.106488011283498	0.056401384083045	0.056104129263914	0.040543601359003	0.067933595456531	0.044645161290323	0.048625792811839	0.052000904363554	0.042246759481517
9.25	0.101452617016371	0.118834080717489	0.113825812014947	0.103972366148532	0.058153580672994	0.058118498417006	0.041591320072333	0.067814854682454	0.048634590377113	0.048392794065701	0.053615679207029	0.042979242979243
9.5	0.099603452297644	0.122193713919179	0.116486407483192	0.103053435114504	0.056800416883794	0.05857078245138	0.040419830281376	0.072980017376195	0.049634273772205	0.049343272985446	0.054800623746937	0.044363636363636
9.75	0.098479532163743	0.123427297340341	0.11620390774203	0.102475928473177	0.056394239111574	0.058385933273219	0.04225988700565	0.074803149606299	0.049270072992701	0.054015636105188	0.053993752788934	0.043509965969859
10	0.096585594013096	0.124294696114783	0.117491942572517	0.10242214532872	0.056117113976996	0.060449438202247	0.0421796625627	0.075339465615418	0.045609436435125	0.052593917710197	0.052759920195079	0.045945945945946
10.25	0.097225460480299	0.127779568159845	0.121673003802281	0.09948006932409	0.057749173769351	0.06132609187599	0.046421221129659	0.07564857205145	0.046746347941567	0.055889635656173	0.051333333333333	0.045622688039458
10.5	0.098391233387736	0.129451943405432	0.1224400234055	0.096907216494845	0.059255374934452	0.062057951174994	0.045796308954204	0.076167612396334	0.048109965635739	0.053710247349823	0.052255471192497	0.045533714854441
10.75	0.098094565984474	0.12907915993538	0.123144746509919	0.095616154642734	0.06109943977591	0.067517401392111	0.049176578225069	0.079878445843282	0.047021106064654	0.055137844611529	0.053065774804905	0.045634920634921
11	0.102256699576869	0.130090497737557	0.120236336779911	0.091219678852067	0.064357306136803	0.068334491545055	0.049908842297174	0.080659340659341	0.04595836712625	0.055735346997483	0.052258635961028	0.046359284454523
11.25	0.103609939052977	0.131017770597738	0.117402288601575	0.09285467725233	0.063661873027008	0.069422242521124	0.051894374282434	0.081601400131262	0.042702702702703	0.054269175108538	0.050391937290034	0.04911838790932
11.5	0.106382978723404	0.13130659767141	0.117437193399732	0.095563139931741	0.065651260504202	0.067925397190882	0.052704576976422	0.079251034182452	0.042876526458616	0.050236621769203	0.051096540809405	0.050317662007624
11.75	0.10909513840428	0.134398192965473	0.116591928251121	0.094105480868666	0.065565307176046	0.070138888888889	0.052484254723583	0.079257641921397	0.046764545948885	0.045653761869978	0.053327256153145	0.051572975760701
12	0.109874826147427	0.134150222788033	0.116422862313377	0.093310463121784	0.064344543582704	0.075638051044084	0.050937717064135	0.079727652097518	0.049436967865971	0.048540145985402	0.052154195011338	0.051692943913156
12.25	0.108234196407744	0.130455712451861	0.115946393615419	0.095530535653361	0.06424388563555	0.078408562121917	0.047841306884481	0.079410470743511	0.047902571041949	0.04804469273743	0.054029304029304	0.05287593500129
12.5	0.109324009324009	0.126918158567775	0.11354041013269	0.097788527988943	0.06263011797363	0.076064200976971	0.048280734809232	0.07862461673237	0.049767569045666	0.052611657834974	0.054122524182405	0.054460580912863
12.75	0.112369942196532	0.128530166880616	0.115122099196117	0.097107438016529	0.062926061877294	0.073590096286107	0.047652748289691	0.076261847035486	0.049453551912568	0.054593373493976	0.05822550831793	0.054844606946984
13	0.110752191970466	0.12856227985911	0.118129365320377	0.096319229446165	0.06182326231226	0.072291957229196	0.051029962546817	0.073464912280702	0.048225413167163	0.053584905660377	0.057620817843866	0.05388438399163
13.25	0.109582653299137	0.130833601544899	0.120225232080353	0.099793530626291	0.062882096069869	0.070191857744502	0.05307855626327	0.074489123269611	0.049878015722418	0.055957365816521	0.060350877192983	0.052783613445378
13.5	0.108786610878661	0.1288	0.1197813875816	0.098257839721254	0.064698603500088	0.074522589659991	0.054340155257587	0.073878627968338	0.051092896174863	0.058157099697885	0.062455809568701	0.054253357914143
13.75	0.108950328022493	0.125502815768302	0.124468085106383	0.099020293911827	0.063399041022909	0.073095967932092	0.053846153846154	0.075801104972376	0.051803634391104	0.059293044469783	0.060877772534214	0.052892131318395
14	0.110435189518016	0.126102580855929	0.122445867642574	0.097222222222222	0.064683748432181	0.07169900615239	0.058245614035088	0.07503862282057	0.051504472756845	0.058846006878105	0.064554549785612	0.050304474450622
14.25	0.111714690599906	0.130681818181818	0.121887887582099	0.093870402802102	0.066582461205341	0.072607260726073	0.05919513336453	0.073737821080602	0.052891203069334	0.063189950513894	0.063920454545455	0.052815013404826
14.5	0.111610309765902	0.13114489003881	0.1256374594344	0.095933263816476	0.068446514961477	0.073726226813806	0.05774647887324	0.072299844754935	0.050189907759089	0.060800604229607	0.064630681818182	0.050442715320633
14.75	0.111881424814726	0.13155757674192	0.127017971367652	0.096900605628785	0.067141585040071	0.074276222116754	0.056321570460388	0.075321222862207	0.053128371089536	0.059492231906025	0.059718969555035	0.049622437971953
15	0.115700483091787	0.13241560144215	0.125422167638932	0.098726114649682	0.066951566951567	0.07580452920143	0.054477437456161	0.075354609929078	0.057235421166307	0.060084194412553	0.063014342816835	0.053336906995444
15.25	0.114134360703106	0.131006493506494	0.125561928383196	0.096500530222694	0.064684684684685	0.077831325301205	0.053420805998126	0.073028673835126	0.056619034780264	0.060477657935285	0.063312071816679	0.053734551316497
15.5	0.119070667957406	0.131777850805127	0.126399253731343	0.097629009762901	0.063370224919672	0.080162718353673	0.055945692883895	0.072604284103721	0.056273559504577	0.058233706131894	0.06346933905989	0.051673360107095
15.75	0.117632850241546	0.133499170812604	0.124417520969245	0.098855359001041	0.064180709931875	0.081955597543694	0.055909412597311	0.070441373160945	0.053944158308485	0.062255285826155	0.066125566961089	0.053333333333333
16	0.119070904645477	0.133863485752154	0.126399253731343	0.1004243281471	0.063971248876909	0.078510436432638	0.056514542445023	0.071686203787196	0.052218614718615	0.061699650756694	0.064200477326969	0.055450365160941
16.25	0.117948717948718	0.133454305509733	0.122484006865346	0.1	0.062690309869246	0.075858778625954	0.057189927041657	0.073279714030384	0.05089740155371	0.061328125	0.066537624001936	0.055435370470525
16.5	0.121747668139421	0.133533633784009	0.121908962041266	0.103045325779037	0.061021845098393	0.078117534639274	0.058520599250936	0.073400673400673	0.050820112933584	0.061248073959938	0.070175438596491	0.056288715324536
16.75	0.121019108280255	0.13477537437604	0.1210869219768	0.100699300699301	0.062511357441396	0.079217370555953	0.060755336617406	0.071075123706703	0.049782372143634	0.060676779463244	0.07281083696178	0.056812062466344
17	0.123179461861269	0.136045348449483	0.123132568013839	0.100456621004566	0.061777456647399	0.082347373402745	0.062294311236483	0.071994566447815	0.047947092863048	0.061967467079783	0.0732421875	0.054879697215464
17.25	0.127860696517413	0.138174483106404	0.123033354310887	0.098670398880336	0.064585575888052	0.082843021887503	0.05952380952381	0.074477747502271	0.046866485013624	0.061902942300344	0.072820263029713	0.055344546934346
17.5	0.131069182389937	0.136963420744947	0.121004929241533	0.09911190053286	0.06377642422071	0.078073089700997	0.056889717882956	0.077755240027045	0.048082117774176	0.066848037310533	0.069717297556301	0.058564751168546
17.75	0.135703555333	0.138944555778223	0.121183053557154	0.092618878637332	0.065130624092888	0.079637577491655	0.058453656264555	0.078995020371209	0.04840902909981	0.066717791411043	0.067164179104478	0.058614078334703
18	0.139795664091702	0.140625	0.122397075186775	0.096475614097544	0.063256822700163	0.078487676477626	0.053650571495218	0.077528089887641	0.04853833425262	0.067103740840725	0.069858329262335	0.060320973990039
18.25	0.146274607525542	0.141477465266012	0.124782264449723	0.095392368610511	0.062159214830971	0.080402010050251	0.055633802816901	0.079336212775631	0.049488526403097	0.062958671301661	0.0662204159694	0.05979323833473
18.5	0.145165362282252	0.145387700534759	0.121805925693682	0.091169109760458	0.062692516760283	0.080652904464714	0.055620746303685	0.081142857142857	0.05068870523416	0.062401263823065	0.064259927797834	0.064116985376828
18.75	0.147408343868521	0.147024110605294	0.122132573959816	0.095786820309687	0.064953862855075	0.081774580335731	0.053571428571429	0.082285714285714	0.050538525269263	0.063479623824451	0.063968984734674	0.06792873051225
19	0.144405241935484	0.145937813440321	0.121748843146641	0.098419540229885	0.064715506271587	0.080562970152876	0.051115241635688	0.083541998634191	0.053532008830022	0.06000789577576	0.057877041306436	0.06879052720609
19.25	0.148669010547464	0.145756457564576	0.119636305630882	0.101216022889843	0.061026859126622	0.079545454545455	0.0533208606174	0.084137931034483	0.055025266704099	0.060936238902341	0.055701649533827	0.068427030096536
19.5	0.144463884028993	0.148771457421744	0.123300663926652	0.102702702702703	0.062924234085489	0.083734359961502	0.05460910151692	0.07946407946408	0.056561085972851	0.060437375745527	0.059851568111085	0.066742402726498
19.75	0.145015105740181	0.148882540749454	0.124226558781533	0.108828828828829	0.06227173119065	0.084291187739464	0.055828077551974	0.078485687903971	0.057774001699235	0.059154929577465	0.061092477240058	0.067911714770798
20	0.146599496221662	0.148710166919575	0.12676952441546	0.1090973702914	0.06239677004955	0.087091386303985	0.05775075987842	0.079511408158562	0.059055118110236	0.064464141821112	0.058781532603522	0.067476002258611
20.25	0.147869674185464	0.146726487205052	0.125040231734792	0.110481586402266	0.062854010597479	0.086768935762224	0.056870937790158	0.078508568781844	0.057360836394462	0.065889915628767	0.059119195787458	0.067911714770798
20.5	0.153092006033183	0.150863528614968	0.124819740426214	0.111777150916784	0.063023679417122	0.089966232513266	0.057904411764706	0.080544657281329	0.058672742808317	0.066265060240964	0.058823529411765	0.06657223796034
20.75	0.157815631262525	0.152815468113976	0.12420584498094	0.108318584070796	0.061479170489998	0.092588150635644	0.058139534883721	0.078604651162791	0.057215332581736	0.066056506167927	0.058056872037915	0.067146974063401
21	0.157868525896414	0.155969517358171	0.126966292134831	0.105616389968209	0.066417910447761	0.091868553609978	0.058417663293468	0.078800557880056	0.054667788057191	0.0684	0.066004258339248	0.067217317003703
21.25	0.155688622754491	0.156423640343492	0.127234659365437	0.102820421278115	0.069132131574057	0.089920232052212	0.058446023378409	0.077133728890917	0.057568098848638	0.067063492063492	0.071225071225071	0.066078040444318
21.5	0.155766350474289	0.159083249073138	0.12668198227765	0.102654867256637	0.069215067730562	0.089596083231334	0.058605513087793	0.080634045485872	0.055366269165247	0.064851881505204	0.071090047393365	0.06645839250213
21.75	0.160571142284569	0.158442430345754	0.127020408163265	0.103361945636624	0.071895424836601	0.089390962671906	0.055339583809742	0.081891580161476	0.054891922639363	0.065521374350779	0.071479458560912	0.067613636363636
22	0.156139464375947	0.158	0.124337748344371	0.103126122888969	0.072648770414868	0.092389982980793	0.057078142695357	0.085410895660203	0.054406347407198	0.059562398703404	0.073286052009456	0.07104290991759
22.25	0.152848423194303	0.162814239919015	0.126889221059625	0.106834532374101	0.074500188608073	0.092322643343052	0.058168598045899	0.08758109360519	0.054698457223001	0.062676910634857	0.075624256837099	0.073384137736382
22.5	0.152991668770512	0.155169533990312	0.128132308720347	0.104651162790698	0.07626310772164	0.08816425120773	0.059197096847358	0.086111111111111	0.050985915492958	0.063941723998381	0.077804295942721	0.073500422416221
22.75	0.146690070210632	0.15427909286542	0.124747474747475	0.106743598990263	0.07616334283001	0.087083434687424	0.06149373881932	0.088954950834667	0.049684089603676	0.064437194127243	0.076531847905062	0.068907088393109
23	0.151698113207547	0.154218072690897	0.123751481293381	0.104196816208394	0.072284572950352	0.08881972707685	0.062870159453303	0.090318086835384	0.04878752886836	0.066937119675456	0.071514858661513	0.068052391799545
23.25	0.155064086453883	0.152431890356009	0.124893941965043	0.100797679477883	0.074017257909875	0.092601431980907	0.061834654586637	0.090200708382527	0.044576944917661	0.066532258064516	0.070963070238957	0.071408169094545
23.5	0.155942467827403	0.152831134123935	0.120121130551817	0.098751835535977	0.074768160741886	0.090479565320104	0.060816876122083	0.091594066399812	0.045850914205345	0.069963811821472	0.068536585365854	0.07377979568672
23.75	0.151683970625475	0.152441049485221	0.116763400477979	0.100438276113952	0.071086415022035	0.092289442467378	0.06490599820949	0.094473311289561	0.044393853158793	0.069049553208773	0.069461369729466	0.071067415730337
24	0.154258031616522	0.154371357202331	0.115555555555556	0.099486049926579	0.070561017929439	0.090625	0.06206742576468	0.093346098611776	0.043157296990346	0.067898754519888	0.067352436933627	0.071327081557261
24.25	0.15484693877551	0.151039947177286	0.111339499828708	0.094450569643513	0.072307692307692	0.091829356471439	0.061837455830389	0.090324118207817	0.044508670520231	0.065527065527066	0.069955817378498	0.067729083665339
24.5	0.151853732859319	0.154364622719053	0.109924190213646	0.092196007259528	0.071647509578544	0.094230769230769	0.059507829977629	0.092979572669641	0.046122801960219	0.069561720948935	0.069710358370152	0.066494697621095
24.75	0.155252317198764	0.154698874917273	0.114320515051331	0.089850854856311	0.070061255742726	0.094688776736362	0.060035842293907	0.091387559808613	0.049189650270117	0.071025020177563	0.073461444903916	0.073873359954364
25	0.15653298835705	0.154673283705542	0.11120794840509	0.091075347476225	0.074405328258801	0.09146490584495	0.059800664451827	0.09088746133714	0.047132311186826	0.069589702333065	0.074037754351557	0.075579730890352
25.25	0.15600624024961	0.158345691217664	0.113700564971751	0.092912229159016	0.074743248383416	0.094647201946472	0.062362758014932	0.093282696415856	0.05	0.069823434991974	0.072091886608016	0.077277970011534
25.5	0.16245110821382	0.155489809335963	0.116947648624667	0.091403699673558	0.074362875618106	0.095307561390712	0.063670411985019	0.094874851013111	0.050073637702504	0.072683706070288	0.072825024437928	0.075753144194209
25.75	0.163376623376623	0.157382992748846	0.118029903254178	0.086719883889695	0.072940723633564	0.095123128923226	0.061179087875417	0.092158256337361	0.052997393570808	0.076402705929168	0.070591108939912	0.081802015411974
26	0.167989756722151	0.157156992084433	0.115513294594119	0.082608695652174	0.075143403441683	0.094716801523084	0.063801506424457	0.088524590163935	0.053240740740741	0.079105073911307	0.070200919874123	0.07809747504404
26.25	0.170043600923314	0.160186884698815	0.115288667141839	0.079290369297611	0.073212913143736	0.096167579147822	0.063251670378619	0.092480149462868	0.052140984561608	0.082608695652174	0.067279767666989	0.081327069876688
26.5	0.171289162814587	0.1580259222333	0.118996415770609	0.082846715328467	0.07277628032345	0.093801947280931	0.066490532804932	0.089863407620417	0.053524422345715	0.080710250201776	0.066956731931351	0.081981716307874
26.75	0.169548387096774	0.157407407407407	0.116574289290184	0.086307356154406	0.07330754352031	0.092751549833095	0.065498357064622	0.088424055146185	0.052138254247217	0.080241935483871	0.064681474249451	0.076207620762076
27	0.166069600818833	0.159454061251664	0.118129907209136	0.090139808682855	0.069239720713732	0.094744284704219	0.067151034786438	0.086690223792697	0.053019145802651	0.084643288996373	0.066650390625	0.078581979320532
27.25	0.166881609491875	0.159765297569153	0.115960099750623	0.090275229357798	0.066290824261275	0.09165687426557	0.068389396302072	0.085116388431695	0.048316251830161	0.09035901573215	0.065750736015702	0.07870778267254
27.5	0.160248126130783	0.161414683204827	0.115536419088626	0.094221567905779	0.066199376947041	0.093779677113011	0.068620919387075	0.083608880491261	0.046993578517221	0.090243902439024	0.063515509601182	0.078618225134008
27.75	0.164151925078044	0.160558170813719	0.11667573943023	0.091881918819188	0.066899360093077	0.092914124824026	0.068919519786572	0.085	0.047604967474867	0.086974275214373	0.06448437115432	0.073805202661827
28	0.165882967607106	0.160702341137124	0.118672046955246	0.090474439132034	0.066576349912909	0.093228421554602	0.068511492970319	0.088107847857487	0.047251114413076	0.091128061019671	0.065737051792829	0.076806314511233
28.25	0.166535329655897	0.157877389584707	0.125362844702467	0.097037037037037	0.065825242718447	0.092771368024488	0.068880962995988	0.085810974135847	0.047985781990521	0.089030206677266	0.066567312468952	0.078545232273839
28.5	0.170705725699068	0.164144353899884	0.122810218978102	0.092599479360357	0.0652598671356	0.094661921708185	0.068796068796069	0.088808664259928	0.048497470990777	0.087907716785998	0.064604639560988	0.077743902439024
28.75	0.174384757872453	0.164690162017705	0.128363228699552	0.089319650323071	0.068057722308892	0.099671669793621	0.06778889899909	0.089311506981223	0.046149235840575	0.086124401913876	0.063703703703704	0.077760968229955
29	0.180965147453083	0.162418790604698	0.129098744613079	0.082672706681767	0.070093457943925	0.101503759398496	0.067364588074647	0.091898428053204	0.047062350119904	0.086143843965868	0.064762373799557	0.077634011090573
29.25	0.178513731825525	0.160646544614877	0.132022471910112	0.082392776523702	0.071747139809967	0.102442494664453	0.064247069431921	0.093473994111874	0.050435304713299	0.082086534573393	0.065955864121002	0.077846153846154
29.5	0.18114955053119	0.163255117324014	0.132555074373941	0.081780144541651	0.071484071484072	0.100565237870937	0.065700045310376	0.093421374419173	0.048693586698337	0.078200972447326	0.067922657411998	0.07969696969697
29.75	0.177795874049946	0.163322832034489	0.132816928018137	0.083075734157651	0.074426739214924	0.101438848920863	0.066214689265537	0.092972181551977	0.047121980316135	0.083870967741936	0.068779169737165	0.085965978128797
30	0.179529282977559	0.166303801708257	0.133940428761146	0.085304381543234	0.073698576720608	0.102200141944642	0.066426480522405	0.090642560469094	0.047893301000303	0.081347576006574	0.068499877240363	0.086300543150272
30.25	0.178990450204639	0.166303801708257	0.131461761858664	0.084633385335413	0.07418281464083	0.102982954545455	0.068474576271187	0.090592334494774	0.048007246376812	0.082678792889624	0.066121842496285	0.086367739993981
30.5	0.171909492273731	0.165541680728991	0.134226884226884	0.087351778656127	0.07755261106781	0.105436573311367	0.06855845629966	0.087623762376238	0.047158403869408	0.083707635769702	0.068249258160237	0.090223295111648
30.75	0.172076105204253	0.164116361190516	0.132205995388163	0.09029702970297	0.075394506136762	0.102797035620368	0.070159658196537	0.08933432318733	0.049338146811071	0.086884567645842	0.070228241785804	0.090114526823388
31	0.169496321448783	0.165464004027521	0.132386799693016	0.092246520874752	0.073061144754835	0.104684512428298	0.07158836689038	0.090387016229713	0.04824427480916	0.085819370657949	0.067533766883442	0.088535414165666
31.25	0.172103487064117	0.164265129682997	0.128957079044475	0.095672886065899	0.071218939542164	0.105873993368072	0.07320907253537	0.089740420271941	0.051258440761203	0.086221122112211	0.066900526183914	0.089227096389138
31.5	0.171250354408846	0.162116616110549	0.129654903489959	0.090654952076677	0.070344827586207	0.109726880689986	0.070871406284823	0.086967233308697	0.051734820322181	0.090309278350516	0.066566566566567	0.090606060606061
31.75	0.169278996865204	0.162285908088859	0.128861947594838	0.093264248704663	0.069386950522373	0.113647170708512	0.073850959393128	0.08683819891143	0.050306748466258	0.091991786447639	0.067090216010165	0.083358231251867
32	0.16207596404755	0.157448252460129	0.131640625	0.09471987101975	0.069203470031546	0.11651179413867	0.075382538253825	0.091315136476427	0.051377282575054	0.091362126245847	0.069655521783181	0.083561227590398
32.25	0.161158233401579	0.1594079618918	0.130375559447363	0.098314606741573	0.069441704478201	0.118692936088419	0.073892722012019	0.094654242275625	0.052203813691779	0.095551894563427	0.073016675088429	0.081987199024688
32.5	0.163991829588561	0.158910137079032	0.130638547158758	0.099558410276997	0.067506396378666	0.117717862301396	0.074345317354638	0.098906560636183	0.051875	0.097753743760399	0.071374142748286	0.080555555555556
32.75	0.163790582041533	0.1579757223457	0.127804878048781	0.099001996007984	0.067336089781453	0.122014660676283	0.074024526198439	0.097834204630321	0.053161371500472	0.099420049710025	0.072525812138001	0.079443585780526
33	0.166183294663573	0.15605749486653	0.125443786982249	0.09983831851253	0.067726737338045	0.125355450236967	0.073339277753009	0.095547773886944	0.055309734513274	0.10288582183187	0.07612016293279	0.083074051026758
33.25	0.163939216832262	0.158351779329133	0.126253687315634	0.094981335545417	0.07007874015748	0.125569134914929	0.073991031390135	0.096343001261034	0.05166981726528	0.101652892561983	0.076534478403637	0.081409856519027
33.5	0.170415224913495	0.159427695452223	0.125073056691993	0.09860883797054	0.070825976064352	0.129161747343566	0.072349084331902	0.098118962887646	0.05253164556962	0.100041511000415	0.079735906551549	0.080989180834621
33.75	0.1737998843262	0.165549252191851	0.129315389116442	0.101188037689472	0.068372729048642	0.129503178714387	0.069876819708847	0.098369011213048	0.055644901897716	0.098497495826377	0.078461149076183	0.085354330708661
34	0.171420422133485	0.169220175589602	0.125147116516281	0.101591187270502	0.066498152829088	0.126663498098859	0.071667782987274	0.095907928388747	0.052782193958665	0.102628285356696	0.080304955527319	0.087160262417994
34.25	0.168523279063125	0.168774909027898	0.127847604084839	0.097950819672131	0.066614876675083	0.126636515115449	0.074368887878099	0.095993756503642	0.05096549540994	0.104597216364403	0.082566462167689	0.089006870705809
34.5	0.168475157053113	0.165306476818892	0.12495096116124	0.096484055600981	0.065679204833366	0.132923368022706	0.074301295160191	0.090815802975885	0.049968173138129	0.10510764035458	0.083503054989817	0.091189155884165
34.75	0.17007382169222	0.168589633201309	0.124582432697976	0.095179738562092	0.066536203522505	0.129740042928691	0.076781609195402	0.090815006468305	0.052614590058102	0.100882723833543	0.084288260758849	0.092141756548536
35	0.163247616295868	0.172478955505927	0.126589708471923	0.097341513292434	0.064940160878948	0.124139568003798	0.077331486611265	0.08998699609883	0.050492219752302	0.098739495798319	0.083418107833164	0.091076356945722
35.25	0.163353500432152	0.173650629418865	0.128436763550668	0.103126268777913	0.06198347107438	0.124852489969318	0.078625778187687	0.091169575410263	0.053252551020408	0.102619149849721	0.085875416559857	0.091946929959889
35.5	0.159534206695779	0.172546280125742	0.133647798742138	0.102585145670907	0.063135261923378	0.122724048238354	0.083275822406257	0.090342679127726	0.054168018164126	0.104528142192129	0.08380608561114	0.092183120523202
35.75	0.159988300672711	0.168225918225918	0.129019607843137	0.097731958762887	0.064700098328417	0.118757467144564	0.086754813268383	0.090295796574987	0.052954472069745	0.104616687844134	0.08395378690629	0.094740079975392
36	0.161054172767204	0.170744494931842	0.126900584795322	0.099255583126551	0.065422396856582	0.123047799337435	0.086130016428069	0.088548428979486	0.057642487046632	0.1	0.080802882141019	0.092093023255814
36.25	0.164347053597868	0.167715984610004	0.125392464678179	0.097478991596639	0.069558421258304	0.125648279113626	0.087129175426302	0.084393663983381	0.057516339869281	0.097204301075269	0.081727062451812	0.089093701996928
36.5	0.167898315104936	0.173913043478261	0.126589708471923	0.100466299279356	0.068952007835456	0.120190023752969	0.088152327221439	0.089544377139847	0.059363725811742	0.097560975609756	0.082286593181236	0.087185851690971
36.75	0.163992869875223	0.174435028248588	0.126564945226917	0.103741496598639	0.069395017793594	0.123167848699764	0.086936308693631	0.093017127799737	0.05928338762215	0.107112253641817	0.083376355188436	0.089375
37	0.164664518019338	0.171433678941723	0.125564057288601	0.103110353642948	0.073667711598746	0.127225255162592	0.086031452358927	0.092718700890519	0.061777337297655	0.106428267347808	0.084117032392895	0.089912280701754
37.25	0.165680473372781	0.173544782843756	0.124018838304553	0.10524036379385	0.074520656256177	0.128568001918925	0.086471408647141	0.088726513569937	0.059212702613298	0.109961190168176	0.079759414225942	0.089149746192893
37.5	0.164289958407605	0.172457245724572	0.121368881814564	0.102664919178681	0.071569790431	0.127857142857143	0.089097303634232	0.092136616362192	0.060053085600531	0.117163856463467	0.080021058173204	0.087108013937282
37.75	0.159186116098145	0.171610555050045	0.122743682310469	0.106410815525512	0.073314938904218	0.132188021951801	0.086388045762316	0.091387937845668	0.059598287783997	0.117850953206239	0.080632411067194	0.080882352941177
38	0.158368326334733	0.171459576776994	0.128205128205128	0.105449712007089	0.076404048422306	0.13373063170441	0.086322610506827	0.092005242463958	0.057274522712311	0.121758241758242	0.080657999469355	0.08133971291866
38.25	0.159855769230769	0.177594123048669	0.125501202886929	0.110625273283778	0.07286482181963	0.133396855645545	0.082907570831398	0.092815941269009	0.059657218193804	0.120508326029798	0.077250932338839	0.084607875040677
38.5	0.155115511551155	0.174394975060041	0.123164763458401	0.108597285067873	0.074495706011584	0.136625119846596	0.084200786490863	0.09012539184953	0.057932850559579	0.120561157387111	0.080226904376013	0.087410306588389
38.75	0.155762304921969	0.175082934021379	0.127276447718437	0.105429864253394	0.073485600794439	0.133301017935046	0.083487940630798	0.091377091377091	0.053035356904603	0.114108801415303	0.077407002188184	0.08957654723127
39	0.157064887810794	0.178228782287823	0.127463054187192	0.105263157894737	0.068909933507959	0.135232168501675	0.088760139049826	0.092235539343408	0.051512130275839	0.115350089766607	0.076465820048636	0.087753765553373
39.25	0.159548505186089	0.178783382789318	0.129614438063987	0.104656523743661	0.068570279509351	0.13534728829686	0.089898053753476	0.096366508688784	0.049633577614923	0.11443661971831	0.079610073111292	0.093272668183296
39.5	0.158855751673767	0.180978762696214	0.13053325097797	0.108245048364809	0.070794675272287	0.135748792270531	0.090106827682304	0.093905309965995	0.051130776794494	0.11002661934339	0.082974137931035	0.096228868660598
39.75	0.160599571734475	0.180591497227357	0.129530477759473	0.102720450281426	0.068214212991244	0.136222169020828	0.090420560747664	0.09269588313413	0.053660152368334	0.104305370616955	0.08443129873622	0.098536585365854
40	0.159839852171235	0.17827868852459	0.130569948186529	0.099043062200957	0.066571370226669	0.13531669865643	0.0901447921532	0.095288794250732	0.052579365079365	0.107760532150776	0.08707264957265	0.099122521936952
40.25	0.154604250076994	0.17776959882223	0.133430172234904	0.095307917888563	0.067093311312965	0.138272200772201	0.092403890690134	0.093873257954247	0.050712628438847	0.108503100088574	0.085560053981107	0.098344693281402
40.5	0.15230961298377	0.179472902746845	0.135519801980198	0.092822966507177	0.0653035677029	0.134869210463163	0.093159000700444	0.095568606513615	0.053828151120027	0.115127175368139	0.084700188222641	0.094838709677419
40.75	0.153113087674714	0.180247840781074	0.136155129274395	0.092027559055118	0.065044062106588	0.140052669379938	0.093516791044776	0.094252247344048	0.056254136333554	0.114968440036069	0.085456475583864	0.091767002928734
41	0.153503184713376	0.1797583081571	0.134558512885509	0.098077870872351	0.06676464413185	0.137069383794275	0.090202543570419	0.095109429883815	0.059681697612732	0.119696292987941	0.086851304114009	0.095207042712749
41.25	0.150047483380817	0.178416178416178	0.133631713554987	0.092666005946482	0.065076375810839	0.134335596508244	0.091762497066416	0.094278807413376	0.061917443408788	0.120551601423488	0.084227467811159	0.091507570770244
41.5	0.149030823006037	0.17947247706422	0.129881154499151	0.092741935483871	0.06508875739645	0.135394200814762	0.089489629457003	0.093850267379679	0.061678463094034	0.123467998184294	0.081861958266453	0.091087811271298
41.75	0.149553571428571	0.1810888252149	0.13020163020163	0.09480122324159	0.069747721009116	0.134310134310134	0.091723650082528	0.09545333687849	0.059965928449745	0.12482853223594	0.080610021786492	0.092226613965744
42	0.154865826058843	0.17967401725791	0.132026706870558	0.097870182555781	0.069841947885519	0.130402750491159	0.091981132075472	0.093362115488397	0.060155457924975	0.12619589977221	0.079417422368783	0.091965471447543
42.25	0.162040025823112	0.18141075604053	0.13250382012661	0.103605891315389	0.068377866610562	0.127528367044894	0.092928810320115	0.093149201191443	0.063026626221773	0.128872923215088	0.082491122644086	0.091761553918285
42.5	0.163913184321348	0.181480757960539	0.136483516483516	0.106632653061225	0.069074112954021	0.130574826560951	0.091237361579201	0.091861402095085	0.060975609756098	0.127034358047016	0.078976334617501	0.095605501509561
42.75	0.162722852512156	0.183291040406012	0.135129167586664	0.107106076210093	0.066597077244259	0.124719940253921	0.09560413163584	0.089951377633712	0.061664953751285	0.133481152993348	0.07905803195963	0.100371747211896
43	0.16171185886965	0.183867832847425	0.13994296994955	0.103537981269511	0.065952530980886	0.124689518132141	0.093795093795094	0.093358737071312	0.057399723374827	0.128136200716846	0.077976523197317	0.098979591836735
43.25	0.160726072607261	0.181160836427594	0.141530296329058	0.106901920083031	0.067293625914316	0.126908635794743	0.092130987292278	0.092633315008246	0.05551724137931	0.125226860254084	0.080959097320169	0.096166778749159
43.5	0.16050616050616	0.183993723028639	0.143401299574277	0.103808033385498	0.063798836242727	0.124872838250254	0.091891891891892	0.093551065596457	0.053682037164487	0.124887285843102	0.082600056769799	0.093643198906357
43.75	0.159677960415968	0.185009861932939	0.147151188873934	0.106426735218509	0.059092800665834	0.122802611752888	0.092172640819312	0.088938924852238	0.052076242341729	0.134684684684685	0.07987403378185	0.094085091663784
44	0.162287994679082	0.191673212882954	0.145154086645824	0.107344632768362	0.05804311774461	0.13004826009652	0.093085756169069	0.089225589225589	0.055036344755971	0.127763041556145	0.077717235445942	0.094958563535912
44.25	0.156686626746507	0.190942952362282	0.146395893773711	0.103573278094252	0.057148794679967	0.131565656565657	0.092831105710814	0.092009003939223	0.053950574312565	0.129480286738351	0.078107183580388	0.094064560916349
44.5	0.157894736842105	0.191925218774861	0.142728703079344	0.107087428867046	0.056373056994819	0.135498604415123	0.090265918516711	0.092983456930976	0.05255830142708	0.12361049355269	0.080752532561505	0.095087719298246
44.75	0.156789705384355	0.18758730792257	0.145716213177423	0.108559498956159	0.057796257796258	0.138159571756309	0.090192212912765	0.093635077793494	0.052576601671309	0.117964880684376	0.080184597634843	0.095038434661076
45	0.155892255892256	0.188648757826702	0.1419795221843	0.107515657620042	0.057656540607564	0.138654387311333	0.09251968503937	0.085269121813031	0.055401662049862	0.118568232662192	0.083333333333333	0.094674556213018
45.25	0.158232118758435	0.191214990932904	0.142337426102774	0.107756376887038	0.057338025253571	0.140992835209826	0.093643031784841	0.086944127708096	0.060975609756098	0.125506072874494	0.085038916114154	0.10347271438696
45.5	0.158561643835616	0.191376855806386	0.143821742066172	0.109994711792702	0.057433132904831	0.14175654853621	0.094242125984252	0.086405529953917	0.062217587765033	0.125225225225225	0.081010452961673	0.110127478753541
45.75	0.155366269165247	0.190126478988168	0.142535464985364	0.107905982905983	0.056750665847163	0.142372881355932	0.093612871769868	0.089015691868759	0.062068965517241	0.119836586472991	0.082492068070378	0.10978603998597
46	0.145775623268698	0.187603993344426	0.142889751198357	0.110812264658419	0.058678196417542	0.13867288750648	0.093184634448575	0.088528323370339	0.060711793440335	0.121996303142329	0.082096069868996	0.111424541607898
46.25	0.1449378330373	0.187958883994126	0.141766882516189	0.108180839612487	0.056775797762122	0.139468196037539	0.092786069651741	0.087215909090909	0.058330422633601	0.117974918718068	0.077583654130885	0.112123335669236
46.5	0.145558330360328	0.185654885654886	0.14500115446779	0.100700053850296	0.055601832569763	0.135015608740895	0.097075448513148	0.0809199318569	0.059882312218761	0.126528692380056	0.077036599763873	0.112661318451343
46.75	0.139935414424112	0.188569044639132	0.142264237952502	0.101495726495727	0.059645464025026	0.132987012987013	0.096527948781088	0.075879976918638	0.059808612440191	0.135426429240862	0.078861547583753	0.11482254697286
47	0.138827838827839	0.189852360158037	0.144403500690926	0.101340482573727	0.059588753671842	0.133628549101328	0.095917363502214	0.079561833381378	0.060752502588885	0.139180171591992	0.080405002977963	0.111460517120894
47.25	0.131656804733728	0.188381393390865	0.143186534470832	0.098745226404801	0.06007669365147	0.130732735898788	0.097246340858348	0.077768141081237	0.058926080892608	0.134157944814462	0.07808260476334	0.108989934050677
47.5	0.127988230967267	0.18735656165241	0.143290548424737	0.102229472539424	0.061528635299127	0.128744088281661	0.096678235002479	0.07419168591224	0.060034904013962	0.134751773049645	0.082017010935602	0.106091718001369
47.75	0.133132756675442	0.192839195979899	0.14476771468794	0.105637657361795	0.059371614301192	0.131772751183588	0.096158674366056	0.075328467153285	0.063395415472779	0.131279620853081	0.084049079754601	0.109509097150704
48	0.138192862566439	0.191953059513831	0.145331149075591	0.107442641298265	0.057309688581315	0.130029309885425	0.09771986970684	0.076407115777195	0.05842776203966	0.133364750235627	0.085388409371147	0.106133700895934
48.25	0.141108986615679	0.193555181128896	0.148235294117647	0.110164679159568	0.061717548868878	0.128218884120172	0.0960240060015	0.075770925110132	0.059076262083781	0.132893496701225	0.088117899907891	0.109768726268554
48.5	0.139196940726577	0.195096174170366	0.150827423167849	0.118505545826036	0.060819744380785	0.132277971558895	0.09716908951798	0.076808573980351	0.059636363636364	0.130783758262512	0.089672232529375	0.106588478785788
48.75	0.143183549124143	0.194550063371356	0.15251383209045	0.117785630153121	0.058175407668577	0.131772393139123	0.093670239918326	0.078413834227788	0.055164753794891	0.126901140684411	0.091697645600991	0.101192504258944
49	0.146397255051468	0.197052631578947	0.157627118644068	0.120166567519334	0.058448692595034	0.132906101978267	0.09488107549121	0.080597014925373	0.053094104723545	0.126623376623377	0.089274447949527	0.107697618225751
49.25	0.153816499614495	0.197502116850127	0.157328113530707	0.127041742286751	0.058057395143488	0.132142857142857	0.093244284613409	0.077863961813843	0.054744525547445	0.129948765719609	0.089780324737345	0.108108108108108
49.5	0.156531973322872	0.194366802838099	0.159590043923865	0.127349909035779	0.05995096946735	0.140066964285714	0.093937028363258	0.076737887451098	0.051679586563308	0.122448979591837	0.090235256203674	0.10743219443466
49.75	0.148004649360713	0.188610575893813	0.159626719056974	0.124694376528117	0.062706999337602	0.143450567709776	0.097135416666667	0.07561494078348	0.048268238761975	0.123595505617978	0.090493302842209	0.110877192982456
50	0.152582159624413	0.189446916719644	0.157583230579531	0.12287104622871	0.064975522919448	0.146788990825688	0.096774193548387	0.071515892420538	0.053872053872054	0.130042714760323	0.095971175892565	0.117461430575035
50.25	0.149474503697937	0.184484590860786	0.155610357583231	0.12934716290421	0.064609236234458	0.144332774986041	0.099685204616999	0.068373399937559	0.053545051698671	0.132120631881283	0.105661619486504	0.114517265680056
50.5	0.151053864168618	0.185904199198143	0.152885335998001	0.125075895567699	0.066489949193727	0.14123006833713	0.097439916405434	0.070126660488106	0.056457564575646	0.129383886255924	0.10862409479921	0.117334278624601
50.75	0.148088531187123	0.185896098476946	0.152660367976131	0.124694376528117	0.069410456062292	0.147308781869688	0.098584163607761	0.070815450643777	0.058625840179238	0.126606377915278	0.104911460073505	0.119569120287253
51	0.142337242215932	0.183122362869198	0.153229844767151	0.125154894671623	0.072148778848308	0.145710267229255	0.098742797276061	0.067349472377405	0.058003766478343	0.128015755785327	0.102538410153641	0.118129907209136
51.25	0.138641875505255	0.184303903151743	0.159300873907616	0.127102803738318	0.071125975473802	0.146195497292676	0.094857447375433	0.065634674922601	0.056546489563567	0.124448799608035	0.1035413153457	0.117273048392794
51.5	0.140224358974359	0.187149095446039	0.156763590391909	0.128712871287129	0.069135802469136	0.143421795595709	0.096205237840727	0.065317387304508	0.060975609756098	0.129095354523227	0.100982717722806	0.120622568093385
51.75	0.146639511201629	0.190747782002535	0.158750317500635	0.140251572327044	0.070159453302961	0.140143884892086	0.09656652360515	0.065437788018433	0.062571537581076	0.131333005410723	0.103670972127804	0.120070422535211
52	0.142512077294686	0.193541533885702	0.162908538130225	0.136505948653726	0.069479477184132	0.138029782359679	0.096739423336028	0.06465651227852	0.063740458015267	0.12481426448737	0.101291638341264	0.115138592750533
52.25	0.145402997164844	0.196127946127946	0.166412213740458	0.130893300248139	0.069218427687371	0.141547277936963	0.094904286869776	0.065675340768278	0.067868098159509	0.126295017266897	0.093653516295026	0.118794326241135
52.5	0.142274765593151	0.19572192513369	0.167215606789967	0.136020151133501	0.071097730430755	0.138206739006282	0.095263724434876	0.063955293387147	0.067082683307332	0.124007936507937	0.092270194986073	0.117647058823529
52.75	0.140731805388018	0.197823721436344	0.170239918325676	0.139851485148515	0.068145068145068	0.133045977011494	0.093970668115155	0.063314711359404	0.075915221579962	0.131670822942643	0.09482155353394	0.120677487649965
53	0.143954710877477	0.193330427201395	0.169238552997723	0.139130434782609	0.067879636109167	0.133810888252149	0.095608671484158	0.064783543137857	0.077281553398058	0.128873585833743	0.098661028893587	0.116719242902208
53.25	0.145260566270004	0.195661700262927	0.167983685954627	0.136986301369863	0.071562646644768	0.134470792365529	0.096623661817184	0.064019698368729	0.07279843444227	0.128395061728395	0.101274787535411	0.116619115549215
53.5	0.141030927835052	0.194663167104112	0.174819773429454	0.14094387755102	0.07323350491343	0.131233595800525	0.097218397135775	0.064254522769807	0.066926070038911	0.132765531062124	0.105318039624609	0.116560056858564
53.75	0.139544344995932	0.192190226876091	0.17563372995344	0.134543178973717	0.076779026217229	0.129930394431555	0.091794158553547	0.059476117103236	0.067246835443038	0.130060728744939	0.109197382018601	0.111469534050179
54	0.133773740710157	0.189823874755382	0.176377952755906	0.138576779026217	0.081441610109993	0.128938156359393	0.092937853107345	0.062634326066933	0.065442936951317	0.125504032258065	0.110681658468025	0.114041339985745
54.25	0.126918291165492	0.192375495813134	0.174412532637076	0.140373470701867	0.080717488789238	0.122491145218418	0.092771770062607	0.062214089661482	0.065050505050505	0.119899244332494	0.113829787234043	0.113328581610834
54.5	0.126837463250735	0.191741708763453	0.1750656167979	0.142857142857143	0.079485959067111	0.126284875183554	0.091280256634587	0.06413814369411	0.060472567080497	0.12678936605317	0.110405643738977	0.116618075801749
54.75	0.130600169061708	0.191512752858399	0.172639288516872	0.142483660130719	0.081750420774225	0.127684613121506	0.092276540352907	0.062654320987654	0.053017944535073	0.121196493037648	0.111895517119661	0.119293078055965
55	0.130881094952951	0.193789914115834	0.175489677077819	0.140327868852459	0.082751984604282	0.129477392836171	0.092237181323403	0.059780907668232	0.05490036600244	0.118626956082786	0.107003199431212	0.121212121212121
55.25	0.130284728213978	0.191192741757026	0.174210526315789	0.138925294888598	0.079094670236067	0.128975780566093	0.095307490527543	0.060157480314961	0.058087938684954	0.115404430705822	0.11056338028169	0.120708748615725
55.5	0.130681818181818	0.189532293986637	0.169796557120501	0.129861568885959	0.082312591866732	0.130040911747516	0.094877764842841	0.060577526679222	0.059682804674458	0.115934627170582	0.10686204431737	0.118493909191584
55.75	0.13211743772242	0.194083370685791	0.168404588112617	0.128222523744912	0.079753086419753	0.131881071533706	0.096399535423926	0.066265060240964	0.058896210873147	0.115912557193696	0.101247248716068	0.121915285451197
56	0.13765541740675	0.193504736129905	0.167106652587117	0.122477383437717	0.078460399703923	0.129307805596465	0.096103896103896	0.062899106002554	0.062759767248545	0.118756371049949	0.101878612716763	0.119762699295514
56.25	0.145380434782609	0.193168966297218	0.172852598091198	0.119214586255259	0.078222001489943	0.134576172443927	0.095377413692218	0.062721132196848	0.060887949260042	0.124293785310734	0.098289042591919	0.116044776119403
56.5	0.149130832570906	0.193042291950887	0.178486055776892	0.108510638297872	0.079341685089659	0.131339783054823	0.093110406457192	0.060012836970475	0.063242784380306	0.117435897435897	0.100818452380952	0.117080400148203
56.75	0.153528872593951	0.194386933517368	0.179084619478446	0.109489051094891	0.076999750809868	0.130434782608696	0.095126933177707	0.0581129611492	0.061733615221987	0.113775510204082	0.096081386586285	0.114484272128749
57	0.15518028297581	0.194612169066419	0.173518419647624	0.115611192930781	0.079889807162535	0.126582278481013	0.094367443232085	0.058116883116883	0.061277705345502	0.115104166666667	0.100754716981132	0.112768279374318
57.25	0.149638336347197	0.193758733115976	0.176406926406926	0.107761868877167	0.083395568832462	0.127031908488862	0.0951821386604	0.058396568789179	0.059466550065588	0.119662625197681	0.095625241966705	0.110007358351729
57.5	0.152765185856754	0.194644935972061	0.181619256017506	0.108728943338438	0.0795	0.127141568981064	0.096023564064801	0.058197539075491	0.06457167455876	0.112631578947368	0.102883865939205	0.108881456707544
57.75	0.152720621856424	0.18953488372093	0.177153659195247	0.109642301710731	0.078406813627255	0.12183353437877	0.095923261390887	0.052300562727574	0.063989408649603	0.112293773283662	0.105161787365177	0.103886397608371
58	0.149816176470588	0.191787214185721	0.180703624733475	0.109276729559748	0.076183244748165	0.125262841694202	0.092603728202045	0.051822133065864	0.064657055482744	0.116365568544102	0.108139534883721	0.105776444111028
58.25	0.14745062011943	0.19272048530098	0.181941065152744	0.112877583465819	0.079556898288016	0.125307125307125	0.096899224806202	0.051666666666667	0.062391681109186	0.119594233849439	0.109308613364233	0.110861423220974
58.5	0.144429160935351	0.192316593381162	0.172014019951469	0.119162640901771	0.080908626850434	0.126476072094469	0.099791480488532	0.051883674818242	0.062090074333188	0.1207805907173	0.109520123839009	0.108712121212121
58.75	0.140382862351869	0.18595041322314	0.17671009771987	0.117599351175994	0.080792682926829	0.128355445850046	0.100991884580703	0.055483028720627	0.061108686163248	0.124269782262347	0.114544084400904	0.103871215024914
59	0.142400730260155	0.186965565056621	0.182333873581848	0.111928104575163	0.079202861522739	0.132236441194394	0.098375451263538	0.054497701904137	0.058746163963174	0.125136017410229	0.111534069280548	0.110003832886163
59.25	0.142857142857143	0.187645687645688	0.178465679676985	0.121236777868186	0.078496548197392	0.132058006788028	0.095581605049594	0.054634146341464	0.060485651214128	0.12152034261242	0.111748947569843	0.110179184140297
59.5	0.142988929889299	0.191964285714286	0.174274973147154	0.126029654036244	0.078865979381443	0.129422718808194	0.094092570036541	0.054682383759005	0.05850826261724	0.125855713533439	0.107278241091736	0.114503816793893
59.75	0.142790480634624	0.193443385259242	0.174434450804034	0.12436974789916	0.080524826344224	0.1300838248991	0.096007314843036	0.054089279895732	0.06095406360424	0.126908899420748	0.107924528301887	0.11322188449848
60	0.142857142857143	0.191713483146067	0.170551137921579	0.137699412258606	0.08036410923277	0.130759651307597	0.098396051819864	0.058050032071841	0.059714795008913	0.12445652173913	0.105765559373807	0.113020236731577
60.25	0.143741075678248	0.189719626168224	0.162493195427327	0.13973063973064	0.077728343365611	0.128931796947991	0.094531974050046	0.059332905708788	0.063153112221717	0.117995689655172	0.106947697111632	0.113076923076923
60.5	0.13967803030303	0.191544638639584	0.163606467525349	0.138605442176871	0.08029197080292	0.129082914572864	0.094386955158357	0.058236808236808	0.065521915951198	0.115553121577218	0.108171206225681	0.109826589595376
60.75	0.139478764478764	0.191200951248514	0.162118346392867	0.141396933560477	0.082940868655154	0.129792583280955	0.094196003805899	0.055006587615283	0.066059225512529	0.118261826182618	0.10738255033557	0.112909441233141
61	0.133366141732283	0.188891492852121	0.15734933187892	0.147598253275109	0.079769089477827	0.129123468426013	0.098636219473517	0.053465346534654	0.067573696145125	0.116876024030584	0.109894407508799	0.108929946112394
61.25	0.137568784392196	0.189997663005375	0.15734649122807	0.138640429338104	0.082337317397078	0.13381841189497	0.098360655737705	0.051307514068189	0.066111881645862	0.120885051268214	0.10935085007728	0.109300476947536
61.5	0.137724550898204	0.188337644015989	0.155993431855501	0.132562277580071	0.082620320855615	0.134115409004439	0.099967648010353	0.048974189278624	0.066169617893756	0.117230098146129	0.109319701140385	0.110890302066773
61.75	0.134030891878425	0.188339731285988	0.162051000822594	0.134380453752181	0.084137191854234	0.135512535702951	0.099476439790576	0.051943699731904	0.06569685593618	0.120746432491767	0.108575924468922	0.118378812199037
62	0.134748272458045	0.188198905543659	0.159691629955947	0.128856624319419	0.083089214380826	0.13506576836702	0.097833223900197	0.049731182795699	0.065186584789797	0.124664159054272	0.105742574257426	0.118725099601594
62.25	0.131010794896958	0.189812590100913	0.166575342465753	0.122615803814714	0.083938660209847	0.134357005758157	0.098605577689243	0.047437673130194	0.061318579990779	0.127340823970037	0.103810264385692	0.114910536779324
62.5	0.140280561122244	0.183639398998331	0.169319429198683	0.130314232902033	0.082513661202186	0.135262661214218	0.098289164709829	0.045662100456621	0.05822550831793	0.127068873465029	0.106424148606811	0.115971107544141
62.75	0.137724550898204	0.188485427615862	0.167269691065962	0.121296296296296	0.084967320261438	0.134033747214263	0.095571095571096	0.04559585492228	0.061517113783534	0.126244106862232	0.105385509492445	0.113837489943685
63	0.132898696088265	0.186860271363961	0.172699640784747	0.116129032258065	0.082968236582695	0.131697869593286	0.092573753814853	0.044590390597995	0.062642889803384	0.123359580052493	0.101905873201089	0.113767518549052
63.25	0.131851851851852	0.18610715979137	0.173189009159034	0.126593806921676	0.079641206849687	0.128589661774091	0.095286885245902	0.044189283228949	0.065914221218962	0.117678100263852	0.102564102564103	0.113138686131387
63.5	0.130478087649402	0.186922530206112	0.17581499024798	0.131529850746269	0.079989227040129	0.135143873262205	0.093180283592168	0.045644599303136	0.062893081761006	0.123003194888179	0.102104442712393	0.107393638992152
63.75	0.131164209456024	0.186694776294214	0.171107994389902	0.134852801519468	0.076840118630359	0.13560411311054	0.093592754109359	0.045630045630046	0.058165548098434	0.12676794133054	0.102312818502548	0.102348993288591
64	0.127604166666667	0.181925715637568	0.174071991001125	0.139321723189734	0.079175704989154	0.139437075380136	0.094352384173149	0.043881555476276	0.058160504959423	0.119667013527575	0.109083850931677	0.099663582842725
64.25	0.126054852320675	0.180663373323924	0.171662895927602	0.146866230121609	0.079025710419486	0.141472868217054	0.09419795221843	0.04418522446094	0.061068702290076	0.117212249208025	0.108055770720372	0.100905562742561
64.5	0.11558854718982	0.188254795169311	0.177250917301722	0.142322097378277	0.076419213973799	0.144299674267101	0.096324029952349	0.044154009184034	0.060262800181242	0.117799688635184	0.10272373540856	0.10191637630662
64.75	0.113268608414239	0.186234817813765	0.178775743707094	0.142721217887726	0.074750830564784	0.144613393723714	0.098889659958362	0.044101828612406	0.059681093394078	0.111699311805188	0.102825745682889	0.103463203463203
65	0.11400651465798	0.188706563706564	0.170844137136272	0.145052833813641	0.079517411571154	0.144711226476314	0.100376841384036	0.045205978855268	0.057392102846648	0.115844155844156	0.107644305772231	0.104355325571367
65.25	0.113424657534247	0.190614417029511	0.171602787456446	0.146771037181996	0.082274986195472	0.141374837872892	0.098799313893654	0.046943231441048	0.054203031694993	0.118167621030713	0.107505863956216	0.104831751509922
65.5	0.112227805695142	0.189085686931546	0.168509895227008	0.146627565982405	0.083006169377454	0.136681500317864	0.100734522560336	0.047200878155873	0.057090239410681	0.11522633744856	0.105713175281772	0.106518960374947
65.75	0.105869445968184	0.189189189189189	0.173237410071942	0.146056475170399	0.086094590767488	0.141225007933989	0.102810387762362	0.044632976761343	0.060661764705882	0.109832635983264	0.105425163524432	0.112682090831191
66	0.107901907356948	0.189942802669209	0.177548682703322	0.138888888888889	0.084463276836158	0.135829895271342	0.105450659066619	0.042347696879643	0.058322117541499	0.111458333333333	0.098784790278322	0.115467470917708
66.25	0.111834961997828	0.190226460071514	0.17498549042368	0.140471512770138	0.084064534390037	0.132310642377757	0.103817338565822	0.043607901602684	0.05858310626703	0.112936344969199	0.104272834182673	0.120102214650767
66.5	0.114068441064639	0.188385269121813	0.172423887587822	0.13872255489022	0.08319374651033	0.129800063471914	0.101302460202605	0.045112781954887	0.05823927765237	0.112785862785863	0.106646058732612	0.120660457239627
66.75	0.115702479338843	0.191389798783341	0.170547147846333	0.150147203140334	0.085369278292615	0.129299363057325	0.099891027969488	0.044859813084112	0.055303717135086	0.111737570476679	0.106589147286822	0.122370115929584
67	0.114835164835165	0.192209003965477	0.178082191780822	0.142292490118577	0.082693947144075	0.128007699711261	0.098643197653099	0.044327573253193	0.058261265361857	0.106721395587481	0.10916179337232	0.128842105263158
67.25	0.121296813862493	0.190321079571894	0.181818181818182	0.140280561122244	0.082168330955778	0.130838131797825	0.100821508588499	0.043494849294163	0.060208239022182	0.107253886010363	0.108485083301046	0.132504288164666
67.5	0.121923937360179	0.188378631677601	0.184341221151037	0.139393939393939	0.082506379359229	0.127014829142489	0.098917506532288	0.040106951871658	0.061800268696821	0.104681746449237	0.108066383635662	0.130605137135394
67.75	0.127623369256948	0.183529411764706	0.188098086124402	0.139487179487179	0.083333333333333	0.12577589023195	0.103244837758112	0.041429114405169	0.061970575122604	0.106349206349206	0.103911497431845	0.121132897603486
68	0.128976286871024	0.181582054309327	0.183963691376702	0.141213389121339	0.081603229527105	0.132623426911907	0.104189840563589	0.042398777692895	0.06558118498417	0.105678233438486	0.106761565836299	0.121450415028397
68.25	0.128326434062685	0.177236157122575	0.189285714285714	0.138975966562173	0.081990794016111	0.138266796494645	0.106105733432614	0.042173252279635	0.067703568161025	0.10132625994695	0.101466508125248	0.120932277924362
68.5	0.131828978622328	0.1732602478551	0.184898929845422	0.143884892086331	0.083406240886556	0.135188866799205	0.107542942494399	0.04106463878327	0.070688878883386	0.099894291754757	0.099193548387097	0.117493472584856
68.75	0.131940298507463	0.170650095602294	0.187028657616893	0.141213389121339	0.080207732256203	0.134475939353988	0.106502242152466	0.043193212495179	0.069258266309205	0.101658640984484	0.099960175228993	0.118850674793209
69	0.133657351154313	0.168350168350168	0.188292094146047	0.145723336853221	0.085772239930455	0.136615585262471	0.109250095165588	0.042414978983569	0.066904549509367	0.106267029972752	0.092720618137454	0.111405835543767
69.25	0.126925446703635	0.165384615384615	0.18568369531967	0.138541666666667	0.086816720257235	0.134973404255319	0.107669059312429	0.041319181197877	0.069499778663125	0.107104413347686	0.09343125254998	0.110432125709297
69.5	0.121442125237192	0.166345226615236	0.189156259518733	0.140061791967044	0.088830255057168	0.138620459846718	0.111787072243346	0.045506692160612	0.067105263157895	0.107816711590296	0.096035962402942	0.108225108225108
69.75	0.123652504755866	0.171256038647343	0.186763372620127	0.135051546391753	0.087296983758701	0.135944700460829	0.106440416505978	0.043060361399462	0.069828722002635	0.105121293800539	0.098740349451443	0.113665943600868
70	0.121766561514196	0.177594967336075	0.189922480620155	0.129065040650407	0.087310826542491	0.126371799135351	0.101681957186544	0.04	0.064291920069505	0.103960396039604	0.096409842678499	0.114065180102916
70.25	0.123234916559692	0.177500599664188	0.18956043956044	0.123343527013252	0.087540122556172	0.12300163132137	0.104182804027885	0.038940809968847	0.061207260447446	0.100277008310249	0.095828170177613	0.112057946314444
70.5	0.120412105602061	0.179903147699758	0.193468118195957	0.117463617463617	0.088688572259378	0.128255208333333	0.104270873412851	0.03914590747331	0.060799319727891	0.107848673066064	0.093366093366093	0.112451529513141
70.75	0.119537275064267	0.177879961277832	0.193909260410193	0.117098445595855	0.089338019917985	0.130448926480156	0.104270873412851	0.038058252427185	0.06350550381033	0.108	0.090682196339434	0.108949416342412
71	0.11971372804164	0.176271186440678	0.196417541692403	0.120707596253902	0.083725029377203	0.13374552554507	0.100798782807151	0.0362062180244	0.06482643245504	0.103428571428571	0.090798045602606	0.103492884864166
71.25	0.122703412073491	0.175880626223092	0.197685329996872	0.132154006243496	0.083700440528634	0.133376707872479	0.103474608629248	0.037272006344171	0.067401441288682	0.10388856645386	0.085856491082538	0.101599654128837
71.5	0.124675324675325	0.179941002949853	0.196889580093313	0.136743215031315	0.082617708024874	0.136571056062581	0.10105980317941	0.03541583764425	0.063002114164905	0.1	0.086034912718205	0.106263498920086
71.75	0.121070234113712	0.177280550774527	0.199687987519501	0.140041493775934	0.078674948240166	0.133919843597263	0.1	0.033721397029306	0.059300341296928	0.095874491574666	0.086300795978215	0.100936967632027
72	0.116485013623978	0.170876671619614	0.199498117942284	0.144654088050314	0.080487080487081	0.139770867430442	0.100151171579743	0.035376388317565	0.060451255853555	0.094873305833824	0.084901714763697	0.105240174672489
72.25	0.109449354180829	0.171628721541156	0.195068664169788	0.155208333333333	0.083158839365839	0.14635761589404	0.097607292062286	0.035699630693476	0.05945252352438	0.100475624256837	0.082886597938144	0.103930131004367
72.5	0.11018711018711	0.172208436724566	0.200432365657813	0.155030800821355	0.081559220389805	0.144356955380577	0.095384615384615	0.040273862263391	0.058344058344058	0.091612135633552	0.083887043189369	0.106550218340611
72.75	0.111424541607898	0.172172172172172	0.200368776889982	0.15495867768595	0.079355427181514	0.1437479488021	0.097979412886008	0.043333333333333	0.057093425605536	0.088862559241706	0.083678541839271	0.103209019947962
73	0.112455516014235	0.174599198396794	0.195175438596491	0.15599173553719	0.075683890577508	0.138760711931444	0.099886061526776	0.045871559633028	0.053356282271945	0.094667465548233	0.082289055973267	0.107847435335379
73.25	0.109520400858984	0.180091185410334	0.193321078431373	0.15360824742268	0.073118932038835	0.139285714285714	0.099506266616027	0.044548154433602	0.046382978723404	0.091681845780207	0.085416666666667	0.108024691358025
73.5	0.105454545454545	0.177972465581977	0.192933083176986	0.147150259067358	0.071951219512195	0.138311688311688	0.099081866870696	0.047659939888364	0.05021645021645	0.094247246022032	0.083616298811545	0.104609929078014
73.75	0.112215909090909	0.179655870445344	0.18777707409753	0.149484536082474	0.072237526782981	0.142201834862385	0.098531684698609	0.053150450064295	0.050107991360691	0.099447513812155	0.083510864933958	0.103325942350333
74	0.113460183227625	0.179655870445344	0.183948635634029	0.150103519668737	0.073690621193666	0.141092327698309	0.095695618754804	0.053617021276596	0.051448335495028	0.098819142324425	0.087637595258256	0.096618357487923
74.25	0.108664772727273	0.18001525553013	0.18776033322653	0.136652542372881	0.068944290550939	0.139360313315927	0.096725057121097	0.05301724137931	0.053228621291449	0.097893432465923	0.090909090909091	0.097944905990381
74.5	0.104667609618105	0.17584690974916	0.188109161793372	0.141176470588235	0.06760909649662	0.141453831041257	0.099051233396585	0.049912434325744	0.054697838553154	0.093574547723019	0.096030729833547	0.096675415573053
74.75	0.098302687411598	0.175247009880395	0.185123966942149	0.138150903294368	0.068797564687976	0.138584247258225	0.100305110602593	0.045272969374168	0.057793345008757	0.099684542586751	0.097550494198539	0.099079351161771
75	0.098661028893587	0.174406604747162	0.183019491245458	0.134496919917865	0.072578196173702	0.142761841227485	0.097334878331402	0.047300312360553	0.059487624837169	0.096670934699104	0.105012964563526	0.100087032201915
75.25	0.096662030598053	0.170169144028703	0.181849082256968	0.126304801670146	0.07337780473014	0.14531936465022	0.093457943925234	0.047597864768683	0.059766132524903	0.098026734563972	0.105127100387764	0.103611349957008
75.5	0.098841172460804	0.16723104975254	0.17781512605042	0.12962962962963	0.071773220747889	0.145627764545764	0.091817134076066	0.04390243902439	0.06031882809134	0.098339719029374	0.107692307692308	0.105467068445975
75.75	0.094207955338451	0.163175588311352	0.178045515394913	0.130208333333333	0.075158466646544	0.144917582417582	0.094615384615385	0.042792792792793	0.063485300383468	0.095268542199489	0.104220499569337	0.111400086692674
76	0.099649122807018	0.16820987654321	0.183282980866062	0.13277133825079	0.073081607795372	0.150548696844993	0.099922239502333	0.043935926773455	0.062687848862173	0.10282131661442	0.104329004329004	0.114114114114114
76.25	0.098257839721254	0.165588615782665	0.18019535197036	0.132075471698113	0.074407440744074	0.148528405201916	0.093896713615024	0.042138649750793	0.061259706643658	0.103403982016699	0.106753812636166	0.116319444444444
76.5	0.097020097020097	0.165637860082305	0.169056352117372	0.128526645768025	0.075358851674641	0.149315068493151	0.092771550057982	0.043835616438356	0.058623619371283	0.111892583120205	0.102058694699956	0.115904139433551
76.75	0.102920723226704	0.163576327152654	0.168270826418852	0.127906976744186	0.072256913470116	0.152542372881356	0.088557993730408	0.044444444444445	0.056675062972292	0.109102646868948	0.103769401330377	0.116259116259116
77	0.1	0.168041237113402	0.168939142001995	0.140522875816993	0.075134168157424	0.148110316649643	0.088568084276239	0.041171088746569	0.055484421681605	0.113722998729352	0.100881057268722	0.11844331641286
77.25	0.096935138987883	0.166451612903226	0.175928970733311	0.143798024149286	0.076047904191617	0.148272391814827	0.091505791505792	0.041891891891892	0.056042031523643	0.115409413281754	0.101597160603372	0.115252784918595
77.5	0.097650513950074	0.169332317847169	0.186545336366591	0.141891891891892	0.074204946996467	0.146037099494098	0.09001572327044	0.0415714938328	0.05601389491967	0.11864406779661	0.105263157894737	0.121499353726842
77.75	0.095025983667409	0.169183516764781	0.189411377836238	0.1438127090301	0.072662298987493	0.146850791512294	0.087829854273336	0.041246562786435	0.05504984828782	0.122715404699739	0.105972159856309	0.120362381363244
78	0.086181277860327	0.169031931069437	0.189885807504078	0.149006622516556	0.07355568790947	0.144406779661017	0.083663758921491	0.041476754785779	0.053441641727234	0.116874589625739	0.10365296803653	0.120330147697654
78.25	0.09084139985108	0.174200101574403	0.196014374387455	0.157205240174672	0.072152653548002	0.144639244774107	0.08716323296355	0.04016620498615	0.053625053625054	0.117495158166559	0.098821396192203	0.11741935483871
78.5	0.093964858670741	0.17396841569027	0.195424836601307	0.16030534351145	0.070570570570571	0.142186452045607	0.087429492344883	0.03858670385867	0.053579082726104	0.116764514024788	0.097785977859779	0.119742489270386
78.75	0.093607305936073	0.179572935425778	0.195439739413681	0.16538882803943	0.075272067714631	0.139597315436242	0.087112171837709	0.03781512605042	0.053112755768394	0.11376858435682	0.094977168949772	0.11890243902439
79	0.094768764215315	0.171018945212494	0.193643512450852	0.15673289183223	0.073111782477341	0.14228322731838	0.087484811664642	0.040277777777778	0.05270092226614	0.10989010989011	0.094688221709007	0.117672790901137
79.25	0.091883614088821	0.173577131084213	0.189356839699641	0.156113537117904	0.072904009720535	0.145748987854251	0.085097882540951	0.0396370582617	0.051293103448276	0.10379746835443	0.095947834187238	0.119532265049805
79.5	0.092236740968486	0.1711174487944	0.181089208152355	0.151912568306011	0.076178582578832	0.144312393887946	0.084867894315452	0.0382797731569	0.048896581566422	0.098671726755218	0.094013096351731	0.110728134424817
79.75	0.093868281604845	0.172071129707113	0.178689609530113	0.144306651634724	0.078955548647809	0.141592920353982	0.084473049074819	0.038370440549503	0.047389205792014	0.096005154639175	0.092208390963578	0.111063648013669
80	0.094017094017094	0.168601583113456	0.174189234369776	0.139297848244621	0.078023002797638	0.136656493726687	0.086903799514956	0.040152963671128	0.049217002237137	0.100705580500321	0.091916859122402	0.111731843575419
80.25	0.100313479623824	0.162620725659097	0.173781512605042	0.147331786542923	0.08007507037848	0.133242227536727	0.083400483481064	0.039017341040463	0.048230088495575	0.096055979643766	0.093087557603687	0.116588084012002
80.5	0.102906520031422	0.163195359873451	0.177030241250425	0.148319814600232	0.080675422138837	0.135645604395604	0.082700759089093	0.03728813559322	0.051168945743273	0.096463022508039	0.093449381584975	0.117942283563363
80.75	0.10568454763811	0.160922587486744	0.177640603566529	0.148191365227538	0.076160990712074	0.138888888888889	0.086765293882447	0.036644165863067	0.049469964664311	0.095086151882578	0.090361445783133	0.124262847514743
81	0.105815831987076	0.161667109105389	0.180645161290323	0.148279952550415	0.074074074074074	0.136116768499661	0.085578446909667	0.032730825598437	0.050581915846016	0.094783715012723	0.089600742804086	0.126382978723404
81.25	0.104754230459307	0.160506863780359	0.18335018537243	0.152095808383234	0.072893657305144	0.129488950276243	0.081475476286988	0.034687809712587	0.050487156775908	0.099871134020619	0.088331008833101	0.125748502994012
81.5	0.103305785123967	0.158982511923688	0.182922713466082	0.160377358490566	0.071338780641106	0.134246575342466	0.081135902636917	0.035323383084577	0.05186170212766	0.0997425997426	0.087621696801113	0.127265065318163
81.75	0.100082712985939	0.159830643027256	0.183520599250936	0.164497041420118	0.073301737756714	0.13500347947112	0.084003215434084	0.035158211953792	0.052212389380531	0.0978886756238	0.091769157994324	0.12649063032368
82	0.101317957166392	0.162033359809373	0.188494077834179	0.164887307236062	0.072220462464365	0.138160195872683	0.085668534827862	0.035460992907802	0.053825622775801	0.094689699296225	0.088814210273644	0.12874251497006
82.25	0.091137123745819	0.161881977671451	0.181390661740007	0.158508158508159	0.069042316258352	0.139387539598733	0.09112426035503	0.037373737373737	0.05372460496614	0.098254686489981	0.094174757281553	0.121264616717194
82.5	0.082294264339152	0.159957627118644	0.183612040133779	0.160628019323671	0.068501920614597	0.135617416131335	0.090225563909775	0.035246727089627	0.05325987144169	0.096178343949045	0.098598356694055	0.114768683274021
82.75	0.073853989813243	0.154955427372837	0.18407960199005	0.160822249093108	0.070307390451275	0.134960516870065	0.086021505376344	0.036372950819672	0.05448717948718	0.096005154639175	0.103018687110685	0.107989464442493
83	0.070698466780239	0.153704191932507	0.187354409317804	0.158150851581509	0.073037323037323	0.137994143484627	0.085292945396572	0.041515308770109	0.056578356533453	0.090556274256145	0.102998065764023	0.107987505577867
83.25	0.071186440677966	0.15251572327044	0.187033265444671	0.159420289855072	0.071981923821821	0.141025641025641	0.087802940007946	0.038914490527394	0.057944771389769	0.085861846352486	0.101719197707736	0.108897742363878
83.5	0.0678391959799	0.152719665271967	0.187246963562753	0.153753026634383	0.071979434447301	0.139338235294118	0.090729783037475	0.037648272305312	0.056108597285068	0.081904761904762	0.099280575539568	0.107768298158958
83.75	0.061749571183534	0.153106316610346	0.18938885157824	0.147129186602871	0.068707261478346	0.136182542557045	0.089712918660287	0.033143448990161	0.055555555555556	0.08030112923463	0.099808978032474	0.109816225907665
84	0.059181897302002	0.151658767772512	0.183373246664386	0.143893591293833	0.069759789404409	0.134284668862056	0.088212025316456	0.029320987654321	0.053821800090457	0.082278481012658	0.102955195424214	0.104297224709042
84.25	0.062015503875969	0.152839570792986	0.185096153846154	0.140740740740741	0.073743386243386	0.135512302607418	0.085346215780998	0.028350515463918	0.05533244087461	0.079898541534559	0.100569259962049	0.103726986977997
84.5	0.063848144952545	0.155752674145578	0.188614540466392	0.143712574850299	0.072449318710535	0.139970609845702	0.082362394535958	0.029811715481172	0.05716798592788	0.084724005134788	0.099086099086099	0.106315311222172
84.75	0.067694944301628	0.16066263476203	0.191430545957153	0.139194139194139	0.069389110225764	0.139741219963031	0.083067092651757	0.031036296685955	0.055824175824176	0.08301404853129	0.100580270793037	0.112844036697248
85	0.068576388888889	0.162240336576387	0.186763686763687	0.148104265402844	0.066107382550336	0.140642303433001	0.08589692369157	0.028856243441763	0.054018445322793	0.084452975047985	0.100145843461351	0.112364620938628
85.25	0.070619006102877	0.16278454208576	0.183680555555556	0.139927623642943	0.066376131411331	0.143906020558003	0.089810712847362	0.026998411858126	0.054915854738707	0.089980855137205	0.104035002430724	0.109800362976407
85.5	0.073426573426574	0.161513859275053	0.181850035038542	0.142681426814268	0.070275722932078	0.146602658788774	0.088924818108327	0.026567481402763	0.057142857142857	0.092447916666667	0.108706345302509	0.115015974440895
85.75	0.07791095890411	0.159967845659164	0.182587240042298	0.156838143036386	0.067618076792389	0.151759530791789	0.085252525252525	0.027806925498426	0.056476916181085	0.09604153147307	0.10400390625	0.113750571037003
86	0.082077051926298	0.161975570897504	0.184744576627012	0.160200250312891	0.065989847715736	0.152094048493755	0.085656565656566	0.028901734104046	0.057270693512304	0.091380427738172	0.104622871046229	0.119090909090909
86.25	0.084388185654009	0.16082974137931	0.185369318181818	0.159062885326757	0.062457569585879	0.153986166727339	0.088223391339539	0.029146793852676	0.059464366772583	0.094426229508197	0.107458292443572	0.117566954153427
86.5	0.084961767204758	0.157965554359526	0.181785586231624	0.148102815177479	0.065314541079409	0.152859237536657	0.094083812654067	0.029459025174076	0.055096418732782	0.089018843404808	0.113482056256062	0.123132639203259
86.75	0.082637729549249	0.157482441923285	0.180722891566265	0.154601226993865	0.069348127600555	0.155393053016453	0.099876695437731	0.025255239118753	0.053928405392841	0.091439688715953	0.117618350414837	0.119692863595303
87	0.081566068515498	0.161090124123044	0.183170112441059	0.143552311435523	0.070344827586207	0.154384672070744	0.098454027664768	0.02572347266881	0.056523787093735	0.103106411103767	0.122093023255814	0.117457392906495
87.25	0.081632653061225	0.161624420823113	0.185987721198989	0.146371463714637	0.070519435844513	0.15092936802974	0.094491355046241	0.028753993610224	0.054588235294118	0.101536406145625	0.1219872110182	0.121451838064216
87.5	0.0829307568438	0.162861072902338	0.18640988372093	0.147741147741148	0.06557945870923	0.150389899740067	0.094507269789984	0.029047875201721	0.053496011262318	0.099276791584484	0.117874396135266	0.120521172638437
87.75	0.081517352703793	0.1607486925406	0.179023508137432	0.143712574850299	0.067674338715218	0.152002995132909	0.096061093247589	0.028882833787466	0.054066760695816	0.100133511348465	0.123962908735969	0.122699386503067
88	0.084897959183674	0.157210074730141	0.177173913043478	0.147579693034238	0.068361387839231	0.153011597456042	0.091898428053204	0.027533039647577	0.052157420578473	0.102165087956698	0.122129946262824	0.118264186933715
88.25	0.085414987912973	0.160122528543581	0.180203045685279	0.151699029126214	0.069382119433897	0.151975683890578	0.090024330900243	0.027237354085603	0.047528517110266	0.100271002710027	0.117589893100097	0.12125468164794
88.5	0.087550200803213	0.158685968819599	0.17967332123412	0.155388471177945	0.069391961525249	0.150907715582451	0.090543259557344	0.026301063234471	0.048233046800382	0.101626016260163	0.110337972166998	0.118433179723502
88.75	0.088	0.15445099691098	0.179544606196342	0.141636141636142	0.068105192178018	0.147227533460803	0.08730800323363	0.026463963963964	0.049353138476282	0.105513955071477	0.106128550074738	0.123543123543124
89	0.093825180433039	0.151429380130201	0.178846860080793	0.147315855181024	0.069735951252539	0.150306748466258	0.086851628468034	0.025582717453098	0.046957355055103	0.098092643051771	0.103754940711462	0.119257540603248
89.25	0.088488645262334	0.149843616718794	0.173880597014925	0.148466257668712	0.07027027027027	0.149732620320856	0.086165048543689	0.024110218140069	0.049655850540806	0.094504021447721	0.107018417122947	0.11427260211106
89.5	0.087579617834395	0.144915254237288	0.17808734939759	0.14713216957606	0.068143100511073	0.144219763449065	0.08981555733761	0.026439482961222	0.050939663699308	0.099319727891157	0.104529616724739	0.110204081632653
89.75	0.090476190476191	0.143419572553431	0.186055323986358	0.147770700636943	0.067005076142132	0.144186046511628	0.087355404866374	0.031990521327014	0.050614250614251	0.100753941055518	0.10568295114656	0.108471537427163
90	0.087677725118484	0.140897399256931	0.188361408882083	0.129533678756477	0.06776180698152	0.144726712856043	0.08920748705695	0.032354703415219	0.048553212359	0.101274312541918	0.115747640337804	0.109865470852018
90.25	0.084260731319555	0.13785246368556	0.185781618224666	0.129820051413882	0.065529010238908	0.145572025845686	0.087795275590551	0.031850961538462	0.055636896046852	0.102633355840648	0.115384615384615	0.110192837465565
90.5	0.08460918614021	0.139778683750728	0.187869239858212	0.132295719844358	0.063583815028902	0.144916540212443	0.083695223055665	0.032393521295741	0.0548081714001	0.100468854655057	0.1162109375	0.105094079853144
90.75	0.078559738134206	0.137311703360371	0.185098952270081	0.144946808510638	0.061379310344828	0.1432350718065	0.079984239558708	0.034772182254197	0.054336989032901	0.099728629579376	0.116633858267717	0.105527638190955
91	0.075286415711948	0.135905557155197	0.184241473931792	0.145161290322581	0.058269364968597	0.136826234451564	0.075039494470774	0.032967032967033	0.054890219560878	0.098782138024357	0.119559779889945	0.11036036036036
91.25	0.081750619322874	0.134121719065474	0.187922129519269	0.14066852367688	0.058225184145914	0.133060007454342	0.074132492113565	0.033516148689823	0.050420168067227	0.104866346812886	0.114598903836572	0.11090991398823
91.5	0.086569579288026	0.132502174543346	0.186808846761453	0.138461538461538	0.063579820317899	0.13455772113943	0.069533762057878	0.030102347983143	0.049673858504767	0.103257103257103	0.11854103343465	0.115596330275229
91.75	0.085526315789474	0.133039647577093	0.179290894439968	0.128065395095368	0.06199649737303	0.131001116486788	0.069870759289176	0.024554941682014	0.049720953830543	0.106029106029106	0.11569416498994	0.11864406779661
92	0.084507042253521	0.132064421669107	0.175810973167801	0.138545953360768	0.060754189944134	0.131872213967311	0.066907051282051	0.025402726146221	0.051504334523203	0.103399433427762	0.109430156328795	0.111463525147259
92.25	0.086705202312139	0.131142687981054	0.169921875	0.131541725601132	0.063380281690141	0.133358098068351	0.068127490039841	0.025641025641026	0.044885177453027	0.10296191819464	0.114197530864198	0.110180696342001
92.5	0.089588377723971	0.128805620608899	0.16633741604109	0.12962962962963	0.065217391304348	0.133383010432191	0.068282828282828	0.027586206896552	0.045267489711934	0.106060606060606	0.110316649642492	0.115676641357749
92.75	0.092816787732042	0.131826189078097	0.175208581644815	0.129445234708393	0.064233064233064	0.135245901639344	0.073190456934897	0.030018761726079	0.046042421107088	0.104017216642755	0.112429087158329	0.110009017132552
93	0.09470304975923	0.128205128205128	0.172359015091342	0.128388017118402	0.06800563777308	0.141738157403954	0.074918566775244	0.030075187969925	0.044707091469681	0.113112391930836	0.11564274651523	0.110857664233577
93.25	0.097315436241611	0.126932223543401	0.167578125	0.131728045325779	0.066571733713065	0.143129770992366	0.075913007796471	0.031113876789048	0.048929663608563	0.108459869848156	0.119205298013245	0.109773043075498
93.5	0.093723129836629	0.12814371257485	0.168037602820212	0.138461538461538	0.061965811965812	0.143617021276596	0.07557903291345	0.032818532818533	0.047619047619048	0.106125356125356	0.122001020929045	0.103669724770642
93.75	0.098290598290598	0.126908111343909	0.167445482866044	0.144508670520231	0.062588904694168	0.142371601208459	0.075071399428805	0.030947775628627	0.048582995951417	0.101573676680973	0.123642007242628	0.097203117835855
94	0.096153846153846	0.127310673822302	0.165891472868217	0.147321428571429	0.065794128050937	0.142531356898518	0.077759197324415	0.03223726627982	0.050550550550551	0.108726752503577	0.124936257011729	0.101128668171558
94.25	0.097706032285472	0.125736160188457	0.169364390051323	0.152958152958153	0.061728395061728	0.135547919053074	0.075305006310475	0.031867431485022	0.054671968190855	0.110085227272727	0.12212570260603	0.101348210134821
94.5	0.088564058469476	0.126222222222222	0.167714061272584	0.145953757225434	0.061874105865522	0.136328725038402	0.073905862923204	0.029280712921706	0.055389221556886	0.114285714285714	0.126376507603566	0.092343387470998
94.75	0.092863284608771	0.125223081499108	0.15955766192733	0.144927536231884	0.064851307774991	0.133928571428571	0.071756362119316	0.025490196078431	0.056140350877193	0.116045845272206	0.124106230847804	0.093419236079153
95	0.094323144104804	0.125259105715132	0.161572052401747	0.141369047619048	0.061719586157688	0.134600465477114	0.072445561139029	0.027994791666667	0.060030015007504	0.104046242774566	0.117766497461929	0.087759815242494
95.25	0.093344857389801	0.127628072253479	0.164410828025478	0.142215568862275	0.062366357804704	0.135249042145594	0.071248952221291	0.026034712950601	0.059386009058883	0.110545454545455	0.116303219106957	0.085610200364299
95.5	0.088661551577153	0.122557726465364	0.163078149920255	0.135670731707317	0.063245392121431	0.134969325153374	0.069456066945607	0.025949367088608	0.060131379484588	0.116038433111604	0.110708742886705	0.090531177829099
95.75	0.084494773519164	0.122103386809269	0.164743334659769	0.138629283489097	0.064585575888052	0.137891077636153	0.067055393586006	0.029559748427673	0.059326294620412	0.11377245508982	0.11250654107797	0.095550351288056
96	0.087035358114234	0.120107559008067	0.166801619433198	0.140866873065015	0.063412896330602	0.136609907120743	0.067192036499378	0.025252525252525	0.058431573552025	0.115733736762481	0.109860664523044	0.101973684210526
96.25	0.088827838827839	0.119578313253012	0.167539267015707	0.137161084529506	0.06458481192335	0.139137193937039	0.066414459857083	0.02547770700637	0.057594291539246	0.117557251908397	0.112860892388451	0.10279488394126
96.5	0.099624060150376	0.118659420289855	0.169002803364037	0.149038461538462	0.062032085561497	0.13710302091402	0.071033602722246	0.026214833759591	0.055783009211873	0.116666666666667	0.111516414799375	0.1065965583174
96.75	0.097115384615385	0.120060790273556	0.167806841046278	0.149180327868852	0.06163163519772	0.140606991932386	0.064516129032258	0.02851711026616	0.053159478435306	0.114778694673668	0.111940298507463	0.103579952267303
97	0.097922848664689	0.125457875457875	0.161988773055333	0.144039735099338	0.057446808510638	0.132199458832625	0.063901819720694	0.027493606138108	0.054961832061069	0.118855465884079	0.107991360691145	0.104985618408437
97.25	0.098135426889107	0.121461187214612	0.162151233319854	0.151006711409396	0.054474708171206	0.135476463834673	0.064075181546348	0.025542784163474	0.058044806517312	0.123985239852399	0.106744556558683	0.109263657957245
97.5	0.104627766599598	0.126644233710615	0.160408163265306	0.157068062827225	0.055497382198953	0.136574074074074	0.064152579107066	0.025657894736842	0.061845386533666	0.126719768283852	0.110290237467018	0.105815061963775
97.75	0.106467661691542	0.129555895865237	0.15422276621787	0.156996587030717	0.050606585788562	0.135632183908046	0.067017082785808	0.026640675763483	0.061685055165497	0.128917378917379	0.106976744186047	0.100478468899522
98	0.102487562189055	0.126738794435858	0.158131913150348	0.151304347826087	0.048730267673301	0.136858475894246	0.065379552435279	0.027166882276844	0.06378802747792	0.125786163522013	0.1080375782881	0.093810444874275
98.25	0.095959595959596	0.125509883903357	0.157981803143093	0.144128113879004	0.046993780234969	0.136768694304533	0.065680730752501	0.026571613739469	0.065597667638484	0.122758620689655	0.100849256900212	0.094402277039848
98.5	0.093877551020408	0.123630672926448	0.160953177257525	0.133699633699634	0.048054145516075	0.13312693498452	0.063423110338836	0.022786458333333	0.072789447972643	0.123517096999302	0.102212855637513	0.094473311289561
98.75	0.089613034623218	0.122712933753943	0.162479061976549	0.121376811594203	0.046754120417087	0.131855309218203	0.064375815571988	0.018892508143323	0.07552721922511	0.128061581525542	0.099948213360953	0.090304182509506
99	0.084016393442623	0.116504854368932	0.166737558485751	0.142602495543672	0.047619047619048	0.13713405238829	0.06486006219458	0.017509727626459	0.071602532878714	0.131320224719101	0.100723140495868	0.094721960414703
99.25	0.078043704474506	0.119070059692114	0.156636790439607	0.134168157423971	0.049104180491042	0.133465346534654	0.061368653421634	0.019884541372675	0.068103870651641	0.120689655172414	0.094714809000523	0.096254148885728
99.5	0.072175732217573	0.120695102685624	0.154899443731279	0.123214285714286	0.045622274404562	0.130739299610895	0.060283687943263	0.020658489347967	0.065097646469705	0.117606123869172	0.089536699635607	0.095729704364148
99.75	0.073248407643312	0.122564424890006	0.158167675021608	0.116541353383459	0.048920377867746	0.129890453834116	0.062114537444934	0.017094017094017	0.064147190452511	0.116632160110421	0.088794926004228	0.094444444444445
100	0.07521186440678	0.124569640062598	0.150366221456269	0.114232209737828	0.047227926078029	0.127386053759252	0.061640798226164	0.017810026385224	0.06237322515213	0.115411195577056	0.086821705426357	0.091380122468205
100.25	0.079365079365079	0.124339446689462	0.147956989247312	0.122873345935728	0.048135593220339	0.127337843215281	0.066008082622362	0.017026850032744	0.059186824498199	0.117525773195876	0.084745762711864	0.097674418604651
100.5	0.071581196581197	0.125951776649746	0.141252699784017	0.129699248120301	0.047970479704797	0.126693227091633	0.064806480648065	0.017716535433071	0.054435483870968	0.114363512593601	0.079710144927536	0.098540145985402
100.75	0.079144385026738	0.126081582200247	0.13718570798412	0.150763358778626	0.048005409060176	0.127768987341772	0.067405764966741	0.020618556701031	0.055697496167604	0.116518163125428	0.082242011524358	0.101369863013699
101	0.083864118895966	0.126633478531425	0.136263736263736	0.137931034482759	0.053296891014691	0.126743722598645	0.068242640499554	0.021249195106246	0.051046452271567	0.114441416893733	0.086071987480438	0.099226217569413
101.25	0.087141339001063	0.129758883248731	0.13765541740675	0.135496183206107	0.051440329218107	0.124652639936483	0.070982142857143	0.019595035924233	0.04879301489471	0.111491108071135	0.089129314786193	0.093212669683258
101.5	0.086078639744952	0.131178707224335	0.13589628967367	0.146153846153846	0.056448853917208	0.130295763389289	0.069561364643332	0.019280205655527	0.049974240082432	0.108665749656121	0.089332632685234	0.089686098654709
101.75	0.080818965517241	0.127848101265823	0.137010676156584	0.14828897338403	0.052902782548952	0.1276	0.066457117198024	0.01875808538163	0.052219321148825	0.105662983425414	0.086708203530634	0.094202898550725
102	0.077342047930283	0.128213265629959	0.14221824686941	0.147347740667976	0.051628551628552	0.124151696606786	0.068181818181818	0.019096117122852	0.052246603970742	0.103142076502732	0.082588111520253	0.097309417040359
102.25	0.076670317634173	0.127237851662404	0.1398756660746	0.142857142857143	0.052249134948097	0.122701838529177	0.064735174287008	0.021484375	0.053543307086614	0.10782967032967	0.089528795811518	0.08563661078387
102.5	0.076502732240437	0.130817610062893	0.143939393939394	0.146825396825397	0.051077136900626	0.125050586806961	0.062218214607755	0.021052631578947	0.055555555555556	0.10457963089542	0.093264248704663	0.087330316742082
102.75	0.070469798657718	0.128690629011553	0.151832460732984	0.134808853118712	0.052043311212015	0.127494908350305	0.060773480662984	0.01792828685259	0.055378061767838	0.104651162790698	0.092292089249493	0.088014153029633
103	0.068156424581006	0.130739795918367	0.153743907842268	0.136178861788618	0.048789048789049	0.123371335504886	0.059860788863109	0.01790450928382	0.062263129399026	0.100886162235856	0.088900050226017	0.087305122494432
103.25	0.059751972942503	0.124406457739791	0.162790697674419	0.139583333333333	0.048627995831886	0.129215765948801	0.056770590972545	0.01937207748831	0.066196418882257	0.105479452054795	0.085553278688525	0.091850517784782
103.5	0.061503416856492	0.124403436207445	0.165646853146853	0.140495867768595	0.044467787114846	0.121829521829522	0.061465721040189	0.015894955079475	0.06389950846532	0.109353507565337	0.084839357429719	0.0950864422202
103.75	0.066897347174164	0.127366057106192	0.16829052258636	0.143459915611814	0.046276965901183	0.128787878787879	0.062529832935561	0.017313019390582	0.061883899233297	0.112421929215822	0.084004024144869	0.09237668161435
104	0.063731170336037	0.131419457735247	0.164118705035971	0.138429752066116	0.047569803516029	0.128733697938578	0.059903381642512	0.016300496102055	0.063982349696635	0.116133518776078	0.082536487166583	0.092467298150654
104.25	0.06064209274673	0.135204081632653	0.170212765957447	0.143153526970954	0.050069060773481	0.128775167785235	0.058682058682059	0.017730496453901	0.064768285873814	0.108710801393728	0.076962025316456	0.093564582382474
104.5	0.066350710900474	0.133880644142722	0.171142467000455	0.137860082304527	0.049191848208011	0.129637348895373	0.062530062530063	0.018465909090909	0.061373873873874	0.111971830985916	0.075076608784474	0.0932594644506
104.75	0.073286052009456	0.134130982367758	0.167505720823799	0.130705394190871	0.044107268877911	0.12620950778292	0.061224489795918	0.019551049963794	0.0607424071991	0.099439775910364	0.070341207349081	0.094161958568738
105	0.066747572815534	0.13343949044586	0.16546438232642	0.124735729386892	0.043097407147863	0.127931769722815	0.061634018155757	0.016058394160584	0.056456120737842	0.101683029453015	0.067987152034261	0.093264248704663
105.25	0.074572127139364	0.136551286122579	0.160035762181493	0.114164904862579	0.046170365068003	0.126868859461768	0.060503388189739	0.01590744757773	0.054341736694678	0.101540616246499	0.069275515600212	0.096271826333176
105.5	0.070283600493218	0.132288401253919	0.155304740406321	0.111827956989247	0.049536707056308	0.128030625265844	0.059885931558935	0.015759312320917	0.051772650534609	0.099519560741249	0.069779924852389	0.098598130841122
105.75	0.066502463054187	0.128766254360926	0.153327338129496	0.110169491525424	0.049156799425906	0.124893797790994	0.058657907085875	0.014265335235378	0.053161723559038	0.099117447386287	0.070619946091644	0.098093909809391
106	0.069392812887237	0.121739130434783	0.152610441767068	0.117647058823529	0.049676025917927	0.123595505617978	0.061309800278681	0.015129682997118	0.051123595505618	0.096707818930041	0.074554294975689	0.096126924871675
106.25	0.065190651906519	0.119808306709265	0.149910233393178	0.113122171945701	0.048328488372093	0.125376992675571	0.060296846011132	0.010768126346016	0.051810584958217	0.096594857539958	0.071467244179751	0.104726598702502
106.5	0.05889724310777	0.115646258503401	0.151927437641723	0.10561797752809	0.051272727272727	0.126234435379991	0.05774647887324	0.009200283085633	0.051627384960718	0.096840659340659	0.0736163353036	0.103367633302152
106.75	0.051964512040558	0.118993872944212	0.144086995922066	0.103603603603604	0.055476020042949	0.122971818958155	0.058243306716769	0.011404133998575	0.054007959067652	0.103658536585366	0.072033898305085	0.102948058025269
107	0.052303860523039	0.123654159869494	0.137449301487156	0.1	0.0575	0.123628691983122	0.054929577464789	0.01238164603059	0.056289488799541	0.102971665514858	0.075159914712154	0.102457116365322
107.25	0.0475	0.126055880441845	0.133973479652492	0.112359550561798	0.056793673616104	0.125160187953866	0.057977736549165	0.012021036814425	0.057391304347826	0.10041265474553	0.076673866090713	0.095260223048327
107.5	0.051150895140665	0.125369215621923	0.137236962488564	0.103603603603604	0.051601423487545	0.129154396297854	0.056451612903226	0.013503375843961	0.064065230052417	0.09820193637621	0.071891891891892	0.09616295594505
107.75	0.051181102362205	0.130975769482646	0.13969571230982	0.09706546275395	0.052762923351159	0.126221844453889	0.057156580211335	0.016430171769978	0.065602836879433	0.097887323943662	0.073770491803279	0.097222222222222
108	0.051451187335092	0.13047711781889	0.138293016887266	0.093541202672606	0.051152737752161	0.130912162162162	0.054527750730282	0.014200298953662	0.064903846153846	0.09601706970128	0.075690607734807	0.0969868173258
108.25	0.051813471502591	0.129815474263516	0.140350877192982	0.092872570194385	0.050269299820467	0.13409475465313	0.057211538461539	0.014503816793893	0.061050061050061	0.094471658502449	0.079080201906899	0.088138771683076
108.5	0.060682680151707	0.132553606237817	0.135110709444193	0.092760180995475	0.048197072474116	0.136421589460264	0.059245102723364	0.016600790513834	0.064298836497244	0.091037402964009	0.076664801343033	0.085394307046197
108.75	0.061381074168798	0.129150066401062	0.13871260199456	0.087155963302752	0.045158959537572	0.14018691588785	0.062108810784786	0.014240506329114	0.060907395898073	0.095411507647487	0.077010838562464	0.089797837329572
109	0.063257065948856	0.124462098642833	0.140286109829257	0.088838268792711	0.041970802919708	0.137407889033377	0.063514804202483	0.015067406819984	0.061868686868687	0.094729344729345	0.076309794988611	0.088374291115312
109.25	0.07372654155496	0.119423012411942	0.139908256880734	0.092857142857143	0.0394641564084	0.133017649591046	0.065839694656489	0.013481363996828	0.060853199498118	0.092296511627907	0.076174112256587	0.087711069418387
109.5	0.069462647444299	0.120395634379263	0.138293016887266	0.095011876484561	0.041095890410959	0.131239242685026	0.065288868013152	0.013654618473896	0.058240396530359	0.093659942363112	0.081442699243746	0.082793709528215
109.75	0.065616797900263	0.119823489477257	0.131317689530686	0.098557692307692	0.040393013100437	0.133019674935843	0.064440263405456	0.009554140127389	0.056507936507937	0.094759511844939	0.079128440366973	0.08236389018148
110	0.063074901445467	0.122992825418517	0.131125226860254	0.094660194174757	0.041346505671423	0.127396676608436	0.063581112669472	0.010586319218241	0.057608015028178	0.097701149425287	0.075323215289489	0.085768143261075
110.25	0.069798657718121	0.124696917215102	0.129571106094808	0.09375	0.042155425219941	0.123382226056946	0.062117647058824	0.013545816733068	0.05981308411215	0.101756954612006	0.078133783024171	0.088068181818182
110.5	0.059888579387187	0.12604748603352	0.127231121281465	0.09832134292566	0.044682422451994	0.121105748135147	0.061734213006598	0.014173228346457	0.055796652200868	0.102431834929993	0.078677309007982	0.093603010348072
110.75	0.059147180192572	0.126319493314567	0.126831501831502	0.101654846335697	0.047759000734754	0.122791519434629	0.060749881347888	0.018370607028754	0.058787878787879	0.103070175438597	0.079173838209983	0.087323943661972
111	0.057104913678619	0.124079915878023	0.129881925522252	0.106382978723404	0.048227986846913	0.121727748691099	0.060344827586207	0.016587677725119	0.056131787675412	0.105107327905255	0.077054794520548	0.086713286713287
111.25	0.051212938005391	0.120979020979021	0.13126709206928	0.096470588235294	0.054272093876054	0.120743034055728	0.055343511450382	0.016813450760609	0.059116365899191	0.110867979576951	0.07687959299039	0.091038406827881
111.5	0.047814207650273	0.118493150684932	0.127504553734062	0.097156398104265	0.053954175905396	0.125833703868386	0.051616015436565	0.019292604501608	0.058786741713571	0.113417346182357	0.075535512965051	0.092030360531309
111.75	0.043243243243243	0.113344887348354	0.131410256410256	0.094117647058824	0.055782818891781	0.122305323361197	0.051541425818883	0.022784810126582	0.059226932668329	0.10913140311804	0.079202279202279	0.092117758784426
112	0.051212938005391	0.113564668769716	0.130776340110906	0.093240093240093	0.056910569105691	0.12860310421286	0.052631578947369	0.02396694214876	0.057304785894207	0.105576208178439	0.078658183921342	0.090523338048091
112.25	0.048648648648649	0.111650485436893	0.130294659300184	0.102870813397129	0.05520563171545	0.128540305010893	0.051343570057582	0.020477815699659	0.055415617128464	0.104089219330855	0.075845974329055	0.090650213573802
112.5	0.048322147651007	0.108286908077994	0.128708352350525	0.101176470588235	0.053338306602014	0.128448275862069	0.048732943469786	0.019776440240757	0.05584082156611	0.107352941176471	0.071596244131455	0.082224334600761
112.75	0.045760430686407	0.108061749571184	0.132629646626893	0.105769230769231	0.051024208566108	0.12532637075718	0.045631067961165	0.015424164524422	0.051417270929466	0.099125364431487	0.073684210526316	0.085944919278253
113	0.051212938005391	0.105662983425414	0.13168915774779	0.09832134292566	0.055660022564874	0.126934984520124	0.045277507302824	0.018292682926829	0.052631578947369	0.092633114514953	0.073555166374781	0.083053288526164
113.25	0.043126684636119	0.106907323845887	0.131566713156671	0.098823529411765	0.053136531365314	0.129370629370629	0.048418972332016	0.018308631211857	0.048732943469786	0.095830285296269	0.070471753057659	0.076774505070015
113.5	0.049136786188579	0.108345021037868	0.134237605238541	0.098557692307692	0.055346385542169	0.127329192546584	0.049155908639523	0.014247551202137	0.048524590163935	0.092162554426705	0.067904817179338	0.076810889645114
113.75	0.052356020942408	0.107946554149086	0.133333333333333	0.100478468899522	0.056317154501667	0.130994671403197	0.050148957298908	0.016934046345811	0.051052967453733	0.099856321839081	0.067527891955373	0.073253012048193
114	0.046419098143236	0.109947643979058	0.132119514472456	0.101204819277108	0.05775638652351	0.133840644583706	0.04997476022211	0.014598540145985	0.052287581699347	0.09820788530466	0.066985645933014	0.069711538461539
114.25	0.048302872062663	0.112914608327452	0.128372093023256	0.092233009708738	0.059125964010283	0.134335154826958	0.049540347293156	0.017969451931716	0.053440213760855	0.092658588738418	0.066785927251044	0.065859564164649
114.5	0.046997389033943	0.111583421891605	0.128819934179596	0.080487804878049	0.05906238464378	0.133514986376022	0.050761421319797	0.015342960288809	0.054605263157895	0.089401586157174	0.069027611044418	0.066273932253314
114.75	0.052562417871222	0.111587982832618	0.122227465785748	0.078624078624079	0.060178306092125	0.141245487364621	0.051098620337251	0.016260162601626	0.063606557377049	0.092095721537346	0.067615658362989	0.060370009737098
115	0.047058823529412	0.118510562119585	0.121240166589542	0.088669950738916	0.057374034571534	0.143422789265288	0.05002578648788	0.016453382084095	0.069261213720317	0.096797671033479	0.067673716012085	0.05870936438622
115.25	0.050913838120105	0.118625678119349	0.119158878504673	0.0825	0.058256029684601	0.143557735176103	0.044891640866873	0.017288444040036	0.071334214002642	0.093562874251497	0.072715972653822	0.061951219512195
115.5	0.046791443850267	0.121332850416516	0.116518483855873	0.08	0.056175595238095	0.137961726746773	0.044410413476263	0.02152466367713	0.070245195493705	0.0917225950783	0.074561403508772	0.063198833252309
115.75	0.0480109739369	0.121518987341772	0.112994350282486	0.071253071253071	0.053338306602014	0.137201979307242	0.043456291056089	0.019486271036315	0.068825910931174	0.084139985107967	0.074953154278576	0.067879980324643
116	0.048979591836735	0.119517543859649	0.113744075829384	0.079800498753117	0.050074183976261	0.13579697239537	0.0431510286001	0.020499108734403	0.070198675496689	0.084884586746091	0.076167076167076	0.071535022354695
116.25	0.044444444444445	0.115129151291513	0.119252873563218	0.076732673267327	0.051737160120846	0.139761167624945	0.045408678102926	0.01980198019802	0.073041168658699	0.091517857142857	0.075355157504633	0.075322101090188
116.5	0.043055555555556	0.11548458967694	0.123195380173244	0.080200501253133	0.051484404359264	0.138193202146691	0.045340050377834	0.020353982300885	0.074324324324324	0.092261904761905	0.077742946708464	0.076385421867199
116.75	0.040730337078652	0.112837587865335	0.124697921701305	0.085574572127139	0.052533532041729	0.138054683998207	0.044665012406948	0.018699910952805	0.069058903182126	0.08689138576779	0.075173720783323	0.077116935483871
117	0.038737446197991	0.111358574610245	0.12156862745098	0.080604534005038	0.053983618763961	0.139051918735892	0.04594330400782	0.016085790884719	0.063685636856369	0.084410646387833	0.075699745547074	0.083585095669688
117.25	0.041237113402062	0.110575139146568	0.121794871794872	0.090686274509804	0.051020408163265	0.144274120829576	0.049364613880743	0.016304347826087	0.063568010936432	0.075499629903775	0.075662042875158	0.081477732793522
117.5	0.044576523031204	0.10738255033557	0.125929598413485	0.086854460093897	0.051100335695636	0.14586191129401	0.048577036310108	0.014814814814815	0.068493150684932	0.082317073170732	0.081028938906753	0.082352941176471
117.75	0.045321637426901	0.104516610675625	0.125	0.096296296296296	0.053047404063206	0.150344827586207	0.047023511755878	0.014953271028037	0.06937631394534	0.083785880527541	0.077720207253886	0.082150101419878
118	0.040059347181009	0.10530303030303	0.124383020730503	0.094292803970223	0.056497175141243	0.150299677270632	0.045659809332664	0.013257575757576	0.066340782122905	0.07843137254902	0.075275794938352	0.077389984825493
118.25	0.039573820395738	0.10797405570393	0.1181598062954	0.094871794871795	0.054315476190476	0.14447978191731	0.043630892678034	0.011299435028249	0.062068965517241	0.075829383886256	0.077887788778878	0.072764022233451
118.5	0.039938556067588	0.110218140068886	0.112249877989263	0.09823677581864	0.052141527001862	0.14735401459854	0.041794087665647	0.01077375122429	0.059304703476483	0.073717948717949	0.080078125	0.070921985815603
118.75	0.039634146341464	0.108645753634277	0.113502935420744	0.106060606060606	0.050719152157457	0.138057984353428	0.041088854648177	0.00998003992016	0.057259713701432	0.076438140267928	0.081295439524124	0.072507552870091
119	0.044891640866873	0.106614785992218	0.115615615615616	0.101010101010101	0.04858454475899	0.138669148441135	0.039690721649485	0.009765625	0.055442866801893	0.078369905956113	0.077631578947369	0.071282051282051
119.25	0.043681747269891	0.10899922420481	0.117560255779636	0.101298701298701	0.051963048498845	0.138010087116002	0.03783499737257	0.009606147934678	0.056489576328178	0.084462151394422	0.074933687002653	0.072325464590658
119.5	0.041666666666667	0.106624852998824	0.11340206185567	0.106770833333333	0.053550640279395	0.138440239963083	0.040398740818468	0.009541984732824	0.052454606590451	0.083265966046888	0.070790816326531	0.0694514343231
119.75	0.036450079239303	0.107692307692308	0.118918918918919	0.097435897435898	0.052408477842004	0.135836810384794	0.043112513144059	0.008637236084453	0.049465240641711	0.08220271348763	0.068211068211068	0.06751269035533
120	0.042654028436019	0.103137254901961	0.121316306483301	0.104325699745547	0.050965250965251	0.135313531353135	0.043707214323328	0.009478672985782	0.051230871590153	0.085106382978723	0.067515923566879	0.066323907455013
120.25	0.042121684867395	0.103273577552611	0.121791645697031	0.107843137254902	0.051825677267373	0.137151106833494	0.043615344193379	0.008595988538682	0.050938337801609	0.077294685990338	0.066541117388575	0.068287635799276
120.5	0.042857142857143	0.102175602175602	0.127391742195368	0.11244019138756	0.061616954474097	0.140191387559809	0.040816326530612	0.011439466158246	0.052309782608696	0.077229299363057	0.066332916145182	0.070654976792161
120.75	0.044515103338633	0.103475204998048	0.125190065889508	0.100478468899522	0.06468051744414	0.144364508393285	0.043410041841004	0.013245033112583	0.056396148555708	0.076984126984127	0.068082448469707	0.07101525512888
121	0.039432176656152	0.10092807424594	0.132463622679378	0.103614457831325	0.06734935013785	0.142857142857143	0.044562334217507	0.015794669299112	0.056049213943951	0.075889328063241	0.072636192861616	0.071391349661282
121.25	0.039936102236422	0.100552050473186	0.131755018013381	0.096926713947991	0.065593087195601	0.145075206210577	0.045333333333333	0.014880952380952	0.054384772263766	0.075722092115535	0.069548872180451	0.071018276762402
121.5	0.037581699346405	0.106264869151467	0.136649214659686	0.104018912529551	0.066483084185681	0.142649903288201	0.043292357028327	0.012871287128713	0.057588075880759	0.072811773818745	0.067357512953368	0.071987480438185
121.75	0.04140127388535	0.106635071090047	0.1311736590547	0.106976744186047	0.070578905630452	0.141823444283647	0.039742212674544	0.012884043607532	0.058627581612259	0.071428571428572	0.069587628865979	0.072992700729927
122	0.034653465346535	0.110453648915187	0.132004310344828	0.099307159353349	0.070775347912525	0.137488106565176	0.03769520732364	0.01307847082495	0.057873485868102	0.072486360093531	0.068988173455979	0.078043704474506
122.25	0.035353535353535	0.110759493670886	0.13128038897893	0.103448275862069	0.072555205047319	0.140066698427823	0.037953795379538	0.014227642276423	0.060344827586207	0.076095311299001	0.065824468085106	0.080188679245283
122.5	0.034188034188034	0.108496210610291	0.133587786259542	0.100478468899522	0.066003976143141	0.137452107279693	0.043501903208265	0.013374485596708	0.064262295081967	0.075745983167559	0.059018567639257	0.083068783068783
122.75	0.031746031746032	0.111423974255833	0.138586956521739	0.098557692307692	0.065619967793881	0.139980824544583	0.040021929824561	0.012448132780083	0.06	0.077102803738318	0.052807486631016	0.080338266384778
123	0.031858407079646	0.113939393939394	0.134490238611714	0.098360655737705	0.0648	0.140926640926641	0.039408866995074	0.010214504596527	0.062540716612378	0.078112915699923	0.053368912608406	0.080705505077499
123.25	0.02664298401421	0.116279069767442	0.133660665575559	0.097387173396675	0.065156932856575	0.135161135161135	0.038709677419355	0.009287925696594	0.067357512953368	0.07752545027408	0.053156146179402	0.079655543595264
123.5	0.031914893617021	0.1172	0.128440366972477	0.103703703703704	0.064862713887784	0.136992840095465	0.03755364806867	0.009394572025052	0.063185041908446	0.076982892690513	0.052313883299799	0.07700592353258
123.75	0.029304029304029	0.120161290322581	0.128396377197656	0.102827763496144	0.060725552050473	0.139856801909308	0.038523274478331	0.007470651013874	0.06426735218509	0.078384798099763	0.05585464333782	0.077091306724986
124	0.029304029304029	0.121457489878542	0.129101667563206	0.105128205128205	0.060096153846154	0.141682785299807	0.038335158817087	0.006444683136412	0.06426735218509	0.077839555202542	0.062755798090041	0.077685950413223
124.25	0.027726432532348	0.115604575163399	0.129137276180141	0.100515463917526	0.061407076047174	0.141394441735739	0.033044420368364	0.009708737864078	0.0625	0.082683307332293	0.06186953597848	0.074863387978142
124.5	0.029795158286778	0.116639477977162	0.124134256792754	0.103015075376884	0.063640048642075	0.145278450363196	0.028138528138528	0.008574490889603	0.06126356094448	0.08288148721921	0.064359861591696	0.075782537067545
124.75	0.031835205992509	0.11803549319026	0.118302387267905	0.104060913705584	0.063030303030303	0.139691714836224	0.02896174863388	0.009584664536741	0.064702114029468	0.091554853985793	0.070693205216198	0.079955580233204
125	0.032567049808429	0.118238993710692	0.115092290988056	0.104166666666667	0.063136456211813	0.137614678899083	0.029363784665579	0.013201320132013	0.063432835820896	0.086852589641434	0.072413793103448	0.079418344519016
125.25	0.03639846743295	0.115643397813288	0.114025695931478	0.103825136612022	0.064476386036961	0.142925890279115	0.028697571743929	0.014348785871965	0.05586592178771	0.087789305666401	0.075966850828729	0.078333333333333
125.5	0.031620553359684	0.113102859581733	0.112540192926045	0.087301587301587	0.065432098765432	0.147738209817132	0.029559397657557	0.016949152542373	0.056981840951785	0.09054805401112	0.075624577987846	0.07713963963964
125.75	0.030241935483871	0.109577221742882	0.113300492610837	0.088772845953003	0.070558588828224	0.142037302725968	0.028443948689348	0.018120045300113	0.056045340050378	0.093450479233227	0.069320521619767	0.073989755264656
126	0.038229376257545	0.108178277801817	0.113362541073384	0.089189189189189	0.06956155143339	0.145584725536993	0.031284302963776	0.02020202020202	0.055382700684505	0.092563291139241	0.063044936284373	0.067621776504298
126.25	0.037974683544304	0.115973741794311	0.118226600985222	0.081743869209809	0.070528967254408	0.136896390060947	0.033260632497274	0.019015659955257	0.06	0.091935483870968	0.066438356164384	0.065564424173318
126.5	0.033684210526316	0.11612620508326	0.117516629711752	0.082872928176796	0.070822731128075	0.136812411847673	0.035555555555556	0.01878453038674	0.059380922299432	0.087804878048781	0.06765899864682	0.06318207926479
126.75	0.035343035343035	0.115435067774377	0.116096466629276	0.089189189189189	0.074722459436379	0.138981437410757	0.034825870646766	0.018099547511312	0.058601134215501	0.074774034511093	0.068587105624143	0.063950198075835
127	0.035564853556485	0.11183355006502	0.116279069767442	0.094086021505376	0.077089649198787	0.137882352941176	0.032686980609418	0.014590347923681	0.058974358974359	0.079378068739771	0.062371487320082	0.064441887226697
127.25	0.031712473572939	0.107252747252747	0.120224719101124	0.102564102564103	0.081010452961673	0.134192932187202	0.033222591362126	0.01330376940133	0.06537216828479	0.068825910931174	0.062116040955631	0.06831566548881
127.5	0.029850746268657	0.112768758227293	0.123728813559322	0.097686375321337	0.083007388092134	0.131691141639034	0.034084661902144	0.010893246187364	0.065739570164349	0.06133979015335	0.063335679099226	0.068261376896149
127.75	0.036876355748373	0.112483458314954	0.126268320180383	0.107969151670951	0.082352941176471	0.128057553956835	0.03392658509455	0.009719222462203	0.065637065637066	0.061174551386623	0.066620879120879	0.071761960326721
128	0.02914798206278	0.110815602836879	0.124227093872962	0.10941475826972	0.084864391951006	0.121951219512195	0.03133589884552	0.008583690987124	0.065035415325177	0.060805258833196	0.064743138634764	0.073880162885399
128.25	0.030837004405286	0.105960264900662	0.119461581604038	0.117493472584856	0.08362676056338	0.120095693779904	0.031354983202688	0.006629834254144	0.061488673139159	0.064437194127243	0.063875088715401	0.080118694362018
128.5	0.035164835164835	0.104957570343904	0.120249574588769	0.116710875331565	0.081187254474029	0.117843511450382	0.029328821206994	0.005561735261402	0.06457800511509	0.068683565004088	0.059914407988588	0.079976303317536
128.75	0.032537960954447	0.106571936056838	0.127334465195246	0.10840108401084	0.080631025416302	0.114800759013283	0.029126213592233	0.005720823798627	0.063829787234043	0.067945643485212	0.056818181818182	0.075775656324582
129	0.031390134529148	0.105334538878843	0.124495677233429	0.099476439790576	0.081209503239741	0.118603538976566	0.031428571428572	0.007874015748032	0.059895833333333	0.067260940032415	0.056236481614996	0.073056691992987
129.25	0.029082774049217	0.112021857923497	0.124062319676861	0.094444444444445	0.077294685990338	0.119481765834933	0.032110091743119	0.009367681498829	0.058327932598834	0.080592105263158	0.052631578947369	0.071386430678466
129.5	0.030905077262693	0.106849315068493	0.125508425334108	0.094555873925502	0.076991150442478	0.115942028985507	0.030547550432277	0.010575793184489	0.05456936226167	0.081548599670511	0.058064516129032	0.073677956030897
129.75	0.022075055187638	0.108095884215287	0.124850657108722	0.082386363636364	0.078809106830123	0.119081779053085	0.030165054069437	0.009603841536615	0.057924888605984	0.080065359477124	0.056005895357406	0.069642857142857
130	0.019867549668874	0.109116022099448	0.120409391932571	0.088888888888889	0.080891998250984	0.116650532429816	0.028521536670547	0.009720534629405	0.056230031948882	0.079866888519135	0.056742815033161	0.069767441860465
130.25	0.024282560706402	0.111006585136406	0.122411693057247	0.095890410958904	0.080914687774846	0.1220703125	0.028654970760234	0.01089588377724	0.055802155992391	0.075232459847845	0.054505813953488	0.06508875739645
130.5	0.028384279475983	0.112511671335201	0.123768472906404	0.103260869565217	0.086206896551724	0.12280701754386	0.02784222737819	0.012610340479193	0.049201277955272	0.071000855431993	0.05791788856305	0.060695344725987
130.75	0.022271714922049	0.106342393896042	0.115577889447236	0.10840108401084	0.085982982534707	0.12280701754386	0.031034482758621	0.012406947890819	0.04968152866242	0.07725321888412	0.055677655677656	0.06280193236715
131	0.021598272138229	0.107360525082044	0.11974921630094	0.119777158774373	0.086314847942755	0.117988394584139	0.028554778554779	0.010012515644556	0.057356608478803	0.072278911564626	0.056368960468521	0.063337393422655
131.25	0.024830699774266	0.10477515067223	0.119242902208202	0.125984251968504	0.085587583148559	0.11427193828351	0.03072463768116	0.012484394506867	0.058343789209536	0.06426735218509	0.057636887608069	0.063063063063063
131.5	0.027713625866051	0.103593093793747	0.117272147864882	0.13563829787234	0.084401237295625	0.114425427872861	0.030516431924883	0.011523687580026	0.059300873907616	0.063775510204082	0.055112400290065	0.061425061425062
131.75	0.029478458049887	0.10214552238806	0.123588456712673	0.137466307277628	0.084191670398567	0.116256157635468	0.030860534124629	0.011627906976744	0.056179775280899	0.05948275862069	0.056122448979592	0.062423500611995
132	0.032183908045977	0.102503542749173	0.12753807106599	0.121883656509695	0.083222664895972	0.122669283611384	0.029947152084557	0.010498687664042	0.060662914321451	0.059271803556308	0.058431952662722	0.058859595340282
132.25	0.027713625866051	0.098730606488011	0.124596513879923	0.120218579234973	0.082222222222222	0.121819960861057	0.032825322391559	0.010723860589812	0.063402385436284	0.062814070351759	0.062874251497006	0.05889724310777
132.5	0.019323671497585	0.099810785241249	0.1248382923674	0.120218579234973	0.082289803220036	0.115877712031558	0.034070531978482	0.010512483574245	0.064231738035265	0.065943238731219	0.058252427184466	0.063291139240506
132.75	0.025	0.101751064836725	0.12565445026178	0.119318181818182	0.081605646228496	0.118168389955687	0.032515337423313	0.009043927648579	0.071207430340557	0.062132661628883	0.062878787878788	0.060323383084577
133	0.025706940874036	0.102713178294574	0.125575279421433	0.114285714285714	0.083897158322057	0.121091811414392	0.032987171655467	0.009090909090909	0.067645181876197	0.063356164383562	0.064807837226828	0.059850374064838
133.25	0.02970297029703	0.103331723804925	0.125414731254147	0.114369501466276	0.082686158063043	0.120577977080219	0.028905289052891	0.005215123859192	0.068109484404838	0.062447257383966	0.071373752877974	0.060718711276332
133.5	0.026829268292683	0.102920057443753	0.126413838988689	0.104956268221574	0.08574091332712	0.120785103170609	0.030135301353014	0.00398406374502	0.071564281190627	0.070434782608696	0.068147013782542	0.060329067641682
133.75	0.025062656641604	0.103431128791646	0.118339100346021	0.102941176470588	0.082287308228731	0.118746841839313	0.027295285359802	0.0066401062417	0.074550128534704	0.075455333911535	0.067077872012336	0.058096415327565
134	0.027027027027027	0.104499274310595	0.122137404580153	0.107462686567164	0.086158192090396	0.116700201207243	0.027898326100434	0.006747638326586	0.073910296904612	0.07685664939551	0.069148936170213	0.060531192093885
134.25	0.023809523809524	0.109073359073359	0.122843340234645	0.094955489614243	0.087777253421425	0.119312436804853	0.023199023199023	0.005354752342704	0.072158365261814	0.068661971830986	0.06732223903177	0.06358024691358
134.5	0.023866348448687	0.105807086614173	0.117482517482517	0.078078078078078	0.088962892483349	0.120346761856196	0.023213194868662	0.00402144772118	0.072327044025157	0.071111111111111	0.071428571428572	0.063138905592303
134.75	0.018264840182648	0.104588061174149	0.126056338028169	0.087719298245614	0.092130518234165	0.119587628865979	0.0221027479092	0.008119079837618	0.068196303377948	0.071681415929204	0.070836473247928	0.061087354917532
135	0.016203703703704	0.105237395986295	0.126536514822849	0.08761329305136	0.094089834515367	0.116943866943867	0.022010707911957	0.009859154929577	0.067253299811439	0.076301615798923	0.07006854531607	0.057785888077859
135.25	0.016393442622951	0.1015	0.126937269372694	0.085545722713864	0.09953488372093	0.116977225672878	0.022780373831776	0.012587412587413	0.064975247524753	0.083941605839416	0.059907834101383	0.05981308411215
135.5	0.017326732673267	0.100351229302559	0.129518072289157	0.098802395209581	0.101973684210526	0.117767537122376	0.02168815943728	0.012379642365887	0.066374452097683	0.076714801444043	0.058823529411765	0.057485786481365
135.75	0.026634382566586	0.097922848664689	0.138584974471189	0.106194690265487	0.104364326375712	0.120224146714213	0.023948598130841	0.011080332409972	0.064894932014833	0.074041034790366	0.060560181680545	0.058380414312618
136	0.026442307692308	0.093640460691037	0.133823529411765	0.114705882352941	0.102186311787072	0.120020429009193	0.022287390029326	0.014285714285714	0.066582914572864	0.076991942703671	0.058555133079848	0.062659846547315
136.25	0.029556650246306	0.094472361809045	0.140416047548291	0.12316715542522	0.100188146754468	0.118723849372385	0.025014889815366	0.012729844413013	0.065190651906519	0.088709677419355	0.060862865947612	0.057471264367816
136.5	0.0325	0.09249129786176	0.138192862566439	0.126470588235294	0.095260441107461	0.119084763390536	0.023201856148492	0.013024602026049	0.067443286327407	0.084684684684685	0.056835637480799	0.053700065487885
136.75	0.040540540540541	0.088235294117647	0.134238310708899	0.141993957703927	0.099343955014058	0.112617309697602	0.025433526011561	0.008784773060029	0.066301703163017	0.083408071748879	0.057251908396947	0.0522141440846
137	0.039370078740158	0.08678102926337	0.134428678117998	0.131195335276968	0.099381835473134	0.11337513061651	0.027373325567851	0.009943181818182	0.070516717325228	0.080673758865248	0.056445461479787	0.058549567531604
137.25	0.031496062992126	0.090909090909091	0.139013452914798	0.136498516320475	0.097148380860319	0.109958506224066	0.025989367985824	0.010014306151645	0.073366214549938	0.072362685265911	0.063444108761329	0.051965356429047
137.5	0.03030303030303	0.090955027791814	0.144495412844037	0.134502923976608	0.097433460076046	0.1112828438949	0.025867136978248	0.010086455331412	0.070544554455446	0.069148936170213	0.060836501901141	0.053368912608406
137.75	0.026455026455027	0.093717816683831	0.136964980544747	0.126843657817109	0.096574690770695	0.108797501301406	0.025131502045587	0.011510791366907	0.072851805728518	0.065120428189117	0.057532172596518	0.052561543579508
138	0.025714285714286	0.09476954945624	0.148851939825812	0.117283950617284	0.098020280057943	0.104620286776421	0.027549824150059	0.009957325746799	0.074984634296251	0.064369900271986	0.056748466257669	0.045394736842105
138.25	0.023952095808383	0.093669583118888	0.148530579825258	0.105095541401274	0.101776284205473	0.10351966873706	0.026979472140763	0.010159651669086	0.078996865203762	0.053734061930783	0.054919908466819	0.045969353764157
138.5	0.020527859237537	0.098810139679255	0.160190325138779	0.113207547169811	0.10693359375	0.104243059193295	0.026913875598086	0.013177159590044	0.079974408189379	0.055406613047364	0.054198473282443	0.046296296296296
138.75	0.017964071856288	0.10407949790795	0.158022690437601	0.08868501529052	0.103313840155945	0.108515057113188	0.024360535931791	0.013313609467456	0.079182630906769	0.054954954954955	0.052059052059052	0.052945069490404
