# Supplementary material for: Stochastic pulsing of gene expression enables the generation of spatial patterns in Bacillus subtilis biofilms
Source: Nat Commun. 2020 Feb 19;11:950. doi: 10.1038/s41467-020-14431-9 (PMC7031267; doi:10.1038/s41467-020-14431-9)
Supplement: Supplementary file 7 — Source Data [file 41467_2020_14431_MOESM7_ESM.zip › source_data/figure7_b_2xQP.tsv]

distance_from_top_of_biofilm	sigB_YFP_image36	sigB_YFP_image37	sigB_YFP_image39	sigB_YFP_image40	sigB_YFP_image41	sigB_YFP_image44	sigB_YFP_image45
2.25	0.4778224466716306	0.4037090481824829	0.3988009855736109	0.4797380585119368	0.4054161275734417	0.4002438792345738	0.3722784316484901
2.5	0.4802578525381271	0.4072067239604729	0.3964186542191794	0.4798787872880249	0.4082724888207565	0.4058765887924602	0.3729483491329917
2.75	0.4858700768671365	0.4075431666441577	0.3985442068080867	0.4822137765524562	0.4121873049414246	0.4083651661211644	0.3768474811792936
3.0	0.4750279465518352	0.409216832212997	0.3957072725606722	0.4807619239584353	0.40866592112201056	0.39772291994987774	0.371544916997385
3.25	0.4967881395860028	0.41243347176216905	0.4018551950483849	0.4896828555358672	0.4148642295028395	0.4049483403904722	0.37949495644388775
3.5	0.4682925264136187	0.4058915332207252	0.39135444167262096	0.4700416476149342	0.39983166847572704	0.3920434951413479	0.36970579402873294
3.75	0.4767162192510056	0.40834087691767984	0.386316867454268	0.473385251800898	0.4092550762434717	0.3949663959400242	0.36628261664028333
4.0	0.479905574962269	0.4096413081381594	0.3908985957742255	0.4740029207045047	0.41342468829133056	0.40058872486635616	0.373201138021156
4.25	0.4655406219231514	0.4066393468936291	0.3872367866893487	0.4636125830416163	0.4008649870526545	0.3906675646237842	0.3681982865044625
4.5	0.4652912622179761	0.3987428509762291	0.3845996516895457	0.471695576725423	0.4050804829809755	0.3934082777444521	0.3658416649482061
4.75	0.4688559040351685	0.3971493016259494	0.3848707591257829	0.4761577779598217	0.4068049697276288	0.39115988189328976	0.3654486365930267
5.0	0.5027532671479513	0.4047316298349021	0.3946162128943329	0.4849971266652652	0.4137299392114048	0.3972643946367916	0.3652886517018297
5.25	0.4692473493536892	0.3991979618419065	0.3853308262841356	0.4695498527196603	0.4108458618971976	0.392549911268976	0.3650894591088189
5.5	0.4587130112585237	0.3955932788572776	0.3807542740863674	0.4656613056179796	0.408858951637704	0.3847776241915456	0.3671405439558544
5.75	0.4544471040551472	0.3893436100480929	0.37669873933395176	0.4573100985004993	0.4039231919876824	0.3841958025946229	0.3635845503055802
6.0	0.4548900450759015	0.3919335156666466	0.3776747647914763	0.4588082220326879	0.4034670497566741	0.3842391062420658	0.3603914182897863
6.25	0.4893439830270822	0.40644253720238827	0.3888337582027749	0.4690203476766483	0.4080867874645448	0.3956726545566533	0.3709872117036688
6.5	0.4592576561894573	0.3973232597617724	0.3754835205500404	0.4529700499517108	0.3940690032039539	0.39271265448390136	0.36037844250091305
6.75	0.4517191598869835	0.3920350530388707	0.3740333686303622	0.4513374980936182	0.393933742940031	0.3822417565301721	0.3571447446389719
7.0	0.4503277335591062	0.3897369214493175	0.3707572308399761	0.4497170378990076	0.3968552309240486	0.3771265006551344	0.3588867734165705
7.25	0.44386028101283226	0.38845906289452814	0.3669342462336098	0.4475199386569658	0.3929959396253605	0.3763354776415972	0.3567925628502631
7.5	0.4409154907811593	0.3867741947838786	0.3644577160288383	0.44361836916234204	0.3926000095297977	0.3760513835551497	0.3527375371124626
7.75	0.44687264921692976	0.389047786775788	0.3639286033129228	0.4432220682336738	0.39286040017686336	0.3793404430520324	0.3492891563068073
8.0	0.4692837602889592	0.39632721952623134	0.3748404781729866	0.4558872905125296	0.39868830954159135	0.38204691946696495	0.3568744613651975
8.25	0.4300565812988287	0.3858304514581449	0.3580258378148046	0.4384007669802389	0.3900207710361478	0.3681804997769895	0.34314441490122544
8.5	0.4240259460889041	0.3839848407042117	0.3524009507764847	0.4328538995708076	0.3839235889858308	0.36539059238152205	0.3389412583829651
8.75	0.41521590877258013	0.38153860684267255	0.3506128496774707	0.4327482755575981	0.3762659152831261	0.3657687484914903	0.34537151511070896
9.0	0.4291110117093798	0.3822943307598454	0.3546647819861499	0.4350931619829859	0.3798250391112165	0.3689563027446058	0.3452324824627951
9.25	0.4211072761980588	0.378067494974299	0.34698450753805354	0.4268238274916917	0.3776170623027436	0.3611063474026601	0.34063023019490085
9.5	0.417113078557152	0.3734114617153235	0.3439898516141009	0.4219198524550865	0.3733297715549182	0.3597561807638325	0.3389094447193987
9.75	0.4437896531311055	0.3796231904514525	0.3532625601753447	0.4307840593138453	0.3756050994359535	0.3631908542346785	0.3420358691382634
10.0	0.4088768254947596	0.3698218832930511	0.33574726292496115	0.41809407853425096	0.3664777914109689	0.3490893373233912	0.3327279879310327
10.25	0.4108297245578759	0.3690530857315354	0.3348724555909501	0.4147931596528273	0.3621424263723768	0.3560521725680353	0.3339018825424613
10.5	0.4007397700285227	0.3689629265524497	0.32906572371210924	0.4065068780903877	0.3561957947427123	0.341131177393805	0.3243897836841025
10.75	0.398816657244456	0.36688403758901134	0.32942408469674056	0.4034285543063994	0.3605334077059777	0.3364779666314072	0.3202455526528442
11.0	0.4242827067937883	0.3718951001572993	0.3393929579509175	0.4109823497130132	0.367122911948002	0.3539132642281553	0.3351942547470061
11.25	0.3939690006941943	0.3639285413389435	0.3251366644393762	0.38925994159102384	0.3496256010926042	0.33478389597555896	0.32179260121508113
11.5	0.3956712414702552	0.3608312076975916	0.3269775428410056	0.38585635128942186	0.3495638549900817	0.3368969294026977	0.3167567322616749
11.75	0.3814217854932172	0.3525436823165465	0.3223684948023998	0.3820547530670557	0.34673758901123514	0.3290437097842553	0.31488126257949883
12.0	0.38018576580897184	0.3512607915959474	0.31884587011013205	0.3785128902824365	0.34042712791765434	0.328565528005978	0.3160840248986606
12.25	0.3730142946395019	0.3449982722745071	0.31134242217228114	0.3772603807899345	0.33827815816716195	0.32475489406183145	0.3133690211913789
12.5	0.3712895897826569	0.3392203072206124	0.3090386134443751	0.3763136784506623	0.3375319201939856	0.31851336834379457	0.3080742753632506
12.75	0.3985350055082069	0.3456366718977334	0.3171109251937231	0.3831928180981511	0.3434312674679345	0.3275629963108121	0.3123617835006967
13.0	0.3581079462021157	0.3336977171533589	0.3023408216831941	0.3616219492825862	0.3281753974016311	0.31607837904707	0.29980423719697996
13.25	0.364736820141275	0.3318417977011146	0.3035455546484491	0.36050505600334704	0.32713986815149504	0.31953636281692765	0.3026532100083445
13.5	0.3542867800200936	0.3287437163019599	0.29640216352294346	0.35586446662248944	0.32585574111558263	0.30852425192576355	0.30218624847790204
13.75	0.3507804711048287	0.3273814414827839	0.2937715365115589	0.3552318409421237	0.3233337955509949	0.30847593627906345	0.3005048488785476
14.0	0.3440364521538126	0.32347428005684986	0.2911549321454812	0.3529307644696057	0.3191783453374867	0.30325366922452857	0.30021051587523634
14.25	0.3401521566406188	0.32138927136085793	0.2884065554363611	0.3465518914502718	0.3188620907433775	0.2995994059364545	0.2974799026087752
14.5	0.3679601662971349	0.32169613261637264	0.2939079554204805	0.3527939119962933	0.3271326629057025	0.3102462131350165	0.2989841412694508
14.75	0.3302650385862534	0.3076529385158745	0.2793935280128499	0.3381940933003518	0.3143780510934395	0.2904396882290972	0.2897816931129026
15.0	0.3258440685535598	0.3065076752466679	0.2772012010219702	0.3331631522701401	0.3103280005633576	0.2864457470038784	0.28853447266050464
15.25	0.3221107199650773	0.3049481600810825	0.2717722638622923	0.33062040529674314	0.3097663386745956	0.2869605323012461	0.28793286306034205
15.5	0.31791818400120125	0.3026893540228032	0.26633883864084457	0.32958759639319424	0.30779263991425304	0.2867530759492838	0.2861507356014611
15.75	0.34124338156436845	0.3013374253958003	0.2718677886840622	0.3305022398608173	0.3076631835974755	0.29587352251482596	0.28490592002290394
16.0	0.31027847815156634	0.29786829805574666	0.25958518422887145	0.3174899155540081	0.2975667936600689	0.27972940211229763	0.2792960996195717
16.25	0.30863596980433616	0.2977173251034013	0.25787574909329536	0.3127634640953688	0.2956312381499248	0.27897365332791363	0.2784262317433293
16.5	0.30284073686049706	0.2882696999261274	0.2549819950830168	0.31460218124405004	0.2965658601203933	0.2750838327520613	0.2750515538777773
16.75	0.2973606417272531	0.2876906122592237	0.2520558820725152	0.3147645292361156	0.29920975729900245	0.2729134318919136	0.27189124932290265
17.0	0.29721657472512963	0.2854656702125246	0.25124367323066843	0.3002448761147101	0.2969676507404596	0.27721408802449715	0.2724753202923476
17.25	0.28975400755906033	0.2796595834673948	0.2477848491321106	0.3002355113387894	0.29124052494734354	0.26955413010875984	0.27135583420640325
17.5	0.31104094360569395	0.2846192796194009	0.25167942796408377	0.3101566521503853	0.2956111701431358	0.2775026313304704	0.2715243902353689
17.75	0.2898502720403266	0.2764167438711541	0.2402365564729877	0.29199876412386044	0.2881227368304086	0.2679793266904141	0.2717479594663434
18.0	0.2867019081741076	0.2729115584622265	0.2400786284888013	0.29040162777510936	0.283514081945268	0.2640980393256058	0.26738382103457514
18.25	0.2847947939645989	0.2708609834295179	0.2374221406485785	0.2884966655229297	0.28322667522721984	0.2655180001573709	0.2655962644219789
18.5	0.2781084413736682	0.26905178579526084	0.2349434553141224	0.2870346190437543	0.2845823362538868	0.2623848560055428	0.2638656162693267
18.75	0.2744152497072498	0.26322149960093155	0.2323418462290902	0.28124207316638744	0.2817544298111859	0.2596873299874088	0.2634978162317093
19.0	0.2728947526650332	0.26226791755775963	0.2290989892831069	0.2815578177404133	0.27858025545492354	0.25978376748084697	0.26383362451504233
19.25	0.2847310757202645	0.2685696666261652	0.2382014718885341	0.28509102081707594	0.2830954367026106	0.2667640706488204	0.26183605492263984
19.5	0.2642695916903348	0.2573364993313841	0.22925589201926186	0.2694173336836217	0.2750857130238347	0.2553104685979787	0.2596299253549629
19.75	0.25884023096482633	0.2539871372845361	0.22680042707226436	0.2719358890735612	0.27196292153839274	0.2505860099197923	0.2581107613804935
20.0	0.2550851969978375	0.24949805787175114	0.2229963617016696	0.26911859410348266	0.26825869164050564	0.2477858790252012	0.2578339969617739
20.25	0.2533604734886736	0.24616180582688585	0.22073243102297427	0.2687622396148009	0.2680703702090748	0.24611584952588464	0.2555464199199253
20.5	0.26289953205677824	0.2480421184236587	0.2268601921510683	0.2782823774547259	0.2709598367629077	0.25417906644326443	0.2513993142424006
20.75	0.24877667335772924	0.24474408300786446	0.21722223853050174	0.26269522566995945	0.2657307759327158	0.249278818293307	0.25438510462177755
21.0	0.24452177952177015	0.2404104351884013	0.21442277318448635	0.2616355854143759	0.2646091051368651	0.2464586631284841	0.2535097984297471
21.25	0.24253939450845624	0.23477783289823104	0.21513830738203926	0.26140304409252035	0.2629976931077569	0.2466359179746968	0.25215800974225244
21.5	0.24082829850847795	0.2358235489055685	0.21319308972642192	0.26103135943243594	0.2629224129216433	0.24462994303751565	0.2507484291268231
21.75	0.23226193816733426	0.22985484281624805	0.2102040587353124	0.2586449946905118	0.25939030582505435	0.2428051128170889	0.2467693055969878
22.0	0.2340470950440894	0.2276716986161268	0.21254652468305915	0.257117911739563	0.25768203829632164	0.2440257402933171	0.2459555080790202
22.25	0.2446008940871415	0.2354631553720503	0.21938816701265615	0.2678233388893652	0.25765880631094124	0.2467219470966377	0.2399387927201413
22.5	0.22638996040192205	0.2296888362428228	0.21247330363718148	0.2605164951366869	0.2551694574459302	0.2403642569672193	0.2434384882136835
22.75	0.222977946937862	0.2282604962996785	0.2107139420682516	0.2593315055761763	0.25506935352422405	0.24071662220322665	0.24477032799510184
23.0	0.21470242786974855	0.2234620887612564	0.20587574095543165	0.2561629724994252	0.2515087134562749	0.2386418539715685	0.2421076826847549
23.25	0.2169008744714189	0.22063577880164226	0.206479507051454	0.25401208545681225	0.25449667101766704	0.2364811967796223	0.237979675969054
23.5	0.21460475384508906	0.22068093192795088	0.20395736859641134	0.24944405717941204	0.253122079580913	0.23766722835860746	0.23437499098888415
23.75	0.21058356552331486	0.21920264841125475	0.20227718037515025	0.24738490867676954	0.2488816686111204	0.23819432621521225	0.2358035835872014
24.0	0.22203753962432585	0.220321142210216	0.20917582198642604	0.2530381581845225	0.2525870581781282	0.23843432877637266	0.2300346992033912
24.25	0.2091076160592045	0.21448021748770055	0.20091478565344706	0.2457008300515336	0.2492314872668713	0.2379885894001325	0.23413390237756504
24.5	0.20498599011928328	0.21244954503172256	0.19894818070025586	0.2435182632132275	0.2491660401827856	0.23848871992422485	0.2370545736760716
24.75	0.20192092051065744	0.2099184184086668	0.1982223135519569	0.243469863040834	0.2481291526886452	0.23485366771074995	0.23363358992243785
25.0	0.20136115189228374	0.20835269987554225	0.19787974991675064	0.2419068642069468	0.244858547870378	0.23488681056764465	0.23080261240495034
25.25	0.20467091768293585	0.20774895375834404	0.20056155395308448	0.2429014743324269	0.24620228626437826	0.23531824729812176	0.2263259382131213
25.5	0.19402756697972665	0.2020510732567126	0.19487701936492027	0.2386307672380129	0.2432637482199018	0.230092280532342	0.22850985370559204
25.75	0.1939662854379994	0.200337201839654	0.1942162061433404	0.23630863631240204	0.24191984265479824	0.2294297071919595	0.2255204380751361
26.0	0.19269957051774228	0.19970439122647035	0.19260228998268	0.2394318146169692	0.2366132475549535	0.2296986238292608	0.2232181649312458
26.25	0.1921180480088956	0.19890923823827467	0.19256760926737632	0.2397183774306001	0.2378280925354264	0.22981118236817644	0.223112176845837
26.5	0.1894490610023023	0.1996831578483407	0.19267094273002755	0.2335575356793393	0.23839149847628796	0.2303104785224073	0.22222211439736106
26.75	0.1874111021589852	0.20043979576575888	0.19363744608854186	0.2308857561044435	0.2347585212054329	0.2298549024879127	0.22205699155805653
27.0	0.19054088905624816	0.1986241744890846	0.1949779751791163	0.23376010580682124	0.2381548365697141	0.22486469967647302	0.21648382933772645
27.25	0.1862469411820848	0.19783018790243087	0.19062506818147426	0.2301700111977294	0.23330964132653906	0.22576414116585436	0.2183153410798375
27.5	0.18515526873465624	0.19832157669452707	0.1924687249332411	0.22706897299496234	0.23191960187186314	0.2280998456946986	0.2182046721387943
27.75	0.18312053194370767	0.19683297531990868	0.1907502323714335	0.22869750463454275	0.2320777662320343	0.2290693603843505	0.2172345408996676
28.0	0.18292184777612716	0.1956542690689755	0.18961307303729286	0.2259903710511936	0.2310513599220889	0.228335834941972	0.21454159373152004
28.25	0.1811344817768596	0.19497507209293385	0.18938690774970052	0.2264528030118181	0.2288248478394468	0.22785218956704745	0.2172414009866373
28.5	0.1808854251663146	0.1950202025829796	0.1900754035354071	0.2246578383552974	0.2311517321936691	0.2273610711062433	0.21693936302402106
28.75	0.1821311505322788	0.1937553824924229	0.1942228176437592	0.21598908238931933	0.2331018090254964	0.22333695910594356	0.20833684418443324
29.0	0.17669710019868592	0.1922628872878682	0.19082476397007025	0.2204670767475676	0.2279771976423749	0.22731192890002325	0.2150922550475488
29.25	0.17639249298851162	0.19118749433824786	0.1902446076830342	0.2211227767217327	0.23034368259550814	0.2263706879915388	0.21186727002581696
29.5	0.17399500719652072	0.19084942120324205	0.1898366846908438	0.22042108960007029	0.2327356735005901	0.2268907687909369	0.20993748762766667
29.75	0.17436936376763454	0.19205627624178506	0.18878425787018985	0.21961384030808853	0.2339197966284454	0.2270126677123098	0.20915717077913287
30.0	0.17512381415814102	0.1900462456172405	0.18811906332028405	0.2200654819968024	0.2289659038223951	0.22484809645053735	0.2043796731737105
30.25	0.1735335786784669	0.19352265256610626	0.18852835484037292	0.2189942225850698	0.22562813055451145	0.2263912545746364	0.20820751229291096
30.5	0.17467145171520188	0.19442059744678586	0.19060800740969985	0.20978321866456887	0.22618167870762776	0.2209974271762011	0.20175719843566425
30.75	0.1700098615539211	0.18915468410310748	0.18929007660355135	0.21570580481500892	0.22307765531450152	0.22127374166223365	0.20271769208636892
31.0	0.1692927713132749	0.18861482708292465	0.18724858363762173	0.21492525469599907	0.22146689858715848	0.22082060798517045	0.2039685822687007
31.25	0.1702792326873884	0.18652873242577284	0.18785178578784992	0.21255989050433255	0.22198279411873556	0.22208986962126784	0.19846834278377665
31.5	0.16912683899954914	0.18668112479851606	0.1876471059126424	0.21390929811782508	0.22495264450121086	0.2233820107749032	0.19604795132667854
31.75	0.1694849232298677	0.18741288309595028	0.1850892798725816	0.2062935412670445	0.2263181072909287	0.2156759169438312	0.19315160211247948
32.0	0.16875382827286195	0.1883472342031203	0.18796421847872805	0.2107731067353889	0.2230731877559328	0.21580329464012926	0.19983613867564454
32.25	0.16873328863605971	0.18520968920220995	0.18794743291912716	0.210958208557096	0.2220138002276014	0.21683408753855027	0.1971295331658761
32.5	0.16875927535131782	0.1851791397801765	0.18639959375418988	0.2087782390014009	0.22055215881738074	0.2157635874079772	0.1955114487780678
32.75	0.1682516156306076	0.18811394673944498	0.1852547631650203	0.20925338787136874	0.22072215003052895	0.21289663522244373	0.19597355259761315
33.0	0.168188057037895	0.18642155481208386	0.18602271711749704	0.2071905136655428	0.2220368311098905	0.2115594595529633	0.1916864175168064
33.25	0.16813956014636786	0.1871427474778024	0.1878223433881659	0.20725155104848425	0.22403140362938295	0.21417951948103214	0.19270504329845065
33.5	0.1667783539289682	0.18683456202064588	0.1843208808916644	0.20094469264985126	0.22725003550369774	0.20933348164583535	0.187659063384604
33.75	0.16619740088145196	0.18430530639225728	0.18703840130033209	0.20381599384971036	0.22088736795053016	0.20975918919519695	0.18926688242759404
34.0	0.1662527302916232	0.1853187918066564	0.18960021970516328	0.20444501976000096	0.21766118022725467	0.20986218921862376	0.19017089104688828
34.25	0.1677081488251779	0.1867717481587767	0.18767778748436909	0.20686617878676727	0.21673763457911507	0.20716766620279026	0.19062765864054607
34.5	0.1670199963619972	0.18515447355909698	0.1871612049134525	0.20658914003167947	0.2179952900447732	0.2080619560808268	0.1883698968090796
34.75	0.16440179817895414	0.1825288689297202	0.19019996528046695	0.202310044801646	0.2156910159459098	0.20468445798452306	0.18400985839819467
35.0	0.1678827266423808	0.18495664411828014	0.18919698934712625	0.20158370640999035	0.217215866790052	0.20414641391275054	0.18455617080736372
35.25	0.16684146863473606	0.18615852837906968	0.18500713661821816	0.1969773973102966	0.2227071439856999	0.2048861492036116	0.17740111116252125
35.5	0.1656073464982744	0.1853377533778904	0.18784333956997248	0.20145091328565548	0.21855661781821747	0.20462886430054125	0.17692329645563926
35.75	0.16644975905327133	0.18624288130158195	0.1871925861628419	0.20329679245292168	0.2188319841202941	0.20430311723586164	0.1790908403037185
36.0	0.16438767204815105	0.1830844767829022	0.19050110288919686	0.20306010010666026	0.2160761549538604	0.2011759664495393	0.17580676372252804
36.25	0.16362029019097302	0.18271145866699792	0.1897068593681639	0.2007958251428074	0.21820555894420846	0.20024986659369032	0.17553377770945225
36.5	0.16040429340882892	0.18313691120873626	0.1837003192484755	0.1940343196623014	0.2234721536048844	0.1981777600560317	0.16945664377370578
36.75	0.1649499575136147	0.18378986891276985	0.1896581137069818	0.19686940742272416	0.21853168097226844	0.19895847188135976	0.17495311409369513
37.0	0.1660418516562681	0.18573296830088806	0.18892875789149152	0.1978921368541985	0.21721670344325872	0.1987243630314152	0.1768262401767914
37.25	0.1642338720166254	0.18226908194935934	0.1866675805202899	0.19988021120860533	0.21246358883165936	0.196838762447172	0.17539344727947645
37.5	0.16419207054455948	0.18001832714803528	0.18774403384880603	0.1984107096273537	0.21230462671279415	0.19699631222416056	0.17471663998000722
37.75	0.16238648131933547	0.18264784287344574	0.1875507740792545	0.19762071917032795	0.2120916286640695	0.1962316717465282	0.1728430576260762
38.0	0.16127217310533692	0.18333927725870544	0.18699002200268114	0.19792499199104446	0.2137211827491531	0.19587754663330825	0.1735613327683902
38.25	0.15863339536572374	0.18316355365335973	0.18508038892658693	0.19509556303331466	0.2158723683845189	0.19646389963211652	0.16858934763865924
38.5	0.16415262590922924	0.18229194421545744	0.18704502857036148	0.19654880925254745	0.2110573797698764	0.19818958680933252	0.17218930270938246
38.75	0.16414865954680655	0.18087322951105606	0.18668841154579044	0.19602889819807245	0.2126902819211394	0.19838117797938812	0.1722611863045334
39.0	0.1629459991408133	0.180869126929467	0.1880211028051125	0.19771126349780135	0.20969693027026826	0.1958774867600081	0.169662574577487
39.25	0.16304975535277205	0.18183351476205334	0.18922028125516227	0.1948631729191745	0.20999206307572915	0.19468268217724294	0.16925626150411696
39.5	0.16175018851578735	0.182589986668972	0.1879954111497344	0.1946095444489512	0.2104086221421172	0.1924698930803451	0.16942315036526154
39.75	0.1634090498068885	0.18341061421377988	0.1874128688282604	0.19470033036299345	0.21167111637409214	0.19384860136499105	0.1701912259114088
40.0	0.16346301035388094	0.18412161217098888	0.18542770364391772	0.18974421441132447	0.21566061366568476	0.1978668685019496	0.16941823659273356
40.25	0.16537015905309885	0.18158131386966492	0.1870864343093153	0.1949238477294936	0.2094936920779568	0.1975458604832156	0.1707875388259151
40.5	0.1635788993440949	0.1807879764859608	0.18882664696943324	0.19121835102481932	0.20957944075199814	0.1942374199846174	0.16601930054482592
40.75	0.16381908933509592	0.18116672388635674	0.18888042873689906	0.19192212366898187	0.20896055227099247	0.19298176671227565	0.1645754219511842
41.0	0.16583752612144356	0.18283214394611366	0.1897291064382692	0.19338222729365792	0.21056075469981425	0.1924888428958232	0.16718912855644644
41.25	0.16310796237705147	0.1831465559536021	0.19117889333674365	0.18779504247732215	0.21336788061053752	0.19205734469784516	0.16203213820965526
41.5	0.16534148093587778	0.18116749498910328	0.19082968869610475	0.19647941153750326	0.2106445327773805	0.1927809279931316	0.16466481884735118
41.75	0.1670415342287666	0.18062969550856253	0.19017145348710748	0.19575243115246768	0.21044208902992226	0.19184361322688834	0.16187130553694126
42.0	0.16652677407200772	0.18121629280854465	0.19248608376557164	0.19386446189852094	0.21094447127646904	0.19288246857192426	0.16063632719922294
42.25	0.16541785258788413	0.18175188253204252	0.19306970680786587	0.1947606843330258	0.211654794318774	0.19269051311220226	0.16091716776076556
42.5	0.16623418695192296	0.1804372078771381	0.19141814078484576	0.19855703290342627	0.21068262038533356	0.19200623417463705	0.16147474172173218
42.75	0.16735394487376595	0.18181254517727147	0.1915375442685563	0.1990863437395172	0.21056064590255885	0.19455142753699373	0.16228511223433292
43.0	0.16537582591323738	0.18168994385584705	0.18955438797400695	0.1964703460483266	0.21314812873843114	0.19609727573865807	0.15634133745077425
43.25	0.16878076468546266	0.17946636448289066	0.19007273803154104	0.1982397288346304	0.2154850689732832	0.19274165930853074	0.15997881055219518
43.5	0.16984704313262572	0.18033458258279592	0.19044704319248415	0.1951613866464552	0.2135691306770912	0.19233594303900967	0.1582776489971774
43.75	0.16898891270811253	0.17849881902021336	0.18966537893424185	0.19759268716696204	0.2125753575731696	0.19218963795874652	0.15761067818638266
44.0	0.1686770797046925	0.1775280780945528	0.1897223082618024	0.19762341792170615	0.21398767963639276	0.1932838420388294	0.15950589453027214
44.25	0.1693202603191141	0.17684972744779145	0.1891396670360277	0.1991584628811084	0.2082212287566911	0.19259504526331184	0.15500168968282368
44.5	0.16934853233381014	0.17899778489483534	0.19115127689938335	0.1995696399365946	0.2086035535957432	0.1937532215081897	0.1545289987766305
44.75	0.167246661255489	0.1819800549151097	0.19222889915624672	0.192832611985825	0.2132642867135464	0.1982281037545676	0.15313304068287112
45.0	0.16964669029079382	0.17741581295537595	0.1904369742850704	0.19966057250301786	0.2090942220839755	0.19549623382736492	0.15588142470190602
45.25	0.1700130232320269	0.17755254154650602	0.1902466758294788	0.19547584492473136	0.20836109768495686	0.19544079224885827	0.15541475359258253
45.5	0.17051165822853528	0.17664517174861608	0.18593353862001227	0.1915594815397088	0.2098150434179263	0.1934856620134624	0.15240265218933288
45.75	0.1687433790320172	0.17697976809436894	0.1855843276928752	0.1959639015675188	0.2110174536480728	0.1959969858770979	0.15341563730668942
46.0	0.16440209977565504	0.1806300702858832	0.188610917969472	0.19009686603516507	0.20821349053951152	0.19808795450392447	0.15040063243114635
46.25	0.1679613744794662	0.17798267554350486	0.1841824438358049	0.19526652223213545	0.20400724330632827	0.19254770013018355	0.1539304443895878
46.5	0.16765361988004662	0.17828906913743214	0.18328782235377905	0.1958664887328116	0.20360721133245185	0.1948148643627237	0.15287992970855746
46.75	0.1709654494679997	0.17876182931225149	0.18279889279346104	0.19301663873836952	0.20506344261020049	0.1940760514282036	0.1512407322078089
47.0	0.17263684017665773	0.17930574641392105	0.1821418956637837	0.1899184947219285	0.20624686237683748	0.19443210898150132	0.15176338726303248
47.25	0.1687295106484008	0.17877917965081885	0.18294972244474736	0.18754939504597934	0.20703603989187905	0.19445959839439672	0.15177103939642664
47.5	0.1693936832395485	0.17937137259891411	0.18158423755249786	0.18937278871844132	0.2097956287400871	0.1980142568891116	0.15378554476061398
47.75	0.17030406233150808	0.18121312291767727	0.18145982452397375	0.18090190548432647	0.21070081891317755	0.2024779093803115	0.14824728064939358
48.0	0.1729676420687831	0.1746589564793929	0.18093917830433	0.18941398760590245	0.2076675381228091	0.19279335266555028	0.15040886574708767
48.25	0.17483730758070384	0.1753225577672399	0.1798565513184343	0.19016240413395094	0.20645021236986172	0.19488522400114733	0.15234753480406046
48.5	0.1776399135594075	0.1764937342944904	0.17828590151498142	0.1898058110875481	0.2040214187456944	0.19423313456415128	0.1522763768443809
48.75	0.17583736362394073	0.1773972701714268	0.17906050184676706	0.1895970465278164	0.2042601880906571	0.19341035252566224	0.1519956653106684
49.0	0.17410045973896718	0.17794307395121167	0.17865665352133722	0.18763905799349895	0.2039264914194525	0.19410242833436708	0.1489856102088146
49.25	0.17408485885648411	0.17769243246167649	0.1795000159466631	0.18678886889102064	0.20505277181177312	0.1966085479317181	0.14822650211288232
49.5	0.17102959416389432	0.18070030698486736	0.18103032170798786	0.17829301899518654	0.2052810561016528	0.20318160698893	0.14637832779957186
49.75	0.17547312034077622	0.17552993260962604	0.17507411065864092	0.1881926413710012	0.2057590585729807	0.19486199234677246	0.14864727228658162
50.0	0.17643113173852304	0.17475875587897027	0.1748946380147637	0.1866581210788008	0.2056579657885414	0.19837792517762384	0.15083914864972034
50.25	0.17553443761380902	0.17668813306597478	0.17576015093478542	0.1877191146970483	0.20509742122818694	0.19796672672737525	0.14958031245963258
50.5	0.17536940888178526	0.17740329455136855	0.1770351862553749	0.19032528826297515	0.20465039693052228	0.1947544306809436	0.14761183882707976
50.75	0.1716703285333399	0.18124211620420924	0.17888804602817446	0.17820854510314765	0.2001881283867201	0.20254268693187472	0.14532150335451618
51.0	0.17609742651852656	0.1794396381518176	0.17511264289448766	0.1868218334522168	0.2026004337565604	0.1968657599954312	0.146905425159602
51.25	0.1771925415568695	0.17913249411300458	0.17591386012875562	0.18772114347820285	0.20233311345391272	0.19695912377079647	0.14802208121113214
51.5	0.1756997490407609	0.17723391438380287	0.1741885252244941	0.18990657988883602	0.20482408961975204	0.19652470785097667	0.14721840017184973
51.75	0.17338069711559814	0.17768289883956226	0.17498937359657776	0.18879560941777465	0.20609193947385696	0.19645136890585285	0.14744047466510726
52.0	0.17397228704162873	0.1773286713355075	0.17654690564985392	0.18701465017959087	0.20412152391701904	0.19592795298818366	0.14868171361274113
52.25	0.1756614706880109	0.17692313855703398	0.17348793001508342	0.18762902688230773	0.20400981822790087	0.19398809172837506	0.14818980131003429
52.5	0.17046250003776953	0.1820487817829236	0.1712653346867583	0.17768840669762884	0.19703343865367764	0.20039732589101406	0.14725707497779006
52.75	0.17550684986876433	0.17942470687710518	0.1728443420830273	0.1852255697141184	0.2013813027475416	0.19855096865931765	0.15029969927207254
53.0	0.17655587152233687	0.1795633347389914	0.17374976305807555	0.1853289326592572	0.20108820804182445	0.1990492309015336	0.14997936413806615
53.25	0.17711381009643107	0.17838458252876796	0.17393082770585366	0.18453683604962132	0.19693266889327546	0.1961997468094548	0.14626895519928929
53.5	0.17627976166923004	0.17975786930868953	0.17014236413687772	0.1832258008644948	0.19699663763957095	0.19735555084632228	0.14591061748762352
53.75	0.17612445977089827	0.17761059561350834	0.17027935322199822	0.1875643921557134	0.1953117262843968	0.1999556416321442	0.14632959288378247
54.0	0.17796029971366314	0.17639965149081535	0.17195602340074825	0.1850854398483376	0.2000951760981742	0.19900046363733964	0.14442323153681866
54.25	0.17258505742275018	0.18337301829280495	0.16685608636621194	0.16849704684009176	0.19760453412608156	0.20266984254119788	0.14199697986371934
54.5	0.17221240691696554	0.1797753915651018	0.17027833104573187	0.1824196931365866	0.19766829935118	0.19620745330188505	0.14478068403759967
54.75	0.17315327994492766	0.17953530589640915	0.16885075150214038	0.1840090421279974	0.19920936508519546	0.1949867067279959	0.1468171251723338
55.0	0.1751416151323023	0.18052525817495224	0.17206905036509232	0.18675545281127184	0.19937414728037914	0.19172995338245372	0.14790200194768754
55.25	0.17546252468417295	0.1819722035404648	0.1723835718321522	0.18497853578240372	0.19861979365215235	0.19239397714755524	0.14539416495548954
55.5	0.1730560604178944	0.1803005069562846	0.17180134699199098	0.1840340793995048	0.19531274231477488	0.19491243647758105	0.14678075288327375
55.75	0.1707607950812506	0.17744967226138506	0.1704692362030052	0.1824888664031788	0.19998393597480185	0.1962214658630973	0.14834134300997068
56.0	0.16766724823760187	0.18150105159927155	0.16151081468269846	0.16636406871528506	0.2018281762616303	0.2000560651778437	0.14488377967680072
56.25	0.17287476440125965	0.1797558058961983	0.16917798786695726	0.17804799935552593	0.198139615333886	0.19400877661011529	0.1476607982335698
56.5	0.1723149174712804	0.1803807173806581	0.16822746035871491	0.1798824546998325	0.19893318564500076	0.1936534368876314	0.14699736074275613
56.75	0.17195106587915196	0.17884017281300285	0.16949683725389045	0.1830376680406457	0.19915879181240964	0.1946408928601611	0.1448227071316921
57.0	0.17269384977786384	0.1802528258291133	0.1666423449361316	0.17772723947413738	0.1981801249758424	0.19691116852249213	0.14656101465634466
57.25	0.16771144684393505	0.1888546111809757	0.15554894069966554	0.16223533121876524	0.19586639491110386	0.1992075784658144	0.1456714458101845
57.5	0.1696929258472579	0.18304484417491865	0.16762928406878772	0.17796308554148327	0.19523581229199066	0.1941436554874244	0.1469712948274807
57.75	0.1699025430620435	0.18311347319439147	0.16642188660245502	0.17629543479776266	0.19683927784858252	0.19496890976829245	0.14833259541161287
58.0	0.16924743967368985	0.18229927374520286	0.1678292692507301	0.1791349416296136	0.19802800926686487	0.196352727426384	0.14872493437040474
58.25	0.16929433607179947	0.18232047430635195	0.16602852569439014	0.1777942640900687	0.1997746901699889	0.19603704912493453	0.14519821054773302
58.5	0.17057892363698546	0.18146251448235173	0.16407181999991874	0.1788133000267862	0.2014126311388541	0.1955359168659889	0.14516875668532633
58.75	0.16907911552569174	0.18250809278647454	0.16866725372409133	0.1808295823374091	0.19753770474669136	0.19906696321476053	0.1471820575068799
59.0	0.16450370166214887	0.19225261974959734	0.15852479736660646	0.16285514991941838	0.1956187948245155	0.2002069167209897	0.1435091603293136
59.25	0.16635178988234028	0.18319529194152415	0.16592594256472332	0.17712210552228108	0.19955500204113452	0.19332025661112687	0.14633980280123046
59.5	0.16448582849787122	0.1827551539119211	0.16610596022749552	0.1792861262157395	0.2007553164706512	0.19477216082115384	0.14802396769044934
59.75	0.17009574097292512	0.18313973316343887	0.16838883184914594	0.17992077243680915	0.2042693354936092	0.1933446636732917	0.14806292037232816
60.0	0.16859710054762658	0.1842398200403078	0.1681385233107929	0.17771564059574102	0.199971462179832	0.19391749219517831	0.14598130992242087
60.25	0.16552345631286322	0.18447551833708956	0.16773883000365875	0.17801325982182994	0.2007655105162065	0.19651073229622892	0.1424745567700479
60.5	0.16589345003953596	0.18283403964389505	0.16973075453323874	0.1777817029649254	0.20217901602343816	0.2026416435469228	0.14371551569486615
60.75	0.15909872362208866	0.1920434831472556	0.15517682474177666	0.16102026565983565	0.19762240210465065	0.20826871481451928	0.14273406299214828
61.0	0.16715728593420354	0.18363193698190225	0.16639772305819728	0.1769672914287257	0.19930526720873107	0.1980105266169344	0.14464769710177192
61.25	0.16739550685457238	0.18368292387693105	0.16970264158048767	0.17604128240412234	0.19935766761928653	0.20167015754534512	0.14547981205850627
61.5	0.16778496845367402	0.18566297544402688	0.1703464077372175	0.17670087122152828	0.20179560158489587	0.20171660019030369	0.14514578163436714
61.75	0.16664039879592304	0.18346211153004185	0.17023364949482328	0.17555183001248476	0.20212688795560585	0.20066487880541475	0.14574868918882075
62.0	0.16156977739427367	0.1943149873132537	0.15391777095938544	0.15583026405219158	0.19870343798194912	0.20744985679246325	0.14047258267541285
62.25	0.16984225157167546	0.18966240022790165	0.1662895428154236	0.17587880942846373	0.19921193259011935	0.2052789497587352	0.14316419642379402
62.5	0.1691887605319941	0.18766136774175649	0.16852393920810546	0.17446636325014986	0.19670949462362855	0.20841293977231776	0.14439792000495638
62.75	0.16917921815303125	0.1872334036406941	0.17044138568820988	0.17114107507405446	0.20006779776827366	0.20462791674203984	0.1437409699714686
63.0	0.16700609232513575	0.18787587586578486	0.17016523180883533	0.17276434458305048	0.19953601999414208	0.2055103743062099	0.14517493477878746
63.25	0.16929433367424598	0.1876384960151128	0.16939775458600778	0.1778904954511186	0.19345345075736287	0.20590080996852372	0.1446682780786999
63.5	0.17027753653136068	0.187822632568762	0.16878236604751973	0.17740142463948053	0.19614761429357486	0.20682332925388028	0.14512751378940988
63.75	0.16116965759480598	0.1971038775691837	0.15282562842479755	0.1594637566338733	0.19163080426972373	0.211073542360782	0.145432040322219
64.0	0.1697253403849677	0.1854474846337117	0.16950368441467434	0.18468471705873665	0.194403811059535	0.2059514799818652	0.14939703957723727
64.25	0.16964578511721914	0.18168728496190453	0.17120348805229393	0.18418970074471466	0.19877347411135826	0.21113088671668967	0.14898369845661005
64.5	0.16695396208129984	0.18232793645116624	0.1704881068642807	0.18049557023719984	0.2039896050638065	0.21032542854341255	0.14523825679709182
64.75	0.166615081464996	0.18339979691909047	0.16953460331913733	0.1823097495310721	0.20256985571457786	0.20993137500574424	0.1430640082666423
65.0	0.16990373856930244	0.18573254465197644	0.17052975559759803	0.18583081012417968	0.1953598094849447	0.2104297175476864	0.1431715372462269
65.25	0.16934922845673567	0.1858296867981913	0.1695064867051444	0.1831446522689857	0.19778611217803854	0.2119481728634221	0.14638177229634736
65.5	0.16154888145679944	0.1938834208046269	0.1521829347639338	0.1578527257521248	0.1989290649074341	0.21987193742814554	0.14743970078883112
65.75	0.16849842267605425	0.1835690461792585	0.1692106753550897	0.18094706309470274	0.19948271665545014	0.2144013482735105	0.14804706376624846
66.0	0.16704007652421515	0.18223901112485466	0.16936722932632553	0.1811046734475261	0.1963904459540304	0.2181632220479055	0.1476227376776809
66.25	0.16678103295573213	0.18441588806309128	0.1717588444042228	0.17883697377284322	0.19566223918378464	0.21628714731427465	0.1456651852220805
66.5	0.16754220204809478	0.1867872029368244	0.16965040769956166	0.17751912469355738	0.19619173424582112	0.21279190195952052	0.14591777708132536
66.75	0.16366799739281088	0.1959695239296604	0.15057991470854998	0.15597433359019702	0.1914507976602466	0.22189445002966546	0.14779605571022011
67.0	0.16872297304722844	0.185482366043754	0.16773969319943613	0.18183685013443612	0.1972277364611403	0.21531036866547051	0.14944252808133435
67.25	0.1688587167326911	0.18565563415153197	0.16704758275246714	0.1815921167658217	0.1986082251553519	0.2148317603928998	0.14929387624324805
67.5	0.17136397674956416	0.1830002535357435	0.16569645570206212	0.18064696029232974	0.19435816211548115	0.21439828311939144	0.14907392814045956
67.75	0.17117944631575896	0.18117952399776527	0.1646837278014354	0.18133617244396544	0.19217952684969686	0.21239235107344506	0.14911111481231842
68.0	0.17075245285382276	0.180724830768816	0.17072244659969185	0.1811141552468188	0.1922784158638123	0.2182697210386101	0.15017940114186715
68.25	0.17125688552308235	0.18450247739073847	0.16902019618516814	0.17879961286481572	0.19415070965176984	0.2198564203041596	0.14995120552062996
68.5	0.16751826072028184	0.1985554599093481	0.14876819105414285	0.15498716684058947	0.19125585066819428	0.2242686741576037	0.15024291054122432
68.75	0.1705651033674999	0.18504647100282684	0.16971798673683458	0.1831724582482878	0.1929124596911544	0.21740947784192294	0.1545732355961539
69.0	0.16722153012714866	0.18392330184193234	0.16806979035275466	0.18073313977506947	0.19366035811338334	0.2154922202097678	0.15333394407929174
69.25	0.16676007354753586	0.18475853446100451	0.16826496608475427	0.1780832568637307	0.1929894852006956	0.2119473644978652	0.15358129889519287
69.5	0.1680702208867548	0.18152639457149955	0.1685456211737592	0.1807074783596768	0.1887178515188478	0.20863605161646728	0.15282507313588306
69.75	0.16622429119921964	0.1805556192884515	0.16780032094381725	0.18391174530014007	0.18864032124152974	0.2093530145094732	0.14837102445462275
70.0	0.16782192112548786	0.18360794724051044	0.1645622987579234	0.1809990099244681	0.19211996413879448	0.20870102136752025	0.14813585830030027
70.25	0.1658318276026945	0.19441912596938776	0.14340544008356734	0.1542180663742256	0.1839670562421156	0.20899083971104912	0.14826735668257893
70.5	0.16835416907819314	0.18494472448495847	0.16392846044165846	0.17447224812517034	0.18544726323046928	0.2051635578844425	0.15199726423058
70.75	0.16713442403620196	0.18533897009232786	0.16139114841339136	0.17611691102953608	0.18764896980521775	0.20587280647640116	0.15418306116702213
71.0	0.16988172072960628	0.18406219847011093	0.16155270470368474	0.17734721597904507	0.19003923898060227	0.2017531360925368	0.15346930586451366
71.25	0.17178610099772595	0.18465916818435896	0.16309011894918715	0.1766652158906482	0.1912835192334386	0.20312804914329302	0.15168471985002635
71.5	0.16562624045347854	0.19485344010073236	0.14290069919444515	0.1563160717552308	0.18186568824423954	0.20883614066715364	0.14875574004764974
71.75	0.16997839600684905	0.1807115891546897	0.16465256751891288	0.17313620690055867	0.1836931061971214	0.20060936538305876	0.15159655900944158
72.0	0.17139633057505596	0.1832356912380783	0.16434843385559758	0.17349192691579318	0.1857685130477776	0.20041936951099698	0.15000197912662389
72.25	0.17208108151958582	0.18583084230996272	0.16563121909091652	0.16993998282803324	0.18922932266026546	0.19967738683373287	0.14693298519743428
72.5	0.17180670833071862	0.1854133376775426	0.1653341499257045	0.16902613397538674	0.18793145347246648	0.196674719969829	0.14735362015049885
72.75	0.17337902797769386	0.18416796752061235	0.1626722691750666	0.16849603531198026	0.18360228932623354	0.197075390572622	0.14739207010904284
73.0	0.17390185984669174	0.18390813255799202	0.16123847757487786	0.16793584247808555	0.18707508009171986	0.19804238969130386	0.14937588520283807
73.25	0.1691889243592475	0.1938535690158694	0.13933245946452633	0.15509082833395169	0.18106693875959232	0.1990396224622077	0.14791072278209594
73.5	0.17279207316125392	0.18356190598710034	0.16070934461591396	0.1648064648487308	0.18188672980955134	0.19572246802907672	0.1539751828298368
73.75	0.17219944222314648	0.1853347333016696	0.16155389042954313	0.16542454565503525	0.1842304972887525	0.19681107499501974	0.15339917856733448
74.0	0.17554274951658608	0.18613308573940365	0.16274522048024498	0.17022028226303346	0.1848882553539024	0.1934622426318238	0.15298853688376282
74.25	0.17593481506739508	0.18633126032935945	0.1601439356973067	0.16915805507457732	0.1849923827871376	0.19586839951473592	0.1553793645845918
74.5	0.17621274939482226	0.18354609997448246	0.1581242915336114	0.16382227890763634	0.1840954631696241	0.1966489284503343	0.1527394639691344
74.75	0.17731707403768682	0.18239484093548486	0.1570154271791691	0.16247181008601624	0.18725049504579333	0.1979246228140532	0.15366531684358892
75.0	0.16887049706558788	0.19481658134198349	0.13279340706171128	0.15733352467203987	0.18519287525744615	0.2012395885733866	0.1525829776485301
75.25	0.17482558824718894	0.18494817551749249	0.15595568136467472	0.1601398915209033	0.18416773200649056	0.1916377957588739	0.15419141258839164
75.5	0.1768681968854796	0.18518458756147446	0.15953062742767193	0.1596042187499476	0.1833182298750814	0.1937307680322108	0.1544394738670711
75.75	0.17831775152453164	0.1845062859648217	0.1587087527067296	0.16078155789260862	0.18456251950271774	0.1945446671935296	0.15299826113668982
76.0	0.17732530528554385	0.18277354655634664	0.15760702900484708	0.1614124513562996	0.18551133980851847	0.19339585162469194	0.1554863599770867
76.25	0.1719852032399253	0.19453333577842846	0.13569948207803215	0.15451959376423013	0.178117307511885	0.19471824460379888	0.15217803035355273
76.5	0.1788776802109917	0.1863645988565448	0.15852936413987787	0.15947405852656335	0.18401993611610606	0.19484942617976184	0.15350048060126548
76.75	0.17939627172012013	0.18667242968706468	0.15855772042983973	0.16257621413289275	0.18317843312926452	0.19400121085485197	0.1572887275376751
77.0	0.18211768575080348	0.18432176596112465	0.16058822175541593	0.15778255888223314	0.1781727380356675	0.18857489761792284	0.15905166367514867
77.25	0.1817666657979862	0.18400182386741196	0.161403601282301	0.15819233118343926	0.18463441356960933	0.1907901575985501	0.16008207831050533
77.5	0.18169462956523305	0.18619555012029532	0.1571404163784097	0.15974346157468686	0.18580143674698552	0.19060513530460166	0.1559730115405415
77.75	0.18193322205495546	0.18647363928200653	0.15740946745188975	0.1584863646045699	0.1810888862437272	0.1920179830350501	0.1578405865920729
78.0	0.18005598246176216	0.19837323332390147	0.1363095633623544	0.15638550242077767	0.17774218574431516	0.1996587595024273	0.15942201999395916
78.25	0.18408856378143215	0.18657676615918148	0.15731992422506216	0.1572148865965764	0.18133925928064304	0.19379708854145555	0.15656245497100535
78.5	0.18179497067720876	0.1854648736363126	0.15973755009785592	0.15583534790505596	0.1814932573259362	0.19091583949538465	0.15539658361182515
78.75	0.1844290059148876	0.18735713708389248	0.15715080871251738	0.15782603138376833	0.1806873434119726	0.19200352088482664	0.15743315123393514
79.0	0.1861300869979648	0.18796347694937468	0.15526856292226565	0.15774227600536875	0.18207288314001874	0.19008834998515867	0.1599580626767044
79.25	0.19073853511390296	0.1886335156858128	0.15265757452686254	0.15801646710650993	0.1796999055239524	0.18719742519078547	0.158351250169562
79.5	0.1906636907828952	0.18624414964127192	0.1543243002711491	0.1580344588480563	0.17551428775422234	0.18811270724529933	0.15723541758494047
79.75	0.18401119290407916	0.19595831683884585	0.13804654963172985	0.1570435947928497	0.17675196170756474	0.1842481225731588	0.1577986110829082
80.0	0.19226947900337926	0.18585540425007152	0.15305509594371353	0.15628987674954908	0.18030633277252028	0.18209238709337305	0.16249120234030331
80.25	0.19217408937382086	0.1856040830237596	0.15267144499879484	0.15880084400557914	0.17979141620152514	0.18404120891517728	0.16206139606132494
80.5	0.19362253090169915	0.18673201632390465	0.15129062902411286	0.16425179670710474	0.17463079201081771	0.17902304948354492	0.16081073559538658
80.75	0.19218471584940572	0.18645823260266825	0.15356208461317608	0.16035927092093027	0.17244931188500634	0.17562104590986213	0.16211355081525514
81.0	0.19594419317633485	0.18741694707614168	0.1553965507525992	0.15038730802912387	0.17863079599017906	0.17806481866513718	0.1611650668306647
81.25	0.19905717091572733	0.18750960380344847	0.15322569756437734	0.1469143957606179	0.17663864994219394	0.17943889545762604	0.16172492417481324
81.5	0.18788104408410186	0.19814595118495812	0.13623723442014274	0.14848035261068154	0.17368700535834405	0.17704945385161389	0.16011637334055273
81.75	0.1933539204870441	0.18611520921942407	0.15087832709647794	0.14784345909533014	0.173690433147991	0.17819588163402084	0.16175865438898376
82.0	0.1940734560781908	0.18289049375668173	0.15156319560978182	0.146723374891394	0.16968438435695554	0.17721156542477215	0.16014554249641155
82.25	0.1986251300743283	0.182879500628558	0.14981655678166525	0.15000301888231402	0.17378816297143654	0.17859057913676832	0.15636406594666236
82.5	0.20116798175583328	0.1835687325513011	0.14868994910895633	0.1526552994626804	0.1719264372119777	0.1775944922186608	0.15923219429036015
82.75	0.19288916713774232	0.1904714978614621	0.13328854822752215	0.15059646404070426	0.16580910091779835	0.16914776965966627	0.1612555833724607
83.0	0.19836200001458076	0.18481516226281414	0.14291416129258808	0.14787394334730244	0.1723150961194807	0.17598759920825402	0.16243080045289873
83.25	0.19983708336171072	0.18758349103261407	0.14630102240685025	0.1462480420105894	0.17208192532315542	0.1778242486831449	0.1621120177597126
83.5	0.2017039220800277	0.18745758148100752	0.14406090346948064	0.14539908057419176	0.1729276447322234	0.17456084078889308	0.16359526689115808
83.75	0.2023172407850793	0.18453588470236984	0.14468975525354774	0.14414209464078073	0.16866836762362658	0.17431412605215038	0.160356041246369
84.0	0.20118888272147156	0.18435977666462794	0.1440325160271516	0.14741703996332992	0.1701226277426047	0.17774154822727953	0.16309002122382346
84.25	0.2014606454656844	0.1877112997482043	0.14242824970257276	0.14876113232232968	0.16862567955812305	0.1770944461400245	0.1699058620296933
84.5	0.20186070038550105	0.19747122809140272	0.13595866547287422	0.1478075000694212	0.16111546861342796	0.1659516524169797	0.16409336113368825
84.75	0.20269828139023285	0.1816192504368648	0.139677403787677	0.14918737964609674	0.17200058479853986	0.16988877055488047	0.16423131343575573
85.0	0.2024228370564165	0.18302828131653984	0.14047919853624086	0.14959417474682415	0.1698321015628282	0.1712492355002931	0.16502149055578325
85.25	0.2023850495533523	0.1847349999514126	0.1430615188871286	0.14943997602359654	0.1668576375300242	0.17306236984902226	0.16379439293352546
85.5	0.2008021715005643	0.18376891109687066	0.14114239705128173	0.14711291446052965	0.1677761964597286	0.1737789023841321	0.16522305177904995
85.75	0.19979479432363031	0.18448324995491389	0.13486196488130134	0.15231214964221326	0.1696592685650075	0.17339362820966486	0.16082183452100474
86.0	0.2040412636139994	0.1834414392180356	0.1363915651472902	0.1507859647770871	0.16818285336362682	0.1730633549960095	0.16038201564113405
86.25	0.2090175384180194	0.1930226412620833	0.13494298583899828	0.14586231800520705	0.15995817619338631	0.1659520535900871	0.1605221628716228
86.5	0.2071098082830448	0.1818880607736892	0.13895115346294534	0.1540226099604977	0.16636078331662907	0.1754668085005228	0.16656240387696075
86.75	0.2087386687939385	0.1826682695939802	0.13858011021028538	0.15736431713122487	0.16340456837053088	0.1778387470582699	0.1702406593807819
87.0	0.2093022937938484	0.18363172428168795	0.13958007829350114	0.15703152643752713	0.1664075890762702	0.1756648371251046	0.1670042748536327
87.25	0.20957504569237814	0.18312457399277848	0.13990306899427934	0.15655420591337302	0.16852215480895727	0.17214767528738878	0.1688960593014005
87.5	0.20939980933621846	0.19320021426013975	0.1339993796856702	0.15386630496507056	0.16311251453933212	0.16295265081721047	0.16699397456203158
87.75	0.20554166293199835	0.1859543828882395	0.13410752541831245	0.1521665069250067	0.1737414544152733	0.1729760506314688	0.1681849723121362
88.0	0.20921565887254115	0.18609200500246936	0.13269337871359493	0.15217950460064106	0.17101788845777358	0.1743388904675957	0.1694073517609263
88.25	0.21024292681143272	0.18665795945409008	0.13261155788650278	0.1542671943392685	0.16559687971432402	0.16951461293756614	0.16656307250296795
88.5	0.2091938575104495	0.18568182913119705	0.13480508277210584	0.15511350956654338	0.16603114347146047	0.16960265891738935	0.16827298204617236
88.75	0.20762854752069926	0.1842206996266724	0.1326718360310499	0.1556134425228448	0.16550243081937094	0.17168652208422833	0.16669292520375514
89.0	0.20684374298467575	0.1829045309274891	0.13103028203325207	0.1538690504744138	0.16580185805434278	0.17156449693671355	0.1683027571289887
89.25	0.2052422698490655	0.1924288599212694	0.12832226738580152	0.1510994950410678	0.16187256809337555	0.16268962032875653	0.17109457983395945
89.5	0.20767663688450724	0.18405380172866767	0.1283088090994932	0.152239549894891	0.16612024648996765	0.17085470948829745	0.16899974719644426
89.75	0.2100175135106808	0.18427197232382309	0.12836608891338305	0.1525690336555079	0.16736797407182094	0.178102744628927	0.16731412051682526
90.0	0.2053399725148242	0.18442304558613287	0.12600434486139525	0.1503461331564549	0.17027924536232308	0.1813537899803173	0.16476644063969012
90.25	0.20764772309530055	0.1837127378623485	0.12784354187092584	0.15125262156531727	0.1720402661192738	0.17838587175572362	0.1665108446732481
90.5	0.2089420053999483	0.18614447412677013	0.12666397913549152	0.15707216263322338	0.16803652403267252	0.1794655513144343	0.16656875947110938
90.75	0.20954702017204332	0.1861897280747003	0.12654369426084386	0.1521273467500796	0.16687481414562913	0.18429322289519445	0.16557062865431252
91.0	0.2159074089918108	0.1947916689696195	0.12653784429353385	0.1456513370424972	0.16392781945681392	0.17884303247460592	0.16802091209644834
91.25	0.2087770095146911	0.1846030525950376	0.12611640534373866	0.14990711313977456	0.16717348386457095	0.17751220721516234	0.16850828564093978
91.5	0.20892714176386973	0.1859187576337409	0.1261392943305387	0.15130669585276468	0.1693247955147022	0.17749071110860126	0.16757184413724086
91.75	0.21151925856299966	0.187827180409802	0.1265685327994091	0.14779990287511344	0.1659193882415234	0.18141548627272036	0.1657232836269206
92.0	0.2124879607974746	0.1841754966958568	0.1289857527523408	0.14883194088460686	0.1653174155830403	0.18748810348736564	0.16635928716254858
92.25	0.2122177032041544	0.19219810293622747	0.12965091571343326	0.15243366619127294	0.16367639527937006	0.17665651537587904	0.164526998720469
92.5	0.21006213037009827	0.18641917331730487	0.12503140270258292	0.15087465129258046	0.16661558950895042	0.17743151481302186	0.16319716157939293
92.75	0.21088358348687644	0.18520488587427264	0.12186582961922975	0.15114107953408734	0.16792643114857908	0.18378190832462749	0.1657895616222538
93.0	0.21004425085823766	0.18386680999876806	0.11976388681471795	0.14933149183964411	0.1648878162742867	0.1859443295161549	0.1641674712413769
93.25	0.21006937203398407	0.1812151093331768	0.12053817745490368	0.14894092056933467	0.1675606763901603	0.1857449370995854	0.1632522113026194
93.5	0.20743934110372544	0.1832830619594618	0.12101632737283916	0.14872853232363434	0.1664165462186592	0.18674937766141	0.16459813363960585
93.75	0.20718898268455613	0.1843295758318824	0.1218346693439651	0.14674928399846499	0.16006055412433345	0.1858042131609512	0.16513580844873274
94.0	0.2111702522985348	0.18866800309254844	0.1202288327051012	0.15113722770227572	0.1579897201810739	0.1802055565401728	0.16501829318507433
94.25	0.21253732301349665	0.1836341545413948	0.11854042761826425	0.15225833528345212	0.16470197640660486	0.18377226968190016	0.16200536425808584
94.5	0.21165114023356896	0.18100067249315116	0.12151272654341748	0.15153661916919658	0.16578399747721195	0.18252463349571255	0.16212324994450786
94.75	0.2138169808548709	0.17892689082723245	0.12145345807296985	0.15097240007918164	0.16299442887844398	0.1850286543803396	0.16237374390409118
95.0	0.21009663060721795	0.17907244665258867	0.11925500432004628	0.14936502697291448	0.15764353497760428	0.18552233652191666	0.16203314138219074
95.25	0.2088515427499726	0.18047275622851766	0.11681726832781625	0.14861109367334074	0.15990966316491376	0.18400610868154485	0.16258596355118218
95.5	0.21006290661815935	0.17842926412980162	0.11442679300313745	0.14857336076484134	0.16449371310341274	0.1846409929914652	0.1616161569138847
95.75	0.2036633526972795	0.17794192303866493	0.11360721972462227	0.152767874138139	0.1602050097104192	0.1805806565425982	0.16387945426504896
96.0	0.2005563962170683	0.17715039504827726	0.11725621534107518	0.15127489371721534	0.16036244153888954	0.19214872491978072	0.1647055653748191
96.25	0.19736178431108836	0.17997015533284888	0.11761147221948033	0.14861659744173614	0.16108165328594584	0.19143117239476332	0.16402503784416894
96.5	0.19161003811154345	0.1806921706732825	0.11685452252349092	0.15071396199272333	0.15967426053087122	0.18705385510986605	0.16208352297827786
96.75	0.19203148020488056	0.17648333522776216	0.11414272158326515	0.15042441839175294	0.15856096264178235	0.1876053742488372	0.16300394023425807
97.0	0.1951667380684876	0.1793651466548458	0.11295689205208385	0.15145777223690626	0.155609271500541	0.18803859338212367	0.16763149025299953
97.25	0.19568130656219412	0.1795933831444827	0.11533034897399815	0.14848109300711496	0.15741063001665434	0.19335638588677886	0.16397929290216892
97.5	0.19398083189427615	0.1766893037811583	0.11500764693545773	0.15009010388253555	0.15714609078417524	0.18745474220894728	0.1630909202607408
97.75	0.19161342342378102	0.16775897386541036	0.11184880892411242	0.14920912181090035	0.1597647806268974	0.1900670090507596	0.16187292559671268
98.0	0.19265955472825072	0.16630316455125665	0.10967676004475824	0.14735229802267386	0.157991412715355	0.188850047908898	0.16172344526497598
98.25	0.1909745212606262	0.16178051189616824	0.11287363340791826	0.15328576984605108	0.1551242694753808	0.19350880509451368	0.1626880998106732
98.5	0.18926609862211274	0.16143268112262146	0.11194755644995352	0.14904338095050887	0.1574270442867508	0.1921933096965608	0.16098091617642532
98.75	0.1895162222894588	0.17201981456186194	0.10930325014870766	0.14554914642849826	0.15303887812409445	0.17840164280246604	0.16082486328029613
99.0	0.18546574741457686	0.16446888450721264	0.11639477467890527	0.1428065506243242	0.1592720203076754	0.1927768453841644	0.15865259034755771
99.25	0.18456991124380995	0.16369007472221836	0.11493253762046456	0.13964760781555674	0.15763767321896702	0.1904679267656728	0.15839296198755656
99.5	0.18413834108515495	0.1619539454198136	0.1092883115950818	0.14157592298355487	0.15757346409054096	0.1893841159942166	0.1593300964921807
99.75	0.183715583745762	0.16113743925202376	0.10781771898523132	0.14593933769921072	0.15965826377067846	0.1917308130815269	0.16058353712428053
100.0	0.18032531717473926	0.16324364039626707	0.11038934000519512	0.15331125221338615	0.15589816738950915	0.1913957542663972	0.16270463194090107
100.25	0.18096310104425264	0.16211124630497298	0.11093979257680964	0.1520695533327332	0.1593801533921082	0.1869987428077308	0.16055694692201436
100.5	0.1906665979709125	0.16938942940887786	0.1079943234686656	0.14963187624087398	0.15647198121874736	0.17438940636810998	0.16326806744864614
100.75	0.1777598598075543	0.16314231954478098	0.11097693081790387	0.15155669052968573	0.15843525857611582	0.1894899929780044	0.1648982468500445
101.0	0.17531397382626815	0.16770467664538866	0.1085982647440743	0.14716689843813552	0.15667494805541454	0.19131173986622624	0.16307788923215238
101.25	0.17547664192184784	0.16642743204442745	0.10946065362789714	0.14270486979263095	0.15457157520306355	0.1906765175973684	0.16215142185652548
101.5	0.17635776361208286	0.1602727687053519	0.11257729900085063	0.14556603327584788	0.1552648899319899	0.18786079434284966	0.16535058122305124
101.75	0.18872193433445164	0.1689258340672854	0.11217717678129144	0.15148599676547636	0.1458700336470958	0.17418736520782974	0.16899959013563495
102.0	0.17273418458815049	0.16260806143560408	0.1132949140092038	0.14918481227485314	0.15271048815779267	0.18997116171080414	0.16020582205445766
102.25	0.17081829641775464	0.1618804314631319	0.11155985825369166	0.14699993491860547	0.15741819216785582	0.19058496597260002	0.16154792941828744
102.5	0.17284383128650924	0.16126445177474286	0.1098077976001038	0.14743895392706252	0.15746904551568294	0.19260824612187985	0.1633524924171414
102.75	0.1728313087033959	0.16422032439192644	0.11191238809949842	0.1463568027312042	0.15662047560780593	0.18836337647274867	0.16536330474720454
103.0	0.1707172298377526	0.16505346347835845	0.11512038348401685	0.14471978489800782	0.15700760460120566	0.18385585613093272	0.16416671513890996
103.25	0.17111594051567824	0.1594307008594639	0.115078457042376	0.14312035124478018	0.15691858168220818	0.18478496445724826	0.15872718574800354
103.5	0.18558182362406814	0.1702493969582012	0.11335165083377495	0.14450154678578786	0.1518807284375009	0.1683237720769011	0.16431313723777294
103.75	0.17415623491568374	0.16328382265371247	0.11304098502778688	0.14428859093075325	0.15223052428821945	0.177906783513279	0.1667612719128994
104.0	0.17248316227298038	0.16021117964332096	0.11252634570458707	0.14241390383032734	0.15157158179907354	0.18060662922266232	0.16286182583437142
104.25	0.16797897981742382	0.16271193936416456	0.11426574181711308	0.14455918896758996	0.1528010719902428	0.17991126687452566	0.1585062900795252
104.5	0.16883961505020945	0.16185570067677807	0.11520307480621605	0.14267302076543864	0.1523266025175396	0.17881866048617698	0.16245034467663808
104.75	0.16833735508124512	0.1646270593532814	0.11887728257781086	0.14107081258772786	0.151047561546891	0.17746122292411604	0.16411628098616246
105.0	0.16939128252762495	0.1656320801002863	0.11856487757051395	0.14451241049500038	0.15194597295962595	0.17414130626456298	0.16235837114336868
105.25	0.1843509233009366	0.17203797088637507	0.11454468075223667	0.14805350843626253	0.1513350431415509	0.16385473212522778	0.1646006765923685
105.5	0.1631732600344856	0.16303828275555424	0.11496398462132527	0.1451187637756203	0.1546635936275986	0.17839461017069352	0.15892959512608598
105.75	0.16327768453967847	0.16369648044259769	0.11227598235503856	0.1425145694132749	0.15430085149794093	0.17798834333496893	0.15958182129938506
106.0	0.16416937244379293	0.16562215283048853	0.1143572764522586	0.14248664238477327	0.1522746912476595	0.17837401136894399	0.16047681315874993
106.25	0.1627123035516419	0.16513302753246245	0.1176518299719024	0.1452422343363542	0.15367759264243538	0.1785316150375866	0.15795331366597284
106.5	0.1626242648703536	0.16911633505476084	0.1186861035616842	0.15120413853316444	0.15300863891954308	0.1695285574859504	0.1636410952382604
106.75	0.16293012842566662	0.16995286569531715	0.11901092631913432	0.1495209189005128	0.15557005972831894	0.17048947774408352	0.1623474566196401
107.0	0.18015905165125493	0.1736019282194417	0.11709693500349505	0.1461034125890822	0.15564960473488856	0.1649702662455477	0.16167837591984122
107.25	0.1666172838994175	0.16463776205078126	0.11505958387750445	0.1434247230214047	0.14823953619897945	0.1795097138628542	0.1593921992933721
107.5	0.16534880872433425	0.16422452748725325	0.1147181945263112	0.14325365461853468	0.1490192007490604	0.18076710388419093	0.15917746399666938
107.75	0.16480766901991006	0.16337224078893595	0.11642990042250098	0.1455099728451398	0.14948964749246302	0.1765877201918002	0.16017069638630774
108.0	0.16494361699099974	0.16324927489334148	0.1177663888643418	0.1488851105032839	0.14862778518395645	0.17626174079262905	0.1587516930633004
108.25	0.17986606917149087	0.1684518353629924	0.1134148565866144	0.14772986464990134	0.1503902812582217	0.16615614671977094	0.1610000603452945
108.5	0.16645250921573534	0.16167299464558044	0.11558539185796192	0.14710402012073467	0.1499057244363562	0.17782602435408446	0.1608917382127474
108.75	0.165343694600073	0.16135425832627084	0.11567049529415988	0.14921666939047726	0.15131827568842374	0.1787033995589485	0.16178891446283844
109.0	0.16640661103312931	0.16507649057437948	0.11679013410292564	0.1542782621761812	0.15591059471584767	0.17199723011932633	0.15837049159371416
109.25	0.16702658814499094	0.17016562347463654	0.11926957602864413	0.15050302163830298	0.15404679123538334	0.1702270353079571	0.15493291739717252
109.5	0.1669319885839095	0.17237050842392904	0.11642517786884984	0.14644177487592575	0.15316906987186704	0.17191175941659664	0.15552421841176614
109.75	0.1685285810981987	0.16702083848932092	0.11655936260742968	0.15093414089284976	0.15167374726139862	0.16982806860960153	0.15827208300443438
110.0	0.1855761372498154	0.1710455227545532	0.11254324147053676	0.1508979808748636	0.14494781193951553	0.15920925171348532	0.15824479092179464
110.25	0.16765685650328307	0.1630504488688517	0.11171367734048254	0.14901043894384586	0.15116230982896456	0.17101111030829905	0.1568323860546239
110.5	0.16711291727752828	0.16154461676364992	0.11510143602397592	0.1483412566780886	0.15302765554559009	0.17154853966019604	0.1596965541657703
110.75	0.16092258541545074	0.1607135320467316	0.11614122805300107	0.15214967779330918	0.1500762625697014	0.1683230972682673	0.16273120114473924
111.0	0.15916147870869568	0.1616509881181114	0.11450818560345355	0.15455627107590933	0.1528844280744899	0.16677511212312718	0.15821937849370216
111.25	0.16156508229737	0.16515372363475558	0.11097592876333423	0.15470633769557582	0.15201461908114275	0.1679010607504915	0.15099847540155242
111.5	0.16193165992291722	0.16483519527000856	0.10894915068358367	0.14867016796823912	0.1508928684564204	0.17194562699043825	0.15058863663574226
111.75	0.17924710814513878	0.1728112272401609	0.11171010939390943	0.1487809731907081	0.14882934085789862	0.16421146635978326	0.16094381012774728
112.0	0.1627060333375609	0.1633629352993604	0.1105444997684002	0.15559733707523035	0.15442059883639114	0.16424706237427805	0.1612152534150324
112.25	0.15942676786181698	0.16144648546395104	0.10994898706282068	0.15558145371279958	0.1571829276053563	0.16520247325380946	0.15732915146622464
112.5	0.16009638964002382	0.16374927455115484	0.11517278669390366	0.15083008850205742	0.15214564061724467	0.1686378689894477	0.15834776002279807
112.75	0.1610221323732074	0.16422146752803515	0.11496041226522352	0.15564881875848896	0.15188689226245436	0.17065698400087376	0.1575759163320432
113.0	0.17712272190990394	0.16952038133605887	0.10868319745069156	0.16185509439610554	0.15167384260473465	0.1627033488394858	0.16031058993151515
113.25	0.16281034276586367	0.16225543305053622	0.10891338776944227	0.15495876900426406	0.15328303821035427	0.16940722316418164	0.15769141262110145
113.5	0.16027430205178692	0.16415587282143787	0.1152845783502518	0.1590360025927672	0.15317899331899335	0.16829713448791056	0.15405343544727926
113.75	0.1586999001906081	0.16177059972115593	0.11949315575279608	0.15919931004410198	0.15138852642709094	0.16653104478850547	0.15346171174228754
114.0	0.15738431199540498	0.16366229762759973	0.11487723280938028	0.15584793286380366	0.1497568638745375	0.17173440157074146	0.15647761300219307
114.25	0.15611502112943842	0.16635571078577455	0.11608422143423147	0.15710454658670406	0.1530951491469401	0.16850260020420954	0.157236536486872
114.5	0.15492866592322924	0.1637828162705623	0.12163896800578487	0.15072689535514186	0.1544675600882348	0.1671120551650724	0.15705210029667158
114.75	0.17047046973900198	0.1716921558936316	0.1159601014351477	0.15597925525881134	0.14622598231663592	0.16412893103105927	0.1595047521948337
115.0	0.15982467213370302	0.16283543665223418	0.12192432599691964	0.15502497815405628	0.1462407865125049	0.16698266650436966	0.15675739069979294
115.25	0.15833752799278233	0.16093336576478515	0.12348808818723013	0.15684187625017887	0.14776659547569945	0.16679250559971606	0.15380851863092726
115.5	0.15804065888388205	0.16346989005175455	0.1183369979121342	0.16305421715025845	0.14875145733545014	0.1652756909788896	0.15275511956639026
115.75	0.15898182328163846	0.1639184655608915	0.1267378490011135	0.1567276659420527	0.15035042256502432	0.16575579363376022	0.1547045637488165
116.0	0.1530647922247509	0.162672834825123	0.1282659633474038	0.1559122645169721	0.15127832852658366	0.1626158901848449	0.15773605974403626
116.25	0.15286682623001122	0.16065340300572686	0.12594191079784356	0.15318416894581707	0.1509729275371986	0.16455816251523972	0.15561583835429396
116.5	0.17550075619556896	0.16579424297495554	0.12058876556720287	0.15716598398907378	0.15202973987562882	0.15887641038276235	0.1542442881114023
116.75	0.1542581399588228	0.16055657968337947	0.12601630129780395	0.16066607419484033	0.15402989232309058	0.16054205429308718	0.15508100543618544
117.0	0.15248557417007233	0.16080715959095965	0.13798933281282966	0.15486383529123735	0.1532522757054294	0.16438591338838332	0.15587922559932985
117.25	0.15071788079327594	0.16179204772522413	0.13556309428627636	0.14930873005280512	0.15061146156988142	0.16225156615089695	0.15512020499906576
117.5	0.14994028463874987	0.16191353538234787	0.13078991831034892	0.14771059065059053	0.15478323307760286	0.17238913634420255	0.15621285154570216
117.75	0.17157059586505727	0.16810567704681215	0.126814763143829	0.15657217981373744	0.15482780990677106	0.16873893556817018	0.16110795563028046
118.0	0.15137492059463645	0.15934128376272422	0.1288127471991909	0.15519837076449253	0.15065381574295109	0.1613843566035239	0.15670127185948954
118.25	0.14977013321931595	0.15822138230270635	0.1329356466415636	0.15637077466570767	0.1514658498830271	0.16687053616031675	0.1551341477646277
118.5	0.1481984006861211	0.1597572923920939	0.13379679863276134	0.16095062363378226	0.1489139382909444	0.1669014350921846	0.15521017343231705
118.75	0.1467820197281246	0.16321386983956274	0.1372755898324331	0.15559982820283835	0.15156955576181638	0.16837567006923718	0.1564247029379863
119.0	0.1489869758224894	0.16459801525752768	0.14258485656416472	0.15715648555236084	0.1577372813648479	0.16190370447604124	0.15713037425836748
119.25	0.1496150308005259	0.16249156000592788	0.13735788026949736	0.15743870425965326	0.1590983267080227	0.15961613309298714	0.15624542011155435
119.5	0.1650211182516545	0.17133944329679945	0.1380253184264288	0.15674745129454595	0.1572661770741983	0.16480863650463412	0.1596426169134799
119.75	0.14652580425101713	0.16530876802449748	0.14474116795226774	0.15820666546688744	0.1555050090877952	0.1695331401773142	0.15641630723685468
120.0	0.1474095210184753	0.16293217823299508	0.15138530018657492	0.15102750331898626	0.15607367331651342	0.16844938265929926	0.1547150243842237
120.25	0.14735063591357994	0.16172816956691927	0.1472157252997053	0.14699912121081102	0.15228658099406128	0.16047161552439212	0.1541076849096006
120.5	0.14752740917771862	0.1630411853350384	0.13635868044707306	0.15243262317490688	0.1528673298215952	0.16688511746216986	0.15405347720903534
120.75	0.15021518543955648	0.16152131082758514	0.13552607015896204	0.1573422259178863	0.15283573041956644	0.16646835932824938	0.1556031735030596
121.0	0.15033124457827485	0.15975492161264182	0.13380908119742882	0.1559235550936453	0.15187868187763046	0.17403518797640918	0.15324077006816214
121.25	0.16799062716953445	0.1681430566289865	0.1494887834876232	0.15437564738226078	0.15682122666000128	0.18033459057968054	0.1532733013916289
121.5	0.1503233616636684	0.16319364192070324	0.15160640226592634	0.1539020559260217	0.16142706453406008	0.17052357501915738	0.15260046896843685
121.75	0.147151512727591	0.16033530076156924	0.14522351518132368	0.15459259969872385	0.15975635650444936	0.1731327987278807	0.15020933030787342
122.0	0.14129219480764893	0.15692191523052024	0.14893813481090895	0.15978525133495086	0.15714218782710687	0.17158280559284367	0.15397734665232146
122.25	0.1451252981252643	0.1590936292901272	0.15280109991040527	0.15801058189383774	0.1590536827335842	0.1721773469042968	0.15908579635400835
122.5	0.16532833147147044	0.16665423393104653	0.16368959240922892	0.15439630441939114	0.15879097961975822	0.17283101123869588	0.15975674054512035
122.75	0.140619359316051	0.1624560355759068	0.1575702516366686	0.1522672058560346	0.16027491951286665	0.17663082631896265	0.15377709885035182
123.0	0.14142958576609188	0.16096792735055654	0.14716311388141953	0.14960220800655258	0.16066648649226636	0.17695216242570946	0.15543885011336564
123.25	0.14722064514675196	0.15866958069194004	0.1509669560324197	0.14977020865210955	0.15976018900121755	0.17412360097429652	0.1581592311977987
123.5	0.14984049711216998	0.1579345218478729	0.15387904612788622	0.15690529348885995	0.15563761129825565	0.17347286108702892	0.15561905489568978
123.75	0.14924371066836212	0.1585328794836491	0.15019028685015898	0.15717846537617294	0.1546649128687658	0.17238683186189674	0.15652516119695628
124.0	0.14665879514254188	0.15789504752072756	0.14231788474490012	0.1546062901665204	0.16219685160866126	0.1742551905603543	0.15592767400587204
124.25	0.16940141108093829	0.16341531502106793	0.14403746844110954	0.1588591430109875	0.16281296312417298	0.17571633740591786	0.15441155902451045
124.5	0.15031260837927954	0.16246667906507462	0.15038070663729325	0.15929310752930104	0.16098101304494197	0.17725016867635346	0.1548508640102364
124.75	0.14686217755021194	0.16244963806350035	0.14937164711739426	0.15788839760284756	0.16099674394828806	0.17323965909293498	0.15720198631849802
125.0	0.14461175535157764	0.1622283492564365	0.14359993065152254	0.15490166658751628	0.16314006002640313	0.17431779553618088	0.16071193993427446
125.25	0.1439888880185074	0.15995567354542645	0.137475949301654	0.15765946873970146	0.1700006417826798	0.17901588109327024	0.15927190247372516
125.5	0.14348482456700526	0.16030249938039615	0.1472211548237976	0.15787717342169394	0.16530518821939458	0.1688922278709377	0.15576357602750648
125.75	0.14579485909114	0.15919383237705215	0.1482584487891738	0.1547587311484345	0.15995708939453412	0.17357887620072013	0.15236844784589906
126.0	0.16336310299157275	0.15903473929261844	0.13745716829611251	0.1620475105908504	0.15767786505771322	0.1785226501943424	0.15333837307674694
126.25	0.14353323095909756	0.16101339426278424	0.14229974668149506	0.1655889691931204	0.16067721320885953	0.17373623687857184	0.15679915274757086
126.5	0.1433057993589564	0.1582153256287281	0.14465718470058025	0.15490788613967788	0.1665022459616704	0.17145435129298653	0.15598880902369888
126.75	0.14406835648003558	0.15329720986733975	0.15023594029542134	0.1496312141394575	0.16625152677856045	0.1672395946792788	0.1598371717042936
127.0	0.1457985899571549	0.15759173354026693	0.14983790654920276	0.1595495442803688	0.1621979452986257	0.17109342524297866	0.16352721487213787
127.25	0.16503109755546375	0.16265719937480852	0.1399347905310474	0.16602917274809062	0.16023712574173835	0.16925477306070486	0.16197967216168155
127.5	0.14668345085921772	0.1589205337610077	0.1439508348440052	0.1593725019984001	0.1688768008904423	0.17827919282965698	0.1569032434588625
127.75	0.148324452685399	0.15764063163097494	0.15255539702663146	0.16308756433184105	0.1701610161634564	0.1787475793954215	0.15529922944623076
128.0	0.1480363911005532	0.15759897802049222	0.15186990654546068	0.1594337676232624	0.16651700525871702	0.17551732194953928	0.15817089151366606
128.25	0.14815403076980835	0.15906711836773826	0.15120498123922968	0.15668633372982066	0.16281711961402154	0.17639961698922904	0.16189845521789634
128.5	0.14651563803549594	0.15911172799574955	0.1553985656542724	0.16779399583688734	0.16323241632116073	0.1693570024560849	0.15986478711565316
128.75	0.144341918787656	0.15863892248417685	0.15319436641626846	0.16601598639605664	0.16535496818704806	0.17301154898514415	0.1534609423634721
129.0	0.1604969596146473	0.15872512789943172	0.14296203280419345	0.16649033631046212	0.16789105449117722	0.16940936580778768	0.1529972846389917
129.25	0.14224390831792202	0.15837898186990512	0.14417797219363387	0.16232199397851296	0.17093253106829806	0.17274561701027116	0.15868944943578767
129.5	0.14199708916195342	0.15871753767229418	0.1547298773115293	0.15703025565036513	0.17226278390696526	0.17225021215012554	0.15983329244563915
129.75	0.14165507416345613	0.15418756757271312	0.13680033697042712	0.159567828349053	0.16589218255677451	0.16832342871084205	0.15403381731808338
130.0	0.14043537407028628	0.15603521895008626	0.13116918605690528	0.16301532199422106	0.16002974892247804	0.17475380457775802	0.15474914538937815
130.25	0.14032684512894816	0.15538343417214562	0.13526906511684808	0.1656695510421996	0.1610427888056177	0.16751811586358448	0.15193512558458386
130.5	0.14054436559941524	0.15267359597833918	0.13885333189912796	0.1612250563094132	0.16435964340348147	0.17645956274022845	0.1493692954567953
130.75	0.15327074801287915	0.15692931185906445	0.13873282810697798	0.17194402037419956	0.1651159948172677	0.17944267251035076	0.15271065594664418
131.0	0.14012202747230512	0.1550677336696457	0.13804822657149576	0.16748922407109498	0.15933387178751252	0.1777948683939681	0.1498601279888276
131.25	0.1395772802078242	0.15253956309936895	0.1420749019169378	0.16451879931211225	0.16086763510347846	0.18183018034546616	0.14996044118250856
131.5	0.14138874505030272	0.15056477465723064	0.14647382044406118	0.1742258563790386	0.16601421389011986	0.1778616263620427	0.15122526231884115
131.75	0.14422055322454047	0.15017327641709946	0.161105619922827	0.16651709865108208	0.1670258251080618	0.1845750681419693	0.14654903474710745
132.0	0.14422968398554412	0.15120714289497353	0.15314946619209086	0.16773990247120654	0.16366469192530803	0.1766073549584973	0.15068517205899046
132.25	0.14044302058386754	0.15192077018348402	0.15797180233574712	0.16542972847449802	0.1592522953278288	0.1835393207501229	0.15240477904903174
132.5	0.15200890576170484	0.1524242354601377	0.15798921236328473	0.16565752939653422	0.16088089006326625	0.18864579032233214	0.14506216310463302
132.75	0.14296515751165895	0.1473293524442982	0.13771660232607924	0.1730599084705627	0.1627302683817518	0.18017972093235288	0.14912207294647686
133.0	0.1429426246635015	0.14467125153569432	0.1258151796862577	0.1663502584389038	0.15964188998954296	0.17974388796518026	0.14900314766233982
133.25	0.13760781758454227	0.14355517909672674	0.1373085703944874	0.1655201816672481	0.16210889271641468	0.17763895474116528	0.15358031864295313
133.5	0.1374210940080329	0.1458341219445327	0.16423729747597834	0.16799899348558964	0.1628585974445538	0.1821700170739755	0.15211425986822685
133.75	0.16122837708020013	0.1500605135187437	0.14931437770316894	0.1749239519100851	0.1625407530626634	0.17795685503179298	0.1470006697016087
134.0	0.14226712500294686	0.14636576749977762	0.16066761182286218	0.18139795484316665	0.15986152069889414	0.18004364105509146	0.150801333487389
134.25	0.14097028378842472	0.14609750239680416	0.1724884344344653	0.17873670241910258	0.1607275500485116	0.1790635579077862	0.1476370380986227
134.5	0.14197916416650944	0.14491757316523718	0.15582060670184186	0.1773576998698502	0.16395398143979367	0.18204029515417386	0.15066478336152306
134.75	0.14207716541220775	0.14438058273405266	0.1673877789962853	0.17416797733719358	0.16071261449662794	0.19175113060709872	0.15136496244897835
135.0	0.14434124863755776	0.14331361098047593	0.16557605981574006	0.17872359334411614	0.16124000343446382	0.19475358119308708	0.14620290203946196
135.25	0.14408572835661734	0.14440898742869004	0.16590416916888748	0.18000247064112196	0.15817913984229234	0.18973561873535927	0.1419323438877139
135.5	0.1573533937174978	0.14569369277498911	0.1719841374841553	0.17988909510369652	0.1540105583555592	0.17409222751891415	0.1440136194419322
135.75	0.13972055048426446	0.13987845740809302	0.16908398305366604	0.1775669769323995	0.15661129548849567	0.18191813497180398	0.15260094968840646
136.0	0.142370019303746	0.14016225525482606	0.16429008835634415	0.17165636839169807	0.1554891531041175	0.1814459413392484	0.14559921863628902
136.25	0.14397637673400754	0.14153927511033468	0.16951801171347214	0.1809582454934231	0.15456717629989591	0.1851920664737328	0.13961916768911928
136.5	0.14482205743965004	0.14296528633745564	0.21948520049336148	0.1818480256620897	0.15437489329834564	0.1910043894315028	0.14480089195828566
136.75	0.1502922751617194	0.14256037307480293	0.2368395336800317	0.17899839630782194	0.1499098695320449	0.18202468123575796	0.14436977343740665
137.0	0.14938423006438176	0.1418119474163865	0.23495691148549655	0.18059904144178385	0.14994561774642176	0.197227882627144	0.14185236933728573
137.25	0.16116964534120728	0.13929606812949666	0.2370007579055977	0.18256370947773026	0.15309192036903588	0.19671231339996434	0.1391438576021186
137.5	0.14636603818167485	0.13408095565174136	0.24212865983292975	0.1891861189703661	0.15291756104511647	0.19096761864364156	0.14009357471442915
137.75	0.146764351094143	0.13379751187901415	0.2538225597073908	0.18934275238644846	0.1495454602685945	0.1945837539300933	0.14335621887117442
138.0	0.14809999761711826	0.13503069610696836	0.27164437979109124	0.1807053411322969	0.14903106298084606	0.19009763263919252	0.1454235672163338
138.25	0.14710745894044144	0.13685248778818093	0.2638466671611875	0.1743313072722475	0.151844382389146	0.19134817921199546	0.14237175663798365
138.5	0.16188754299407887	0.1416227283111272	0.2294885641862548	0.1819846806362442	0.15061729476332852	0.18257938263114265	0.13890305110853374
138.75	0.14957347754842112	0.13738118110350836	0.2425790048848421	0.18630030971251998	0.15201948082932254	0.1923872845806276	0.1397831785680864
139.0	0.1460010051667736	0.13657409113502778	0.23321231169427584	0.18050805814458135	0.15640976594112269	0.1894491420613738	0.1365353564299535
139.25	0.14851612343859	0.13538922838832107	0.22039983725074708	0.1769534905583651	0.15365859429089054	0.18163051919567733	0.13792896959053788
139.5	0.15172064254187667	0.1309613871848217	0.2357129235266444	0.1759648781846262	0.15013305963128154	0.1857658774148594	0.13794133922478136
139.75	0.15298452335361995	0.13423651379680224	0.2446658985480145	0.17445469327875035	0.145971562276017	0.18162628652426996	0.13867517166696164
