# Supplementary material for: Stochastic pulsing of gene expression enables the generation of spatial patterns in Bacillus subtilis biofilms
Source: Nat Commun. 2020 Feb 19;11:950. doi: 10.1038/s41467-020-14431-9 (PMC7031267; doi:10.1038/s41467-020-14431-9)
Supplement: Supplementary file 7 — Source Data [file 41467_2020_14431_MOESM7_ESM.zip › source_data/figure7_b_wt.tsv]

distance_from_top_of_biofilm	sigB_YFP_image315	sigB_YFP_image316	sigB_YFP_image320	sigB_YFP_image321	sigB_YFP_image325	sigB_YFP_image326	sigB_YFP_image327	sigB_YFP_image328	sigB_YFP_image329	sigB_YFP_image330	sigB_YFP_image331	sigB_YFP_image332	sigB_YFP_image333
2.25	0.2212345323215912	0.2315261837281286	0.2397835276878291	0.2487740586309401	0.257181823871884	0.2408637142828323	0.1814887037731384	0.2526995750462619	0.26915011826023816	0.1919706338350705	0.2876930065521071	0.2337495252580724	0.25968152607563
2.5	0.2195961105263436	0.2303273599691197	0.2387732832526621	0.24762099147553945	0.2543719621557461	0.2418141575881395	0.17967603451047004	0.25510524158959563	0.2729641228911747	0.19203610204762886	0.2881461063602838	0.2308949954472165	0.25834848379236003
2.75	0.21929352124237533	0.22977858960168465	0.2354313086778324	0.24724859515926115	0.2542252792353376	0.2410815472263953	0.18080047866726254	0.2613710080143573	0.26972052067892266	0.1919257603878336	0.2878133242319022	0.22860119002048634	0.2667279754155896
3.0	0.21585192602841172	0.22799596487269916	0.2354279620955177	0.24496814859950336	0.2566069160189706	0.24254941002036015	0.1802575234609574	0.26054596879604186	0.27351233160682376	0.19336874781064226	0.2902892426460846	0.2332498319400843	0.2697603150500825
3.25	0.21751609491990367	0.22432748653811144	0.2319413999648859	0.2429959702835233	0.2532172995443301	0.25000583124217113	0.17909496505854108	0.2563572338997308	0.27411733328374244	0.1915373165611536	0.2861552462750168	0.2371344954663464	0.2713513119909386
3.5	0.217900535160286	0.22214431462442102	0.22704776099216945	0.2442616522751764	0.25252015503050074	0.2429470646127937	0.18435175945333065	0.2577103514477528	0.27130992785941394	0.1908249458207894	0.2856014607958569	0.23349673244777935	0.26964984450953017
3.75	0.21505008622038355	0.22445416719681174	0.2274797014289052	0.2435846516847119	0.25389092050708123	0.2433385551821121	0.18189745226989015	0.2590811913272715	0.2756830695786519	0.1905113467656584	0.2885050608849062	0.2383357411618095	0.26482021951831025
4.0	0.2143408536925935	0.22719712680023746	0.2273372710213466	0.2446915410906105	0.2553043278009814	0.2457162400595105	0.1809878493548051	0.25885777403946525	0.2737680006602037	0.1898413264979552	0.2878665343253357	0.2383104947242237	0.2663117157213036
4.25	0.21339471886263806	0.2278048339192212	0.2280483630073785	0.24374212828099956	0.2556715420943245	0.24451041969070575	0.18246341815000552	0.2588564545843272	0.27251924168062835	0.1896588078848992	0.28708116391063937	0.23386829101377085	0.269364490146333
4.5	0.2148465329490742	0.22532534732524895	0.22912413914647764	0.24405512535044865	0.2542608234201982	0.2434406979255784	0.18102994783698392	0.25906724033912143	0.2751174859704452	0.18874155052813427	0.28864470989810403	0.23648911342091486	0.2634911933697513
4.75	0.21492327565759087	0.2237288506073332	0.22751559371309246	0.2423217099033424	0.25468762169233344	0.2444473016091889	0.1801032918688335	0.2594591573679816	0.27711773597026645	0.1875513089768681	0.28829320779908124	0.23719203853911816	0.26571421065228346
5.0	0.21424403456714392	0.2224916480335372	0.2274231566187842	0.23684707464076546	0.2538545260726568	0.2482328353332115	0.17743652074918606	0.2616756244611809	0.2782204239241494	0.18393923756969016	0.2842076269717563	0.2371166872701685	0.2676011068084407
5.25	0.21192096298340127	0.22431698779838696	0.22633302418572826	0.2395860341112652	0.2551928697663829	0.2431789605955243	0.17985636547584766	0.2592619835109236	0.2728407395400742	0.18670212525071214	0.2848294906620993	0.2365924017084145	0.266831740044099
5.5	0.21116027545840746	0.22683425644381575	0.22645268509248345	0.2377606162935827	0.2556171868428268	0.2410781792303069	0.17984975440369394	0.2574840439177564	0.2735607150181839	0.18785140961853347	0.2855687017945499	0.23731762647564802	0.26531174328710394
5.75	0.213178202889846	0.2257688574483107	0.2235228430056969	0.2391159945393695	0.2527484056400445	0.24019104634706026	0.17672330615310966	0.2592650429605379	0.27274554785055777	0.18571234692998134	0.2852097166003714	0.23412873542595286	0.2580842106427425
6.0	0.21185275087447566	0.22525604230217386	0.22413744160437965	0.24160932725272066	0.2512273230628036	0.2419786972089626	0.17655021485502986	0.2612012322755421	0.27651438495745395	0.18461226414046955	0.2841666359929027	0.23311592012144264	0.2589508852822047
6.25	0.21192316949587206	0.22488670117767653	0.22696110720186505	0.24025088983843176	0.25135498081119634	0.25171726831215924	0.17528183947290193	0.257315081263483	0.27933316432068217	0.1813262322000572	0.2821520254527041	0.23112272431902234	0.25938666593952914
6.5	0.2105242477330928	0.22548456620828816	0.22088926770039494	0.2405956161431768	0.2557086091706437	0.24692722739387205	0.17526471716953712	0.2537737231300406	0.2722265802847366	0.18059161290329626	0.2867903119892407	0.23067706454534584	0.2589659733420433
6.75	0.208649470183406	0.2253206209325044	0.22208968549783314	0.24034296600707256	0.2554464625166789	0.244047484207526	0.1758384745086304	0.2567783166949026	0.2744792160928487	0.1816237077831769	0.2881308741699287	0.2334501400780941	0.2586233096294832
7.0	0.21027804028036812	0.22265055860272928	0.22339871867908925	0.2411319650310061	0.2522543713866382	0.24204275135578135	0.17425996576544264	0.2566459047861953	0.2760597474597955	0.18101941818251704	0.28376570154192976	0.23202370699729924	0.2581164461498402
7.25	0.21074332138590424	0.22291460287905815	0.2228916315205132	0.2421383253274153	0.25192869348075125	0.24019284009954275	0.1730880020440879	0.2576802454343906	0.27886059550309017	0.17953554881081005	0.2821537639811913	0.2319952751078673	0.25678395400399984
7.5	0.20898636760033065	0.2217507388171816	0.22284383182901127	0.2401366544199153	0.2514547525025012	0.24086307473931984	0.170979543404064	0.25741998445553205	0.27810478431914104	0.17722534243230792	0.2792988518933949	0.2303259631689812	0.2571478374907459
7.75	0.2098551794975652	0.22210193726468352	0.22316487556175327	0.2389343510148321	0.2534128544865495	0.2415847421019061	0.1702807290695447	0.2562739652698865	0.2747534859477545	0.17644848604941904	0.2789941368169625	0.22912355381373306	0.2580141515112742
8.0	0.21296118264333624	0.22421953224773108	0.22595039571042966	0.2399130278944045	0.25508941276118685	0.246274792985518	0.17030777304978434	0.259595761887827	0.2761399274642629	0.1762817657999927	0.2780337910142771	0.2309401427407592	0.2546731318118406
8.25	0.21036683733046	0.22363170974821275	0.2232147221882773	0.2402096512943642	0.25259685338100524	0.24173451902162205	0.16904547701751646	0.25382218182490324	0.2706355759371318	0.17503378287946106	0.2786824231491514	0.2251745292675913	0.2527973357695691
8.5	0.20745645789929296	0.22212033817990384	0.22269874105889964	0.2393444397340902	0.252328459296844	0.2416540969436857	0.1693089475397762	0.25099981555932216	0.27022902940175514	0.17448545918356506	0.280927015985372	0.2233582583163069	0.2548041461184999
8.75	0.207451930339124	0.2213974890242627	0.22057880025484056	0.2426807753396433	0.25379542091807866	0.2384650682826333	0.16885979770548426	0.25223146273495684	0.26903591786643016	0.17269275926127925	0.2804903067005565	0.2263444430006521	0.25606268510933394
9.0	0.2073865700620144	0.2206537219746577	0.22038450148308456	0.2409199975654916	0.2522066060421825	0.2373796169130876	0.16916881820263413	0.2519792328612068	0.2701852556759375	0.17189422840656862	0.2773930327917151	0.22955765269806225	0.2537677147513396
9.25	0.2069565378038938	0.21900843949520385	0.2192036164680323	0.2358111939076087	0.2501304403208627	0.2326726615246649	0.16951508494082745	0.2516508249288457	0.2693789814213227	0.17174737535769746	0.27713906119521364	0.22703053867741305	0.2506594823857763
9.5	0.2099886490006357	0.22110947274334625	0.21872471179486289	0.23869076437268444	0.25211501850269985	0.23544776299165426	0.16806556461434408	0.25283003354296496	0.2647184434638675	0.1721236238153069	0.27642210453391075	0.22433969538279774	0.2479314168615176
9.75	0.2096341868975705	0.22291440834889092	0.2193621212517036	0.23967672251844985	0.2509128022459201	0.24267483453206445	0.16547653731108786	0.2531874631399677	0.26919666363431605	0.1687636792277221	0.2768961945075375	0.22929339475675864	0.24793456674441114
10.0	0.2078104740451435	0.22068937328818705	0.2190425767268057	0.2380696935179679	0.24840962588356505	0.23894892856955374	0.16403273213031105	0.2502296841060095	0.2656134962901167	0.1679803867230475	0.2769508874576072	0.2223250269925421	0.24894345670883056
10.25	0.20805792384406646	0.2197840163480774	0.21880544129844984	0.23953443532960386	0.24847637719689025	0.23924686105534804	0.16541054458266025	0.24920731236656005	0.2635248674056668	0.16980998944023312	0.27269652699777697	0.22228106231533531	0.2479096279666849
10.5	0.20739816424665694	0.22213210101866615	0.21622784873647102	0.2378710833227277	0.2499680393355795	0.2357969575644484	0.16388342741214054	0.2461964957085728	0.2645810998099841	0.16657394164206113	0.2723756468724557	0.22577162292160086	0.2481060877076055
10.75	0.20405034874623604	0.22136685337750173	0.21727176440593127	0.2362133507621401	0.2501828406828672	0.23725631295588825	0.16301705244967538	0.2467662510125855	0.2631630995687143	0.16611061619244294	0.2715945727765092	0.22447291170601824	0.2450285743920367
11.0	0.20321142729259967	0.21812203336733452	0.22016049964030213	0.2375352583124343	0.24405363810423625	0.2409640068360793	0.1625658912388598	0.2515516516457126	0.2639188213658126	0.1683323733670236	0.267772147934892	0.2268399598384637	0.23998621156066766
11.25	0.2065199424695982	0.218474835270386	0.2162957449353472	0.23680152631247176	0.243289780881368	0.23298533126760426	0.15961759654677418	0.24605501566742774	0.2599108783574228	0.16699395532443068	0.27017174940753746	0.222533995731828	0.24498487725506726
11.5	0.206508718752222	0.2203916487695248	0.2146335635255477	0.23764900298763145	0.2450769909990427	0.2349918425766627	0.16033489448246302	0.2442377094042584	0.25892241257012444	0.16672659345450944	0.26741145521081483	0.22363009328326305	0.24496236411129704
11.75	0.20625810658591384	0.21928705601609694	0.2132949333354479	0.23819978027760336	0.24584881231638225	0.23504813279927225	0.16056555007655202	0.24230360799606024	0.25312749288256997	0.16535226503117606	0.266593824661891	0.22092992185926244	0.24381580965801705
12.0	0.20400683360439334	0.21830466728125167	0.2148679201585519	0.23714146776561515	0.24529328780516424	0.2337629754636141	0.15754293484011667	0.2390680894715331	0.2520270101563045	0.1642369531906933	0.26653567410819656	0.21670496561255104	0.2436823935874793
12.25	0.2013163581794544	0.21613055648539128	0.2130970256592696	0.23618960452598825	0.2424721415070147	0.23281276506899234	0.15569606604685288	0.2369517744307987	0.2550146339902489	0.16341279780028256	0.2632620371409964	0.21479535050350754	0.2411837833391609
12.5	0.20167092495382133	0.21296725154555154	0.2134636416253746	0.23618684613786345	0.24232172161053775	0.2339829893685607	0.15731217056400354	0.2379402827488032	0.2536184176707681	0.16326357908319233	0.2615655214160105	0.21444791881493472	0.24043742183031064
12.75	0.20208684201950627	0.2142516101319548	0.2148488159304982	0.2393671225054428	0.24093444550677096	0.2395317277132536	0.1578573218953326	0.2423136091668728	0.2529218117907651	0.16253125588423548	0.25976449522413825	0.22252288340120716	0.24294100741454494
13.0	0.1992044921423671	0.21786827627191924	0.2115420965522775	0.2358491496924495	0.2411427015374971	0.23137788755796165	0.15499542831863347	0.2399207077042267	0.2493253233700757	0.16150081419496862	0.25850166203335856	0.2144180904275296	0.2407766292787737
13.25	0.20133439237045345	0.2178719874573988	0.2125034259518989	0.2357062306836233	0.24249976842097135	0.23304733094138466	0.1537841541828884	0.23893292055627255	0.2498261197702815	0.16255174043393694	0.25671602781444197	0.2114294457744328	0.2366919586241235
13.5	0.1998932802832813	0.2160702234077848	0.21167719267695284	0.2339854988142811	0.24279204117843195	0.2311228799418239	0.15132343605273316	0.23459865949904346	0.24766257099813385	0.160571954706762	0.2587885211112836	0.21036746656273667	0.23316898957126406
13.75	0.20030065197725774	0.21507318276854445	0.21095729807115035	0.233652126488012	0.24177518199126025	0.23051112374740185	0.15210245794151814	0.23248794203318854	0.2421065956139349	0.15966561365748574	0.2569132999607745	0.20876089827467356	0.2315915319317622
14.0	0.20049323710884606	0.21273803099911148	0.20785481360110106	0.2347430108321395	0.2404059883572257	0.2282029419482721	0.15104536394693313	0.2316371499721992	0.2397228076694063	0.15781572745249192	0.25149171577215285	0.20725460699036452	0.2329743386712013
14.25	0.19817627197383225	0.21287775386929852	0.210608056288364	0.23596414566044144	0.23863468790502085	0.22880782790650284	0.15033294629026353	0.230288555941374	0.24024394315937506	0.15761442823205793	0.25138442269654865	0.2087664792952258	0.23311517149261826
14.5	0.19988798267820893	0.2138370010185651	0.21523990734973425	0.23737060959786416	0.23558312560542216	0.2351831797249392	0.15121021113411054	0.2304710236431824	0.23950955720655134	0.15973448378870994	0.2524405436677803	0.2150167723675419	0.23103369357066045
14.75	0.1962631397277984	0.21315896338781945	0.20976902322708527	0.2312806779517797	0.2354841357868536	0.2227596850733996	0.147769926652886	0.2293809816859023	0.23749238310578305	0.1564217406654648	0.2555150139374799	0.2093066522865459	0.23123063798409876
15.0	0.1955520324849631	0.21282200083149425	0.20851316456118016	0.2295548003784497	0.2363870225249033	0.22544052690248065	0.14653621924145288	0.22884038184014166	0.2372967841857401	0.15442365186878354	0.2529232801566853	0.20905603541876724	0.2320285923603982
15.25	0.1947244224743845	0.21010560341891654	0.20861709248513066	0.2286485144598712	0.23494705468725896	0.2263364955312748	0.1462639588168108	0.22528149850079685	0.2350460417573801	0.15327399061375954	0.2480448942650858	0.2058801993997848	0.2287316953153716
15.5	0.19419041423315614	0.20847178336175112	0.20963472095327126	0.2285662886487361	0.2362613252742921	0.2251210183255513	0.14722281813661908	0.222996829756482	0.2341579937428137	0.15256075008508033	0.24695779555760194	0.20355635830741345	0.22402731521208288
15.75	0.19685184864596428	0.20899400850644906	0.2144152956730548	0.2340401509001085	0.23874440619417706	0.23406868673048134	0.14820828657501806	0.2240585440653947	0.2362295072912141	0.15373461010560416	0.2434984906040083	0.20698590470288253	0.22394794697029016
16.0	0.19508517765434696	0.20789736605073145	0.21072565531406398	0.2283669643522033	0.23709839178092995	0.22606484980909156	0.14653631789907987	0.2199894743529313	0.2333807499485797	0.1517808329753994	0.24375567689913655	0.20146162254148745	0.22369999304898835
16.25	0.19325790494369613	0.2081420810401357	0.2080989793589489	0.2270713484981368	0.2353316139751304	0.2264448348139859	0.14539755674132807	0.2179686497216892	0.23083862601835506	0.15173579426513226	0.24346565320728644	0.20498310191788932	0.22283987222986365
16.5	0.1940508019349128	0.20933047805156388	0.20713514231466235	0.2294156238082213	0.23350751104137435	0.2227851303128925	0.14257047797990918	0.2162021382532452	0.23032966023587714	0.15137382877366876	0.2432062271458781	0.20323765158171825	0.22405728171532624
16.75	0.19329354470504334	0.20910858657731435	0.20718780758733105	0.2272547794643729	0.23212961987595884	0.22125015873068068	0.14240409455883907	0.2156799373452056	0.22676933966445384	0.1496044730367656	0.24188093591729376	0.20089620658979207	0.223228056545732
17.0	0.1917159637260684	0.2081303755343215	0.20774254217695434	0.2242835160140537	0.23293293415931005	0.22237920740066647	0.14220702041440886	0.2167234578658533	0.22337103863889066	0.14905996230687454	0.2383920557047575	0.20090430476222573	0.220554277008696
17.25	0.19085487863886808	0.2045369245311472	0.20872858570132094	0.22421072917629772	0.2343717092077041	0.22179711357304108	0.13929487872979773	0.21220286864841087	0.22406359981129104	0.14806004051439856	0.23746724213467835	0.20044415060026002	0.21999093754638613
17.5	0.19111229503739435	0.20243847790477965	0.21068046143601668	0.22838204306087284	0.23497830234013636	0.2321248922948106	0.13952877596770202	0.2110527702084226	0.22021190982804428	0.14875263472633227	0.23524702585611526	0.2042192964588858	0.2208078670074943
17.75	0.19272770657636726	0.20168296375832967	0.20542731422500368	0.22269935309190825	0.2337694647359773	0.22009715520560116	0.1385853701897473	0.21042981930678925	0.2188902574883876	0.14755595129296606	0.2370369384412418	0.19465522080434985	0.21970805553635425
18.0	0.19206157459877454	0.20152679687635766	0.2065632248779916	0.22475877496038907	0.23281203887607185	0.218357872545142	0.1390456635854033	0.2099251159278618	0.21880800531801609	0.14615017183286974	0.2339598855302166	0.1947552500062681	0.2181209134191806
18.25	0.19122338044861176	0.2017009993642031	0.20450971816838615	0.2262251501509235	0.2318846163244924	0.21964451741264096	0.13831592706181967	0.2079338478787519	0.21624600796440652	0.14540216952044802	0.23304450228801604	0.19845477229951888	0.2181609705888725
18.5	0.19196132784150896	0.19828069199761733	0.20408636769818714	0.2264013389212526	0.232102307152462	0.21733568117528426	0.1362482245041239	0.20656563641786144	0.21312052684282293	0.14373899874371482	0.2338478704256192	0.1995527486044799	0.21928217522855184
18.75	0.1916972212347936	0.19741363709909107	0.20601681918023745	0.224984256542628	0.2311167752248623	0.21637336759911774	0.13614449158910405	0.20665225060339065	0.2119512879616056	0.14350366473043852	0.23207463707150144	0.19641418194050528	0.21695978052098872
19.0	0.18981421637903267	0.20029319457041736	0.20468589378939736	0.22311693519255152	0.23011724214702825	0.21652288214896856	0.1354978731649699	0.20521075951156825	0.21445776059559196	0.14383487697765887	0.2315612766285759	0.19269757653405348	0.2147824368173109
19.25	0.1893759028387158	0.19837142760060872	0.2048352774543514	0.2253907083782523	0.2325571115571901	0.2248993420707197	0.1347960558856154	0.205003755030889	0.21087656189855766	0.14457231208653626	0.2254097526587016	0.19308095851845405	0.2150529912560624
19.5	0.1872171166925168	0.19616301646639	0.2009578367902453	0.22149860134658672	0.23245325794076244	0.21682597815351692	0.13486029640459854	0.20345436637866213	0.2054008839604643	0.14240820852333916	0.2269403943287211	0.18950730639241428	0.2114142613400256
19.75	0.18581419390812376	0.19762383766851568	0.2018020779532589	0.21952241226074706	0.2308325535320645	0.2148077152148893	0.13335592159907092	0.2013390035103099	0.2052033861456204	0.14180153235448614	0.2276954270236968	0.1907002794876678	0.20957052954959127
20.0	0.1853862288039069	0.19600742581925326	0.1998564877063258	0.217228229159602	0.2292573292962317	0.21385915662706104	0.13137317066020154	0.19884980754037346	0.20482395679629645	0.14096981773431755	0.22506011197105005	0.18988667903731846	0.2133939859881559
20.25	0.1842671796610717	0.1934240898630717	0.19851478526228647	0.2175523335104321	0.2289257054352345	0.21249415095843893	0.13186730090469492	0.19536093220002373	0.20392805052346505	0.13854509825976402	0.22690117664579584	0.191686178131504	0.21190134404030486
20.5	0.1872928882178153	0.19354346555540414	0.2006891169328814	0.21790514483687148	0.22776999114137544	0.21884795202998092	0.13172884116581382	0.19350422348458315	0.20364669824319506	0.13979337840560888	0.22360496613057404	0.19566390032131573	0.20846638954620952
20.75	0.18748221175734556	0.192685886264151	0.1980951735135093	0.2125440576569324	0.2266368229824067	0.21359433843768647	0.13048167020229234	0.1949699650929302	0.20528817572799504	0.13857102771414934	0.22371569580171252	0.18576629685523066	0.20921186806992093
21.0	0.185981004108096	0.19135328251848105	0.20051179741936065	0.212957735271823	0.2273527833185141	0.2125521548058752	0.1299521470937197	0.19169642489188965	0.2038363942945631	0.13673405076182454	0.22492959047855046	0.18756512908102568	0.2079769247212494
21.25	0.18448271257351948	0.1926416440555218	0.2011837533431529	0.2116923907820502	0.22849358573767584	0.21087842287053005	0.1291214970336204	0.19008495895009814	0.20034504052626675	0.13671084689998012	0.2210383357214464	0.1899470873764675	0.20946112600999814
21.5	0.18527206883374125	0.1914935454799235	0.19830961104767847	0.21078497616891514	0.2272017473167748	0.2097779413519223	0.12724841090806002	0.18954734738194304	0.1990064757242808	0.13650622573188345	0.21984671004428105	0.18861839987852028	0.2096895794177823
21.75	0.1849416422210924	0.1911287551434708	0.19522584295731452	0.21285025956561027	0.2278416331762415	0.2096829890717188	0.12738942066319073	0.1888813533900517	0.198468501291612	0.13525525241783007	0.21896909913278087	0.18539692392267693	0.20767594102839385
22.0	0.18252534944618726	0.18975392089685486	0.19610428889942288	0.21131210140182652	0.2291738644089937	0.2106929372120244	0.12776835109091256	0.1878061911984416	0.19674565552914686	0.13614383977575795	0.21586871291607299	0.184582083968626	0.20588522169785772
22.25	0.1830009915989973	0.18843764234314864	0.19929133885484496	0.2123293108695332	0.2281680245672621	0.2163014833207954	0.12680442151687282	0.1835728252670636	0.19488025618770785	0.13713865569370287	0.21301734531219566	0.1889477830637763	0.2018980096990137
22.5	0.18347341477522888	0.18696298625581365	0.1979862310003375	0.2093194274807651	0.22786442225715486	0.2092294463529151	0.12497284688302325	0.18278673147856286	0.1978544235650767	0.13419363743900495	0.2154164352833737	0.18361472478671384	0.2029649548917992
22.75	0.1828283170892808	0.18616368145797804	0.19888313361646304	0.2090323944086336	0.2267665409809537	0.20861418841419369	0.12427589445899312	0.18313053240776292	0.19704983415635535	0.13485900267176762	0.21603900688029626	0.18246398771440886	0.20222183833818855
23.0	0.1806542900995824	0.18812058451470207	0.19926357066534955	0.2074054107230061	0.22343431316931292	0.20446297443338646	0.1212823207808906	0.18289079532523145	0.19471810536298492	0.133693737361258	0.2128378529821852	0.1804119478032145	0.1988730946756289
23.25	0.18148159387736534	0.1862036715745456	0.20009927080057174	0.20728266192017705	0.22299431194877856	0.2055556621652085	0.12097003532838005	0.1803861824720717	0.1929262904411102	0.13289252893122291	0.20874822962547884	0.1836951318172772	0.19893571646840208
23.5	0.1812133019985465	0.1831551927059984	0.1966910862121028	0.20920239881544966	0.22079634657311634	0.20501829081069067	0.1205887815675123	0.17958685292644308	0.19474276640675128	0.13314014472280755	0.20787172205419846	0.1858322097753229	0.1977034085332489
23.75	0.18043139872742667	0.1827071071287914	0.19415989497949074	0.20855278344939854	0.220637995940155	0.20458195932493106	0.1194223370094101	0.18124560412187424	0.1913444994171043	0.13287692818284594	0.20883405023532955	0.18429990534571872	0.1960656813194061
24.0	0.1807457488282004	0.18664730519887746	0.1993463189318215	0.20848019340728535	0.22199129814562388	0.2119014778329409	0.1207538096863001	0.17918672942798303	0.18378668839256776	0.13484802868649146	0.20572806107231467	0.18701872917093693	0.19440730587100116
24.25	0.18044071469401016	0.18690380209436314	0.19597027203209336	0.20498560686222755	0.22098969575229133	0.2043768699966644	0.11949415514136055	0.17738578216264764	0.18626333023879915	0.1313743115634884	0.2102012693740351	0.1797824016712337	0.1981751529011883
24.5	0.1823992001522565	0.1852903066358415	0.19293091799506454	0.2030330221788243	0.22173328573503412	0.2050212480745504	0.1188591356611929	0.17712139808347535	0.18529837851424966	0.1305054860171248	0.20881376316395767	0.17798087726492448	0.1972415504348303
24.75	0.1822654240049588	0.18578079929966956	0.19202298379554827	0.20008522532198	0.22178043642601852	0.20388717519721916	0.11900828409836693	0.17475810188323807	0.18361395940088548	0.13012903048158228	0.2069333811729299	0.1791162235956174	0.19518700014394288
25.0	0.1814217709994776	0.18535102476226328	0.19259055345545106	0.20177820858503545	0.22121429811959709	0.20249730884222145	0.1177551399216638	0.17217067534345115	0.18180356222908287	0.12897935039832514	0.2067768908354128	0.17787882393468335	0.1964042137825869
25.25	0.18065244568988065	0.18385044544850013	0.19579907775606686	0.2050628497824736	0.21992539452849005	0.20772327046642655	0.11716052135276518	0.1705103669530185	0.17825282013497362	0.12961024973352714	0.20121854058186125	0.17850160980240085	0.19363683000592952
25.5	0.17634785749936255	0.18114336127401748	0.19325326729660106	0.1984452477341346	0.21705149611646005	0.20146812578515585	0.11685454633214505	0.17047535348714166	0.1815428597374565	0.1286735606254534	0.20143201501443464	0.17476313595186527	0.19474988662968626
25.75	0.1779452651247902	0.1826800808815605	0.19253317159729705	0.19795534341877516	0.21681749295139013	0.2020219045782197	0.1160769607445351	0.17004704490375358	0.1802542707602724	0.12879329015687835	0.19933705341957456	0.17473855783346684	0.19450937105935026
26.0	0.1766626621557084	0.18330085138397373	0.19207306375600824	0.1977781362531409	0.22161078447071886	0.19923306517591086	0.1143870851426058	0.16979379304593126	0.1787548369618883	0.12550292783006445	0.20452163594723527	0.17493846912987931	0.19156385631922127
26.25	0.17605625012544185	0.1828733288942452	0.1927295470875974	0.196426582587054	0.22048982585685686	0.1986426402762	0.11371118346291532	0.16724726773488774	0.1774288748775429	0.1252954974879137	0.20459776579507102	0.17395266497995054	0.1894329788110352
26.5	0.17806125201744727	0.18412724644176595	0.19341363953801627	0.1971957521530388	0.21538767887391344	0.19704034654995448	0.11317760868738312	0.16496821103358006	0.17584736445222568	0.1252966357276242	0.20129762520236866	0.1714310255575317	0.1892900575823536
26.75	0.17851236096126968	0.1840705806560409	0.1901112153614449	0.19587133541584567	0.2128090243598758	0.19673045980729695	0.11394499171351845	0.16631421618083864	0.17677035541439745	0.12438860021311693	0.1977586197200283	0.17171457345544025	0.19084695034800214
27.0	0.17832859759098396	0.18399769920203435	0.19202468313776835	0.1945686319854876	0.21187640228056864	0.20312773140537546	0.11484064271415212	0.16349159503715915	0.17342439021795975	0.12431883158751066	0.19485228499264007	0.17553815559522035	0.1898970954238852
27.25	0.17485950280423734	0.18067362328671052	0.19063099395602048	0.19381516362124204	0.21430285104922348	0.19397194350821756	0.1116702778070422	0.16344230496028306	0.1756628101627586	0.1224882845042924	0.19968611521007512	0.17136162528038842	0.1908032927890381
27.5	0.17621158495238573	0.17849125689636686	0.1877955238046232	0.19333967454605136	0.2134332023543957	0.19549977023829512	0.11007283879288332	0.1638741061903604	0.1763075568450209	0.12207961949887967	0.19571365547040728	0.17160310474968055	0.18884004442012128
27.75	0.17641728845082624	0.17643864886859398	0.1895665909076827	0.19300812895719	0.2143856958141114	0.1944611556431072	0.11079742346135037	0.1607628034059271	0.17320267596555594	0.12181093041307718	0.19760156962218012	0.17241565328566066	0.18988925558255787
28.0	0.1734704613875981	0.17591097689768007	0.18773211888015764	0.19387526198131147	0.21320433435190675	0.19310797506228825	0.11074138520731806	0.1604831957941798	0.17095573654312354	0.12174352582701015	0.19755339843225672	0.17435326652134586	0.18907958375095266
28.25	0.17231956947333602	0.1753346971379426	0.18586478416160507	0.19136325179477426	0.209623225811916	0.19078755406364056	0.11008102488128924	0.1596843479707606	0.17279697279192607	0.12196453175974348	0.19751186538460053	0.17101255516264374	0.1868350361289531
28.5	0.1721284035015032	0.1755751882191095	0.1873151094980212	0.18907570761357126	0.20974555726673905	0.18842233999813365	0.10868594434963186	0.15778303504509802	0.17208906494864018	0.12119276556449955	0.198989058693796	0.16844266721436096	0.18750719272472588
28.75	0.17336393076559567	0.1763050881230637	0.18574047648644354	0.1885225016323032	0.20852097808949732	0.1946691658083006	0.10767657898572576	0.15655092323415515	0.16709872744093068	0.12096903883633425	0.1905230925695848	0.17221683744179522	0.1847249362763192
29.0	0.1712607891657559	0.17563774287178052	0.18337205891875813	0.1871349147610049	0.21021125930775936	0.1875926413259442	0.10712632479934678	0.1578031680426933	0.1691575036431707	0.12054198591492167	0.19430435611099767	0.16676196310747068	0.1871912686078634
29.25	0.17124758263102896	0.175310740042918	0.18407458663550694	0.18654352067967134	0.21005863679997264	0.18761268972054465	0.1056299525161014	0.15607453713579358	0.1694510173304917	0.12103021580228525	0.19327000049044404	0.16627583296215231	0.1870522467264228
29.5	0.17336546568009534	0.17342527144481756	0.18429399408902272	0.18795095715085447	0.21045074643714412	0.18725999766960896	0.1067081919833358	0.15393163346541666	0.1676648421557263	0.11985739937983365	0.1926764859022855	0.16354194309005252	0.1853135968686473
29.75	0.17116748893402742	0.17211970337860322	0.18304756834944091	0.18659852863296109	0.20961607765203305	0.18498189907403426	0.10815414267734796	0.15539309488456532	0.1661317612759461	0.11747774481039433	0.1923343321948668	0.16237582449151655	0.1861368496080369
30.0	0.16830639007527012	0.17046852204474214	0.18228907416961584	0.18259406464604208	0.2066826147832232	0.18768855027980455	0.10621171571236117	0.15289100289435026	0.16428770438490478	0.11566797121242525	0.18485767295892108	0.16127469880659068	0.18405970572539265
30.25	0.16734726864884106	0.1703118553554637	0.18449603949686535	0.1826366054930942	0.2070110320064183	0.18752044258855086	0.10413845570616816	0.15148747119945571	0.16279298759720365	0.11582608392986225	0.18747685429051966	0.16049730910696958	0.1825338525913736
30.5	0.17039176023453215	0.17190065146529268	0.1862333891185804	0.1803872115643372	0.2044026563431733	0.1879608116037987	0.10277002338000704	0.1499835395551956	0.16236954356249658	0.1177214658978722	0.1849399554271044	0.16361816514611918	0.18083163487393455
30.75	0.16916557411153446	0.1748515894496494	0.18110670286770844	0.18088003239940745	0.20492784176978665	0.1842161994842131	0.104327572665377	0.14887508201763713	0.1638565521069989	0.11824462712252487	0.18844526126063726	0.16165658053204293	0.17957680859988973
31.0	0.1678891331319749	0.1747265425504728	0.18020801061622796	0.18012448805234893	0.2046942590500633	0.18464571493194276	0.10409718334775377	0.15117338551697154	0.1616556408206142	0.11767271361126892	0.18655476846050695	0.16641663304225146	0.1786235304875297
31.25	0.1681026712209873	0.17135273158228287	0.1791234650888074	0.1786721508267076	0.20327080831457886	0.18260570279717003	0.10289725490515536	0.15060432015761724	0.16080318807175226	0.11471442433941095	0.1807807856501311	0.16560148963159213	0.1793182975338659
31.5	0.16724447120706548	0.17021503778725494	0.1781470830629174	0.1759003875511239	0.20429599426164494	0.179562073244317	0.10446091554915307	0.14809186036592895	0.16166856397161594	0.11554912923937315	0.1840998372567627	0.16337835897388506	0.1805058487922293
31.75	0.16907429693895507	0.1713320024408699	0.180562849505924	0.1712226021877341	0.20068083721042174	0.1809713155138552	0.1028742676652623	0.14831754442379788	0.1590495325486594	0.11774050663397885	0.18053900824749067	0.16841436159779147	0.18010715627784027
32.0	0.16835341458251066	0.1717595601870027	0.18191039245309187	0.17549227079069535	0.20264572979269768	0.17928542659095542	0.10191395666658372	0.14911318608604596	0.15898023405659048	0.11686603108520432	0.18733846061871645	0.16491226212627932	0.18237564405835865
32.25	0.166101785924227	0.17190100048180995	0.18110725087058285	0.17432533085336582	0.2032235098345484	0.1801534053123985	0.10291924094900347	0.1469022357386802	0.15754895481681558	0.11563461502512147	0.18520332149614013	0.1641603728901125	0.18036481700640386
32.5	0.163481775032117	0.17250004796028467	0.1801776828360239	0.1765767441070494	0.20026225784009816	0.17863543158782108	0.10204920855142717	0.1436318681149949	0.15673745144566942	0.11487558631581996	0.17808984993222068	0.16093409475714734	0.17653383510219894
32.75	0.16197276431271745	0.1703476743542986	0.1800171930401577	0.17695801110805234	0.20046391900980592	0.17690270321686294	0.10148311310018797	0.14351221416597035	0.15679656992917482	0.11601808233905675	0.1823452558902311	0.15984209252457887	0.17595932753199048
33.0	0.163370574868861	0.16826521495366598	0.1770314355364209	0.17521245518101655	0.20190110835294636	0.17879728426279115	0.09900962985602928	0.14475019609190945	0.1551582213305853	0.1158470987382842	0.18168506646453875	0.16067342736195972	0.17468308188518786
33.25	0.1655602901084102	0.16632656844794422	0.17596931939826332	0.17443848986702784	0.20099116532115413	0.1780637548262632	0.09933570239838252	0.14363050621680373	0.15474626940133632	0.11476074528386612	0.1814144275933279	0.16037734714814705	0.1760559649004009
33.5	0.16540019376444726	0.16697172421317824	0.17673274318092078	0.1688317750077223	0.1964973500932524	0.18110196938951348	0.09923420942404933	0.14276912552706697	0.1532044826139338	0.1147818693805988	0.17891901194920598	0.16518218947676186	0.17435450017349166
33.75	0.1610724966162789	0.1668520196319268	0.17414204239376732	0.17163246338638266	0.19927543121143285	0.17826505353126115	0.09821389725452426	0.1438467023710287	0.15321107919833493	0.11242398653078124	0.18231290802689995	0.15789342959139407	0.174854584398599
34.0	0.16102875545067885	0.1683964632624281	0.17422704460058971	0.17246817756592095	0.197795476283132	0.17622256119123594	0.09983480785452964	0.14250066903804715	0.15291300844853592	0.11213460644972036	0.18278119793557235	0.1557697647031823	0.17675865544434705
34.25	0.1605273956144399	0.17069809518382306	0.1708925566370842	0.17306922531027838	0.1973362695115251	0.1748253502327773	0.09912273757787383	0.14315539891763174	0.15162346067792867	0.11050914028267722	0.18016228410005328	0.15627539119048747	0.17457256600784166
34.5	0.16024354802506838	0.16976685491581964	0.1711399428612372	0.16981406158355056	0.19831506271767974	0.17358675975206386	0.09999625534300624	0.14359080988582573	0.15283001045181488	0.11062106010429767	0.18074514629849547	0.1584654490176483	0.17586259044881264
34.75	0.16021754214699555	0.16815807051412887	0.1717591749164523	0.16935238968032107	0.1931399826350453	0.1720747616099365	0.09952837914659082	0.14375706637417712	0.15214090086311205	0.11191883180999247	0.17970806855938207	0.15775049059822513	0.17593258723656746
35.0	0.15954655740746634	0.16703173184192238	0.17305323567166375	0.17037855252344242	0.19113909799559314	0.17208135343647105	0.09741894116093773	0.1427608751995771	0.15006456328049855	0.10968861040629432	0.17983151926233193	0.15530483105769918	0.17395212406034827
35.25	0.16233241956822592	0.1673181277894322	0.17804027159190405	0.16405486030688698	0.1893125174487004	0.1737314857391012	0.0988283552056102	0.1390260289683189	0.15182260585239646	0.1109506507486796	0.17569065360437752	0.1615017459951242	0.17199705538942026
35.5	0.1603121484382134	0.1668717696454798	0.1732452584367021	0.16828264085182842	0.1926222450224086	0.17265206920719914	0.09793922942185412	0.14056256433569705	0.1514640715068579	0.11077388763392536	0.1775786334393983	0.15829349473114002	0.17444485179423694
35.75	0.15861852965539489	0.16753760421739367	0.17423149539470534	0.1700732152769589	0.19349137423599788	0.17168612485664292	0.09621568886584496	0.1410794378167186	0.14957045511786968	0.110278237976015	0.17876263685175364	0.1573766168567462	0.17572707353167652
36.0	0.15956759165122927	0.16674249737979902	0.1739408114659698	0.16798511753001247	0.19215853298914687	0.16998657207343884	0.0965258417274596	0.13977085901764266	0.14677936172717396	0.11014483238811112	0.17520255462823936	0.1568143961810091	0.17198672919933308
36.25	0.15926667930133973	0.1666395677414991	0.17189768602204042	0.1678650116748934	0.19127004796863945	0.17007939691770232	0.09697183246777928	0.1390644796874411	0.1468397372286976	0.10971529122684227	0.1756999497973594	0.15583746494359074	0.1732836457369571
36.5	0.15793182193725488	0.1640062292606932	0.17590407208385792	0.16275639764045272	0.18885626629347368	0.1695698501460862	0.0961153230225434	0.13699137788137786	0.14842679195516434	0.11075964002978296	0.17359608022500628	0.1606497389434705	0.1708512399527836
36.75	0.1538456640735077	0.1650030147891753	0.1718330188245507	0.16507489985515786	0.19087463692645265	0.16573384723815518	0.0951160916750456	0.13619891368376755	0.1482959981701643	0.111089434602637	0.17544639139434545	0.15430566255700084	0.16784605061808466
37.0	0.15761235565873427	0.16684130998577912	0.17161708053952135	0.16499269721814985	0.18996458604482094	0.16584610154441853	0.09490865705151824	0.13478853328341367	0.14727887745148546	0.11229993730919824	0.17561641148557888	0.15541219287559765	0.16921556244585162
37.25	0.15997617675253736	0.16740596767012894	0.17145058318965026	0.16615084052727178	0.18926192343337087	0.16704259266381044	0.09585325366667236	0.13675133021845698	0.14619340931327302	0.11024854148676448	0.17652475047174448	0.15558299200275372	0.17134139210337654
37.5	0.15648532400927254	0.1670485135096658	0.17131965176807346	0.1664707869344719	0.18754608232108425	0.1673775283473883	0.09485534023406532	0.13743088650471658	0.1465684008665326	0.10969926401883164	0.17614665003764515	0.15227341627627355	0.17130449250170746
37.75	0.15630109610646514	0.1665296607508042	0.17103942573797207	0.16362034045779855	0.18893425757220791	0.16471094935466582	0.0942022658917748	0.1368366814041377	0.147967421353899	0.11002931816413326	0.1753466481665379	0.15208923662234264	0.16999755858604215
38.0	0.15560388518454288	0.164612486737284	0.1693922650731774	0.16197871928886642	0.18963197894669764	0.16454139706169665	0.09430806122715672	0.13783379528005646	0.14739315996529095	0.10880744759929817	0.17436037638717333	0.15335956771963402	0.16802728838763892
38.25	0.15790185255657482	0.16168156199400138	0.173435520067035	0.15548871233684786	0.18532410199120336	0.16844337651937166	0.09494251705819724	0.13349704121812409	0.14642698195888867	0.1113999709870789	0.17230729815668475	0.15712371680482035	0.16501756311239849
38.5	0.15673891254567296	0.16469738137171513	0.16962125980332404	0.16258928148633367	0.18958241289335453	0.1634070846687656	0.09475942689263396	0.13344570567573089	0.14679175479314002	0.11002892296640107	0.17722846138981646	0.15102038744525764	0.16734784850276513
38.75	0.15568051128559252	0.16603656701906366	0.1667002798381635	0.1625607720964631	0.18773844113059146	0.1624305769618716	0.09340269455131896	0.1332275382647252	0.14577565942596846	0.10775791035111837	0.17612297632988422	0.15194730737386752	0.16744298915207198
39.0	0.1546753395335901	0.16617390909625662	0.16670201070748142	0.16308633448502044	0.18512222257544794	0.16148842526390392	0.09378613836663008	0.13144051443257165	0.14572779741933106	0.10642877932358888	0.1730452855831697	0.14882529276504242	0.16912554398114665
39.25	0.15558212200214902	0.16539386536513648	0.16888074776821346	0.1638834090225391	0.18675771266768604	0.16057468509917658	0.09499387292433124	0.1324869695320299	0.14360463649194674	0.10695231536691548	0.1700000401063358	0.1501837567623336	0.168391282930883
39.5	0.15347502403567032	0.16435571810736654	0.17032500112914928	0.16182380573141478	0.18510249440212054	0.16016288902106274	0.09509928829921008	0.1317222187821256	0.1434602538517147	0.10791971197904016	0.1714899729665497	0.15135166393974628	0.16613287497502816
39.75	0.1533843480525854	0.16683762504823155	0.1706444180484005	0.15979004645061234	0.18496570574389906	0.15904520856416662	0.09276851845791384	0.13095379918706562	0.1457586831457989	0.10807392072593287	0.17220993964125147	0.1464431748520683	0.1665744188589431
40.0	0.15800920962767506	0.16570393996692367	0.17186260306307166	0.1523495514832128	0.184224517423502	0.16168978516116952	0.09182718684795488	0.12977346275524707	0.14415233791748708	0.10884807990701208	0.17065254729898433	0.1483104257128965	0.16762583553417906
40.25	0.15580756916697006	0.1663409405857817	0.16312232628667134	0.15785565113557684	0.18274649088823366	0.15991061033557732	0.09252534204915128	0.12963124541354246	0.14424619059718544	0.10574462818602444	0.17485490809265114	0.14449538020824698	0.16875335998961385
40.5	0.15691089155759255	0.1681132795716807	0.16498500990923598	0.15818931828328509	0.18192127314488155	0.1588960828481389	0.09222639121611828	0.1295974204517183	0.14347375245733976	0.1071203522130247	0.17164108453810242	0.14715065962727378	0.16699395899991595
40.75	0.15655315893126648	0.16640624661370973	0.16686695384345998	0.1596332308815977	0.18443634669218287	0.15887828056096026	0.09270882017563446	0.1299350155180184	0.1415036377724282	0.1085278756800811	0.17300845955335084	0.1495127072116159	0.16776649710200425
41.0	0.15388037529513648	0.16649413647177386	0.1653314199476428	0.1609868901080151	0.18262342157479508	0.15942859986161026	0.09220025921894376	0.1314281752520524	0.1421930121392742	0.10630980127113053	0.17205035302148922	0.14606385753407838	0.16827944869470607
41.25	0.15798104652298406	0.16362854756223325	0.17149497603790806	0.15299481989537905	0.17683207638965984	0.1621222264734465	0.08951495878621492	0.1304706209325289	0.1398150411803645	0.10745047022899296	0.16788496363211272	0.15168423021800653	0.16606440473243922
41.5	0.15806597462425365	0.16550403616234008	0.16473618865322884	0.1591167473405875	0.17833558983354975	0.15727969690704632	0.09075442908031364	0.1290846867669109	0.14173321677714196	0.10557856664209096	0.1737498347971652	0.1482897509978342	0.1663303093604379
41.75	0.15471510731966492	0.16529365523113151	0.16258799204231145	0.15950705652952898	0.17664483498199046	0.15635314018826255	0.09136169423986087	0.1310737233524856	0.1419780604073896	0.10543390266963233	0.1696889952407703	0.1466426856702656	0.16484991307092045
42.0	0.1540099573863005	0.16275479399685927	0.1640418523008191	0.15875262817812055	0.17793908296880087	0.1543497842596058	0.0919631599695884	0.13092375071284454	0.14335010529210646	0.107266188840234	0.1717132277220917	0.14587336544086776	0.16518183273860115
42.25	0.1547416416221847	0.16418802564628995	0.16407074955034573	0.15555569917828868	0.17876888938302699	0.15338523000153853	0.09192581454999904	0.12783796354891985	0.14286514056228808	0.10682943436562158	0.1718735697916141	0.14381976012575046	0.16432793227366044
42.5	0.1539374971010646	0.16532775589104728	0.1609638902105185	0.15519566016544115	0.17712954935722988	0.15371159718333496	0.09146156810926148	0.12610708309485738	0.14099536673042365	0.1065749914992536	0.16767651364434485	0.1421973518475422	0.16697720484419645
42.75	0.1556571345521866	0.16436485815118773	0.16193932366081948	0.15850325717139954	0.17694609069081352	0.15459146800205747	0.09123155472891256	0.1280336688334046	0.14228387738348994	0.10541561501457083	0.16636414713047934	0.14386996956545342	0.16629835228289316
43.0	0.1566427143622084	0.16357430759826785	0.16939884773586364	0.15309975558153133	0.1714903740885381	0.15593693442989046	0.08937817644260071	0.1297426555581865	0.13899998688282852	0.10566843199291118	0.16200209213184955	0.14856176092578374	0.16138758070455445
43.25	0.15224926930824992	0.16726186576381585	0.16604741660151598	0.16060486256307951	0.1739714367815121	0.15149346078051967	0.0895562842909299	0.1263984379390765	0.1406473441981668	0.10567438828590932	0.1717694985741069	0.14462502550141093	0.16804847065546138
43.5	0.1536643519539731	0.16665740280943933	0.16398617504774268	0.15773801758682518	0.17404902004471515	0.1522774033191441	0.08924833784458316	0.1253756418267334	0.14017341774502298	0.10559392798836743	0.1685607162577696	0.1439448193036778	0.16476012450698155
43.75	0.1550840150461275	0.16599879065401282	0.16262460943355486	0.1553397891111102	0.17254887515309225	0.15066254346947108	0.09033038357879908	0.12576016934636036	0.13858016725230235	0.10621449100333163	0.16893137035543362	0.1422464970323984	0.16316322983721315
44.0	0.1543883612560659	0.16555287389884307	0.16310471833243595	0.15643422925523226	0.1739344143029952	0.1498069186370094	0.0907539302791832	0.1258866472703074	0.13862122059992388	0.1055763179416951	0.16794075516674922	0.14316513016722054	0.1632547940233169
44.25	0.1550126422178487	0.16522488310879152	0.16339825900668234	0.15504010546076086	0.1708286597202927	0.15178498878811816	0.08987286695345394	0.12586491954124704	0.14073139697911682	0.10485584975846238	0.16089792962708768	0.14237158254803067	0.15762944531397285
44.5	0.1572953528195328	0.16584449719085362	0.16331471369352604	0.15515795370738505	0.1702226369340279	0.1524602490575538	0.09039939443797684	0.12530997051948806	0.14043226361527014	0.10419664855888353	0.16617982160815115	0.1423114807889828	0.16091908236782929
44.75	0.16149054991307438	0.1616851440215316	0.16521266864172296	0.14751378077683364	0.1689623856950542	0.1543318275255426	0.08753791464857417	0.12478919312872833	0.13594507891017202	0.10443944902386282	0.16236092043683042	0.14876192428253093	0.15882829414655403
45.0	0.15649675095766113	0.16156064674934031	0.16090838192869866	0.15619078748739373	0.1700863833570426	0.15134410892761105	0.08760900485778664	0.12425364356792265	0.13961100704309304	0.10488040766914568	0.1675104297589486	0.14324764996889422	0.1605537409510973
45.25	0.155026309386897	0.16389059580011028	0.1620696976479376	0.1575582063509915	0.16946642267685189	0.1514791265564245	0.08853775819412682	0.1241515316836873	0.13997832840599922	0.10458778822584973	0.16874781918732373	0.14095158123102264	0.16217617595258665
45.5	0.1566728490413541	0.1624089304194369	0.1637392932334293	0.15600950495502294	0.1708427281247934	0.1502749115223395	0.08711721034002902	0.1230577092401674	0.14004192670686888	0.10419240324849002	0.16489216874267099	0.1435345317689981	0.1605507476671356
45.75	0.15740690681620206	0.16085760103358082	0.16422517202640294	0.15733898015619266	0.1698889841704888	0.14956023991819986	0.08746241324078609	0.12214772394032157	0.14040065731197918	0.1042128263288259	0.16759763090037896	0.14504737455542766	0.16274212664158416
46.0	0.15890734423651862	0.15920350950026216	0.16911761262063002	0.14916868628177332	0.16606584750714473	0.15175788773563936	0.08722306749544571	0.12297049718708422	0.13841467175284586	0.1035225793186454	0.16279106937791116	0.1479446164316321	0.15784651509766107
46.25	0.1584849948147565	0.16148337057682166	0.16494682681633746	0.15539250706396152	0.16940500975295766	0.1502211904799229	0.08902715226834909	0.12229511642486465	0.14112408576441093	0.10339310019025863	0.16726688085931735	0.14220230833759376	0.1615526921419524
46.5	0.16053985353557676	0.16184456931055152	0.16573118754918048	0.15578921823294614	0.1669433787450539	0.15013817677415078	0.08899725732636314	0.12134952479340305	0.1403687212279279	0.1039711790396953	0.16628524932134556	0.14186470102142348	0.16304313399667034
46.75	0.1580992169020033	0.16530413902386298	0.16765080645135474	0.15500460904402585	0.1672946839061659	0.1497133366389744	0.08797155888622815	0.12144572397802138	0.14058569998541195	0.1024775935136588	0.16496342977925446	0.14189565321346645	0.16013125926150434
47.0	0.15517120073197332	0.16701426243435288	0.16766213203890268	0.15343144212119514	0.16940368364967834	0.1490068541617799	0.08741149252220205	0.1221296882966762	0.13957770920050694	0.10237651904356794	0.16755219293060045	0.13984213874867216	0.16244455921160786
47.25	0.1557460461281645	0.1623715897788131	0.16663071214090533	0.15484518726076793	0.16933961996036562	0.14875290049071122	0.08670850278935155	0.12302419399783535	0.1383849248853881	0.10366740877821892	0.16595489452566256	0.14208551860169333	0.16105010186776975
47.5	0.15717628162570868	0.1598345094020519	0.16556058771054755	0.15562842650548714	0.16913989619867814	0.14823463024668412	0.0872275333557276	0.12158025822367755	0.14082260406120176	0.1041524749225169	0.1671536116364835	0.14504198430690093	0.16160159975629407
47.75	0.15827230933736502	0.15957006623379638	0.1712130988402054	0.14372842719529286	0.16415371928469755	0.1501608734695007	0.08540946058818204	0.12146809258559607	0.1378135484468279	0.10352230289007128	0.16004965737472274	0.14585546969354976	0.1564493990699539
48.0	0.15692529251751144	0.16105195280782847	0.16932201464337032	0.15394109884275528	0.1659451836570634	0.1500914179452184	0.08621155848842814	0.12153551554015035	0.14053728486573186	0.10285471170247304	0.16148386962275274	0.1393666128213454	0.15585238695094805
48.25	0.15791087684364274	0.1590912295290791	0.16842050988706472	0.15558575228367835	0.16703353366000254	0.1497016720105076	0.0874726391711803	0.1206629397981901	0.14120870517914266	0.10287000810445662	0.16517295844648822	0.1392294548695301	0.1613527218866133
48.5	0.156344222410013	0.16117250797869082	0.16775006414398624	0.1574713895482841	0.16786426688692258	0.14968215509348498	0.08585899579646095	0.12069080676713274	0.14118574162535394	0.1026641773826598	0.16366747654680966	0.14068689261899148	0.1643445632491595
48.75	0.1558655544525334	0.16272753470950815	0.1678303163862991	0.15583847754754399	0.16793139363125725	0.1507672609391782	0.08602889304170322	0.12164664183713647	0.14178222413053965	0.10349911188752868	0.16408962185360734	0.14092885753778475	0.16473516028479454
49.0	0.1536768133620209	0.15967668063449986	0.16933130522467668	0.15188312890958858	0.1659809788657179	0.14686596876669622	0.08676640718159065	0.12145560953815275	0.1403172279971301	0.10292222837025428	0.16271031227070842	0.1396748303274132	0.16114674949534055
49.25	0.15188737414906914	0.15930054148493528	0.1683346873697568	0.15349638688063044	0.1651572652978501	0.1441101697021705	0.08601112653716045	0.121572036700818	0.14085392848018538	0.10301754274670424	0.16311746752234207	0.1417009184573845	0.16143189159194332
49.5	0.15503589053914654	0.1601421646188295	0.17025006455314354	0.14837248927532606	0.16287268516174652	0.15091143196921447	0.08673106105828968	0.12119750220159806	0.13876516918560006	0.10312864524984487	0.16454865127816434	0.15028250632138232	0.16040977717925906
49.75	0.15281499248278135	0.1600734501647273	0.16687799503388845	0.15635171170798726	0.16595280352791708	0.1493981219995933	0.08796813039579313	0.12012545862426965	0.14098161007217255	0.1035127534037764	0.16469056639579688	0.14329520206818855	0.16143822080258874
50.0	0.1510116694115122	0.15912393602523786	0.16553723350308833	0.15504394493753373	0.16528958864547394	0.14777437006403	0.08760439381435772	0.12112633583058645	0.14155411336625973	0.10536859722633048	0.16381089947065372	0.13840126953546106	0.163431648047203
50.25	0.15170879206914828	0.1588165251366132	0.1663589911975593	0.15334615766453225	0.165507882584556	0.14812571421670012	0.08635080871471015	0.11898507943117093	0.14032368749936872	0.10421849782315633	0.1638654846643708	0.13899081751769074	0.15840439307092188
50.5	0.15423095120870078	0.15886007636822816	0.16729906157971236	0.15279039923390075	0.16720814121774216	0.14825232363895127	0.08691506651713876	0.11924295482071275	0.1401877705876272	0.10282159506762696	0.16488616756434885	0.13834033789765104	0.15806785685950805
50.75	0.15739119975862415	0.15741147659010388	0.17168628914114892	0.1415759250840523	0.1639234515507053	0.152127403218245	0.08558560109982097	0.12131343363516055	0.13737153183736378	0.10292582096676554	0.16161851057749507	0.14033193165921798	0.15839153844510326
51.0	0.15426484972342253	0.1607873986419097	0.16793112316079725	0.15139777114808958	0.16373328042505889	0.1477049948474508	0.08614675700742194	0.11962677923391744	0.1391964606846515	0.10274600138302327	0.16329874326878682	0.13845785836422916	0.1604778858631658
51.25	0.1532881410366281	0.16130818732831845	0.16656274498922738	0.15278535112175928	0.1630841512183691	0.14693110686124286	0.08667761658290644	0.12018539198296987	0.13932058008681333	0.10164287779882894	0.1629978517878944	0.13901898022734166	0.16104253694824314
51.5	0.15126667225144466	0.16095765754849792	0.16721536692884673	0.15279530900434612	0.1649148078108778	0.14691259057100114	0.08653545831213028	0.12021814079997155	0.14105688497889884	0.10189596560246053	0.16195286135111386	0.1394607100519417	0.1586999800880554
51.75	0.15170027519248624	0.16191506531504324	0.16840231158696692	0.15322552638531028	0.16492432236190907	0.14733323310990076	0.0865956287806274	0.11892684854075918	0.14296815122533618	0.10320782547727778	0.16322323547026754	0.14021170312748416	0.16174741205049342
52.0	0.15114634639824756	0.1614034459901371	0.169575981880708	0.1561372181770029	0.1628320135850612	0.1437508074231387	0.0861706788484272	0.11814501508111575	0.14322045363769292	0.10232040235233274	0.16104816321188642	0.14019991699744988	0.16191193326841974
52.25	0.1495337328688992	0.1599762155017495	0.17044818031014575	0.1567955492188131	0.16419612228561725	0.14277895834803556	0.08466353388062152	0.11919588049546745	0.14121274566973607	0.10215896613780427	0.15920577751037016	0.13842600478836198	0.15798510066930402
52.5	0.15120705699845025	0.15844261518611802	0.1720711901780768	0.14719460313721505	0.1626079630918043	0.15076146343453922	0.08481589124656765	0.1211253266137101	0.13864135099253486	0.1021527857886218	0.15871359195546075	0.14091373366661789	0.1567458586418753
52.75	0.15090539830768646	0.1607915920151317	0.16931371423648173	0.1557004881612923	0.16133646613830396	0.14476297181175887	0.08724826757839108	0.11871623712272443	0.13986933860288722	0.10299660679963656	0.16062793390629196	0.13957483648289626	0.1583789781528045
53.0	0.15060800105907696	0.15960767359559874	0.1683649173118341	0.15578926314368086	0.16145793101655495	0.1441931825428732	0.08566660789925211	0.1181351298830877	0.13953868435473418	0.1020126245770332	0.16214013186864148	0.13959346889730975	0.15721086936482292
53.25	0.14905781002693969	0.15789262742310314	0.16978587485447286	0.15657629696771472	0.16135337521810852	0.14750053304251948	0.08612762913633425	0.11980923893163373	0.13827832590649472	0.10027565236990366	0.16098270961877525	0.14109300532997532	0.15643260639011775
53.5	0.14829446433175286	0.1591976808848694	0.17010829013764908	0.15566615928927707	0.1618608914729265	0.14786066050699492	0.0856009088149837	0.12047232243792445	0.13658165415130016	0.1012508501808799	0.15975921337564172	0.14015990504760165	0.1552722100569131
53.75	0.1481771295439533	0.15979152404265848	0.16799956239147293	0.15418439503675396	0.1608382822704729	0.14603195345706804	0.08500631213847712	0.11909469203906747	0.13545412700294546	0.10114968595878067	0.15876163140698785	0.13884904445453292	0.15535913014921351
54.0	0.1508293863612853	0.15889572997349968	0.16880036425616846	0.15471140098933314	0.1612172514810113	0.1455844323292823	0.0867250067802708	0.11976089079649048	0.13490290612795328	0.10170552747840066	0.16001668992103732	0.13751509585670085	0.1566875981169673
54.25	0.15163713202627432	0.15665131933833126	0.1680186374108129	0.14787248834909264	0.16455106428055927	0.1480584436649242	0.0860158927973539	0.1211450840035433	0.13373917771942231	0.10161923855297553	0.1603596812449754	0.13735629442569014	0.1535417141134663
54.5	0.14878507865744192	0.1576701601127514	0.16472191864732216	0.1541980250253097	0.1641863987265851	0.14221670958690186	0.08596874836636627	0.1203953407420136	0.13937502985997932	0.10180130253852256	0.1621220330689457	0.13696663795323813	0.1569697306342351
54.75	0.14859343854002174	0.1569198286266779	0.16513688913950125	0.15341019278035092	0.16061917691774588	0.14274451561978127	0.0858599433639146	0.11995384171724145	0.14022632737467258	0.10188272538094297	0.1631391981358185	0.13809495653028386	0.1576518629240822
55.0	0.14878203750936725	0.15466751371698914	0.16703578118113993	0.15531829770560726	0.15805954523079616	0.1455550075534249	0.0861006729678322	0.120288629772318	0.1385414293429984	0.1033048368475461	0.16296525151502378	0.13799132653248722	0.15702313853800942
55.25	0.1499425279801514	0.15580867453071587	0.16636170454203308	0.15629823918143668	0.1608122071366328	0.14661222012958436	0.08484795081462207	0.12093277974621773	0.1374151287207002	0.10230657555444003	0.1625147380652949	0.13676151018483831	0.1570595142610185
55.5	0.1464563801010016	0.15805877131909746	0.16376151039120435	0.15356631959318512	0.16198210916961767	0.14282472883439204	0.0839540839209307	0.11883315067097812	0.13892744415994313	0.10164707812469144	0.16208646116753184	0.13969028244565565	0.15844497947327665
55.75	0.1482727345478536	0.16088210665894914	0.16427385275188408	0.1535676340150153	0.16244087633081872	0.14164684458462812	0.08362536809885653	0.1197603446423952	0.1372578075324098	0.10329566000195246	0.15931447959524112	0.14055812907442589	0.15453634319767712
56.0	0.1545224886147983	0.16066911282251045	0.16633452511560634	0.14680016249103828	0.16386278334215154	0.14448453243661855	0.08309775837984022	0.11937036983096032	0.13429004898946242	0.1021453561940095	0.15495322288277474	0.140423939424966	0.14857537048860187
56.25	0.1527882797411874	0.15882154316809474	0.16732243852233405	0.1539262739190103	0.16022441768954715	0.13999540326716667	0.08541767944086552	0.1171296004734832	0.135856671674072	0.10213924256740102	0.15794625678159774	0.13985697323713167	0.15345540783536168
56.5	0.15078562047470184	0.1590374089431323	0.16798626377122636	0.15785607748021147	0.1601437586893072	0.142456448176436	0.08453666793073375	0.11841258970243185	0.13298161861590094	0.102466986219026	0.15706966370437855	0.1376529227729299	0.15432920653596305
56.75	0.1512691743380462	0.1575920868501294	0.1674606966986005	0.15857402012819707	0.16140896441723254	0.14389770043292707	0.0854492142611504	0.1179678559893436	0.13551618034143764	0.1028508847998606	0.15921341841572506	0.1386006389594502	0.15311973837876414
57.0	0.15338500543228792	0.15768590941386407	0.16478474520290065	0.15598827166370385	0.1618276386352588	0.14197079687648148	0.08595061890094237	0.11552078517549465	0.13564025177489755	0.1022104270771988	0.16069709502851018	0.13981048131179305	0.1519693401633693
57.25	0.15353749370659528	0.15948529030436065	0.167541250360122	0.14749963058261004	0.1623401849375686	0.14259954412876122	0.08252480319347881	0.11644998633088165	0.13276444577736546	0.10097223665809436	0.15383416996403476	0.1406222583797838	0.14992554035121436
57.5	0.14595062396158365	0.15951119132102262	0.16952195500198206	0.1560938099686633	0.16395755057537026	0.1404889672883751	0.08391425629235169	0.11757132083893256	0.13594694062375798	0.10276939728465796	0.15749448933269258	0.1410680939873982	0.15416631841850106
57.75	0.1446135112555567	0.1577438822656372	0.1674652620506243	0.1562519299459329	0.16546796765135102	0.14541648673188218	0.08478622196141529	0.11840876154563555	0.13631395132487267	0.10316851885126796	0.1600677181361604	0.13990120209846033	0.15442830615742714
58.0	0.14798579727230035	0.1581242217229806	0.1654116881052835	0.15605970742924552	0.16503597669419642	0.14463503982018566	0.08344426200810404	0.12050689938798682	0.1400026636357899	0.1024991969795162	0.15959793465095073	0.14238597569967748	0.15583838930047408
58.25	0.14828877430338147	0.15820456346014658	0.1649548241387795	0.155255705540708	0.16228780317522806	0.14218470551782136	0.08263833304996412	0.1185380878728967	0.13886267039571404	0.10235300524146157	0.1585485786348947	0.14205567359706095	0.1547250664463511
58.5	0.14660220871276275	0.1582541561523622	0.1642611694183978	0.15406037294847436	0.15999609010841645	0.14144582228660255	0.08306034437371769	0.11792884552631787	0.1349159836528376	0.10304887289606822	0.1581970172466971	0.13821762752124056	0.1521208870215873
58.75	0.14834121825560928	0.1589926197322722	0.16408728764347102	0.15603880421062527	0.16303522702470055	0.13959988148842442	0.08525300409193863	0.1189367702544624	0.13469489894147954	0.10570178739860914	0.16176047098839902	0.13888377223039736	0.15485164236756455
59.0	0.1526988009967854	0.15677862200565088	0.16564037985706204	0.15214030610341148	0.1643346068070802	0.14282280976477393	0.08395483038754638	0.117924500490262	0.13000485873801101	0.10340694149830526	0.15554551458004404	0.13940103343856333	0.1518126200093478
59.25	0.148850700539867	0.1568290369901861	0.1660369608216662	0.1581116463214226	0.16476861120193373	0.14321126749031945	0.08452187423758882	0.1188293278329516	0.13100093821829986	0.10360461774477478	0.15730514920192035	0.13963234158262788	0.1540905888775085
59.5	0.14929884146890546	0.15768202770353945	0.16663644256189786	0.15474232929888235	0.1657631134619662	0.14150005988667658	0.08396504902190981	0.11896739300387395	0.13295562749411216	0.10544719903402636	0.1593620422813224	0.13733705772804736	0.1523208922668942
59.75	0.15126796395246392	0.15977571253952785	0.16325816225734904	0.14849634486163346	0.1632313507356827	0.13674577068745258	0.08238578470204047	0.11824607284104972	0.13406709480830187	0.10416547007727893	0.1542727518058727	0.13520957491067082	0.15017120874990608
60.0	0.15127196855014885	0.15818334861805508	0.1633489882392298	0.15054611048855468	0.16464302570747769	0.1396690486916399	0.08377639600030944	0.11833584180227585	0.13285135866623632	0.1045995233394018	0.1566117209261853	0.13767269028094772	0.15240562377518954
60.25	0.14698779034671905	0.15599745461596878	0.16526676193405096	0.15448535552995868	0.16740971029373986	0.1405262254205394	0.08339443073063657	0.11856954827813974	0.13205466981862565	0.10382478642068624	0.15919209037742862	0.13739746330055674	0.1494853570551261
60.5	0.14769912763102613	0.1573773197959298	0.16490998831706205	0.156015902358916	0.16848451424549746	0.14233115482684058	0.08407628029524701	0.12002105437763368	0.13203822109567287	0.10458839329450544	0.16024802496085264	0.13693042212401887	0.15023712563810165
60.75	0.1527958712990734	0.15688336838563566	0.16915741170149567	0.15109097364679247	0.16577722123900893	0.14612509518227298	0.08322157166624743	0.11979668757202153	0.12851767305794656	0.10531657218558536	0.157544377581625	0.13623040582485105	0.14946278176411087
61.0	0.1487949262755891	0.1580512252427443	0.16834592873135762	0.15104920681320766	0.15942095961003708	0.13951619374649266	0.08309462085404996	0.11991025401101295	0.12964041050165515	0.10331323926667736	0.15479448369153234	0.1360037633022204	0.1520098250581145
61.25	0.14986760906914234	0.15966427325787505	0.16785669030070216	0.1519237621046202	0.1613898412584751	0.1401109001971755	0.0842210283460735	0.12163946303553	0.13182008499146888	0.1033663541830714	0.15701433651199578	0.13781629913116442	0.15325271955114378
61.5	0.15005892371746515	0.15796903218833694	0.1657127411747829	0.15467149038569966	0.1621323606158288	0.1412569531288679	0.08400335797023842	0.12141838540440025	0.1325230120699773	0.1040369394906172	0.15842218750816436	0.13900378021291904	0.15184224991734244
61.75	0.15243267096258456	0.15746410605946431	0.16351845135141022	0.15584539638506725	0.16296207391965678	0.14232174940397727	0.08355323518559685	0.12046557634255645	0.13039773936211901	0.1047232563668348	0.15730330793312552	0.13796652219552918	0.15196496539357418
62.0	0.15426405091340892	0.1565487475644235	0.16485916844664236	0.15064474912393533	0.16400394179186353	0.14396767173650607	0.08295542037089734	0.11889163385653015	0.12929080846161126	0.10431866423766158	0.15720763119599826	0.1366551129626734	0.1482211951586705
62.25	0.146691758932787	0.15711917188356248	0.16915597392318332	0.15342933744866968	0.16399807767549632	0.1396365302287653	0.08376286528110008	0.1191502939071184	0.13202313999649345	0.10282009851457996	0.15862843984875774	0.1353066420650753	0.14945380732994587
62.5	0.14619592911610327	0.15752730506027154	0.16880853463797288	0.15466921386051294	0.1661032490750194	0.140085801326513	0.08435172252724295	0.1203501651911969	0.1325186238850296	0.10244957346722412	0.15749936576790452	0.13382425917752105	0.14946438576930138
62.75	0.14666016852604385	0.1567553570297787	0.1661094636734873	0.15285202529191866	0.16487367318206328	0.14163818029734654	0.0830434960170971	0.11920955046613348	0.13066069547492046	0.10374454021289573	0.15665269325751324	0.13365376534114082	0.14872374328709742
63.0	0.1466209152406015	0.15885278889348384	0.166463639983018	0.15281089051972896	0.1668622366895248	0.14120092642009122	0.08351515159774338	0.11899268059004145	0.12837059141217744	0.10456251349924346	0.15879903668411116	0.13468588704887868	0.15144675568683766
63.25	0.1451335268970216	0.1597255890795455	0.1659649328482866	0.14997200584371154	0.16224161802222306	0.13885341880985186	0.08519891297041883	0.11882737343335152	0.13018651936831646	0.10413261174175477	0.15700196391020205	0.13721884754496874	0.1507868661288592
63.5	0.14447431516120665	0.15768735822165209	0.16520006499921594	0.15107247659931985	0.1608384069136038	0.13871967040635425	0.08417790989726104	0.11854876785145747	0.13385013545163138	0.10384653799351297	0.15512616453507475	0.1379783758991416	0.14930208617860322
63.75	0.14550004863608065	0.15449379344822908	0.16172096336095335	0.15108383255848515	0.1618380885121101	0.14338827155798214	0.0846052126875067	0.11895712772830115	0.13178018860669566	0.10321533938049343	0.15617690150145094	0.13537767608800175	0.14943565296246555
64.0	0.14445647677645534	0.15561878155745684	0.1605873619799825	0.1515354896164951	0.15887265615677287	0.1402907690446424	0.0854775434976498	0.11982668227326905	0.12878180875371995	0.10326772691727233	0.15672990427310582	0.1357796854936982	0.1490039373841658
64.25	0.14462767068680527	0.15669136074795392	0.1625334543894445	0.15205840043383814	0.16118289021752386	0.13917884193597835	0.0852953959450115	0.1203634082376836	0.1285644671306833	0.10306207667424903	0.15702661096642995	0.1366427020883086	0.15111269423552756
64.5	0.14482611061658274	0.15648666880757658	0.16304545617225946	0.1532504237848342	0.16159487333534514	0.14140663525632693	0.08541673420851724	0.12004048078400212	0.13061268100885653	0.10289317080145174	0.1583782339239937	0.13598077573709874	0.15370680694753622
64.75	0.1450237765941882	0.15526935169030462	0.1632303992096506	0.15418170699445388	0.16154175200537305	0.14120611184545892	0.08557843514683203	0.12038886374880735	0.13027980586745913	0.10428714014104516	0.15828239351965442	0.13663758295076106	0.15225363349741478
65.0	0.14142628490817252	0.15498355017775228	0.1632147366813903	0.1545652958839172	0.16093884115610618	0.13868780333579248	0.08643401981098656	0.12102944910777776	0.12699630954555433	0.10375992376824657	0.15452018519718966	0.13688242036083895	0.1498999549440879
65.25	0.14347852982838974	0.1578841003174574	0.16489220719807576	0.1550752448514357	0.16264276166892835	0.1414838097937947	0.08629934397941194	0.12184888210962742	0.12687147140414545	0.10370570974307082	0.15490781153884933	0.13650443564229406	0.14650734542181776
65.5	0.14709136786610952	0.1580902889562737	0.16593687892407472	0.1535619663712543	0.1651749009899048	0.1463264960271007	0.08640686261608517	0.1215751922126541	0.12713187736529466	0.10542320676818476	0.15718330905119698	0.13691117259022362	0.1449270502533839
65.75	0.14519763033810934	0.1579748081119895	0.16311590930998385	0.15194225481512336	0.16209001798478725	0.1393413397632492	0.08635075474994121	0.12235478683668362	0.1262817307946862	0.10305632416236207	0.15362066454926712	0.13514947819087805	0.14613862234921748
66.0	0.14348610385244975	0.15734835627591154	0.1664115314545132	0.1527424200322014	0.1613207964716383	0.14060405565872422	0.0863208459326185	0.12138085566784633	0.12530820726287914	0.1039780458644317	0.15529347225105264	0.13345738729601128	0.14735990717102534
66.25	0.14232889356614686	0.1544444043376619	0.16446491751138062	0.1549086496376119	0.160258775386256	0.14257977052544316	0.08609300132464567	0.11964239176105987	0.12616533412322106	0.10629938611142843	0.1571297289777328	0.13330075064674934	0.145934174939531
66.5	0.14460595156925865	0.152970696710017	0.16269806863546046	0.1536059321807769	0.1610450536090174	0.14245037343114836	0.08615128711506131	0.12075224453813628	0.12649714150733155	0.10510157951499988	0.15564031629238131	0.13258666454352536	0.1468735196819913
66.75	0.14313001999015734	0.15172105346875867	0.16569309225728682	0.1530515080860543	0.16072913828959734	0.1441501168345758	0.08608620430875259	0.12116265337422424	0.1286237618316278	0.10445909107278976	0.15640288180370646	0.13367835787147966	0.14971164161692802
67.0	0.14426067099182438	0.15513119065386174	0.16346132849126435	0.1534834134792037	0.1602734584034743	0.14077019862116674	0.08650257667832179	0.12191707578562212	0.12938843211733714	0.1050675271135891	0.15256046454554992	0.13647160279419804	0.14758265532777934
67.25	0.14829615850455918	0.15681374603138099	0.160837564894204	0.15389700959320646	0.16314495689586453	0.14280183241746075	0.08691643161309856	0.12280709085628115	0.1277701512774772	0.10612469583374083	0.15250724159847162	0.1353329011276691	0.14790410688443975
67.5	0.14474627531521697	0.15604816553030298	0.16168977947786284	0.15560776619954444	0.16273690371228627	0.14215682816091713	0.08628424026103962	0.12303449845275265	0.12859724930502786	0.10478074186609672	0.1546921379058755	0.1362930975670751	0.14708598878902734
67.75	0.14027024782047326	0.1562022425740072	0.166102505595925	0.1523769902763884	0.16083162483186544	0.14195204406121725	0.0859387793494576	0.12219377397850804	0.12818594366798292	0.10358556840908316	0.15229829527243932	0.13597419950701548	0.14706457465557435
68.0	0.13809952599613684	0.15636888858340198	0.16416922289679695	0.14967127116852924	0.1614826284118842	0.14158996417331304	0.08715187289384094	0.12197783664392944	0.12927530719884314	0.10312937482529208	0.1524186135504756	0.1352476064735139	0.1500884086483533
68.25	0.14035432846831472	0.15678965796183858	0.1639917725448782	0.15008571854253933	0.16333999545512745	0.1407447113584256	0.08872929112531988	0.12292445264972812	0.1303291795356478	0.10270201472805177	0.15345068829816005	0.13529093603091538	0.1476253072412836
68.5	0.14375507563210926	0.1570920378367606	0.16702379303337764	0.14988897626533146	0.16325935761399055	0.145965708919435	0.08769803163439176	0.12170201889417187	0.1289600030035988	0.10437976700142176	0.15257347960033713	0.1344448385952803	0.14330404959449305
68.75	0.14171607873321254	0.15634860725596758	0.16510714901191126	0.1504660572472112	0.16184562022854898	0.14343833419788285	0.08764172476803091	0.12074695321314248	0.12935836365758585	0.10610091165563824	0.15086327013330464	0.14015574038489678	0.14360954947239893
69.0	0.1397026433838967	0.15352545903486553	0.1671811240074845	0.15043024703153002	0.16019363609212248	0.14207449937734365	0.08741014734415208	0.12283746439685805	0.1295238637146473	0.1046765585661366	0.15045201635973812	0.1390928141396955	0.14424582913160355
69.25	0.1382579614325683	0.15394507915481198	0.16323733294609807	0.1526029746142032	0.15891041756965604	0.14186432535349386	0.08754093336196986	0.12491528518700926	0.1274154390835265	0.10283976677765223	0.15254442172116225	0.13965651121369027	0.14292863043768847
69.5	0.139234691260944	0.15443383695147042	0.16226356082481	0.15102279894350434	0.15829294710456904	0.140453962631185	0.08654862496112907	0.12618586451021968	0.12679439862389905	0.10153988976960372	0.15273075223407845	0.1391967784268364	0.14305195185832928
69.75	0.14081716954256324	0.15493057123516865	0.16613252461595854	0.1523952757183177	0.1592205396582201	0.14109268125196053	0.08650750817184097	0.12491392130903085	0.12556317545947454	0.10295896996422853	0.15173937581210012	0.13447423195270186	0.1453601392514528
70.0	0.1402874801759348	0.15695061560905366	0.16839480862437547	0.1536361034078302	0.1592088247358364	0.1416508512185611	0.08822493606685222	0.12417029176960327	0.12708085375525988	0.10393132341606794	0.14984254204955252	0.13489190784532076	0.1444360510166262
70.25	0.14221773747800645	0.15540954711698007	0.1700595225884162	0.15085970121866613	0.1586825357891814	0.14434070011476272	0.08761278410207718	0.12471307970330905	0.1300621925584228	0.10276552320069816	0.14811435171157594	0.13405943839507584	0.14135893490040513
70.5	0.14204304365369785	0.15529857550485435	0.16655119228927134	0.15126714833153732	0.1596219529602299	0.14001516388248236	0.08904938250526624	0.12352394887090555	0.13140448315533104	0.10394086832054966	0.14767388508408122	0.13604405517221754	0.14013162460204126
70.75	0.13932479631900793	0.15645255520485146	0.1678970912717653	0.15103684213793964	0.15927972859463901	0.138887034056098	0.0889112119726965	0.122571352700988	0.1305494766433304	0.10314566789318408	0.14741022823817795	0.13642348967786785	0.13861596513988395
71.0	0.13984939029724336	0.15591549315820286	0.16812678682607365	0.14960532583603012	0.1571327468848262	0.14388265513767715	0.08807759909395561	0.1216104474599481	0.128213435353415	0.1016206042437812	0.14878605031964987	0.13516128114176582	0.14105318932786487
71.25	0.14167793246490135	0.15387304678365252	0.16854140742294926	0.1521029486287119	0.1557705815652811	0.143118242158554	0.08670419948762216	0.12158367635426315	0.12747478862852116	0.10315802187194972	0.14894948547930562	0.13545640940505413	0.14367352873100814
71.5	0.13818233318032774	0.15399135022363816	0.16984987436383686	0.15206793680639116	0.15637488635156302	0.14503230862856684	0.08656425014889693	0.12248745022559553	0.12651369633229154	0.10344483500108767	0.1467132662861636	0.13540721456159185	0.14115186757264694
71.75	0.1374095095282916	0.15816392762187745	0.1716342403318455	0.14893416957035788	0.1572674799027348	0.14173467820328606	0.08966949384337798	0.12339543989308133	0.12854211335860766	0.10345505297241883	0.1466116562888112	0.13622109678918895	0.1379342729706802
72.0	0.13786204257960513	0.15894145135789767	0.17072971101201193	0.14914827868129474	0.1587281130244828	0.1400187098432586	0.08909890539320263	0.12404071069368387	0.12989049737814615	0.10302722758630076	0.14734053550421866	0.1381623536614505	0.1367859221498101
72.25	0.13711493646392675	0.15504933532838566	0.16789249345216126	0.15243699003280095	0.15969612171188724	0.14499883440031922	0.08856284966018009	0.12308207374541245	0.1260545509170933	0.103693555987175	0.14631670677765155	0.13751326498830269	0.14075276795947886
72.5	0.13876069651601056	0.15380461671752016	0.16830374046713256	0.1528389080097224	0.15876230301239178	0.14313514018283074	0.0901562742752329	0.12428841327354767	0.12329269616713212	0.1035987750463662	0.145165282869295	0.13476407272219013	0.14241110911738175
72.75	0.13849357213661853	0.15460739590568948	0.16522357422466766	0.14895416678172424	0.1576648378938234	0.14013614952598888	0.08927807033771391	0.12685419062325373	0.12687739305951695	0.10395033032690998	0.14467307149183264	0.13194943900172038	0.14055806989905634
73.0	0.13827189252452898	0.15478748917236992	0.16700523617365973	0.15116004637469188	0.15695978277674805	0.14596266793691962	0.08924845708218276	0.1256262900481334	0.1254699322533263	0.10632002309318513	0.14605018423418945	0.1319760449861308	0.14034378197834382
73.25	0.1389788428631637	0.15641725302192389	0.16825907374260612	0.15489806563455366	0.15818418690877953	0.1482418437694268	0.09035459045644843	0.12358447499778848	0.12412233259439864	0.10352537723181768	0.14662200928805433	0.1357175414229397	0.136417711835359
73.5	0.14022054213038807	0.15454629942093728	0.16304390486190434	0.15303577315147	0.15853061630630313	0.1408320375381195	0.09100486652053394	0.12350777600875845	0.1266515292586604	0.1021106800632926	0.1461658694644393	0.13936122717230004	0.13564486296871436
73.75	0.14070541002832088	0.15448012335565128	0.16485786724682575	0.15159931827536507	0.15512259201298842	0.1401277835522621	0.09082836537526118	0.12239728605676042	0.12679459012097322	0.10275525492568977	0.14449806205581234	0.13698364708412564	0.13701510783452173
74.0	0.14097351726773136	0.1578825688915785	0.16508837977045676	0.14867037267197927	0.15370253816599427	0.13931694118373916	0.09029550144512273	0.12298414213315795	0.1258052244070505	0.10363313410320073	0.14345862543876148	0.13803154709668444	0.1359288621513827
74.25	0.13932868046542796	0.15542796899211067	0.16711809953946888	0.1505833104105234	0.1555316568238374	0.1423610820655793	0.09037213812478956	0.12426488750036023	0.12543638674527502	0.10350641445471484	0.14357805202851995	0.14117842495711547	0.13587939545522942
74.5	0.1378082721721031	0.15337697457480576	0.16723228715538668	0.14978779984355645	0.15757826098374822	0.14278572616119553	0.08907738413173329	0.12380391860011655	0.12580242219928695	0.10253596641459234	0.14311889488897744	0.13891794734279064	0.13636437491644915
74.75	0.13995664298415264	0.15793094193198745	0.16706025004387698	0.14906797231227378	0.1590971001541041	0.14348324638357754	0.0906819895154489	0.12493559552133285	0.12688933139135056	0.1041212714496877	0.14445334534704254	0.13879139224004058	0.1360691455219997
75.0	0.1368073482064714	0.15619612897108695	0.16982935730350238	0.15305106068354232	0.15812132302280416	0.14861485176189226	0.09161515391783774	0.1264989851293059	0.12998015221654466	0.10267664815363484	0.14353986251810105	0.14037161073461074	0.13359331376059996
75.25	0.13609136386498993	0.15445561943892566	0.16310647166749706	0.1505408907463695	0.15657254796061193	0.13781156432289512	0.090890148536895	0.12547912036501038	0.12751091900629924	0.10276030793389368	0.1436686570638478	0.14059218046796407	0.13417339219143468
75.5	0.13584589636904884	0.15825590399839598	0.1636435089359628	0.14966392886418126	0.1562587506164237	0.13680629249601392	0.09135498689551193	0.1226732256951014	0.12691782342656768	0.10245963545579756	0.14479429203342106	0.13894020086347578	0.13414861140914613
75.75	0.1378453464321772	0.1572952799370951	0.16702440939452126	0.14879226146584007	0.15584360292516908	0.14244319386689513	0.08987760600086261	0.12254270406909748	0.12881001212697762	0.10233858722227564	0.14102734287455604	0.1380216839235137	0.13253852089034174
76.0	0.1408701455185383	0.15692692435812894	0.16927200511021287	0.1503175554633054	0.15773957759641782	0.14147962459485974	0.08982941508507054	0.12347112083705827	0.12634990043419533	0.103501861161635	0.13896839266393074	0.14038006370996375	0.13090702141059102
76.25	0.13819197394059035	0.1566536988952568	0.17081943228128327	0.15158787529098533	0.15813903689064207	0.14544662717469325	0.09031318124802523	0.12302115013102062	0.12614210134949738	0.1014803487523227	0.14086215704002827	0.1411519801261283	0.12960045633664674
76.5	0.13804463484467888	0.1553640855947993	0.16267159702753367	0.1489933441478463	0.15625402009081982	0.1462840623775718	0.0911688173963904	0.12398025359530225	0.1259952867123742	0.10312960565641688	0.1419445771662917	0.1413759627072525	0.12985665938746416
76.75	0.13616397954786366	0.15733282605219706	0.16381429351675744	0.15012777660302426	0.1535057554946198	0.14742285424739812	0.0914973153082869	0.12407490034600945	0.12560563946915798	0.10445268441862504	0.14029746414504307	0.1412867812752666	0.1287677553931459
77.0	0.13868609486237268	0.1586015691875581	0.16461156150847275	0.15306363212223775	0.15130876969081702	0.1452486462067486	0.09034965598358867	0.12436722574069745	0.1244139505945034	0.10419216907164557	0.13682698683892466	0.13958416431324447	0.13104810090836622
77.25	0.14127655342056658	0.15706011990503305	0.16527998087782655	0.15287795185546565	0.1526545041639804	0.143678014309522	0.09068713439455288	0.12425327230959367	0.12442603614485985	0.1049084279188254	0.13904281471979282	0.13852104591541525	0.13026770900466428
77.5	0.13810671332824334	0.15376368382444994	0.16647979937415944	0.15115545149725518	0.15286917966916813	0.14294558493452114	0.0908231365120816	0.1249640205836631	0.12803110397358727	0.1032852062254162	0.14006295240520292	0.13951368514011867	0.12969833668075315
77.75	0.13772118186686289	0.15328550949541234	0.16639555302198042	0.1505425880640327	0.15232262735949811	0.14525920977739876	0.0912712344796488	0.12662289759278753	0.1258493681594827	0.10306834638833967	0.14107080557919968	0.14274849295084127	0.1297086684336492
78.0	0.13653585531774035	0.15592857176623862	0.1729600681273715	0.15137360772318115	0.14949735569130845	0.15549645950238805	0.09177728560959524	0.12610079793186252	0.12519216300084585	0.10390548911004838	0.14142874197629612	0.14248129434934834	0.1289293986800556
78.25	0.13784302230157122	0.15858805745258672	0.1630053244278132	0.1537574271607262	0.15354422903457424	0.15134718684561266	0.09005201607542028	0.1271525905403266	0.12794540995841958	0.10368874748073101	0.1380573873044186	0.13761945366821746	0.13382009341821388
78.5	0.13930714069738576	0.15942404847205255	0.1619026637168522	0.1523731385072559	0.1546655200472039	0.14706827044953796	0.09080379001099402	0.1269156447158428	0.12705869388511468	0.102736700324828	0.13771629572868282	0.13600418496292174	0.13372076414764333
78.75	0.1379661395539769	0.15674866672765758	0.16568809767755446	0.1504676180628452	0.1510904725643333	0.1424537791682646	0.09096332246097023	0.12595979700778756	0.12329687427055845	0.10363835087952307	0.13772286561158933	0.13784060907107645	0.1288195273694462
79.0	0.1380938626180457	0.1546407467817454	0.1660425368448234	0.14994495526033014	0.15281731239146365	0.14163291170382622	0.09163151146386456	0.12688133216619188	0.12514905714957114	0.10310015393061683	0.1389264655602455	0.13837398467343073	0.12899506576127434
79.25	0.14252286976520365	0.15460617936128482	0.16490926949995252	0.1505404528921168	0.15388580055099713	0.14090684247437246	0.09304635302050572	0.12576497705590153	0.1279449969605282	0.0999441947771165	0.13959178233627026	0.1384438600788267	0.1309509936042383
79.5	0.14536355753467808	0.1528768080963339	0.1628585266637781	0.15285693721555402	0.15363735582279586	0.14596065702840108	0.09123751692403063	0.12602646464315936	0.12735651916223034	0.10027027297065576	0.1384245111791498	0.14043976973218575	0.1303060026539541
79.75	0.1429552771647211	0.15111307005771846	0.17088228121899096	0.15601980846501098	0.15222973944997426	0.1481346050277734	0.09013876421539743	0.12787144468789882	0.12801612122142172	0.10179165827439617	0.14047867365399178	0.14016442899785012	0.13047606117583446
80.0	0.14349675643066714	0.15341247085044787	0.1655976619637901	0.1552894197397261	0.15280600128024452	0.14192342327556656	0.09031459845400706	0.12825282366327112	0.12797864781806464	0.10364252463316018	0.13892994251421814	0.1394941453473817	0.12913260662549764
80.25	0.14148075165908414	0.1563236349179316	0.16212956980987206	0.15459770507183698	0.15282269190785264	0.14458820282257884	0.09107164965667816	0.12645450287794335	0.12878594407326588	0.10382842847176	0.1370482462021308	0.1413367763739941	0.12789429233070046
80.5	0.14168404467470333	0.1565869266391366	0.1634538158652418	0.15583844313555778	0.1529806947741267	0.1447726403540526	0.09075306995946353	0.12689226308472107	0.1283835182632273	0.1033027517671673	0.13785075472508124	0.13998161965129935	0.1309660105942927
80.75	0.14371295495502706	0.15567215292255426	0.1640921219618861	0.15651270547670593	0.15397066369417922	0.14253638282241304	0.0910465510067819	0.1284353138236028	0.12555727908206882	0.10339469809186363	0.13461622935037482	0.13687733598845114	0.13207161866956016
81.0	0.140160705215693	0.15366733438945748	0.16396485704483948	0.15532318616289592	0.15382872935008912	0.1383092602728205	0.09248737550964564	0.1284135078779924	0.12447230639450753	0.10390779057189116	0.13469275929767793	0.13968195652072685	0.13466975505124193
81.25	0.13913639251381354	0.1527084137095162	0.1660795767083025	0.1551219623038991	0.1524381199973486	0.1419039204301542	0.09216126908592104	0.12659011461221964	0.12700179318774915	0.10362246397889777	0.13493837517901472	0.13975449236570006	0.13529875816961492
81.5	0.13654156827927855	0.15391318024470202	0.17637611114585391	0.15416926429968028	0.15054814186123194	0.14939631194809316	0.09182226519628776	0.12447095193423738	0.1263657939768576	0.10328923624370896	0.1368226853473344	0.1343696797617011	0.13031078731964302
81.75	0.13890177253879418	0.15211356357599656	0.16519850039165274	0.14780216031160612	0.1528331111656409	0.14549522366873888	0.09093138404620864	0.1263189030430706	0.12641526612276455	0.104121556416065	0.1379442469094584	0.1390537636193831	0.12928359065580014
82.0	0.1387191201169204	0.14974901200572913	0.16217854932167225	0.1474577663640734	0.15439119907707793	0.14654413981605938	0.08943460476916906	0.1286321901957922	0.1282437526486267	0.10427429118081308	0.13408806815284713	0.14160957111855169	0.13074327493947072
82.25	0.13739844581160576	0.1513278411533411	0.15923222503235934	0.1560189394696817	0.1538117075656816	0.15185665852295244	0.09113005061492438	0.1298251133543355	0.1279586177196611	0.10404363589447012	0.13302024500680873	0.14121661822545284	0.13265073957636386
82.5	0.13922037278862084	0.1515621183246531	0.16047093606844476	0.15692380469682096	0.14973922150659985	0.14977344256837066	0.09161686966529316	0.12912546644830658	0.1259204500186998	0.10429009025541604	0.136322963612176	0.13830118116597792	0.13280800135617493
82.75	0.13744385410074966	0.15138887844619656	0.17000964332900062	0.15375593290921089	0.14902039522514066	0.1492204388189434	0.09112102533212836	0.1277768549386146	0.12744080069202104	0.1026138174526514	0.13806925769533254	0.13689688100444414	0.12865407495401654
83.0	0.13940884471668566	0.15307754619305333	0.16013628393286355	0.15462428071099646	0.14994457382072607	0.1462466019371271	0.09089395538380644	0.12768830148829158	0.1293085056811033	0.10188821959235367	0.13623388031686934	0.13727410373351467	0.12638939707352176
83.25	0.13989236367416968	0.1537707826659785	0.15943212408354018	0.1542192342916065	0.14939745283414946	0.14465560327495833	0.09079229720824623	0.12759109133162946	0.1271138568411524	0.10377718698138427	0.13662018120833858	0.13957102607984814	0.1310090490248816
83.5	0.14172400552242995	0.15270819154427526	0.16200740063131086	0.15089694620550814	0.1508129422729867	0.14421852151656225	0.09122405492637754	0.12800152103251192	0.1267963012974837	0.10396781239482623	0.13705250375418435	0.1421970985085141	0.1338168339232407
83.75	0.14118873087972852	0.15104086216126889	0.16180326699733902	0.14910537178738734	0.15090736240148886	0.14552200040955265	0.0913700096875259	0.12689907047329224	0.1286973053848168	0.1028409751959741	0.1365584149227991	0.13977737607096707	0.1310634143159043
84.0	0.14033215199534255	0.14895998308327346	0.16063278759773272	0.15326388396937307	0.1523405159802253	0.1490509809466097	0.09212810130607264	0.12737627285094685	0.1273475220276932	0.1032797433277217	0.13596568772895656	0.14267048100663554	0.13140975533823232
84.25	0.13937273652647786	0.15070484419874464	0.16178805161800586	0.1532782876465846	0.1523573310115326	0.14978860655203305	0.09278639871519798	0.12996106955669953	0.12394013497891905	0.10317954524117848	0.13422553646482616	0.14042723601193155	0.13189563225653336
84.5	0.1355389341056496	0.15074093336139965	0.1708829846781039	0.14543879413021785	0.15069577474854468	0.15765797279444813	0.0920259043572143	0.12889698694065346	0.12530200399271013	0.10118699268524277	0.13337755452539032	0.1368542743650557	0.13141584777742454
84.75	0.14067806151047116	0.15082089798307532	0.16463689106231544	0.14618947279900965	0.14775455881068256	0.15555017205858426	0.0908394077439806	0.13063142829568505	0.127930142819943	0.10408628575806796	0.13531752802787267	0.14066106457082295	0.1333449302871347
85.0	0.1406093081763416	0.14978227930716828	0.16320732451255346	0.14749909069973813	0.15010107835729095	0.15236436510826173	0.09142810693392428	0.13099337285329465	0.1263376051063413	0.106067671800693	0.13688634323878546	0.1382129953362738	0.13183946436575528
85.25	0.14176507086922796	0.14822860202202134	0.1609316328365879	0.14627237617803301	0.15263428230618134	0.1545389051642707	0.09266479518779368	0.13043222838636262	0.1238994734080326	0.10536051480441537	0.1343882051237557	0.1395990530509363	0.1330610180668396
85.5	0.14143473357887248	0.1511528605004343	0.16027787692142034	0.14710382828164986	0.14918590724272615	0.14493136765184833	0.092109864770963	0.13167223241406587	0.1235787976839262	0.10487606702164956	0.13225438704228154	0.14141180123794048	0.13257660340194807
85.75	0.13881247807195266	0.14825122089599765	0.1588850009354175	0.14688901352098724	0.14973475372520134	0.14598934689241716	0.09037305123495418	0.13041314406538046	0.1243995001330698	0.1042213034630047	0.13410251399978534	0.13941612256658487	0.1307117700579326
86.0	0.14230506793843525	0.14848116200327405	0.1605112649285418	0.14682096738977812	0.1506817938273297	0.15173629339567746	0.0903498887570874	0.12981448748420227	0.12211089662122344	0.10401471029654792	0.13404291371846808	0.13915789550073834	0.13154374693286214
86.25	0.13634695734348262	0.14905168196738705	0.16863398763508514	0.14833159547719976	0.15105923218528347	0.14664330346276952	0.09136477070166336	0.12893024574919196	0.12121072986822826	0.10217975492192037	0.13135287374784047	0.13523158163132526	0.13171262659308589
86.5	0.1425013973439628	0.14871939955872013	0.15816578077385185	0.1484657934735956	0.1509578423964633	0.14867793777356195	0.09179424448188578	0.12781127748324114	0.12628538651900284	0.1043803986719471	0.1327567523069465	0.14051686467769334	0.1324599887743928
86.75	0.14718694410084032	0.15031818633786762	0.1562845783422694	0.15133975591614499	0.149847691829802	0.14388325314131326	0.0904707642776648	0.12675201926601767	0.12882248329956245	0.10329250592106157	0.13409030823955925	0.1422874371700592	0.130119953515924
87.0	0.14135124884341238	0.14838119733225866	0.15516253925499265	0.15376057764755868	0.15033808687886746	0.14313964971275728	0.09041427011304144	0.12528247336848938	0.12663062304178338	0.10038520647791263	0.13404429445291968	0.1421542659721948	0.13147847524453246
87.25	0.14072932887292014	0.14875933703885547	0.15858171292132506	0.15021764885751884	0.1484791293098786	0.15179150314252088	0.0935101823399966	0.12628755433163227	0.12724910116512514	0.10075306420397044	0.13411049877338527	0.13896912477178686	0.13236449318565702
87.5	0.13783157097906987	0.14916340631424765	0.17297123145222498	0.14720228358198356	0.14831133050676767	0.1544784027449619	0.09326327834346493	0.12714227034681505	0.1277069873149479	0.09994298848681968	0.13235579565105854	0.13157479876477288	0.12787970263644213
87.75	0.14200037817646044	0.1497494894593644	0.16090977429006909	0.14968975738135068	0.14799366265301414	0.15130321407852493	0.09167604198252303	0.12754574144812467	0.12593562305495454	0.10155033855600937	0.13126738994574078	0.1353980711462644	0.1322347566519377
88.0	0.14010670053907676	0.14687469761032176	0.16044712303625128	0.15029881616519564	0.14849262471714286	0.1368978985687723	0.0925061415929492	0.12738029473405751	0.12631881200287567	0.10241320408877706	0.1329537085867636	0.13663712599967326	0.13314813002423292
88.25	0.13878914892401562	0.14351908514603634	0.15825704331983054	0.14728863759007865	0.14912252304496454	0.1335966581516068	0.09297733773471814	0.1266755118635718	0.12627374966841068	0.10312731390184088	0.13516971946291362	0.13765127248426967	0.1287861203713046
88.5	0.1379739004211131	0.14725305348959955	0.15891158409907025	0.1480893410683362	0.14837498554686454	0.14666519306779593	0.0929571471714682	0.12788152634596428	0.12843551964007335	0.103474879310066	0.13470381566467418	0.1391673670453378	0.12928595556094902
88.75	0.14094554468236806	0.1462630777005519	0.16101547596666538	0.1435550696423216	0.15018053640537024	0.15319980459208601	0.09247183520369158	0.12735928726443155	0.12692708071554587	0.10025767210523744	0.1331913704343146	0.1388037025858361	0.13114676500076444
89.0	0.14671227439796328	0.14902773753067905	0.15989614133660654	0.14231831431645825	0.14969368099608835	0.15732359876659208	0.0939812350818754	0.12694629568751056	0.12824935786688654	0.10092543761720732	0.1334160046413562	0.13594301842099496	0.12927022681029626
89.25	0.14080756319812662	0.1484996753493057	0.17123046743396908	0.14636347452843346	0.15042085045970988	0.15977999873603446	0.09407469035590718	0.12607936495404615	0.13025022363040306	0.1030118340549144	0.13303333238439585	0.13465475620556053	0.1257242844264354
89.5	0.14288992965446332	0.14445397054853487	0.1609684226237905	0.14533774000603047	0.1529243108238479	0.15513003814482235	0.09181822951957556	0.12601587645758722	0.12659329065216762	0.10322663782732812	0.13193305767258798	0.1394698102006703	0.1295997630350377
89.75	0.14389634756820868	0.14764991004045086	0.15930943881395626	0.14714986086083534	0.15262643251069574	0.14933278107109052	0.0915681093049764	0.1274358281894132	0.1273223789284984	0.10322917175838094	0.1335948846391104	0.1391288363048899	0.13022770112193582
90.0	0.13883107539686826	0.14662989038557014	0.15571445365871867	0.14839282210134488	0.15186781174535738	0.14963087320546725	0.09298022651279846	0.1270336340592329	0.13130953158459854	0.10392512454230174	0.13678958371456484	0.13710699688308206	0.1276114839973282
90.25	0.13950312447155852	0.14607846667366364	0.15609200986895305	0.14776444967835867	0.14897192273369378	0.1495054810747322	0.09218187670955807	0.1281597981487153	0.13174307905953578	0.10251898022031078	0.13654062407504247	0.13450776638430392	0.1279228674907164
90.5	0.13738704078439656	0.1457671416463877	0.15923464259332987	0.1469997453609999	0.14773006544311934	0.1489305446566878	0.091795090618608	0.12598635083900184	0.13073924377364193	0.09898377426242014	0.13504835869395612	0.13360975959155022	0.1320396566672005
90.75	0.13718955403716332	0.14473665699608193	0.16177227170779335	0.1461253726955293	0.14816351288129329	0.14784061997683542	0.09166086877695533	0.12669693509386495	0.13118545742202234	0.10127216796614336	0.13672529867140334	0.13648254839341595	0.1317094870541003
91.0	0.13945709865256867	0.1445124602561937	0.17614811848033685	0.14659793749226005	0.14950513972418927	0.1460139282874746	0.0915093909063803	0.1269714684200375	0.130705272033365	0.10206702006550317	0.13468696094528296	0.13588815739310667	0.12701751152671614
91.25	0.145555163308345	0.14376927735252906	0.16053521103375645	0.1491181410613563	0.1516173577199854	0.15268747237279795	0.09157873776293353	0.12422769788271168	0.1270480963646788	0.10229042552740343	0.13181253120488254	0.13826604603549128	0.1249869517647468
91.5	0.14601677446106687	0.1424307791494131	0.1580767943010309	0.14838950354837024	0.15161944291252402	0.15458831515067473	0.0918855637043365	0.12715853546759906	0.12449030066203395	0.1037262832443804	0.13349080720189668	0.1386317426207961	0.1265971294937512
91.75	0.14422778151707985	0.14230873552419154	0.1590015173822038	0.146637480018986	0.15071562978831746	0.14768533518406374	0.09294840603449707	0.12629406129221613	0.12448830085405599	0.10145835870485803	0.13290752220154134	0.1380163645524215	0.13143328489243167
92.0	0.1461129910822547	0.1442926412565844	0.15736239612314276	0.14786524519617142	0.1484321245380488	0.1441230787097935	0.09228624980410363	0.12482909094034117	0.1247933579741157	0.10105848523098222	0.13595884448418946	0.13651786846505204	0.13192769077531366
92.25	0.140076018340977	0.14415672149304992	0.17151456333673518	0.1465721335610513	0.15051844984436724	0.14232776080103526	0.09266991811776293	0.12636057119531194	0.12528520803732549	0.101254777420223	0.1360883074731362	0.12802619969361553	0.1316037579219493
92.5	0.1440484804678096	0.1420446652439027	0.16155106798815014	0.14657505351270414	0.150891432522703	0.14526984735503246	0.09384434721881896	0.12684066595951246	0.12745095570858814	0.10232246529783287	0.1345144823555635	0.13075373133217927	0.13297998593149654
92.75	0.1489709343699077	0.1406429149518287	0.15896272000883974	0.14773985538788	0.14971043665938194	0.1458407744079829	0.09560169992533793	0.12735183432572292	0.13046866063451906	0.10292639587340066	0.13695997377105198	0.13259490923676642	0.13012116250403824
93.0	0.14601114709912955	0.14243066115534406	0.15493132746127922	0.15036767352627822	0.1522744590661564	0.13908200948428093	0.09420052408917064	0.1254687191582339	0.13015822133710664	0.1032649337489475	0.13286490151989785	0.1306823378801278	0.12730448133187114
93.25	0.14724808468184444	0.1453563926080908	0.15544977904672153	0.15284511876368898	0.15048392593319726	0.13951624271627555	0.09314167360680482	0.1264238196425264	0.1290963424725194	0.10436891693998912	0.1321196205638007	0.13303668929542065	0.12753768624193687
93.5	0.14843195264581355	0.14437916860950467	0.15466847060514954	0.1557704751431852	0.14855097281042315	0.1400932624795058	0.09533805122662388	0.12922752534142698	0.13032726086334104	0.10406678853140228	0.1345960833485004	0.13870668625204868	0.1329893741286019
93.75	0.14303372406830694	0.14681435550254332	0.15588563123927207	0.15263994918024493	0.14961465283886224	0.13930552660070894	0.0960734093020002	0.12763871407946853	0.132399763141658	0.10255594918583114	0.1346066509515514	0.1369398437489972	0.1332043487054283
94.0	0.14217177653081767	0.1491136327440596	0.17283430891766638	0.1494295030959881	0.14821134189070295	0.13998150108221402	0.09539978596912724	0.12719358568124586	0.1331975409904146	0.1005275989740172	0.13320515757895252	0.12913160320481099	0.12836738876409992
94.25	0.14660485366125814	0.1432370794256789	0.1643085259235395	0.15318783323541485	0.14991415981151476	0.1437836959636557	0.0930223430903272	0.12537090647648833	0.1315586684316746	0.10267683334240614	0.1312402325151299	0.13048224864189886	0.13241539521036275
94.5	0.14882790424369208	0.14021164534123146	0.1636656487649763	0.14992278286907576	0.14967060277923736	0.14096197533432112	0.09157397598023263	0.1258460764839922	0.1313377285938351	0.1038960357521383	0.13352660055406734	0.13303326326637968	0.13337915836370545
94.75	0.15147781269270552	0.1418006241763902	0.1617078912563101	0.14933078625788665	0.14932411857137148	0.135038948029923	0.09168380629357076	0.12666005158526858	0.13083302261427845	0.10245335714229606	0.1367160701148698	0.13483404833068127	0.12891075639998842
95.0	0.1429217001268548	0.14409426795753705	0.16188040614194782	0.1521328250029716	0.15088613920369334	0.14323653079886162	0.09266594498432604	0.1250422656116404	0.13147532041080914	0.1015053794833681	0.13630464427135489	0.1340556126637988	0.1284712474683277
95.25	0.140464179120273	0.14398100355789667	0.1616203074757764	0.15059628967951544	0.1500674120483941	0.15153012389648668	0.09419428108279757	0.126483342080329	0.1338849936028268	0.10194436827474654	0.13321983916812438	0.13057848523209933	0.13078710837196772
95.5	0.14563265679895182	0.14607053186878144	0.1595794307435433	0.14712137855505222	0.14857068073606428	0.1498190255717135	0.09411521921968292	0.12622652016643185	0.13064385224944985	0.102044134051034	0.13093882292086215	0.1339678910439721	0.12905218511345826
95.75	0.14705764921541314	0.14425799838921133	0.16481156212987055	0.14798968281669755	0.14664699971628134	0.14744735353642133	0.09312749690853236	0.1254612584532611	0.12859728673284485	0.10049051805077636	0.1338906526587708	0.13084617036696464	0.1305552127968707
96.0	0.14984743078217094	0.14388314900591198	0.15431203057151785	0.1511501366680244	0.14843600166095847	0.14953267947658316	0.09250993330299888	0.12795418134243725	0.1326630585603932	0.1009391411936274	0.13589598658745725	0.13151802453356742	0.13228008066563487
96.25	0.14728275032558413	0.14774434756115906	0.15492766176779307	0.15026238681212206	0.14999717058331294	0.15054211500812578	0.09303240602405398	0.12889596863276515	0.13231527179006844	0.1022383103073797	0.13574047396423358	0.1372488737130929	0.13200838274326626
96.5	0.14197113075752568	0.1450780957938287	0.1582781461317712	0.15383344924248948	0.14988815944015652	0.15004346161705304	0.09303452418917116	0.12824064866685772	0.13011843006555254	0.10269459534061304	0.13565590346871936	0.13337221697588042	0.13326100698284812
96.75	0.14137897138167724	0.14424120929471074	0.15851086968143338	0.1517261588240046	0.15090287038293795	0.14210132836593398	0.0931560797982648	0.1276304128106338	0.12962551009437934	0.10194212956394927	0.1340980080402967	0.12977326877480153	0.13301568433106714
97.0	0.1441706094152179	0.14388354800144246	0.1645376473737647	0.14639589649913054	0.1493217383836628	0.13764064325991526	0.09299090753553713	0.1291848983828869	0.13232977535327614	0.10093864991169307	0.13701416098527475	0.13115619867641698	0.13368487212569316
97.25	0.1473692444974963	0.14084809663770734	0.1537795371385756	0.15242227419858828	0.14950757417943872	0.13605458374918808	0.0929391398845156	0.1273252755546005	0.13166406151025545	0.10229966952830206	0.13751171621996075	0.13402930905664814	0.13292949941064572
97.5	0.14752710267676672	0.1421849376626368	0.15292271312941955	0.1541256020170427	0.15075930166373988	0.14087311958884627	0.09223214441715888	0.12481495258833256	0.12878264271711595	0.10256438585860464	0.1362939482412198	0.13304391816117594	0.13531023511664406
97.75	0.14491207727298214	0.14450859273417194	0.1540755875644167	0.1513932075625744	0.15293325035240912	0.13854184729526425	0.08975393220085134	0.12568237054630568	0.12878575853258306	0.10160642809831401	0.13428964855816064	0.1313366793742992	0.13583119403550115
98.0	0.14630184871437102	0.14398123902964452	0.15605843628506544	0.1501199411402329	0.15270049736969088	0.13466133814525222	0.09047349437745493	0.1263506920345752	0.12904457357374666	0.10075490549543624	0.1328298081984778	0.13139928598625364	0.13424315347825044
98.25	0.14960923216539718	0.1381949636869091	0.15784626018520684	0.15181446235946042	0.14883794373381026	0.13421364941939962	0.0915951433441933	0.1265671252033495	0.13087683580806198	0.10020354751116256	0.1356858770384025	0.13481957985321055	0.1336703261792397
98.5	0.14616715837565186	0.13664706817888567	0.1564422072233489	0.1528399885282579	0.1490856096953461	0.1324086696331337	0.0918620042140466	0.1245184338339334	0.1294286462525777	0.09925706595197664	0.13799202758472393	0.13418334474842572	0.13175244926158708
98.75	0.1441595235765669	0.13768149284109402	0.16266616422412675	0.15133326136235284	0.14736322552562298	0.14038962461277846	0.09304117022252376	0.1256699883650599	0.12805618880150724	0.09755679985216667	0.13684516997782198	0.13030487227662846	0.13138449887855425
99.0	0.14802142832244325	0.13708757674446714	0.15973549019207395	0.1504610375733368	0.1472815040810228	0.14182724486155732	0.0944915853555818	0.12940102130779224	0.1295740055827622	0.09768611001825632	0.13341055183589734	0.13239955911751014	0.13247571247737008
99.25	0.1472381328277792	0.1400412798174401	0.15887090061596712	0.14965702861133331	0.1504978183415649	0.14125993299449288	0.09274669355761574	0.12736367241397772	0.13000149793516438	0.09826250604761627	0.13482036538015285	0.13448425292665453	0.13206870077742502
99.5	0.1521641927089374	0.13977554188289767	0.15746454115557454	0.15092442622566882	0.14993382164304148	0.14140218231017604	0.09223531531304162	0.12217502082476353	0.13111595965894646	0.10111216138268793	0.13381438145857086	0.13222004465098727	0.13232225545621218
99.75	0.1537668685273853	0.13791350023428364	0.15818830283896124	0.15107174652971295	0.1487098880113154	0.14034402739575666	0.09260710764490956	0.123364108883136	0.13003509898215315	0.10006321966219467	0.13400795687687647	0.13308411654528698	0.1336017494930907
100.0	0.14968429332593208	0.13749043107077713	0.15732831961356347	0.15186882211215522	0.14991603526018926	0.13552954620155674	0.09078464915669822	0.1270976346048763	0.13133947524886694	0.09871166336772436	0.13501039766048584	0.132056650874471	0.1342121728387379
100.25	0.14733656608630044	0.13834978014550345	0.15859583242066486	0.1517651561284535	0.1501066020332284	0.13060163946348835	0.09190087221381392	0.12730877784251107	0.13276167959191698	0.0997550764179698	0.1304087643298845	0.1320194104679035	0.13406635251726012
100.5	0.1448555522367061	0.14131109035243944	0.16646436501503906	0.15129317250657462	0.14835574930164366	0.13355882289434434	0.09238351177769244	0.12585190627020515	0.1310153739181339	0.09831153442317384	0.13293954236315514	0.1370644882589225	0.13448205530486107
100.75	0.15333069673102698	0.14559646742816162	0.15586053356760285	0.15591682551073216	0.15292641848227498	0.1363443819657149	0.09126215701805314	0.12646023103062834	0.13189567586804216	0.10024640291813088	0.13482482926977968	0.1358356895437756	0.13509131592611578
101.0	0.15150107310664485	0.14425485797650506	0.15546611691302212	0.1522515958114211	0.15510078292442073	0.13337237061405352	0.09087882059099114	0.12695525946991162	0.12820836476403244	0.09997308525176794	0.13360457178075935	0.13550446304782507	0.13600762396762953
101.25	0.14523931155940728	0.14229703520654122	0.1573438084499764	0.14945189743677953	0.15046051236694746	0.1284057631730418	0.09056279564822482	0.1252578855035962	0.12692649073091095	0.10008990993916601	0.13514388333205116	0.13093256908229808	0.13645810311345502
101.5	0.1437273532724915	0.1408663419510106	0.15582198785997406	0.14989522193260305	0.1495961284262975	0.1293350782703382	0.09147450294106198	0.1280330458927857	0.13147328804484534	0.0997555555660962	0.13520561608976686	0.13254416660197788	0.1365468863430395
101.75	0.14396333023606436	0.13816588783124184	0.15954957917855056	0.14777013110582085	0.15011850749899222	0.13773590636042216	0.09311317804170137	0.13018859697382534	0.1320114717349925	0.09618889297082556	0.13464180431736164	0.1393180446170342	0.13713413298851404
102.0	0.1559689430406401	0.1402325183818285	0.15417225501991566	0.15421709412268794	0.15409992870165126	0.14024084212724192	0.09266525332265464	0.12477763517991497	0.1303637030430904	0.0984540906986394	0.13278229963801305	0.13728768040949627	0.13311330282633613
102.25	0.1521501451416169	0.13839294029690374	0.1542052118643307	0.15238227767072965	0.1550535674415189	0.1315807494025382	0.0903480732365999	0.12373491043082124	0.12889042301423656	0.09951116260801443	0.13361198037887545	0.13632609320797606	0.13529350090129558
102.5	0.14590799893300233	0.13709917338902286	0.15585457446561776	0.1491280343379308	0.15734736460254442	0.1343802079926489	0.0903874053357966	0.12531167626632	0.13020567386856916	0.0984417340039463	0.1362876932387712	0.13665867444844088	0.13951003407484974
102.75	0.1461345649637157	0.13684418088876232	0.15327090807206148	0.14704036567540452	0.16143224457338853	0.1373318680776003	0.0911203517535122	0.12659645709130835	0.13476285172975988	0.09849213328431897	0.13618985169975772	0.1361446966074829	0.13687436006912215
103.0	0.14722196602802284	0.13722619607467315	0.14955975508027655	0.15161392526831288	0.15765549165179465	0.1360515016533636	0.09145247202807376	0.1283284634186352	0.13377281573707814	0.09809836296681834	0.13243758104024878	0.1341475914805617	0.13232518021467618
103.25	0.15332379909966565	0.1344596220638948	0.14926082382553835	0.15630218691957315	0.1577190645902383	0.13733939917630855	0.09080159231709586	0.1253688312364433	0.13170127967509945	0.0991391752235672	0.1324271000694806	0.13554299655034335	0.13005152376063944
103.5	0.1516189636323231	0.1325483670038796	0.15590327127378195	0.15238480583751354	0.15791826938272013	0.1296459068241014	0.09025036411662514	0.12464463731296932	0.13309819468019668	0.09706970539250316	0.13626321177291054	0.13949080743737235	0.13346364955570986
103.75	0.15251978153957024	0.13397685888355804	0.1507798113136922	0.15159944785369664	0.15540500173623106	0.13248877443132406	0.09023022462506697	0.12433380150526065	0.13128813508678358	0.09704834138087397	0.13616187940172425	0.13966430143465816	0.13438460567840302
104.0	0.1497361221331012	0.13529305170240113	0.1495800106180881	0.1486329002081751	0.15531078573121498	0.13801764395463764	0.09111842799495007	0.12419594557857636	0.12921645779523486	0.09926681397762334	0.1349026590672492	0.139944225505423	0.13281529978948092
104.25	0.14107162339967766	0.13798239506253082	0.15369452091415364	0.150930967282089	0.15468790428490348	0.1365111207816396	0.09338681673221556	0.1227800066202819	0.12813594061903755	0.09873289468887607	0.13296659829531693	0.1371658934820454	0.13432906196127778
104.5	0.14542119432932485	0.13882526690782396	0.15447012772093985	0.15204418233639475	0.15529407249133526	0.12781513783492815	0.0921852976066871	0.12216919701893494	0.12647242173941287	0.0975400103004636	0.13086455542761685	0.138979483859272	0.13548847210057216
104.75	0.15440417987164756	0.138188384716001	0.15304102636381572	0.1531645694639267	0.15619660248729292	0.12208424345380227	0.09046739305736623	0.12458836614864985	0.12760326493884416	0.09860676747155442	0.13236092620670428	0.1431792609179801	0.13506201879759605
105.0	0.15675953681168045	0.13782272384888622	0.15105150764680322	0.15388139689561225	0.15741954672179873	0.13906878707243672	0.09082646801258218	0.12543517660263334	0.1298492235635912	0.10093415082837504	0.13516213692263476	0.14106543058614296	0.13496796805113218
105.25	0.15439302331140026	0.13982644782276948	0.1529211259054464	0.1473653751556156	0.15822060605184735	0.14860797201677606	0.09155470078875802	0.12689931354606127	0.12763653605061082	0.09818730688927038	0.13836227599757867	0.14012998640991645	0.13932231128127825
105.5	0.14809410835007095	0.13742189003673486	0.15002648161407614	0.15151284190978526	0.1590804647272557	0.1307579685251141	0.0922535532097501	0.1270554904397161	0.1260134487885668	0.097567257031961	0.1388567255617904	0.13432440646414734	0.13776720456627858
105.75	0.14246429080810555	0.1362352844691089	0.14963001934175632	0.1546422476340014	0.1608183665115598	0.12165546492374048	0.09120343151204127	0.12609501533724565	0.12922741855046918	0.09658739557906572	0.13781160171966206	0.13470256229201627	0.13492724304741147
106.0	0.14550593024681235	0.13587170333039011	0.14779144972836622	0.15748095832781026	0.1589884827250352	0.13515149048881253	0.09051609152591028	0.12414834732949614	0.1304803307035186	0.0960352427673191	0.1381917348557782	0.1330068934418483	0.13944929179045792
106.25	0.14856534956903766	0.13564434440826242	0.14768484803126822	0.15100588809151966	0.15882536982185766	0.13829352800280525	0.09096119557409163	0.12649515638878225	0.12871452546215892	0.0975656961626754	0.13499543872862535	0.1351114333431738	0.13771347499042633
106.5	0.14555162375262287	0.13505699459302467	0.15319130889423124	0.14498500863342634	0.16032212035480833	0.12232483987794104	0.08947255831603004	0.1287281067296908	0.1300981550737958	0.09616174739991942	0.13091475085084905	0.13929340329405876	0.13856346189223745
106.75	0.14671227177583562	0.13119521464653033	0.15179344120641186	0.14816337520420378	0.16298423381967275	0.1312884773455208	0.09052270124632153	0.12535314230292602	0.13127283376562976	0.09594852384682273	0.13691969963331535	0.1353820421556965	0.1395064839301808
107.0	0.14499844546049515	0.12972722544976925	0.14883590488622342	0.14239739328154272	0.16237081121806313	0.13808084999745984	0.0910846373035325	0.1220681407521812	0.12790515699017824	0.0952784479633107	0.13746123605018246	0.1392790952421253	0.13720064902987014
107.25	0.1458308269558395	0.13493890684057736	0.14736677611280413	0.14939290570496505	0.1586871407367456	0.12884442239024615	0.09263763786886507	0.1221588009918895	0.12336143851657907	0.09545730374045808	0.13388659152452606	0.13871727031660092	0.13713992177239293
107.5	0.1479314626735717	0.1343236913093272	0.14710584031420804	0.15151063392996966	0.1588335806959992	0.1305975356056591	0.0932623129549854	0.12347987455966696	0.12331372341217788	0.09709545236021487	0.13550877848784365	0.1385562324875812	0.13824092542650632
107.75	0.14736965344989073	0.13181178868954074	0.1460263779509311	0.15255868778136922	0.15852441032350847	0.13641963038540064	0.09132548969040268	0.1232411762700267	0.12736723296488048	0.09655346623334513	0.13375253834813836	0.13984451302539952	0.13949596033576572
108.0	0.1423611128224448	0.13504762891146968	0.1465022609060015	0.15383650211694988	0.15963792562147294	0.1328401268456082	0.08987638364470985	0.12403592392645263	0.12832510692769525	0.09571268410443257	0.13590311833944704	0.13913626059844192	0.14081725236890213
108.25	0.13541360692651708	0.1317165762938649	0.1506539742673969	0.15149026611168634	0.16149039523973968	0.12749798672694926	0.08835320288130212	0.12599883152922506	0.12700925235975966	0.09617919078502847	0.138262588814617	0.13979835817311725	0.14505133929845046
108.5	0.14158577838970787	0.13078858073591532	0.14773899550505692	0.15122513246661026	0.16052862271642618	0.13502858794330327	0.08879650257755661	0.1258570230183793	0.12976156818411466	0.09691858929726743	0.13645827846512654	0.13704649784608122	0.1414662610616882
108.75	0.14309571698664794	0.13196261563130499	0.14788141985733344	0.14770098513832933	0.16087305911746133	0.14031782265881693	0.08854407005819517	0.12507170285018887	0.12998507342897145	0.09644846554109904	0.13488690287291774	0.13939218719450305	0.13806157113068976
109.0	0.13545135757309207	0.12878065974478706	0.15151571547726275	0.14698044946899688	0.16296304496095845	0.13211170354029594	0.08907363762157143	0.12375098364535955	0.13119279238951573	0.09459342193944828	0.13699023894368828	0.13304927729135066	0.13779840106645325
109.25	0.14373899831200734	0.13224815024869382	0.14782021241233326	0.15013716053789455	0.16108293219207626	0.12201181398915065	0.09007218431905356	0.12370319848861455	0.12917164082095411	0.09652733435038223	0.1381745626772662	0.13099024273530288	0.13855826986966266
109.5	0.15012502291083674	0.134185158133711	0.1452190201097121	0.16224560395576978	0.15970867213971832	0.12095766791216755	0.08966815749713337	0.1252170076428174	0.1252403213492664	0.09807702207718637	0.13768676337359315	0.13424220920484986	0.1391572547144496
109.75	0.14808606623944198	0.1295848017328418	0.14558493963872512	0.16007630772658624	0.15852413065463994	0.1319669559761707	0.08957063848819936	0.12417090521553845	0.12516421949645368	0.0948527721005603	0.13640767225123546	0.13265990699454674	0.1400209439541344
110.0	0.14689492725661826	0.13014830012167528	0.14023518889640268	0.14166973505035507	0.15835207284937358	0.13234676994707645	0.08980494473155984	0.12701576119677324	0.12792907371728926	0.09453779428157233	0.1331605311977609	0.13093097683740693	0.14019694057874654
110.25	0.14447750243453714	0.1300409179164672	0.14307053341270112	0.15366208307107174	0.16459163163848775	0.12185338129653445	0.0874579593085045	0.13075617682048704	0.12788874454113142	0.09784957708704793	0.1345133894554907	0.1374522974471703	0.1406754335654983
110.5	0.14117208506868142	0.12697993367422158	0.14281990303488276	0.15382057692223813	0.1608657224524334	0.12299845925229227	0.08740622842106131	0.12660822091421314	0.12213870991716752	0.09756063853462044	0.13577625061944668	0.1403891797788737	0.1423650444988141
110.75	0.1403316354179008	0.12808968669544835	0.14239127428343434	0.1527410306486925	0.16221214428676006	0.1249558076132478	0.08871261829863265	0.12366323322062996	0.12421826161936105	0.09797931794778914	0.1350268217742383	0.13828684228034024	0.14091648122993802
111.0	0.13974120531638493	0.13042152599076146	0.14478809611149274	0.15496987815013236	0.16454497023552295	0.1402532427918203	0.08850463516492976	0.12657542162888286	0.12784330192742052	0.0966423103810249	0.13399034242721194	0.13712772107716495	0.1427468229666689
111.25	0.14101718690993875	0.1296587972187848	0.14594725571970213	0.1546046090010191	0.15924518903181564	0.1438537225187385	0.08891438782175659	0.12595920722837073	0.12741480777712366	0.09397139080587502	0.13105290955548093	0.13327952557716766	0.14071839897146682
111.5	0.15234925042518768	0.1320722589922242	0.14684543421732016	0.15021606967928092	0.16481475853630867	0.13434392697418587	0.08726076205034049	0.12762616753111075	0.12782129912737825	0.09559621278376937	0.13287655690883035	0.13373245779963344	0.13808542970435134
111.75	0.1484156077135252	0.13327147002484074	0.1482515238797185	0.1392032731401092	0.16681805250550147	0.13036455136205366	0.08777521604842267	0.12949667321539113	0.12624565817705055	0.09408870363867257	0.1357369235059149	0.13682115268228473	0.14256114535796913
112.0	0.14647745051650454	0.12834731564721286	0.1417690294058922	0.16015535694352356	0.16403721257162066	0.12920448187675465	0.08900938024353644	0.12874668887867022	0.12526449686859506	0.09366711341332562	0.13367742184432085	0.13653987132178327	0.1422846063343415
112.25	0.14214646042147072	0.1258069843738523	0.14089687124954595	0.1638690627899625	0.16420503577645895	0.13388257557671113	0.08874037137001764	0.1274352722391662	0.12387457991032318	0.09333069751776556	0.1350205228757428	0.13455233781074727	0.1408061973572861
112.5	0.13784386158784026	0.12904010158409032	0.1414440517419979	0.16059847035649416	0.16362186534108095	0.13106986918218375	0.08864056430925807	0.12775855099902908	0.128759524829264	0.09292330026738904	0.13623150354443989	0.13290006952237787	0.14110097384057915
112.75	0.14699953927680798	0.13150673432768192	0.1405776194424811	0.1553913525718128	0.15764873506854554	0.12705138407946193	0.08882553243163965	0.13168128616930114	0.13211602322043287	0.09365080626146056	0.13745991030384394	0.13745994319511218	0.14402950027561529
113.0	0.14441451174953726	0.13040428565920342	0.13668554521798718	0.1480385627306667	0.16136736990205067	0.12701660247179314	0.09013199977127406	0.13054165653869396	0.1305749669618092	0.09226695077453397	0.14059380389482298	0.13963249508618214	0.14944460628578768
113.25	0.14340435296807305	0.13318745818128375	0.14141174052946665	0.1568608372368657	0.16722025927209536	0.12943267668232408	0.0894514031698429	0.12537440732961164	0.130630204006545	0.09423061563375504	0.13563409548855068	0.13765588950403812	0.1473599855000298
113.5	0.14412123841674387	0.13522234035232036	0.14243097833670332	0.1547386813668791	0.16424425785831126	0.12722964415589105	0.08954951684873763	0.12570310762202014	0.12996732795068913	0.09478957038039366	0.13562364195507862	0.1379980204465898	0.1456268431443843
113.75	0.1432172922507616	0.13544801247850527	0.142837002676383	0.1532431446345283	0.1626045662592154	0.12729590883348138	0.08868720696783677	0.13139807248277535	0.12723179222875886	0.0930938300180652	0.1369924104031056	0.1352091612094768	0.14699552687638992
114.0	0.1446177777976228	0.1337843505946238	0.14276610021911204	0.1546825744974657	0.1607611992843527	0.13582953865778585	0.08588819063274401	0.1315435316913803	0.12490556772701053	0.0925665507259756	0.13500801411727126	0.1369188648723671	0.1446702577188124
114.25	0.13730587925080856	0.12927747442978926	0.13951422113465875	0.16271357234426104	0.1625743278839823	0.12601544876612308	0.0860859497887816	0.1277243933080187	0.12555572307990706	0.09376126137068508	0.13599830093375942	0.13892028063603867	0.14553045863214745
114.5	0.1343451850466834	0.13036607948103313	0.14008342379470895	0.16228805150278813	0.16643307439636412	0.11922894578694145	0.0862643936759901	0.12436948319272158	0.12702512186514014	0.0931843184552948	0.1361941851486295	0.1373401631004443	0.1469545255873588
114.75	0.1397395965212156	0.13458373564858625	0.13754823410674205	0.15240683283974388	0.16270339275239815	0.13108754260477842	0.08776934880104441	0.12264891496137592	0.13019772279404546	0.09104339979593344	0.136596727321436	0.13308047177213825	0.1487757803220275
115.0	0.14818869517217648	0.1344846073082702	0.13745680104507915	0.15659370040104428	0.1629803463977351	0.12706025682316996	0.08706340366775589	0.12497055336894572	0.13022201309520134	0.09185674491965737	0.13230977927593784	0.13380869631230474	0.1441466031487973
115.25	0.14233665805545673	0.12947008157844878	0.1380570898931308	0.15209723953220602	0.16329837217368687	0.12050693480880027	0.08527829663030086	0.12428425001063607	0.1307093046783255	0.0914409846811982	0.1321470402853202	0.13337538484306802	0.1375295248882149
115.5	0.13840097558895567	0.12731895529358214	0.13941597669123834	0.15942316921494534	0.16034173729258938	0.12176486812466955	0.08485477218014886	0.1233402703089671	0.13208038530627164	0.0927341350382271	0.13657240332772536	0.1385410702915372	0.13979853826775232
115.75	0.13969085755731134	0.1294955863463075	0.13877388668111648	0.16323500606732527	0.1613592638572103	0.12408822421391498	0.08536656617344786	0.12598637471371452	0.12827612300840785	0.09236249327587406	0.13304021459667176	0.13984856310937654	0.14295541042573007
116.0	0.1368613068812223	0.1334541140625749	0.1371210370743696	0.15974123601176388	0.15853184934622985	0.12292385236965928	0.08714069403654158	0.1293237306783682	0.1295021324436997	0.09054564908873627	0.13267236711973146	0.13371331030028302	0.1438000159123529
116.25	0.14078171113242854	0.1342884408998414	0.13916462996271892	0.15816065135818932	0.1561598131280436	0.1189690592381122	0.08603990338265675	0.12542447281129807	0.12901944391746772	0.09066257050776426	0.13557085255610302	0.13455132236758166	0.14134117639529492
116.5	0.13729803943634653	0.1313976338877382	0.13894483866133073	0.151865267110616	0.15670078617748015	0.12157422143963192	0.08644282581952124	0.12175861701009752	0.12668486050118566	0.08946301131420907	0.13888205637121967	0.1359665071478182	0.14373006399993354
116.75	0.14235505263149864	0.12978215472818902	0.13893596474124878	0.15826108501999564	0.16111080578170178	0.11928448964621224	0.0879414527290508	0.12336583348749712	0.12818935234340176	0.0897915434192952	0.1390268268424034	0.13497464088256947	0.14380640558044974
117.0	0.14152122029368447	0.13174154664589738	0.13947599614115458	0.15751675248242772	0.15935502506334753	0.11784123551849345	0.08767956275598435	0.12800839627584776	0.1255751387902777	0.08996578303548665	0.13658108575558428	0.13243212788295705	0.14320490331738214
117.25	0.13569576423461016	0.13062063526618675	0.14432229615723133	0.15813519536192014	0.15651246780983027	0.11987613294223218	0.08621761086230313	0.12824545594709733	0.12648804823592133	0.09031261270906804	0.13628144165712516	0.13180259471624284	0.1424418134890573
117.5	0.13516618197097646	0.12895296134832085	0.14493582473890793	0.15571427345438973	0.1544968518719633	0.11770098020007055	0.08696145568407238	0.1254040479519971	0.12531920560642795	0.09053150792219317	0.13359927270656524	0.12990026165860674	0.1408784791275398
117.75	0.12675689645640134	0.13133850971492	0.136025346551157	0.14376360433882665	0.1454139654263791	0.12196896948206595	0.08755819473033316	0.1250574353176309	0.12364498497266023	0.08823528225289809	0.1374497270946974	0.12635726877095751	0.14320177638802958
118.0	0.14458135612480966	0.13095265699240405	0.13876104199191053	0.15888858937568026	0.1502220399846389	0.12771595957998358	0.08662942658466166	0.12565813464424128	0.12767583566325574	0.08748249405145395	0.13688859246965776	0.13150740135398278	0.13980322505139514
118.25	0.1476197003046906	0.12674742877623432	0.13977301800182798	0.15866277352045174	0.15319147446657597	0.13122287069227834	0.08651370492434235	0.1257569832378777	0.12571041225943408	0.08798695956422921	0.13544317566473826	0.1339642756592545	0.13942883298938838
118.5	0.14549227940543308	0.12732152743490233	0.14105166571213568	0.14998851482232134	0.15541924462162046	0.1289162675366175	0.08634027131336583	0.12492004413770842	0.12507597896461567	0.08866850413849876	0.14064014342833034	0.13058302281346112	0.14168934476790798
118.75	0.15392618860016094	0.13326646427523134	0.13942063342270622	0.15504688430240302	0.15878721673154175	0.12543310860474088	0.08740601664836194	0.1254404805689002	0.12754334928329827	0.08943277945121209	0.13799579494633835	0.12816730714398708	0.14221040110019298
119.0	0.14674892301509754	0.12804861725917152	0.13951702903459226	0.15858912776499134	0.15520448172630147	0.12717280547106788	0.08743075146188174	0.1211268197666742	0.1265757208153949	0.09001644750481598	0.13434466557118754	0.12847437440361806	0.1440416515207643
119.25	0.13997447773384386	0.12258808373297413	0.13901695568499794	0.15574039499571726	0.15573593889455706	0.12511050572125068	0.08729966900160667	0.12524164973633786	0.12267774571115828	0.08886131700147876	0.13786716278235736	0.12627148461171506	0.1436737713238381
119.5	0.1291265418297326	0.12528028531432875	0.13194311822055174	0.14908531606402348	0.1536056830893874	0.11815115467545008	0.08786219681181481	0.12924757621231078	0.11924491762783668	0.08846585243170242	0.13987517615977044	0.12676624025730773	0.14171685185534014
119.75	0.13882451302491658	0.12673662259084026	0.13961696797099016	0.14982120765684376	0.15378821260700407	0.1220036521441681	0.0867370709416636	0.12581078657914635	0.11870540145918072	0.09025325612588588	0.135183202355086	0.13070983054054214	0.14007672685640832
120.0	0.14755950900888645	0.1253006196885805	0.13794881107370993	0.1469303856057262	0.15537239096735064	0.1309093599157618	0.08588821495152939	0.12762661988027332	0.12183957362058545	0.0891693398064829	0.13487226126508872	0.13277102204840616	0.14049344886537793
120.25	0.14144418496761085	0.1257851085640677	0.13578447955141135	0.14581739869385965	0.15719013337657248	0.12903807179902474	0.08650284612607796	0.12719496578029724	0.12565828509400992	0.08876552686572131	0.13652110341876791	0.13654529019199135	0.13980874895178624
120.5	0.1450205346332691	0.12876032302431284	0.13593063894611768	0.14623065370515168	0.15587850501963385	0.1256454183075803	0.0880401734853895	0.12915810430455293	0.1264734752209636	0.08753158892715522	0.13413661749566386	0.13240556254267571	0.13972620554163812
120.75	0.1443897508503995	0.12855911642547468	0.14034620090310113	0.15156333871785485	0.1525901188002928	0.12708077659478528	0.08799900323740334	0.13111301223846894	0.12593258934162002	0.08605741863405217	0.13750577573955214	0.12492370814334673	0.14310546870436594
121.0	0.13945668669716846	0.13022938582826035	0.1401972691553393	0.14995940613167094	0.1557312237473735	0.12088106542068118	0.08760117631223142	0.12661839638576178	0.1214208087762329	0.08899164361980927	0.1392266252653196	0.1256690161186169	0.1433710245515761
121.25	0.13503849355953454	0.13111521956568745	0.12905352080299268	0.14470530792110833	0.15148884571400226	0.11947114029448608	0.08769379434929123	0.12211184348801032	0.12204979854787927	0.08885079177770769	0.13625166478087214	0.12828560807320205	0.14387098574223794
121.5	0.1358399418813632	0.12810361225062564	0.14133448312824046	0.1482975733317689	0.14974953013309955	0.1238191167516834	0.08610636586002647	0.12174211150327813	0.12345845466970015	0.08977516675342398	0.13544327244172588	0.1312392986112966	0.13948160048484862
121.75	0.1407660076770717	0.12530455932512066	0.14196127604642575	0.14608223643328888	0.15650210532482725	0.1187120836869852	0.08503242444470058	0.12244062354236035	0.12266282854914655	0.09100788478566472	0.13531165171349901	0.13200642371819818	0.13960228015379691
122.0	0.14286357850281134	0.12769443294194355	0.13836882627227295	0.14855985826399193	0.15676731115716175	0.12151909495565195	0.08622263742895002	0.12034564498060077	0.12405605706142984	0.0893893951491322	0.1346465089426298	0.12966877221702391	0.14034691823890308
122.25	0.13951284761032107	0.1313789593540231	0.13704353432718408	0.14943074711647314	0.1554349977581788	0.12852468354853294	0.08679785602272888	0.1234371050271958	0.12543763359786286	0.08876742013771435	0.1369798352064197	0.13083225191673709	0.14027221973158838
122.5	0.13613630689390413	0.12706622739167128	0.13424768475656831	0.14669563420475015	0.1503616861968465	0.12727838509906145	0.08678773002229158	0.12734970968801876	0.12611236514416044	0.08623461235045211	0.141290399083947	0.13082507370542956	0.1452943301347876
122.75	0.14071469853864765	0.12517531104050975	0.1403854127637677	0.15192751992829567	0.1483788497009544	0.12491321001111598	0.08579172518576349	0.12330412503759758	0.12295788299881467	0.0874628429727974	0.13901114162137665	0.13190676552791605	0.14296260785484738
123.0	0.13940045988659758	0.12796239046722446	0.13780988336132974	0.1520341905409547	0.15505133576181787	0.12126540624483922	0.08563873303578162	0.12395560694888623	0.12451973097540077	0.08945511793823169	0.13626330716440924	0.1354271178368572	0.13816335343108807
123.25	0.13521046663873734	0.13213821617773913	0.13900283259026566	0.15237434279183054	0.15343072885917072	0.11909225166468325	0.08769063796314734	0.12365246050272567	0.12286877993954165	0.0894643045170709	0.13587798589743594	0.13112594230421434	0.1380805957911238
123.5	0.1272312368650413	0.13094780482824564	0.13931374803602506	0.15375605858291974	0.14844601497685514	0.11755661758411864	0.08833222006025011	0.12195022982203667	0.11866075710846395	0.08614186410017664	0.13806276191592068	0.12836516616838595	0.1454680147267805
123.75	0.1277627381371589	0.1304666551882735	0.14213354217074822	0.14968465280368107	0.15095109981882787	0.11195568994161832	0.08747481453363433	0.12283573713404145	0.122751151740794	0.08760232431734645	0.14083074586322986	0.13225624382155005	0.14754427921176266
124.0	0.13123992500428872	0.13440096822664474	0.13829818779119052	0.1478246936391448	0.15197709514227786	0.1190643558084821	0.08683240481714379	0.12309289758288255	0.1264492180868499	0.0893997556792975	0.13836789329100316	0.1322892734922126	0.14464408894811664
124.25	0.12483253054305705	0.13011097016205722	0.12816250722201938	0.1463886648550817	0.14983607179809386	0.12056340388681665	0.08909673527915735	0.12359739701058545	0.12444182329714358	0.08599478497065444	0.13955692778258408	0.12902320219129712	0.14776728441188053
124.5	0.12462416784546125	0.12993556556556146	0.14187154448776254	0.15260872461846134	0.1522450479708647	0.12362321793629805	0.08880500762838975	0.12381041567625035	0.12250869235322367	0.08777492359733632	0.13923205010229206	0.12943201708936009	0.14713364577148882
124.75	0.12554127751792146	0.13065533160842352	0.1419584304875482	0.15113615294087165	0.14937713333808414	0.12545617079451	0.08650042466859216	0.12303808651152015	0.1230511514369996	0.08846223470826252	0.13802031304405327	0.1301517182808123	0.14696379964807624
125.0	0.12966464969107172	0.1281635461202036	0.14189079670772015	0.1458387690731521	0.15014995892912106	0.11974905211375225	0.0868703174574414	0.12073118975910813	0.12941057246715948	0.08700420471722575	0.1405847934952273	0.1292025076874865	0.14780359237496907
125.25	0.12479858773688005	0.1334420564587118	0.14143580192473673	0.14396795586217248	0.1549654094212107	0.12397685060077625	0.08724625595149309	0.11927008300355645	0.1291185154782303	0.08594521170205385	0.1399720637084679	0.13179170182126848	0.1463120907685273
125.5	0.1164928324406807	0.13466900773504714	0.13897391880448845	0.1414012491775216	0.14997262374627068	0.12798741730211718	0.08679596844739625	0.1253841050352713	0.123195493325709	0.08611895773342355	0.1352412043087965	0.1323893893221021	0.14168364897153465
125.75	0.12056430638991153	0.13020452952811168	0.1390014901081658	0.14224090593222308	0.15206837888190697	0.12476670175439525	0.08697494288945347	0.1265737387629241	0.1245413695920984	0.08638329989857277	0.1398469616107595	0.12822500000915502	0.13887103542206236
126.0	0.1235212622985688	0.1286978689801132	0.1338387704604346	0.14087269916437606	0.15196913313165292	0.12601522685698593	0.08843185198008835	0.12445565955934172	0.12473000267259017	0.08598525913006094	0.1437855210427184	0.12972368604797802	0.14323642716804522
126.25	0.11951280400477535	0.12921726793977067	0.13750397074973056	0.14468631640908586	0.15317726877846946	0.129396211472859	0.08789729307163006	0.12529470761770525	0.12164935240340265	0.08754671954150085	0.1370655979304782	0.13609619378202836	0.1471705138063374
126.5	0.12657889646665652	0.12878603153939774	0.13360459857408494	0.1422895421089927	0.1511387371162271	0.1299950396512905	0.08735008498586203	0.12286728968823332	0.12421620787724814	0.08813304581747634	0.13916339469688072	0.13438465675935382	0.14666335546206086
126.75	0.12627876038506608	0.12971243616655095	0.13755763831907875	0.14608693529861516	0.14830227287650474	0.12776198272626352	0.08661815463608241	0.11870088322431305	0.1264117913200609	0.08606409241341463	0.1397460695005537	0.13270090386527092	0.14546308220757048
127.0	0.12719159008622774	0.12997741771537824	0.13762641122246155	0.14956530035307594	0.1529751329463293	0.13254811617502604	0.08689993348091624	0.11927219494210965	0.12322190372465215	0.08594104585914518	0.1399250882502805	0.13391705676286475	0.141948223798539
127.25	0.13073632477343478	0.1290336447958009	0.12621959706351565	0.14592057637454442	0.14851875097128595	0.1362760962970485	0.08831300778080088	0.12320857098654055	0.1248137234811832	0.08492167232973745	0.14226640134184254	0.13064710014834216	0.1443068397598968
127.5	0.12015302210045352	0.1327045262751774	0.1360588040640222	0.14703722295920654	0.14879793762930665	0.12911954765742026	0.08644901697465697	0.12080850126214546	0.12210846188989967	0.08436625078734934	0.13902555690492222	0.13050704639100838	0.14290957037499682
127.75	0.11813792013357124	0.13013176303193896	0.1361687249183237	0.14323493220219624	0.14843832704903276	0.12887033558153518	0.08692758475690948	0.11942908316103387	0.1202429763976621	0.08548607485071744	0.14102373647685182	0.13026257722854034	0.13978468573367472
128.0	0.12055294093991376	0.12540802358628228	0.13739258942158306	0.14309609359337136	0.1499931839154419	0.13738118372067815	0.08750282901473395	0.12020897565761153	0.1260051625507213	0.08701249419744145	0.14019749286136174	0.14108851504481615	0.1398697492928814
128.25	0.12892247749146074	0.12842371572501865	0.135205456296748	0.14294810523836168	0.15040043014199686	0.1382057947051013	0.08600047725586174	0.12078076600841685	0.12410785105633827	0.08752073855963144	0.1360098624681244	0.14189319045241774	0.1403286315400636
128.5	0.1316491475191677	0.12857670699206666	0.13641139065519425	0.1394542604618252	0.15092425365433268	0.13738546008253266	0.08575174166890788	0.1201556733957284	0.12043512302399327	0.08902905817410589	0.14048764367160624	0.13233845940129618	0.14360108598497487
128.75	0.1255628316194369	0.1294644859179561	0.13655222259797786	0.14538307796785946	0.15383696889816958	0.13626403198517978	0.0855360882670396	0.1206254964705326	0.12144951061047793	0.08929386085734127	0.1410067223216183	0.1354852524185419	0.142452028739587
129.0	0.12403382424720133	0.13178819504777645	0.12147723650645716	0.14269420954296885	0.14673948799663342	0.11842288930738527	0.08692294188346067	0.1180185993417628	0.12059972154838525	0.0862325892361449	0.1342950007002804	0.13954986634937558	0.14302498072119102
129.25	0.13150873161857785	0.13035414976045756	0.13068745659173026	0.13706900327719482	0.14396490386526514	0.12293855342278767	0.08747056541056644	0.11987034737109407	0.12097014562208472	0.08806459858482685	0.13175504539400126	0.13428896080007627	0.14232887277434186
129.5	0.13468645063091578	0.1287426313693125	0.13190184422842866	0.1403564391399557	0.14524050662431698	0.13607394079895965	0.0866704056235573	0.12234509446721292	0.1206160858822612	0.08820938042378718	0.13318866578494856	0.13043832223968133	0.14301790509792392
129.75	0.1243443504359112	0.13521226026071467	0.13108304949242025	0.1504371508746009	0.14945870062265185	0.13203510903050952	0.08675243242297967	0.12124532073777802	0.12525373427276884	0.08617692015088729	0.1311379000940422	0.13550244148528354	0.13794281828841504
130.0	0.12841486738568586	0.13786313747273388	0.13027388579348306	0.14476768562975675	0.15037980153572128	0.12289193954954067	0.0864744301272728	0.1219634159022458	0.12479162275405326	0.08671789430863908	0.1264084328796694	0.13631476217272456	0.13666155650874767
130.25	0.12710069597395288	0.13135014863851766	0.1336063157581322	0.14114639503019738	0.14437516135135373	0.1308251845139836	0.08689142695518715	0.11822125517811173	0.1214006934047152	0.08529969410999053	0.13559899232107595	0.13694729581716306	0.14295808837140692
130.5	0.13211809832126395	0.13216819200382598	0.13464942064380145	0.14842008708326368	0.1460905120009373	0.1258208129425659	0.0857627399753536	0.11529703101753502	0.125582680170819	0.08613883583792789	0.1421374163960631	0.13442018298481895	0.1442415339514906
130.75	0.1329815161348738	0.1334033796577059	0.11648766681969645	0.147229938391454	0.14587451821113773	0.12492631557912585	0.08492029840513712	0.12094510501116296	0.12501829244188106	0.08677352498677067	0.1332258488228721	0.12822122922447124	0.14337920508593258
131.0	0.12264815987393216	0.13237236540782565	0.1259409719055522	0.13846157032524267	0.14982374703158255	0.13795450240074625	0.0846048182108541	0.12095731136595485	0.12109144610970073	0.08653850165900251	0.13411440870111593	0.1338711957828113	0.1425541389441142
131.25	0.13596364191709032	0.13701325813332393	0.13247840247169398	0.13430956740069006	0.15092693115702968	0.13715033879027871	0.08572730941148174	0.11635512517206485	0.1188074359525831	0.08762167090943361	0.13530322447950402	0.13220034626395952	0.13461548045862673
131.5	0.13702032455237378	0.13706886979607344	0.13266399778094182	0.1405397078322159	0.14642024083179822	0.14277987199580766	0.08536741429295118	0.12092364117271627	0.11812795699708745	0.08625395582201296	0.13399942294805214	0.12858960067583278	0.1324904431999102
131.75	0.13039285223161312	0.13366739367840333	0.1287611720154597	0.1418279648686082	0.1471394707980358	0.14259515599041842	0.08428637858591759	0.12310376311127932	0.11879571487742208	0.0860932492392321	0.13077269149326085	0.12934224274047998	0.14166088819677847
132.0	0.1312230435062254	0.1306416595611779	0.1285449629399403	0.14837537644138474	0.14398793992443865	0.14141091219115326	0.0857987795247775	0.12030435785826203	0.12009273556924845	0.08433635997875949	0.1254411078399853	0.12438418362468975	0.13638236703634704
132.25	0.13211420750484734	0.13028984578182376	0.13128436747224873	0.14539525793022648	0.14494854628152087	0.13197333043970585	0.08695390612416087	0.11597287642939795	0.12107454681731085	0.08430585805695058	0.13126828656151002	0.12424598511562447	0.13623713829986006
132.5	0.1227443793857228	0.13486214062200966	0.12104995904740246	0.13700941112160422	0.1495487872824548	0.12216094699490833	0.0843129876915801	0.11146601925857626	0.1197208822126832	0.08550054363272934	0.13416564392929822	0.13004262013870185	0.14261534947216992
132.75	0.11875260029030794	0.13578054346669793	0.12911511174213566	0.14501890151905975	0.15438067928163265	0.13115511726745516	0.08463442789714988	0.1103505636282286	0.12050900330773233	0.08556617284151675	0.13185872972783808	0.13195784587873405	0.14166810752924794
133.0	0.1257112372193666	0.13151391629498405	0.13194020970188292	0.13741384932518194	0.15229666841983044	0.1326838538567593	0.08746324101276598	0.11180085120204217	0.1201761277608292	0.08591019824533187	0.13087500885138775	0.13031386933444522	0.1377265442874715
133.25	0.12564600264635434	0.12719798738079868	0.1321787398264677	0.13660158460646354	0.14796457487604014	0.14601301479895287	0.08568366674158708	0.11408386474405965	0.1232460786982315	0.08483492379106287	0.13371847478995552	0.13213614533327533	0.13696866732617027
133.5	0.12033831248850485	0.12466032415993505	0.13240172912920584	0.14352960837853435	0.1505325591792683	0.16174323307505625	0.08547605576969705	0.11417138973068022	0.12358588284856173	0.08486884385074005	0.13623796142027889	0.13433393926757065	0.14329624727216508
133.75	0.1222509921868511	0.12444018698113735	0.12405906485885422	0.133161358165656	0.14463472955553108	0.14435190433542286	0.0864885824302442	0.11160600585278824	0.11503125143702428	0.08583229054109412	0.13649954952790933	0.13512267469836256	0.1407665317169436
134.0	0.12055048166147925	0.1272898721024542	0.12830625892319664	0.13909708692143669	0.1468738744495303	0.12416145481108246	0.08597795905722773	0.11121086784226074	0.11990632778535935	0.0886151277537572	0.1386707120444369	0.1343933519951589	0.1343320174529158
134.25	0.11224664074300372	0.12851941951666204	0.12915723252418293	0.14491413247721865	0.1491477460689117	0.1357227506151183	0.0861582665317473	0.11190481559736687	0.12521787009927154	0.08949872440183293	0.13606567038507014	0.1311593013524361	0.13160917628695976
134.5	0.12571694188841367	0.12702306192116428	0.12559915632562094	0.1399573852166686	0.14822705601990135	0.1355168628164565	0.08588989008650087	0.11212495687868464	0.123307050305099	0.08745144469230663	0.13654274718970896	0.12658409136479276	0.1287308529475922
134.75	0.14093711518278493	0.12387183073972748	0.12536053377104706	0.1393849394216272	0.1440179652623408	0.12039614080414113	0.08485726439522892	0.1139765225294767	0.12171480167342208	0.08719271132544817	0.1377246806560469	0.1312187898161408	0.1316803525324574
135.0	0.13383936694452625	0.12274093839194301	0.12408625771306295	0.14545920727462106	0.1433671327092959	0.13715840882844638	0.08538376598568077	0.11398767729804528	0.1175740949644857	0.08743119671823514	0.14211615076783066	0.13689916732867802	0.1338922188989322
135.25	0.11794847443596207	0.12745775968233886	0.12534423492038438	0.1451996648189923	0.1480267178686729	0.1538852733287658	0.08468406428677819	0.11211741618574428	0.11567312671100186	0.08858199294352066	0.14471250281536022	0.1350106802475752	0.13234239827354038
135.5	0.12072454294486623	0.13288301127265698	0.12300055188648334	0.13625183644489244	0.14504316708565074	0.1598584578451735	0.08544346340415915	0.11316062457350262	0.11905339366180565	0.08917152232361966	0.13340521966583152	0.1319471008358623	0.1338337401228887
135.75	0.14241087009130285	0.12666881671034952	0.12354205332472447	0.14125114664356336	0.15180484624800847		0.08527487586399672	0.11559099175514367	0.12498973325154315	0.08784600458355281	0.12604277157558438	0.13736886549585442	0.1371949956600564
136.0	0.14221418714273196	0.12318709999944764	0.12473342599243915	0.14399887339917394	0.1503393420553968		0.08553179278098239	0.11456828173419012	0.12633532356078553	0.08905702260615465	0.13571169510628878	0.14004731618130506	0.13648260855862787
136.25	0.13076194086426488	0.1242299954775828	0.12253685479945947	0.14493164458153346	0.14638292188853536		0.08622831153403128	0.10797116381279008	0.12255463323727807	0.08915440966081102	0.14290157608718182	0.1386098605386573	0.13772959568908946
136.5	0.13408287856557524	0.1286049061343494	0.12414680181205975	0.13960424098758956	0.14572844241937558		0.08201915778360383	0.10919024386328033	0.11925277512225466	0.0875788262488108	0.13893002236809773	0.1363437349308627	0.14144862671643688
136.75	0.1189653009160408	0.13191262570179269	0.12748594285844386	0.13618467204207976	0.14324317116481605		0.08196601448959696	0.11268812137429438	0.12330993061066135	0.08786829382083143	0.1437762164085068	0.13272579442245222	0.1401497851494533
137.0	0.1100831866662686	0.12514235904263274	0.12649599342301762	0.1382576138749845	0.14250211355663964		0.08292205945994671	0.10628978083634807	0.12466967383495732	0.08866699737329413	0.14191507674116166	0.13405996223569264	0.13891965891407845
137.25	0.12052501218529607	0.12346404671867875	0.11320912624264134	0.13795161492955502	0.14088938544421392		0.08201556654729747	0.104135187125305	0.1181067139488551	0.0883604303077602	0.1366785626869894	0.1320745535443382	0.13960744981699366
137.5	0.11546370850964195	0.1247937703953865	0.12089043405735216	0.14472969618951811	0.14395953039882095		0.08368077407643817	0.11490674574888085	0.1192934472117491	0.08905995851916093	0.14255444959109534	0.13565832973760425	0.1374551237638526
137.75	0.1106918010775327	0.12478427420012307	0.1296268807494634	0.1408560588779025	0.14642402309886626		0.0843052871987685	0.11363183119769	0.12781699989978626	0.0889647203398751	0.14378993062026982	0.135414144109166	0.1369280322723221
138.0	0.11042701346594473	0.12361794121505745	0.12506470813895304	0.1374279153361563	0.14458009165591895		0.08542968523019764	0.11129993794150092	0.13238174552123655	0.0875063990151644	0.1459844207617864	0.13355836713494976	0.1337018185674917
138.25	0.1148298571880172	0.12229078986786375	0.11961352904397993	0.14083058294455425	0.1449055455760957		0.08435579597127989	0.11327508376222607	0.12565205609379146	0.0888228682856119	0.14412068458970534	0.13232760111219058	0.13367223797237845
138.5	0.12426075390788532	0.12479886620747856	0.11981988399432955	0.14581452087860713	0.14585177023917228		0.08458272099300068	0.10083861014456412	0.12374994744754353	0.0912401247367377	0.13574358917645304	0.12655964989238416	0.13458245007240896
138.75	0.1333522654891282	0.12761689865565656	0.12208442684583284	0.14121040805603866	0.14471344100805042		0.08332158061269236	0.10509189529322667	0.13121875095095373	0.08990678997424778	0.13406655369055795	0.13147423022058646	0.13563093135210208
139.0	0.14177928323694142	0.12859723650082253	0.11932404535310365	0.13752641309242047	0.1418675189406101		0.08284692071827934	0.10852450026772184	0.13002629866736182	0.08837908665214284	0.13811325142279032	0.13171587913483626	0.13941348382549806
139.25	0.12886895408983334	0.12847288746875715	0.12294429774969932	0.14171383356578435	0.14063855773183934		0.08461700224532161	0.1074040674643096	0.12295259770899498	0.0888433811026933	0.13788581278046705	0.12816078743171527	0.14195512281629422
139.5	0.11682958320741645	0.12762109301945682	0.12294483409797165	0.14109979610453086	0.14031536532528902		0.08524804924836997	0.11071791800552457	0.11804025238181795	0.08886950713207442	0.1363684479294582	0.13088700440148185	0.13887095568056718
139.75	0.12587990793104148	0.12664291724105342	0.1182974195974036	0.14637105085389018	0.13852776916740878		0.08650790776610638	0.10589829930887573	0.1215975693359918	0.09018155909813816	0.1438423840936036	0.1309907755330708	0.1350640039997349
