# Supplementary material for: Stochastic pulsing of gene expression enables the generation of spatial patterns in Bacillus subtilis biofilms
Source: Nat Commun. 2020 Feb 19;11:950. doi: 10.1038/s41467-020-14431-9 (PMC7031267; doi:10.1038/s41467-020-14431-9)
Supplement: Supplementary file 7 — Source Data [file 41467_2020_14431_MOESM7_ESM.zip › source_data/sup_figure10_a_delSigB.tsv]

distance_from_top_of_biofilm	image_5_fraction_of_spores	image_6_fraction_of_spores	image_12_fraction_of_spores	image_13_fraction_of_spores	image_19_fraction_of_spores	image_20_fraction_of_spores	image_21_fraction_of_spores	image_28_fraction_of_spores	image_29_fraction_of_spores	image_33_fraction_of_spores	image_34_fraction_of_spores
3	0.188567674113009	0.347950819672131	0.069071112623341	0.04636506864731	0.106446314925067	0.128947368421053	0.095010615711253	0.075653852905038	0.032162661737523	0.103507434235608	0.069780528981429
3.25	0.187640449438202	0.354135499038256	0.070115724982982	0.048763736263736	0.11043072132849	0.129560975609756	0.098637015781923	0.080517613227894	0.036088474970896	0.109324143212713	0.072268588770865
3.5	0.188428996112509	0.357796118670533	0.071012006861064	0.048711943793911	0.110362966859548	0.128436684728075	0.101887483965549	0.082749723553262	0.03876898481215	0.11126346718903	0.07039297977871
3.75	0.190354147250699	0.361926605504587	0.070096685082873	0.049435028248588	0.113478955780501	0.129523026315789	0.10280546327058	0.082793109835155	0.041362530413625	0.115714001194981	0.070906994619524
4	0.19272048530098	0.370541917554423	0.074736842105263	0.051029962546817	0.116775786197274	0.127958115183246	0.100878012329535	0.084395198522622	0.044295862933556	0.11219028741328	0.073965651834504
4.25	0.195258019525802	0.374969973576748	0.075043630017452	0.053081006231249	0.115932642487047	0.127385803131032	0.103884036424456	0.086923941551143	0.04823428079242	0.113490792634107	0.073535118354676
4.5	0.195082347483183	0.375123395853899	0.077376821651631	0.053410404624278	0.115845684394071	0.124512776093547	0.107156168468133	0.090754716981132	0.05072146917359	0.114026236125126	0.070843091334895
4.75	0.199676075890791	0.38055972013993	0.073997233748271	0.051732101616628	0.115588776947243	0.124725997369575	0.111402850712678	0.094450779171418	0.049844236760125	0.116717325227964	0.073228346456693
5	0.192520775623269	0.387522191224956	0.07172131147541	0.052570901544847	0.117952041477641	0.124533274763892	0.112780524914416	0.091708062667176	0.048133153396311	0.115555555555556	0.076451995258791
5.25	0.193232205367561	0.390293225480283	0.070567986230637	0.0525	0.119511929404075	0.127448822364077	0.112689575734306	0.090103966114748	0.049283154121864	0.12037037037037	0.07576358587862
5.5	0.193192272309108	0.392746913580247	0.069968825770696	0.055058499655884	0.119878274100641	0.129551975281395	0.117352828010773	0.08679753656659	0.047640449438202	0.122378334351456	0.078044934962554
5.75	0.195110806488462	0.389091858037578	0.067651098901099	0.055607043558851	0.120199609459753	0.131344612644702	0.120622568093385	0.089194499017682	0.049377018920166	0.118609406952965	0.07698396991886
6	0.196024040684235	0.388354700854701	0.064615384615385	0.057876312718787	0.11989990207812	0.135615829257448	0.12207488299532	0.087962047835541	0.047750229568411	0.121582435791218	0.077666075300611
6.25	0.195621797857476	0.382706164931946	0.062735687350017	0.056876456876457	0.122812737745897	0.138328530259366	0.120477137176938	0.085444902769593	0.045288197621226	0.120770965757638	0.078478002378121
6.5	0.192103440314015	0.381041890440387	0.059327846364883	0.058055490790394	0.12337032647344	0.143433437920215	0.123070755662457	0.086561264822134	0.043990929705216	0.120640131308986	0.079478054567023
6.75	0.190044196324727	0.379134175853724	0.060803847475095	0.057597752282838	0.126363538179069	0.142414174972314	0.120318725099602	0.088351042896498	0.045454545454546	0.11979274611399	0.082283464566929
7	0.192191494306298	0.38099084544965	0.063941299790356	0.056374881065652	0.127153762268266	0.141709439857175	0.119943932719263	0.092801903628792	0.045825771324864	0.121427081160025	0.080118110236221
7.25	0.19247634433418	0.382716049382716	0.065066109951287	0.056375514154367	0.123819858925665	0.136292311141	0.119191919191919	0.092828685258964	0.046405823475887	0.117647058823529	0.077332807259815
7.5	0.192099694333412	0.385993934381031	0.061681598897312	0.054454263195606	0.12671905697446	0.137078651685393	0.116403202627797	0.096678529062871	0.048072562358277	0.117634635691658	0.079505300353357
7.75	0.187544232130219	0.388422818791946	0.064120532585845	0.053804219009244	0.127037969143232	0.137066069428891	0.11547962124331	0.095619867031678	0.046321525885559	0.120471777590564	0.0834154999014
8	0.186432748538012	0.38183837822827	0.06443661971831	0.052221172022684	0.1250411319513	0.135631154879141	0.119544984488108	0.099901477832512	0.046091278807049	0.119163321360659	0.084686094269509
8.25	0.186192468619247	0.384940778341794	0.064652143359101	0.051566265060241	0.120844269466317	0.135238523852385	0.118728061119141	0.108548707753479	0.046733212341198	0.121770436255824	0.084652981427175
8.5	0.185635886423288	0.391574780887758	0.064673157162726	0.050769971126083	0.120911469690362	0.129758954719531	0.117895626452567	0.106147459972327	0.046425255338904	0.124867275430028	0.084185680566483
8.75	0.188870549398727	0.388904940768564	0.062565172054223	0.050119904076739	0.11892667844523	0.131228861330327	0.118578767123288	0.105933890880127	0.042357274401473	0.126320236586396	0.082345971563981
9	0.18407960199005	0.388559573206876	0.062158469945355	0.049426934097421	0.116712630998345	0.130649876321115	0.11479974298565	0.106735958424945	0.042182485098579	0.125315391084945	0.083724569640063
9.25	0.183475378787879	0.392273402674591	0.061358152361255	0.048797905260652	0.119274175702589	0.134922419608725	0.119254119687771	0.107814045499505	0.040404040404041	0.128481012658228	0.085714285714286
9.5	0.183967841097186	0.389922015596881	0.062760055478502	0.050345979479838	0.11762764084507	0.135673839184598	0.120573538996307	0.108409724990036	0.037779850746269	0.126984126984127	0.084813410496907
9.75	0.188374851720047	0.393121849985176	0.060741249142073	0.050529355149182	0.117802488164703	0.136394635144351	0.120235242866478	0.107856998586144	0.038622615169847	0.126977430921746	0.084225128814903
10	0.18569725864124	0.397502284495888	0.057510148849797	0.050519700265893	0.120004452855394	0.138064810588772	0.117493472584856	0.104179285281647	0.039424860853432	0.123171507313971	0.083151418932328
10.25	0.185625892432175	0.392067817135937	0.054794520547945	0.053326927696373	0.124846864907005	0.143246311010216	0.115249008373733	0.098940635618629	0.040546911834041	0.122217465753425	0.082751744765703
10.5	0.194829612220917	0.390325524794646	0.056654374790479	0.051482799525504	0.126274509803922	0.143855693348365	0.112601715416758	0.100040176777822	0.039106145251397	0.121263877028181	0.085319447226117
10.75	0.191539923954373	0.390956628729622	0.05728813559322	0.052100840336135	0.128957014328557	0.13997277676951	0.112044198895028	0.098818255908721	0.043131739334271	0.12146351840034	0.084235860409146
11	0.193601895734597	0.387537993920973	0.052953156822811	0.054157680325905	0.130531465421392	0.143772893772894	0.117581684818849	0.097205346294046	0.044768856447689	0.120726958026828	0.083618090452261
11.25	0.195479682616014	0.37958435207824	0.057113889827645	0.05511432009627	0.12828248966365	0.144050104384134	0.110476608829343	0.096780807873693	0.046774987690793	0.119520174482007	0.082652857996415
11.5	0.191780821917808	0.375038331800061	0.057931963624116	0.055275174236962	0.129376122082585	0.142857142857143	0.112896126760563	0.098912374307408	0.047457627118644	0.119078947368421	0.086818632309217
11.75	0.187632759027614	0.373374613003096	0.05880376344086	0.056508089833374	0.13018018018018	0.140436397400186	0.11190053285968	0.104319478402608	0.047826086956522	0.11978021978022	0.090945194598888
12	0.185731272294887	0.377652933832709	0.061682869594368	0.055920252856796	0.12959856871296	0.138967803030303	0.1138302649304	0.103413039035357	0.04841075794621	0.122822491730981	0.08983593437375
12.25	0.182455292411793	0.377777777777778	0.065363881401617	0.053225410841305	0.128064480017911	0.130683170673649	0.113308153743613	0.104054613156806	0.049388753056235	0.124175824175824	0.091979249800479
12.5	0.175145348837209	0.379461490294302	0.066309444072338	0.056972999752291	0.127043174388457	0.132381413359148	0.112242638919637	0.104297037964122	0.053015564202335	0.126142188544685	0.093257097791798
12.75	0.173599422938206	0.387317376437675	0.067441860465116	0.058300395256917	0.124915292523153	0.131388621022179	0.110493552690084	0.102066115702479	0.050626808100289	0.125476992143659	0.092265410286612
13	0.173652694610778	0.384591488039764	0.067909454061252	0.055693069306931	0.123207227555054	0.127441638875655	0.107423189055842	0.101872813336077	0.048780487804878	0.126548074757937	0.09504132231405
13.25	0.171650576877796	0.387378944079975	0.065123966942149	0.055196419691696	0.123762376237624	0.126315789473684	0.110629562043796	0.10448996482516	0.046242774566474	0.129608938547486	0.095294349281355
13.5	0.174610665408211	0.391209476309227	0.064888010540185	0.05453187250996	0.122547370781478	0.125752830643218	0.109460694698355	0.102253756260434	0.046692607003891	0.134615384615385	0.090926944226237
13.75	0.17562984496124	0.387116948092558	0.061397779229262	0.053478583807873	0.12104199416124	0.126922138149866	0.111691259931896	0.096041666666667	0.049100631988333	0.133348426533847	0.089945011783189
14	0.176980496026968	0.378970089423373	0.058958401572224	0.055870046763475	0.115968086301832	0.126753749395259	0.10779131234199	0.098251457119068	0.046950629235237	0.136754068716094	0.093328115828605
14.25	0.178716296826533	0.381414267834793	0.058303308221422	0.056589906908378	0.116066388167551	0.127137009390802	0.110852352119236	0.097488921713442	0.042307692307692	0.134716206975154	0.094978590891398
14.5	0.180347658136166	0.377132027795325	0.057199211045365	0.05386706202125	0.113433510337815	0.12330397524399	0.113418903150525	0.097025943893693	0.039747939893359	0.134598012646793	0.094218415417559
14.75	0.178386380458919	0.372542802790108	0.055216693418941	0.056557174611015	0.111706983112734	0.121780986762936	0.115106233948167	0.098791604833581	0.041525832930951	0.138997023128005	0.097584729255941
15	0.182316313823163	0.375358166189112	0.054732775273664	0.056547619047619	0.108976558033162	0.121397166585247	0.115955691727551	0.096075487883337	0.043266893534273	0.143151626202474	0.095247408566399
15.25	0.183850931677019	0.376100628930818	0.052310654685494	0.056338028169014	0.108465608465608	0.124634858812074	0.111926171320398	0.095279341706366	0.042192046556741	0.138741645540447	0.096213895394223
15.5	0.185028599850783	0.377215189873418	0.050657261942931	0.05853418593212	0.108339108339108	0.122828480548079	0.109025270758123	0.095801937567277	0.041808458920758	0.135687732342007	0.098693192900332
15.75	0.181260730929605	0.379310344827586	0.052848101265823	0.060815822002472	0.108700669282252	0.122666666666667	0.108238705001208	0.094360086767896	0.0380859375	0.137874912810974	0.095210166177908
16	0.183378949987559	0.380892520427404	0.05171859942178	0.0575682382134	0.111534464842397	0.124453087019932	0.109497738633659	0.091761115954664	0.038160469667319	0.136374214568303	0.092991652106387
16.25	0.189013732833958	0.377418331747542	0.04928	0.058285996542356	0.109863394304237	0.126594700686948	0.107777244359097	0.094158674803836	0.040694789081886	0.138655462184874	0.089467501957713
16.5	0.188297074268567	0.376466856961624	0.048584298584299	0.059488692232055	0.11142061281337	0.129505344270445	0.102693602693603	0.093590596584609	0.03888334995015	0.139891483840528	0.087084725771575
16.75	0.188740079365079	0.374323032812998	0.049414824447334	0.059376546264226	0.111894578661426	0.135041034568515	0.101010101010101	0.092987469773577	0.036981509245377	0.137406367041198	0.084379905808477
17	0.187406669985067	0.372323426014701	0.051073519843852	0.060102614219399	0.113373755863174	0.13640897755611	0.100119189511323	0.091451292246521	0.034448327508737	0.133552014995314	0.085227272727273
17.25	0.184150943396226	0.37197287697772	0.052478134110787	0.060822457522778	0.1133593929639	0.135047428856715	0.103267350345814	0.089060773480663	0.037313432835821	0.130657956136258	0.085983510011779
17.5	0.180765357502518	0.370251126851256	0.057542262678804	0.058631921824104	0.11333794056669	0.141755782143745	0.102345415778252	0.089955357142857	0.038613861386139	0.132349550380447	0.08377065111759
17.75	0.184478371501272	0.374676165803109	0.056972507452799	0.057199211045365	0.110866797824326	0.142431761786601	0.098301841664674	0.092709270927093	0.03751875937969	0.129707112970711	0.084863715445583
18	0.182278481012658	0.375124048957989	0.057623826481062	0.059856542171655	0.111303945389332	0.137254901960784	0.095329802599904	0.095030913670712	0.037359263050154	0.124797406807131	0.086477074869414
18.25	0.178326125667769	0.373804025074233	0.058709049626987	0.060856498873028	0.111535788742182	0.133600200150113	0.092556790720155	0.091201470250402	0.039775624681285	0.127674258109041	0.088053949903661
18.5	0.180311401305876	0.374751491053678	0.056573449051752	0.061152882205514	0.112998266897747	0.132554091022134	0.097040271712761	0.093528470157786	0.044433094994893	0.121877890841813	0.086176980913823
18.75	0.185213032581454	0.369449966865474	0.054934525710636	0.056109725685786	0.111226371599816	0.129972819372375	0.098653610771114	0.095970184020499	0.047004132231405	0.11984237366713	0.087434858135495
19	0.184110970996217	0.368857901726428	0.052345994254708	0.056943056943057	0.106913089250205	0.13123617596461	0.097764676983542	0.097555242125059	0.045971074380165	0.123763515067863	0.088411685045463
19.25	0.186944373888748	0.37017310252996	0.052815781100859	0.057783312577833	0.105145938342516	0.125701732975348	0.095168015697817	0.101973684210526	0.042698998418556	0.129552789303827	0.086888759010325
19.5	0.186751592356688	0.366056572379368	0.046416166719293	0.05805011163483	0.104588235294118	0.122454048683557	0.093487913172176	0.097166939826739	0.04012671594509	0.128604651162791	0.088460782386475
19.75	0.185232174574981	0.357922593450215	0.046275752773376	0.059383613129542	0.105666156202144	0.122372372372372	0.094184890656064	0.097071327350024	0.039123630672927	0.128756356911697	0.090175231344753
20	0.185678391959799	0.355960264900662	0.047634169577644	0.059177532597793	0.104630401142721	0.12750501002004	0.09245803056878	0.098218471636193	0.038739669421488	0.132075471698113	0.088509624925581
20.25	0.181727158948686	0.354545454545454	0.04503937007874	0.05795653260055	0.10316893018823	0.12875430822255	0.094976255936016	0.100377002827521	0.035178479048112	0.128618889416232	0.087450199203187
20.5	0.182370820668693	0.355164548712936	0.045497931912186	0.059974905897114	0.100384707862467	0.128134403209629	0.092006033182504	0.094966761633428	0.034877667881312	0.130087038343919	0.089685210849337
20.75	0.183303548634159	0.358681462140992	0.047346679377185	0.064636885450462	0.101776864498973	0.126393110435664	0.088972431077694	0.089914367269267	0.035751295336788	0.128373621215677	0.089674455761933
21	0.184236947791165	0.35194253999347	0.047043865225683	0.063684609552692	0.105726341169379	0.125480153649168	0.087912087912088	0.091039084842707	0.035493827160494	0.125413320736892	0.087771793337323
21.25	0.182743700687198	0.347854356306892	0.044733502538071	0.063520408163265	0.106661856661857	0.130165289256198	0.085935483870968	0.087329992841804	0.038657171922686	0.121413327009723	0.091465823785065
21.5	0.186891961085509	0.349588138385502	0.04973075704783	0.066296949836148	0.106537530266344	0.127740948495665	0.085612968591692	0.090821022039235	0.039460020768432	0.116635249764373	0.0878685929151
21.75	0.186322580645161	0.348783694937541	0.050254452926209	0.063291139240506	0.107376850279058	0.129229203764945	0.087559929346455	0.090909090909091	0.040731070496084	0.119952494061758	0.082883962452566
22	0.184443288241415	0.349211563731932	0.048361438116449	0.064109035840485	0.105865174008275	0.126850433894844	0.089799033324854	0.088114258048899	0.042686100989068	0.118025751072961	0.081944165495079
22.25	0.188976377952756	0.348806366047745	0.053105889925974	0.063819095477387	0.105658056580566	0.126680455015512	0.087554085008908	0.084125822970007	0.044698544698545	0.11608818011257	0.082881798113586
22.5	0.186101605685707	0.34679802955665	0.056621880998081	0.061276379354183	0.106479217603912	0.120798584786454	0.08316430020284	0.089197224975223	0.042165538781885	0.115665488810365	0.082865168539326
22.75	0.184553928095872	0.34390485629336	0.057051282051282	0.05765306122449	0.106961790528008	0.123384849252597	0.084374203415753	0.089451265347031	0.038988408851423	0.116883116883117	0.0806
23	0.184823848238482	0.349222111883482	0.057729313662604	0.057912115824232	0.104809494066209	0.121988333756023	0.087848101265823	0.09	0.040404040404041	0.114008058781702	0.083719058160596
23.25	0.18702906350915	0.347115705235078	0.060526315789474	0.057755359394704	0.10063371356147	0.121280887544125	0.087541233189546	0.08812452924931	0.039619651347068	0.11685552407932	0.080840743734842
23.5	0.181818181818182	0.341730195558502	0.059507978723404	0.057106598984772	0.097812261511066	0.122030507626907	0.090932709794752	0.084983705189271	0.038988408851423	0.124556002841582	0.082386363636364
23.75	0.184548184548185	0.337723741979061	0.05768600458866	0.060428352881183	0.09521978726131	0.118916206723532	0.088883062401678	0.081523128034756	0.03989501312336	0.121634388285309	0.083815605667532
24	0.184232365145228	0.333108108108108	0.058959920503478	0.058582757738552	0.096015424164525	0.118149824032177	0.088105726872247	0.080550599031354	0.040021344717183	0.117397454031117	0.082708251085669
24.25	0.18191933240612	0.33322203672788	0.055721393034826	0.059582151147795	0.093814699792961	0.116173120728929	0.090909090909091	0.083951881238802	0.037017726798749	0.116603595080416	0.081551860649248
24.5	0.180364656381487	0.334223706176962	0.054036024016011	0.058222676200204	0.092563702548102	0.122704081632653	0.096092925026399	0.080482897384306	0.039439543331604	0.1170465337132	0.079792539397566
24.75	0.179652466367713	0.334781156030738	0.051782111634163	0.060134784862623	0.087787748731955	0.120915873424235	0.098692984795946	0.081971335177269	0.036560247167868	0.112749762131304	0.081367453018793
25	0.181560283687943	0.336676696756937	0.052666666666667	0.060472359200623	0.086051080550098	0.119495235642544	0.094590993871569	0.07680608365019	0.035033487892839	0.11510962821735	0.079317866349395
25.25	0.177790400454416	0.335669002335669	0.050688150386036	0.059840082538045	0.088227650727651	0.117179487179487	0.09810211173483	0.078927203065134	0.032786885245902	0.113427047988366	0.078564307078764
25.5	0.181276595744681	0.337232620320856	0.050944669365722	0.059477631238686	0.087678034757611	0.116977225672878	0.096628616936554	0.076626382103369	0.032734952481521	0.108002918997811	0.079415883176635
25.75	0.177954094644375	0.339572192513369	0.05032083755488	0.057603686635945	0.088043761396197	0.116291116291116	0.095670764297167	0.07947866087401	0.031965903036761	0.103615627274933	0.080492233205568
26	0.180905963302752	0.335307666995722	0.047795355099293	0.058973704365586	0.084850072017808	0.11394689352926	0.095976073953236	0.077041999484669	0.030238726790451	0.107800387596899	0.082617586912066
26.25	0.18297625940938	0.33612600536193	0.048550236008092	0.057672764227642	0.084599266631744	0.115135834411384	0.091254752851711	0.075360082304527	0.031780821917808	0.108684985279686	0.082470038594353
26.5	0.181660399190049	0.332661967103055	0.048164365106096	0.060137021060645	0.08316752884998	0.115484205075091	0.090760869565217	0.077062791904515	0.026286966046002	0.107098992876443	0.084701114488349
26.75	0.179635522129014	0.328198258539853	0.049468791500664	0.05750315258512	0.086543606206528	0.117557251908397	0.090146182999459	0.077084425799685	0.028145695364239	0.111601667893059	0.085158648925282
27	0.176623376623377	0.330776925641881	0.048837992590098	0.059839759639459	0.084752581467078	0.120469627360898	0.089462129527991	0.078610603290677	0.029082774049217	0.109884719156242	0.083844580777096
27.25	0.176111595466434	0.327370907863652	0.047970479704797	0.058018748416519	0.085489771033735	0.121517027863777	0.089125102207686	0.075229357798165	0.028052805280528	0.110815388337769	0.083639330885353
27.5	0.170666666666667	0.326035702256652	0.048370843130669	0.0571791613723	0.085585585585586	0.121799844840962	0.087510384934921	0.077426105153021	0.027207107162687	0.109174534011135	0.081473899692938
27.75	0.17260843731432	0.323	0.04802164355766	0.059035833977829	0.082723380748515	0.121850899742931	0.086164043082022	0.074844074844075	0.026830631637787	0.110295915871851	0.083834820502179
28	0.17175572519084	0.323270013568521	0.050802139037433	0.054283509133008	0.082779623477298	0.123287671232877	0.084001105277701	0.07720207253886	0.028192371475954	0.108068097705403	0.080327868852459
28.25	0.168383868118929	0.329032258064516	0.0498484338161	0.053713698278078	0.081363004172462	0.126404494382022	0.086811352253756	0.077063264774798	0.02905701754386	0.105288813063612	0.078131459280695
28.5	0.173526798933965	0.331391363947909	0.051290646999665	0.053865979381443	0.080968280467446	0.124936126724578	0.086811352253756	0.074895615866388	0.033277870216306	0.104297440849831	0.078141279433215
28.75	0.172651107121484	0.331032102174663	0.049558723693143	0.053336768874002	0.078322455214554	0.121126033057851	0.082600056769799	0.072779072779073	0.03392658509455	0.101061263868789	0.076605409869915
29	0.172217221722172	0.326756663205261	0.050778605280975	0.050533993227403	0.079465541490858	0.118226600985222	0.080540692762602	0.072769953051643	0.034656232532141	0.098143236074271	0.078320802005013
29.25	0.172743574417215	0.328125	0.052276559865093	0.054319710294879	0.078262100198132	0.117570724111082	0.083167754754471	0.07521895929933	0.035353535353535	0.093704245973646	0.081991525423729
29.5	0.176136363636364	0.325128205128205	0.047106325706595	0.052045572242362	0.077801268498943	0.114211212516297	0.083997722095672	0.074669432201193	0.033632286995516	0.092810771820149	0.082700421940928
29.75	0.178152272043334	0.334132146525163	0.047890154052244	0.051190171487075	0.078216270123949	0.11186617877679	0.086857142857143	0.074390876101607	0.034231200897868	0.095088313573675	0.079739112139701
30	0.174372922333031	0.334137099552187	0.04609081597815	0.05306331709818	0.079778942893581	0.111197916666667	0.08898426323319	0.073552425665102	0.03483723586522	0.097572698870464	0.080246913580247
30.25	0.173438447543966	0.327790973871734	0.047928791509757	0.053677419354839	0.080194063926941	0.108976046327981	0.085930672880862	0.07535853976532	0.033333333333333	0.098020280057943	0.080902703853524
30.5	0.172824427480916	0.320067453625632	0.04635989010989	0.051848049281314	0.08012636415853	0.106000528680941	0.085848227365954	0.074634655532359	0.029239766081871	0.099275362318841	0.082600300364729
30.75	0.173753441419394	0.317513368983957	0.046343975283213	0.054130323242689	0.081506058857473	0.105013192612137	0.084302325581395	0.075091575091575	0.027405247813411	0.099368318756074	0.081465517241379
31	0.177304964539007	0.315402606080855	0.043657614300447	0.053598774885146	0.084545195323639	0.100946372239748	0.086337209302326	0.077365394668061	0.026806526806527	0.100414330977334	0.079775765416128
31.25	0.181618569636135	0.311951384199865	0.041920216362407	0.04799794661191	0.08181426725994	0.098059779758784	0.082356389214537	0.077654516640254	0.027267338470658	0.101250601250601	0.074838709677419
31.5	0.182016859194505	0.309236947791165	0.046487953851374	0.050207039337474	0.080364900086881	0.099296325254105	0.081272084805654	0.077270313329793	0.028874484384208	0.101417399804497	0.076503923278117
31.75	0.181502525252525	0.301507537688442	0.04868154158215	0.047481636935992	0.083681405732392	0.100371747211896	0.084855627578079	0.078316462440064	0.027695934001179	0.100577478344562	0.077124754205812
32	0.185125563425628	0.306901128069011	0.051247471341875	0.049004192872117	0.081331403762663	0.103393000267165	0.084319526627219	0.07912146070389	0.026706231454006	0.096019300361882	0.076300830782685
32.25	0.184615384615385	0.301056938288442	0.04891846921797	0.048952879581152	0.081065347111047	0.102393617021277	0.088348651052476	0.07680126682502	0.027895694360218	0.098712446351931	0.079459938025675
32.5	0.181636060100167	0.303165863730213	0.047019867549669	0.049881235154394	0.078243164630599	0.103512506652475	0.088261253309797	0.07509254362771	0.03109756097561	0.09647853352629	0.075587782904856
32.75	0.179972936400541	0.305565039262547	0.049452373050116	0.047619047619048	0.077627562145661	0.101893838356895	0.089543446244477	0.073848597141345	0.032019704433498	0.101617185614289	0.077618522601985
33	0.173188159237836	0.30017094017094	0.048900557925829	0.050039093041439	0.073177885320428	0.108043535970268	0.09044776119403	0.070861977789529	0.030674846625767	0.100456621004566	0.077965348733896
33.25	0.173351461590755	0.301468077842267	0.048659384309831	0.053455019556715	0.07510227936879	0.109086035915304	0.091503267973856	0.072014826581943	0.028781383955909	0.098257502420136	0.080687830687831
33.5	0.172068965517241	0.301510989010989	0.046059033409017	0.051679586563308	0.073341094295693	0.107094685729701	0.091454272863568	0.072828389830509	0.030437539632213	0.099306054079924	0.076550813902332
33.75	0.168543279380718	0.295031055900621	0.044233289646134	0.053268142048379	0.070234604105572	0.110723860589812	0.085646075798269	0.072176012878991	0.029543994861914	0.099240265906933	0.075409836065574
34	0.164252914164606	0.289021396001403	0.04059759662228	0.052930544797315	0.070595185349284	0.105248917748918	0.085891381345927	0.072840509071216	0.030147530468249	0.10222116073561	0.077395308046481
34.25	0.164539007092199	0.291204986149584	0.039588027035726	0.053496868475992	0.072597137014315	0.104149715215622	0.086096567771961	0.076396495071194	0.028735632183908	0.099203475742216	0.077241981234999
34.5	0.168253968253968	0.290504765266502	0.039234760051881	0.050991501416431	0.072998082878632	0.109603906673901	0.085181898846495	0.076605125378892	0.026048284625159	0.10074537148353	0.079361609094884
34.75	0.165703971119134	0.286885245901639	0.040052100293064	0.052230971128609	0.071726190476191	0.116443959640033	0.087522176227085	0.076323119777159	0.026114649681529	0.095708775313404	0.077674115860273
35	0.164124909222948	0.288530465949821	0.03998699609883	0.051146849459531	0.072681331747919	0.114654935386307	0.085731237021655	0.077840909090909	0.026779882429785	0.095893719806763	0.076042341758479
35.25	0.160220994475138	0.286545454545454	0.043193717277487	0.050354051927616	0.072262118491921	0.114713896457766	0.08259325044405	0.074584050487665	0.030085022890778	0.098792270531401	0.072770979020979
35.5	0.153731897512068	0.291074681238616	0.044880319148936	0.050550026191723	0.076366922729327	0.11636863823934	0.082308142940832	0.072358900144718	0.028957528957529	0.096305418719212	0.072751034632978
35.75	0.152295632698768	0.297004691447131	0.042942743009321	0.048596673596674	0.076027811366385	0.114554510237963	0.084944346807264	0.073954036535062	0.030658838878017	0.092559899117276	0.071240683910566
36	0.152388172858226	0.294562477493698	0.043333333333333	0.047135416666667	0.075813382443217	0.118504261754193	0.087301587301587	0.070480684163964	0.028685790527018	0.093561368209256	0.069574700109051
36.25	0.149032992036405	0.29003238575027	0.045576407506703	0.044940934771443	0.074125443057482	0.11866295264624	0.084861028976937	0.068873780668046	0.029172320217096	0.093521552810688	0.068127053669222
36.5	0.142425387230827	0.290230905861456	0.046503847440616	0.044197467045748	0.075176434489107	0.112454315434355	0.084365781710915	0.070602195194304	0.028206850235057	0.095250062829857	0.067139375138489
36.75	0.148729446935725	0.292	0.043246839654025	0.042355371900827	0.074409328014729	0.109392575928009	0.084619952494062	0.070574162679426	0.028159340659341	0.095856215676485	0.068465655664585
37	0.151122953939855	0.284210526315789	0.046426185704743	0.041688244432936	0.072997216207857	0.111329220415031	0.086232095878398	0.070405727923628	0.027322404371585	0.094744820616473	0.068502350570853
37.25	0.144832885132539	0.284629294755877	0.042286091840106	0.044461578000514	0.074965078379637	0.111015490533563	0.086379716981132	0.070743405275779	0.023415977961433	0.093632016108734	0.066504101086234
37.5	0.152724481964697	0.275170189896095	0.038713910761155	0.044324878298745	0.074629195940671	0.110795454545455	0.085596221959858	0.070809680310726	0.021632937892533	0.096421471172962	0.066622251832112
37.75	0.153435114503817	0.271082157075642	0.040856672158155	0.04450733213275	0.076020647583294	0.106878908470722	0.083012155351319	0.06877990430622	0.020964360587002	0.097421913733267	0.066100937918714
38	0.158639143730887	0.274082151944747	0.042504118616145	0.046343975283213	0.074501246882793	0.102771362586605	0.081154192966637	0.069502696225285	0.019849418206708	0.098360655737705	0.06636670416198
38.25	0.161912104857363	0.275182481751825	0.0405672823219	0.048136645962733	0.072207299731395	0.102970868185751	0.08155281372254	0.067534827377347	0.019541778975741	0.099552015928323	0.066696508504924
38.5	0.161023622047244	0.273151471643934	0.039119000657462	0.048876110820701	0.071188609822429	0.106290040768783	0.083086930810172	0.066625539790253	0.022618231665524	0.097646469704557	0.06634124694919
38.75	0.156731148835373	0.271295633500358	0.039613848202397	0.049621311047271	0.071980676328503	0.105064027939465	0.082096069868996	0.067687595712098	0.022525597269625	0.09753619507239	0.065730837789661
39	0.155823918971562	0.275824964131994	0.035145888594165	0.048856548856549	0.073699657590087	0.102262709374082	0.08313679245283	0.064918851435705	0.024810475534115	0.099697885196375	0.065877623939259
39.25	0.158841940532081	0.277195518612215	0.037949400798935	0.045112781954887	0.070901033973412	0.105617320070217	0.09007948189579	0.063105279600125	0.025920873124147	0.097591888466413	0.0667861945316
39.5	0.15414710485133	0.282370153621068	0.041261321704126	0.042132639791938	0.068536342515765	0.103734439834025	0.090020728457211	0.061367249602544	0.029152542372881	0.094431614062099	0.066189624329159
39.75	0.153512233622731	0.277798165137615	0.040789033767971	0.040466926070039	0.065568258238063	0.105043270665473	0.089397089397089	0.063178047223995	0.028455284552846	0.095676643642875	0.069213483146068
40	0.14937106918239	0.271315028901734	0.039837947332883	0.036019694221301	0.066337812553155	0.109188544152745	0.091526424564511	0.063068920676203	0.02928870292887	0.091707569103591	0.069388665774208
40.25	0.14832162373146	0.272300469483568	0.043375127075568	0.033376455368693	0.066496598639456	0.10845533313415	0.087997605507333	0.062398440038999	0.030410183875531	0.091620986687549	0.065904505716207
40.5	0.147104851330203	0.270909090909091	0.045733788395905	0.034155110426297	0.064223325911971	0.105591909577632	0.089570183348362	0.062987012987013	0.02791346824843	0.087542978048136	0.064800180627681
40.75	0.147220046985121	0.266236096160746	0.043360433604336	0.032953105196451	0.062532569046378	0.100779844031194	0.09253640776699	0.065719947159842	0.025928521373511	0.088650627615063	0.063568010936432
41	0.148616600790514	0.264833574529667	0.044636678200692	0.032911392405063	0.06184668989547	0.102156980227681	0.091781643671266	0.066381860006573	0.025712300208478	0.089638808331136	0.063038548752835
41.25	0.147011952191235	0.263081919884518	0.043719639139487	0.033282520325203	0.061113067981684	0.097897897897898	0.086031175059952	0.06825025092004	0.027639971651311	0.09098164405427	0.063124432334242
41.5	0.1488	0.258738738738739	0.042145593869732	0.035814071628143	0.060841881853555	0.100942535725144	0.08586010207145	0.065656565656566	0.025513819985826	0.090716180371353	0.064149226569609
41.75	0.14986160537762	0.263138948884089	0.043523316062176	0.037093885904323	0.060520261900549	0.105342589797766	0.090036014405762	0.060831361946604	0.024458420684836	0.092344753747323	0.063718820861678
42	0.150597609561753	0.26480203414457	0.043537881384985	0.040266735060272	0.058719176867128	0.100029949086553	0.087164179104478	0.059536171685704	0.023271731690623	0.090522962569684	0.064516129032258
42.25	0.146628757108042	0.257887013939839	0.03981837233671	0.040020523345305	0.058672061798786	0.102126385145253	0.088139603667554	0.057122953674678	0.022696011004127	0.089234008949724	0.067645035542307
42.5	0.144254278728606	0.254464285714286	0.037399510660608	0.03770197486535	0.060544718439455	0.105278944211158	0.084562142642191	0.056002800140007	0.023076923076923	0.089140152511175	0.066283084004603
42.75	0.138866396761134	0.25935628742515	0.039889004509192	0.037925696594427	0.060398965644625	0.104292623941959	0.079975764919721	0.052911931818182	0.025552486187845	0.087938363443146	0.068019368226885
43	0.142056822729092	0.254813137032843	0.040369483407458	0.036921476859074	0.060120618168112	0.102207438766253	0.077037921767692	0.055296229802514	0.024221453287197	0.086311887741594	0.069559228650138
43.25	0.1396	0.254872563718141	0.040123456790124	0.036882029819514	0.058856713050019	0.102770330652368	0.079831932773109	0.050957715937839	0.023351648351648	0.085949973390101	0.071330275229358
43.5	0.133279483037157	0.252980625931446	0.040152301834545	0.036853110297961	0.060496870851508	0.100827912477824	0.082409349715313	0.053857350800582	0.022191400832178	0.087610857296426	0.074057037718491
43.75	0.132632430246664	0.253197893152746	0.041393583994481	0.036391993761373	0.060728744939271	0.09789380005933	0.081146304675717	0.05908256880734	0.020833333333333	0.086340550654905	0.072697899838449
44	0.134382566585956	0.253313138962514	0.042028482111844	0.035137214670428	0.06320279177976	0.099910793933988	0.081876724931003	0.060395314787701	0.020322354590049	0.088195751546115	0.070415988844992
44.25	0.132636655948553	0.254572601717059	0.041523678792039	0.035945177139902	0.066844410588459	0.093413173652695	0.081912302070646	0.060685033507074	0.016842105263158	0.08970189701897	0.06886158126594
44.5	0.133924969745865	0.251378169790518	0.042152159013023	0.038767650834403	0.064659332175256	0.091099790230746	0.084715104009647	0.060549078600978	0.016393442622951	0.094483888585473	0.067992599444958
44.75	0.134126333059885	0.249177932042382	0.041348158443364	0.039159751037344	0.063613231552163	0.094481103779244	0.085705723703926	0.05908750934929	0.01432664756447	0.093042517945886	0.066149635036496
45	0.129460580912863	0.254465913233686	0.044947735191638	0.03840206185567	0.060970873786408	0.091784532049353	0.089825847846013	0.056547619047619	0.016690856313498	0.09126213592233	0.063499420625724
45.25	0.136270069987649	0.245331380446723	0.043613707165109	0.036817713697219	0.059075843244297	0.092777274100937	0.088759213759214	0.056660412757974	0.015373352855051	0.094564614531337	0.062470862470863
45.5	0.138581385813858	0.242144177449168	0.044117647058824	0.037735849056604	0.059247709998051	0.091487428052106	0.086438607208308	0.057324840764331	0.015884476534296	0.091899441340782	0.059562587249884
45.75	0.135782088320264	0.234867705690468	0.040111614928497	0.039036755386565	0.060299552616223	0.091950557732891	0.084554334554335	0.052571428571429	0.016849816849817	0.091161756531406	0.062470970738504
46	0.131208609271523	0.232666190135811	0.038933707471063	0.036893704850361	0.059580364212193	0.089242053789731	0.080459770114943	0.052071455720259	0.016899338721528	0.093243997766611	0.063879210220674
46.25	0.137206427688504	0.226700251889169	0.038475114719379	0.038382804503582	0.054729327781083	0.090188909201706	0.082874617737003	0.054263565891473	0.019354838709678	0.0879305516662	0.062077012835473
46.5	0.135369376805613	0.231471339905075	0.041163946061036	0.039021852237253	0.054070112893642	0.087606837606838	0.080097829409966	0.049257232212666	0.018505338078292	0.08493992735401	0.065547378104876
46.75	0.139553752535497	0.226160029229083	0.041857193105874	0.039562727745966	0.05383392928089	0.088492902446391	0.08133824432167	0.051650485436893	0.021321961620469	0.085338556239508	0.066369606003752
47	0.134623301770276	0.219740634005764	0.039772727272727	0.040041601664067	0.056424470401901	0.088288288288288	0.079665220086795	0.051744413955312	0.017705382436261	0.083682008368201	0.070240295748614
47.25	0.132475083056478	0.224112961622013	0.04108610217935	0.040424980564913	0.057696146935516	0.084100675260896	0.078551702976373	0.052160373686259	0.017857142857143	0.08	0.070902394106814
47.5	0.127459016393443	0.227040816326531	0.040014419610671	0.037868895272917	0.056471061093248	0.085592445933597	0.081089445991953	0.050354051927616	0.017391304347826	0.080312325711099	0.073377234242709
47.75	0.129357412851743	0.226973684210526	0.039426523297491	0.035244608101	0.055611729019211	0.082822085889571	0.085046728971963	0.049497293116783	0.017479970866715	0.081569291560824	0.070072650574174
48	0.136575052854123	0.227037037037037	0.038759689922481	0.036201469045121	0.055622489959839	0.085145482388974	0.088840399002494	0.047469595919969	0.020725388601036	0.080681818181818	0.068738229755179
48.25	0.130581297388374	0.232389251997095	0.041139240506329	0.03353578030103	0.057382070655503	0.087221713937176	0.09051724137931	0.047250193648335	0.017113095238095	0.086098398169336	0.068941176470588
48.5	0.130544993662864	0.229705132872224	0.035388927820603	0.029534762153685	0.059489501852614	0.088073394495413	0.090568394753279	0.052591170825336	0.018288222384784	0.086152971282343	0.065404887398179
48.75	0.126342930812205	0.228148148148148	0.036997885835095	0.027344748274981	0.059416118421053	0.088751926040062	0.088465145357924	0.049282110981762	0.015683345780433	0.086083213773314	0.065941857716852
49	0.133191489361702	0.224176646706587	0.035827186512118	0.028301886792453	0.056486654252017	0.091192032368503	0.086861768368618	0.047619047619048	0.01564828614009	0.088388214904679	0.062559923298178
49.25	0.132545377796539	0.221262208865515	0.035198873636044	0.027249357326478	0.057377049180328	0.090269277845777	0.090453834115806	0.049135220125786	0.016046681254559	0.087081891580162	0.059719535783366
49.5	0.139058413251962	0.224390243902439	0.037399510660608	0.026424870466321	0.058404856604564	0.088036809815951	0.090571870170016	0.052201012855473	0.014749262536873	0.090175741861135	0.054431599229287
49.75	0.137314734088928	0.225352112676056	0.037636299683433	0.028051948051948	0.059586033869956	0.088353413654619	0.091796279353462	0.057052297939778	0.013970588235294	0.086943793911007	0.053013798111837
50	0.131578947368421	0.220538082607048	0.037857142857143	0.028409090909091	0.058588828223436	0.086021505376344	0.092678405931418	0.058823529411765	0.012784090909091	0.084457478005865	0.05414551607445
50.25	0.131112072695803	0.219178082191781	0.040285204991087	0.027848748083802	0.05696867773807	0.086269744835966	0.087829360100376	0.058294209702661	0.015815959741193	0.080493537015276	0.055757575757576
50.5	0.129565217391304	0.21475985942991	0.042676311030741	0.029011553273428	0.05705329153605	0.086943350499849	0.091105620753552	0.057553956834532	0.014513788098694	0.079299079299079	0.05778101480942
50.75	0.128734622144112	0.216216216216216	0.038336347197107	0.030090791180285	0.057483277591973	0.083333333333333	0.093001841620626	0.056451612903226	0.014471780028944	0.080578512396694	0.056784660766962
51	0.12342908438061	0.2234375	0.038198198198198	0.028548770816812	0.059975010412328	0.081105710814095	0.093440594059406	0.059039087947883	0.013532763532764	0.081736526946108	0.056552741578559
51.25	0.121171171171171	0.229559748427673	0.039017341040463	0.029279873384331	0.059019812304484	0.082843894899536	0.091846298031865	0.058656957928803	0.013788098693759	0.083308450283667	0.058271604938272
51.5	0.120487364620939	0.230405671524222	0.037064220183486	0.029273392577104	0.056485355648536	0.085021485573972	0.089336269267065	0.055008210180624	0.013688760806917	0.083434099153567	0.06158357771261
51.75	0.120216118865376	0.236204843191743	0.040793825799339	0.03053235908142	0.05563782525915	0.082381980870102	0.086692258477287	0.054164956914239	0.015558698727016	0.084384384384384	0.061425061425062
52	0.120054570259209	0.238285943131758	0.040650406504065	0.032537391760693	0.056189269117026	0.085086633663366	0.08621236133122	0.053416149068323	0.015195369030391	0.0868003591739	0.060812454390659
52.25	0.12	0.236467236467236	0.038221242190371	0.031109939361983	0.055729492798998	0.083913869537682	0.0896331738437	0.053097345132743	0.013148283418554	0.084821428571429	0.059430255402751
52.5	0.129032258064516	0.236281736281736	0.037749814951888	0.031847133757962	0.052931252636019	0.080824088748019	0.084176182707994	0.049275362318841	0.012435991221653	0.088429256594724	0.059738336213281
52.75	0.130059117780809	0.242706645056726	0.038834951456311	0.031009806520011	0.05253124338064	0.080763116057234	0.082410423452769	0.049283909014322	0.01238164603059	0.086400973532096	0.057128786013297
53	0.126191556967771	0.238720262510254	0.040565686639375	0.032105263157895	0.050561797752809	0.083412622898827	0.083740632127729	0.04537743850721	0.012426900584795	0.085215296597411	0.058341608738828
53.25	0.124080882352941	0.232041969330105	0.040494938132733	0.031554036287142	0.050215517241379	0.084174022698613	0.082794307891333	0.043403523850451	0.011670313639679	0.08485401459854	0.056547619047619
53.5	0.121435142594296	0.22725401399753	0.03788447111778	0.030479724357275	0.052001740644038	0.081387808041505	0.085907335907336	0.043946574752262	0.013090909090909	0.083971805087343	0.055038954511184
53.75	0.119630484988453	0.220381110190555	0.035835533760845	0.028391167192429	0.051454624402953	0.084511568123393	0.083761232349166	0.043630017452007	0.010424422933731	0.079573170731707	0.054176072234763
54	0.116050538137576	0.218996267109083	0.039483675018983	0.026114481667106	0.049315663697589	0.082767539605561	0.080993868989997	0.040364583333333	0.0096011816839	0.077064783543138	0.056093829678735
54.25	0.115804461319411	0.217675941080196	0.038003838771593	0.027400904495877	0.051468963993815	0.083142389525368	0.078299776286354	0.038227628149435	0.009701492537313	0.080037371535347	0.057874519846351
54.5	0.10985384252711	0.220381110190555	0.038867924528302	0.026620980495519	0.051866756092108	0.082146406094733	0.079733163913596	0.042160737812912	0.009643916913947	0.077186430127607	0.057047838321822
54.75	0.10941960038059	0.214046822742475	0.040270982310877	0.025268817204301	0.049865229110512	0.084751418084752	0.079974201870364	0.043779800606849	0.010964912280702	0.075992555831266	0.060051546391753
55	0.110269758637009	0.209610604805302	0.038726993865031	0.025262026337006	0.051339285714286	0.078663065496286	0.081072351421189	0.043874891398784	0.011061946902655	0.073065015479876	0.057512953367876
55.25	0.112842304060434	0.211513859275053	0.036850271528317	0.026216216216216	0.049464326418965	0.07845152449469	0.082009724473258	0.043670048522276	0.008778346744696	0.072988147223955	0.058163797600417
55.5	0.114598193057537	0.208421052631579	0.040092521202776	0.026500811249324	0.049337597076291	0.076128143300035	0.078791858174655	0.045514803358374	0.006564551422319	0.070142768466791	0.058249868212968
55.75	0.118177503559563	0.20772746157042	0.040493636714231	0.025754638604265	0.047838086476541	0.072663139329806	0.08245729303548	0.043921916592724	0.007412898443291	0.072300469483568	0.059322033898305
56	0.122664111164351	0.203928123694108	0.039147286821706	0.024993057484032	0.048661233993015	0.075052854122622	0.086431833007176	0.043184885290149	0.007407407407407	0.074004390090938	0.057875264270613
56.25	0.123414634146341	0.202446225221426	0.040360501567398	0.026825221238938	0.044371788883699	0.072974860335196	0.090101940151266	0.045187528242205	0.010137581462708	0.071812717494464	0.057218543046358
56.5	0.120180270405608	0.201112537441164	0.042063492063492	0.027049637479085	0.045135640785781	0.073482428115016	0.094988535866361	0.042028323435359	0.011045655375552	0.068910765322325	0.054347826086957
56.75	0.123511904761905	0.198557488332626	0.041482078131293	0.028259653049804	0.047218326320711	0.068060971286778	0.097100032583904	0.042143838754008	0.011887072808321	0.068702290076336	0.051227321237994
57	0.12624750499002	0.207118353344768	0.043165467625899	0.026021264689424	0.042972459639126	0.072008471584892	0.096416938110749	0.041799182189914	0.012888551933283	0.071428571428572	0.052127659574468
57.25	0.12965798876978	0.203346203346203	0.042359461599367	0.024663677130045	0.042181309718015	0.067021276595745	0.095717066839715	0.040632054176072	0.013793103448276	0.068431245965139	0.054388799138395
57.5	0.130077120822622	0.204690831556503	0.041332263242376	0.024266365688488	0.03814457263951	0.068512602058928	0.095487246566383	0.039675383228134	0.015552099533437	0.070123939986954	0.053562005277045
57.75	0.127626858021527	0.19895059029296	0.040980313378867	0.024082889946794	0.039299242424243	0.067964601769912	0.093220338983051	0.036921708185053	0.015243902439024	0.069820554649266	0.052702339338532
58	0.126478149100257	0.198590929106121	0.03804127883448	0.025139664804469	0.039511494252874	0.066595441595442	0.089586776859504	0.036574487065121	0.015527950310559	0.065497849818062	0.052060737527115
58.25	0.128682170542636	0.199823943661972	0.035887096774194	0.024076147816349	0.040615236721942	0.064051817200432	0.089980224126566	0.034893992932862	0.013910355486863	0.064452482735942	0.051653457228751
58.5	0.131919296430419	0.199568965517241	0.034691407825736	0.02316384180791	0.041716903785869	0.066476054324518	0.089473684210526	0.034725274725275	0.01484375	0.066710268149117	0.053362374081133
58.75	0.126521969295924	0.198597106532223	0.032336297493937	0.021671826625387	0.040786240786241	0.069349622709307	0.089527585067724	0.034940291906236	0.013438735177866	0.063092513893429	0.056303213402911
59	0.124197002141328	0.192137809187279	0.031300160513644	0.021819212241428	0.042343673067455	0.065430752453653	0.090969017798286	0.034404708012676	0.015723270440252	0.060085836909871	0.057938718662953
59.25	0.121131270010672	0.188802083333333	0.031914893617021	0.022558537978298	0.044267595125591	0.064186725018235	0.090610636900854	0.035189309576838	0.014984227129338	0.058551108170691	0.057023643949931
59.5	0.118983234180638	0.186924089512944	0.031630170316302	0.02180149168101	0.044582814445828	0.064270152505447	0.090671885192433	0.03411131059246	0.013765182186235	0.058104985143612	0.060278646573785
59.75	0.120313374370453	0.190869565217391	0.030562347188264	0.021100655831195	0.045839561534629	0.062271062271062	0.090670170827858	0.034451495920218	0.013082583810303	0.0580731789191	0.062553071044438
60	0.116071428571429	0.191259195153613	0.034607645875252	0.020017157563626	0.044172697778887	0.057976366322009	0.090556274256145	0.042176870748299	0.013968775677897	0.058549567531604	0.062214611872146
60.25	0.118530884808013	0.188835586567815	0.033939393939394	0.017888055395268	0.045753286147624	0.060119492158327	0.087512291052114	0.044606281292672	0.015228426395939	0.057440376217669	0.058271745309835
60.5	0.11866295264624	0.183691363437089	0.032218091697646	0.017206182560513	0.04227145403616	0.056032872618603	0.086252478519498	0.043617998163453	0.016708437761069	0.051759133964817	0.05868680999419
60.75	0.122876557191393	0.183993040452371	0.034667767230706	0.018123355743935	0.042526101349631	0.054196462175386	0.08553500660502	0.040778498609824	0.015126050420168	0.056084296397009	0.054370067231804
61	0.125565610859729	0.182484900776531	0.030749789385004	0.018626309662398	0.041804741269437	0.056099397590362	0.078781860311155	0.043151969981238	0.011804384485666	0.059287183002056	0.053286996814364
61.25	0.127611518915867	0.179765523230569	0.03035343035343	0.01779463243874	0.041634738186462	0.058490566037736	0.077826232807783	0.040310830500243	0.013710368466153	0.060627177700349	0.051808972503618
61.5	0.127946127946128	0.18205574912892	0.031263026260942	0.01844262295082	0.04361210877373	0.056681681681682	0.080190282025145	0.043307086614173	0.014321819713564	0.057644991212654	0.049152055188273
61.75	0.127755794234031	0.18305531167691	0.030582320904902	0.017761989342806	0.039473684210526	0.058977230309817	0.077970718420157	0.040573973280554	0.016863406408095	0.054945054945055	0.046620046620047
62	0.127647395535203	0.180506993006993	0.028887000849618	0.017417417417418	0.039246062483863	0.06102583302134	0.082495667244368	0.035803083043262	0.01541095890411	0.05471562275018	0.043965517241379
62.25	0.122079439252336	0.181502388189318	0.02834179357022	0.018958772193801	0.03670431211499	0.062546537602383	0.084597236265588	0.035768261964736	0.013888888888889	0.05363006202116	0.047687861271676
62.5	0.125374925014997	0.182291666666667	0.029632721202003	0.018435920309248	0.037726229926077	0.0625	0.081233421750663	0.035384615384615	0.009734513274336	0.057184750733138	0.050316273720529
62.75	0.120118343195266	0.183993040452371	0.028439983270598	0.017622461170848	0.03725440163307	0.061148396718867	0.079564773886433	0.037890424987199	0.009883198562444	0.056561922365989	0.05347901092582
63	0.11997600479904	0.181342632955536	0.028239202657807	0.016586248492159	0.037789203084833	0.059864457831325	0.084099421178073	0.036566785170137	0.009132420091324	0.052866716306776	0.052937754508435
63.25	0.11576354679803	0.179331306990881	0.027895181741336	0.016060606060606	0.038561076604555	0.060856498873028	0.083447332421341	0.043086172344689	0.008482563619227	0.051253273475496	0.052173913043478
63.5	0.118518518518519	0.177651680488869	0.028132992327366	0.016544117647059	0.037414965986395	0.062595419847328	0.080013619339462	0.04030612244898	0.00853889943074	0.053625377643505	0.051734273956496
63.75	0.115243902439024	0.175043327556326	0.028270042194093	0.017581739666872	0.038827258320127	0.060418280402789	0.078272604588394	0.044110015568241	0.005791505791506	0.055407969639469	0.052247518972563
64	0.115646258503401	0.182175622542595	0.02939941201176	0.017901234567901	0.038865546218487	0.057198443579767	0.072745901639344	0.044838373305527	0.007684918347743	0.055640243902439	0.056430056430057
64.25	0.114391143911439	0.182373472949389	0.031395842172253	0.016004924592182	0.03859462336971	0.055707051032334	0.070034843205575	0.041448058761805	0.005714285714286	0.059253559061177	0.056019070321812
64.5	0.112068965517241	0.183788469874296	0.030004286326618	0.0159375	0.03946652150245	0.055753262158956	0.071934798015592	0.045002616431188	0.00771456123433	0.05716523101018	0.054184226369657
64.75	0.11139081183134	0.185430463576159	0.030393835616438	0.0159375	0.040152963671128	0.057894736842105	0.071230982019364	0.043360433604336	0.006849315068493	0.054980079681275	0.050739957716702
65	0.107969151670951	0.187830687830688	0.02997393570808	0.01570351758794	0.040625857809498	0.059762586983217	0.071278089887641	0.042646254784035	0.007881773399015	0.054129911788292	0.049819927971189
65.25	0.104234527687296	0.189577717879605	0.029749256268593	0.015462290943515	0.038568257491676	0.0616211745244	0.07088255733148	0.039779005524862	0.010597302504817	0.055465587044535	0.050636749545179
65.5	0.095652173913044	0.183461364663353	0.029698769622401	0.014303482587065	0.037323748963229	0.062012320328542	0.072318339100346	0.037953795379538	0.011811023622047	0.053802588996764	0.051172707889126
65.75	0.090534979423868	0.181156121984524	0.029373650107991	0.013849543594586	0.0377882745207	0.064902852418355	0.07423117709438	0.039365773646802	0.014184397163121	0.053376465830975	0.052856706385579
66	0.083969465648855	0.175738007380074	0.027120103314679	0.014538558786346	0.038439635535308	0.065226422933112	0.076497057805469	0.039313399778516	0.012486992715921	0.052173913043478	0.047530288909599
66.25	0.085470085470086	0.176983035304906	0.025673940949936	0.01589319771138	0.039271485486625	0.066300675675676	0.078809106830123	0.041042706600111	0.013713080168776	0.048729695960017	0.047977422389464
66.5	0.080058224163028	0.175981524249423	0.025979557069847	0.014335775724753	0.039024390243903	0.068315171835708	0.082220660576247	0.038333333333333	0.012671594508976	0.04979079497908	0.046518987341772
66.75	0.083700440528634	0.169638774577046	0.028948488718604	0.015690041626641	0.036025566531087	0.066805845511482	0.084108804581246	0.036976617727026	0.014846235418876	0.053271812080537	0.05086887835703
67	0.083456425406204	0.16635687732342	0.033659991478483	0.015695067264574	0.037874339401057	0.067697450898454	0.084680252986648	0.035598705501618	0.013948497854077	0.055555555555556	0.052116234996842
67.25	0.083081570996979	0.169889502762431	0.032562125107112	0.016020506247998	0.040058910162003	0.069856054191363	0.086847748391708	0.035944206008584	0.01218161683278	0.057298201589293	0.050498552589257
67.5	0.085384615384615	0.174172794117647	0.030107526881721	0.016661221822934	0.040320189742069	0.066840277777778	0.081720430107527	0.038829787234043	0.013620885357548	0.055461473327688	0.04847104749512
67.75	0.086486486486487	0.177126917712692	0.033276450511945	0.015801354401806	0.03960396039604	0.067160924552987	0.082474226804124	0.035407725321889	0.013745704467354	0.058570198105082	0.044809800128949
68	0.093220338983051	0.181267474370923	0.030874785591767	0.015215280025898	0.037730153939028	0.066230936819172	0.083635047067343	0.034264628360569	0.016393442622951	0.060396893874029	0.048083170890189
68.25	0.093627065302911	0.181476257639868	0.032622879512832	0.016028786391888	0.036313701556302	0.065938864628821	0.081515909903468	0.032004197271773	0.022673031026253	0.062122519413287	0.047215890589385
68.5	0.09387430389817	0.181255946717412	0.03470715835141	0.017207792207792	0.035007610350076	0.06531332744925	0.075981274756932	0.030825496342738	0.024242424242424	0.062092922275293	0.047882736156352
68.75	0.089951377633712	0.184235074626866	0.031642826181188	0.016806722689076	0.036	0.067400881057269	0.07209136331192	0.031430068098481	0.022222222222222	0.061792863359443	0.043060616098046
69	0.093434343434344	0.188351338656646	0.029259896729776	0.017174335709657	0.032387415175817	0.063773250664305	0.06901509705248	0.032908704883227	0.025062656641604	0.057256990679095	0.044993234100135
69.25	0.089991589571068	0.182547169811321	0.030448020878643	0.017252604166667	0.031298419584754	0.058588548601864	0.067342505430847	0.033315705975674	0.025	0.058009817045962	0.046299425481582
69.5	0.08728813559322	0.185393258426966	0.030052264808362	0.016361256544503	0.030553787396563	0.061484409310496	0.071794871794872	0.02991452991453	0.022836538461539	0.058955895589559	0.049158249158249
69.75	0.087565674255692	0.187732342007435	0.02635046113307	0.016898608349901	0.030868167202572	0.058103975535168	0.069244935543278	0.03232644409115	0.021377672209026	0.056494661921708	0.051493305870237
70	0.088447653429603	0.188073394495413	0.027324812692816	0.01634968301635	0.029280712921706	0.059348505131638	0.067254685777288	0.030760928224501	0.022432113341204	0.055778670236502	0.051290877796902
70.25	0.087624209575429	0.184018264840183	0.025797988631395	0.013721552878179	0.032361422620955	0.061469933184855	0.067567567567568	0.032222829055161	0.016949152542373	0.05449591280654	0.048713550600343
70.5	0.086486486486487	0.181651376146789	0.024165202108963	0.015115888478334	0.034827475008062	0.058590308370044	0.068653338362882	0.035097192224622	0.01468788249694	0.054775916704391	0.047964113181505
70.75	0.085872576177285	0.181947069943289	0.024250440917108	0.013135735938026	0.03609756097561	0.058186738836265	0.072129909365559	0.036026200873363	0.015795868772783	0.051282051282051	0.052469135802469
71	0.080438756855576	0.178986517898652	0.025078369905956	0.012572205232756	0.038866930171278	0.059735522115823	0.072992700729927	0.036539494895218	0.018007202881153	0.05338904363974	0.048652432621631
71.25	0.08785046728972	0.188961646398503	0.024719101123596	0.012392426850258	0.040540540540541	0.058637798827244	0.071565250669728	0.031771674744211	0.017073170731707	0.052557484748944	0.048167539267016
71.5	0.091690544412608	0.185430463576159	0.025664115263395	0.01229088426084	0.040444893832154	0.054869684499314	0.069973087274125	0.032071503680337	0.017521902377973	0.050991501416431	0.047169811320755
71.75	0.093719806763285	0.178401522359658	0.027391109115402	0.011324639670556	0.037495815199197	0.054317548746518	0.068684516880093	0.031382978723404	0.016581632653061	0.053614169459071	0.047083626141954
72	0.09188660801564	0.183125599232982	0.029252925292529	0.012174501183632	0.041105354058722	0.055658627087199	0.071846934791097	0.031914893617021	0.012787723785166	0.056115107913669	0.047702560505086
72.25	0.088	0.184031158714703	0.029161058770749	0.013518080432579	0.041815582558971	0.048130841121495	0.074431160817586	0.030110935023772	0.011494252873563	0.059659090909091	0.050336760014179
72.5	0.090361445783133	0.182873730043541	0.031263957123716	0.01193724420191	0.0415770609319	0.047255369928401	0.074292452830189	0.028985507246377	0.013003901170351	0.058219178082192	0.050405357772295
72.75	0.087261785356068	0.179649464459591	0.030139451192083	0.01260945709282	0.040904198062433	0.047776726584674	0.074949899799599	0.029286474973376	0.013736263736264	0.059197651663405	0.050088809946714
73	0.092592592592593	0.186069651741294	0.030558015943313	0.012900976290098	0.039607558139535	0.048617731172545	0.077047196450182	0.026615969581749	0.010989010989011	0.0590799031477	0.049435028248588
73.25	0.0894901144641	0.183042394014963	0.031097290093292	0.01172818213177	0.038267148014441	0.04963503649635	0.079885292912741	0.030369961347322	0.011173184357542	0.058852140077821	0.052142857142857
73.5	0.088082901554404	0.1805	0.029489436619718	0.013669821240799	0.037536443148688	0.051431344007763	0.083815028901734	0.029559397657557	0.01304347826087	0.058510638297872	0.05316091954023
73.75	0.085505735140772	0.183714001986097	0.029229406554473	0.013990905911158	0.039955604883463	0.050706972208679	0.086652977412731	0.029658645775042	0.013473053892216	0.054518664047151	0.050816696914701
74	0.087923728813559	0.181681681681682	0.026339285714286	0.012907852276802	0.038946587537092	0.047759724273757	0.081361560813616	0.028686173264487	0.012307692307692	0.049407114624506	0.051873198847262
74.25	0.090419806243272	0.184716599190283	0.026769509981851	0.011539848539488	0.037839823659074	0.050695825049702	0.075287111867291	0.030635838150289	0.011994002998501	0.044813695871098	0.052346570397112
74.5	0.086527929901424	0.191836734693878	0.023158869847152	0.012004365223718	0.037204058624577	0.053180914512923	0.075359864521592	0.029359953024075	0.012121212121212	0.048228346456693	0.05037037037037
74.75	0.090301003344482	0.191370558375634	0.024253731343284	0.011494252873563	0.036212749905696	0.0481444332999	0.074309978768578	0.026331538001197	0.010385756676558	0.04950495049505	0.048500555349871
75	0.085518814139111	0.183084577114428	0.023977433004231	0.009807482746095	0.035280728376328	0.046373951652689	0.070042194092827	0.027744982290437	0.009077155824508	0.050830397584298	0.053313587560163
75.25	0.083040935672515	0.18639798488665	0.023943661971831	0.011021307861866	0.033703561853696	0.045363908275175	0.069479965899403	0.024404761904762	0.009259259259259	0.050181065700983	0.04962962962963
75.5	0.08133971291866	0.192464358452139	0.026884301488238	0.008427995602785	0.033410138248848	0.043983822042467	0.065749892565535	0.026092233009709	0.006269592476489	0.049792531120332	0.045607476635514
75.75	0.089371980676329	0.19686684073107	0.025267249757046	0.009658246656761	0.034536891679749	0.044926804644119	0.064601769911505	0.026845637583893	0.009584664536741	0.050750906266183	0.047529940119761
76	0.080445544554456	0.178515827711469	0.026608611514272	0.010358860525342	0.034348165495707	0.045959595959596	0.064056939501779	0.02498512790006	0.009419152276295	0.0546875	0.045158821278224
76.25	0.07741116751269	0.166321243523316	0.027857829010567	0.011532738095238	0.032485322896282	0.044670050761421	0.065178571428572	0.022877784467189	0.011627906976744	0.052713178294574	0.043646195442256
76.5	0.086436170212766	0.162947586922678	0.030317385125533	0.010420543356904	0.02890625	0.042289840123775	0.063677130044843	0.02620607504467	0.01025641025641	0.050962038481539	0.045069337442219
76.75	0.089572192513369	0.167368421052632	0.030718336483932	0.011363636363636	0.029225908372828	0.043568464730291	0.061531449407475	0.032181168057211	0.012027491408935	0.047844374342797	0.044357976653697
77	0.092866756393001	0.169546436285097	0.029857819905213	0.013343499809379	0.033293697978597	0.042395336512984	0.06390977443609	0.033573141486811	0.010810810810811	0.046242774566474	0.040561622464899
77.25	0.098250336473755	0.169205658324265	0.030186871106852	0.012687427912341	0.033690051525961	0.045191802417236	0.060634328358209	0.033989266547406	0.008849557522124	0.044615384615385	0.0390625
77.5	0.101508916323731	0.168112798264642	0.030519790176443	0.015940902021773	0.03314696485623	0.046007403490217	0.058767772511848	0.032510535821794	0.013793103448276	0.047742605085625	0.044776119402985
77.75	0.091428571428572	0.163764961915125	0.032547169811321	0.017578125	0.030616302186879	0.044133476856835	0.058156028368794	0.030484160191273	0.011705685618729	0.04788877445932	0.048054011119937
78	0.098712446351931	0.175787728026534	0.032424812030075	0.016154452324665	0.031390134529148	0.047308319738989	0.063758389261745	0.030506406345333	0.012131715771231	0.047179487179487	0.049173878835563
78.25	0.101283880171184	0.185492801771872	0.031594064145524	0.014883346741754	0.029962546816479	0.048219178082192	0.06511175898931	0.030548628428928	0.010398613518198	0.050785340314136	0.047788309636651
78.5	0.089235127478754	0.180509413067553	0.029995162070634	0.016599190283401	0.031919361612768	0.049099836333879	0.06420233463035	0.026608910891089	0.013675213675214	0.052210974960043	0.048722986247544
78.75	0.083694083694084	0.180709534368071	0.029296875	0.016155088852989	0.031919361612768	0.05041095890411	0.06319343945972	0.024737167594311	0.012152777777778	0.051443569553806	0.04927079227434
79	0.07163323782235	0.177998894416805	0.029498525073746	0.015911872705018	0.026171380329253	0.051609322974473	0.063106796116505	0.025316455696203	0.011965811965812	0.054593175853018	0.048953809711804
79.25	0.06657223796034	0.172792100932529	0.028189910979229	0.016227180527383	0.028681506849315	0.046670461013091	0.06620892594409	0.028717294192725	0.013840830449827	0.054545454545455	0.050983540746688
79.5	0.064469914040115	0.168490153172867	0.024463305042436	0.016353229762878	0.030423280423281	0.050259965337955	0.068865179437439	0.032807570977918	0.007067137809187	0.052746057640022	0.047483766233766
79.75	0.065155807365439	0.171306209850107	0.021728145528045	0.014468788755684	0.031332744924978	0.055172413793104	0.068948655256724	0.031410256410257	0.00531914893617	0.053296703296703	0.042328042328042
80	0.065527065527066	0.170613562970936	0.020993343573989	0.01375	0.031485587583149	0.055014326647565	0.06421568627451	0.032320620555915	0.005474452554745	0.053964757709251	0.042630937880633
80.25	0.064285714285714	0.172786177105832	0.020283975659229	0.014003294892916	0.036585365853659	0.054714784633295	0.060709082078679	0.036007580543272	0.007299270072993	0.055126791620728	0.045789043336059
80.5	0.067528735632184	0.175734494015234	0.021190716448032	0.013767209011264	0.038579570363876	0.055489964580874	0.059430255402751	0.039473684210526	0.007339449541284	0.051267916207277	0.044855967078189
80.75	0.071530758226037	0.170744680851064	0.020843924758516	0.013462347496845	0.038359788359788	0.055258467023173	0.063397721644378	0.036	0.007518796992481	0.051495016611296	0.043099875673436
81	0.074780058651026	0.175654030966364	0.018877551020408	0.012510425354462	0.044326241134752	0.054951690821256	0.061053668143772	0.03448275862069	0.009671179883946	0.045659526493799	0.044701986754967
81.25	0.076347305389222	0.172210300429185	0.02116935483871	0.012858979854265	0.041554959785523	0.055421686746988	0.057615230460922	0.035786630654963	0.007797270955166	0.04627539503386	0.04297520661157
81.5	0.08030303030303	0.174217907227616	0.024987506246877	0.011499148211244	0.042459088898717	0.050909090909091	0.056719468574349	0.03598615916955	0.008097165991903	0.047725996631106	0.043282972641895
81.75	0.079147640791476	0.175428887659104	0.0262246412667	0.012308998302207	0.043516873889876	0.044457978075518	0.057215189873418	0.036363636363636	0.00845665961945	0.045351473922903	0.043673469387755
82	0.075528700906344	0.174533479692645	0.028386454183267	0.015260703688003	0.046268005237887	0.047087980173482	0.060652395514781	0.039078855547802	0.008281573498965	0.046484601975596	0.042079207920792
82.25	0.072948328267477	0.17123670956911	0.028400597907324	0.018795386586929	0.042467590523022	0.046134663341646	0.062726801451529	0.034607065609229	0.006276150627615	0.044522554188635	0.038854805725971
82.5	0.065349544072948	0.167498613422074	0.029338637493784	0.017971758664955	0.042476276547673	0.044291952588896	0.063086548488008	0.033451957295374	0.006451612903226	0.046290801186944	0.035846724351051
82.75	0.063467492260062	0.170551449687322	0.027805362462761	0.018502581755594	0.045228403437359	0.044388078630311	0.059134107708553	0.035410764872521	0.010683760683761	0.047044632086852	0.037665562913907
83	0.070336391437309	0.173762945914845	0.031234506693109	0.019094138543517	0.042553191489362	0.043997485857951	0.059042553191489	0.03424178895877	0.008771929824561	0.046497584541063	0.037098103874691
83.25	0.071097372488408	0.175785797438882	0.032516258129065	0.019494904740806	0.041841004184101	0.045854271356784	0.0576	0.028228652081863	0.010638297872341	0.045207956600362	0.04064039408867
83.5	0.06605222734255	0.181764705882353	0.032532532532533	0.018741633199465	0.03985171455051	0.045653533458412	0.058981233243968	0.026685393258427	0.012684989429176	0.045259938837921	0.03959983326386
83.75	0.072307692307692	0.181395348837209	0.034027425088878	0.016674177557458	0.038264115725618	0.047314578005115	0.061022539857064	0.027679205110007	0.01511879049676	0.04741641337386	0.038589211618257
84	0.067398119122257	0.186280307510349	0.032994923857868	0.016363636363636	0.03453237410072	0.040077569489334	0.057585825027686	0.029538904899136	0.017699115044248	0.040878584502746	0.039882451721243
84.25	0.076802507836991	0.191044776119403	0.032357473035439	0.013169845594914	0.035799522673031	0.042153047989624	0.057300275482094	0.030388692579505	0.018691588785047	0.040490797546012	0.039049235993209
84.5	0.085443037974684	0.190621193666261	0.029442148760331	0.014732965009208	0.035595633602278	0.04	0.058692006707658	0.029850746268657	0.016393442622951	0.037354562155542	0.040222507488233
84.75	0.085899513776337	0.186244674376141	0.031681144609096	0.014325323475046	0.034332688588008	0.038670284938942	0.056915196357428	0.03136136849608	0.011792452830189	0.038268506900878	0.036626916524702
85	0.08099173553719	0.182203389830508	0.031671858774663	0.013895321908291	0.033269961977186	0.039671682626539	0.05668016194332	0.031272210376688	0.014218009478673	0.040548970679975	0.034379028792437
85.25	0.082236842105263	0.186932849364791	0.028955532574974	0.013908205841447	0.03444976076555	0.042449547668754	0.058112773302647	0.035790980672871	0.012722646310433	0.041904761904762	0.030581039755352
85.5	0.086666666666667	0.177884615384615	0.028660760812923	0.014157621519585	0.035053554040896	0.044903777619387	0.055427251732102	0.033499643620813	0.010126582278481	0.039667306461932	0.031961471103328
85.75	0.084317032040472	0.170276774969916	0.027792074112198	0.016690510252742	0.034296913277805	0.050426136363636	0.048255813953488	0.037116345467523	0.00761421319797	0.038969616908851	0.033245844269466
86	0.086294416243655	0.163636363636364	0.028032619775739	0.015392015392015	0.0341796875	0.055078683834049	0.049008168028005	0.036697247706422	0.005012531328321	0.042932628797886	0.032427695004382
86.25	0.086440677966102	0.156921241050119	0.027635619242579	0.016369047619048	0.036150464093796	0.051948051948052	0.047647768395658	0.035893754486719	0.004842615012107	0.046133853151397	0.031957390146471
86.5	0.089983022071307	0.166071428571429	0.032524522457408	0.015507753876939	0.035749751737835	0.053519061583578	0.046135410425405	0.036284470246734	0.004926108374384	0.046174142480211	0.034575662325999
86.75	0.0814332247557	0.16785290628707	0.029487842731506	0.016343207354443	0.034975369458128	0.057479734708917	0.047904191616767	0.033210332103321	0.005025125628141	0.047619047619048	0.037634408602151
87	0.079470198675497	0.167836257309942	0.027706516162135	0.01566447700859	0.035105315947844	0.06	0.045673076923077	0.034226190476191	0.012345679012346	0.049324324324324	0.036818181818182
87.25	0.080459770114943	0.163699023549684	0.028865979381443	0.014213197969543	0.034222445898339	0.058078927773641	0.048082775410834	0.030711610486891	0.012468827930175	0.052596089008766	0.038496791934006
87.5	0.076797385620915	0.171378091872792	0.02536231884058	0.014018691588785	0.038270377733599	0.056005895357406	0.049090909090909	0.031155015197568	0.012755102040816	0.052208835341366	0.038461538461539
87.75	0.077429983525535	0.173389524382902	0.025117739403454	0.012532637075718	0.03746835443038	0.05223315669947	0.050733496332518	0.03062787136294	0.012722646310433	0.053763440860215	0.039160839160839
88	0.07741935483871	0.172150411280846	0.024236037934668	0.011640211640212	0.036437246963563	0.048018292682927	0.048675292667899	0.03016241299304	0.01530612244898	0.051581843191197	0.037709497206704
88.25	0.064676616915423	0.174370977179637	0.026631853785901	0.012273212379936	0.033707865168539	0.04973221117062	0.049939098660171	0.032258064516129	0.015957446808511	0.047887323943662	0.040893961008084
88.5	0.057851239669422	0.16548463356974	0.022952529994784	0.010706638115632	0.033673469387755	0.054380664652568	0.053324968632371	0.031176929072486	0.016393442622951	0.054131054131054	0.036585365853659
88.75	0.066901408450704	0.170616113744076	0.025708289611752	0.010869565217391	0.034997426659805	0.052272727272727	0.04911838790932	0.033768227168074	0.021978021978022	0.052217453505007	0.037536092396535
89	0.065180102915952	0.172995780590717	0.02510460251046	0.011185682326622	0.034715025906736	0.048723897911833	0.051298290056998	0.035143769968051	0.011396011396011	0.054455445544555	0.039043435822352
89.25	0.054481546572935	0.170913610938471	0.026315789473684	0.010374639769453	0.037368421052632	0.046021840873635	0.048549810844893	0.038065027755749	0.011299435028249	0.049819494584838	0.037410071942446
89.5	0.059139784946237	0.161547911547912	0.027836134453782	0.012514220705347	0.033495407887628	0.0438946528332	0.044041450777202	0.037450199203187	0.011594202898551	0.052592592592593	0.035011990407674
89.75	0.056838365896981	0.165344722391702	0.031612223393045	0.012034383954155	0.035192203573362	0.044979919678715	0.041423948220065	0.033201581027668	0.012307692307692	0.050482553823311	0.035121951219512
90	0.05719557195572	0.165195460277428	0.030785562632696	0.013737836290784	0.034839412084921	0.047773279352227	0.04060248853962	0.029482071713148	0.009404388714734	0.047723935389134	0.036115178135676
90.25	0.057090239410681	0.1651728553137	0.031562335612835	0.011441647597254	0.036914600550964	0.047269763651182	0.040290620871863	0.02757502027575	0.012422360248447	0.048543689320388	0.034052757793765
90.5	0.06390977443609	0.171428571428571	0.03289124668435	0.012152777777778	0.0353591160221	0.042741935483871	0.037061548643283	0.028363047001621	0.012269938650307	0.045592705167173	0.036425449247207
90.75	0.059040590405904	0.164928292046936	0.034188034188034	0.01312036508842	0.033067274800456	0.040783034257749	0.037458193979933	0.028239202657807	0.006493506493507	0.047655068078669	0.035423647678315
91	0.060952380952381	0.166225165562914	0.034796573875803	0.013937282229965	0.032917139614075	0.041733547351525	0.035182679296347	0.02798353909465	0.006666666666667	0.043276661514683	0.035833731485905
91.25	0.060077519379845	0.176509186351706	0.034574468085106	0.013896931094383	0.031161473087819	0.045602605863192	0.036426116838488	0.026182432432433	0.01056338028169	0.048934490923441	0.036274509803922
91.5	0.053846153846154	0.174388674388674	0.035445757250269	0.013521457965902	0.030864197530864	0.048639736191261	0.038225255972696	0.029940119760479	0.017605633802817	0.046202036021926	0.040468064358849
91.75	0.053149606299213	0.177008491182234	0.033280507131537	0.014176018901359	0.034173669467787	0.048939641109299	0.043745727956254	0.033795493934142	0.017006802721089	0.044059795436664	0.040473840078973
92	0.056338028169014	0.179172056921087	0.034391534391534	0.013197360527895	0.032646048109966	0.047811993517018	0.043918918918919	0.040322580645161	0.017667844522968	0.047543581616482	0.041975308641975
92.25	0.059642147117296	0.1783194355356	0.03475935828877	0.014015843997563	0.031340684852002	0.054294975688817	0.043121149897331	0.04192685102587	0.014035087719298	0.048412698412699	0.041895261845387
92.5	0.055327868852459	0.17780661907852	0.035135135135135	0.014136447449293	0.03030303030303	0.055837563451777	0.040650406504065	0.043478260869565	0.014285714285714	0.051710421638823	0.040826612903226
92.75	0.055441478439425	0.188039867109634	0.034242910647405	0.012315270935961	0.034207525655644	0.054759898904802	0.047091412742382	0.040036396724295	0.01423487544484	0.045856798069188	0.040512820512821
93	0.052301255230126	0.178618857901726	0.035426731078905	0.011515151515152	0.034822983168892	0.055131467345208	0.048814504881451	0.039962825278811	0.02491103202847	0.047154471544716	0.039378238341969
93.25	0.063829787234043	0.170355466130114	0.033098209441129	0.013613861386139	0.032069970845481	0.050298380221654	0.049824561403509	0.037986704653371	0.028571428571429	0.047811993517018	0.038880248833593
93.5	0.05793991416309	0.185574229691877	0.033259423503326	0.011327879169289	0.034544371649792	0.053264604810997	0.050455501051156	0.037072243346008	0.025641025641026	0.051261187957689	0.033871808233455
93.75	0.059080962800875	0.182960893854749	0.032258064516129	0.010759493670886	0.030878859857482	0.05021645021645	0.048640915593705	0.033175355450237	0.028776978417266	0.054098360655738	0.031185031185031
94	0.062222222222222	0.175388967468175	0.032293986636971	0.010883482714469	0.032894736842105	0.05304347826087	0.048435171385991	0.029300567107751	0.032846715328467	0.058972198820556	0.027027027027027
94.25	0.070938215102975	0.180645161290323	0.029842342342342	0.012071156289708	0.031604054859869	0.045855379188713	0.049773755656109	0.032442748091603	0.034615384615385	0.058723404255319	0.026652452025586
94.5	0.068807339449541	0.176091624910523	0.030504714364947	0.010855683269476	0.031908488862131	0.046369203849519	0.050077041602465	0.032442748091603	0.035856573705179	0.053511705685619	0.027586206896552
94.75	0.066974595842956	0.171897289586305	0.030066815144766	0.009855453350854	0.029574861367837	0.046099290780142	0.045488441461596	0.0332383665717	0.035714285714286	0.055602358887953	0.026624068157615
95	0.073226544622426	0.172119487908962	0.029345372460497	0.010666666666667	0.028781383955909	0.042009132420091	0.0424739195231	0.033018867924528	0.023715415019763	0.054817275747508	0.030091348737238
95.25	0.067720090293454	0.174647887323944	0.029099048684947	0.009823182711198	0.028641072516758	0.043119266055046	0.037764350453172	0.035613870665417	0.019230769230769	0.050041701417848	0.03166935050993
95.5	0.073459715639811	0.168406402226861	0.028930131004367	0.011031797534069	0.025594149908592	0.035198555956679	0.034769463340892	0.036087369420703	0.020080321285141	0.04995766299746	0.034594594594595
95.75	0.069047619047619	0.166666666666667	0.029575892857143	0.009816753926702	0.026251526251526	0.037857802400739	0.034351145038168	0.038872691933917	0.021551724137931	0.048885077186964	0.038090128755365
96	0.05727923627685	0.174912891986063	0.03133589884552	0.010491803278689	0.024969549330085	0.035950804162725	0.032355154251317	0.038058991436727	0.017391304347826	0.044520547945206	0.04296455424275
96.25	0.053030303030303	0.172171468728039	0.0316421167485	0.009881422924901	0.025594149908592	0.035204567078972	0.029985007496252	0.036274509803922	0.017857142857143	0.045144804088586	0.042757883484768
96.5	0.052219321148825	0.172437673130194	0.030484485574306	0.010568031704095	0.024434941967013	0.033170731707317	0.029433962264151	0.035259549461313	0.013513513513514	0.055030094582975	0.045945945945946
96.75	0.049046321525886	0.163698630136986	0.029621503017005	0.010547132498352	0.025091799265606	0.031639501438159	0.030708661417323	0.034347399411188	0.017857142857143	0.054577464788732	0.043997827267789
97	0.042253521126761	0.170714781401804	0.028808864265928	0.010818120351589	0.026429010448679	0.038160469667319	0.032721468475659	0.033932135728543	0.023148148148148	0.05662100456621	0.040387722132472
97.25	0.039039039039039	0.166897506925208	0.029686641011545	0.008736559139785	0.028767979987492	0.042364532019705	0.035627530364373	0.03631010794897	0.019607843137255	0.059836808703536	0.039173014145811
97.5	0.036036036036036	0.165381920112123	0.030973451327434	0.009364548494983	0.027672955974843	0.046184738955823	0.037562604340568	0.033	0.014018691588785	0.057009345794393	0.037610619469027
97.75	0.033434650455927	0.163799036476256	0.030150753768844	0.008666666666667	0.02804333970682	0.047047047047047	0.040362438220758	0.029910269192423	0.009708737864078	0.056710775047259	0.033351862145637
98	0.046875	0.162679425837321	0.028968713789108	0.006596306068602	0.031491002570694	0.042726347914547	0.045	0.029591836734694	0.00990099009901	0.056902985074627	0.030657748049052
98.25	0.041543026706232	0.16426116838488	0.030232558139535	0.007377598926895	0.032938076416337	0.050777202072539	0.044991511035654	0.029652351738241	0.01	0.057034220532319	0.028862478777589
98.5	0.041176470588235	0.16271186440678	0.029582366589327	0.010013351134847	0.034717494894486	0.053061224489796	0.046046915725456	0.025960539979232	0.009803921568627	0.051136363636364	0.025959367945824
98.75	0.044642857142857	0.162068965517241	0.029171528588098	0.010547132498352	0.033957033957034	0.057591623036649	0.046551724137931	0.028451001053741	0.005154639175258	0.056244041944709	0.031854379977247
99	0.045454545454546	0.15843621399177	0.030250145433392	0.00919238345371	0.031802120141343	0.054393305439331	0.05421686746988	0.028451001053741	0.005263157894737	0.053672316384181	0.033714285714286
99.25	0.043478260869565	0.157931034482759	0.030502392344498	0.009855453350854	0.031114327062229	0.047261009667025	0.051948051948052	0.025054466230937	0.005347593582888	0.055924170616114	0.035817446562681
99.5	0.049844236760125	0.156968876860622	0.029815146094216	0.008010680907877	0.03698224852071	0.049107142857143	0.05648720211827	0.022751895991333	0.005747126436782	0.054781801299907	0.038834951456311
99.75	0.057877813504823	0.155102040816327	0.02989449003517	0.007931262392597	0.040388930441287	0.050847457627119	0.04981884057971	0.025414364640884	0.005291005291005	0.056569343065694	0.040959625511995
100	0.048543689320388	0.15191637630662	0.028554778554779	0.008849557522124	0.037376048817697	0.054421768707483	0.050269299820467	0.024282560706402	0.005555555555556	0.056533827618165	0.038575667655786
100.25	0.050675675675676	0.143821742066172	0.025670945157526	0.010884353741497	0.038197097020627	0.046674445740957	0.05040504050405	0.022271714922049	0.005405405405405	0.056066176470588	0.043173862310385
100.5	0.056338028169014	0.14500683994528	0.027058823529412	0.008356545961003	0.040680473372781	0.043735224586289	0.050353356890459	0.023463687150838	0.00531914893617	0.053672316384181	0.040674026728646
100.75	0.062717770034843	0.146814404432133	0.028301886792453	0.007818052594172	0.037861915367483	0.043373493975904	0.048343777976723	0.023809523809524	0.005291005291005	0.049348230912477	0.039397450753187
101	0.060714285714286	0.148251748251748	0.026853473438412	0.007779349363508	0.037821482602118	0.044609665427509	0.045004500450045	0.02262443438914	0	0.051039697542533	0.036578171091446
101.25	0.061855670103093	0.151748251748252	0.028356481481482	0.009379509379509	0.038080731150038	0.053855569155447	0.045904590459046	0.021493212669683	0.010638297872341	0.04438149197356	0.03765932792584
101.5	0.060606060606061	0.14665708123652	0.027761711972238	0.01025641025641	0.033758439609903	0.058333333333333	0.039964476021314	0.026558891454965	0.010526315789474	0.049149338374291	0.0364920541495
101.75	0.055363321799308	0.146115466856736	0.026162790697675	0.013107170393215	0.031650339110776	0.059178743961353	0.042553191489362	0.027713625866051	0.011173184357542	0.04510556621881	0.038777908343126
102	0.05	0.1493924231594	0.029120559114735	0.012839879154079	0.029784065524944	0.054120541205412	0.035422343324251	0.027906976744186	0.010928961748634	0.044747081712062	0.039473684210526
102.25	0.052447552447553	0.14962962962963	0.03181029496819	0.011441647597254	0.028846153846154	0.054744525547445	0.039285714285714	0.026900584795322	0.017241379310345	0.044273339749759	0.038840579710145
102.5	0.045138888888889	0.143708116157856	0.030391583869083	0.013615733736763	0.027397260273973	0.057571964956195	0.039532794249775	0.030444964871194	0.01840490797546	0.040540540540541	0.041007615700059
102.75	0.044117647058824	0.141193595342067	0.028504944735311	0.015372790161414	0.028963414634146	0.063451776649746	0.04074402125775	0.029620853080569	0.01840490797546	0.042267050912584	0.041884816753927
103	0.051660516605166	0.136462093862816	0.028488372093023	0.017120622568093	0.030326004548901	0.063989962358846	0.035938903863432	0.034688995215311	0.024691358024691	0.042816365366318	0.039769452449568
103.25	0.061068702290076	0.138745387453875	0.025072886297376	0.015163607342378	0.029389600602864	0.062095730918499	0.035198555956679	0.035322777101096	0.012269938650307	0.044487427466151	0.040233236151604
103.5	0.06530612244898	0.141193595342067	0.022820362785255	0.014492753623188	0.032258064516129	0.059132720105125	0.038843721770551	0.032298136645963	0.012345679012346	0.041095890410959	0.040579710144928
103.75	0.072289156626506	0.143491124260355	0.021803182086034	0.013481363996828	0.03046875	0.052910052910053	0.036563071297989	0.030534351145038	0.012658227848101	0.042594385285576	0.039306358381503
104	0.082677165354331	0.142109199700823	0.019641825534373	0.013821138211382	0.032411067193676	0.064343163538874	0.038961038961039	0.028534370946822	0.012422360248447	0.04467680608365	0.040901007705987
104.25	0.091666666666667	0.145161290322581	0.019309537741369	0.012145748987854	0.032826261008807	0.068306010928962	0.033396946564886	0.029831387808042	0.00625	0.043731778425656	0.038484310242747
104.5	0.093220338983051	0.156688839615669	0.018790369935408	0.010050251256281	0.033626901521217	0.06675567423231	0.034246575342466	0.02755905511811	0.006172839506173	0.04930966469428	0.03807257584771
104.75	0.092050209205021	0.154367469879518	0.021428571428572	0.009113504556752	0.033980582524272	0.069148936170213	0.034068136272545	0.02477183833116	0.012987012987013	0.045680238331678	0.035997559487492
105	0.098360655737705	0.153268219383922	0.021634615384615	0.010586319218241	0.03265306122449	0.069425901201602	0.030082987551867	0.018567639257295	0.006802721088435	0.046324269889225	0.040317654245571
105.25	0.091633466135458	0.144252441773103	0.026618269812462	0.012924071082391	0.034369885433715	0.065359477124183	0.030398322851153	0.017195767195767	0.006993006993007	0.045500505561173	0.039033457249071
105.5	0.092050209205021	0.141774071266111	0.02786190187765	0.013513513513514	0.034063260340633	0.061911170928668	0.030107526881721	0.019582245430809	0.00709219858156	0.046059365404299	0.034376918354819
105.75	0.096234309623431	0.142205323193916	0.030321782178218	0.01510333863275	0.03484602917342	0.0625	0.033769063180828	0.016817593790427	0.007352941176471	0.049586776859504	0.033374536464771
106	0.088495575221239	0.142964071856287	0.02851711026616	0.014996053670087	0.035420098846788	0.057795698924731	0.034669555796316	0.015706806282723	0.0078125	0.048472075869336	0.031954887218045
106.25	0.075892857142857	0.141666666666667	0.027812895069532	0.014996053670087	0.033579033579034	0.056756756756757	0.035752979414951	0.015810276679842	0.024793388429752	0.051668460710441	0.032484076433121
106.5	0.077272727272727	0.136873597606582	0.030495552731893	0.013931888544892	0.038493038493039	0.061884669479606	0.03862660944206	0.012162162162162	0.033898305084746	0.049525816649104	0.031625553447185
106.75	0.073732718894009	0.142215568862275	0.02786573780874	0.013986013986014	0.037468776019983	0.052704576976422	0.034178610804851	0.016194331983806	0.026086956521739	0.050267379679144	0.026959247648903
107	0.060606060606061	0.146584804297774	0.028115015974441	0.014901960784314	0.035923141186299	0.053445850914205	0.038918918918919	0.017663043478261	0.026315789473684	0.054897739504844	0.026888604353393
107.25	0.066298342541437	0.151090342679128	0.025542784163474	0.014173228346457	0.03448275862069	0.061011904761905	0.043381535038932	0.024226110363392	0.026785714285714	0.056277056277056	0.022595222724338
107.5	0.066666666666667	0.146739130434783	0.026092628832355	0.014446227929374	0.030874785591767	0.062865497076023	0.041019955654102	0.020188425302826	0.026315789473684	0.053145336225597	0.024787997390737
107.75	0.05945945945946	0.146945088940449	0.026265214606022	0.013545816733068	0.031924072476273	0.069016152716593	0.041526374859708	0.021534320323015	0.036036036036036	0.050772626931567	0.0285351934052
108	0.073684210526316	0.140625	0.031756318859365	0.015139442231076	0.038260869565217	0.070570570570571	0.041902604756512	0.023066485753053	0.036697247706422	0.051167964404894	0.027371101209421
108.25	0.089005235602094	0.140934283452098	0.030961791831357	0.016420361247948	0.041048034934498	0.066265060240964	0.044496487119438	0.025675675675676	0.018181818181818	0.045253863134658	0.029206349206349
108.5	0.082474226804124	0.146085552865214	0.028289473684211	0.017474185861795	0.032085561497326	0.068807339449541	0.038277511961723	0.02724795640327		0.046380090497738	0.028169014084507
108.75	0.095238095238095	0.139094650205761	0.030065359477124	0.020292207792208	0.032656663724625	0.070967741935484	0.037125748502994	0.024709302325581		0.046910755148742	0.033009708737864
109	0.097435897435898	0.136138613861386	0.030124426981009	0.018151815181518	0.036059806508355	0.06687898089172	0.033333333333333	0.02489019033675		0.042973286875726	0.031665611146295
109.25	0.086734693877551	0.133550488599349	0.028401585204756	0.018318068276436	0.037952338923213	0.063191153238547	0.02970297029703	0.016897081413211		0.043981481481482	0.031210986267166
109.5	0.079365079365079	0.148117839607201	0.029889538661469	0.020644095788605	0.039232781168265	0.068515497553018	0.026683608640407	0.019607843137255		0.048520710059172	0.02828409805154
109.75	0.086486486486487	0.143572621035058	0.03016393442623	0.018612521150592	0.037326388888889	0.065108514190317	0.021573604060914	0.019834710743802		0.049940546967895	0.024707412223667
110	0.082417582417583	0.139323990107172	0.026640675763483	0.01719690455718	0.029590948651001	0.066101694915254	0.021052631578947	0.018549747048904		0.044811320754717	0.026779882429785
110.25	0.067039106145251	0.130398671096346	0.029696578437702	0.01551724137931	0.030575539568345	0.071428571428572	0.017150395778364	0.016014234875445		0.054631828978622	0.025148908007942
110.5	0.104651162790698	0.118530884808013	0.029315960912052	0.015426497277677	0.032697547683924	0.068661971830986	0.02054794520548	0.016304347826087		0.051094890510949	0.025623735670937
110.75	0.098265895953757	0.129402129402129	0.028420356906808	0.012727272727273	0.035135135135135	0.067137809187279	0.024193548387097	0.018083182640145		0.054726368159204	0.024949426837492
111	0.102272727272727	0.125	0.02727877578177	0.010999083409716	0.032579185520362	0.067150635208712	0.025503355704698	0.017013232514178		0.055555555555556	0.028688524590164
111.25	0.096045197740113	0.120423108218063	0.02998001332445	0.011090573012939	0.032757051865332	0.060439560439561	0.028610354223433	0.024621212121212		0.049744897959184	0.029965156794425
111.5	0.098837209302326	0.115977291159773	0.032171581769437	0.008458646616541	0.032319391634981	0.051756007393715	0.031593406593407	0.02247191011236		0.045397225725095	0.034702549575071
111.75	0.083333333333333	0.115415657788539	0.030181086519115	0.008720930232558	0.031884057971015	0.046468401486989	0.036363636363636	0.021400778210117		0.04177545691906	0.033643521832498
112	0.085714285714286	0.119341563786008	0.031144211238998	0.008823529411765	0.031279620853081	0.043151969981238	0.034965034965035	0.022222222222222		0.045760430686407	0.035251798561151
112.25	0.096590909090909	0.12843295638126	0.029014844804319	0.009765625	0.027829313543599	0.042910447761194	0.037356321839081	0.020576131687243		0.04016620498615	0.037117903930131
112.5	0.068965517241379	0.1344	0.030748663101604	0.009765625	0.030274361400189	0.037593984962406	0.035211267605634	0.018633540372671		0.048678720445063	0.037983929875822
112.75	0.062857142857143	0.133000831255195	0.030872483221477	0.009842519685039	0.027671755725191	0.032015065913371	0.035190615835777	0.016129032258065		0.051603905160391	0.036656891495601
113	0.065868263473054	0.133784928027096	0.031692515171949	0.012658227848101	0.030798845043311	0.032692307692308	0.036873156342183	0.013725490196079		0.043227665706052	0.031626506024096
113.25	0.065476190476191	0.135938827527613	0.031522468142187	0.012609117361785	0.02992277992278	0.042635658914729	0.033033033033033	0.007766990291262		0.050073637702504	0.029930928626247
113.5	0.059880239520958	0.12542662116041	0.026773761713521	0.012658227848101	0.031853281853282	0.043650793650794	0.036585365853659	0.013671875		0.054135338345865	0.032106499608457
113.75	0.069767441860465	0.11993097497843	0.025797691785472	0.013526570048309	0.032163742690059	0.047430830039526	0.041221374045802	0.020325203252033		0.065671641791045	0.030595813204509
114	0.062893081761006	0.125753660637382	0.024899057873486	0.013725490196079	0.035070140280561	0.046	0.045523520485584	0.0199203187251		0.06158357771261	0.033306255077173
114.25	0.059602649006623	0.12532865907099	0.024258760107817	0.013013013013013	0.035123966942149	0.04320987654321	0.040847201210288	0.017892644135189		0.059347181008902	0.030522088353414
114.5	0.055944055944056	0.115419296663661	0.023004059539919	0.015030060120241	0.036511156186613	0.047619047619048	0.038402457757297	0.022		0.054794520547945	0.028203062046737
114.75	0.065693430656934	0.115013169446883	0.023019634394042	0.013	0.039256198347108	0.059957173447538	0.03405572755418	0.021321961620469		0.048048048048048	0.02812241521919
115	0.05072463768116	0.117595818815331	0.025350233488993	0.011099899091827	0.038581856100104	0.058189655172414	0.0359375	0.032467532467533		0.056129985228951	0.029678483099753
115.25	0.053435114503817	0.114088159031979	0.026954177897574	0.012422360248447	0.041711229946524	0.053879310344828	0.034267912772586	0.031890660592255		0.056047197640118	0.037037037037037
115.5	0.053435114503817	0.118466898954704	0.027646662171275	0.010362694300518	0.03948772678762	0.053452115812918	0.030206677265501	0.02803738317757		0.054331864904552	0.032362459546926
115.75	0.051094890510949	0.116974494283201	0.02809364548495	0.009404388714734	0.039956803455724	0.05607476635514	0.028145695364239	0.021176470588235		0.057228915662651	0.035488958990536
116	0.053435114503817	0.109236234458259	0.025693035835024	0.009554140127389	0.040974529346622	0.056338028169014	0.027350427350427	0.023923444976077		0.058461538461539	0.028616852146264
116.25	0.044444444444445	0.10573476702509	0.026063100137174	0.009384775808133	0.041942604856512	0.058823529411765	0.032871972318339	0.023640661938534		0.060185185185185	0.028915662650603
116.5	0.044117647058824	0.110912343470483	0.022680412371134	0.006458557588805	0.037777777777778	0.052757793764988	0.035897435897436	0.021428571428572		0.071207430340557	0.032311516155758
116.75	0.035971223021583	0.110313901345291	0.02400548696845	0.007650273224044	0.034090909090909	0.053398058252427	0.039655172413793	0.023980815347722		0.078525641025641	0.032151690024732
117	0.036764705882353	0.105936073059361	0.021160409556314	0.009846827133479	0.03121387283237	0.058080808080808	0.035273368606702	0.015189873417722		0.077814569536424	0.030884808013356
117.25	0.043478260869565	0.112132352941176	0.018379850238257	0.008547008547009	0.02745995423341	0.06266318537859	0.03356890459364	0.020725388601036		0.076422764227642	0.02686308492201
117.5	0.052238805970149	0.106877323420074	0.017808219178082	0.009719222462203	0.027241770715097	0.068527918781726	0.029824561403509	0.018087855297158		0.072758037225042	0.024221453287197
117.75	0.041322314049587	0.10707635009311	0.021232876712329	0.010881392818281	0.029933481152993	0.076923076923077	0.025951557093426	0.018567639257295		0.06368330464716	0.027678571428572
118	0.040983606557377	0.114339268978444	0.021783526208305	0.01184068891281	0.027995520716685	0.07948717948718	0.029565217391304	0.016528925619835		0.068100358422939	0.033807829181495
118.25	0.042735042735043	0.11531190926276	0.020338983050848	0.010940919037199	0.028216704288939	0.079404466501241	0.027210884353742	0.022727272727273		0.070397111913357	0.033575317604356
118.5	0.042735042735043	0.110581506196378	0.024038461538462	0.010775862068966	0.028216704288939	0.079896907216495	0.029565217391304	0.019886363636364		0.055755395683453	0.032403240324032
118.75	0.05982905982906	0.105058365758755	0.021636240703178	0.010615711252654	0.025871766029246	0.072538860103627	0.028520499108734	0.019662921348315		0.057943925233645	0.034322820037106
119	0.072727272727273	0.102514506769826	0.021394064872326	0.007543103448276	0.026755852842809	0.070707070707071	0.028673835125448	0.021447721179625		0.057301293900185	0.033575317604356
119.25	0.075471698113208	0.099221789883269	0.02018093249826	0.005488474204171	0.030508474576271	0.065162907268171	0.030630630630631	0.019283746556474		0.053435114503817	0.03309481216458
119.5	0.076190476190476	0.095890410958904	0.020775623268698	0.006550218340611	0.032402234636872	0.05699481865285	0.03770197486535	0.019553072625698		0.059160305343512	0.035681610247027
119.75	0.09	0.106090373280943	0.017918676774638	0.006571741511501	0.030963302752294	0.058375634517767	0.03411131059246	0.018766756032172		0.053949903660886	0.029330889092576
120		0.103042198233562	0.019283746556474	0.007534983853606	0.03310502283105	0.0675	0.025688073394496	0.021333333333333		0.054158607350097	0.02554399243141
120.25		0.103718199608611	0.019553072625698	0.008705114254625	0.033333333333333	0.068062827225131	0.023593466424682	0.021505376344086		0.051282051282051	0.029135338345865
120.5		0.10077519379845	0.019808743169399	0.010928961748634	0.032183908045977	0.077319587628866	0.021390374331551	0.022038567493113		0.04868154158215	0.029878618113912
120.75		0.097029702970297	0.020581973030518	0.014492753623188	0.03859649122807	0.08355091383812	0.022727272727273	0.018918918918919		0.041338582677165	0.028944911297853
121		0.106382978723404	0.019121813031162	0.018952062430323	0.039285714285714	0.078534031413613	0.022108843537415	0.014084507042254		0.034693877551021	0.033170731707317
121.25		0.107660455486542	0.020322354590049	0.019889502762431	0.038915094339623	0.081521739130435	0.020797227036395	0.011080332409972		0.037894736842105	0.031683168316832
121.5		0.111574556830031	0.019900497512438	0.019122609673791	0.03970223325062	0.084468664850136	0.024137931034483	0.011111111111111		0.036559139784946	0.033066132264529
121.75		0.106583072100313	0.022398843930636	0.022988505747127	0.040302267002519	0.074712643678161	0.027210884353742	0.011594202898551		0.034115138592751	0.037411526794742
122		0.100849256900212	0.021307861866275	0.021101992966002	0.04590570719603	0.063768115942029	0.029159519725558	0.008771929824561		0.028138528138528	0.035035035035035
122.25		0.099118942731278	0.02121433796635	0.020070838252657	0.045792079207921	0.063768115942029	0.032374100719425	0.008695652173913		0.027272727272727	0.035
122.5		0.105442176870748	0.021593447505585	0.017543859649123	0.04920049200492	0.05952380952381	0.030476190476191	0.01453488372093		0.025287356321839	0.032955715756952
122.75		0.105555555555556	0.023205221174764	0.014084507042254	0.044831880448319	0.056213017751479	0.031067961165049	0.015337423312884		0.02073732718894	0.031152647975078
123		0.098765432098766	0.02447804175666	0.009557945041816	0.047970479704797	0.058103975535168	0.041338582677165	0.01875		0.023148148148148	0.027551020408163
123.25		0.095454545454546	0.027920646583395	0.008413461538462	0.047146401985112	0.05521472392638	0.046511627906977	0.022727272727273		0.02122641509434	0.02880658436214
123.5		0.101021566401816	0.028337061894109	0.008505467800729	0.04656862745098	0.057142857142857	0.039447731755424	0.023648648648649		0.016949152542373	0.026776519052523
123.75		0.102206736353078	0.025925925925926	0.004813477737665	0.043050430504305	0.060509554140127	0.046464646464647	0.02		0.015037593984962	0.023354564755839
124		0.097902097902098	0.026373626373626	0.005018820577164	0.039290240811153	0.064935064935065	0.045186640471513	0.02020202020202		0.017543859649123	0.023681377825619
124.25		0.092807424593968	0.028655400440852	0.005050505050505	0.036802030456853	0.068259385665529	0.040384615384615	0.014084507042254		0.024038461538462	0.01628664495114
124.5		0.091533180778032	0.029411764705882	0.005194805194805	0.032345013477089	0.061016949152542	0.040515653775322	0.011111111111111		0.024875621890547	0.015086206896552
124.75		0.094470046082949	0.028051554207733	0.003911342894394	0.029177718832891	0.061855670103093	0.041970802919708	0.014440433212996		0.030927835051546	0.018085106382979
125		0.094907407407407	0.029320987654321	0.003942181340342	0.025850340136055	0.072664359861592	0.035055350553506	0.010489510489511		0.029177718832891	0.017777777777778
125.25		0.09218203033839	0.023006134969325	0.004054054054054	0.02510460251046	0.070175438596491	0.031365313653137	0.006920415224914		0.033854166666667	0.019955654101996
125.5		0.080513418903151	0.025974025974026	0.005449591280654	0.029494382022472	0.06993006993007	0.031539888682746	0.006920415224914		0.036082474226804	0.020925110132159
125.75		0.077272727272727	0.025894897182026	0.008298755186722	0.032998565279771	0.069852941176471	0.02389705882353	0.006849315068493		0.039164490861619	0.019565217391304
126		0.07764705882353	0.028059236165238	0.006821282401091	0.027777777777778	0.066147859922179	0.029090909090909	0.006825938566553		0.040214477211796	0.01948051948052
126.25		0.077277970011534	0.02602523659306	0.009536784741144	0.029806259314456	0.067164179104478	0.032786885245902	0.006993006993007		0.035230352303523	0.024553571428572
126.5		0.069411764705882	0.021411578112609	0.011315417256011	0.029871977240398	0.067415730337079	0.031021897810219	0.003355704697987		0.043367346938776	0.025114155251142
126.75		0.06563245823389	0.019716088328076	0.013138686131387	0.034883720930233	0.061776061776062	0.025735294117647	0.003311258278146		0.040920716112532	0.021788990825688
127		0.061320754716981	0.01813880126183	0.013574660633484	0.032163742690059	0.053061224489796	0.021739130434783	0.003412969283276		0.048101265822785	0.021324354657688
127.25		0.063073394495413	0.019433198380567	0.013931888544892	0.031746031746032	0.05	0.025594149908592	0.006825938566553		0.050505050505051	0.018475750577367
127.5		0.067065868263473	0.016447368421053	0.010785824345146	0.030701754385965	0.049792531120332	0.025925925925926	0.006825938566553		0.05	0.021479713603819
127.75		0.064118372379778	0.015612161051767	0.006220839813375	0.037147102526003	0.042372881355932	0.026315789473684	0.007220216606498		0.04656862745098	0.023501762632198
128		0.066272189349113	0.013311148086523	0.0078125	0.039073806078148	0.0375	0.021235521235521	0.007194244604317		0.049875311720698	0.026128266033254
128.25		0.067296340023613	0.014778325123153	0.0078125	0.038461538461539	0.039473684210526	0.017208413001912	0.006968641114983		0.050377833753149	0.023866348448687
128.5		0.06875753920386	0.016992353440952	0.006220839813375	0.041139240506329	0.045871559633028	0.017892644135189	0.007246376811594		0.044386422976501	0.026315789473684
128.75		0.06563245823389	0.019064124783362	0.004716981132075	0.044094488188976	0.046728971962617	0.017716535433071	0.003846153846154		0.043814432989691	0.025798525798526
129		0.063647490820074	0.021588946459413	0.004716981132075	0.047923322683706	0.042857142857143	0.022448979591837	0.003831417624521		0.036175710594315	0.025284450063211
129.25		0.062982005141388	0.020304568527919	0.004830917874396	0.049099836333879	0.042253521126761	0.016326530612245	0		0.028350515463918	0.029040404040404
129.5		0.06861499364676	0.02054794520548	0.004991680532446	0.046280991735537	0.037914691943128	0.014675052410902	0.00398406374502		0.036363636363636	0.031133250311333
129.75		0.071794871794872	0.020069808027923	0.006825938566553	0.037216828478964	0.038095238095238	0.012526096033403	0.003802281368821		0.03957783641161	0.032869785082175
130		0.075816993464052	0.020997375328084	0.006849315068493	0.040336134453782	0.043269230769231	0.014736842105263	0.00763358778626		0.038071065989848	0.031725888324873
130.25		0.075034106412006	0.019400352733686	0.005376344086022	0.040955631399317	0.030456852791878	0.019438444924406	0.007905138339921		0.031862745098039	0.032216494845361
130.5		0.07182320441989	0.020052310374891	0.005405405405405	0.039049235993209	0.025641025641026	0.021505376344086	0.012048192771084		0.03448275862069	0.032765399737877
130.75		0.072237960339943	0.019930675909879	0.00561797752809	0.034722222222222	0.025125628140704	0.023157894736842	0.012		0.032828282828283	0.032679738562092
131		0.075931232091691	0.018453427065026	0.00750469043152	0.034722222222222	0.027777777777778	0.025531914893617	0.01195219123506		0.032745591939547	0.032552083333333
131.25		0.071932299012694	0.019642857142857	0.007272727272727	0.03030303030303	0.033492822966507	0.028571428571429	0.012048192771084		0.037878787878788	0.029062087186262
131.5		0.061971830985916	0.018716577540107	0.009433962264151	0.025688073394496	0.038834951456311	0.028761061946903	0.012		0.027431421446384	0.024096385542169
131.75		0.058404558404558	0.020909090909091	0.011111111111111	0.035781544256121	0.042857142857143	0.031602708803612	0.012931034482759		0.027568922305765	0.020576131687243
132		0.054913294797688	0.019056261343013	0.011538461538462	0.034862385321101	0.041860465116279	0.027334851936219	0.013157894736842		0.028497409326425	0.017955801104972
132.25		0.058565153733529	0.018639328984157	0.009881422924901	0.032846715328467	0.044642857142857	0.030660377358491	0.012931034482759		0.030812324929972	0.017881705639615
132.5		0.067055393586006	0.015799256505576	0.013725490196079	0.032085561497326	0.039130434782609	0.027972027972028	0.008510638297872		0.027548209366391	0.015235457063712
132.75		0.066957787481805	0.0139146567718	0.01364522417154	0.028169014084507	0.037209302325581	0.02948402948403	0.008583690987124		0.030812324929972	0.020718232044199
133		0.066187050359712	0.014312977099237	0.014028056112225	0.030852994555354	0.035353535353535	0.024570024570025	0.008849557522124		0.03834808259587	0.022440392706872
133.25		0.074452554744526	0.015503875968992	0.014553014553015	0.031192660550459	0.036842105263158	0.027093596059113	0.008810572687225		0.035608308605341	0.022377622377622
133.5		0.072378138847858	0.017241379310345	0.011976047904192	0.032667876588022	0.031914893617021	0.024813895781638	0.004464285714286		0.04601226993865	0.022099447513812
133.75		0.076347305389222	0.017175572519084	0.008281573498965	0.022018348623853	0.043010752688172	0.030534351145038	0.008695652173913		0.045045045045045	0.026425591098748
134		0.073282442748092	0.020793950850662	0.006	0.017045454545455	0.039106145251397	0.033163265306123	0.013574660633484		0.050595238095238	0.028943560057887
134.25		0.066460587326121	0.023188405797102	0.006024096385542	0.021317829457364	0.040229885057471	0.025773195876289	0.013824884792627		0.058997050147493	0.030837004405286
134.5		0.066874027993779	0.023099133782483	0.002066115702479	0.025341130604289	0.051428571428572	0.023872679045093	0.014354066985646		0.056213017751479	0.032163742690059
134.75		0.065318818040436	0.024679170779862	0.002057613168724	0.033864541832669	0.05	0.022099447513812	0.014634146341464		0.051204819277109	0.030349013657056
135		0.059294871794872	0.024048096192385	0.002066115702479	0.03030303030303	0.060773480662984	0.022535211267606	0.015544041450777		0.041791044776119	0.030581039755352
135.25		0.053398058252427	0.0259222333001	0.004273504273504	0.033398821218075	0.054054054054054	0.017094017094017	0.015706806282723		0.033639143730887	0.033950617283951
135.5		0.057377049180328	0.023373983739837	0.004576659038902	0.03495145631068	0.068783068783069	0.017045454545455	0.021052631578947		0.024242424242424	0.032362459546926
135.75		0.04983922829582	0.021671826625387	0.006864988558352	0.037807183364839	0.047120418848168	0.008426966292135	0.016216216216216		0.021806853582555	0.028526148969889
136		0.050736497545008	0.019007391763464	0.009569377990431	0.038759689922481	0.062176165803109	0.011494252873563	0.010638297872341		0.015923566878981	0.024806201550388
136.25		0.058536585365854	0.017634854771784	0.011792452830189	0.034749034749035	0.056410256410257	0.011527377521614	0.010752688172043		0.012779552715655	0.020602218700476
136.5		0.060358890701468	0.018358531317495	0.012722646310433	0.032193158953722	0.051813471502591	0.012232415902141	0.015957446808511		0.017182130584193	0.020866773675763
136.75		0.069421487603306	0.017448200654308	0.018372703412074	0.024539877300614	0.063157894736842	0.011940298507463	0.016129032258065		0.01980198019802	0.019047619047619
137		0.083333333333333	0.018947368421053	0.017902813299233	0.024242424242424	0.052083333333333	0.015479876160991	0.015706806282723		0.02803738317757	0.017713365539453
137.25		0.077834179357022	0.016094420600858	0.015384615384615	0.020833333333333	0.054187192118227	0.015873015873016	0.016216216216216		0.032154340836013	0.016339869281046
137.5		0.078991596638656	0.016059957173448	0.015384615384615	0.01890756302521	0.034653465346535	0.018927444794953	0.015789473684211		0.036789297658863	0.01827242524917
137.75		0.088388214904679	0.017582417582418	0.016085790884719	0.015873015873016	0.032863849765258	0.019672131147541	0.014705882352941		0.045296167247387	0.023931623931624
138		0.089005235602094	0.016501650165017	0.013698630136986	0.015981735159817	0.023923444976077	0.013333333333333	0.009950248756219		0.042105263157895	0.027491408934708
138.25		0.094812164579607	0.015927189988624	0.011461318051576	0.015909090909091	0.02970297029703	0.023648648648649	0.010638297872341		0.03859649122807	0.029752066115703
138.5		0.086330935251799	0.014623172103487	0.011019283746557	0.015486725663717	0.03448275862069	0.026490066225166	0.005464480874317		0.037800687285223	0.032094594594595
138.75		0.075925925925926	0.016648168701443	0.005555555555556	0.015873015873016	0.028846153846154	0.027777777777778	0.005405405405405		0.045936395759717	0.035087719298246
