# Supplementary material for: Stochastic pulsing of gene expression enables the generation of spatial patterns in Bacillus subtilis biofilms
Source: Nat Commun. 2020 Feb 19;11:950. doi: 10.1038/s41467-020-14431-9 (PMC7031267; doi:10.1038/s41467-020-14431-9)
Supplement: Supplementary file 7 — Source Data [file 41467_2020_14431_MOESM7_ESM.zip › source_data/sup_figure10_b_2xQP.tsv]

distance_from_top_of_biofilm	image_2_number_of_spores_and_cells_per_unit_area	image_3_number_of_spores_and_cells_per_unit_area	image_4_number_of_spores_and_cells_per_unit_area	image_10_number_of_spores_and_cells_per_unit_area	image_11_number_of_spores_and_cells_per_unit_area	image_17_number_of_spores_and_cells_per_unit_area	image_18_number_of_spores_and_cells_per_unit_area	image_26_number_of_spores_and_cells_per_unit_area	image_27_number_of_spores_and_cells_per_unit_area	image_30_number_of_spores_and_cells_per_unit_area	image_31_number_of_spores_and_cells_per_unit_area	image_32_number_of_spores_and_cells_per_unit_area
3	0.001248450258946	0.001393581447271	0.001312613906354	0.00113416903106	0.001411690132589	0.001296637353934	0.001232028834955	0.001234104498192	0.001321906590271	0.001215416053656	0.001269004583157	0.001160994659757
3.25	0.001249793446614	0.001418993632237	0.001324103432447	0.001154947238965	0.001443307010561	0.001314279926817	0.001250702032986	0.001251795155982	0.001335761597053	0.001209712373093	0.001281679938136	0.00116648349218
3.5	0.00124556480595	0.00143119096743	0.001335412223149	0.001161513502594	0.001442668389876	0.001321541059389	0.00126865941167	0.001253177052923	0.001366555940035	0.00121146194542	0.00129569707401	0.00119142489101
3.75	0.001232593953791	0.001430588121078	0.001343208812477	0.00116668372593	0.001464991023339	0.001343937419459	0.001263469946865	0.001267691187203	0.001378135856265	0.001222550235401	0.00130602140794	0.001192142111139
4	0.001250733533598	0.001448624711474	0.001370652804871	0.001196074268964	0.001491093650976	0.001372736555355	0.001273707714336	0.001289617795162	0.001417600575645	0.001226901475825	0.00131274192301	0.001200678436669
4.25	0.0012872985994	0.001459178867339	0.001376731486613	0.00119658275008	0.001524938226758	0.00137449234174	0.001297601106845	0.001308071214317	0.001447135738337	0.001260156602854	0.00131864915214	0.001199270620247
4.5	0.001283684697351	0.001489490289761	0.00138499261431	0.001217066087211	0.001544932558693	0.001387462351826	0.001330940893665	0.001333764227731	0.001455359916048	0.001274387688452	0.001327221226534	0.001210567486583
4.75	0.001278347104134	0.001496728998102	0.001391186720748	0.001245417781852	0.001565824352669	0.001405572888838	0.001335122691569	0.001338975847065	0.001471078155723	0.001280965924404	0.001341406646463	0.001225815960304
5	0.00128980310835	0.001504910210383	0.001405376452214	0.001252998954076	0.001562849770036	0.001410512116425	0.001340236374992	0.001350480341303	0.001489599120122	0.001296719922151	0.00135168028146	0.00123647197272
5.25	0.001298673384775	0.001504357232253	0.001421282318894	0.001266030525403	0.001571469220025	0.001422713833763	0.001342120775677	0.00136731291677	0.001497150843995	0.001336663072895	0.001370559642217	0.001239172222062
5.5	0.001304722742854	0.001512873226455	0.001421490020672	0.001271516823607	0.001589818050451	0.001455788159568	0.001361232073878	0.001378460798336	0.001488756186268	0.001334691990788	0.001374094132636	0.001238636992618
5.75	0.001308301377696	0.001530679652423	0.001443562024242	0.001279765373371	0.001592875987898	0.001445694593891	0.001381209529117	0.001391499767668	0.001512473052526	0.001346944661207	0.001383767877318	0.001247349834146
6	0.001298401473373	0.001533803044735	0.001449544007673	0.001293478875122	0.001595651155436	0.001448140231309	0.001386472496743	0.001396010941724	0.001504266895918	0.001370204575272	0.001393950140809	0.001256495903801
6.25	0.001286398198345	0.001536435093334	0.001458363101222	0.001301303461809	0.00157835514597	0.001449467697716	0.001377652832105	0.001408629381998	0.001495619580625	0.001378172238805	0.001412044658396	0.001266396834575
6.5	0.001284020859646	0.001548966138863	0.001479273028451	0.001302803125103	0.001587358187701	0.001456086121183	0.001375328559326	0.001402761549382	0.00150622178528	0.001369036221028	0.001426784049053	0.001258583459173
6.75	0.001289425621902	0.001558284566355	0.001481877311638	0.001299168631907	0.001599850551518	0.001461408783653	0.001390626479721	0.00142943667444	0.001511575287516	0.001374931300651	0.001439123762473	0.001256451188128
7	0.001292823101515	0.001562236412978	0.00148322452927	0.001310709168402	0.001608542876496	0.001461489777314	0.001403925364064	0.001444393236059	0.001514200871595	0.001392485418045	0.001442103554212	0.001263011142125
7.25	0.00128885323273	0.001574579297549	0.001484161735772	0.001297438599187	0.001615223387032	0.001462266602619	0.001419438406467	0.00142996945354	0.001519902072785	0.001383605442404	0.001449588100248	0.001280593715923
7.5	0.001310951248553	0.001582514787608	0.001506406437006	0.001302459538911	0.001636734835115	0.001455697464912	0.001401495892611	0.00144890170577	0.001539614063186	0.00138164636637	0.001442800036252	0.00127070292895
7.75	0.001316768317985	0.00158076458044	0.001508072867378	0.001308447552486	0.001633569698251	0.001467653732475	0.001416292752153	0.00145567414833	0.001531147261651	0.001387958288453	0.001452671560733	0.001269264505433
8	0.001313265274465	0.001588773139814	0.001514239267212	0.001299045183338	0.001644669968204	0.001465959947197	0.001421579867014	0.00147908647218	0.001548836075856	0.001379445682162	0.001447846703243	0.001282174741158
8.25	0.001316305162303	0.001600290833266	0.001515744053165	0.001314210748836	0.001659706013269	0.001488980833755	0.001432770827528	0.001472490714673	0.001541727898058	0.001358645104215	0.001448056050631	0.001283657471706
8.5	0.001335267056454	0.001597206651198	0.001506943141673	0.001319611111859	0.001681149492918	0.001489937503894	0.001432264698345	0.001479891408099	0.001540482604127	0.001374178063985	0.00145563793187	0.001293951923282
8.75	0.001334260895472	0.001589071619277	0.001514362648982	0.001331438367476	0.001688194693583	0.001502014852428	0.00143314916278	0.001467413396981	0.001555975869488	0.001383588644749	0.001439146469456	0.001283333180446
9	0.001328311592872	0.00159566220236	0.001523198783739	0.001321224900337	0.001699079998154	0.001516612970308	0.001418413285472	0.001477689407633	0.001563166867155	0.001384392269842	0.001437919928374	0.001280290895859
9.25	0.001332860465459	0.001593558796552	0.001542823553359	0.00135134945897	0.001707995541233	0.001509418505225	0.001427121173362	0.001502051132472	0.001555097362442	0.001386637826951	0.00144788793954	0.001265496147113
9.5	0.001323738927929	0.00159675814056	0.001524041860587	0.001349312843005	0.001703081106538	0.001515351414516	0.001452171414599	0.001493103154164	0.001554157391322	0.001387279479443	0.001470657130492	0.001283143998308
9.75	0.00132426616294	0.00161071325687	0.001520886891327	0.001363676223498	0.001708810201979	0.001523821039654	0.001440278251994	0.001484867794153	0.001561116955578	0.001391955742337	0.001472558565579	0.001286374715264
10	0.001328623287137	0.001593890642605	0.001529766805808	0.001357214038759	0.001705077970618	0.001532029925881	0.001432605326378	0.001484882877668	0.001556220558265	0.0013889006218	0.001486097526344	0.001279042835993
10.25	0.001336348972469	0.001596874387277	0.001536767004502	0.001356503127715	0.001711722575295	0.001524087409983	0.001432717327132	0.001493180588587	0.00153948754896	0.001411073658844	0.0014860808712	0.00128015022113
10.5	0.001339176710752	0.001583389168681	0.001540254353765	0.001369163704458	0.00170604089369	0.001513506047291	0.001441193304115	0.001492200468112	0.001550094734841	0.001418289012219	0.001481703051885	0.001273893829713
10.75	0.001332638643323	0.001598241779125	0.001540596587822	0.00136681632291	0.001709569007238	0.001493100903828	0.001441245193652	0.001504037755363	0.001540547303816	0.001408458517039	0.001489918385028	0.001285351141227
11	0.001337844811889	0.001600755780234	0.001538857749308	0.001383809850249	0.00170682984044	0.001499111888197	0.001450649006745	0.001487873341757	0.001527887982969	0.001409442198426	0.001505246029064	0.001271119267113
11.25	0.001345656425462	0.001603593707902	0.001535028837966	0.0013719603879	0.001715363392605	0.001523805149202	0.001443048301196	0.001496541355747	0.001533040122146	0.001406647273527	0.001493007941197	0.00127663939632
11.5	0.001352802043025	0.001603711981212	0.001539281423068	0.001389503416139	0.001721597854995	0.001514157353826	0.001435811175231	0.001504905441283	0.001530847724064	0.001402828228356	0.001482909990415	0.001269786566142
11.75	0.00136444959741	0.001609675714492	0.001536337481674	0.00137826316037	0.001755549875924	0.001510211230308	0.001426214602881	0.001502548755739	0.001532906859029	0.001403520283124	0.001475964119406	0.001256004319256
12	0.001373763286638	0.001633969083558	0.001527720020136	0.001387165836984	0.001764374826113	0.001511432708456	0.001439781369249	0.001495179171921	0.001522097375772	0.001409378746877	0.001487831160515	0.001257046723215
12.25	0.001371712705061	0.001624324414493	0.001536632167836	0.001398921145903	0.001763497544741	0.001514311796728	0.001433007804793	0.001496325510375	0.001550749374979	0.00138749651188	0.001479771543329	0.001265170956348
12.5	0.001378732742139	0.001633361513345	0.001539782433757	0.001384579023867	0.001755235406789	0.001521228731018	0.001423573450992	0.001505351812521	0.001539533424967	0.001371178980376	0.001476023290029	0.00126272342853
12.75	0.001395154089527	0.001628778998578	0.001534228086404	0.001391703739629	0.001745118715964	0.001549267010593	0.001423807171031	0.001497031673587	0.001543712366739	0.001384660299454	0.001475048404286	0.001257223535592
13	0.001402517282288	0.001633504895807	0.001534943384688	0.001394787133029	0.001748623333219	0.001533483734985	0.001436694150617	0.001505036922912	0.001558353169862	0.001387413489533	0.001469409382097	0.00125806239305
13.25	0.001393530108406	0.001628019328734	0.001534785513082	0.001397177182837	0.001751853139321	0.001531099518603	0.001428467926868	0.001503863750143	0.001560141575764	0.001382578458828	0.001462857784217	0.001257259866832
13.5	0.001403083522281	0.001639998541057	0.001541525110571	0.001382162019247	0.00173410050242	0.00154610426014	0.001435053450762	0.001504263236805	0.001550051414274	0.001400613561832	0.001454873878928	0.001257497126998
13.75	0.001398147356476	0.001634646617807	0.00154374897797	0.001379499422232	0.001730306889024	0.001535717842173	0.001451441663887	0.001499089944734	0.001564481060741	0.001399229918312	0.00145697472503	0.001276205354011
14	0.001405999677614	0.001613626790949	0.001542220581284	0.001392775845785	0.001718536857242	0.001537863614132	0.001449177104697	0.00150318069851	0.001567600597974	0.001398709040193	0.001446509305658	0.001261032784849
14.25	0.001397349590201	0.00162576821507	0.001542140090955	0.001381855917199	0.001708446328058	0.001549735098322	0.001450437557713	0.001498945825522	0.001551419193551	0.001409653145909	0.001457539332686	0.001249535611597
14.5	0.001400538887888	0.001634715175201	0.001527176952868	0.001393916959953	0.001722671761734	0.001562207132013	0.001447644213909	0.001497797649497	0.001568203670771	0.001426286108253	0.001459936763724	0.001253313613905
14.75	0.001390523299493	0.001630310158763	0.001553091067527	0.00136149845346	0.001735713976593	0.001552056696108	0.001456445340753	0.001501022683931	0.001578987710468	0.001425491724424	0.001479218196809	0.00125208131505
15	0.001382692563318	0.001619804620027	0.001545590286651	0.001373330657299	0.001739984477703	0.001552070580548	0.001459391252661	0.001503204804658	0.001579954034599	0.001416069050844	0.001478248749675	0.00126594519214
15.25	0.001393135628613	0.001638330987541	0.00153484765608	0.001376732778066	0.001722551834844	0.001540782851347	0.001459379797779	0.001489408980896	0.001584082807939	0.001410625772285	0.001475634770459	0.001268085637005
15.5	0.001392239109317	0.001621747943703	0.00153458323611	0.001397791606232	0.001741771358464	0.001556028764378	0.001463866952587	0.001482221694913	0.001588173113435	0.001412664842678	0.001465347213166	0.001277694061545
15.75	0.001400230530708	0.001608815991471	0.001539876412839	0.001406374393157	0.001736193248456	0.001579685115105	0.001454688461942	0.001501048826917	0.001578414106718	0.001394074365189	0.001468039734148	0.001261227498672
16	0.00138818979711	0.001612036539495	0.001542552579171	0.001380546594912	0.00173363783885	0.001575486388448	0.001453155243643	0.001485884598753	0.001582088159466	0.001408993611141	0.001471534413536	0.001272272512031
16.25	0.00139647848707	0.001622531507811	0.001543022991259	0.001393889774131	0.001742668727196	0.001570626879451	0.00146363761311	0.001502713848838	0.001600620867671	0.001403628819131	0.00145633650852	0.001277301984516
16.5	0.001395942173592	0.001607081782517	0.001534282724639	0.001383490413058	0.001732078506716	0.001572043611629	0.001474844273085	0.001498990578735	0.001597325392663	0.001427194655387	0.001470874146762	0.001286714062194
16.75	0.001404262462915	0.001614552789026	0.001524920319097	0.001402239170031	0.001722504872031	0.001576145187379	0.001473511021088	0.001497982979059	0.001580328266338	0.001416011671769	0.001463977443274	0.001290041118758
17	0.001399063169895	0.001613473770291	0.001545085442569	0.001396854991046	0.001734457555919	0.001591413447029	0.001472057891255	0.001490359731067	0.00156173949118	0.001424621677975	0.001452940306359	0.001287717700531
17.25	0.00139319883304	0.001602066070077	0.001548199146737	0.001402908703924	0.001747513461403	0.001601854818948	0.001483611187204	0.001487930833515	0.001580851962906	0.001446095238937	0.001458413547262	0.001285722756874
17.5	0.001382404340228	0.001614343633279	0.001536150839314	0.001382528086439	0.001751431077955	0.001590676686848	0.001486636561901	0.001501232756716	0.001596461048636	0.00142403233046	0.001484655301383	0.001271296043847
17.75	0.001394433299374	0.001617566097889	0.001532457223496	0.001385414700145	0.001731837309092	0.00158599664044	0.001490584049293	0.001497829198651	0.001588548282018	0.001446413111779	0.001480315791199	0.001279619906273
18	0.001407228800745	0.001629046858656	0.001546256442121	0.001383187841735	0.001741761026484	0.001584051381032	0.001491151699903	0.001512693709778	0.001570410792785	0.001441866853355	0.001462328781802	0.001270768217011
18.25	0.001411509801956	0.001600043376303	0.001555258596529	0.001368480995947	0.001733283516921	0.001585899272057	0.001482955411778	0.001497628782798	0.001568506029446	0.001441626649323	0.001495594556937	0.001261158913071
18.5	0.001396938655313	0.001623766030077	0.001573905976204	0.00137840967893	0.001739566227389	0.001582583828318	0.001484291452	0.001491620841233	0.001575785516057	0.001411713542581	0.001486739571175	0.001255596957614
18.75	0.001399575420837	0.001612172377135	0.001564171490209	0.001370622288184	0.001744572712257	0.001587271981909	0.001504624662096	0.001495398786112	0.001574884656335	0.001426156446903	0.001479442665592	0.001272108282197
19	0.001408635203597	0.001628523055906	0.001555293706558	0.001375986271769	0.001738592874392	0.001571626066644	0.001504210321036	0.001505142255301	0.001578895087127	0.001418839363634	0.001495159582433	0.001259691849613
19.25	0.001419455017677	0.001626784257902	0.001561782200516	0.00138554807941	0.00173343654349	0.001581664924133	0.001498102147023	0.001495232785402	0.001555724143293	0.001393178932976	0.001505807781459	0.001255269494456
19.5	0.00143143716506	0.001623803838375	0.001581521350538	0.001378324493844	0.001728869713761	0.001592623348793	0.001503839616645	0.001491707738307	0.001546981242852	0.001418392518558	0.001506441778748	0.001258181215258
19.75	0.001426658032009	0.00162856510306	0.001581946087338	0.00138171063245	0.001739003959759	0.001603477272553	0.001504825565373	0.001496234545472	0.001547148597686	0.001405775957215	0.001508242759875	0.001265746165244
20	0.001430684764649	0.001624105215511	0.00158376643186	0.001403641086879	0.001731085453164	0.001611098318515	0.001504439097829	0.001500804014504	0.001558950330159	0.001407210565078	0.001520171943675	0.001270373225037
20.25	0.001442664395043	0.001648983072304	0.001572080418466	0.001411594166677	0.001739436648815	0.001605662152827	0.00151634719423	0.001495544883318	0.001552233830715	0.001414404651567	0.001513333306771	0.001269333176253
20.5	0.001445312996736	0.001621867140906	0.001588672138901	0.001422901183125	0.001748507876248	0.001599956778785	0.001535322832318	0.001505184950513	0.00154314204994	0.001420398635733	0.001519190956346	0.001271804878471
20.75	0.001455259695686	0.001620698318663	0.001611271530219	0.001420733863104	0.001736973337507	0.001611215824466	0.001518419487749	0.001496144991063	0.001560590772457	0.001437008369301	0.001535548307185	0.001252419117907
21	0.001468941721859	0.001625006776595	0.001604287025747	0.001427440540118	0.001710523838352	0.001614004713869	0.001537001870702	0.001499469852709	0.001570419927735	0.001432984201063	0.001541100572581	0.001269700978368
21.25	0.001470286672886	0.001635851564168	0.001609072796744	0.001415299789903	0.001718868389815	0.00160396147856	0.001543352899685	0.001529585186411	0.001568795723501	0.001446763412272	0.001538362082662	0.001271791795621
21.5	0.001474607016862	0.001636947454373	0.001590339587347	0.001430806453165	0.001724149515021	0.001586853934854	0.001528862458334	0.001522433599442	0.001553552571566	0.001437078347233	0.0015449239729	0.001278294658355
21.75	0.001473522730712	0.001644878060093	0.001608238381626	0.001418259841841	0.001714738037341	0.001583595937252	0.001549304956217	0.001517921452555	0.001551546560077	0.001441835226402	0.001544056957405	0.00127984409172
22	0.00146589389343	0.001659009416537	0.001596240483671	0.001414696783153	0.00170889007798	0.00160271959655	0.001565979338295	0.001519798959927	0.001559247655274	0.001424702893452	0.001554751511748	0.001282386266113
22.25	0.001461635596997	0.001641808243888	0.001601614755391	0.001416401006562	0.001704662003013	0.001607621594936	0.00156325980696	0.001517714285714	0.001577696112274	0.001431096162949	0.001549969848387	0.001294335937714
22.5	0.001476004584893	0.001659347835004	0.001600604946313	0.001403473699403	0.001688070347314	0.001618946839886	0.001566370184895	0.001520660389015	0.001571721411273	0.001431621393789	0.001546916043808	0.001298806275967
22.75	0.001490446083636	0.001675776034655	0.001596601657563	0.001416040010662	0.001696794846384	0.001609887867844	0.001589476471519	0.001541477301368	0.001542902162633	0.001422729319364	0.001527351766609	0.00129720216828
23	0.001490413547578	0.001665612352745	0.001595590368436	0.00141362852461	0.001696872196828	0.001638160632298	0.001561545709715	0.001520597619225	0.001536605273431	0.001432768014805	0.001534235241743	0.001289466978704
23.25	0.001496633233457	0.001662766128039	0.001598989757566	0.001412214580834	0.001685531257474	0.001645254794602	0.001571488674959	0.001496905981933	0.001563725823187	0.001443662525257	0.001538578662294	0.001288563985428
23.5	0.001494450396352	0.001664619835807	0.001619033999986	0.001395886541686	0.001674543859882	0.001663495297177	0.001586597947321	0.001502159509038	0.001579152872215	0.001449417260829	0.00152511775955	0.001300116656324
23.75	0.001493406547693	0.001676432400411	0.001603469494116	0.001405207273205	0.001691443061178	0.001658919793294	0.001592438979969	0.001499244004263	0.001562976754613	0.001437716285203	0.001529654532203	0.001318387168093
24	0.001485782778709	0.001672178869952	0.00160811302643	0.001398727076203	0.001682222986165	0.001637880393784	0.001596250255261	0.001479359605126	0.001567022932282	0.001454848550207	0.001524120523106	0.001307458121585
24.25	0.001488437084106	0.00168869336445	0.001612713864836	0.001398842266525	0.001688436128247	0.001634962424237	0.001614759932842	0.001486386246464	0.001540791566081	0.001438316590048	0.001523297021981	0.001310663895648
24.5	0.001498400957333	0.001696978218254	0.001611139625901	0.001417781293212	0.001696454280557	0.001640189047559	0.001594901453287	0.00150887219686	0.001545927045969	0.001457785760006	0.001525483322468	0.001306058704887
24.75	0.001481882800011	0.001688358705271	0.00160405090538	0.001417347111865	0.001700166631952	0.001642280453034	0.001594744203244	0.001481667904344	0.001569260520002	0.001455404879189	0.001542270825908	0.00131783703325
25	0.001477943085616	0.001689727463312	0.001609001658924	0.001411663625445	0.00171134732372	0.001614345526794	0.001614018330101	0.001489404075361	0.001572280717731	0.001461947895612	0.001532022807196	0.00131671798336
25.25	0.001474924556804	0.001698436677053	0.001597456253982	0.001409739889271	0.001714527013257	0.001624150284878	0.001630355982537	0.001493616764811	0.001537541489037	0.001468256610248	0.00153958679477	0.001311373251313
25.5	0.001474176728996	0.001704209795957	0.001597562745801	0.001431213006233	0.001715876557399	0.001626139048529	0.001626804170267	0.001487279593673	0.001518798203389	0.001477468313202	0.001541632555723	0.001295972629543
25.75	0.001483656083125	0.00170178491099	0.00161982887085	0.001435255947902	0.001697173435382	0.001638690503508	0.001613204808104	0.001496998555136	0.001546587072449	0.00148493146152	0.001545364604507	0.001281405641983
26	0.001509616897503	0.001703319112791	0.001626600285106	0.001442981073421	0.001710438186138	0.001664230257861	0.001622815768707	0.001515606487506	0.001550413331401	0.001481686695779	0.00156317994165	0.001295979988791
26.25	0.001511881394669	0.001685068488066	0.001615366592077	0.001449382595549	0.001703180535828	0.001664817969731	0.001615800731825	0.001520433533052	0.001541822323503	0.001499559615496	0.001566876266072	0.001297981193373
26.5	0.001515194553082	0.001694384121779	0.001614745929278	0.001443941348578	0.001701521541577	0.00167015690194	0.00163625556136	0.001482804372869	0.001537486751037	0.001470824783694	0.001572502156156	0.00129513345298
26.75	0.001512963855196	0.001705096654565	0.001627197028743	0.001453079963318	0.001695079188395	0.001664483206539	0.001645693833893	0.001496015839917	0.001537096984787	0.001473744761669	0.001560844555197	0.001275860775377
27	0.001531399569108	0.001696535346134	0.001639634926682	0.001444701882737	0.001692289514107	0.001685216091331	0.00163834728201	0.001511190283954	0.001530663081443	0.001476298887153	0.001564232838502	0.001299031732064
27.25	0.001523409702906	0.001685703005977	0.00165062982083	0.001453227925868	0.001688496102738	0.001689443381015	0.001618052987361	0.00151433149368	0.001540117698365	0.001475626858671	0.001558689079769	0.001308701810083
27.5	0.001525842703719	0.001688341163772	0.001648993874109	0.001454510024984	0.001687445973638	0.001673126263435	0.001623157771801	0.001509225201423	0.001546689853471	0.001465990801206	0.001556557410029	0.001293697941949
27.75	0.0015219247835	0.001685522051349	0.001641008355118	0.001456197733383	0.001696136085567	0.001693785650671	0.001621553028173	0.001499097864321	0.00152841141473	0.001461277343757	0.001559776725045	0.001276845226739
28	0.001520433506256	0.001695818870664	0.00163329378917	0.001465163962032	0.001700159289164	0.001666336233595	0.001614652003037	0.001483761668014	0.00152125668008	0.001487260074082	0.001543126267767	0.001274567540859
28.25	0.001516989324093	0.001722597624984	0.001661679417665	0.001459675649258	0.001696203106983	0.001687453562247	0.001616312724445	0.001479244980776	0.001527133995604	0.001503562594757	0.001548561003726	0.001268474190698
28.5	0.001500883342793	0.001708979032109	0.001662283959961	0.001458852915183	0.001688162871104	0.001675035219453	0.001613183350881	0.0014873819536	0.001521398944662	0.00150397170571	0.001543690008256	0.001273400678629
28.75	0.001514962611011	0.001703425800684	0.001633430386933	0.001432026112841	0.001693870553672	0.00169472528678	0.001583842215304	0.001488467956553	0.00151127181426	0.001501772127037	0.001561073833781	0.001284360530299
29	0.00149968257389	0.001710166273288	0.001639129274382	0.001446194363281	0.00169921960296	0.001692131469391	0.001583350389604	0.001483277170876	0.001511829522188	0.001475254273052	0.001567277741607	0.001262816360591
29.25	0.001498055432085	0.00173049094796	0.00165086136938	0.001456219723724	0.001709687333097	0.001678197559311	0.001599577676877	0.001464441309892	0.001511399244437	0.001484776983255	0.00155933314826	0.001266608649495
29.5	0.001485780662186	0.001718147225974	0.001651880814513	0.001446181316702	0.001709984843316	0.001691161153797	0.001592498013887	0.001471361878737	0.001529947310395	0.00148398909256	0.001562265819878	0.001288587333421
29.75	0.00149498425478	0.001725640598649	0.001654101267998	0.001427804562906	0.001710532438955	0.001660499193045	0.001595289623479	0.001475227304881	0.001523120957972	0.001491731117872	0.001577464919714	0.001286596378067
30	0.00148868513739	0.00171184619932	0.001656372603704	0.00142869330237	0.001708106595976	0.001684866573873	0.001602005085582	0.00147579735604	0.001500460053151	0.001466397566045	0.001581005267818	0.001297873781971
30.25	0.001499246081711	0.001714983573956	0.001630927307691	0.001425288531986	0.001704028096952	0.001684898459339	0.001597011693374	0.00145087988029	0.001508231748552	0.001459392509015	0.001570006423107	0.00130393290965
30.5	0.001488817844123	0.00170454970376	0.001632601284389	0.001410114927153	0.00171300491838	0.001695218199997	0.001590101160034	0.001460318906178	0.001507858367064	0.001478705791286	0.001574416893447	0.001302524476377
30.75	0.001475501067612	0.001713903483631	0.0016574752804	0.001411841802148	0.001715301977359	0.00166971963639	0.001606580368217	0.001462624355645	0.001517259511629	0.001461210513461	0.001554587182435	0.001306974825963
31	0.001465239129597	0.001719590957243	0.001665343317299	0.001410368423001	0.001711280073599	0.001669787541086	0.001615107870778	0.001450484164733	0.001495966599976	0.001480028983649	0.001560245049793	0.001314435755177
31.25	0.001481366689912	0.001704957643407	0.00165062048135	0.001417460365692	0.001709848910377	0.00168517148875	0.001609919388339	0.00146630595661	0.001489916312251	0.001467231526593	0.001559528382362	0.001324155263231
31.5	0.001475264330392	0.001717081956084	0.001648436588543	0.001413505753939	0.001698289429345	0.001665932948394	0.001622601717275	0.001472039411054	0.001477309027603	0.001468218073674	0.001562889280089	0.001305309008175
31.75	0.001474346827381	0.001709682217131	0.001648660568063	0.001422468654948	0.001699581185405	0.001680255993352	0.001622718934002	0.00146767537577	0.001494396928327	0.001475844337516	0.001541643372246	0.001326162730112
32	0.001455144710745	0.001712154671417	0.001655605583012	0.001413190461164	0.001701198788365	0.001678387116769	0.0016106730649	0.001465192409213	0.001483590279292	0.001461075504475	0.001549450549451	0.00130634998827
32.25	0.001447151663526	0.001710293007701	0.001666264610213	0.00142598660305	0.001701539441711	0.001665736810382	0.001629610822966	0.001484022917564	0.001470728863617	0.001474367382233	0.001555676963168	0.001304420598316
32.5	0.001453749800624	0.001721393020332	0.001663944871794	0.001431711225398	0.001706183226819	0.001663532359188	0.001634713092615	0.001465346592341	0.001472343409377	0.001460615038016	0.001549107128805	0.001289829455883
32.75	0.0014530040934	0.001706006314761	0.001669191896163	0.001446535360138	0.00170636768444	0.001695091889292	0.001627613617229	0.00146425746436	0.00146414165559	0.001467837693877	0.001564643701748	0.001289924355008
33	0.001467859288148	0.001706653085088	0.001655403717704	0.001435338688295	0.001712487069781	0.001693221896328	0.001628780397123	0.001459006408607	0.001458841668649	0.001455249702225	0.001549855391548	0.00128398218245
33.25	0.001459481683548	0.001717728106425	0.001664908444769	0.001405724347426	0.001709352242986	0.001676631501467	0.001620634823736	0.0014491471778	0.001465383432765	0.00147498288837	0.001564517269955	0.001283791630127
33.5	0.001481783421202	0.001720050438406	0.00168570432096	0.001431687868613	0.001717171683142	0.001703822194185	0.001608909495476	0.001440388282401	0.001461028453067	0.001470810905858	0.001558810664672	0.001298922917859
33.75	0.001478722517164	0.00170584209128	0.001687632880105	0.001435364777289	0.001725517056798	0.001709493222002	0.001624744734954	0.001438308865466	0.001438385603005	0.001464350759678	0.001565372424723	0.001277489666416
34	0.001500235775788	0.00170465032953	0.00168169570874	0.001446447793326	0.001734440119492	0.00169425671935	0.001630168341541	0.001434595471595	0.001455629676702	0.001466394065417	0.001560062402496	0.001290492164927
34.25	0.001499817502926	0.001694829141194	0.001683980490696	0.001445487354355	0.001737765777928	0.001692054873972	0.001600865056942	0.001412089528827	0.001462921944616	0.001452399460695	0.001552022509087	0.001293712806262
34.5	0.001502877869501	0.001693379266381	0.001691764940909	0.001455513127883	0.001733889962362	0.001704367946757	0.001603664853358	0.001434389205209	0.001456737853022	0.001453970985638	0.001560196247903	0.001315046383136
34.75	0.001514585952968	0.001709174295455	0.001694295660419	0.001463183715626	0.001728761104161	0.001691395544526	0.001586077520906	0.001424401152641	0.001437901276799	0.001462544655564	0.001561301044446	0.001317950609141
35	0.001492467159039	0.001716064319541	0.001707983309818	0.001468363522367	0.001726851232291	0.001701206996875	0.001580938811975	0.001419611236971	0.001463835500033	0.001466042633505	0.001565291609209	0.001328132127357
35.25	0.001499342336875	0.001710920772773	0.001705939799622	0.001484177510764	0.001722002049325	0.001710505174308	0.001582234032734	0.001418167767141	0.001458483223955	0.001435856840942	0.001552916804502	0.001321888117935
35.5	0.00148772400316	0.001691961380967	0.001709971608019	0.001474186611337	0.00173469065983	0.001708095419081	0.001586304720123	0.001424504585263	0.001435568001594	0.001459153579774	0.001544653757376	0.001312382085882
35.75	0.001486433199414	0.001709538406859	0.001720609460113	0.00147383711213	0.001726477717233	0.001692561988819	0.001574771510188	0.001427591408078	0.001445158183459	0.001461417283844	0.001553401930286	0.001332438210279
36	0.001490347436428	0.001698258972918	0.00173650426459	0.001476084140459	0.001729747511237	0.001710886150769	0.001557598235429	0.001428142832084	0.001443589676464	0.001469837629456	0.001551223095101	0.001324868961216
36.25	0.001480387171439	0.00170216718211	0.001731188190959	0.001460253495098	0.001741667018312	0.001720071187105	0.001566842809908	0.001430268204072	0.00143382812899	0.001445306793564	0.001555456771014	0.001341171875193
36.5	0.001488869348304	0.001709817643336	0.001740910546287	0.001453749027085	0.001738856163044	0.001708771028335	0.001558048856955	0.001411250832088	0.001430991166715	0.001455341201849	0.001561037527726	0.001331654751462
36.75	0.001487220113437	0.001697326321474	0.001746430698097	0.001456298957372	0.001725232358919	0.001719127138596	0.001577464623467	0.001411932259992	0.001443570047473	0.001456907012629	0.001552526823568	0.001326385285082
37	0.001512804317232	0.001681803600575	0.001745619085161	0.001459479089713	0.00174303009937	0.001713843814439	0.001586853629634	0.001421485806364	0.001425378806072	0.001469553222038	0.001536207421712	0.001326826121349
37.25	0.00150425865416	0.001674621799236	0.001750661908915	0.001443023086495	0.001731500090357	0.001698866620837	0.001581260119495	0.001428840960903	0.001426365923491	0.001455231396853	0.001538184917662	0.001315119704265
37.5	0.001503908553781	0.00168261337876	0.001731555795647	0.001437393325823	0.001735223072909	0.001714192658113	0.001569902051363	0.00141044724285	0.001424764044136	0.001455947668973	0.001531772073606	0.001321761673433
37.75	0.001497288348973	0.001668784915035	0.001720908415988	0.001444913689565	0.001743395181371	0.001711201037745	0.001576979269148	0.001418772561828	0.001436650433195	0.00145602924171	0.00153247205308	0.001312621773156
38	0.001497627334259	0.001683472978264	0.001712816696453	0.001427495318106	0.001734257031416	0.001713556293081	0.001591372045548	0.001426541524885	0.001438273995457	0.001438654203811	0.001524468549393	0.001318575383396
38.25	0.001498645455069	0.001661508210048	0.001728687549083	0.001452385322208	0.001731789490524	0.001715720833665	0.001586334973086	0.001427578999692	0.001437743661773	0.001446654152664	0.001521298996445	0.001295203028238
38.5	0.001505230370699	0.001655308147859	0.001704310473655	0.001410549763366	0.001729943606672	0.001706740150858	0.001593783249902	0.001435126328982	0.001441696931387	0.001450202303539	0.001503524876392	0.001294935223674
38.75	0.001508910360218	0.001661853030447	0.001703109088894	0.001417368082153	0.001742764498693	0.001689095834287	0.001590422059361	0.001458604357792	0.001424702478117	0.001441258363251	0.001487556968427	0.001298804592099
39	0.001498377817466	0.001662432881573	0.001703308305796	0.001408308180369	0.001721046845903	0.001711475818133	0.001592289113946	0.001443269505573	0.001432079728148	0.001424098065898	0.001508582124382	0.001294286618797
39.25	0.001494255912522	0.001656022199051	0.001710709723504	0.001405272395435	0.00172786102063	0.001723089937999	0.001593370750719	0.001430569900177	0.001430983412605	0.001456064907682	0.001507862689361	0.001306129725806
39.5	0.001502037532654	0.001664115944167	0.001709445628578	0.001413053595151	0.00172507856449	0.001696763035157	0.001589345699668	0.001441576918479	0.001455859680131	0.001447146412181	0.001517149263455	0.001307018468222
39.75	0.001499856391847	0.001664949399079	0.001716266145661	0.001395324484934	0.001712876429097	0.001713331747295	0.001580854230096	0.001422744949255	0.00144345541903	0.001450136356586	0.001522779869661	0.001309111158225
40	0.00149580189631	0.001654893125596	0.001713153790082	0.001375374608611	0.001712951691754	0.001711498370011	0.001583278332714	0.001423508848905	0.001449261470924	0.001455144759478	0.001536122259577	0.00131283372835
40.25	0.001501040604373	0.001677063182754	0.001717775753091	0.001351942475707	0.001698454245347	0.001702291274196	0.001597149838399	0.00144406443193	0.001448413298518	0.001459773793246	0.001521901205814	0.001316387637492
40.5	0.001486922599274	0.001665439018442	0.001735628171737	0.001386624842346	0.001685412025747	0.00171312002447	0.001585360933346	0.001426185931091	0.0014391216883	0.001451780293362	0.001529796688005	0.001326724249352
40.75	0.001465110769914	0.001647435756656	0.001723097263739	0.00135297995166	0.001679292484409	0.001717248127349	0.001586997281231	0.001400328892283	0.001455890890083	0.001438217284934	0.001550820869077	0.001316057139064
41	0.001466572195753	0.001639821403137	0.001707383840012	0.001356703311252	0.001682186482185	0.001695600611601	0.001571838692183	0.001415090191448	0.001455685571916	0.001453323268037	0.001531809240117	0.001314766842155
41.25	0.00148104598697	0.001639463126178	0.001698328131329	0.00135516096062	0.001691277903962	0.00169716124678	0.001577556272406	0.001426695882701	0.001452446167868	0.001459938394237	0.001536186293905	0.001303350270881
41.5	0.001482075923542	0.00162282828076	0.00171210042966	0.001339164277793	0.001678539174309	0.001718738866604	0.001589455880839	0.001437172505276	0.001437666473976	0.001431544801244	0.001541374016591	0.001310878877283
41.75	0.001483860649587	0.001625382671278	0.001700341600159	0.001332665868335	0.001676721545499	0.001688051399207	0.001571799667999	0.001449358578866	0.001425354408182	0.001421813888658	0.001515008986083	0.001305569483732
42	0.001470296027206	0.001620228404049	0.001699567805361	0.001348897180791	0.00166689274033	0.001679599832865	0.001571832174292	0.001431692321362	0.00143965327661	0.001427393468976	0.001501942123843	0.001296398319675
42.25	0.00147912961482	0.001595314277223	0.00168294814602	0.001357601465024	0.001694377504313	0.001673204297667	0.001552144413949	0.001429981440831	0.001445704231426	0.001448426080515	0.001511652441333	0.001286383079367
42.5	0.001480356858555	0.001591962501959	0.001677560362677	0.001362653559237	0.001699916092741	0.001666946831583	0.001540752609803	0.001444930227684	0.001440034420335	0.001439039876758	0.001501340216748	0.001285684649719
42.75	0.001487254446336	0.001595096456165	0.00167682610769	0.001362288869777	0.001712878630212	0.001661793396512	0.001545964690508	0.001441322185343	0.001426276319416	0.001468773102238	0.001475815370408	0.001278734800169
43	0.001482060339852	0.00160343012504	0.001693963041212	0.001360061875031	0.001705052736303	0.001667810023762	0.001545476137113	0.00143441886905	0.00141453231414	0.001455052755441	0.001482237590506	0.001272619843779
43.25	0.001473201587946	0.001596743230458	0.001686534354653	0.001375591425789	0.001716542664246	0.001657889604057	0.001522771235253	0.00142474131037	0.001420219419003	0.001438509902157	0.001471121612997	0.00128981221826
43.5	0.001464287333841	0.001591319349825	0.001668635155148	0.001378371149261	0.00172675129614	0.001632880871955	0.001514806958882	0.00141750423525	0.001423148046575	0.001448112459186	0.001463065385692	0.001270012131524
43.75	0.001458823828794	0.001586125686226	0.001672017522804	0.001408328325139	0.001726334649577	0.001656258552691	0.001528003144683	0.001397564391019	0.001440013959019	0.001451115070811	0.001452580503234	0.001256972917038
44	0.001477090362857	0.001598338130126	0.001684417371391	0.00141869500462	0.001734630326689	0.00164061627498	0.00152706330765	0.001405596672632	0.001417424359878	0.001480314177379	0.001451959583308	0.001261499311098
44.25	0.001482297492077	0.001607954219485	0.001690063925225	0.00141459190745	0.001731569953159	0.001653135446898	0.001537455632356	0.00140499909272	0.001411143861524	0.001462104185404	0.001462222311145	0.001257205695609
44.5	0.001468455698862	0.001592538759536	0.001683035501495	0.001423409452234	0.001737649185736	0.001648405655859	0.001533924849283	0.001389488869425	0.001413574646385	0.001474959141861	0.001441720684248	0.00124618111078
44.75	0.001470270464044	0.001594359448354	0.001686988677791	0.001416807657269	0.001732749506022	0.001643274888096	0.001520284635647	0.001403811138755	0.001415243333647	0.001457542272663	0.001447833115414	0.001253651555829
45	0.001486561632995	0.001582139937737	0.001672368065571	0.001421554807022	0.001743345905551	0.001639358699987	0.00152401352562	0.001404368660698	0.001425040548029	0.00146727099412	0.001444148316038	0.00126065667356
45.25	0.001492758309134	0.001593687162068	0.001679978272587	0.001429904886389	0.001741635211963	0.001641718124392	0.001536053888827	0.001398788779704	0.001418636033355	0.001460604097445	0.00145135148478	0.001241162981149
45.5	0.001480677663572	0.001587757764416	0.00170555770739	0.001412727999432	0.001741576482398	0.00164014246579	0.001529721349061	0.00138869890272	0.001425594803045	0.001460620487374	0.001444114165527	0.001246107568559
45.75	0.001497680508773	0.001588339475647	0.001711643065572	0.001402039248112	0.001763739807727	0.001617892925442	0.001545667853236	0.001404614830969	0.001438672611196	0.001449690221665	0.001456012424191	0.00126067494529
46	0.001484642076854	0.001561984773247	0.001695963753372	0.001395801782632	0.001757253055656	0.00163035692477	0.001522249171251	0.001410797480082	0.001423709583115	0.001424742456733	0.00144530863756	0.001257058766168
46.25	0.00145877219575	0.001551146846457	0.001681003532673	0.001398459286244	0.001749055796185	0.00162396353787	0.0015180993698	0.001416610726641	0.001424142877893	0.001418194920451	0.001423626466046	0.001267844331461
46.5	0.001464397329708	0.001567195375177	0.001690514461295	0.001401149893612	0.001743945762633	0.001630327829917	0.001538111445606	0.001420487200491	0.001438884752254	0.001400904459766	0.001431185653673	0.001276193799844
46.75	0.001467755976484	0.001564275778492	0.001699778444834	0.001416208781856	0.001745732512275	0.001636414255081	0.001536957565816	0.001401013693636	0.001459446248385	0.00140702894695	0.001427832446212	0.001281571061644
47	0.001449106119156	0.001571998615308	0.001708956316526	0.001415734925839	0.001740476859984	0.001635996526011	0.001541435460825	0.001405610366751	0.001447724019925	0.001385007720527	0.001424696636774	0.001278427364599
47.25	0.001444576400943	0.00155495188846	0.001712794698827	0.001396292701952	0.001718466559644	0.00162023404994	0.001529992754264	0.001403892992427	0.001435330551421	0.001388785196158	0.001409355537446	0.001287904560058
47.5	0.001461499512475	0.00157105457325	0.00169752854106	0.001406459004282	0.00172387912073	0.001628772527751	0.001533221768709	0.001407857094376	0.001436118300057	0.001398893716487	0.001400437487823	0.001306546010138
47.75	0.001436551843368	0.001567901356156	0.001693463279422	0.001403426295922	0.001697855330953	0.001630735023144	0.001516017141689	0.001393408708947	0.001401617683676	0.001397094705144	0.001388300966615	0.00130238896497
48	0.001428924048401	0.001569861294925	0.001703686869291	0.001379843931698	0.00170587334702	0.001614493531701	0.00152217566998	0.001397241619301	0.001420499559112	0.001407256989531	0.001383818537196	0.001297635102505
48.25	0.001423131575181	0.001565510756127	0.001700478174463	0.001367783987995	0.001684212862607	0.00160859458972	0.001528555199993	0.001389723879619	0.001407955832632	0.001409938672319	0.001392036797298	0.001295560970745
48.5	0.00142691260856	0.001563715196925	0.001698385249183	0.001338675531778	0.001683177607877	0.001613195742064	0.001501894892638	0.00137282749742	0.001389203915433	0.001410390274567	0.001384739096143	0.001296477998335
48.75	0.001436041469115	0.001568052276359	0.001674411710329	0.001334775540749	0.001687376505086	0.001594528678508	0.00150346914569	0.001372283714953	0.00136696578638	0.001404045439288	0.00138455203651	0.001312357082749
49	0.001437996212856	0.001577169753935	0.001668800819127	0.001329407587192	0.001696775008976	0.001563292889827	0.001487136347489	0.001372600356548	0.001384832960546	0.001442045939464	0.001362339269752	0.001295713946435
49.25	0.001426083361554	0.001572689795594	0.001656821141151	0.001315167630168	0.001693796069944	0.001591107283906	0.001499874207827	0.001375839325609	0.001392113019254	0.001439164306044	0.001352991118331	0.00129136934819
49.5	0.00140611829708	0.001552922054398	0.001667497431411	0.001320411609693	0.001683059650155	0.00157271756292	0.001484330521744	0.001367181392838	0.001379502095988	0.001415712052097	0.001340604192121	0.001271529561831
49.75	0.001428994582444	0.00156426339637	0.001663170414518	0.001318326756473	0.001704489857363	0.001590513474658	0.001486961208899	0.001358347609114	0.001385487705456	0.001438831474843	0.001326952171632	0.001277731824265
50	0.001420348774532	0.001584505623501	0.001661341905393	0.001332609206676	0.001695978974993	0.001589008320979	0.001491311481197	0.00135231981537	0.001367097697108	0.001422364676211	0.001327480765008	0.001279166980628
50.25	0.001433957840858	0.001584738012998	0.001667174425092	0.001338099001365	0.001704933025355	0.001587535145599	0.001482308730845	0.001327148536635	0.001387903711874	0.001414226071721	0.001325671377498	0.001273908794774
50.5	0.001435940089575	0.001600286356368	0.001650671278485	0.001354121190147	0.001717937245767	0.001560829924203	0.001491327858378	0.001344072069169	0.001391134724468	0.001431910290481	0.001329821577165	0.001266794229238
50.75	0.00139943707151	0.001623230380858	0.001663804718471	0.001355169566006	0.001710728877065	0.001573865100589	0.001489467892087	0.001357879510048	0.001377543671941	0.001429767194975	0.00131449213303	0.001251711833913
51	0.001399625672293	0.001610040128722	0.001657477364271	0.001347199302862	0.001703587917237	0.001589927507356	0.001494788793547	0.001344650881139	0.001368912335988	0.001386289453962	0.001319506573293	0.001260319937749
51.25	0.00140681926353	0.001631880910502	0.001666421869779	0.001349871572966	0.001716486885236	0.001573797372579	0.001472309749178	0.001350839318709	0.001361395474277	0.001397262843557	0.001310844864937	0.001273666418172
51.5	0.001426051027031	0.001642798434883	0.001649373613358	0.001369319780231	0.001709397118083	0.001592719715055	0.001470695738913	0.001366232399441	0.001358119005178	0.001404128894226	0.00130833936665	0.00127222111716
51.75	0.001409519741314	0.001622882436669	0.001645973885999	0.001357318893964	0.001689363398614	0.001567195950456	0.001468564139775	0.001366488988114	0.001359310107334	0.001400615223509	0.001308237583416	0.001279017714395
52	0.00143208080072	0.001618777961922	0.001653526153949	0.001371957767412	0.001682813729383	0.00157899020592	0.001465025332976	0.001352454640008	0.001360977451928	0.001395105866355	0.001311169137699	0.001268061654654
52.25	0.001428788024337	0.001639524123983	0.001649572118621	0.001391373999087	0.001688385163881	0.001582505918527	0.00146753460517	0.00135848465834	0.001356662942086	0.001404249187378	0.001301903056234	0.001271892792968
52.5	0.001425270339444	0.001619091355541	0.001660485247049	0.001377332814087	0.001676568307734	0.001593245585022	0.001474703828992	0.001357131661574	0.00133604989865	0.001400390942471	0.00128649281096	0.001289925707325
52.75	0.001450273464311	0.001597409658575	0.001651543674858	0.001408435973686	0.001686184968532	0.001588551473861	0.001465597467804	0.001358696225127	0.001353914927186	0.001396006238512	0.001284186754364	0.001281602536795
53	0.001447558350123	0.001601079297745	0.001669604912262	0.001410195097426	0.001675553182691	0.00159862509081	0.00143683554343	0.001374367145494	0.001344802013808	0.001418016269871	0.001279343648924	0.00129192647838
53.25	0.001432152860133	0.001598376128302	0.001660268376903	0.001413934029325	0.001671641978374	0.001588822190213	0.001459610108211	0.00137163903054	0.001335107205712	0.001414491376841	0.00127709184841	0.001271677821059
53.5	0.001430769630159	0.00160603972103	0.001647273177609	0.00138844368568	0.001682524810745	0.001580162486233	0.001459548283674	0.001354132172761	0.001343453669144	0.001396192786524	0.001305271582237	0.001277915807419
53.75	0.001456391502684	0.00161442672003	0.001643057804525	0.001423899774564	0.001687873074473	0.001593293380855	0.0014492730253	0.00137100028096	0.001321793435267	0.001383662419981	0.001321188532648	0.001268709485991
54	0.001443268006884	0.001624939051536	0.001623705244227	0.001438271488557	0.001694967695256	0.001589449910304	0.001431578436547	0.001377126258419	0.001311322373902	0.001390998055127	0.001300252283665	0.001278517175233
54.25	0.001445217504935	0.001608185372955	0.001636555610202	0.001405254366423	0.00168709873171	0.001575602163244	0.001424771150695	0.001387343987266	0.001295974363271	0.001392836819168	0.001292689702214	0.001280354228295
54.5	0.001435409583062	0.001618357642466	0.001632569111021	0.001423669949346	0.001679966064845	0.001588173726149	0.001393608421638	0.001373560630864	0.001308693350664	0.001373860822841	0.00130370302243	0.001253911619337
54.75	0.001434312315141	0.001621548771609	0.001642736060055	0.001407503557856	0.001669752704767	0.001589375360053	0.001407917243626	0.00137377780416	0.001286444900075	0.001363240730455	0.001306643913013	0.001242927873115
55	0.001425144846041	0.00162456778662	0.001627895352785	0.00141718482971	0.00167619007681	0.001596561252687	0.001424139967952	0.001356441952988	0.001291651017851	0.00139414066816	0.00130134061677	0.001225375027563
55.25	0.001420429303003	0.001622612445534	0.001641879329647	0.001433518018551	0.001664411805212	0.001611051616646	0.001401805391333	0.001349955717201	0.001304247406105	0.00136731930745	0.001318160868538	0.001244260395362
55.5	0.001408904299806	0.001618051836759	0.001660777706593	0.001442063186513	0.001660818675381	0.001613593035993	0.001405635469141	0.001356827255789	0.001262801279034	0.00138029727853	0.001302553712883	0.001246702611955
55.75	0.00139117864021	0.001614331734679	0.001666364757515	0.001420932436301	0.001655560783403	0.001607381557935	0.001411112221936	0.001346328778269	0.001282369531576	0.001388029358197	0.001273139283119	0.001252138782174
56	0.001398792516584	0.001609310627802	0.001649583663025	0.001404926923269	0.001663887363077	0.001610990609752	0.001421464982733	0.001340027194166	0.001272908113599	0.001385648998583	0.001296422146525	0.001245649809365
56.25	0.001376280601674	0.001609778246765	0.001647159414202	0.001414888877644	0.001660530908059	0.001633642470707	0.001404301072618	0.001333927143294	0.001253579858338	0.001376884464755	0.001291102484961	0.001239836693152
56.5	0.001367320783088	0.001606326545222	0.001648481558023	0.001420590502194	0.001685114901159	0.001626853043326	0.001427027631846	0.001341143759765	0.001250873381457	0.001380628717077	0.001267754099095	0.001250307481138
56.75	0.00136962225542	0.001592342105562	0.001649857119213	0.001404778091204	0.001666831425317	0.001615686446919	0.001411409061518	0.001322570839364	0.001257510501409	0.001389338809408	0.001256220159446	0.001268084936644
57	0.001379775923382	0.001582042458698	0.001649144324782	0.001418239732644	0.001663986424738	0.001588710673665	0.001398814287294	0.001334594554074	0.001225561995541	0.001362856205894	0.001258653838847	0.001276867517447
57.25	0.001397378588521	0.001582416092147	0.001631313450082	0.001412516578708	0.001679393461779	0.00159347414298	0.001406752826833	0.001317993414816	0.001220417417977	0.001348391916472	0.001230849872531	0.001264657204847
57.5	0.001398139574385	0.001587762803394	0.001617271182227	0.001414814822839	0.001677790417132	0.001598418780916	0.001405744131381	0.001311979238703	0.001242182219522	0.001352547095334	0.001227134106246	0.001254691689008
57.75	0.001389987892424	0.001594239382829	0.001640529541493	0.00141460919496	0.001679475189246	0.001595104242179	0.001383879791622	0.001321916108867	0.001213917949647	0.001339413324133	0.001245623404285	0.001250567802646
58	0.001387123465463	0.001594100859795	0.001664626552657	0.001420583042125	0.001667740926514	0.001604066783916	0.001382660703128	0.001312822691686	0.001229022323212	0.001343844165488	0.001242463950486	0.001249574062105
58.25	0.001391859190139	0.001598987034625	0.0016429215133	0.001426124376637	0.00168204732092	0.001571644748433	0.001397435368614	0.001320784704609	0.001242409218806	0.001339997309989	0.001251015937044	0.001255596102479
58.5	0.001398381698575	0.00161675952152	0.001648815244673	0.00142881465904	0.001664989495013	0.0015563223783	0.00140225505336	0.001335959336683	0.001234600557865	0.00135953643823	0.001252609198534	0.001245937723879
58.75	0.001410041112274	0.001633953217774	0.001638406671749	0.001434658462856	0.001678081257333	0.001570129461801	0.001392995581101	0.001356320546707	0.001240230679658	0.001353347252518	0.001290011500253	0.001235826364738
59	0.001410626115834	0.001625727294109	0.001646160803497	0.001436623090665	0.001673416912969	0.001591595290585	0.001394227462087	0.001350886280743	0.001237688230621	0.001324158838544	0.001279670003941	0.001239733236398
59.25	0.001395238129026	0.001614313732278	0.001652687407634	0.00145433976643	0.001677034320672	0.001573534709525	0.001398298673571	0.001366525762677	0.001232180306331	0.001349836798372	0.00127636128107	0.001250803508926
59.5	0.001401040828579	0.001604189588372	0.001658717531629	0.001449152532257	0.001668590419539	0.001566500422498	0.001383111883812	0.001360411491067	0.001221566125246	0.001377036912421	0.001293438423162	0.001254621027832
59.75	0.001387024492665	0.001623342311223	0.001636501339442	0.001432904545679	0.00167606750667	0.001567595689769	0.00138404013168	0.001370307066659	0.001239026488569	0.001381630498602	0.001304863348801	0.001265318916133
60	0.001361742303886	0.001615378158061	0.001629486785385	0.001447466447582	0.001662840763428	0.001565015377299	0.001369869959538	0.001395898351022	0.001232358978921	0.001343033342992	0.001295599512827	0.001264406216688
60.25	0.001363702156025	0.001620706878121	0.001643441242502	0.001456614230189	0.001656038864255	0.001565589980224	0.001369095327016	0.001398681704364	0.001212166605994	0.001357797091271	0.001272698189709	0.001259913337346
60.5	0.001371911412978	0.001605588692469	0.001634315520085	0.001454948557176	0.001665916077958	0.001553956806443	0.001350310520608	0.0013971440362	0.001222343984057	0.001338412361477	0.00128247864698	0.001262456112015
60.75	0.001347623869853	0.001597245672338	0.001660207810827	0.001466420348019	0.00166374720097	0.00155547831936	0.001337412164724	0.001368176467725	0.001216221457582	0.001334956624924	0.00127087626241	0.001268621109073
61	0.001323875959598	0.001624234322161	0.001648535918482	0.001445073938565	0.001663324160536	0.001559897261432	0.001340576043783	0.001369850627509	0.001226167584022	0.001347357824683	0.001291023574181	0.001277358356053
61.25	0.001304659114568	0.001632360643743	0.00164325804737	0.001425007998144	0.001647434924133	0.001553086470706	0.00132592418322	0.001370628088847	0.001206779388677	0.00136640228417	0.001314625154042	0.001244299023453
61.5	0.0013099931428	0.001625243901227	0.001648107044868	0.001445229777391	0.001639950240226	0.001552777448197	0.001320408057778	0.001375526462043	0.001200368724633	0.001354092141762	0.001297757528065	0.001250825266273
61.75	0.001314808530598	0.00159572309457	0.001647343021354	0.001485558581693	0.001640244173112	0.001554779454214	0.001309502333408	0.001362698325352	0.001194714328162	0.001346686869433	0.001302640486087	0.001245531057557
62	0.001329925153965	0.001611514873826	0.001642775856984	0.001438843284898	0.001654135470832	0.001541315107212	0.001309981881308	0.001363367738211	0.001189205585952	0.001376347966799	0.001298772107416	0.001261378792554
62.25	0.001341287161815	0.001598424465035	0.0016537298177	0.00144740440032	0.001642403981007	0.00154995173135	0.001300897282239	0.001328238685596	0.001221395194832	0.001382894578151	0.001328209158859	0.001271608496266
62.5	0.001317214395121	0.001612531674729	0.001653587113274	0.001430743801653	0.001622368471795	0.001580044225334	0.001292591339942	0.001314707919649	0.001221205867431	0.001385636871405	0.001338802528181	0.001267570887579
62.75	0.001326177445719	0.001612194444669	0.001633498122818	0.001435984985979	0.001633391649686	0.001564813467858	0.00130676405968	0.001342779325929	0.001222988334094	0.001411706589837	0.001340980542014	0.001271809017873
63	0.001322324133874	0.001619421025181	0.001647279235451	0.001448603932993	0.001629194886862	0.001545430056569	0.001286631251222	0.001347144082485	0.001239240929516	0.001406198790005	0.001338068008829	0.00124712572477
63.25	0.001345758170247	0.001627538350175	0.001642484505121	0.001471461289713	0.001646178552428	0.001565859271521	0.001280941877262	0.001344092307433	0.001257723786822	0.001395695513005	0.001341519346231	0.001273433421276
63.5	0.001337329337329	0.001630850545935	0.001639464079337	0.001442766450835	0.001666853718211	0.001548945009698	0.00129979094517	0.001348816683593	0.001267289304613	0.001380062433495	0.001339086290178	0.001255870846055
63.75	0.001313397118005	0.001651174097337	0.001632028595522	0.001424037152088	0.00167012865259	0.001562398019891	0.001311733657783	0.00134581681964	0.001275762118028	0.001399342624167	0.001332272807273	0.00124206580969
64	0.00128635631534	0.001636421706687	0.001632025143101	0.00148298979442	0.001665673043918	0.001556280354012	0.001304596042887	0.001331279657543	0.001269557801227	0.001405739395517	0.0013458338449	0.001244196930527
64.25	0.00127551964307	0.001646849717118	0.001627036038204	0.001460218937223	0.001673064610631	0.001562910951937	0.001295933775573	0.001350443727454	0.001277247614552	0.001382360669138	0.001348960798635	0.001217738975366
64.5	0.001275233358915	0.001637491299737	0.001635210895129	0.001466370280464	0.001663067287957	0.001554523257592	0.001303133285963	0.00135794095667	0.001268120418003	0.001404302982559	0.001343089283036	0.001209835286406
64.75	0.001261168723832	0.001630168087062	0.001618689380175	0.001450689664216	0.001643305373181	0.001570586187886	0.001282849653315	0.001344418398045	0.001263480967775	0.001375174353763	0.001332541896885	0.001220982505065
65	0.001261679266336	0.00161113800229	0.001612961687629	0.001445395699635	0.001663320566158	0.001572098465801	0.001304993937747	0.001328991541063	0.001255993070701	0.001400816039016	0.001342518730597	0.001229605985249
65.25	0.001258983624245	0.001609366246833	0.001606033163372	0.001427727245422	0.001655598867867	0.001578701656101	0.001309066871088	0.00133779654977	0.001257167936154	0.001397768954104	0.001341276120933	0.00123264957974
65.5	0.001244761368612	0.001628277307551	0.00160758916833	0.001437132814673	0.001633463744755	0.001615403535094	0.001289552012608	0.001336496979311	0.001255610358439	0.001415283901291	0.001351374063282	0.001251226169659
65.75	0.001275496817555	0.001630839045431	0.001630412853377	0.001449774557939	0.001620198195528	0.001621940202858	0.001272939861629	0.001331107455871	0.001258579713615	0.001392961609774	0.001367178766909	0.001246577120343
66	0.001291895975269	0.001638421211698	0.001642780024134	0.001430475079506	0.001627113408885	0.001625013344088	0.001276343047545	0.001327158333144	0.001289713364242	0.001400507100279	0.001344652095649	0.001241214968165
66.25	0.001304658239037	0.001640531571336	0.001626452940241	0.001454493499071	0.00162709610091	0.001616696668644	0.001280367035505	0.001328798677838	0.001275393478001	0.001424091118438	0.001348491127764	0.001257741026409
66.5	0.001311117220004	0.001659319334361	0.001617815674152	0.001441898816693	0.001652740032575	0.001630543057255	0.001268488076029	0.001323952845379	0.001284579994537	0.001410074410008	0.001372281088556	0.001267386998927
66.75	0.001298924361809	0.001676667566329	0.001632936267486	0.00147699568352	0.001645591907071	0.001626242793906	0.001269103394356	0.00133777424372	0.001280811172668	0.001433354173661	0.001371803379103	0.001251635751962
67	0.001309039855229	0.001683904395709	0.001636261578661	0.001477864165007	0.001628188246137	0.001615354836503	0.0012625876797	0.001337367205264	0.00127675772113	0.001435031859327	0.001367378663135	0.001278053957016
67.25	0.001294121476702	0.001690554567192	0.001658806683674	0.00146909238648	0.001623968571459	0.001621469374925	0.001245911127177	0.001323059138876	0.001285023283412	0.001424454113019	0.00137975865717	0.00125678242143
67.5	0.001300901973253	0.001680252778047	0.001645340844637	0.001469608059984	0.001636055376323	0.001610182248545	0.00125288493241	0.00132757408908	0.001300056997573	0.001405870637715	0.001388836775497	0.001239519798051
67.75	0.001290971692352	0.001674983122082	0.001614946367264	0.00146042473645	0.001622690906658	0.001590890191676	0.001276206466866	0.00134078519765	0.001307552265656	0.001401254901612	0.00136110174491	0.001241044337458
68	0.001275158380718	0.001670993757941	0.00160423810097	0.001444451327581	0.00161455520587	0.001613379334688	0.001277116227047	0.001340582103485	0.001290694680949	0.001413723824368	0.001364740165129	0.001241115909056
68.25	0.001256155421562	0.001668443945061	0.001638006429175	0.001456747389043	0.001620682822207	0.001606328129929	0.001279062236902	0.001352901748081	0.001277176516779	0.001403490484558	0.001365067685282	0.00123586889355
68.5	0.001260632846672	0.001656764641894	0.001645974554917	0.001491420881119	0.001600886673657	0.001575217414451	0.001281909518633	0.001355639356633	0.001298032612704	0.001410813753197	0.001344930830967	0.001251526966376
68.75	0.001264503095579	0.001651541353072	0.001627656910545	0.001474792009589	0.001620514422158	0.001585530596194	0.001287521434634	0.001339465360641	0.001308105637421	0.001396154561556	0.00136481855414	0.001253355057427
69	0.001253733207706	0.001641269358827	0.001633195361016	0.001469321893207	0.001616850856167	0.001605584313331	0.001270675687964	0.001355163005345	0.001311032142508	0.00137418803086	0.001339923789451	0.001236959834897
69.25	0.001247345643859	0.001642498382179	0.001617137602135	0.001497480021901	0.001606497745691	0.001578164250802	0.001287021937233	0.001369498191567	0.001321744421788	0.001395112750339	0.00133875535625	0.001255555050143
69.5	0.001225104649199	0.001638273998562	0.001629563447745	0.001520873241246	0.001605003507857	0.001578016925428	0.001284144574172	0.001360816094161	0.001334036237807	0.001396234907679	0.001338809668537	0.001268459935885
69.75	0.001231769498981	0.001636154105166	0.001648340152849	0.001524759260948	0.001625404583377	0.00160127342877	0.001270367897171	0.001356980939139	0.001331700435829	0.00139957326219	0.001348192485292	0.001268047674192
70	0.001247000511388	0.001634270570832	0.001676188724657	0.001550966753515	0.001622063079182	0.001588300138547	0.001284727798298	0.001372686108783	0.001344991484252	0.001374524719141	0.001358852797159	0.001284755755921
70.25	0.001234915287823	0.001650534790692	0.001643429067926	0.001550269993505	0.001620897325354	0.001623227887955	0.001270988289384	0.001347156728151	0.001383098408999	0.001368058524104	0.00132802853314	0.001295459048977
70.5	0.001239414498356	0.001638040617855	0.001619938699303	0.001523916941774	0.001630312143858	0.001632090989073	0.00128241186194	0.001332506466266	0.00137259788076	0.001346270503829	0.001340348666293	0.001283709117377
70.75	0.001248998633807	0.001642080498506	0.001628436200268	0.001531660939472	0.001621969852455	0.00163835869929	0.001284676757237	0.001363599776317	0.001377418500795	0.001334044823906	0.001320153761669	0.001282012199347
71	0.001239926104599	0.001644402204056	0.001645066071909	0.001527486815293	0.001620366734118	0.001642571519745	0.001301161790486	0.001353222490867	0.001393022999736	0.001338016646456	0.001349299309308	0.001288388447728
71.25	0.001235102187687	0.001629936608703	0.001629409075457	0.001527797650276	0.001623102685913	0.001646478469643	0.00129674906643	0.001350406353442	0.001372374947496	0.001320989783988	0.001324790058415	0.001287960161772
71.5	0.001255488686743	0.00162494652416	0.001644495390554	0.001523297063598	0.001612896292727	0.001646504853379	0.001309135955404	0.001353868167828	0.001374626772847	0.001323149187379	0.001323518248159	0.001292416668435
71.75	0.001226697868828	0.001627889383575	0.001646063904258	0.001533249566587	0.001618525002406	0.001650124202897	0.001319443135473	0.001350935811839	0.001361670486199	0.001328998579107	0.001315429096057	0.001314211959777
72	0.00121174001078	0.001619389684993	0.001644015895592	0.001517933573699	0.00161567788172	0.001645377297671	0.001314003673847	0.001327360665351	0.001363709987826	0.00131548857959	0.001320892306672	0.001284648340139
72.25	0.001220101904636	0.00160541946554	0.001660322996044	0.00152854072128	0.001607839214155	0.00162890958527	0.001309076879554	0.001339488641829	0.001356482891664	0.001308629642251	0.001343782884584	0.001286919558536
72.5	0.001201382714076	0.001620740980255	0.001686448671388	0.001552663838714	0.001607220395458	0.001646182994195	0.001293924378083	0.001373279943365	0.001351723578037	0.001311983616205	0.001338864489455	0.001288809921923
72.75	0.001183918084224	0.001608996853276	0.001703385780236	0.001545079448688	0.001587932293927	0.001647929379709	0.001306437554476	0.001335212273716	0.001340294516966	0.001321378304033	0.001346758518499	0.001299272779108
73	0.001175827661325	0.001609419782398	0.001680106996288	0.001548983399635	0.001591029110513	0.001643510004339	0.001312772382819	0.001341540713075	0.001347332293654	0.001310146847915	0.00133983288467	0.001286320508663
73.25	0.001171308721597	0.001594732696464	0.001729054418068	0.001558428204659	0.001597200247527	0.001672673992037	0.001314663415209	0.001326667537228	0.00136370072398	0.001297161916838	0.001348188876768	0.001280494311455
73.5	0.001152866781422	0.001615906833162	0.001704271122996	0.001557479046661	0.001591417215253	0.001676572780405	0.001306228671969	0.001318129286467	0.00134118224925	0.00129008623208	0.001327671008083	0.001274458185795
73.75	0.001179666174581	0.001600675912946	0.001692737576898	0.001574161677764	0.001586684092508	0.001665646103687	0.001294239434295	0.001328180017637	0.001345101274796	0.001288505878956	0.001327014325196	0.001274971489828
74	0.001187218203008	0.001602175585795	0.001678636268351	0.001576396481666	0.001595100070186	0.001682677448348	0.001301734178076	0.001345757827729	0.001344797934372	0.001274028582899	0.001339832447202	0.00128825806802
74.25	0.001177495780919	0.001596916769088	0.001690224749526	0.001550166100955	0.0015785231456	0.001680937814079	0.001315154881273	0.001337863616338	0.001334409244452	0.00127959053103	0.001327611472112	0.00129551435942
74.5	0.001182811259627	0.001572591123461	0.001675389250402	0.001543969272535	0.001581315018459	0.00168031902953	0.001321247056653	0.001327182427733	0.001321921386787	0.001272807107393	0.001338551953012	0.001296675496463
74.75	0.001183476525065	0.001566067399534	0.001655155357533	0.001561719451456	0.001596264982903	0.001659928207691	0.001315938718009	0.001319071205255	0.001333933720314	0.001260233934403	0.001333561802022	0.001295453758094
75	0.001189155305862	0.001580571207669	0.001664950563014	0.001623842137203	0.001600504696045	0.001658419743935	0.001300404486571	0.001322217502124	0.001347123163792	0.001243696916953	0.001330514375478	0.001306881030036
75.25	0.001206939820033	0.001592759678607	0.00162560746166	0.00160262844448	0.001602933299894	0.001640316643754	0.001290460042975	0.001335815605155	0.001351960606362	0.001251830732723	0.001338076847466	0.001324252204572
75.5	0.001233931345641	0.001568605338652	0.001650643862074	0.001630538715229	0.001612135549679	0.001632570078584	0.001309057187141	0.001348977887531	0.001360354430647	0.001249005023138	0.001352128301952	0.001324260939262
75.75	0.001209028651364	0.001582420280514	0.001664690728542	0.001614938178148	0.001612293335189	0.00162149099215	0.001309364575444	0.001336755910177	0.00137775007015	0.001249836178762	0.001344745329442	0.001317462864622
76	0.001206333887824	0.001592849221335	0.001665734734959	0.001600210438633	0.001599853460438	0.001626733774084	0.001297020131548	0.00132315663389	0.001368786610928	0.001277316146557	0.001339419283463	0.001333020713003
76.25	0.001218867905297	0.001585010272835	0.001665864313696	0.001612499746462	0.001625828279754	0.001632828229488	0.001290649657291	0.001343043981496	0.001363753227736	0.001249761204908	0.001332098940996	0.001319521123792
76.5	0.001229355265781	0.001595560009554	0.001687190684052	0.001621857967949	0.001633072451963	0.001633540845234	0.001307674538156	0.001337384978785	0.00138552415662	0.001257172070202	0.001326169038629	0.001316230934008
76.75	0.001229402380492	0.00161756385926	0.001699862792356	0.001609002248521	0.001645073145343	0.001652426854905	0.001292011249408	0.001351134401414	0.001403171450232	0.001247066495453	0.001311786298087	0.00133967442061
77	0.001226658111513	0.00159587376145	0.001701489581418	0.001566879111351	0.001643028737817	0.001646825697209	0.001299434799097	0.001343574658436	0.001381440235464	0.001268992561801	0.001322471588708	0.00136157781757
77.25	0.00120727324044	0.001595600343085	0.001726622463012	0.001561415386198	0.001638463670502	0.001673065773766	0.001315057253226	0.00136841994959	0.001348202121707	0.001252154537345	0.001315641246696	0.001347411687959
77.5	0.001176339511275	0.001624449134823	0.001754406971102	0.001530195513494	0.001668414833957	0.001666385657281	0.001293833439288	0.00135290147614	0.001361853208427	0.001240078964089	0.001301220560104	0.001343737407889
77.75	0.001166695393762	0.00161300976806	0.001740508049778	0.001553055814783	0.001651300263726	0.001670231402151	0.001292630327073	0.001351152194724	0.001366376708933	0.001238755584305	0.001307111284062	0.001345709838718
78	0.001169176139078	0.001631484593096	0.001761468944412	0.001576384164473	0.001653752165686	0.001661748080118	0.001285628790744	0.001361613182699	0.001388414014493	0.00123131700794	0.001289752650177	0.001341179212305
78.25	0.001169207785548	0.00163015581276	0.00176557073617	0.001599684254462	0.001653969304421	0.001672485027425	0.001287765614413	0.001348665530948	0.001386315855207	0.001251139878085	0.001303264897157	0.001359080852158
78.5	0.001142558878005	0.001627611184168	0.001771358180202	0.001607359145733	0.001644939957222	0.001683745979082	0.001267700303799	0.001346589297777	0.001390740991331	0.001237552826069	0.0012852799871	0.001366847094394
78.75	0.001150432637967	0.001613888324907	0.001782349054774	0.001606438422207	0.001637149637358	0.00168498665581	0.001285406191424	0.001348953144346	0.001372427296306	0.001248100015813	0.001302682037918	0.001351580454357
79	0.001159174217997	0.001624315664499	0.001775335173043	0.001600766106163	0.001641344017772	0.00169129529325	0.001263848456943	0.001368690321775	0.001363909178144	0.001247329167507	0.001291911796736	0.001350135013501
79.25	0.001152878178912	0.00161769760345	0.001784052215708	0.001625871953709	0.001635639044473	0.001680498842814	0.001282684628693	0.001335425968359	0.001393662918594	0.001273158593659	0.001285177006645	0.001368113881112
79.5	0.001154018441232	0.001609627886751	0.001744779506623	0.001630783488986	0.00159457555565	0.001671685507423	0.001281251666961	0.001359346794036	0.001392222350741	0.001273565185029	0.001283164675401	0.001379118564386
79.75	0.00117821768932	0.001598462399558	0.001763107643498	0.001586810332336	0.00160444796666	0.001669646419126	0.001275823755674	0.001366303246831	0.001376828798981	0.00125024670622	0.001304715804746	0.001394052321326
80	0.00115530348934	0.001587356101353	0.001747197824152	0.001585244124005	0.00160746800554	0.001678683283867	0.001270358339641	0.001364344563524	0.00135455202207	0.001257254008858	0.001305484603121	0.001388726429845
80.25	0.001153171130234	0.001607219945805	0.001739912600827	0.001552235795782	0.001599597323764	0.00166874095291	0.001274560451242	0.001361690069895	0.001373729072666	0.001269979762727	0.001311694207208	0.001394720984064
80.5	0.001158741168353	0.001594429710787	0.001723841020036	0.001558712716423	0.001602244545204	0.001663826961996	0.001285684420207	0.001359813142578	0.001382483982822	0.001258948247916	0.001323709807398	0.001432336907686
80.75	0.001144756210005	0.001588528231962	0.001711360003005	0.001551198604102	0.00162019109226	0.001670193011537	0.00128497986471	0.001370498467606	0.001385207646542	0.00127160284443	0.001313279950146	0.001424936631135
81	0.001143263472363	0.001588567375372	0.001732139989848	0.00152649915617	0.001599363065958	0.001691503325016	0.001296575120449	0.00135790880717	0.001370420149716	0.00127817763742	0.001315930146958	0.001412752040976
81.25	0.001156105981661	0.001599854712244	0.001749914922404	0.001511678850617	0.00159254794102	0.001667781976667	0.001267335318329	0.001345359343614	0.001388838486941	0.001264983988009	0.001319812465141	0.001408105459751
81.5	0.001137729167803	0.001596461557595	0.001753155887687	0.0015341779755	0.001600825869185	0.001686736130928	0.001266184951353	0.001346980953287	0.001391208254502	0.001269576726061	0.001329340586672	0.001432199564003
81.75	0.001147307007588	0.001601553494175	0.001743751113222	0.001528006828111	0.001594158880976	0.001665341655792	0.001277889633069	0.001341683985239	0.001397032233737	0.001280119248473	0.001308744131855	0.001420040472363
82	0.0011625312538	0.001603837319855	0.001760484714167	0.001523646340538	0.001592044317027	0.001661690507092	0.001282706973859	0.00133853740039	0.001392448814498	0.001282737294089	0.001295109670857	0.001416164628835
82.25	0.001156267190532	0.001601210825241	0.001780092502624	0.00155134630823	0.001587463533291	0.001656583915217	0.001301755032811	0.001351689919602	0.001374806347819	0.001271314236501	0.001286253941494	0.001400707208516
82.5	0.001174237063138	0.001610597183502	0.001794484151824	0.001498222218201	0.001580283085154	0.001638360797219	0.001297365787843	0.001365275932165	0.001354360537242	0.001291096124162	0.001296486140319	0.001365302963035
82.75	0.001160910240352	0.001630467077091	0.001816223484041	0.001499157969919	0.001549369561627	0.001633197643881	0.001288751066261	0.001351240968076	0.001360462008912	0.001276755724217	0.001312046371126	0.001384846207904
83	0.00116671850978	0.001626180084546	0.001818256627712	0.001495439999563	0.001578063896356	0.001605847825346	0.001287999581105	0.001342404373716	0.001390249277251	0.001272511770322	0.00130551681863	0.001364454172666
83.25	0.001180169944472	0.001640010056665	0.00178991523117	0.001511450883323	0.00157513863813	0.001607958511136	0.001291682019396	0.00136711954981	0.001380738047928	0.001274399946029	0.001327622990575	0.001376752327193
83.5	0.001200054273811	0.001648068432766	0.001808654816032	0.001513466369348	0.001584575441219	0.001605837692317	0.001300847885981	0.001363720121588	0.001382723464692	0.001295175942456	0.001328426544065	0.00135863679984
83.75	0.001176537065963	0.001662290209858	0.001824927107092	0.001537768212712	0.001565549948486	0.001633556722166	0.001287001287001	0.001363794951911	0.001374897477476	0.001309296167064	0.001341146225288	0.001362478526154
84	0.001163288674792	0.001645778824312	0.001799329514298	0.00152886824927	0.001551009534192	0.001620672499032	0.001297811893255	0.00137855035219	0.001385775090771	0.001295925380945	0.001351246038202	0.001366265593714
84.25	0.001178468437651	0.001661070353568	0.001801557679232	0.001505609790553	0.001545205697844	0.001618919539164	0.001276133377515	0.001381498740985	0.001407037573742	0.001291764245244	0.001365808652022	0.001364196309503
84.5	0.001178193957766	0.001671685065524	0.001813412536427	0.00155935153386	0.00153882660508	0.001622025219453	0.001279453387082	0.001367056930914	0.001429865835324	0.001274574207952	0.001354842241361	0.001349831409062
84.75	0.001187919258136	0.001664943933462	0.00181004418159	0.001536178984546	0.001541984521793	0.001615556163421	0.001288456887636	0.001365083308859	0.001433319157649	0.001279998430653	0.001355786415125	0.001338527803617
85	0.001173527182638	0.001670565237923	0.001813980852005	0.001588849439573	0.001526398498598	0.00162052158183	0.001288759320721	0.001373758049927	0.001436761664145	0.001276051701729	0.001354556697121	0.001360987084134
85.25	0.00116981012768	0.001666151415148	0.001819784469277	0.001566882640679	0.001529873040539	0.001633064153522	0.001280430199795	0.001367389957321	0.001428511779212	0.001279042717741	0.001359964034009	0.001354483099382
85.5	0.001168446232067	0.001660911172682	0.001812267156373	0.001542890652132	0.001527119725878	0.001626621816434	0.001278023268909	0.001367359912814	0.001421632808747	0.001253712777341	0.001348752321174	0.00134702615235
85.75	0.001194972928952	0.001658349000703	0.001810430042545	0.001518636161833	0.00151312298713	0.001641858236856	0.001281111601126	0.001388973908278	0.001420889689665	0.001258202607362	0.001362890125635	0.001346052266675
86	0.001223329320458	0.001679508259961	0.001832508234425	0.001527634117289	0.001520835445605	0.001641305422699	0.001284091327688	0.001390113466277	0.001428079428053	0.001260478802227	0.001371091388745	0.001352758951882
86.25	0.001216197908755	0.001660980909459	0.00181385680966	0.001555195041785	0.001517605459671	0.001659282346794	0.001285303586002	0.00138195490594	0.001411741485334	0.001247048991444	0.001362702081765	0.001354772729649
86.5	0.001210527993846	0.001668052970108	0.001804018517548	0.001571060186797	0.001499747378407	0.001650780126737	0.001269668383901	0.001371056102411	0.001399514475144	0.00125989847134	0.00138160323598	0.001358814331462
86.75	0.001234910231922	0.001666644906941	0.00183271149731	0.001570548458646	0.001487843431821	0.001657904324069	0.001272776446992	0.001370422872291	0.001385476011813	0.001263654764929	0.001375369936924	0.001362418779472
87	0.001267123216881	0.001673953135636	0.001798540031704	0.001587209639113	0.001497245584416	0.001648891767328	0.00128974302736	0.001378462593135	0.001371373498708	0.001241526560709	0.001388157483238	0.001336904158566
87.25	0.001269480041701	0.001663446167182	0.001814292219641	0.001572278391905	0.001501661280591	0.001637503081732	0.001308011107839	0.001390861786258	0.001375566571596	0.001229689989978	0.001369427480967	0.001323799186624
87.5	0.001291178403014	0.001655307206347	0.001812244371144	0.001586652743902	0.001490119555984	0.001643346764474	0.00130544241897	0.00138101948805	0.001382287903781	0.001251365724591	0.001396905348528	0.001324552293312
87.75	0.001291894016727	0.001661631765387	0.00183006657074	0.00162006002953	0.001506150329428	0.001633472299771	0.001314420054415	0.001367581244387	0.001381974683939	0.001234239348506	0.001384542719123	0.001306190380792
88	0.001281079243902	0.001660195290063	0.001836170971468	0.001645836248037	0.001507623832576	0.001638034260838	0.001312806076689	0.001358409045688	0.001372659920738	0.001219716494314	0.001384530057897	0.001292401333448
88.25	0.00130168316759	0.001659090415577	0.001844211596199	0.001604339504719	0.001502305055565	0.001616247958965	0.001306742068404	0.001350891671103	0.001372741810362	0.001220373288708	0.001393048026989	0.001315898904958
88.5	0.00130968260447	0.001668853397362	0.001851128919875	0.001557483434661	0.00151160158108	0.001626417348288	0.001318162529175	0.001346562347645	0.001370095154221	0.001222874716651	0.001362435644892	0.001335631193451
88.75	0.001318379047687	0.001664157889842	0.001808635678394	0.001603047159729	0.001542566995827	0.001611461031298	0.001313550435505	0.001343295096822	0.001370119319208	0.001219833209191	0.001359306679093	0.001318679697312
89	0.001317989553321	0.001661157685382	0.00184728270345	0.0015724196417	0.001539341001551	0.001609666889066	0.001321657540303	0.001335748159454	0.001375188618947	0.001221968801505	0.001371443749462	0.00132354747574
89.25	0.001351264125049	0.001661803791861	0.0018258543704	0.001603304972213	0.001544860988607	0.001616902748055	0.001314363676773	0.00132784207369	0.001344854740481	0.001244401444573	0.001361794776375	0.001336818837428
89.5	0.001329839328728	0.001680503923312	0.001817063567807	0.001580968451597	0.001534414271987	0.001618436717334	0.001326971955347	0.001302431077138	0.001341635282221	0.001228439630967	0.001362345159538	0.001351960342497
89.75	0.001335161586342	0.001696387638887	0.001813462779346	0.001551000246975	0.001548497040825	0.001592652562843	0.001335275616972	0.001297306935289	0.001355379959292	0.001221867321456	0.001361460223779	0.001368576478029
90	0.001342879872713	0.001677022444015	0.001802845210002	0.00152894902579	0.001535078272181	0.001602986317852	0.001338431205116	0.001287645699155	0.001363045360198	0.001251198960775	0.00136809039591	0.001369623230775
90.25	0.001335907450711	0.001689841219419	0.001764835955517	0.001545512154519	0.001543305792611	0.001622110519303	0.001354764932283	0.001288045329288	0.001373902688263	0.001244943729552	0.001380685113927	0.001339757773271
90.5	0.001319719976902	0.001659924331813	0.001767596250106	0.001537626988844	0.001553603822045	0.001624459078545	0.001352079175365	0.001294795496877	0.001349483202397	0.001257031334853	0.001397035801089	0.001343280637772
90.75	0.001300714008967	0.001674696509771	0.00180061334047	0.001507255672252	0.001535794877118	0.00162889509694	0.001354967975668	0.001299236425978	0.001351398690908	0.001242428686785	0.001388693357098	0.001352234553701
91	0.001301316544717	0.001690796090868	0.001789288955788	0.001501007733014	0.001521674840492	0.001631400618616	0.001352014485564	0.001280083525841	0.001352215771532	0.001247500567621	0.001369254047656	0.001374207973378
91.25	0.0012903583275	0.001695073530598	0.001773107100741	0.001460551877053	0.001518575787904	0.001649524847082	0.00135534812031	0.001287912381147	0.001368151885825	0.001234248318242	0.001378814755173	0.001370695170177
91.5	0.001317238020434	0.001693125537232	0.001790330518206	0.001467331857109	0.001546122699314	0.001640750637267	0.001330501916875	0.001308939719425	0.001350616892402	0.001223525262023	0.001360008984051	0.001354968913408
91.75	0.001295821296013	0.001678083879553	0.00176027120375	0.001520720332487	0.001529926268807	0.001653311576319	0.001325044846025	0.001288872888966	0.001338205460367	0.0012266934618	0.001373870340641	0.001358500335113
92	0.001286133203761	0.001689798515649	0.001775689902106	0.001526059187651	0.001539589600459	0.001658011174946	0.001337505894457	0.001282525000894	0.001334015420429	0.001203899885323	0.001375190536359	0.00137494509876
92.25	0.001289467995958	0.00167728666855	0.001823921730959	0.001494108099883	0.001530575674302	0.001658915407023	0.00134631300651	0.00127544203758	0.001305418987714	0.001211907806122	0.001352434381887	0.001414165337056
92.5	0.001318615358091	0.001702972824223	0.001807125257128	0.001498140129455	0.001541386664303	0.001655310561918	0.001329738651285	0.001277477786303	0.001326953399636	0.001188007806908	0.001367905909312	0.001396614939725
92.75	0.001318959267685	0.001705998291998	0.001801287308546	0.001515533681281	0.001544256304268	0.0016570888086	0.001331793844991	0.001286315899556	0.001322010413311	0.001199049018225	0.001361102921563	0.001385454229727
93	0.001327752368855	0.001687948880413	0.001805175793152	0.001525846888557	0.001542107187861	0.00165693477573	0.00132591053775	0.001288348758269	0.001333210928219	0.001198077206926	0.001365287305929	0.001371231537324
93.25	0.001272449336875	0.001701289217144	0.001838449153236	0.001551399445803	0.001529764789814	0.001620822746948	0.001319123391895	0.001301105008161	0.001346422407433	0.001197627606226	0.001388444856883	0.001352758587417
93.5	0.001244577047131	0.001697231226412	0.001836083022885	0.001585580311306	0.001532007666585	0.001629384387377	0.001335664187646	0.001261480364254	0.001356687044463	0.00121885474533	0.001389792439217	0.001367991631405
93.75	0.001255938873348	0.001706032389594	0.001849559109187	0.001548185021534	0.00153636939303	0.001640335401511	0.001333889165838	0.001262520400978	0.001360747529685	0.001216005344161	0.001374984528757	0.001370654174713
94	0.001288121281573	0.001720576172431	0.001860677113383	0.001515817966503	0.001546179181767	0.001630289300444	0.001305504403894	0.001265928167759	0.001379027599188	0.001218077737408	0.001397534893831	0.001393659384613
94.25	0.00127280120078	0.001750253828036	0.001829936548233	0.001575741314664	0.001552361396304	0.001623581923005	0.001301428888984	0.001284274957621	0.001392327803236	0.001229613780757	0.001396417835046	0.001355013550136
94.5	0.001263324378902	0.001746896218319	0.001842304255173	0.001584847756135	0.00153309814131	0.001614953827453	0.001330174306656	0.001289308098677	0.001390643963918	0.001225224216032	0.001361415472305	0.001359179824852
94.75	0.001268555210511	0.001746397341237	0.001834530028474	0.001588774502242	0.001532355429595	0.001597868185799	0.001319606925597	0.001258451364556	0.001387925534838	0.001223141915128	0.001397719817854	0.001371888471086
95	0.001254428845947	0.001760556955347	0.001827756945331	0.001554105776324	0.001541735489233	0.00159940143425	0.001317902614282	0.001266562823907	0.001394345055411	0.001213523066145	0.001406731890469	0.001368798599463
95.25	0.001273477330563	0.001766877816501	0.0018254062837	0.001550668319475	0.001546590061037	0.001619280481094	0.001320235738992	0.001238185372385	0.00138951048951	0.001206227114582	0.001376051418312	0.001391090181412
95.5	0.001296811810827	0.001773838248847	0.001825209284115	0.001527762898651	0.001528313006457	0.001617700421483	0.001325942820242	0.001308624081168	0.001387251307689	0.001187268063718	0.001381921492847	0.001374556919672
95.75	0.001275337331168	0.001774311386904	0.001832397932956	0.001499849314204	0.001543238930154	0.001605949892378	0.001336142515932	0.001319437471526	0.001397517491804	0.001173293520978	0.001367657162487	0.001359479488097
96	0.001231594473792	0.001771098133759	0.001804808829096	0.001513610781782	0.001557964378285	0.001602933914955	0.001345650134314	0.001316727931091	0.001373342099447	0.001161722900089	0.001336884986337	0.001359439512288
96.25	0.001225589225589	0.001763633765512	0.00181806333421	0.001474686893632	0.001567256028346	0.001596356856796	0.001331832991838	0.001307650086163	0.001383013743435	0.001151232389879	0.001367060375271	0.001353630306955
96.5	0.001200803996962	0.001765741731483	0.001832003046246	0.001474177094973	0.001561790964998	0.001602132536445	0.001319794446646	0.001304934052438	0.001378740026361	0.001159559824063	0.001379129933588	0.00134653348086
96.75	0.001182105648419	0.001761115637315	0.001828066148776	0.001449516431813	0.001564574510423	0.001616512146819	0.001309886459605	0.001319623079522	0.001408963239061	0.001171034252532	0.001350439864754	0.001354096578434
97	0.00115801856266	0.0017598152946	0.001839649537174	0.001444823989819	0.001572426114095	0.001607762003991	0.001335898469455	0.001310906000329	0.001390181006519	0.001197316535179	0.001334776698777	0.001353223864486
97.25	0.001176621376174	0.001769699829818	0.001829004024844	0.001437939403882	0.001575443807592	0.001624850449088	0.001327791510075	0.001315835908708	0.001391069813431	0.001190324550114	0.001358668202113	0.001369720394844
97.5	0.001156798577394	0.001764790989147	0.001816236861009	0.001396011743066	0.001593939801929	0.001612247106726	0.001312100845785	0.001280582327964	0.001421466627438	0.001213202027567	0.001368794377469	0.001368444122082
97.75	0.00117837972202	0.001765721955847	0.001820638508547	0.001442724336248	0.001601325020135	0.001623588690865	0.001301474662574	0.001300058371692	0.001414912926798	0.001233106268466	0.001398774283372	0.001365502570281
98	0.001187381852552	0.001752676013911	0.0018180071335	0.001432354267295	0.001613983276386	0.001600641252234	0.001302497090956	0.001309727735899	0.001447802047525	0.001256439140845	0.001386838067113	0.001353128619194
98.25	0.001178551786042	0.001729651225898	0.001806783283145	0.001416173609781	0.001599893856385	0.001606915276777	0.001317104135443	0.001310613763058	0.001464036144193	0.001272728070676	0.001365644897533	0.001381027253669
98.5	0.001175126176175	0.001737058776197	0.001793712557563	0.001390894987428	0.001630783002109	0.001609597787426	0.001322335697492	0.001308236095733	0.001458128836759	0.001257912427174	0.001377980481756	0.001388112069231
98.75	0.001185391915675	0.001725623660532	0.001796372050617	0.001420363170395	0.001637383226983	0.001601739422975	0.001323621021796	0.001309791781505	0.001453852137747	0.001254329587607	0.001404055254773	0.001379894724001
99	0.001184867206251	0.001740455701778	0.001773639536998	0.001457559302658	0.001639115383389	0.001617878933297	0.001298652597449	0.001317340714542	0.001465249045947	0.001249605110745	0.001410111577992	0.001391563922427
99.25	0.001172288609893	0.001738227237578	0.001772995977274	0.001464121173707	0.001656324257072	0.001574983891501	0.001309599800178	0.001332955990222	0.001458497840123	0.001272097205773	0.001394596322382	0.001383094117292
99.5	0.00117116388699	0.001732453367446	0.001774566969971	0.001477525777548	0.001640243576997	0.001604996096799	0.001307610804946	0.001325090228465	0.001429253388662	0.001260266524006	0.001404960732774	0.00139787845214
99.75	0.001158453575157	0.001746190976879	0.001763529986488	0.001414036169557	0.001633506953151	0.001598268167638	0.001319173813644	0.001301638729785	0.001441800307431	0.001269994302993	0.001387185253018	0.001417228910682
100	0.001164833863102	0.001757457643621	0.00177417727402	0.001429351491986	0.001612913019167	0.001606801269918	0.001313699879874	0.001297775205816	0.001416464169275	0.001267523712417	0.00142205694842	0.001392730249865
100.25	0.001169793336511	0.00177383665374	0.001781468589069	0.00142572997914	0.00163136918327	0.001575171338275	0.001300766091066	0.001307691056061	0.001398320575967	0.001273796131337	0.001434739259904	0.001410067224135
100.5	0.001161232693167	0.001741646231425	0.001777229809249	0.001442864465666	0.001651531780491	0.001574965206446	0.001300953525163	0.001305593749598	0.001430584217714	0.001284514214912	0.0014278091702	0.001436803270038
100.75	0.001160779795728	0.001792281448004	0.001744060807484	0.001429799309658	0.001641966852031	0.001588005532893	0.001323751447028	0.001331194730116	0.001414064340289	0.001274219115033	0.001415680609403	0.001434653498425
101	0.001170448050496	0.001785398837213	0.001755078928407	0.001433746885995	0.0016289237194	0.00157876687547	0.001320778281268	0.001335222534223	0.001419344087696	0.001281411158403	0.001428157423625	0.001439355126974
101.25	0.001169856732954	0.00175482158386	0.001741500133783	0.001448530184162	0.001624715284804	0.001586483837893	0.001323713560204	0.001319114582032	0.001413561477945	0.001274641692292	0.001451932506457	0.00144692502244
101.5	0.001171667316209	0.001761281605825	0.00173427388813	0.001447609078736	0.001630454184405	0.001577544641928	0.001338349921875	0.001344458816444	0.001412651417892	0.001266627756048	0.001429776773002	0.001459444141575
101.75	0.001157587876263	0.001767166823344	0.001746416854476	0.001474058256127	0.001625721131024	0.001578124418067	0.00132462778673	0.001339834331998	0.001397125933211	0.001260858358934	0.001453240515078	0.001444266236875
102	0.001147227533461	0.00176579436089	0.001740463838283	0.001434501884017	0.001614033478611	0.00158313646826	0.001337958551904	0.001365444603886	0.00139963743979	0.001274527471552	0.001440088238547	0.001457425846108
102.25	0.001143491242836	0.001757156282985	0.001756885164306	0.001449460352579	0.00161877736938	0.001582931168434	0.001319943879978	0.00133960458989	0.00139681906537	0.001268221980656	0.001452439451906	0.001441177181209
102.5	0.001149308342471	0.001791505895914	0.001754835965066	0.001440390963261	0.001615054689074	0.001565598646654	0.001328111901511	0.00133063005333	0.001377212865464	0.001275740439577	0.001473302686602	0.001442322439339
102.75	0.001127017664174	0.001759728202186	0.001795595151266	0.001430961162505	0.001609384459631	0.00155695473606	0.001302228537511	0.001322737381296	0.001385830583318	0.001276111404002	0.001509378506511	0.001474371305513
103	0.001133011785854	0.001775000566008	0.001771089263056	0.00142667003036	0.001604342819172	0.001558961234169	0.001293325659401	0.001328777190147	0.001366978621994	0.001281934769007	0.001526533779256	0.001462654108038
103.25	0.001127765536655	0.001792216368569	0.001791486391307	0.001401758623006	0.001624466645677	0.001564298649466	0.001291049703311	0.001324181121795	0.001368375019397	0.001278034697767	0.001499301043059	0.001446379752507
103.5	0.001121276671826	0.001787220153338	0.001802140987602	0.001422349698192	0.001614709688654	0.001531356514442	0.001271914209838	0.001284609894071	0.001363737250807	0.001275615392309	0.001533103726935	0.00143106970833
103.75	0.001112312802374	0.001776205007223	0.001782564967309	0.001400452635746	0.001627686759216	0.001515186299043	0.001260983193712	0.001285373359124	0.001363552524775	0.001266746369422	0.001533403987159	0.001451787945212
104	0.001113057205723	0.001790651940101	0.001760672095406	0.001437942672434	0.001645394511835	0.001517854748261	0.001247566642358	0.001258406844449	0.001357091796444	0.001266636718372	0.001536723198797	0.001444257334476
104.25	0.001091061469184	0.001795276636329	0.001753775897768	0.001438320805221	0.001644558447982	0.001524013115207	0.001254882361569	0.001258648746841	0.001343196943721	0.001266128804563	0.001531476692476	0.001428219425609
104.5	0.001101971536754	0.001816898822773	0.001749170398018	0.001455939845119	0.00161747187895	0.001534647923364	0.001256653493666	0.001259050543547	0.001333463476165	0.001254298401123	0.001522040435904	0.001412457010052
104.75	0.001111759418416	0.00182613325483	0.001745245304811	0.001449549947822	0.001611880365943	0.001521654935776	0.001276548822691	0.001238780559129	0.001336463273192	0.001262525794251	0.001485172829679	0.001385641518099
105	0.001090089839807	0.001809556301405	0.001777494262011	0.001427851249898	0.001623880026333	0.001501947728376	0.001271294023035	0.001232843675422	0.001346401480515	0.001261814021355	0.001461366111327	0.001385335283113
105.25	0.001089998134478	0.001818836071984	0.001798282106008	0.001432647399124	0.001589832356332	0.001500026591672	0.001258212485658	0.001248240008665	0.001344897188826	0.001264176616451	0.001485068426236	0.001382574472416
105.5	0.001089309987267	0.001846768040145	0.001786170764376	0.001413180568007	0.001596915892159	0.001507165285579	0.001285062069597	0.001264635941569	0.001340696981357	0.001290439147867	0.001468649882697	0.001396007548878
105.75	0.001099639231661	0.001828790840385	0.001798033320209	0.001439028777527	0.001586072158031	0.001509998447665	0.001305007345642	0.001275946675986	0.001349950746061	0.00130511635737	0.001467072332598	0.001402205458627
106	0.001101945678311	0.00180384716157	0.001815536324499	0.001403832861311	0.001581594746236	0.001485909862935	0.001321893703292	0.001270495667225	0.001346543581488	0.001292839725116	0.001468514990991	0.001395682047608
106.25	0.001118662118633	0.001821598572053	0.001808777767946	0.001355977960756	0.001568200182577	0.001492955898301	0.001327352449015	0.001283570482118	0.001360355526454	0.00127792633141	0.001470175028038	0.001404890294213
106.5	0.0011052968373	0.001799377824461	0.001793756263911	0.001368666457522	0.001568946050506	0.001501464717836	0.00131484890349	0.001309287415923	0.001353097773843	0.001295910938165	0.001486028853394	0.001392035836133
106.75	0.001100341677707	0.001810481526199	0.001799201894583	0.001368853646731	0.001596408138825	0.001514291367246	0.001316849926735	0.00130576369493	0.001338201271862	0.001317373713753	0.001512590230654	0.00139226404154
107	0.001126818274944	0.001792194335847	0.001812634528278	0.001359610904079	0.00160255676485	0.001537351810962	0.001319207286484	0.001283374274188	0.001326703625383	0.00129500059962	0.001507610782471	0.001406259779275
107.25	0.001128615625966	0.001802402148829	0.001789725649052	0.001378549765647	0.001595158790546	0.001523407174005	0.001336056674582	0.001249358190336	0.001316289482962	0.001304926501406	0.00149213567155	0.001403952857977
107.5	0.00110799870214	0.001786830583596	0.001791823840601	0.00137974754349	0.001614111354153	0.00155180866989	0.001306183552249	0.001256006784133	0.001311598133054	0.001301339227458	0.00149376534642	0.001378157734102
107.75	0.001083853568823	0.00179478243699	0.001781987873609	0.001382435270511	0.001615107037548	0.001541424556668	0.001290314583901	0.001266925855033	0.001294728191252	0.001282448428865	0.001481692594938	0.001365112739483
108	0.001081233747616	0.001814896999736	0.001804755295445	0.001407580873202	0.001601788278903	0.001555720821694	0.001273044491479	0.001271367622885	0.001275434924076	0.001274283668596	0.001469430169593	0.001390500992794
108.25	0.001104006887173	0.001823020099254	0.001788631044888	0.001458102388391	0.001609997826358	0.001556641605	0.001288798728055	0.001250044133238	0.001257440624698	0.001298803991482	0.001450788332179	0.001397523768715
108.5	0.00113441449297	0.001819786721942	0.001831661001181	0.001398858126669	0.0016222455562	0.001552264406109	0.001295869315944	0.001212147926125	0.001255494228801	0.001290826839724	0.001457227874722	0.001404427189658
108.75	0.001124668496051	0.001784290424663	0.001829736620777	0.001387253810175	0.001606481642697	0.001555509006291	0.001285259551886	0.00121639047674	0.001239227042722	0.001253333016881	0.001432471589586	0.001394053871957
109	0.001072165543514	0.001793231663449	0.001801401884697	0.001403084869056	0.001593997262281	0.001527073281645	0.001295451381908	0.001218843847835	0.001222200531935	0.001284124417388	0.001437921662748	0.001387177133867
109.25	0.001080860225648	0.001773123469112	0.001817193652826	0.001347471085516	0.001610789607666	0.00154053367588	0.001296937408538	0.001224721305489	0.001232667069307	0.001261050227557	0.001433237483182	0.001398523416412
109.5	0.001111035068227	0.001747422373205	0.001831327315279	0.001354708335479	0.001621726220577	0.001543610654102	0.00131796756896	0.0012150039817	0.001250872859702	0.001274600103401	0.001414361986162	0.001419193908363
109.75	0.001116655309608	0.00175936161331	0.001857354192248	0.001340953559813	0.001610383339213	0.001555283406829	0.001317208781309	0.001231751735338	0.001223005549727	0.00128132013687	0.00143750994264	0.001411910639
110	0.001123058260307	0.001751184607285	0.001851957663777	0.001329812986979	0.001605076104569	0.001564013951511	0.001326403870445	0.001209878440715	0.001241712521392	0.001281831693289	0.001468261533776	0.001395647710105
110.25	0.001107470744934	0.001730677350067	0.001866234385558	0.001344576926931	0.001605802551036	0.001547925592726	0.001319316091372	0.001242228647277	0.001249138055828	0.001259261239552	0.001470241858505	0.001391352926024
110.5	0.001074869608436	0.001720792934655	0.001846830551395	0.001349169629771	0.001598435091907	0.001525398317042	0.001320312718743	0.001263345956845	0.001256707177878	0.001252739502191	0.001451846137419	0.001403502286138
110.75	0.001095385969115	0.001711349220017	0.001852051290966	0.001368971911803	0.001611120877274	0.001518042851185	0.00131398997077	0.001251353050473	0.001286555726577	0.00126465843591	0.001445151405105	0.001408932366616
111	0.001141810429142	0.001721653366547	0.001873065371002	0.001369149153102	0.001623700209295	0.001538194125199	0.001305065253263	0.001270699045069	0.001278701544506	0.001250560021327	0.001454818421721	0.001421160382421
111.25	0.001132748334463	0.001730156137517	0.001871871504638	0.001375827519788	0.001621514590956	0.001518446335917	0.001313432162419	0.00125887080599	0.001254556256348	0.001270702204311	0.001471057831117	0.001399492360524
111.5	0.001124581162651	0.001770732579963	0.001878959419268	0.00136507289554	0.001612121053252	0.001511147484366	0.001302353282646	0.001259067257875	0.001249052860167	0.001251151216789	0.001477679460172	0.001400554640899
111.75	0.001142629499297	0.001752972457977	0.001872850274024	0.001372894222538	0.001604392299872	0.001526933959602	0.001307250454326	0.001203370656441	0.001253537296251	0.001249232561288	0.001464733718921	0.001400154243013
112	0.001151210399991	0.001737494062192	0.001860001375232	0.00138244838376	0.001617207180017	0.001514207361129	0.001307830119751	0.001232509317669	0.001242662772781	0.001247066611901	0.001446906724309	0.001411128823221
112.25	0.001154215694838	0.001760865437277	0.001870921894179	0.0013423939573	0.001615665550646	0.001539889168238	0.001320129504451	0.001197752884776	0.001244726763663	0.001246549975996	0.00143883442659	0.001402653391499
112.5	0.001169135451796	0.001758068475298	0.001890670735075	0.00135940403727	0.001606793963585	0.001555418488026	0.001303571417227	0.001192944089593	0.001223080262483	0.001259389862652	0.00143462963571	0.001401380199643
112.75	0.001173668131514	0.001789010870312	0.00188327660744	0.001325334599198	0.001610497202773	0.001540233059112	0.001312377760931	0.00120240109298	0.001192574435669	0.001269028490245	0.001443542300854	0.001403281519862
113	0.001179440226859	0.001783012984103	0.001860966975413	0.001324865210056	0.001597256011485	0.0015168978801	0.001313153979771	0.001189804988061	0.001197117152877	0.001267128415285	0.001449834703609	0.001389460511772
113.25	0.001185235353877	0.00177897048181	0.001865157198674	0.001346931531509	0.001629418520055	0.001536488237941	0.001297890991264	0.001196061235833	0.001213450615162	0.001262043420941	0.001456601833605	0.001382621693742
113.5	0.001208386491106	0.001766903761361	0.0018566151249	0.001315464934638	0.001598472784436	0.001517100359487	0.001295940245186	0.001179991215738	0.00120403545312	0.001271797295077	0.001465567250228	0.00137550386104
113.75	0.001230608651952	0.001767537715551	0.001852115933762	0.001318770073384	0.001625004967133	0.001520733841865	0.00129983703632	0.00118892456369	0.001238426794909	0.001284538110732	0.001452008683063	0.001390010014771
114	0.001219106010484	0.001786064952917	0.001865213506863	0.00130666272044	0.001626694900453	0.0015144664082	0.001281753485354	0.001172089720474	0.001210211336121	0.001288110051691	0.001428992654191	0.001396698687775
114.25	0.001242064811136	0.001771305353292	0.001874566234092	0.001295108763988	0.001639336366778	0.001495560310717	0.001269042935521	0.0012008221262	0.001184661599871	0.001296356526689	0.001435772920141	0.00139008656234
114.5	0.001245376580092	0.001768832457794	0.001857431034031	0.001285153654225	0.001630190477738	0.001507202332673	0.001278578998983	0.001205726548183	0.001203656264279	0.001282943054718	0.001428662082828	0.001374981015542
114.75	0.001241534804577	0.00175659256225	0.001853938679163	0.001272264631043	0.001619834670961	0.001524884309037	0.001271707402026	0.001214217866004	0.001209153410249	0.001277768769256	0.001448880555009	0.001390827176519
115	0.001252771654936	0.001758062191214	0.00189255109056	0.001265136454003	0.001634793504356	0.001571181503606	0.001260524960865	0.001207520179605	0.001202997017901	0.001274965759653	0.001425086516959	0.001399119796832
115.25	0.001260726876524	0.001744308916163	0.001876728739031	0.001243158742048	0.001620081070179	0.001557559929254	0.001260734621867	0.001220525258987	0.001203235543292	0.001241931165779	0.001388387934055	0.00139591385373
115.5	0.001237513194075	0.001745273507304	0.00187620884654	0.00124151502078	0.00161617522033	0.001565333335191	0.001274577418054	0.001244736383812	0.001200802126271	0.001248121070536	0.001379845778891	0.001404402326788
115.75	0.001213248877454	0.001751766179445	0.001867216634052	0.001263567046668	0.00161323223504	0.001551963551546	0.001288227785231	0.001266979090917	0.00118106094657	0.001251256613818	0.001387585229021	0.001391612675791
116	0.001230516817063	0.001737739756958	0.001857136067343	0.00124618530558	0.001623955512293	0.001570988610682	0.001298774082386	0.001265470146973	0.001205308786541	0.001252179426217	0.001414745506575	0.001381161451804
116.25	0.001213152596062	0.001725987124518	0.001839556814818	0.00125724315207	0.001597421925099	0.001583692658558	0.001293926250121	0.001259888594549	0.001204546563403	0.001254193476141	0.001411144116252	0.001387305808123
116.5	0.001220574822932	0.00171953288471	0.001831693946683	0.001245427190891	0.00160751211373	0.0015679476715	0.001298780324231	0.001288415886966	0.001186052344978	0.001254899617368	0.001394712335116	0.001379142246508
116.75	0.001213710151697	0.001730312019491	0.001824358939315	0.001279616553045	0.001623822516925	0.001566557267464	0.001322086521541	0.001288634655437	0.001185778684083	0.001246895603549	0.001388545334295	0.001368569396609
117	0.00119451380546	0.001728550795589	0.001799527359432	0.00124340322909	0.001627046528927	0.001557562298976	0.00134660988001	0.001292579163254	0.001186837680649	0.001227918477418	0.001383094224614	0.001371696635406
117.25	0.00116981431136	0.001733066588984	0.001789731284379	0.001277831194741	0.001604342274237	0.001562209462848	0.00135094714865	0.001283694062217	0.001177887595869	0.001260739851791	0.001399929738709	0.001365675515221
117.5	0.00116544263442	0.001728941658211	0.00178099815366	0.00133308298911	0.001627100786786	0.001543449479024	0.001350759321598	0.001263842291206	0.00117705769437	0.00122323702828	0.001376556925719	0.001351645654511
117.75	0.001190882436922	0.001732057942155	0.001795670066834	0.001266091871378	0.001615622792803	0.001539097317654	0.001330623715722	0.001259687526857	0.001152321196411	0.001201095428849	0.001370316495185	0.001363875287022
118	0.001179753057031	0.001711812478724	0.001791634499488	0.001259296293982	0.001616256312074	0.001539371065076	0.001331576605408	0.001249954132838	0.001158030765449	0.001187070152587	0.001370328345255	0.001367087557221
118.25	0.001156496712698	0.001704533630234	0.001827619625006	0.001217593286378	0.001638371039841	0.001566395305226	0.001336748724089	0.00126274936922	0.00117380773515	0.001177775214251	0.00134946155148	0.001367826427734
118.5	0.001153484284441	0.001705506704541	0.001816012819331	0.001239265680457	0.00163944435964	0.001564381209441	0.001320021879262	0.001218686849999	0.00118909726686	0.001161167866912	0.001371022161288	0.001364181998741
118.75	0.001170588256287	0.001712317550403	0.001814078276945	0.001237302804865	0.001615663002785	0.001553736546915	0.001314400209548	0.001198882956957	0.001190071542201	0.00118083859081	0.001353302218414	0.001371531806278
119	0.00116124393313	0.001690653776473	0.001776664867475	0.001239281467109	0.001602206558382	0.001539389459086	0.001314699835053	0.001227560164234	0.001201393909363	0.00118805760031	0.00136284612481	0.001346673922592
119.25	0.001161015245344	0.001703654067028	0.001811988177958	0.001207123596915	0.001596584121178	0.001564993513278	0.00129551403587	0.001249623372399	0.001209716127542	0.001169573203633	0.001355369167329	0.001375304884577
119.5	0.001182544331726	0.001693427827181	0.001820738181067	0.001206446950894	0.001587814066172	0.001557283155327	0.001302721430178	0.001258612427837	0.001211381610461	0.001154089085975	0.001412655883153	0.001372836763007
119.75	0.001159461833309	0.00168971725398	0.001824508301737	0.001228002229296	0.00160181328968	0.001551761720765	0.001303678195742	0.001251095609159	0.001219725969319	0.001170311631665	0.001402682788793	0.001361467565281
120	0.001171328541927	0.00170715411384	0.001831571030951	0.001240080147674	0.001601505786444	0.001526812072541	0.001305317018818	0.001266766647175	0.001226350127449	0.001187051873886	0.001419669750455	0.001344983867109
120.25	0.001194320178421	0.001725492094745	0.001794388539754	0.001291286349078	0.00157809526937	0.001496127563954	0.001311630433134	0.001258011260823	0.001218062594702	0.001163781107953	0.001443171389512	0.001338202461102
120.5	0.001181396936244	0.001738088791083	0.001801136729495	0.001326634569304	0.001581917957563	0.001504200967007	0.001320583129706	0.001261405559323	0.001201907374747	0.001178460813832	0.001450177596843	0.001343847548501
120.75	0.001186794692065	0.001736958904407	0.001798026818212	0.001330646573267	0.001587672047076	0.001500344323625	0.001324634530423	0.001272708883195	0.001187778462162	0.001184051391589	0.001455866158523	0.001319286849465
121	0.001203499640279	0.00176086308166	0.00182441827787	0.001325908247149	0.001583418200142	0.001495434931317	0.001307973224366	0.001221852463426	0.001195226284194	0.00119037200772	0.001455428968778	0.001333101771448
121.25	0.001194784175408	0.001733088040326	0.001785620744447	0.001358041338393	0.00159108194197	0.001482324307529	0.001301627763616	0.001218777884985	0.001201719823639	0.001207374314313	0.001457659378979	0.001331744049225
121.5	0.001174799401083	0.001729425188989	0.001760787357731	0.001366093746972	0.001591711578355	0.001487447682193	0.001298691382756	0.001225277598165	0.001205649891034	0.001218725898067	0.001413316295427	0.001335265067878
121.75	0.001214066155006	0.001742916990481	0.001740770357907	0.001397864842724	0.001583370217949	0.001491558984934	0.001292820334078	0.00122935440009	0.001226594797963	0.001231020584139	0.001424634799642	0.001338946951034
122	0.001180060482968	0.001751140486368	0.001719486525748	0.001416592783556	0.001582860048738	0.001513113046533	0.001289317411617	0.001216434842414	0.001214632810616	0.001214538872817	0.001401457810779	0.00134504544602
122.25	0.00116631127552	0.001752719557938	0.001717721953619	0.001433221750705	0.00159986575259	0.001512744821065	0.001262201980088	0.001209427635913	0.001233462159786	0.00123336474416	0.001389395696014	0.001339384430709
122.5	0.001158202548838	0.001744525481415	0.001703424030911	0.001387832888983	0.001589856274464	0.00150704913572	0.001275694244045	0.001200189659601	0.001248300469607	0.001240867942979	0.001397125516163	0.001331047781094
122.75	0.001131851745387	0.001736206897756	0.001710270826962	0.001390820584145	0.001573088782623	0.001508325072253	0.001263881738364	0.001196084683788	0.001269564604866	0.001220769046469	0.00138923196645	0.001337032550948
123	0.001136628819274	0.001735211615191	0.001715752637598	0.001436172717427	0.001586019680601	0.001500801103292	0.001264778244983	0.001220474551423	0.001257815252751	0.001231335928059	0.001394295387849	0.00132656273486
123.25	0.001142240373632	0.001756458011568	0.001708871026385	0.001423990691633	0.001600364198893	0.001508514508659	0.00128765615427	0.001213862839763	0.001266217257951	0.001218769624863	0.001402727162577	0.00132224676626
123.5	0.001154023223694	0.001767915168359	0.001731235296646	0.001376642623575	0.001601493792857	0.001521594660256	0.001291150218124	0.001205186074188	0.001272673862348	0.00122995700889	0.001391999596684	0.001325759063102
123.75	0.001126205101338	0.001760320946258	0.00175752354913	0.001327957778453	0.001619863512447	0.001522480385802	0.001295785818876	0.00118337515771	0.001277310096578	0.001210734991871	0.001389465495252	0.00130938216348
124	0.001135434927725	0.001759085104822	0.001744550508444	0.001336852569156	0.001598179509623	0.001502970328691	0.00126736114726	0.001179850535368	0.001277605852026	0.001209597614239	0.001372191500275	0.001301794755381
124.25	0.001134233731818	0.001748765041844	0.001734230779726	0.001335136455763	0.001579281674103	0.001490419097711	0.001283392717476	0.001178482211529	0.00128750431084	0.001234194702397	0.001393454605428	0.001313788751384
124.5	0.001135152960276	0.001756474672237	0.001771503427864	0.001374603678964	0.001589897865013	0.001500623140118	0.001287760008362	0.00118943203027	0.001286719120794	0.001244816078665	0.00135524992872	0.001307989510226
124.75	0.001138600033689	0.00174012463113	0.001784429550532	0.001367167845878	0.00160161002252	0.001508431521859	0.001278528476602	0.001200056743897	0.001282002848165	0.001223477243999	0.001367786148466	0.001294095160903
125	0.001124367543257	0.001717071288336	0.001749433950796	0.001340365598679	0.001596746928945	0.001504818179308	0.001288597488811	0.001164708188706	0.001321469691254	0.001213726032538	0.001362848560268	0.001285822156701
125.25	0.001136361162571	0.00171439776912	0.001778229633416	0.001284480943357	0.001590653879595	0.001508443435912	0.001272079745079	0.001162792190041	0.001323860050489	0.0012128192967	0.001362049244477	0.001294954712556
125.5	0.001114795272034	0.001692178135874	0.001780406936526	0.001332694016274	0.001594524808641	0.001507753903798	0.0012611857256	0.001137874373526	0.001312858117606	0.001220425995558	0.001395166562728	0.001279023793731
125.75	0.00110690072261	0.001677574276808	0.001747211824808	0.001355545881512	0.001569213106521	0.001517199645624	0.001263390494766	0.001137421955206	0.001305993011128	0.001215752343868	0.001375350917436	0.001267100812762
126	0.001124032585637	0.001676537757284	0.001751021269251	0.001314121119347	0.00157067889483	0.00152086341485	0.001286248087747	0.001150479043463	0.001322497685423	0.001229848341407	0.001411572241541	0.001261287438372
126.25	0.00108610224484	0.001662422699163	0.001757241044996	0.001307562127015	0.001584650049795	0.001549308767141	0.001296883872323	0.001158382203932	0.001317901801489	0.001209254699271	0.001387144401732	0.001271829200734
126.5	0.001102866058659	0.00166544300638	0.001740011092088	0.001293069575716	0.001575785035656	0.001545151551254	0.001274251483441	0.001176972436736	0.00130485243545	0.00120266816332	0.001410363211468	0.001267056317415
126.75	0.001131538398203	0.001673775516477	0.001723929553838	0.00132460762974	0.00157111931182	0.001525966857249	0.001281401055155	0.001154054530382	0.001308451591414	0.00119300274969	0.001397183400925	0.001291180586256
127	0.001138984730933	0.001693525476657	0.00175040198185	0.001333950105963	0.001554329504392	0.001543388089111	0.001279528396315	0.001167971622615	0.001286482287366	0.001201202381959	0.001403953780186	0.001275497098941
127.25	0.001140847652218	0.001676785112802	0.001730258527842	0.001401013040198	0.001552042429704	0.001521982618581	0.001282340761821	0.001188017617432	0.001275153327903	0.001217993161486	0.001415568353109	0.00125220500174
127.5	0.001143294540951	0.001687876837575	0.00172599742173	0.001400797266105	0.001561890151811	0.001535745178335	0.001293857059737	0.001214190955997	0.001306922808116	0.001225755709558	0.001378296247368	0.001269797054723
127.75	0.001135563076711	0.001688155211984	0.001736131499728	0.001405230056751	0.001564288153465	0.001518391102592	0.001281611722969	0.001230278672734	0.001285620328354	0.001216456895654	0.001417246803408	0.0012759697817
128	0.001109176821686	0.001688749157871	0.001746636570976	0.00142406783346	0.001563005318731	0.001523751503894	0.001298784754452	0.001243613471056	0.001286397895377	0.001210026616608	0.001386632317998	0.001285277848808
128.25	0.001139195085904	0.001703809462198	0.001755451696526	0.001391983194438	0.001557653756606	0.001524375789995	0.001277024147626	0.001212532088556	0.001281790690632	0.001220828570177	0.001377533013375	0.001264855483693
128.5	0.001151717958194	0.001692548778893	0.001740299532893	0.00137403689854	0.001574172305561	0.001530514635546	0.001269566213642	0.001209152436597	0.00129982272878	0.001218971299854	0.001372749454621	0.001271515197168
128.75	0.00117643756332	0.001711900521248	0.00174961581724	0.001348575772416	0.001571593955768	0.001541798989785	0.001256057013941	0.001179945781896	0.001292321228897	0.001247932581714	0.001381256119023	0.001266813050593
129	0.00114619366047	0.0016909621437	0.001723689151786	0.001400113621786	0.00159743086195	0.001531845687243	0.001257166748442	0.001204363888592	0.001283079390537	0.001231221133901	0.001363312446246	0.001297670033833
129.25	0.001156796372783	0.001687877870199	0.001727764872437	0.001323368855984	0.001573498335284	0.001529111449772	0.001253844572161	0.001160857620949	0.00129199507317	0.00121247775213	0.00134680797649	0.001289995570635
129.5	0.0011797212941	0.001690720185037	0.001722293442375	0.001286356147419	0.001563877475044	0.001520684616622	0.001248406213393	0.001161261094069	0.001276149100529	0.001209562116594	0.001374827161066	0.001284727920886
129.75	0.001186736840451	0.001713883073021	0.001682427278237	0.00130067361591	0.001583170152668	0.001538265739637	0.001265397955774	0.00114133822935	0.001320801830122	0.001218918329484	0.001338405531945	0.001286216960302
130	0.001194607651818	0.001690543386722	0.001677277982823	0.001333861937879	0.001588923804608	0.00152254897987	0.001238512400984	0.001132476339088	0.001318788736786	0.001196867830742	0.001339311710243	0.001288282620169
130.25	0.001203030681266	0.001661382698645	0.001666705576764	0.001356181587141	0.001583769496767	0.001512305202094	0.00123408855704	0.00114144524103	0.001331780574583	0.001178258687043	0.001358538702062	0.001303140568771
130.5	0.001224559639798	0.001679967059469	0.001658242712003	0.001371379167707	0.00157968284829	0.00151873213991	0.001245960025208	0.001100862921049	0.001324581783403	0.001165179376823	0.001346738848183	0.001313750172251
130.75	0.001208389289742	0.001649374582642	0.001635277622273	0.001379078372015	0.001563171593259	0.001522010180854	0.001258959231427	0.001124360397962	0.001330957390713	0.001162835962274	0.001347309822037	0.00128647038671
131	0.00125420211887	0.001682227069896	0.001647909428005	0.001347339660951	0.001569007195961	0.001537336156243	0.001243006278775	0.001121041628667	0.001361805598006	0.001176930952383	0.001348577724379	0.001279598508434
131.25	0.001208721347438	0.001706001455282	0.001647365981321	0.001437247727187	0.001586129281846	0.001545686052829	0.001251268496106	0.001131411863581	0.001355127593679	0.001171950318144	0.001371454769659	0.00130125905606
131.5	0.00119189511323	0.001700214768146	0.001640002257747	0.001426825843763	0.001595080695013	0.001528132203985	0.001237435922387	0.001110823488583	0.001363492447171	0.001184897394536	0.001364299671045	0.001276298170848
131.75	0.00122566390128	0.001706234760077	0.00167538518619	0.001417328850856	0.001576534279207	0.001520522940047	0.001224858596072	0.001108452162556	0.001364302953605	0.001172803495763	0.001359514221391	0.001284362998398
132	0.001221803719339	0.001690268143436	0.001666340658818	0.001388440177843	0.001598219389748	0.001529835929225	0.001239437849797	0.00109914044909	0.001362027623862	0.001198493206847	0.001342389831198	0.001284789152
132.25	0.001229292943631	0.00170410162118	0.001648235302881	0.001417192951208	0.001597592676351	0.001536879082805	0.001242764502683	0.00108400768977	0.001356528581197	0.001216163361093	0.001328961818211	0.001259010682658
132.5	0.00118860319028	0.001700689849359	0.001656718497166	0.001427189917644	0.001595172818712	0.001527244137657	0.00121960376364	0.00111463778666	0.001352086581222	0.001225125503779	0.0013341849266	0.001248414789765
132.75	0.001161737029206	0.001708562704979	0.001650979837085	0.001382365415731	0.001626516743006	0.00153214217012	0.001189217662582	0.001143059678348	0.00137538696065	0.001222465027339	0.001317077405238	0.001272875947632
133	0.001143189646052	0.001678462255336	0.001657980708125	0.001382967373824	0.001600820266948	0.001523001863126	0.00119543587403	0.001145707169151	0.001335578901433	0.001202444008627	0.001325473055041	0.001272645189853
133.25	0.001200323255372	0.00169335478849	0.001657574024374	0.001354556035322	0.001591379651278	0.001519639466105	0.001188177849617	0.001148647232015	0.001340163532367	0.001223011187714	0.001302370954829	0.001283581685977
133.5	0.001230189449175	0.00171742342092	0.001668811435411	0.00136878609026	0.001571948124247	0.001507464871972	0.001188943266347	0.001135708920669	0.001348359126359	0.001190398555788	0.001305932091531	0.001308518527378
133.75	0.001208545232607	0.001662182658252	0.001618594231308	0.001361819390706	0.001588733068471	0.001504160573512	0.001179372108728	0.001143270116923	0.001330187388866	0.001197310050343	0.001296932559507	0.001293896932873
134	0.001243617674649	0.001717917455188	0.001627531370357	0.001346582093272	0.001582120548051	0.001514001082952	0.001181110434192	0.001131691642282	0.001355137666749	0.0012066773649	0.001316001316001	0.001298932612756
134.25	0.00129445050576	0.001731710272836	0.001649406145489	0.001359506866115	0.001589989742728	0.001509712765316	0.001200951963388	0.00114704784894	0.001342776786939	0.001188545601021	0.001323245173708	0.00130482374006
134.5	0.001302014549003	0.001707142695118	0.001638853902478	0.00134768162337	0.00158722008445	0.001499487681414	0.001201502281533	0.001149924931174	0.00136483381217	0.001182216935231	0.00131932469824	0.001344598965071
134.75	0.001372808364728	0.001711598592554	0.001636455621513	0.001389182250963	0.001583311110757	0.001486061660835	0.001230209356058	0.001142660993048	0.001348168630204	0.001193543037789	0.001333077500324	0.001328991581971
135	0.00136544661483	0.001732374803486	0.001601059500835	0.001350733721822	0.001616144635393	0.001475125278311	0.001236501282475	0.001100415213008	0.001367154436893	0.001182602787715	0.001321090357348	0.001339497411446
135.25	0.001361893765907	0.001703523824207	0.001575856253998	0.001391254386145	0.001653661706963	0.001482552384285	0.001260618984539	0.001110731373889	0.001388943801065	0.001169624343554	0.001312783201215	0.001312788936257
135.5	0.001301693167722	0.001705566067365	0.001551728167138	0.001378911733135	0.001647280670926	0.001500262718817	0.001256964511751	0.0011309471955	0.001373285006084	0.001188222866856	0.001305967320493	0.001299529690108
135.75	0.00134497458226	0.001738306621126	0.00161083571943	0.001406965933993	0.001640786145164	0.001509530884248	0.001261301616116	0.001124143074453	0.001391719013823	0.001206688130861	0.001338481912256	0.00131194146748
136	0.001369155172017	0.001724778248966	0.001609362704203	0.001418599508497	0.001646214176846	0.001507403831793	0.001255932531746	0.001091148293288	0.00137011648572	0.001205957451403	0.001335797023865	0.001292465849648
136.25	0.001349218217769	0.001725978755717	0.001605295327827	0.001428218412709	0.001670921254496	0.001472992316096	0.001236000217901	0.001102704355136	0.001399878952656	0.00120623350346	0.001320900451121	0.001297715490381
136.5	0.001340145740849	0.001750926179873	0.001583477012531	0.001428391379238	0.00168176121674	0.001482685426274	0.001268510765418	0.001078839599502	0.001405101785884	0.001199749673852	0.001327163010683	0.001268535825545
136.75	0.001248026768488	0.001753205324291	0.001608177205119	0.001394253653071	0.001690655917454	0.001480726621427	0.001272448978841	0.001068058635324	0.001417771821526	0.001204756790398	0.001338700397829	0.00126057596574
137	0.001292664721449	0.001739150273289	0.001639763844616	0.001446183424967	0.001672262078376	0.001480459329137	0.001262491645276	0.001103403309583	0.001420320863003	0.001218180698964	0.001344484383573	0.001256438936065
137.25	0.00129810837331	0.001753420314488	0.001654752776472	0.001420520407862	0.001649905782326	0.001494808873024	0.001244584806362	0.001098467645492	0.001401724587909	0.001237452853801	0.001362598322687	0.001259143681632
137.5	0.001352375878532	0.001749410822479	0.001633793035395	0.001441007188182	0.001682033341674	0.001508995666594	0.001251034254509	0.001094587156108	0.001397781195345	0.001215099550909	0.001358576335976	0.001262787939238
137.75	0.001290926290841	0.001722872957193	0.001620573847091	0.001429511183079	0.001683716094387	0.001497687589074	0.001259367048451	0.001101101735463	0.00139035942436	0.001205706941151	0.001370924974808	0.001272508068531
138	0.001195191913673	0.001719626900629	0.001607144220516	0.001368954313262	0.001662068091021	0.001472288834452	0.001256850609381	0.001119904672695	0.001410104739495	0.001185016152963	0.001360970213121	0.001293903331801
138.25	0.001141431573911	0.001738549997405	0.001615691327241	0.001332360229471	0.001675708898071	0.001515543736615	0.001257953512531	0.001105119478011	0.001384817881255	0.001179734355627	0.001377807111208	0.001285571621156
138.5	0.001167900211318	0.001738057709271	0.001631853363546	0.001357054764414	0.001650912596753	0.001502152508217	0.001235459155587	0.001104288130277	0.001359493360401	0.001202711097831	0.001386466394595	0.001303149450212
138.75	0.001148516213335	0.001727139118707	0.001609969809804	0.001404138558847	0.001656648999512	0.001519841986937	0.001214960739454	0.001103203369666	0.001364163783281	0.001192991657657	0.001371191135734	0.001309193117682
