# Supplementary material for: Stochastic pulsing of gene expression enables the generation of spatial patterns in Bacillus subtilis biofilms
Source: Nat Commun. 2020 Feb 19;11:950. doi: 10.1038/s41467-020-14431-9 (PMC7031267; doi:10.1038/s41467-020-14431-9)
Supplement: Supplementary file 7 — Source Data [file 41467_2020_14431_MOESM7_ESM.zip › source_data/sup_figure10_b_delSigB.tsv]

distance_from_top_of_biofilm	image_5_number_of_spores_and_cells_per_unit_area	image_6_number_of_spores_and_cells_per_unit_area	image_12_number_of_spores_and_cells_per_unit_area	image_13_number_of_spores_and_cells_per_unit_area	image_19_number_of_spores_and_cells_per_unit_area	image_20_number_of_spores_and_cells_per_unit_area	image_21_number_of_spores_and_cells_per_unit_area	image_28_number_of_spores_and_cells_per_unit_area	image_29_number_of_spores_and_cells_per_unit_area	image_33_number_of_spores_and_cells_per_unit_area	image_34_number_of_spores_and_cells_per_unit_area
3	0.001042804784021	0.001025051588662	0.001391902810232	0.001209427162161	0.001343117419373	0.001073692219667	0.001170646595836	0.001184075155622	0.001319629996239	0.001153144693281	0.001108656903027
3.25	0.001036895781023	0.001013579012697	0.001417465900971	0.00120619533737	0.001350702133801	0.001066419299006	0.001175113886575	0.00118369152199	0.001294881174428	0.001174446578871	0.001113612091225
3.5	0.001037705515169	0.000999319669054	0.001430430532601	0.001195068146872	0.001353319077328	0.001066232442096	0.001168829082575	0.001177879057914	0.001290706654155	0.001172429600253	0.00112369690709
3.75	0.001034327029529	0.000996323884786	0.001441383329824	0.001202309180825	0.001353896987265	0.001066565857481	0.001176776453524	0.001191695697557	0.001298656843358	0.00117484864552	0.001129294449205
4	0.001049275556751	0.001010999951066	0.001439011656499	0.001222843121708	0.001361942954807	0.001072221469983	0.001179654063636	0.001215514408391	0.001283729413658	0.00120189644727	0.001126055842173
4.25	0.001069221265424	0.000997179488715	0.001466855216014	0.001253850461043	0.001371735815883	0.001070649061764	0.001203519618309	0.001218258634163	0.001265733773996	0.001210601828552	0.001146898722657
4.5	0.001083816391296	0.000988960834515	0.001491371057466	0.001261344076582	0.001371953977343	0.001079416339156	0.001214788453397	0.001225906881964	0.001261864115939	0.001217050596392	0.001150884973045
4.75	0.001098368254769	0.000994671473831	0.001512530151232	0.001272337157005	0.00139290330028	0.001084043553743	0.001222124860729	0.001233365273009	0.001254072106635	0.001228172867011	0.001151167040909
5	0.001110821353925	0.00099595052528	0.001544717677521	0.001281947448727	0.001407355981255	0.001096825109273	0.001219171742298	0.001240854212195	0.001252454342884	0.001245745903572	0.001155562921451
5.25	0.001110563676507	0.001016505364533	0.001548415845331	0.001310472341886	0.001408034802804	0.001110120102142	0.001224794601781	0.001247031577461	0.001271182820807	0.001266403920142	0.00116105746037
5.5	0.00113691958072	0.001013104432879	0.001551072292218	0.001305523301	0.001421047315424	0.001119588122037	0.001237309425665	0.001260638762458	0.001278016564243	0.001264628462921	0.001176062924234
5.75	0.001155512682524	0.001012356990045	0.00157758785084	0.001300380713872	0.001433443840273	0.001121950695612	0.001238966509096	0.001248211979255	0.001255827107321	0.001271763342787	0.001179393087538
6	0.001152503431402	0.001001165887626	0.001595758610004	0.001297446890972	0.001437356152959	0.001133930903323	0.001250280081756	0.001252285377495	0.001271870864814	0.001266701543812	0.001191326355084
6.25	0.001152573763781	0.001011639114553	0.001598157379877	0.001302732580279	0.001444124120907	0.00114497732889	0.001237797055913	0.001268655730793	0.00128320573674	0.001287885609773	0.001189784827202
6.5	0.001172740538399	0.001015840178116	0.001605182383068	0.001307316246475	0.001463203221601	0.001140575261991	0.001240040405085	0.001269917437799	0.001301899592544	0.001296374513394	0.001198302759792
6.75	0.001177108404045	0.001026715870256	0.001612674480188	0.001309356364435	0.001469478445454	0.00116426743339	0.001262264331226	0.001286460146189	0.001295776826537	0.001294724687864	0.001211484106187
7	0.001189927401431	0.00103594396419	0.001593324737619	0.001294630731528	0.00146357455021	0.001163934196288	0.001267991566358	0.001285567232643	0.001319496579726	0.001295443218343	0.001217842543987
7.25	0.001209115609925	0.001026037712586	0.001606264094632	0.001277479486301	0.001477949206342	0.001166646006493	0.001267644912941	0.001287460747835	0.001323006897332	0.001280514533527	0.001220713943063
7.5	0.00119625669818	0.001029408676096	0.001626824782226	0.001298030540144	0.001476003584166	0.001170947246327	0.001256619438311	0.001303909356387	0.001333206764346	0.001294457153605	0.001231349371816
7.75	0.001200641701779	0.001022818637609	0.001604171971282	0.001311236353849	0.001478732959338	0.001181467915009	0.001261629428948	0.001324201847306	0.001336494306243	0.001304252279969	0.001229790666396
8	0.001220906372332	0.001039787387879	0.001603127679523	0.001320761135418	0.001484270590164	0.001190849330374	0.001265842006162	0.001322244371082	0.001350608261963	0.001308561080468	0.001246086331142
8.25	0.001238989638798	0.001034449260789	0.001613787620786	0.001300852763842	0.001498312923244	0.001193215853661	0.001278265423118	0.001319454317763	0.001353070315454	0.001314480750874	0.001253092001451
8.5	0.001215726294208	0.00104139738629	0.001636751560349	0.00130745890203	0.001511645288774	0.001199834472036	0.001257825866725	0.001335325631785	0.00132927105466	0.001318939000542	0.001251140336651
8.75	0.00123667425895	0.001027092876083	0.001640860798883	0.001314747366722	0.00149924689994	0.001205006523609	0.001248184628735	0.001332061570846	0.001346066844738	0.001332253047029	0.001250241641787
9	0.001236675560613	0.001009177412731	0.001673043430562	0.001323265812442	0.001507317515229	0.001214442001178	0.001253591422632	0.001333470154177	0.001357473667438	0.001344777704513	0.001266245443548
9.25	0.001244060230893	0.001014927425903	0.001661367395278	0.001330855996059	0.00151084951434	0.001220637251148	0.001244647435802	0.001354730663196	0.001362235918246	0.001347295942934	0.001261829809865
9.5	0.001253663683151	0.00101494594667	0.001657040814685	0.001332534639224	0.001528956806634	0.001219017220862	0.001249794325613	0.001353876571136	0.001349227026326	0.001351498232326	0.001252100160017
9.75	0.001255813537759	0.001034767640518	0.001676749798318	0.001324266969162	0.001535627470267	0.001219736720979	0.001252015332893	0.001343146723384	0.001358841702846	0.001362387249596	0.001265164231907
10	0.001256040296288	0.001014780307636	0.001702798326695	0.001320832306339	0.001526326109437	0.001219543080457	0.00125861050058	0.00135066850319	0.001370032757509	0.001361592020615	0.001267418196946
10.25	0.001264107645896	0.001027552915242	0.001725641955528	0.001331305408432	0.001532977454015	0.001230136987832	0.001247165844475	0.001370794219484	0.001354181298124	0.001354178955097	0.001264800881502
10.5	0.001285695810717	0.001028390073642	0.001720665054637	0.001349447734913	0.001530188169425	0.001242218279739	0.001253300698453	0.001370216319667	0.001376980451109	0.001362311042601	0.001261940157802
10.75	0.00127959753495	0.001024648291286	0.001705900449432	0.001337592647961	0.001553126393574	0.001240868720706	0.00125321820897	0.001360455968959	0.001375120314969	0.00137449428639	0.001265291476361
11	0.001290178197456	0.00104336696104	0.001706602279988	0.001343259656308	0.001559990425676	0.00123482163075	0.001250780521519	0.001377865915063	0.001331162879276	0.001357394038391	0.001266451136624
11.25	0.001277513459352	0.001043355369645	0.001716768576231	0.001340070993123	0.001559684465846	0.001223377492408	0.001270069213612	0.001369838388843	0.001321395018386	0.001351922737837	0.00128156010864
11.5	0.001282979052076	0.001044776406315	0.001724744889957	0.001343981829598	0.001559899383689	0.001227498587323	0.001271482855688	0.001377344283498	0.001348496573251	0.001349174296454	0.001290239421891
11.75	0.001311808162066	0.001039884228369	0.001732058268396	0.001340040981113	0.00156176599856	0.001230671487273	0.001264777382051	0.00139676688877	0.001357114525387	0.001351529575032	0.001290987772274
12	0.001306739856529	0.001035838592811	0.001739205469373	0.001333106017095	0.001579861997473	0.001210758205796	0.00125459593645	0.001401735826225	0.001345046086738	0.001351796055557	0.001283986266125
12.25	0.001291870674317	0.001038301462299	0.001735310230554	0.001325121501973	0.001587088106398	0.00120956584907	0.001273150636264	0.001396026493891	0.001350556171579	0.001362371304568	0.00129205327941
12.5	0.001293521207261	0.001042620457101	0.001749465522464	0.001314855654124	0.001584186635079	0.001194175475589	0.001282247080525	0.001394247058601	0.001361941163612	0.001348592333492	0.001311260788106
12.75	0.001306888455389	0.001053595143703	0.001765637180917	0.001320090253997	0.001588270548452	0.001202333129176	0.001280664191513	0.001415565606201	0.001376476194395	0.001342765747809	0.001319809132903
13	0.001314843018766	0.001056833616173	0.001763121876093	0.001318308531838	0.001594485941694	0.001219800990544	0.001272839170676	0.001427557410783	0.001389176778226	0.001341529724505	0.001318944159507
13.25	0.001341575477757	0.001054229416261	0.00177780546518	0.001314350306709	0.001607541990885	0.001218721071775	0.001255693441236	0.00142745793459	0.001381552809457	0.001355696211352	0.001321760963472
13.5	0.001343223787802	0.001059555052935	0.001785902313026	0.001313979617611	0.001619566557576	0.00121409129756	0.001257189841699	0.00142239783862	0.001370112227918	0.001358358476026	0.001328632500042
13.75	0.001314052917369	0.001059712022098	0.001803773905011	0.001323918510341	0.001624162045634	0.001202856792221	0.001270241317014	0.00143261216234	0.001373519059997	0.001346112821138	0.001333064905234
14	0.001327682450839	0.001077619149522	0.001800407730726	0.001333862982758	0.001628926543083	0.001217884339875	0.001259210746037	0.001441022898286	0.00138192685821	0.001352237350666	0.00134204679072
14.25	0.001344732057886	0.001063964365849	0.001800775164992	0.001341007937308	0.001625400661171	0.001226534009222	0.001246454976386	0.001426781339061	0.001392711032548	0.001343809760402	0.001351908169177
14.5	0.001334426562241	0.001055907042827	0.001794907348676	0.00133067220812	0.001628493390628	0.001243862113399	0.001247737111545	0.001432606313077	0.001383419883693	0.001359418532362	0.00135462979078
14.75	0.001311580449588	0.001054265597382	0.001838980844491	0.001332712783115	0.001616375931712	0.001233492574108	0.001250973352486	0.001430751852971	0.001391498087782	0.001344232482345	0.001356915578126
15	0.001306539564068	0.001053218200254	0.001836111935437	0.001329610073379	0.001617680872723	0.001219507109423	0.001243918563352	0.001420998227638	0.001386195194074	0.001348842238596	0.00135538423937
15.25	0.001316961780624	0.001069274890399	0.001843556810363	0.001336367761011	0.001612137873947	0.00122705103911	0.001243076086787	0.001413113991603	0.001393196175805	0.001345299543857	0.00136142336228
15.5	0.001322670392906	0.001065958905935	0.001846945700152	0.00134450469254	0.001609368465077	0.001224128052121	0.001226193620547	0.001426997627712	0.001393629547927	0.001339360455383	0.001365216249775
15.75	0.001347514683184	0.001069719230005	0.001871690853532	0.001338580879241	0.001613752012535	0.001238167619981	0.001224653678059	0.001421036894557	0.001390524067337	0.00134261708879	0.001364058927346
16	0.001334775160628	0.001080408979957	0.001843854597879	0.001334378762253	0.001615523048203	0.001237285046535	0.001245936470586	0.001418974045888	0.001390703244067	0.001345431466439	0.001375458886837
16.25	0.001337793759301	0.001075427988278	0.001852947698846	0.001342904693898	0.001615749725268	0.001229594493251	0.001239676922221	0.001425527822805	0.001375374047135	0.001346925839848	0.001367121321044
16.5	0.001343251245757	0.001080194414439	0.001844637375629	0.001351249008486	0.001615988230444	0.001217113652639	0.001241278510896	0.00140757486931	0.001373337669228	0.001338293342914	0.00136435746863
16.75	0.001361100411875	0.001078978919522	0.001825771753602	0.001343497200992	0.001625505727507	0.001219000892196	0.001244142089524	0.001425993775658	0.001372856412667	0.001352634550251	0.001368397535596
17	0.001362867788596	0.001079014631011	0.001824567318165	0.001361287679033	0.001645523605385	0.001218001638987	0.001258073638844	0.001425140908564	0.001377061983602	0.001355013119943	0.001371975149616
17.25	0.00135431920503	0.001071008522074	0.001831694183614	0.001351123851578	0.001640605843409	0.001218792403692	0.001260065043758	0.001430088428451	0.001384228881213	0.00136366615569	0.001370333595797
17.5	0.001358975964396	0.0010768953931	0.001824854326079	0.001328483641277	0.001641615734098	0.001225554440707	0.001271338058458	0.001421578224722	0.00139353015682	0.001382735163016	0.001385309686048
17.75	0.001350212478093	0.001073424980004	0.00179159570112	0.001351509852427	0.001639146171965	0.001231166287184	0.001262794057951	0.001416552498825	0.001382153282804	0.001374793597207	0.001394765947327
18	0.001362550556662	0.001053869720367	0.001834763209226	0.00134929796791	0.001645945552205	0.001234483925052	0.00125873905497	0.001399001061344	0.001354727019732	0.001383875273715	0.001396327731004
18.25	0.001359633649463	0.001058396900584	0.001830639429349	0.001333173517224	0.001649237986722	0.001226912888264	0.001256395075223	0.001399659104392	0.00136171193786	0.001394635705562	0.001403084948548
18.5	0.001380668081083	0.001055336635952	0.001846195478334	0.001332500214569	0.001658350961096	0.001236428042102	0.001253627902436	0.001410816734809	0.001361726986953	0.001388584257424	0.001403117534019
18.75	0.001387633507558	0.001057793074925	0.001858623514467	0.001340759110391	0.001669177358752	0.001247826247826	0.001245478850793	0.001390496685546	0.001349828761393	0.001388081355596	0.001403729134736
19	0.001382917946403	0.001057927873344	0.001860127661874	0.001340134863622	0.00165123498818	0.001257898187841	0.001244005716743	0.001382861040019	0.001353099583517	0.001401203997509	0.001402660033904
19.25	0.001378183877804	0.001058287919841	0.001867934698952	0.001346317896002	0.001655353178556	0.001270985058403	0.001249455259572	0.001389537332389	0.00133023482817	0.001402131964601	0.001396371067453
19.5	0.001378296102951	0.001060936596946	0.001882627927451	0.001353191783632	0.001655383765671	0.001252393733179	0.001244874565223	0.001399489551669	0.001331609412383	0.001392744578094	0.001386288632542
19.75	0.001389283516068	0.00106938591849	0.00187571751397	0.001341092921845	0.001659098540173	0.001246424250251	0.001237840006103	0.001392236947285	0.001351142762294	0.001404008922564	0.001386513122873
20	0.00140798433246	0.001069413051584	0.001870626763923	0.001340252369387	0.001646149722226	0.001247456339028	0.00122871189677	0.001406573174282	0.001366540647526	0.001395074506338	0.001376760533557
20.25	0.001418613487304	0.001091865601271	0.001884450817614	0.001345517725171	0.001648829231067	0.00127164209943	0.001232780435981	0.001403304577273	0.00136623415543	0.001371038296347	0.001372933625497
20.5	0.001409955687107	0.001091194568276	0.0018669294505	0.001341919372366	0.001640547356654	0.001252644357996	0.001228758509106	0.001399091985316	0.001361598251257	0.001387097868875	0.001385242871388
20.75	0.00140531976496	0.001091364754475	0.00186839981975	0.001350115603859	0.001636555017071	0.001242470981473	0.001234001281629	0.001401307642693	0.001370054582123	0.001392758570646	0.001375219246807
21	0.001436417954359	0.001093318265554	0.001867314983867	0.001334330118734	0.00164643931447	0.001231483595566	0.001212018340411	0.001404012209151	0.001382274182332	0.001386660483353	0.001379296682507
21.25	0.001423387757054	0.001100019525704	0.001870013864919	0.001322604491659	0.001656670069255	0.001223272506698	0.001201796709341	0.001407579366519	0.001399819290877	0.001383423975981	0.001394919978109
21.5	0.001422541936034	0.001088157618287	0.001873937488722	0.001340027503161	0.00165273348312	0.001241959484001	0.001226834487349	0.001392766116486	0.001373838995485	0.00139541780828	0.001395548716057
21.75	0.001416786377498	0.001092868690498	0.001866476852778	0.001334890593043	0.001655098847074	0.001246629723382	0.001233156507258	0.001411426631037	0.001367392229499	0.001386737780073	0.001384958416672
22	0.001411584985201	0.001096948005241	0.001868190066792	0.001340695767638	0.001657669636809	0.001245273411887	0.001226067358538	0.00140481629927	0.001374515860596	0.001385532058846	0.001380497417147
22.25	0.001405937261987	0.001090533045032	0.001850154735342	0.001349008952945	0.001648034551561	0.001232502636753	0.001228983106409	0.001401178000856	0.001380131557239	0.001413741541257	0.001385240998018
22.5	0.001407096968945	0.00110322609396	0.001862954266439	0.00133362946938	0.001664279774789	0.001262467142195	0.001235852249226	0.001383595751442	0.001379865174028	0.00141080333036	0.001387359440781
22.75	0.001396821570645	0.001099152886102	0.001861761799512	0.001330200575244	0.001652133462638	0.001261290741097	0.001232110372969	0.001373202424351	0.001365735860352	0.001411346761401	0.001394067850955
23	0.00137902477162	0.001099590265223	0.001863568608372	0.001337172198366	0.001642602185554	0.001262336433309	0.001243799893694	0.001381339961923	0.001356327690501	0.001410023364478	0.001387826009239
23.25	0.001394969775029	0.001093944239849	0.001819612913266	0.00134742036117	0.001625623619302	0.001271894561673	0.001244035903741	0.001379712647043	0.001367625353014	0.001419326563722	0.001383783058166
23.5	0.001389122922488	0.001102383149944	0.001801941040345	0.00133899335567	0.001626254389873	0.001284343090144	0.001217602180992	0.001385196420783	0.001373642279812	0.001418072006359	0.001379223101091
23.75	0.001387954765482	0.001084441794482	0.001830176863109	0.0013339482692	0.001621726437217	0.001283175114773	0.001210005034814	0.00136280730643	0.001382325964798	0.001425532108309	0.001404504223463
24	0.001376067689588	0.001085492828413	0.001811402898245	0.001329156922123	0.001623128369217	0.001282218644387	0.00122658826334	0.001368573191804	0.001361797863852	0.001430208553537	0.001420431445537
24.25	0.001375266924199	0.001100278137088	0.001810237840635	0.001318674740389	0.001619512951598	0.001275931177868	0.001226583016891	0.00136590386512	0.00139664295966	0.001428058030226	0.001418213545006
24.5	0.001369614083859	0.001102036025355	0.001800837467511	0.001332031688476	0.001619032003245	0.001268076560769	0.001209436156266	0.001392421598364	0.001406027458031	0.00142487296405	0.00140896096928
24.75	0.001376768421995	0.001103613569322	0.00178816551895	0.001313110032018	0.001626265939849	0.0012603389459	0.001200571688605	0.001395677085874	0.001421668066129	0.001425200694294	0.001408614514136
25	0.0013647033135	0.001104353056244	0.001804258410701	0.001311323875556	0.001621306881646	0.001261206893472	0.001204964337486	0.001386293858455	0.001425201169238	0.001424660064429	0.001422140554186
25.25	0.001368787827779	0.001108805775113	0.001793288441928	0.001320465408711	0.001641655734383	0.001269750314996	0.001205229555798	0.001378512875099	0.001394131524624	0.00140421762174	0.001417509964968
25.5	0.001376025382886	0.001108735778111	0.001785192658064	0.001317655942213	0.00163868574534	0.001260454448631	0.001217439079568	0.001371458153775	0.00140191931192	0.001402295384603	0.001415913863493
25.75	0.001383271159953	0.001110618657651	0.001784510019111	0.00133178992088	0.001650531102128	0.001261998134295	0.001213493450476	0.001381970110879	0.001395668742448	0.0014092280672	0.001407323875844
26	0.0013736063586	0.001130399526861	0.001792449870529	0.001336961367039	0.001648889164292	0.001270977351767	0.001197653536871	0.001373308002093	0.001409134029204	0.001415729620335	0.001392442766046
26.25	0.001366182899219	0.001111742820802	0.001790605419026	0.001344233831114	0.001654691318591	0.001268814316821	0.001203855738717	0.001377734073936	0.001371427712609	0.001401255973644	0.001405139390798
26.5	0.001374554323524	0.001111851350065	0.001793972879529	0.001347061672592	0.001639870585303	0.001270594103088	0.00120863583441	0.00136774097385	0.001379851299486	0.001403236163854	0.001412030903877
26.75	0.001383294112657	0.001116340556398	0.001821370260628	0.001356301637379	0.001632094540976	0.001295705773902	0.001218301969368	0.001355487895678	0.00137594197352	0.001408874631583	0.001401050687633
27	0.00139642290053	0.001123391375845	0.001797132819556	0.001367537989925	0.001634120488391	0.001294636971303	0.001206755179709	0.001363015678418	0.001364316857249	0.001412595277421	0.001406120737175
27.25	0.001396220183233	0.001111007372094	0.001804389854741	0.001351422605976	0.001621712357751	0.001282303647254	0.001218483487872	0.001358650651565	0.001392394980638	0.001434065598525	0.001411822849929
27.5	0.001380264225514	0.001115393443861	0.001803570184446	0.001348372512664	0.001615295165095	0.001281848141933	0.00120345325429	0.001363157590716	0.001385480533268	0.001436288555273	0.001410369638105
27.75	0.001388018341966	0.001129438127121	0.001793417907614	0.001330402948494	0.001602509484262	0.001292253191267	0.001211037599356	0.001373794582722	0.001382332874101	0.00142474413665	0.001395072000074
28	0.00141470621586	0.00111147808488	0.001815442547493	0.001333527284304	0.001603696849792	0.001287344725896	0.001213377393562	0.001378578813815	0.001403165305128	0.00141426132325	0.001415802268127
28.25	0.001421339506837	0.001112354194727	0.001802687941906	0.001335666659344	0.00160165556386	0.001305483028721	0.001207691320281	0.001372480777765	0.001420602790425	0.001434372143186	0.001407166017668
28.5	0.00142266207584	0.00110441740468	0.001812576106322	0.001332835008766	0.001607559555519	0.001307406555004	0.001210206546632	0.001370225976438	0.00141014601229	0.001450962409845	0.001399706875305
28.75	0.001415874315099	0.001098598556843	0.00179126366781	0.001333931385539	0.001617642797244	0.001295646267153	0.001188429694078	0.001381230787173	0.001411990136487	0.001455134068177	0.001416344433442
29	0.001419598466169	0.001097718197614	0.001797637390858	0.001320463713561	0.001605037515212	0.00129301617058	0.001200089491326	0.001372220796554	0.00141085101366	0.001458480092819	0.001404391804195
29.25	0.001432277788265	0.001121331581253	0.00180675133922	0.001331359367504	0.001604164197761	0.001294604292253	0.001193443547038	0.001390657162529	0.001411948155672	0.001444996004928	0.001389209783922
29.5	0.001437312706635	0.001116613800888	0.001813124901245	0.001331421124847	0.00161993735329	0.001291314487437	0.001192311896842	0.001382800075145	0.001420460200441	0.001469939057083	0.001399773142252
29.75	0.001432323881921	0.001116238189409	0.001821465846905	0.001346720802062	0.001610295613935	0.001289447627059	0.00118935520297	0.001382851211231	0.001424263471159	0.001462357130044	0.001406430640007
30	0.001432287721455	0.001111702129697	0.001788539546631	0.001345911737033	0.001629056250802	0.001296660794549	0.001190144986561	0.001375915168406	0.001406162541468	0.001475465989817	0.001394336701744
30.25	0.001433687393549	0.001130627143185	0.001785158797239	0.001337908808826	0.001627578159982	0.001284957942065	0.001171287389162	0.001378162856804	0.001403600477224	0.001471427764513	0.001397735293873
30.5	0.001429913083115	0.001139065489927	0.00178046477957	0.00134545439476	0.001626328018031	0.001281120423288	0.001166115213413	0.001378803628787	0.001384800398434	0.001472628321417	0.001389896960953
30.75	0.001435060337066	0.001151320093152	0.001782511560625	0.001346921413804	0.001627667148173	0.001285769583984	0.001177288328521	0.001378059575297	0.001394835124795	0.001466324761722	0.001386868033529
31	0.0014312831809	0.001152858746878	0.00178018807941	0.001353548348761	0.001654464967872	0.001291945784467	0.001178348934468	0.001382004252932	0.001400750005306	0.001462913033154	0.001388251168699
31.25	0.001415730506728	0.001142515501297	0.001810887732919	0.001346075908869	0.001651317261492	0.001297317742844	0.001170302711213	0.001371012890998	0.001382548905516	0.001484306086904	0.001394242647394
31.5	0.001431828341529	0.001153722744362	0.001804011062806	0.001334569352706	0.00164394987881	0.001306735460142	0.001165980960451	0.001367232668075	0.001395127822318	0.001461909957493	0.00137739682208
31.75	0.001427926878244	0.00115484341716	0.001812103602337	0.001317330463682	0.001661025448163	0.001285201414199	0.001167572045284	0.001367912788819	0.001400272463151	0.001487180404716	0.00137702424369
32	0.001412834138003	0.0011685236785	0.001818320034135	0.00131967136863	0.001661067674686	0.001280238056556	0.001165154436394	0.001382421047626	0.001395652026263	0.001485756807598	0.001379144821664
32.25	0.001402702923591	0.001139188391387	0.001842996337926	0.001321609069421	0.00165889049174	0.001288674368781	0.001164868022491	0.001391279698259	0.001370523358738	0.00150539324899	0.001364860668208
32.5	0.001388068175235	0.001130299054726	0.001852083532647	0.001311025031963	0.001666257129938	0.001290239738079	0.001175680737825	0.001393572102617	0.0013673948044	0.001489602424179	0.001376898302854
32.75	0.001382952444401	0.001141158457001	0.001848016158028	0.00133016235734	0.001673120548591	0.001289611967489	0.001176656928776	0.001397247740013	0.001358925310988	0.001490264182869	0.001374277822308
33	0.001388171213136	0.001141603302805	0.001869193277775	0.001328732232925	0.001664762406984	0.001298626978622	0.001163683353075	0.001404140320472	0.001369196768696	0.00149865531612	0.001366609557646
33.25	0.001402921815959	0.001145392503213	0.001853969095606	0.001329134170463	0.001677988512497	0.001289466362761	0.001172242713446	0.00140890516095	0.001377566170417	0.001490541984441	0.00137969632081
33.5	0.001395889058588	0.001141149449431	0.001893153208474	0.001342659555313	0.001692767606064	0.001284702475452	0.001164675310525	0.001416531022067	0.001336408966567	0.001510199538592	0.00138580956611
33.75	0.001379270180683	0.001137168943751	0.001873818119305	0.001348578353409	0.001686773568209	0.001295405616504	0.001172636931869	0.001406778733371	0.001324697136119	0.001523779203959	0.001396604130346
34	0.001384267465314	0.001119989314728	0.001889780211012	0.001344131268838	0.001681368396979	0.001286152150129	0.001187804181996	0.001403906532442	0.001331635263478	0.001516129195789	0.001394090535498
34.25	0.001389139295204	0.001136099441746	0.001906691770112	0.001330152353124	0.001707392440636	0.001285871077387	0.001207741348033	0.001399596217258	0.001343023225897	0.001501837331043	0.001402804016372
34.5	0.001407682121047	0.001116677637673	0.001893496355756	0.001348723297762	0.001700345936773	0.001289023021266	0.001190620404438	0.001403714796407	0.001355946220451	0.001510126452666	0.001402671638679
34.75	0.001385669971431	0.001108066932613	0.001885981342848	0.001323921099862	0.00169466136278	0.001285596238641	0.001193461440468	0.001401996536795	0.001358299512829	0.001508426716026	0.001415748380751
35	0.001387686574309	0.001104233727098	0.001890285982571	0.001318905235633	0.001707115510164	0.00127855659854	0.001192292646833	0.001388810527184	0.001330710735124	0.001508265953191	0.001424558414589
35.25	0.001375988469065	0.001089463579827	0.001876824776052	0.001324970003138	0.001703895839043	0.001292134772121	0.001195727662936	0.001388251710823	0.001333457754506	0.001508961921674	0.001409438060495
35.5	0.001373472248006	0.00108909166581	0.001847348121945	0.001326561315415	0.001701174012498	0.001282602720247	0.001210056440945	0.00138878225703	0.001361014893216	0.001481194484849	0.001416300380313
35.75	0.001376232328977	0.001101601795003	0.001846172756046	0.001337741948605	0.001705217046603	0.001279505814777	0.001212368717762	0.001376709275427	0.001350236093141	0.001448779699984	0.001410817151355
36	0.00136400112512	0.001105521356626	0.001844161017387	0.001335119055069	0.001688733020018	0.00129201536635	0.001209678279626	0.001386419305368	0.001328669841056	0.001454415097238	0.001420733160284
36.25	0.001371732122616	0.001108139501963	0.001835397335229	0.001354700068222	0.001691964874715	0.001280577351331	0.001204569957484	0.001394318451124	0.001315403156789	0.001453422338812	0.001417926882185
36.5	0.001382930035339	0.001123506265493	0.001838175378782	0.001345947459694	0.001708489446841	0.00127344023262	0.001208613887437	0.001399340471035	0.001336810777083	0.001459385510308	0.001404306456822
36.75	0.001404010243608	0.001099004741306	0.001848939320223	0.001347452820011	0.001718323129636	0.001278624780798	0.001202419977308	0.001398420086398	0.001314912516775	0.001471623852062	0.00139831397762
37	0.001383689737468	0.001102176348216	0.001841123466576	0.00134403176119	0.001714395406502	0.001287623540185	0.00122254762343	0.0014116519402	0.001328754093361	0.00145589481068	0.001395856802029
37.25	0.001377361635478	0.001108339038707	0.001862468943469	0.001355290124738	0.001719708127389	0.00126517869651	0.00121430126127	0.001415348898777	0.00132478729956	0.001464514190822	0.001413482701052
37.5	0.001384578683758	0.001120928551347	0.001876177227345	0.001360662321472	0.00172049353586	0.001284272189815	0.001214775804305	0.00143021658359	0.001313351089082	0.001486512594906	0.001414584450503
37.75	0.001395221526032	0.001110948938567	0.001867152269805	0.001354898776478	0.001726399793469	0.001288503566825	0.001210070021188	0.001437278729349	0.001314447904324	0.001491984742847	0.001408818929644
38	0.001396007078226	0.001107738100271	0.001866224593827	0.001353742169975	0.001742074659955	0.001273374453329	0.001194481045198	0.001442688362026	0.001342763003708	0.001491053125712	0.001400686888027
38.25	0.001387647370665	0.001105281713719	0.001863928314989	0.001346854394374	0.001728140955575	0.001279114898239	0.001194412464447	0.001434374333474	0.001364528690503	0.001490325679558	0.001410620253009
38.5	0.001362960005709	0.001126476731746	0.001870633574122	0.00133435450165	0.001717838617705	0.001272357024715	0.001217823725237	0.001415689613764	0.001342530140216	0.001484233640821	0.001426473925468
38.75	0.001362975494422	0.001131892634677	0.001847393262918	0.001335815878591	0.001716921407853	0.001277925802944	0.001238987082072	0.00143206151066	0.001348511528623	0.001465368070906	0.001423838443828
39	0.001384803948013	0.001131435648989	0.001855091290666	0.00134304082872	0.001706163721612	0.0012704383591	0.001225865767698	0.001410967675453	0.001336437872678	0.001480898202789	0.001424211467733
39.25	0.001382034737951	0.001124684736683	0.001848673404519	0.001346835443038	0.001706006835227	0.001280621772219	0.00123031255444	0.001414874168579	0.0013519383162	0.001473383852908	0.001422586218385
39.5	0.00138415350024	0.001112214013734	0.001834844315214	0.001342458091391	0.001698144524893	0.001267544731293	0.001225116298981	0.001394293902081	0.00136180034622	0.001457110038916	0.001428361080227
39.75	0.001375041104721	0.001110272691122	0.001843253789732	0.001347206826128	0.00168905008255	0.001263315995254	0.001224834418175	0.001394657934998	0.001366360500703	0.00146459238322	0.001425185754548
40	0.001383582467008	0.001129668657735	0.001828495516112	0.001350529870368	0.001682813065774	0.001268462621033	0.001236061914768	0.001374314350728	0.001332103413585	0.001453782049115	0.001439993060274
40.25	0.001395449918217	0.001131022110686	0.001823640210803	0.001353760108105	0.001695317435215	0.001270237170396	0.001222172797162	0.001379131062272	0.001317503414887	0.001441208403024	0.001436875554208
40.5	0.001394824198126	0.001124486365296	0.001813363436404	0.001365871521789	0.001696157950969	0.001279856984928	0.001220262743438	0.001385268301283	0.001340105244553	0.001425398251974	0.001431013146969
40.75	0.001395360780528	0.001139993398101	0.001828477420905	0.001384624456153	0.001684306488193	0.001271960780573	0.001210942867451	0.001365785626685	0.001338347839136	0.001443517289932	0.001421619039136
41	0.001384236771238	0.001131400455999	0.001792398123254	0.001387901643803	0.001692494406512	0.001276857812817	0.001227517902837	0.001377666143911	0.001353960451935	0.00143429705642	0.001433053026861
41.25	0.001374857310626	0.001134889222361	0.00178885657802	0.001384273374296	0.001687421635789	0.001277006971768	0.001230865956262	0.001358390618424	0.001331338056077	0.0014237293528	0.001435760008998
41.5	0.001371460671445	0.00113764150313	0.001783689584582	0.001386513662988	0.00169383320686	0.001264925077515	0.001232118378057	0.001355802217216	0.001335275207696	0.001430803568887	0.001438312711301
41.75	0.001389616940469	0.00114016614905	0.001800051856416	0.001378535472691	0.001706324391259	0.001277770192664	0.001235524213419	0.001357382412563	0.001357860217258	0.001420808917934	0.00144789498723
42	0.001380924427123	0.001130992142624	0.001814472235527	0.001376436494524	0.001715329544414	0.001290775497455	0.001244870945901	0.001331925644525	0.001388982639143	0.001435308981978	0.001439343572397
42.25	0.001356373689215	0.001121050876217	0.0017814342568	0.001377490782862	0.001667329570981	0.001293443068749	0.001259340293414	0.001330696351408	0.00138432287665	0.001450090769041	0.001439851768895
42.5	0.001353861567379	0.001106853805119	0.001780651826864	0.001379283996308	0.001678889646528	0.001293769996876	0.001241018210066	0.001331564128772	0.001363648933827	0.001454123048711	0.001437954655945
42.75	0.0013658467531	0.001102648212715	0.001796139701416	0.001373807001383	0.001685499073038	0.001286737963671	0.001237220201209	0.001320656407505	0.001384613766389	0.001442794021988	0.001439309237763
43	0.001384821272717	0.001095229117466	0.00182207724286	0.001365320504196	0.001662915235199	0.001289383310615	0.001259132848855	0.001313427711485	0.001385150420626	0.001450979036292	0.001448400242597
43.25	0.00138910574373	0.001105654211204	0.001819303710793	0.001359719164464	0.001677149111423	0.001312284144504	0.001257021703619	0.001313314502989	0.00139945501992	0.001447398168914	0.001452486533684
43.5	0.001378177921879	0.001113671689254	0.00180205018295	0.001361704914345	0.001670802745782	0.001323657301915	0.001261838480137	0.001312129799623	0.001388055980432	0.001435218827479	0.001449555115266
43.75	0.00138063251169	0.001105075280655	0.00180937805828	0.001371082595698	0.001651983431119	0.001321923459416	0.001257478011205	0.001310509468371	0.001389541576724	0.001446719647311	0.001447000637842
44	0.001387872969858	0.001100218168972	0.001798346570555	0.001391525931848	0.00165071212963	0.001321639918163	0.001240853887077	0.001322948606449	0.001381214132715	0.001442211302764	0.001439898059367
44.25	0.001397489798268	0.001117999669483	0.001821394573194	0.001381566325366	0.001688054802148	0.00131517602883	0.001252984135863	0.00130858295958	0.001383524696644	0.00143490154981	0.001446405850817
44.5	0.001396729095969	0.001137401532838	0.001825502482383	0.001393125791569	0.001673065390991	0.001317014509261	0.00126886368418	0.001302777429369	0.001366047060954	0.001428507899703	0.001453940450984
44.75	0.001377472727396	0.001145323423098	0.001801337170511	0.001380209880671	0.001656157785254	0.001318207554033	0.001279170413712	0.001316430121142	0.001361575291895	0.001416949248023	0.00147757782393
45	0.001366850085471	0.001148736933798	0.001796641469866	0.001389548944534	0.00167524729415	0.001315114596624	0.001257025883672	0.001328981183644	0.001345424580067	0.001414112014147	0.001457605797184
45.25	0.001384204905636	0.001145040728399	0.001809823791196	0.001392404155703	0.001674919348176	0.001311206995957	0.001253483073744	0.001322438884963	0.001335322305357	0.001419177711275	0.001453190990622
45.5	0.001397855933151	0.001136281532338	0.001834639039161	0.001408582729454	0.001683427670026	0.001310562914762	0.001264501796334	0.001328497846728	0.001356290052176	0.001414870446479	0.001461078308426
45.75	0.001395015711919	0.001159875293437	0.001799826860046	0.001417878422586	0.001693266753246	0.001317761735806	0.001267756230136	0.0013078649267	0.001337335870189	0.001425955158109	0.001467146947748
46	0.001397800315894	0.001177527159298	0.001791136294101	0.00139451297282	0.001670571942724	0.001300673909682	0.001282045813166	0.001311941359064	0.001334114916209	0.001423602955467	0.001470345136624
46.25	0.00141146092312	0.001170789990441	0.001781344238958	0.001407473728718	0.001673891540591	0.001305346990821	0.001270574466738	0.001287386605191	0.00136828290794	0.001423011907713	0.001467225068217
46.5	0.001416761049187	0.001155184411969	0.001773619890222	0.001385962407392	0.001681828326266	0.001303833373597	0.001273384969464	0.001277019342999	0.001379235873876	0.001429872142503	0.001492670534519
46.75	0.001449454323078	0.001155782798979	0.001791464236879	0.001386933011713	0.001683098666895	0.001319121929336	0.001271023778834	0.001286027498514	0.001383238725179	0.001431793507654	0.001468029390885
47	0.001435351847343	0.001174159192469	0.001777313252723	0.001390532448107	0.001695741476473	0.00132871064393	0.001261603644494	0.001274794401299	0.001391287897076	0.001440519792581	0.001494940758482
47.25	0.001428690090539	0.001169624818067	0.00176829129614	0.001396621255063	0.001687406369833	0.001301266318251	0.001276576409307	0.001283755421855	0.001381890327261	0.001439958174753	0.001504516146014
47.5	0.001453226938063	0.001164162628089	0.001754249501835	0.001387255006744	0.001681466227737	0.001312846056703	0.001267334158088	0.001270366087322	0.001364506033984	0.001447999027668	0.001476513469713
47.75	0.001422673993746	0.001163294982015	0.001765781434232	0.0013788076324	0.001675324486129	0.001305502894933	0.001260753718634	0.001292899153866	0.00135957285845	0.001434575579418	0.001485283096629
48	0.001418051040244	0.001152087497205	0.001798487065532	0.00138450832521	0.00169266850209	0.001310320388385	0.001262526382984	0.001276126423126	0.001340241878442	0.001430365771347	0.001482687321907
48.25	0.00142832303204	0.001180496348563	0.001804920120861	0.001377726667324	0.001670425151684	0.001319159310513	0.001281106674219	0.001294955441396	0.001335717217534	0.001426340876702	0.001486914453088
48.5	0.001428307645519	0.001183574213162	0.001813674495631	0.001394451061547	0.001663430886125	0.001318694613314	0.001265731216719	0.001310056405346	0.001360916702341	0.001440641829079	0.001463312709996
48.75	0.001407597031646	0.001169868857701	0.001805398638126	0.001428328428664	0.001671391509029	0.001311293367644	0.001266943237062	0.001300480021962	0.001335014980284	0.001432743681539	0.001485893493992
49	0.001425174401927	0.001165142359291	0.001813348076208	0.001434042456725	0.001666716671615	0.00130147257186	0.001274821715469	0.001309042478251	0.001340107767832	0.001428901029824	0.001467816573591
49.25	0.001440280930778	0.001168745925085	0.001812110716712	0.001424939220298	0.001647291887451	0.001327244039484	0.001271067597324	0.001295146864767	0.001371314030913	0.001437133490556	0.001458009605379
49.5	0.001398541712391	0.001178297918812	0.001828389566484	0.001416986436944	0.001661376831705	0.001328257704811	0.001290593349794	0.001313253061358	0.001358946195352	0.001444567079353	0.001467475380379
49.75	0.001402911377465	0.001169790114628	0.001820973282357	0.00141643007379	0.001671091583016	0.001323235808224	0.001312112248622	0.001297366202685	0.001365585243647	0.001427711649057	0.001464546696031
50	0.001421457134605	0.001182029390832	0.001796464429684	0.001426875224331	0.001669801489286	0.001334143246407	0.001298413224321	0.001315904903939	0.001415483662122	0.001430117177343	0.001470675540252
50.25	0.001421746133109	0.00115081484898	0.001803173199125	0.001445465617935	0.001674161740143	0.001353528816555	0.001282747687393	0.001324852068552	0.001400595479631	0.001432643652618	0.0014714810912
50.5	0.001419409624338	0.001159062159856	0.001779872570136	0.001440361632464	0.001688916121754	0.001360858317788	0.001306918352718	0.001301261891178	0.001388996686769	0.001421024665561	0.00147410123307
50.75	0.001409837020115	0.001161168136055	0.001782897850593	0.001428126346393	0.001693962814259	0.00135968227765	0.001319919151913	0.001293854088735	0.001394954946589	0.001434283525002	0.001461300852318
51	0.001385698816994	0.001170816662916	0.001792657661819	0.001404172206521	0.001705932966284	0.0013653887231	0.001314447905444	0.0012849408697	0.001419394755518	0.001418301180927	0.001467091270609
51.25	0.001386435910439	0.001170464541918	0.001791350392149	0.001409505892151	0.001708259855003	0.001345246352657	0.001306524746215	0.001296092009949	0.001395168949087	0.001426008105551	0.001466829551147
51.5	0.001389883703864	0.001175066921889	0.001766783306783	0.001424965120757	0.001707884567012	0.001357974159311	0.001302186272032	0.001279925348196	0.001407752170707	0.001412278024092	0.00148771003179
51.75	0.001399781681957	0.001173071057184	0.001768649469405	0.001430341225219	0.001695215525836	0.001354476144545	0.001285622455539	0.001283797131606	0.001437663948594	0.001425821324464	0.001485819549954
52	0.001392047918353	0.001169622966392	0.001763267348733	0.00142522593814	0.001703759607941	0.001354685842401	0.001302445625475	0.001275732555744	0.001408710560946	0.001434294008377	0.001506270202377
52.25	0.001398703656021	0.001157353978858	0.001777822497393	0.001421023961469	0.001730949529327	0.001328310038836	0.00129902579281	0.001257971659855	0.001399557948242	0.001446528181684	0.00149698782668
52.5	0.001405674813322	0.00115710084167	0.001771399051233	0.001415267612532	0.001722767414047	0.001332668196032	0.001274918627747	0.001286622798956	0.001402425262121	0.001441238428186	0.00149457474165
52.75	0.001410277130038	0.001175677014657	0.001761902380871	0.001420712886841	0.001725566565896	0.001334348201664	0.001281339070282	0.001272231904189	0.00141341373904	0.001424667508956	0.001503361369425
53	0.00141836117798	0.00116648875879	0.001774399646045	0.001434605942062	0.001702664331206	0.001344223547829	0.001285106457817	0.001271632035636	0.001413173504236	0.001443640634767	0.001496057991189
53.25	0.001405960860531	0.001189551532352	0.00176751627182	0.001439250787274	0.001719183906364	0.001359159651983	0.001298560580035	0.001264066611476	0.001421097966617	0.001432863294906	0.0015020994746
53.5	0.001409497184247	0.001169345715207	0.00177281973429	0.001431332098637	0.001715343328057	0.001328378189788	0.001308838788794	0.001270862319233	0.001429963507331	0.00142472036097	0.001486655223768
53.75	0.001408524009967	0.001165007311458	0.00176781653652	0.001446423030827	0.001732163064011	0.001347315629467	0.001315468405539	0.001265249094535	0.001401119852606	0.001434275421985	0.001493891792325
54	0.001396353276726	0.00116690914758	0.001761630170023	0.001445336283736	0.001745939448559	0.001346288110008	0.001312000379333	0.001282970790141	0.001417719398359	0.001426644747937	0.001474523674715
54.25	0.001382363612148	0.001185924186254	0.001746137717647	0.001436567463639	0.001731631868912	0.001336695417651	0.001327667937901	0.001291621405679	0.001407543804549	0.001408177075088	0.001472820150744
54.5	0.001397392456453	0.001174330135627	0.001779893649675	0.001453302413309	0.001724016322075	0.001328450175198	0.00133868580857	0.001285847154167	0.001420661134379	0.001411056039083	0.001479286022166
54.75	0.001390696360438	0.001166618138864	0.001787485048229	0.001428047153196	0.001727879877418	0.001325594726283	0.001321618195968	0.001309511240681	0.001446816791536	0.001418641940759	0.001473184622686
55	0.001404125724075	0.001180520338546	0.00175698144121	0.001431645561341	0.001750005468767	0.001316331532451	0.001322675033355	0.001312731096558	0.001439647859586	0.001425090954334	0.001470566385214
55.25	0.001413795520311	0.001150034084166	0.001738972063798	0.001426903769224	0.001723794453916	0.001302991210724	0.001321629875947	0.001297593699201	0.001457110635948	0.001419421906559	0.001466157348435
55.5	0.001410296303052	0.001168092723446	0.001751384430908	0.001429444468711	0.001728845338238	0.001301489068478	0.001308635101323	0.001298758689717	0.001467195185117	0.001432755221197	0.001456615024788
55.75	0.00141987733931	0.001187757462591	0.001752535025355	0.001399500660025	0.001724209720688	0.001277039682375	0.001311862573345	0.001296688554279	0.001449568138299	0.001428569512315	0.001455896477124
56	0.001412776454358	0.001184319276244	0.001744690865123	0.00139895674578	0.001708624435995	0.001283683692739	0.001324855868991	0.001280704058847	0.001455718655951	0.001434133087011	0.001464891762926
56.25	0.001394629926445	0.001177256263018	0.00172767695149	0.001408761828476	0.001708657530683	0.001300056605118	0.001317754279776	0.00127692476357	0.001494668007286	0.001430817204389	0.001467832118889
56.5	0.001365609214204	0.001164138554904	0.001708139896658	0.001400947065219	0.001710391790119	0.00128216798813	0.001326278959951	0.001264899697903	0.001475172990647	0.001434771871728	0.001473083614679
56.75	0.00138616339401	0.001177825106214	0.001685887229557	0.001400215634775	0.00171485332352	0.001287362490428	0.001336516469332	0.0012633262692	0.001467701836263	0.001441503565245	0.001470180979749
57	0.001386132724283	0.001169045363171	0.001702522618646	0.001404515907695	0.001692054174658	0.001296620913447	0.00134041702251	0.001276183949073	0.001445020212754	0.001427382492374	0.001481683476156
57.25	0.001363435160619	0.00117207121728	0.001723557953101	0.001406483621443	0.001727428595123	0.00129476108444	0.001349063359579	0.0012870498957	0.001438201950003	0.001437901276799	0.001470343713627
57.5	0.001362208893508	0.001182521872873	0.001705675203028	0.001401096207552	0.001713609700475	0.001297503744659	0.001341844847983	0.001291867004098	0.001426658546029	0.001431241585737	0.001507305859801
57.75	0.001375002026208	0.001156110857231	0.001709182201982	0.001415654017488	0.0017081235753	0.001304697418731	0.001349305688106	0.001312795787841	0.001465453497542	0.001438095501741	0.00148558673286
58	0.001380187322288	0.001151073448218	0.001703376697862	0.001423896321256	0.001693212310821	0.001300479852983	0.001333924228694	0.001313321484932	0.001450212014691	0.001425486836999	0.00148029933515
58.25	0.001383127841756	0.00115478077717	0.001716020714031	0.001425313682732	0.00169174468438	0.001290643185228	0.001341837831335	0.001330685285289	0.001470043601448	0.001440647092626	0.001476234798392
58.5	0.001391792957657	0.001182629014885	0.001721874544179	0.001417103073032	0.001691162077515	0.001303324268755	0.001348916872998	0.001342305638569	0.001467788913607	0.001455362998371	0.001490120094024
58.75	0.001369210663462	0.001165939636938	0.001723889244645	0.001426439025252	0.001664625761863	0.001300465466637	0.001347321380882	0.001339255833404	0.001463646040635	0.001462272042831	0.001485187084216
59	0.001362197133552	0.001159855079591	0.001740565013107	0.001420132725468	0.001665489234387	0.001289248622529	0.001353826053432	0.001312905342437	0.001483058505026	0.001453695549407	0.001471407961178
59.25	0.001375191804033	0.001183414932806	0.001711098757843	0.001413094487277	0.001653155549562	0.001289488225543	0.001362999529707	0.001339376536629	0.001489056375111	0.001457201046023	0.001480974930534
59.5	0.001365682301969	0.001174091676004	0.001731228526378	0.001411205195956	0.00165538544506	0.001300151306643	0.001376445188884	0.001334818328709	0.001461092352867	0.001467216029032	0.001456694707108
59.75	0.001328236433518	0.001188259582022	0.001727932944372	0.001423967562612	0.001659108917152	0.001294011806317	0.001370820438735	0.001326845464005	0.001457288228495	0.001449954661539	0.001470798223386
60	0.001340583857186	0.001197565692515	0.001755773031185	0.001424275155135	0.001660653170907	0.001289465476562	0.001397185114827	0.001332239346315	0.001460365535373	0.001470750846195	0.001466289158583
60.25	0.001352118017255	0.001190881782261	0.001754379747015	0.001415206239973	0.001642858507358	0.001280489933236	0.001382482841308	0.001332921585746	0.001427269049876	0.001464001400563	0.001478179830366
60.5	0.00135904026772	0.001187137899521	0.001721950206406	0.001403998098522	0.001634273890487	0.00128562729199	0.001375109517975	0.001326776207942	0.001454539268307	0.00146191672317	0.001451082662808
60.75	0.001346618546277	0.001199360410673	0.001730116159842	0.00140511624965	0.001638127703881	0.001282032105326	0.001380666924136	0.00132036382815	0.001456621446119	0.001463871676869	0.001446175308068
61	0.001358397091432	0.001212714775554	0.001703449161658	0.00141641716536	0.001641033964342	0.001287856857814	0.001383146761898	0.00131102621007	0.001463575962801	0.001461243008017	0.001463752726255
61.25	0.001371431934462	0.001207949281866	0.001734088208489	0.001418759074181	0.001642127038974	0.001290971916733	0.001370596768224	0.00127276245085	0.00145172907526	0.001446272974701	0.00146829461087
61.5	0.001390638242083	0.001206332827017	0.001736870303065	0.001418833856466	0.0016385414543	0.001303109412764	0.001358145759544	0.001262214503168	0.001487545099435	0.001441843045375	0.001481329458061
61.75	0.001391094010117	0.001198788371227	0.001734882105058	0.001408579911265	0.001633712818913	0.001315709989819	0.001360563125821	0.001261389800655	0.001498259820487	0.001438372787884	0.001464056391766
62	0.001383493896234	0.001205567106565	0.00171698738007	0.001394117410643	0.001637153795656	0.001316485343935	0.001341255340614	0.001260375693489	0.001487606253041	0.001425228598356	0.001486603904642
62.25	0.001365983967242	0.001215302147438	0.001730222835721	0.001397465637401	0.001652516078735	0.001329035163025	0.001384579415919	0.001249461818713	0.001479255749451	0.001415625907039	0.001480693426705
62.5	0.00134002892276	0.001217319540568	0.001758479194388	0.001420434746799	0.001670362498041	0.001326498951262	0.001412125173472	0.001232841376938	0.001462565443332	0.001417675313897	0.001491106522798
62.75	0.001368868844545	0.001216249602563	0.001759481589465	0.001420519635247	0.001676725307129	0.001335383377514	0.001381448383574	0.001240475712591	0.001451216061689	0.001415196754203	0.001494829985653
63	0.001359746289451	0.001214564395474	0.001774339136041	0.001412322299104	0.00167232131956	0.001325379724285	0.001382584798064	0.001255338695991	0.001436519608165	0.001414598487865	0.001481125983163
63.25	0.001333924728533	0.001220971443689	0.001745344886346	0.001410903979006	0.001670068177162	0.001331416067521	0.001379565446321	0.001277086911011	0.001400462244937	0.001417469395547	0.001490340648674
63.5	0.001340270751238	0.001217179066645	0.001732388125831	0.001401523641694	0.001662374446582	0.001314299731572	0.001389224593201	0.001258662132058	0.00139979574138	0.001414418090877	0.001474110128419
63.75	0.001367457512928	0.001228812566685	0.001751022353241	0.00139783073227	0.001657167643999	0.001299484987224	0.001405240161422	0.001241666913668	0.00138404236559	0.001417656739841	0.001489165085208
64	0.001361253194778	0.001221527052902	0.001759708513634	0.001402754073832	0.001677468748995	0.001298398170724	0.001391621752645	0.001239705211286	0.001398864514395	0.001422613922966	0.001468539581656
64.25	0.001382449690649	0.001225776605957	0.001742538946522	0.001411706431107	0.001665559101635	0.001301965780667	0.001367230486477	0.001234847846791	0.001419156723559	0.001420202281832	0.001468699972954
64.5	0.001395744183468	0.001236950228704	0.001726591657743	0.001395247438413	0.001638701545348	0.001288410975081	0.001347707607623	0.001240724593551	0.001410736562292	0.00140761002258	0.001459438419343
64.75	0.001384397173007	0.001217994702126	0.001731284745202	0.00140026788875	0.001642025814027	0.00126475591235	0.00138483992936	0.001200181100498	0.001399739226665	0.001395584947477	0.001460682236983
65	0.001377443390706	0.001223520069398	0.001709524845664	0.001398423260206	0.001642977365427	0.001258206928945	0.001368116543546	0.001192191115601	0.001400492587048	0.001399515724912	0.001476548492565
65.25	0.00138234862382	0.001204656924423	0.001751097133425	0.00139654833538	0.001634415233984	0.001252895831919	0.001386730654794	0.001182040044382	0.001443208093088	0.001398649708464	0.001467909835263
65.5	0.001370325083274	0.001201217827527	0.001758362104723	0.001421506832603	0.001649569730008	0.001268867565661	0.001396614297658	0.001189499428805	0.001424357637136	0.001412454396636	0.00146750130524
65.75	0.001360014999342	0.001195877949687	0.001731014546504	0.001407588305453	0.001650463175273	0.001267437083983	0.001370874655828	0.001198625087243	0.001396090945353	0.001425086712464	0.001468872953036
66	0.001366676056044	0.001183566980447	0.001741178304753	0.001404940916107	0.001619468296095	0.001268140948572	0.001403761439271	0.001185700686078	0.001372557141082	0.001402286743542	0.001450562583056
66.25	0.001354269856596	0.00119473265871	0.00175678225447	0.001400752915823	0.001630270135854	0.001254609418048	0.001391736545978	0.001186383241925	0.001369275367343	0.001404186358514	0.001443651419523
66.5	0.001347028449359	0.001190054770003	0.001770016908637	0.00140158205975	0.001627168721755	0.001271023696122	0.001391983816599	0.001186830924067	0.001383645225766	0.001406742948627	0.001437074334944
66.75	0.001353033447344	0.00120576650803	0.001775390771142	0.001397800757668	0.001617721428558	0.001282484474977	0.001370527574632	0.001214476239786	0.001394357804337	0.001411318967559	0.001445526267473
67	0.001360701454664	0.001189565432732	0.001778514004945	0.001400341607998	0.001611420552851	0.001287676510693	0.001399679932642	0.001226093167209	0.001394844165077	0.00142431920933	0.001451838047145
67.25	0.001346261784875	0.001203550140442	0.001773722012012	0.001403128603638	0.001617432251266	0.001277383710491	0.001379807566652	0.001234531106674	0.001368424402508	0.001429887092144	0.001431640875028
67.5	0.001337140412086	0.001208249858963	0.001771883523617	0.001378954922455	0.001617754338272	0.001252175274104	0.001379258522483	0.001246504152583	0.001351034284987	0.001419206758356	0.001421394436956
67.75	0.001348638031801	0.001197326138615	0.001792301057641	0.001400539349917	0.001610120036792	0.001252735065382	0.0013950016985	0.001237806214265	0.001354198013843	0.001402371227353	0.001441248896529
68	0.001370061103881	0.001197691012462	0.001789294464006	0.001398762894067	0.001612472251411	0.001260331837959	0.001374688803702	0.001261818322108	0.001338929452215	0.001408004976004	0.00143752443161
68.25	0.001359916800055	0.00118979827689	0.001768677861369	0.001387196678351	0.001605845926017	0.001263524261597	0.001396759637492	0.001269266242912	0.001325638932655	0.001415641680204	0.001441133159578
68.5	0.001363621570606	0.001178023968472	0.001777113705209	0.00139996627354	0.001619959878254	0.001255844164481	0.001390981511016	0.001275593510868	0.001315820952654	0.001412976189235	0.001446524078029
68.75	0.001358093034876	0.001203709941836	0.001782397606782	0.001408825879776	0.001612405500635	0.001263664415266	0.001407980061153	0.001273209902892	0.001302655003884	0.001415554591867	0.001427869419237
69	0.001327426212198	0.001197819731787	0.001799437095194	0.001408525917835	0.001618383074568	0.001263376516416	0.001403235512047	0.001258067424134	0.001294968932105	0.001393296838397	0.001403370843594
69.25	0.001348046579601	0.001195479508523	0.001784029252182	0.001405404861365	0.001620689378081	0.001266906852262	0.001399145518226	0.00126417179366	0.001310165244591	0.001391202213508	0.001410125357714
69.5	0.001357504584454	0.001206968548185	0.001785324107085	0.001401116308242	0.001586393570007	0.001285910330768	0.001388912913634	0.001252051639104	0.001376125544992	0.001384460767485	0.001421217873657
69.75	0.001332348655343	0.001218623419881	0.001775071817519	0.001386868860934	0.001577535088743	0.001297887601459	0.001387296351027	0.001262588245685	0.001407694841183	0.001405739770554	0.001399852181761
70	0.001308444545215	0.00123685416922	0.001773372526247	0.001380174849779	0.001600571356089	0.001275112489843	0.001395816244716	0.001239858818019	0.001432720494331	0.001405669596765	0.001401132385065
70.25	0.001322026247058	0.001245548160627	0.001793621389817	0.001379751727807	0.001597823560551	0.001282466540191	0.00137268147452	0.001225751082155	0.001416003236579	0.001386801828412	0.001411464383403
70.5	0.00133950066794	0.001243593071247	0.001792206421863	0.001378997273967	0.001595934663948	0.001302240197344	0.001373341732597	0.001241019861008	0.001419965726164	0.00139834907452	0.001409660601591
70.75	0.001320079716725	0.001210754198016	0.001792644466752	0.001379409033108	0.00159075283736	0.001276977370947	0.001379511544553	0.001229107850188	0.001449533172822	0.001389865563599	0.00142529448021
71	0.001345860249513	0.001234542392843	0.001771596539317	0.00137080670787	0.001578989249247	0.001268106514008	0.001363340440721	0.001250309890079	0.001486324211383	0.001378334173729	0.001403478780305
71.25	0.001328133339622	0.001230281969349	0.001770610100515	0.001355907204605	0.001547659818098	0.001286741340614	0.001375054004943	0.001249603821083	0.001481663510603	0.001370581947423	0.001413743860207
71.5	0.0013107620197	0.001220323172055	0.001772868486844	0.001370677149141	0.001561427735419	0.001274829891526	0.001375981530847	0.001283421593872	0.001460766802018	0.00136951756513	0.001417711085143
71.75	0.001307014564057	0.0012176210974	0.001782608243222	0.001367422221409	0.001583814654978	0.001261743912847	0.001370991896943	0.001272699578588	0.001449272683243	0.001358037612896	0.001415190272481
72	0.001304071814457	0.001212678595409	0.001782674203854	0.001391260980234	0.001547283541981	0.001269145345986	0.001370233142949	0.001277412560091	0.001461297116087	0.00136267295653	0.001423322316855
72.25	0.001287921230738	0.001198090987253	0.001791367201344	0.001395446007463	0.001508008668625	0.001265768129023	0.00139511961012	0.001291302230208	0.001479284351325	0.001386588303419	0.001414140705246
72.5	0.00129667914742	0.00120953867832	0.001802049781323	0.001385711855115	0.001517193225161	0.001244830536673	0.001375945083349	0.001275622867543	0.001469132925007	0.001347416605525	0.001428192427912
72.75	0.001311507325762	0.001205952496979	0.001791811349589	0.001352191070519	0.001529496731366	0.001261195797366	0.001356448594676	0.001290714552772	0.00140698894702	0.001352630150947	0.001422825250776
73	0.001291507276687	0.001184394977458	0.00182281996222	0.001362033552186	0.001524531270341	0.001255899374804	0.00135499429361	0.001270128185669	0.001423888467286	0.001371264797541	0.001437353320936
73.25	0.001292455342373	0.001186681234338	0.001821368348486	0.001382209876579	0.00154975525616	0.001234739995602	0.001342521068671	0.001255067743165	0.001418768564369	0.001370389847917	0.001427786146191
73.5	0.001314464971892	0.00118842544918	0.001841662424575	0.00136490589182	0.001549448234933	0.00124202491643	0.00133993082372	0.001247469230716	0.001385681293303	0.001382779976169	0.001426068783231
73.75	0.001324252743095	0.001201700758611	0.001833537826665	0.001372368966125	0.001540254315761	0.001239066042643	0.00135561553296	0.001248435961942	0.001360220078722	0.001366029476984	0.001418019919191
74	0.001321231376446	0.001196470233162	0.001822052200169	0.00134228510925	0.00154914394857	0.001229233608252	0.001349539005543	0.001222129590611	0.001340952695315	0.001362289615772	0.00143481292386
74.25	0.001318525352163	0.00118830481943	0.001797298344186	0.001338823814552	0.001577093327771	0.001220610110923	0.001325791753135	0.001218490916608	0.001393726766867	0.001341917279516	0.001437752579909
74.5	0.001314378261652	0.001183734997971	0.001765950607368	0.001331485689072	0.00155349486722	0.001223755701382	0.001340882848167	0.001205524601409	0.00139624916701	0.00137874039309	0.001406707179833
74.75	0.001310399635367	0.001194437438156	0.001759453781513	0.001352286719758	0.001558167064192	0.001216260067388	0.001345785804617	0.001188574322527	0.001442476436698	0.001376682943784	0.001412725618976
75	0.001301692942954	0.001223243079091	0.001751863053233	0.001340989916516	0.001559257708151	0.001240752506908	0.001363843529742	0.001210874424316	0.001430398455776	0.001361356121718	0.001418461318702
75.25	0.001287522625763	0.00121151827348	0.001760054206364	0.001328567670316	0.001552423886042	0.001231866658724	0.001358635850844	0.001205915013139	0.001415963237399	0.001331374497807	0.001423015644212
75.5	0.001277660353252	0.001202154083835	0.001726883758256	0.001335226494338	0.001555321421148	0.001219272393959	0.001355890724647	0.001187555171234	0.001406057507311	0.00133506910783	0.001414523641317
75.75	0.001284597244632	0.00117590421815	0.001712491200391	0.00132197703335	0.001529332819554	0.001227132196393	0.00132474787293	0.001185701553349	0.001391565689236	0.001344884528674	0.001417778152739
76	0.001272342764102	0.00118675758367	0.001725666598208	0.001332938826836	0.001545588527172	0.001232634176588	0.001324493166311	0.001220480844767	0.001425907645059	0.001344284585047	0.001390712509973
76.25	0.001260178983797	0.0011922470583	0.001743803300328	0.001331897711445	0.001549517860392	0.001232849622385	0.001326694333771	0.001210113959076	0.001355404054504	0.001361580080259	0.001382431637981
76.5	0.001221114234262	0.001194063515256	0.001773097301129	0.001337773659849	0.00156118313288	0.00121960654323	0.001327708137601	0.001226784079426	0.001323265956099	0.001359229614383	0.001390790779207
76.75	0.001233299752845	0.001181913979056	0.001782453113733	0.001321862504269	0.001554339258484	0.001219274658059	0.001313834606547	0.00123005287468	0.001322751322751	0.001350802385139	0.001381557020137
77	0.001242940499451	0.001156920816516	0.001781888413249	0.001321274790903	0.001559628433825	0.001199610174373	0.001281654394183	0.001226920759896	0.001266724182792	0.001357827020116	0.00138262465731
77.25	0.001260101588271	0.001153650128923	0.001767131523018	0.001318486128522	0.001571505362614	0.001216232453147	0.001299293933134	0.001238341169269	0.001294173698726	0.001398443926343	0.001384898439879
77.5	0.001252902385327	0.001163459057157	0.001781551385481	0.001312118372259	0.001572656873151	0.001215624535945	0.001287327148875	0.001232571652039	0.001333903692153	0.001389554902562	0.001382485976944
77.75	0.00121792507325	0.001165342289181	0.001806483058683	0.001313351915211	0.001591958552109	0.001200626031485	0.001299068233329	0.001248437587448	0.001380246320882	0.001407509519896	0.00137175930037
78	0.001230833163118	0.001153202543548	0.001819858003185	0.001309620499018	0.001564453174826	0.001194911586939	0.001291091653272	0.001231413285289	0.001338722251095	0.00142108807248	0.001390271381849
78.25	0.001246940459927	0.001157015898398	0.001791684320489	0.001289732824012	0.001542625377632	0.001192049260048	0.00128312958923	0.001213161746076	0.001345860487682	0.001399257148299	0.001389672515878
78.5	0.001267040437614	0.001162718830637	0.001777639411822	0.001288933488423	0.001538207100431	0.001203900558996	0.001291325882668	0.001230955796042	0.001373313582658	0.001382570623799	0.001401857833438
78.75	0.00125280208258	0.001166331551079	0.001765617698938	0.001299811222893	0.001547570068006	0.001205285556915	0.001311157297131	0.001240831886847	0.001361814807372	0.0014113463355	0.00140279054131
79	0.001269372478986	0.001174140861854	0.001757747179957	0.001294249224559	0.001548589698251	0.001196570186278	0.001312078510702	0.001221490187104	0.001393822862984	0.001419593973768	0.001406564262717
79.25	0.001289935941708	0.001187722738734	0.0017511451294	0.001309823463428	0.001535234149496	0.001172906592042	0.00130731442098	0.00122083760211	0.00139003121558	0.001401329539502	0.001390038263719
79.5	0.001279088731741	0.001195036024322	0.001737315773405	0.001308058463689	0.001497663367801	0.001160947107491	0.001330321722373	0.001244798939447	0.001373769735804	0.001385820173442	0.001382199469783
79.75	0.001295652955869	0.001224748575771	0.00171824886217	0.001301892022077	0.001502696365146	0.001171684033179	0.001326659167312	0.001234554223046	0.001380873916908	0.001378925771365	0.001386029924031
80	0.001289125983601	0.00122150774027	0.00169719385117	0.001300429575236	0.001501942534546	0.001179974114952	0.001330516638306	0.001233607060666	0.00135227505472	0.001383978618445	0.001397971097246
80.25	0.001285101633181	0.001220299671863	0.001714672273262	0.00132392625927	0.00153558668641	0.001166413536372	0.001349500245781	0.0012718404246	0.001362076122159	0.001391595194624	0.001396740558011
80.5	0.001278255695217	0.00121391203959	0.001724331430073	0.001315620482186	0.001532084783866	0.001155624562548	0.001341474422708	0.001231022412707	0.001364136964357	0.001402763149551	0.001396354308529
80.75	0.001284976074444	0.001244943245819	0.00171144527943	0.001313041311914	0.001529801793537	0.001153947418943	0.00133749797123	0.001225086838239	0.001340567019531	0.001408400179052	0.001394474459966
81	0.001254887529325	0.001243308834463	0.001704060358513	0.001332590905706	0.001528105352568	0.001141086843875	0.001352387953559	0.001217633707131	0.001310978238268	0.001395109253412	0.001402608410426
81.25	0.001230848603779	0.001240914495399	0.001723800876671	0.001304535511548	0.001523209548169	0.001150400283858	0.001337026455842	0.001229038503511	0.001309428394942	0.001406935429445	0.001410716784032
81.5	0.001218467537071	0.001238261064704	0.001736905287883	0.001321224732562	0.001547358335615	0.001151153420844	0.001319413309422	0.001207882919783	0.001269870647994	0.001430242932504	0.001432493802666
81.75	0.001216418877636	0.001211279444916	0.001752858260464	0.001334120819476	0.001551069942097	0.001154703553421	0.001341179857991	0.001203492991126	0.001224995079301	0.001433776823372	0.001437111979765
82	0.001230133437888	0.001226542872453	0.001739886907351	0.001343837176381	0.001588617978634	0.001144659743863	0.001342160673461	0.001213427810783	0.001261630245691	0.001416196315585	0.001425090170464
82.25	0.001227925794466	0.0012091661152	0.001737387063348	0.001341973325629	0.001562093023093	0.001147865714024	0.001330043045406	0.001181652439128	0.001260259381418	0.001421629252083	0.001440472262808
82.5	0.001233010964053	0.001226503078502	0.001738771049419	0.001347623408167	0.001556023526682	0.001157470086655	0.001332952489765	0.001204066574169	0.001238543472876	0.001418753820531	0.001432795007002
82.75	0.001215283983272	0.001203317571857	0.001739551033452	0.001348288271458	0.001564889845486	0.001149240167875	0.001326770930967	0.001216850099063	0.00126011389491	0.001409794414901	0.001430328045974
83	0.001235507814492	0.00119643245595	0.00174173152465	0.001315472042422	0.001540320489255	0.001170564747828	0.001327841156295	0.001240491515506	0.001242192033082	0.001421494612312	0.001441944782906
83.25	0.001226963615883	0.001188868920627	0.001725183975034	0.001325963864694	0.001541441559586	0.001181099149267	0.001333560927732	0.001234566825612	0.001294156196392	0.001434480802687	0.001453510053743
83.5	0.001238758881578	0.00118219914075	0.001724377502311	0.001323677164531	0.0015557649454	0.001195575696989	0.00133514789358	0.00124733605283	0.001318900711593	0.001420938462501	0.001437895960825
83.75	0.001239786070145	0.001201146676071	0.001699060123775	0.001317293890107	0.001553801557137	0.001177991148496	0.001309570519905	0.001240592103178	0.00130769534935	0.001435114503817	0.001451497692661
84	0.001219384000841	0.001185275112096	0.001700214986575	0.001312911590324	0.001520535987112	0.001173746322084	0.001307412871719	0.001228518626042	0.001294631860546	0.001434888540064	0.00144247975714
84.25	0.001222725835354	0.001177940790718	0.001681463313528	0.001321134735944	0.001537287476427	0.001178760298864	0.00132127803621	0.001258639246418	0.001245768607213	0.00143172347886	0.00143567668756
84.5	0.00121559734492	0.001157568148124	0.001673291552903	0.001310294985286	0.001555041226674	0.001155478044377	0.001308758807969	0.00125697949703	0.001262036637485	0.001438125381988	0.001433351896784
84.75	0.001192288962921	0.001160860011446	0.001693949906863	0.001313099625063	0.001535347895876	0.00114473789463	0.001291600261114	0.001259163262229	0.001271978376368	0.001408159551368	0.001449676230743
85	0.001174408379646	0.001168907898973	0.001668789477788	0.001316729972165	0.001570866694341	0.001144920998885	0.001276582863075	0.001268049654914	0.001283318381559	0.00142022424127	0.001445329046828
85.25	0.001186181762846	0.001172434386586	0.001678310997797	0.001323457408232	0.001570147661494	0.001136808629303	0.001289891643165	0.001265999441764	0.001211792311748	0.001401189454159	0.001430555260431
85.5	0.001177220777947	0.001183415961465	0.00166773126844	0.001308066678684	0.001552022994724	0.001121780777011	0.001292014722403	0.001278736247661	0.001232776243309	0.001397377257886	0.001435519168958
85.75	0.001170551067018	0.001185814744629	0.001691439037682	0.001302249905297	0.001550563095231	0.001137595762456	0.001289888102207	0.001284632820581	0.001243565181437	0.001361301454543	0.001444671179316
86	0.001174515984149	0.001181206362479	0.001710549258936	0.001298672093729	0.001564198191854	0.001141064275057	0.001292397850427	0.001307430764759	0.001271453791099	0.001369015755436	0.001449078419146
86.25	0.001179874933257	0.00120423926711	0.001706203017203	0.001266884726687	0.001571252903402	0.001142206337185	0.001256703238398	0.001294497780396	0.001324664744353	0.00139930589336	0.001436858579442
86.5	0.00118361744841	0.001212106345016	0.001693466036258	0.001263625536993	0.001553016545718	0.001133673767919	0.001271574481961	0.001290884649433	0.001309795723485	0.00138616486767	0.001425597509077
86.75	0.001239112359641	0.001221930389104	0.001691401851004	0.001245539150514	0.001572134649073	0.001136376958931	0.001278824278058	0.001279599593928	0.001292270727471	0.001390004835599	0.001433408171968
87	0.001224285444989	0.001245726466151	0.001707208114713	0.001268168646565	0.001550868727595	0.001138411435385	0.001280801979085	0.001279937831591	0.001325244433973	0.001368198987903	0.001417379651582
87.25	0.001239674468406	0.00127440567385	0.001700537159367	0.001271882676893	0.001551240914662	0.00113870687667	0.001270804296138	0.001281445816439	0.001322459048291	0.001377795657017	0.001410124591164
87.5	0.001251687323598	0.001248876525976	0.001695160632263	0.001254071989983	0.001576918675827	0.001156417135085	0.001282952439009	0.001273509360197	0.001302905612465	0.001394310950007	0.00139996146538
87.75	0.001247436282106	0.001226651345218	0.001678297358109	0.001257909557945	0.001553579210514	0.001130835337192	0.001278710409609	0.001273649307587	0.001316962340909	0.00139314494044	0.001396722618051
88	0.001279780703384	0.001261883914094	0.001668814965525	0.001253065535328	0.001559529268402	0.001128186783705	0.001274881996828	0.001270400839467	0.001325139105802	0.001364771255327	0.001404606429017
88.25	0.001251099639816	0.001271732562604	0.001686282728414	0.00125421473709	0.00155088494699	0.001129257178602	0.001296697291466	0.001287803256896	0.001285483269914	0.001335457525867	0.001381803559179
88.5	0.00126236807732	0.001263005146074	0.00169106224644	0.001261685620094	0.001558610927771	0.001149064172283	0.001265217936568	0.001275922458125	0.001267971591893	0.001322215671834	0.001407687213486
88.75	0.001192037691896	0.001263502371687	0.001685393755201	0.001253238668407	0.001552433997585	0.001150493230393	0.001266717399177	0.001302261617663	0.001277717519122	0.001318345561193	0.00137927006214
89	0.001230942040154	0.001245007587117	0.001695257888446	0.00122697197316	0.001550472291534	0.001131742533388	0.001266039980885	0.00125653231205	0.001248848106625	0.001335064321964	0.001367900469719
89.25	0.001208593974023	0.001210154770447	0.001688545176137	0.001198350903391	0.001534491739992	0.001126364574868	0.001277458100019	0.001268957633319	0.001275478034034	0.001308780547269	0.001399352338126
89.5	0.001194663834871	0.001227701716746	0.001695878409793	0.001221901648733	0.001503176892492	0.001105149750878	0.001248766600346	0.001265747461697	0.001259514812989	0.001277026854456	0.00140687594593
89.75	0.001217563186772	0.001240198159301	0.001693724918727	0.001220486264109	0.001508975832694	0.00110330477443	0.001254575750391	0.001279193935913	0.001202376636157	0.001276486865547	0.001390692266259
90	0.001185404218464	0.001204496279808	0.001683682223747	0.001228494317423	0.001510233745051	0.001099971854971	0.001244949272597	0.001272692977777	0.001196069094549	0.001293294996601	0.001396684221217
90.25	0.001201691663181	0.001190940011543	0.001700844606685	0.001235636083967	0.001501967453234	0.001098567564591	0.0012396352492	0.001254175499127	0.0012233763668	0.001273833239151	0.001427266890009
90.5	0.001192322518759	0.001179518955406	0.001688576355452	0.001227973928294	0.001508188798573	0.001117191596557	0.001243835359333	0.001259870174156	0.001254072851631	0.001254678827009	0.00141518641421
90.75	0.001230559654898	0.001179972769859	0.001677174391196	0.001251585007825	0.001470336752383	0.001111631968214	0.001237702658287	0.00123335003068	0.001199979740602	0.001262799938866	0.001440445276181
91	0.001208057397683	0.001166421280468	0.001674112644121	0.001235624740336	0.001485970565639	0.00113773018263	0.001231018330346	0.001249189055253	0.001185311618424	0.001238481357697	0.001447434210208
91.25	0.001204206320683	0.001182549480462	0.001686199977936	0.001246172007816	0.001498342909145	0.00113013796334	0.001219784144315	0.001223359133399	0.001141644289367	0.001215620580543	0.001415487094088
91.5	0.001229471374596	0.001210989613855	0.001671071702617	0.00123387833858	0.001522581108203	0.001124736317485	0.001236440301033	0.001213981662542	0.001161772767065	0.001228091265357	0.001427275080654
91.75	0.001216766467066	0.001198064941224	0.001700374747144	0.001234490482829	0.001534896319258	0.001145008937794	0.001243096269862	0.001204575298482	0.001223526669968	0.001225421666535	0.001414334341378
92	0.001205088041744	0.001214737452493	0.001699366738628	0.001222774561301	0.001511144038165	0.001160950662419	0.001265894243089	0.00117118629838	0.001197189354745	0.001220690609098	0.001418961530376
92.25	0.001233239103732	0.001228782031881	0.001681406699012	0.001210413539519	0.001499189063142	0.001168485362685	0.001256757977316	0.001182328564995	0.001223785232133	0.001223156092191	0.001410187248953
92.5	0.001209981354386	0.001218777236626	0.001663144097502	0.001207767122901	0.001501378013036	0.001127000139206	0.001276809981955	0.001170430101257	0.00122161383914	0.001226183554898	0.001401474373646
92.75	0.001221993882503	0.001194907233913	0.001680456177767	0.001214063096893	0.001543651272104	0.001140230044053	0.0012565065984	0.00117074064526	0.001244331869066	0.001219710841198	0.001384112517701
93	0.001214181024738	0.001200624707517	0.001674119177875	0.001241728395619	0.001524054497995	0.001140812444241	0.001255405949609	0.001151611346154	0.001259643444699	0.001214740430709	0.001376370219342
93.25	0.001209444993412	0.001194241688566	0.001654786265005	0.001224272103566	0.001523943236447	0.00114384900803	0.00125610201135	0.001131819940668	0.001267455808795	0.001227151268769	0.001381920977618
93.5	0.001213475304736	0.001149113581187	0.001618394434302	0.001211079125615	0.001498061175144	0.001144177131202	0.001266369849216	0.001134868066193	0.001247560858578	0.001230562814775	0.001380470266296
93.75	0.001201291190882	0.001157963343021	0.001611847708182	0.001211263524179	0.001508811855462	0.001144300787636	0.001249362137178	0.001141865104061	0.001283477763055	0.001229807716539	0.001389351243737
94	0.00119354530698	0.00114913477628	0.001608595416757	0.001204184889407	0.00150411517636	0.001147793940047	0.0012082198564	0.001149038304897	0.001280810743852	0.001204430518463	0.001367507245179
94.25	0.001169490482167	0.001140029076871	0.001590051434941	0.001220478607507	0.00151525008403	0.001140145383618	0.001203218746257	0.001142682687485	0.001232402711286	0.001201060613185	0.00136452340965
94.5	0.001177668594334	0.001147534115935	0.001614106015343	0.001220991700999	0.001507069434981	0.001156429617144	0.001186425030826	0.001147538650043	0.001209650213496	0.001231392688657	0.001376126361252
94.75	0.001180566726558	0.001156554786627	0.001607483929636	0.00119260490927	0.001477505591853	0.001147161030696	0.001233317790402	0.001159195014471	0.001236730907967	0.001229535790679	0.001376082254254
95	0.001203210396619	0.001164218578312	0.001586936254777	0.001181280019278	0.001491508085472	0.001119024333414	0.00124084506912	0.001173824597384	0.001266234578714	0.001254660689313	0.001369016529716
95.25	0.00123113350434	0.00117985962994	0.001602543982524	0.00120821491192	0.001504059861766	0.001118790966738	0.00122977238065	0.001189061967179	0.001329107453226	0.001256708032869	0.001376503680651
95.5	0.001184511529339	0.001197631739491	0.00164575338134	0.001225165747196	0.001509244467253	0.001142063176296	0.001234422760404	0.001181449558948	0.001303801445178	0.001245352336644	0.001373186929339
95.75	0.001193208936567	0.001188685916914	0.001614203549987	0.001220809041657	0.001511644647228	0.001121583597332	0.001228422892551	0.001162622532958	0.001247559998494	0.001237774850241	0.001390712665632
96	0.001205755395683	0.001202807612808	0.001644278921772	0.001224165099334	0.001520153607726	0.001100697698636	0.001252444339734	0.001195879620095	0.001269855291708	0.001248008582196	0.001396161081897
96.25	0.001155067860237	0.00119563856594	0.001663946376083	0.001223940863822	0.001524881777523	0.001101688696947	0.001263466957119	0.001168218947137	0.001270294946608	0.001261973429762	0.001409630693333
96.5	0.001132496133842	0.001216165910634	0.001675440612607	0.001225105436749	0.001528081413041	0.001082519683376	0.001261668048947	0.001176219852886	0.001289168660426	0.001257213030046	0.001399824757074
96.75	0.001100439876103	0.001233713502994	0.001672018409629	0.001231828099485	0.001535144377792	0.001111640463713	0.001216883054664	0.001180603347399	0.001332080543299	0.0012359876967	0.001398919162077
97	0.001079526103245	0.001221743472872	0.001664550244057	0.001205519469669	0.001540372529676	0.001099965558808	0.00120901716457	0.001167810390482	0.001316768065936	0.001198459405061	0.00141659267125
97.25	0.001026988518083	0.001227838952426	0.001686173378298	0.001217711814751	0.001526560141601	0.001103270463221	0.001200501197099	0.001194447635369	0.001275685681054	0.001214335099239	0.001407334525254
97.5	0.001040088704262	0.001215933414225	0.001683540873821	0.001228264039797	0.001531280005624	0.001092450247447	0.001173192837452	0.001178139388027	0.001370117356314	0.001184459012183	0.001389245335501
97.75	0.001039159575745	0.001240026661	0.001673304762892	0.001237696267686	0.001524622804043	0.001105056712971	0.001197960506775	0.001187693459042	0.001347497318088	0.001177769762709	0.001386640768318
98	0.001022132359752	0.001250783342609	0.00161750125108	0.001256963669936	0.00152702920198	0.001096163539125	0.001193229615164	0.001166300115202	0.001347888752469	0.001200516490863	0.001387546116186
98.25	0.001089821327512	0.001246437373589	0.001616421337138	0.001242966112292	0.001505767147692	0.001084264789821	0.001179987098274	0.001170279215698	0.001357137525531	0.001185118427352	0.001372015846123
98.5	0.001114023591088	0.00126646838208	0.001624416755237	0.001256706137978	0.001472185810093	0.001110067748114	0.001161189437312	0.00115965554738	0.001405132867711	0.001196511082457	0.001382054659794
98.75	0.001114919682646	0.001247512503087	0.001619292442893	0.001280672399441	0.001459197087673	0.001090142825833	0.00117890851365	0.001150124586731	0.001352717637625	0.001194411203099	0.001377976209139
99	0.001108971580083	0.001256667968154	0.001628325089089	0.001293004278036	0.001442561581578	0.001099175273615	0.001189788704994	0.001157326952791	0.001335939587406	0.001215178054479	0.001379419067513
99.25	0.001095200843509	0.001252590486705	0.001588539712068	0.001299285563674	0.001420298344869	0.001078992445894	0.001192368839428	0.001127041381325	0.001323500268947	0.00121328239464	0.001373167622437
99.5	0.0011059964994	0.001280834709061	0.001598874209501	0.001285521322662	0.001401158235536	0.001047833113865	0.00118008786603	0.001141483334714	0.001238716291255	0.001244725518953	0.001398891911433
99.75	0.001086705848644	0.001278811314435	0.0016329953116	0.001304580257984	0.001397221650352	0.001045236908555	0.001159565205061	0.001127881862787	0.001353548230003	0.001272162734686	0.001376101726851
100	0.001095441686342	0.001253390048869	0.001648921858785	0.001272086152013	0.001379965137723	0.001051897171685	0.001179402591298	0.001137937920839	0.00129764333552	0.001257077614931	0.001367563820998
100.25	0.001064101319701	0.001298536187599	0.00165329593322	0.001277800861255	0.001385934616496	0.001032394540958	0.001185497871759	0.001136671451319	0.001343920033126	0.001272273557525	0.001401992235875
100.5	0.001034246675115	0.001285910049625	0.001645212769561	0.001251998751489	0.001438163235782	0.001027932797982	0.00121685232981	0.001141203172417	0.00137495246175	0.001246060594683	0.001417926679761
100.75	0.001058841325064	0.001273923561057	0.001645922798845	0.00123048022836	0.001439070277269	0.001016573827756	0.001208476864754	0.001132911595646	0.001391383727436	0.001264761438201	0.001431812620026
101	0.001047010784211	0.001266287960966	0.001667500579196	0.001241365748138	0.001419272692528	0.000996676509928	0.00120938728369	0.001144146989237	0.001420232739711	0.001251197388805	0.001415707757828
101.25	0.001103593695484	0.001270322946296	0.001685981957651	0.001220843121659	0.001415230597436	0.001016599059304	0.001214806423713	0.001151467469741	0.001411273674491	0.001257143399819	0.001449118397003
101.5	0.001142022186761	0.001240049958591	0.001691974521545	0.001207006473622	0.001442222385715	0.001054007864906	0.001236574490984	0.001135273173469	0.001438914301294	0.00126222406744	0.001432392989958
101.75	0.001125113387292	0.001254787061831	0.001688416481301	0.00115154388563	0.001440679714209	0.001047107176731	0.001244799540925	0.001142020690883	0.001366579124168	0.001250377993347	0.00143932346723
102	0.001101885010429	0.001254908855405	0.001691112450606	0.001180194482502	0.00146364535971	0.00103624697602	0.001221310029717	0.001140497336408	0.001407486598113	0.00124167186043	0.001481938660626
102.25	0.001136079255431	0.001215250584671	0.001709707658778	0.001173569181053	0.00147962182092	0.001056054390655	0.001249394824382	0.00114048052246	0.001347688017969	0.001264267114453	0.001465553129487
102.5	0.001153596577663	0.001214209963393	0.001699482606377	0.001188614832151	0.00144402427807	0.001035795215897	0.001248737798721	0.001145678217357	0.001273556895959	0.001271072068314	0.001453201299453
102.75	0.00109649122807	0.00124734122953	0.001714005388299	0.001174358367958	0.001447125327451	0.001030965601336	0.001273033563434	0.001138577264069	0.00128977124364	0.001287555240572	0.001464867467415
103	0.001097730411993	0.001262583674656	0.001721067061578	0.001164669809311	0.001459162801194	0.001053349439756	0.001260904044409	0.001134600847151	0.001296985709139	0.001311057415832	0.001479105818726
103.25	0.001066280309628	0.001240614136043	0.001722179767451	0.001140839504914	0.001472428852948	0.001032696259048	0.001261088588059	0.001122216329409	0.001321111030061	0.001301539189672	0.001463183238319
103.5	0.001003428037827	0.001263205508091	0.00172092081851	0.001135996736525	0.001449531908072	0.00102743563676	0.001265235400075	0.001108778773154	0.001328369713171	0.001297221002287	0.00147363223436
103.75	0.001029682989968	0.001248310349158	0.00171259488906	0.001158125985004	0.00142972510184	0.001031140160045	0.001254902320652	0.001090483794662	0.001310257324587	0.001321171225326	0.001479769498102
104	0.001061992783466	0.001240335679179	0.001750488184963	0.001134440411903	0.001417562308307	0.001028094827277	0.001242135828359	0.001077221857404	0.001351680365373	0.00135532253971	0.001445557246466
104.25	0.001015649465514	0.001271028107053	0.001730878301734	0.001143640295031	0.00140382663584	0.001019135238689	0.001214426177837	0.001084574287008	0.001362165843691	0.001335080571918	0.001450568590252
104.5	0.001011083358682	0.001265414346039	0.001726900300154	0.001109878945113	0.001408488823433	0.001052905329894	0.001192056378901	0.001079029722879	0.001400233372229	0.001324662498465	0.001447513222228
104.75	0.001036943835824	0.001246278993817	0.001706373712094	0.001126390957516	0.001399136519954	0.001067350982474	0.00117289921176	0.001092670418121	0.001350249445433	0.001325076714968	0.0014153969977
105	0.001072617053732	0.00125344438229	0.001693605925178	0.00115010133629	0.001391974274043	0.001072606433634	0.00114176478461	0.001078876766231	0.001310347286601	0.001315792960706	0.00141765723698
105.25	0.00111684613331	0.001258113699072	0.001686529900961	0.001162930509736	0.001393423088633	0.001104586271076	0.001138821641909	0.00108467961778	0.001302154473766	0.001318972668326	0.001401597682414
105.5	0.001074031798531	0.001251942218928	0.001689533183312	0.001185218125358	0.00141055663791	0.001081520125299	0.001119190139574	0.001100501978318	0.00131861965772	0.001311802056186	0.001419029101857
105.75	0.001080221106345	0.001252974026754	0.001658822502913	0.001188607883173	0.001415194417207	0.00107983438627	0.001113082109812	0.001110863613828	0.001308031892895	0.001308764258838	0.001414187323008
106	0.001026530825449	0.001277625300041	0.001625103628677	0.001200947867299	0.001395790553234	0.001100477761179	0.001126913952855	0.001097310153853	0.001267678168205	0.001293042369279	0.001399240237099
106.25	0.001022578907484	0.001267284756004	0.00163530269122	0.001205263968981	0.00140820542038	0.001103961880495	0.001133813310207	0.001088677751386	0.001234996325631	0.00127549269166	0.00138033748812
106.5	0.001009883083081	0.001289247559639	0.001633517199151	0.001233494139471	0.001413577288293	0.001069678013378	0.001151204255997	0.00105934781395	0.001241922243038	0.001312568290895	0.001393522456337
106.75	0.001004122919453	0.001294553572813	0.00164570880647	0.001233467510063	0.001396125258359	0.001093424891871	0.001126166675151	0.001058468605907	0.001247694477596	0.001303337519811	0.00141003200198
107	0.000924430168172	0.001268499354555	0.00163751232058	0.001226640908811	0.001397776635994	0.001086081506522	0.00115423729871	0.001049590289008	0.00127145581691	0.00130543900129	0.001385055060816
107.25	0.000853153841078	0.001255495236158	0.001644306823873	0.001226207234816	0.00139438283021	0.001032959397932	0.001128019554012	0.001058469393424	0.001275786260238	0.00130920467233	0.001377491311756
107.5	0.000926964689776	0.001264830828877	0.001615132729564	0.001207467303413	0.001372541402841	0.001057531899893	0.001138505074678	0.001058510107846	0.001320269612953	0.00131683246092	0.001366439253619
107.75	0.000886643789659	0.001276114453551	0.001651465636079	0.001221687037852	0.001370353773557	0.001060447038379	0.001132472603314	0.001060970838295	0.00130554444732	0.001304197616169	0.001408741342762
108	0.000918309151192	0.001269837490563	0.001638818436336	0.001227009460194	0.001365425989162	0.00104524203003	0.001130322468327	0.001056582350344	0.001301135210629	0.001303104403449	0.001405715921903
108.25	0.00092978425111	0.001259242420617	0.001617459182597	0.001195884507797	0.001365063204215	0.001051231714268	0.001100908442833	0.001068769542957	0.001334497986121	0.001322477148587	0.001411105715561
108.5	0.000950505139587	0.001240973147304	0.00162413290536	0.001242093860465	0.001342530826159	0.001044401433417	0.001085625461813	0.001074344964264		0.00129949931056	0.001401149444878
108.75	0.000930498185775	0.001222486507371	0.001639382906272	0.001222515723021	0.001360397192755	0.000999546979514	0.001093073578906	0.001027322600201		0.001294195518293	0.001387585376916
109	0.000962297670746	0.001224920461023	0.001641321312025	0.001210333370948	0.001370255925724	0.00102294958064	0.001069635940824	0.001046807467124		0.001284696887632	0.00142024756741
109.25	0.000969265385852	0.001246619508986	0.001632962986532	0.001208031954004	0.001371675684052	0.001044139211964	0.001076502273578	0.001026713475969		0.001299349723587	0.00144440397148
109.5	0.000939125768319	0.001245714670176	0.001665562784899	0.001227289817751	0.001395002073652	0.001025532925797	0.001058149837782	0.000994785503439		0.001281190157427	0.001438997278477
109.75	0.000927778697198	0.001225555387329	0.001655780138456	0.001206319399086	0.001407504245727	0.001016884699875	0.001070282810009	0.001014904842187		0.001286082174687	0.00139653771242
110	0.00092185505602	0.001243997940686	0.001677111836879	0.001194718583678	0.001409670659711	0.001016352946648	0.00104356757306	0.001027731417212		0.001308218015767	0.001396248096233
110.25	0.000915886798438	0.001237406256712	0.001695317792738	0.001199253981316	0.001370050354279	0.001002914392346	0.001053140526181	0.001005587991633		0.001311328350701	0.00138519264812
110.5	0.000889201373092	0.00123458571302	0.001688301118128	0.001146837922246	0.001363194009375	0.001007756889296	0.00102757851826	0.001014633142109		0.001293980785487	0.00136751222508
110.75	0.000903545239936	0.001261547394817	0.001672647514687	0.001151810751211	0.001381805235175	0.001020787268655	0.001061578698796	0.001037846683958		0.001279537584029	0.001375594923934
111	0.000930562091227	0.00128388711319	0.001669987011212	0.0011489193208	0.001383863772701	0.00101112976777	0.001077866836425	0.001007360012187		0.0013029253086	0.001366181410974
111.25	0.000948309116626	0.001275326225128	0.001677501695942	0.001145761634987	0.00138663005997	0.001019438412663	0.001077307845854	0.001019533331789		0.001275624348154	0.001347066211825
111.5	0.000934193660518	0.00128213526995	0.001677426027986	0.00113257154414	0.001338483696454	0.001027598913518	0.001083791364208	0.001044719471302		0.00130556040316	0.001333170935741
111.75	0.00092140624143	0.001290681467314	0.001685717192959	0.00110441777813	0.001329075156311	0.001038778489176	0.00107902377776	0.001017983046819		0.001276564541503	0.001326163003185
112	0.000967882880641	0.001268634041367	0.001679191441467	0.001098546042003	0.001369927049761	0.001044745693609	0.00109400987516	0.000992684218126		0.001254361988949	0.001327629302976
112.25	0.000982285376226	0.001295670284357	0.001694266132397	0.001110829064669	0.001416918373409	0.001065542810568	0.001079953822664	0.000987030500461		0.00123483394733	0.001320229685374
112.5	0.000980303781494	0.001310613241178	0.001719455245315	0.001118490038448	0.001407383637867	0.001071707721936	0.001116875517145	0.000994232218064		0.001245146698716	0.001322913656933
112.75	0.00099666828032	0.001263388717298	0.001720804643632	0.001116933972272	0.001414205750744	0.001082392270374	0.001088132337315	0.001035611679027		0.001258053648882	0.001325877056981
113	0.000963491184344	0.001243635712669	0.001720878796986	0.001136554789245	0.001421220088036	0.001072332984138	0.001098331443382	0.00108277955882		0.001234895220742	0.001299105299919
113.25	0.000982996501001	0.001242742310994	0.001736825000029	0.00114844964867	0.001434984535133	0.001075192638681	0.001095769605391	0.001112109250158		0.001224127020756	0.001282346526839
113.5	0.000992022240307	0.001241555673496	0.00174693117746	0.001152016870822	0.001452889089588	0.001060418612871	0.001097083530535	0.001126262370738		0.001215086810187	0.001265126785122
113.75	0.001040016446772	0.001231648804748	0.001728220085836	0.001169223330694	0.001456316880927	0.001074373848127	0.001113301832274	0.001102817564387		0.001240547766644	0.001239088142864
114	0.00098088205356	0.001237691050566	0.001748969861459	0.001160619497725	0.001433459060237	0.001072328561471	0.001137917696951	0.001148047861246		0.00127942249645	0.001236640316483
114.25	0.000951966662254	0.001220339128073	0.001750559435857	0.001143970849928	0.001405503825206	0.00105362198818	0.001157551314898	0.001172731999263		0.001280769830079	0.00125899116886
114.5	0.000922729472496	0.00119024492858	0.001747075893781	0.001150141923826	0.001446350093001	0.001059791552386	0.001154437491023	0.001186543645821		0.001263631642721	0.001264015188553
114.75	0.000905587541231	0.001227356141253	0.001750128563947	0.001161132708179	0.001433738473069	0.001038363876499	0.001158621778144	0.00113242353123		0.00129515541865	0.001240564934185
115	0.000932772768443	0.00124087985732	0.00178001866704	0.00115946980289	0.001432555610494	0.001043608907562	0.001158375233938	0.001132286336098		0.00132972454864	0.001252485869523
115.25	0.0009049398664	0.00125513389903	0.001766460579599	0.00113970601248	0.001408588624329	0.001055761980282	0.001172180968674	0.001092545307033		0.001345614546927	0.001290559897254
115.5	0.000924299190709	0.00125034989103	0.001769856585525	0.001148281860954	0.001423201063224	0.001033136293457	0.0011570007744	0.001080505211923		0.001364242815188	0.001292246313021
115.75	0.000985065826844	0.001244396385669	0.001789589735057	0.001148567231389	0.001417100392228	0.000995540999774	0.001118570304181	0.001088033424387		0.001340669325122	0.001334356199442
116	0.000958302852963	0.00123929239266	0.001776420806344	0.001140101810365	0.001390486485488	0.0010013327598	0.00108969188729	0.001083036232485		0.001321667415612	0.001333199094951
116.25	0.001003225183181	0.001235848920792	0.001758429425833	0.001170601425473	0.001403578350191	0.00100884220521	0.001083167797309	0.001108130481709		0.00132623008864	0.001329273266553
116.5	0.001024235212604	0.001245962879668	0.001762743240395	0.001143310036391	0.001401954324328	0.00099721401839	0.001102957812335	0.001113045690526		0.001331220415893	0.001298216592434
116.75	0.001058692704922	0.001251036452846	0.001774957756492	0.001134567097554	0.001378130941232	0.000991273425451	0.001100477379498	0.00111774670841		0.00129545511165	0.001315599671588
117	0.001046499996153	0.00123766432961	0.001792121272174	0.001141063686085	0.001360863149085	0.00095818815331	0.001082999392604	0.001069953274192		0.001262721289815	0.001311644844239
117.25	0.001071736446029	0.001238825802646	0.001805389129566	0.001175619461024	0.001380076993769	0.000931338696029	0.00108795522084	0.001055054146691		0.00129570794111	0.001276253609508
117.5	0.001048037666787	0.001233519163683	0.001802119836032	0.001168840676665	0.001396417815819	0.000962957893811	0.001102791804516	0.001067015169813		0.001256521794594	0.001291161352726
117.75	0.000953183712375	0.001239494876985	0.001809201150949	0.001165096301105	0.001436207393443	0.000991453327888	0.001125718180933	0.00104658264394		0.001249067499092	0.001263439556262
118	0.000968192495715	0.00123942222248	0.001825997026695	0.001181702312778	0.001429824898487	0.000966219480471	0.001128121217115	0.001014414182796		0.001215170025806	0.001280613965528
118.25	0.000935633231773	0.001236697899718	0.001837550563785	0.001165988845288	0.001428083273696	0.001004514081892	0.001162395325115	0.000990790155149		0.001224065931638	0.001268508190626
118.5	0.000944981100378	0.001234059573667	0.001816899914521	0.001187742700118	0.001438792843061	0.000973663408575	0.001146071267694	0.000997921940958		0.001248220836308	0.001292544311234
118.75	0.00095419069134	0.001216573806267	0.001846439642397	0.001208263909465	0.001453588188165	0.000974393149966	0.001127148815791	0.001016936564297		0.001220881407916	0.00126618705036
119	0.000905588303092	0.001230852740492	0.00180914009037	0.001193029008089	0.001477051364173	0.001006381372796	0.001130463145483	0.0010755261572		0.001256368931227	0.001306163860745
119.25	0.000880954755494	0.001230676405132	0.001794126203107	0.001174485179699	0.001467593544578	0.001021696323174	0.001133851704455	0.00105942715052		0.001237965861438	0.001337056681397
119.5	0.000882634790942	0.001230158873454	0.001802967154533	0.001185372298781	0.001493189720181	0.000995884879836	0.001148070129153	0.001059707721954		0.001259016141356	0.001318567309664
119.75	0.000851694446101	0.001231917555914	0.001812368069347	0.001186350601037	0.00146185105213	0.001023493594073	0.001157693674669	0.001122266919001		0.001268322246714	0.001326534086211
120		0.001239962569923	0.00181535853331	0.001212603769644	0.001474141934963	0.00104620020087	0.001140792652039	0.001148524070002		0.00128491897803	0.001294017403738
120.25		0.001250861344101	0.001793057162462	0.001205388176965	0.001467346480983	0.001006850271876	0.001160334664945	0.00116092187183		0.0012801123065	0.001311221666706
120.5		0.001270655852959	0.001836862979306	0.001205984848085	0.001470302425999	0.001031073033454	0.001187045336245	0.001155723377769		0.001264099322822	0.001328059124051
120.75		0.001251376824253	0.001772690501323	0.001188658842986	0.001449906985499	0.001028041647766	0.001215304336002	0.001202063650895		0.001322489612729	0.00133783191285
121		0.001230394100092	0.001781359560867	0.001194938894262	0.001429188799243	0.00103741764479	0.001253402625751	0.001176026289985		0.001294112054258	0.00129087508737
121.25		0.001211738053843	0.001804563382918	0.001211858267485	0.001448869266886	0.001013235387246	0.001233158938586	0.001217258773705		0.001272745298211	0.00128294859695
121.5		0.001210733232165	0.001781238131409	0.001196357367691	0.001383709990867	0.001027936340771	0.001241475557915	0.001232522151162		0.001264115961571	0.001278742885551
121.75		0.001216591408348	0.001753085950612	0.001176852528204	0.001370215248045	0.000993680988427	0.001260412334892	0.001198336916766		0.001293136725083	0.001278869939315
122		0.00120594832089	0.001723803818206	0.001159599183794	0.001397495604651	0.00100458030382	0.001251577889792	0.001202709260861		0.001290077572197	0.001304414247494
122.25		0.00117168698408	0.001730791631426	0.001157581406537	0.001408146335683	0.001025677616147	0.001195853228374	0.001225716600111		0.001243788126346	0.001318391562294
122.5		0.001147563379457	0.001698903239681	0.001174505402725	0.00142361342154	0.001020212969457	0.001131336291329	0.001232272647488		0.001242331813976	0.001291420895483
122.75		0.001181500847399	0.001743587668701	0.001176522574872	0.001412633127038	0.001048709125941	0.001112577745421	0.001175194033187		0.001250698835179	0.001289983804876
123		0.001180814351069	0.001756538014062	0.001162065839291	0.00143895842773	0.001036298986519	0.0011005866907	0.001157834559914		0.001256062244862	0.001320464641864
123.25		0.001178862986649	0.001723273434493	0.001161882976599	0.00143702496608	0.001054490642204	0.001122124555826	0.001116560992144		0.001243478337376	0.001316696716792
123.5		0.001193026549919	0.00170237291234	0.001155697603226	0.001466742160748	0.001036156943238	0.001105881018545	0.001075257099058		0.001220243635085	0.001321850972534
123.75		0.001178620562206	0.001720753562597	0.001174314312079	0.001474744323232	0.00104833701698	0.001082225054712	0.001093107230176		0.001186927731272	0.001287513172408
124		0.001186039567828	0.00174843089535	0.001134731174069	0.001445213759754	0.001042216537405	0.001114783252408	0.001086169442433		0.001194735975327	0.001273375486768
124.25		0.00120166336976	0.001753872759817	0.001137174551986	0.001458794606162	0.001003445276273	0.001141076561849	0.001043806807532		0.001254553788994	0.001265654051811
124.5		0.001228168048239	0.001764494478819	0.001116176587834	0.001388535413267	0.001021287791976	0.001193766035048	0.000998964037295		0.001223234145881	0.001279759934688
124.75		0.001228896046438	0.001723527390235	0.001124432286307	0.001426296056689	0.001017105548293	0.001206564769189	0.001033331468114		0.001192635170442	0.001302848525841
125		0.001232076776636	0.001705774890362	0.001129673448666	0.001404582953523	0.001020739736091	0.001196103615234	0.001078057385824		0.001171218471078	0.001254899336158
125.25		0.001228945172124	0.001728063270439	0.001111867381267	0.001381851681253	0.00101719596548	0.001198494584662	0.00110146849762		0.001205012097192	0.001264561027687
125.5		0.001235944199355	0.001747686885005	0.001116295480676	0.001383854384311	0.001032878770369	0.001195673392607	0.001112261431469		0.001228750221682	0.001279953087182
125.75		0.001275991068063	0.001765508709888	0.001112934359963	0.001367031208322	0.000994617364849	0.001212099606068	0.001132463301596		0.001221908857723	0.001304796118515
126		0.001240061273616	0.001737321816185	0.001141940207824	0.00135566077562	0.000954120538466	0.001232186503749	0.001143169270986		0.001198416676305	0.001320116924642
126.25		0.001273256761698	0.001728024246851	0.001157058926457	0.001344339150121	0.001012604661004	0.00123691550673	0.00112126083036		0.001192172370678	0.001290118212841
126.5		0.001256589704243	0.00172887983394	0.001127047057004	0.001423529340296	0.001028632188868	0.001241760308537	0.001171991756729		0.00126988652009	0.001270753095285
126.75		0.001246869806259	0.001747430188924	0.001102342437448	0.001407813775703	0.001019568631928	0.0012398521294	0.001189379081106		0.001265761318205	0.001272962967288
127		0.001269845072911	0.001755935977577	0.001076214840402	0.001415513113156	0.000986868605494	0.001263918559682	0.001154934685093		0.001275975798454	0.001308523761969
127.25		0.001314539835683	0.001718837203153	0.001058100529378	0.001451746704765	0.000990049997525	0.001258437512941	0.001156005507794		0.001277213352685	0.001280042569545
127.5		0.001266961734721	0.001699686620279	0.001073444084976	0.001450372453101	0.001018958548259	0.001248257640377	0.001158249264729		0.001290226854137	0.001247528761642
127.75		0.001239454701064	0.00170784246311	0.001074099502039	0.001444267994335	0.001022703143079	0.001235789581272	0.001098199666179		0.001319316671571	0.001276229439359
128		0.001300276058609	0.001692226037474	0.00107931261278	0.001500246422531	0.001064145823449	0.001208710180233	0.001105143688556		0.00130053351063	0.001270952988324
128.25		0.001312575934145	0.001719668603765	0.001089693710935	0.001484582087946	0.001033643275198	0.001225944070697	0.001143581202235		0.001292233578543	0.001273449787632
128.5		0.001292866154823	0.001666013189389	0.001105612660727	0.001403957739095	0.001010175900354	0.001184942979036	0.001101945972707		0.001252694273912	0.001279085423322
128.75		0.001314371666037	0.00163859240085	0.001105465973027	0.001428426818432	0.001011705527505	0.001203848523627	0.00104085349987		0.0012782415613	0.001254641325173
129		0.001287041835949	0.001649904040555	0.00111854462571	0.001426315753498	0.001009494051196	0.001168023799081	0.001048104376739		0.001284148563048	0.001228653886181
129.25		0.001230078421452	0.001689280926561	0.001105562528373	0.001410326544838	0.001038522859692	0.001173461567936	0.001052037567012		0.001295060080107	0.001239923663286
129.5		0.0012479267291	0.001673978378735	0.001082582490624	0.0014157577346	0.00104049549283	0.001145835835595	0.001015877641383		0.001290646999665	0.00126678130275
129.75		0.001240140485658	0.001648349277445	0.001067819279787	0.001466244350333	0.001046144955838	0.001153099888782	0.001069845014848		0.001275351394642	0.001257897641164
130		0.001220087910125	0.001651648180152	0.001075623318187	0.001429992838019	0.00104578843901	0.001146487283646	0.001072342167195		0.001330177818441	0.001264949032828
130.25		0.001172693050394	0.001647542198292	0.001038226456168	0.001426516160286	0.000996963562753	0.001121211974447	0.001042997897514		0.001381795521357	0.001256997719262
130.5		0.001162514370861	0.001676934908024	0.001042956659983	0.001453240924646	0.000991342277444	0.00113036375835	0.001035924531442		0.001379141671139	0.001246689247591
130.75		0.001138309433135	0.001698642557914	0.001013917633433	0.001440086405184	0.00101386291962	0.001158556365596	0.00105060115398		0.001348204436818	0.001260252940178
131		0.00113143992751	0.001687565990058	0.001023119035005	0.001458774426874	0.001102243269172	0.001151495106146	0.001066098081023		0.001354851700049	0.001275344990784
131.25		0.001156009045893	0.001674215585153	0.001068320037605	0.001438930113139	0.001068807691324	0.00112194700958	0.001070139247035		0.001354675168736	0.001267066481656
131.5		0.001164423102154	0.001690854016909	0.001042234077908	0.001413847403061	0.001054717299924	0.001124783815058	0.001090070331338		0.001375209196411	0.001260580778421
131.75		0.001157062117094	0.001670359172777	0.00107552581262	0.001391961748577	0.001073427556419	0.001115197651791	0.001026489626703		0.001370766598644	0.001240346480325
132		0.001145786420113	0.001685742170171	0.001050123187528	0.001443590062803	0.001095976999776	0.001119900816074	0.001024028744667		0.001328149193132	0.001240403576611
132.25		0.001135668298393	0.001652648164606	0.001037446487444	0.001465189712657	0.001138275005209	0.001095794114759	0.001057496832068		0.00122908913134	0.001254293842918
132.5		0.00114704402074	0.001668092917116	0.001062214529845	0.001514055617929	0.001164810566351	0.001123563135605	0.001086403772364		0.001249857970685	0.001255608500574
132.75		0.001156546186091	0.001680803293002	0.001085128660723	0.001545759095622	0.001087357821643	0.001079973783437	0.001093147420078		0.001229863991512	0.001270142013807
133		0.001178883232888	0.001642203373098	0.001070712055703	0.001510487056689	0.001001314857894	0.001093833146101	0.001077498867673		0.00116895342462	0.001262145718529
133.25		0.001170722036407	0.001625573164181	0.001045302224907	0.001503568561347	0.000959644426486	0.001104326184227	0.001098911738507		0.001163525378318	0.001277648126771
133.5		0.001166342491218	0.001653890206404	0.001103351678482	0.001529472179428	0.000949058765921	0.001108897596196	0.001097060465663		0.001128265827735	0.001306512531873
133.75		0.001160586617463	0.001669850749122	0.001078654696503	0.001522014756561	0.000940291490362	0.001092410112438	0.001137898449984		0.001156053310374	0.001310522823876
134		0.00114871773287	0.001695556296315	0.001132574659322	0.001485144337465	0.000906599946313	0.001099499054767	0.001104972375691		0.00117020165082	0.001273521443447
134.25		0.001145692409035	0.001668313488194	0.001144585512949	0.001462883581683	0.000882241095196	0.001098826408084	0.001096790497852		0.001184428434668	0.001269326474124
134.5		0.001148122025909	0.001684451491364	0.001128539217904	0.00146565984692	0.000888045386731	0.001077774124845	0.001068457995287		0.001185365990517	0.001288623377211
134.75		0.001157305332424	0.001652568986191	0.001149014944287	0.001446844323009	0.000913552552111	0.001045502462129	0.001058310317235		0.001169677176146	0.001255183106264
135		0.001130662144018	0.001637912924741	0.001161167116899	0.001438660737641	0.000916813137274	0.00103558020204	0.00100353577371		0.001186701854443	0.001260020923283
135.25		0.001128192208902	0.001655962621143	0.001141569218611	0.001492537313433	0.000935567231884	0.001034845701852	0.000998922627951		0.001166083030817	0.001263739264067
135.5		0.00112320034764	0.001633862124619	0.001084999937929	0.001524263913718	0.000952966802469	0.001048667715334	0.000998360586826		0.001185608864043	0.001219589207622
135.75		0.001155697757166	0.001617369446239	0.001104651162791	0.001579741089693	0.000958926805268	0.001071992098575	0.000975234319814		0.001161637728256	0.001258426069961
136		0.001144945188794	0.001589640979501	0.0010779947235	0.001553950074837	0.000964903509649	0.001060051296735	0.00099219962212		0.00114520382075	0.001299240196276
136.25		0.00116175173271	0.001628290362683	0.001115399084005	0.001573286924406	0.00097196746152	0.001068820324219	0.000981338735972		0.001150853764358	0.001283446389163
136.5		0.001167145520008	0.001574369402148	0.001055784652169	0.001523040196616	0.00095954498675	0.001018678894967	0.000990563303845		0.001078260998447	0.001278630654298
136.75		0.001160662556067	0.001570864489383	0.001046668791139	0.001512611280554	0.000943054404312	0.00105610602674	0.000979674389942		0.001130732027705	0.001304015747543
137		0.001161336776052	0.001641173767479	0.001097950679269	0.001546986189632	0.000951833270539	0.001031530337531	0.00100717148281		0.001205511553758	0.001296699992483
137.25		0.001154461475953	0.001625046641628	0.001118205824419	0.001516094288431	0.001005901619848	0.001019546156311	0.000977202138224		0.00117539901206	0.001289113102824
137.5		0.001172476171146	0.001645333699746	0.001139847611142	0.001519296016955	0.001001959276804	0.001041451066584	0.0010087602867		0.001136864838558	0.001280161955373
137.75		0.001146010018153	0.001620624314351	0.001109465255593	0.001422011840425	0.001059606602394	0.001016341437407	0.001093007431379		0.001097401033163	0.001257766979854
138		0.001147438888366	0.001638277663733	0.001102079760381	0.001425799815102	0.001044201186093	0.001012261865396	0.001090252276783		0.001097272219762	0.001265275153866
138.25		0.001129630677455	0.001605362165321	0.001069449892136	0.001444934846574	0.00101500396957	0.001010839201437	0.001034262702727		0.001107432621468	0.001329468717931
138.5		0.001135641790801	0.001645982340405	0.001129135107392	0.00149501551244	0.001026714816051	0.001042695263678	0.001020687039506		0.001144056801831	0.001315807020897
138.75		0.001116452163126	0.001689645343255	0.001136848088674	0.001466934107715	0.001058405674683	0.001004583411816	0.001045865439518		0.001128506144975	0.001281999379242
