# Supplementary material for: Stochastic pulsing of gene expression enables the generation of spatial patterns in Bacillus subtilis biofilms
Source: Nat Commun. 2020 Feb 19;11:950. doi: 10.1038/s41467-020-14431-9 (PMC7031267; doi:10.1038/s41467-020-14431-9)
Supplement: Supplementary file 7 — Source Data [file 41467_2020_14431_MOESM7_ESM.zip › source_data/sup_figure10_b_WT.tsv]

distance_from_top_of_biofilm	image_1_number_of_spores_and_cells_per_unit_area	image_7_number_of_spores_and_cells_per_unit_area	image_8_number_of_spores_and_cells_per_unit_area	image_9_number_of_spores_and_cells_per_unit_area	image_14_number_of_spores_and_cells_per_unit_area	image_15_number_of_spores_and_cells_per_unit_area	image_16_number_of_spores_and_cells_per_unit_area	image_22_number_of_spores_and_cells_per_unit_area	image_23_number_of_spores_and_cells_per_unit_area	image_24_number_of_spores_and_cells_per_unit_area	image_25_number_of_spores_and_cells_per_unit_area
3	0.001203493576309	0.001282267166059	0.001365537882017	0.000911007893985	0.001224824278523	0.000969288848077	0.001159553959107	0.001205149351265	0.001093197049626	0.001209301901612	0.001234557927276
3.25	0.001203515338301	0.001289909518026	0.001365273872118	0.000904086606761	0.001234073090224	0.000960175755628	0.001159614220017	0.001196779003877	0.001093831221901	0.001223826553531	0.001249072553374
3.5	0.00120240644406	0.001288458721668	0.001375511212133	0.000895750883536	0.001224628084285	0.000944840843189	0.001157371076854	0.0011896767883	0.001104872004106	0.001230915589932	0.001276115118688
3.75	0.001208215311157	0.001294516263909	0.001367579034231	0.000915150926993	0.001228485354456	0.000962529600223	0.001163276467475	0.00120619122342	0.001109397164495	0.001245219876822	0.001303732948352
4	0.001199525570071	0.001301797942362	0.00136943591814	0.000927839485817	0.001236734752438	0.000949960644488	0.001175623704965	0.001217643819156	0.001101328227233	0.001257644868688	0.001315809092129
4.25	0.001213066953345	0.001310737187976	0.001391882806327	0.000933589714901	0.001249815349861	0.000975696811358	0.00118418644452	0.001211722382636	0.001113056499864	0.001265369590877	0.001328749703645
4.5	0.001220045640808	0.001324128277291	0.001402804470941	0.000937810023925	0.0012553141034	0.000979922769557	0.001186504797606	0.001228655534507	0.001113265890286	0.001273051786913	0.001363383190012
4.75	0.00123237540359	0.001332130119032	0.001395366728108	0.000946775844422	0.001265001185631	0.000954089921079	0.001203014194696	0.001231625887738	0.001105485084842	0.001275335247754	0.001384585459935
5	0.001236637114935	0.001339624213452	0.0014088242045	0.000955897391735	0.001272443199926	0.000948122195587	0.00121456980051	0.00124105832868	0.001109812249961	0.001294914442784	0.001382198975981
5.25	0.001234592174263	0.001343710030777	0.00141955942381	0.000961576114623	0.0012797239367	0.000969381871001	0.001228589797111	0.001253959660172	0.001120217354577	0.001286558096716	0.00140306895614
5.5	0.001232156851557	0.001351808974542	0.001431221647318	0.000972913538955	0.001292595132789	0.000974065889726	0.001240364336064	0.001288085913044	0.001111419354659	0.001303633248735	0.001419379311078
5.75	0.001236484089317	0.001369993287434	0.001420442234665	0.000954916244622	0.001304922370951	0.000983473814412	0.001251032204789	0.001294632453846	0.001116275072158	0.001303697485269	0.001428201490689
6	0.001247046338234	0.001390509145296	0.001451583165855	0.000972358661914	0.001297917295503	0.000982218622543	0.001245271554528	0.001312549171909	0.001131759320575	0.001321276980415	0.001451110311539
6.25	0.001244722428238	0.001401473359817	0.001460121886836	0.000973727774971	0.00131319361543	0.000975383337012	0.001259250867198	0.001346974909511	0.001132897135731	0.001299688894224	0.001456283426326
6.5	0.001241479199476	0.001407751119159	0.001459609472556	0.000973462350292	0.001319430596038	0.000967740350843	0.00127596763102	0.001348606252116	0.001137870538022	0.001294194982523	0.001463516740288
6.75	0.001241141302637	0.00140738595643	0.001469168801277	0.000986828355132	0.001312146729727	0.0009654060087	0.001284040351327	0.001363671805858	0.001143861615673	0.001304587415886	0.001457883400189
7	0.001252145935351	0.001430813609024	0.001482960868201	0.000977376100116	0.001312155933895	0.000986300453865	0.001283572172101	0.001375102058356	0.001160664337268	0.001295151083446	0.001470712234272
7.25	0.001265810432341	0.001437174134713	0.00149004227638	0.000991667822091	0.001303888678603	0.000973849282502	0.001292357810557	0.001373070199942	0.001164177902344	0.001296208268093	0.001453222460399
7.5	0.001270781003556	0.00144761583182	0.001487041595349	0.001013279230641	0.001300829794303	0.000964771430558	0.001289331574359	0.001358875568053	0.001171950233758	0.001279877402025	0.001445636065447
7.75	0.001273938794842	0.001450256399637	0.001495730826904	0.001030776535589	0.00130576298476	0.000945951243457	0.001295258066639	0.001370872299445	0.001177862025295	0.001279342194538	0.001452757057612
8	0.001272755918161	0.001451610278442	0.001506950162159	0.001019222182908	0.001312192492964	0.000965852068519	0.001310379419126	0.001373129002409	0.00117150749268	0.001262476340855	0.001454005107316
8.25	0.001283551563455	0.001451301341177	0.001525892306483	0.00103607246327	0.001298344645516	0.000977245376645	0.001305643194832	0.001351046401557	0.001188243622897	0.001265320497395	0.001432084292727
8.5	0.001288044619391	0.001444404102661	0.001523345120439	0.001048349011636	0.001303582679731	0.000963635353437	0.001313561045295	0.001355070206299	0.001190235046673	0.001271860223651	0.001437304833531
8.75	0.001284815590746	0.001455049573777	0.001543140990289	0.001053456273901	0.001314243109701	0.000964098236903	0.001315577499069	0.001366195293835	0.001185671222502	0.001268392920484	0.001457189970627
9	0.001282636313949	0.001455455920738	0.001545429860594	0.001082846654578	0.001308637747484	0.000960887166643	0.001315627727373	0.001355527778239	0.001184831398224	0.001266696472906	0.001454370812046
9.25	0.001280964615652	0.001453779043554	0.00155607548198	0.001086181084966	0.001322657646945	0.00099339960686	0.001318544634123	0.001335448140196	0.00116849569449	0.001260753392885	0.001472289347776
9.5	0.001280896978545	0.001450346926729	0.001571640406346	0.001095440476076	0.001323838927864	0.000989979988262	0.001329482736184	0.001348316220549	0.00117352076703	0.001261373567873	0.001480919561277
9.75	0.001273742672689	0.001464985341766	0.001584451354521	0.001090675148359	0.001320092502108	0.001013471539376	0.00132861640504	0.001340422196959	0.001169795417501	0.00125752210578	0.001475990123504
10	0.001277489824921	0.001467942087718	0.00158610010195	0.001110003118867	0.001320492042093	0.001000956429898	0.001329084957938	0.001328715069256	0.00118130187855	0.001242984523852	0.00146389166843
10.25	0.001272462238307	0.001478432672688	0.001578214860373	0.001113651087851	0.001334234436331	0.000980689876923	0.001337057803939	0.001341918387183	0.001171366206046	0.00124249254961	0.001486188633294
10.5	0.001280656375576	0.001487034517021	0.001623359903795	0.001111032314493	0.001338336340051	0.000988027328263	0.001332698529628	0.001342896013429	0.001170407970778	0.00122797861563	0.001496511542716
10.75	0.001277570470257	0.001485509087521	0.001631970468918	0.001117250444223	0.001314985004526	0.000987977215449	0.001345058506009	0.001340415662775	0.001177175467194	0.001220605487715	0.001494322118681
11	0.001276141445474	0.001490680106233	0.001635351254675	0.001117643073268	0.001338071485206	0.001006570619302	0.001353915003324	0.00135461779859	0.001167079419049	0.001223751712782	0.001500651996987
11.25	0.001277645881177	0.001500182113863	0.001657374797597	0.001113269511594	0.001333962151565	0.000977518869541	0.001349764968753	0.001392462187079	0.001195063914298	0.001224307409253	0.001491328806136
11.5	0.0012802418698	0.001504673503608	0.001676954737621	0.001105308547924	0.001336308351801	0.001001682104002	0.001352875695733	0.001386826927689	0.001207117581289	0.001219636281008	0.00149708980348
11.75	0.001282799691288	0.001483267848028	0.001699618470284	0.001115061697415	0.001323854860126	0.00096807519199	0.001366979697076	0.00137691655861	0.001212036933152	0.001194518110488	0.001478573805069
12	0.001272541531477	0.001477789520991	0.001702813139242	0.001110391812325	0.001332804413941	0.00096299427985	0.001363208260987	0.001392457573075	0.001218803077547	0.001193314095326	0.00150398675855
12.25	0.001271485980601	0.001485412825007	0.001702827295193	0.00112372204463	0.001321844618711	0.000964560979979	0.001369092010581	0.00139412861676	0.001235667097121	0.001209648638394	0.00150599633547
12.5	0.001267312805604	0.001504896892213	0.001693515034851	0.001134592598707	0.001327293219096	0.000941943664523	0.001357986919188	0.001397862144583	0.00124714578583	0.001205543794153	0.00148106584947
12.75	0.001268692487898	0.001509389067904	0.001686732650102	0.001153858833614	0.001356884333376	0.000935096001377	0.001351982664852	0.001388479561693	0.00125989668286	0.001187883113833	0.001482173400679
13	0.001263983049928	0.001490206293014	0.001698605809808	0.001155735156591	0.001349707441397	0.000931493542974	0.00136636671448	0.001388021636587	0.001275846137701	0.001176379305941	0.001482922809835
13.25	0.001267523920525	0.001497428794068	0.001700799968404	0.001157285244894	0.001351562055739	0.00093435392601	0.001376261014323	0.001379077991449	0.001262456003792	0.001155012599254	0.001500881277114
13.5	0.001260213551405	0.001501861462094	0.001695741719559	0.001176726110113	0.001343743884549	0.000929854129133	0.001382232731788	0.001374411495399	0.001256217771429	0.00116100661671	0.001511601352683
13.75	0.001274530445205	0.001517066555578	0.001686513084594	0.001182166673573	0.001356014277642	0.000935244337132	0.001370645490826	0.001382313476291	0.001257980402204	0.001175782141619	0.001526778999369
14	0.001278150045696	0.001521807403848	0.001688310628759	0.001191288732625	0.001362113834804	0.000949589726205	0.00138211936374	0.001377270269411	0.001271515559109	0.00115389482931	0.001503919036076
14.25	0.001276361338893	0.001502915390806	0.001708857107993	0.001182623885216	0.00136360987693	0.000926772223834	0.001383363485861	0.00137311532251	0.001262540401703	0.001145578819166	0.001507437857064
14.5	0.001270485818981	0.001491821985272	0.00173222058101	0.001196679420278	0.001364023806926	0.000970105761624	0.00140714921175	0.001379646422209	0.001266232979475	0.001155199324529	0.001511538951932
14.75	0.001270563974655	0.001507994797671	0.001750426468005	0.001189507691155	0.001360388028436	0.000969928554697	0.001412280163815	0.001384868563678	0.001268110943027	0.001161347727663	0.001502291522646
15	0.001282063508002	0.001521286357215	0.001756765497988	0.001198499004442	0.001364351341142	0.000950524990733	0.001417729403284	0.001387344315117	0.001280492820271	0.001146240654821	0.001507808777698
15.25	0.001275482172833	0.001513810039533	0.001762174356505	0.001241266733218	0.001353682242257	0.000967326079001	0.001420095861661	0.001392161695834	0.001272123779136	0.001152897864239	0.001492408212376
15.5	0.001279825076419	0.001501729582013	0.00177691382844	0.001236115441201	0.00136373082775	0.000973261125223	0.001430837969971	0.001393475303564	0.001269674336021	0.001135059277589	0.00147516991664
15.75	0.001266089412519	0.001521637725388	0.00178902969263	0.001256515384715	0.001357555638462	0.000978818732005	0.001433838751262	0.001412926176106	0.001269512549734	0.00113121475535	0.001472337787816
16	0.00127485656437	0.001539674720997	0.00180761761784	0.001250017036837	0.00135559096237	0.000960250442196	0.001431849015489	0.001403436914607	0.001263329274226	0.001155868180571	0.00147647447087
16.25	0.001287913620066	0.00154892557737	0.001824246792681	0.001274631188237	0.001357613642519	0.000992632256652	0.001437458086188	0.001415456733713	0.001255640935406	0.001153098233727	0.00145444937908
16.5	0.001288763685196	0.001546952383914	0.001815401957396	0.001267517570766	0.001348652544028	0.000997077595332	0.001440724134702	0.00141839083256	0.001265297795971	0.001133063788893	0.00145090545425
16.75	0.001291619782496	0.001545327152526	0.001783892793915	0.0012790460995	0.001346307475706	0.001021341946402	0.00144938345661	0.00142311904323	0.001255666559879	0.001138999088905	0.001453317201447
17	0.001287829260373	0.001541715167557	0.001806299364986	0.001284704968689	0.001338213939275	0.001030796925536	0.001442455158891	0.001442082032256	0.001245077219791	0.001159421503083	0.001447062509275
17.25	0.00129898064127	0.001559327706024	0.001813538833012	0.001265396258937	0.001365938517165	0.001021515434986	0.001434366954098	0.00141540408766	0.001245407771226	0.001171849990606	0.001435008523462
17.5	0.001312548551645	0.001570263099805	0.001820740270957	0.001273886192012	0.001374370878991	0.001016124889623	0.001425771660992	0.001428199405269	0.001260476835705	0.001171183927461	0.001436417014121
17.75	0.001324821440595	0.001562849276024	0.001829476678745	0.001272457618418	0.001359929607341	0.001052690941218	0.001443742188285	0.001433378311442	0.001258037700164	0.001166206011771	0.001441452697224
18	0.001324880668694	0.001543996626266	0.001827285862319	0.001280966092934	0.001366177363128	0.001071289810299	0.001455488493647	0.001455607066921	0.00126119540954	0.001161200012725	0.001440264048409
18.25	0.001310434274408	0.001538183759945	0.001815307660546	0.00126193967316	0.001366319260232	0.001073557595987	0.001440771780465	0.001471831840812	0.001274202016522	0.001159928766978	0.00141578706135
18.5	0.001316838942607	0.001534763904849	0.00181333759177	0.001270527755632	0.001386298321392	0.001083177421432	0.001438664696304	0.00147385806891	0.001266798925281	0.001155234041465	0.001423240731195
18.75	0.001329611437472	0.001548903356318	0.001846670544605	0.001256148781469	0.001376903803642	0.001089773406871	0.001440545244631	0.001470901726711	0.001266943106256	0.001152333086825	0.001408756178416
19	0.001346769719403	0.001559366910226	0.001825376691612	0.001263552893784	0.001395834407898	0.001103532254535	0.001445592742743	0.001458623439624	0.001264485576248	0.001155184837622	0.001389526887312
19.25	0.001344016420068	0.001547511647256	0.001821636172988	0.00126724658092	0.001383356844244	0.001083719217509	0.00146473323317	0.001487508723152	0.001285831706787	0.001157393687355	0.001398054627615
19.5	0.001340907249004	0.00155293105471	0.001807266567581	0.001253273916869	0.001383780370375	0.001104989275104	0.00147696969337	0.001505672194839	0.001267790168179	0.001156136255362	0.001379388995843
19.75	0.001346144138384	0.001552200389227	0.001802747199986	0.001248637895687	0.001407260559705	0.001080639876761	0.00146335236692	0.001522321848884	0.001292493094351	0.001159579773065	0.001361742594545
20	0.001351680410031	0.001573070913644	0.001796649439927	0.001256746620077	0.001398608754474	0.001055637873984	0.001465690261618	0.001498148612464	0.001287879445114	0.001146074138541	0.001361158425728
20.25	0.001384402263094	0.001596536882524	0.001780254633257	0.001252916329404	0.001415248952947	0.001073165665622	0.001488889003271	0.001470622887106	0.001296309641748	0.001137137718013	0.001372877688581
20.5	0.001385284468522	0.001607381933169	0.001774189168394	0.00126830274988	0.001411631616972	0.00104248110503	0.001488937536327	0.001481589530934	0.001291992475199	0.001153453098844	0.001356403420364
20.75	0.001380353552456	0.001598918728237	0.00178199149143	0.001286914811999	0.00142175773704	0.001025855427937	0.00148972397811	0.001481722525033	0.001299100736506	0.001160340975269	0.001344666855513
21	0.001363185588364	0.001596519515951	0.001797121190124	0.001254306302562	0.001415882432822	0.001028674795138	0.001490814409135	0.001478820285738	0.001306992233953	0.001143145432828	0.001355350697857
21.25	0.001367068889111	0.00160219165173	0.001787759882369	0.001251067858528	0.001419753111632	0.001064382492757	0.001485729251352	0.001481837729708	0.001299789788701	0.001139518754141	0.001343342004898
21.5	0.001375116699457	0.001613932634468	0.001794307021825	0.001269062754946	0.001413194728657	0.00104993637932	0.001481973468247	0.001474626578049	0.001311808817211	0.001140710222878	0.001357485553269
21.75	0.001369315468111	0.001606921187747	0.001780257141113	0.001273442926603	0.001418741983206	0.001051890665937	0.001485588505392	0.001458734654279	0.001297965134107	0.001131892265757	0.001354582505282
22	0.001373870680104	0.001588425560274	0.001783121180894	0.001272273471396	0.001436899024888	0.001071968895265	0.001482044096639	0.001470763326166	0.00130012527203	0.001134286620752	0.001339536079126
22.25	0.001356297560834	0.001598025340288	0.001803134282715	0.001289218069391	0.001427682802474	0.001060797444657	0.001479627022943	0.001490330750936	0.001300082316549	0.001130665534684	0.001338464698958
22.5	0.001361656678265	0.001598522955136	0.001810625851672	0.001243056175263	0.001418973598104	0.001078001683886	0.001490731294927	0.001468797195652	0.001291879832712	0.001130170103347	0.001335368850816
22.75	0.001363051758113	0.001591478797746	0.001786522653958	0.001232066108549	0.001418632446581	0.001083946748652	0.001489716545941	0.001469640107098	0.001295858413575	0.001105469400846	0.001350246827661
23	0.001384196112468	0.001604468118617	0.00178367522238	0.001268836808711	0.00141648334732	0.001072520561582	0.001504167106118	0.001458874065111	0.001297299399115	0.001116105198196	0.001330934155612
23.25	0.001386229893121	0.00161116535161	0.001783610843836	0.001263916377165	0.001434060576311	0.001078612014352	0.001490949230303	0.001440777680941	0.001291935912189	0.001107278249343	0.00133401919707
23.5	0.001381362138411	0.00162084536811	0.001799763737162	0.001255027639322	0.001439606493717	0.00109069203418	0.00151041469133	0.001424930556734	0.001310325605056	0.001087070124924	0.001316601169804
23.75	0.001400197160002	0.001617442880876	0.001794546329934	0.001271081218723	0.001436168131966	0.001115758447246	0.001518683356462	0.001427834481742	0.00128450811287	0.001101124967318	0.001303677187155
24	0.001402786439792	0.001648706405844	0.001775524036326	0.001272984242785	0.001432411071146	0.001135664034715	0.001524942168624	0.001425719988594	0.001271936685818	0.00112418462007	0.001304097946172
24.25	0.001408722957605	0.00165803429646	0.001760388129336	0.001264491600615	0.001424306438299	0.001116722469495	0.001523596099104	0.001430123240675	0.001265435711815	0.001129950033667	0.001310730450737
24.5	0.001404468870942	0.001654681045331	0.001774412516808	0.001286111681466	0.001421416001083	0.001121098676703	0.001519474552293	0.001429305239553	0.001278185368967	0.0011318956618	0.00130892895151
24.75	0.001400543802247	0.001673266820159	0.001770301845406	0.001278914747472	0.001425999297879	0.001110145282485	0.001524436378881	0.001415681416081	0.00127600165907	0.001137562055431	0.00130358212749
25	0.00140546921596	0.001666585976881	0.001764263979421	0.001253395494975	0.001431403973266	0.001126964641484	0.001496612175931	0.001420910724557	0.001282303893512	0.001125280013564	0.001301408549119
25.25	0.001397636594041	0.0016699960936	0.001757123157028	0.001271944221214	0.001422334422086	0.00111246383483	0.001513923581991	0.001427061839823	0.001291579856723	0.001128756779955	0.001290575948716
25.5	0.001389089793868	0.001662930887816	0.001719435647353	0.001273879932031	0.001425567554082	0.001111621813705	0.001516931655045	0.00143047586591	0.001279808843667	0.00114748133378	0.001305433354115
25.75	0.001374428475122	0.001683844951988	0.001724327077963	0.001254850466021	0.001432711638569	0.001108775777514	0.001515755429274	0.001412488115741	0.001289641805014	0.001120812907009	0.001300515071451
26	0.00138283211127	0.001669383784342	0.00172503215747	0.001252222748832	0.001425560745054	0.001085922331086	0.001518556172701	0.001424418542007	0.001293263850515	0.001111262210606	0.001293665817951
26.25	0.001369209411237	0.001654193413705	0.001744976664745	0.001249857077521	0.001438575151166	0.001099078449278	0.001526695617935	0.001420537301152	0.001309379859904	0.001126379946817	0.001294118687487
26.5	0.001371500716124	0.001675202601885	0.001732918260483	0.001262048043826	0.001448568262361	0.00112331681839	0.001528768954035	0.001421952526667	0.001306492059822	0.001104848420756	0.001302840176814
26.75	0.001370484937687	0.001674430649438	0.001714304085722	0.0012881940927	0.001454829234163	0.00117228231026	0.001540121648719	0.001411637752257	0.00129194019416	0.001100440644033	0.001281032285566
27	0.001351150364452	0.001687333692173	0.001692930827163	0.001290282608633	0.001446057347369	0.001128607624188	0.001556211508327	0.001451352597047	0.001275053837862	0.001112978109284	0.001271006082142
27.25	0.001363916369546	0.001695959422131	0.00169296160219	0.001277313398585	0.00144666572383	0.001135540984963	0.001558880660488	0.001442002236368	0.001264217936724	0.00110818575583	0.001287023257713
27.5	0.001379485614251	0.001690888456495	0.001706452005969	0.001304258189591	0.001454840536332	0.001141310888936	0.001546170356656	0.001449613098771	0.001261923252451	0.001096243620642	0.001263954616594
27.75	0.001383917120391	0.001696195554164	0.001717074494659	0.001304508931064	0.001466229891011	0.001144769651532	0.001553554873936	0.001455265444621	0.001275850128627	0.001116976396015	0.001267762265525
28	0.001373996980623	0.001703655933961	0.00173046383002	0.001308740819931	0.001468461631322	0.00115167712982	0.001546100881529	0.001445489174425	0.001272612818443	0.001117816046308	0.001274590307595
28.25	0.001382337071632	0.001716271820209	0.00170116417084	0.001305986438113	0.00147272667359	0.001156649689922	0.001547299857803	0.001431025444809	0.001258879556278	0.00109619202927	0.001255905970671
28.5	0.001381036599533	0.001710240126958	0.00171265210766	0.001291539541372	0.001471824351865	0.001123680304568	0.00154935733123	0.001415287724287	0.001240765995359	0.00110991264161	0.001247840420149
28.75	0.001391613438592	0.001696501897099	0.001729853770208	0.001282884870934	0.001482033046418	0.001081907771039	0.001541529129874	0.001429273173838	0.00127077094502	0.00110618945815	0.001254246773053
29	0.001388109842234	0.00171069657453	0.001737422529826	0.00128353575016	0.001511473224908	0.001149459164726	0.001554058031783	0.001391950735147	0.001286927151694	0.00106960992996	0.00126272691857
29.25	0.001386815547147	0.00169887787247	0.001737045864734	0.001311024457337	0.001505188470706	0.001137601202185	0.001565506128524	0.001405439818702	0.001297039442186	0.001064432920838	0.001232022319748
29.5	0.001382034258454	0.001713933930084	0.001742290076673	0.001303314844676	0.001513145611623	0.001121669382659	0.001552487342865	0.001407031353982	0.001298933772737	0.001073341853431	0.001227660663088
29.75	0.001374812059926	0.001696743542697	0.001742684396378	0.001294045923242	0.001492267533825	0.001106842065087	0.001568046375275	0.001403964168552	0.001312023777159	0.001064410854251	0.001213825165175
30	0.001374246794707	0.001714003347084	0.001717930987595	0.001281317423275	0.001500153328242	0.001153279825689	0.001568989301763	0.001413107451137	0.0013149498014	0.001036487215862	0.001201807811218
30.25	0.001392906682964	0.001695265019251	0.001734727755644	0.001295668073798	0.001493949800906	0.001157439538733	0.001560808607261	0.001415631865227	0.001316508817751	0.001029977676835	0.001198358020526
30.5	0.001394894864947	0.001697028647706	0.001706510153514	0.001306075717072	0.001515945078795	0.001152759981659	0.001564013381788	0.001444879501461	0.00134226948357	0.001028573964664	0.001174445294568
30.75	0.001383984257058	0.001713381648853	0.001705474478852	0.00130948922547	0.001504628692826	0.00115944647724	0.001567213209685	0.001453479805987	0.001342440891647	0.001047977277592	0.001177565347205
31	0.001401377833396	0.001705288468603	0.001709324941396	0.001317995848867	0.001494828838475	0.001132937848109	0.001553530276401	0.001453518384685	0.001332939075044	0.001078150565442	0.001162664707632
31.25	0.001379903209785	0.00171758772615	0.001708158439878	0.001287918129537	0.001509293588318	0.001136356257427	0.001539025510701	0.001465303186296	0.0013446272735	0.001075855983567	0.001162753091306
31.5	0.001390192564781	0.001717537990511	0.001709154129633	0.001283843499996	0.001482960253251	0.001167167449479	0.001558020458779	0.001456726712892	0.001346106690006	0.00108019888687	0.001175534081232
31.75	0.001389680360566	0.001725492238323	0.001711595350194	0.001301516827655	0.001492605536481	0.001184088806661	0.001548117440736	0.00145091096905	0.00132486600893	0.001076176637908	0.001181581556192
32	0.001374660065184	0.001711868637019	0.001716031067672	0.001311762784479	0.001499292048492	0.001148923157573	0.001553715107186	0.001443322849939	0.001352553435682	0.001105903736189	0.001181373853241
32.25	0.001361514838757	0.001708397494408	0.001700513606336	0.001297398644923	0.001507805159398	0.001137818545346	0.0015669027213	0.001446776684145	0.001366500493459	0.00111211539847	0.001199484089517
32.5	0.001354583772906	0.001722229753557	0.001715673982938	0.00131050943537	0.001489164403322	0.001148199065164	0.001554671467451	0.001471788610082	0.001369351308533	0.001092113269479	0.001213089809264
32.75	0.001370714602688	0.001726491766113	0.001744181506433	0.001311436743517	0.00150439591763	0.001140889982456	0.001563586802388	0.001485735819043	0.001352921163089	0.001074273575601	0.001218769043266
33	0.001356197971611	0.001723105468468	0.001750646510685	0.001316714204307	0.00150600282108	0.001153716695011	0.001568339426159	0.001476574198785	0.001364201269333	0.001063026267939	0.001226148805293
33.25	0.001373343269735	0.001712238151115	0.001742129099876	0.001301860494662	0.001517496828376	0.00116757218376	0.001574501745623	0.0014759024233	0.001364886595645	0.001049391523648	0.001228232549589
33.5	0.001364638221614	0.00172206916401	0.001716025029427	0.001297460118992	0.001533287381864	0.001126045613784	0.001576786775654	0.001488903448384	0.001362406824308	0.00104106518952	0.001230467426106
33.75	0.001362430070252	0.001709687292538	0.00170926462927	0.00130620631181	0.001527165277698	0.001112090168988	0.001569598739779	0.001509705839049	0.001367405383722	0.001023452327296	0.00123471548192
34	0.001378568206672	0.001706649393918	0.00171728254068	0.001307239370552	0.001521816780807	0.001142610369864	0.001593900040013	0.001522723110332	0.001346110110578	0.000991444564849	0.001227898631401
34.25	0.001368645985052	0.001728338559343	0.001726565690096	0.001318506858254	0.001544554608372	0.001163981538711	0.001594754607649	0.001536232729536	0.001334649682855	0.000986122223721	0.001212379735174
34.5	0.001375781411716	0.001716510562279	0.001716991637188	0.001320356683324	0.001554086374711	0.001165764990832	0.0016022594488	0.001499776867945	0.001317046459312	0.000991466351571	0.001209204631996
34.75	0.00137433516246	0.001703509255484	0.001707600087153	0.001293419810967	0.001520598489651	0.001193624001619	0.00160203506384	0.001501346189594	0.001324602073199	0.000978158784683	0.001208363678964
35	0.001368973030465	0.001690858646599	0.001690827248084	0.00128359978094	0.001526944349442	0.001211406419997	0.001605591415637	0.001511857648168	0.001320716013694	0.000982619300777	0.001211756256833
35.25	0.001368462655778	0.00169020646461	0.001708440768697	0.001304661801334	0.001508093347777	0.00119546137696	0.001596141236207	0.001535555044955	0.001315163342716	0.00099393760184	0.001221612148859
35.5	0.001370074092297	0.00167514544352	0.001719184450944	0.001305833399114	0.001522259466741	0.001226252875471	0.00160754624766	0.001544435784915	0.00132521792393	0.000982186815916	0.001217848791894
35.75	0.001378485898176	0.001682119638824	0.001713145339363	0.001297693240993	0.001538512411653	0.001212045367113	0.001623789913504	0.00152657505209	0.001341984760561	0.001005458560253	0.001220246663556
36	0.001376621168038	0.001683282551506	0.001734042258372	0.001292164318593	0.001542094062502	0.001185228651331	0.001601230976366	0.00150329368255	0.00135398686149	0.001014759051031	0.001217616902412
36.25	0.001381960361332	0.001678092622732	0.001746790188069	0.001280413609184	0.001525380020587	0.001162926737955	0.001603405855196	0.001500813789679	0.001357242819763	0.001008481410242	0.001233580659051
36.5	0.001385134199234	0.001675899570265	0.001738563573494	0.001262288155201	0.001523997360336	0.001177382966723	0.001607691660849	0.001522028646753	0.001372617976924	0.001003491142539	0.001229039665901
36.75	0.001376253379662	0.001673121170669	0.001730894191289	0.00126709764709	0.001567255852645	0.001130007478338	0.001588229269747	0.00150205285594	0.001368162794054	0.00102169847912	0.001228840125392
37	0.001390110020673	0.00168072756829	0.001747650015619	0.001267699251486	0.001567380090778	0.001140696108617	0.001587550906397	0.00151234476926	0.001379135661395	0.00101457167513	0.001239396368686
37.25	0.001393748151003	0.001704905299369	0.001754427882433	0.001275620233123	0.001580152712507	0.001155346568312	0.001595826609588	0.001478338631848	0.001379741534852	0.001023158457234	0.001235549461563
37.5	0.001398718830892	0.00170222788442	0.001760099919431	0.001272157508715	0.001581075086294	0.001142310909308	0.001590755418011	0.001475232303649	0.001386656201094	0.001027774006453	0.001250800791779
37.75	0.001396062863498	0.001714621151756	0.001767395879003	0.00127180817545	0.001573759330547	0.00115708510577	0.001586269300046	0.001506173493921	0.001395079297971	0.001027970447278	0.001246995064686
38	0.001402324889043	0.001723440534374	0.001765057900631	0.001269279144661	0.001592685163818	0.001121852480018	0.001592230779957	0.001508791436851	0.001396049513998	0.00103591182166	0.00127034036596
38.25	0.001412106966417	0.001723081772947	0.00175268926475	0.00128766853535	0.001593810770031	0.001133665745816	0.001583119360487	0.00153010185522	0.001395968806716	0.001027336044483	0.001263815765267
38.5	0.001413240143303	0.001730476588066	0.001788016062421	0.001288560421223	0.001583070447556	0.001107473859461	0.001571758137422	0.001517695955416	0.001400789553599	0.001028824935404	0.001250891345997
38.75	0.001423479948899	0.001764781563858	0.00182118201178	0.001307901907357	0.001568592882643	0.001157145248811	0.001586280658465	0.00154195383562	0.001407009340789	0.001027829225951	0.001238455242693
39	0.00141866145444	0.001757872554916	0.00181305329632	0.001310676940224	0.001563330533943	0.001151916426477	0.00159229220371	0.001520246223555	0.001407551207298	0.001040445065076	0.001238249617268
39.25	0.001433958347748	0.001734484294762	0.001806056281967	0.0013114106721	0.001577489409393	0.00113191860203	0.001583409015048	0.00153004564204	0.001409204127276	0.001033873935238	0.001223035840948
39.5	0.001435981829613	0.001744151324469	0.00181333131342	0.001289009286478	0.001561869238305	0.001125608863539	0.001571252675696	0.001514116732136	0.00142841047697	0.001044552402887	0.00121875204324
39.75	0.001437606121644	0.001741299172429	0.001818618516467	0.001296290356523	0.001587880099392	0.001118300387202	0.001579802579799	0.001494273737775	0.001407262160415	0.001046023761242	0.00120828634199
40	0.00143231958718	0.001719375080106	0.001820328982883	0.001302854807911	0.001572989777235	0.001130120940961	0.001570642580355	0.001518542813383	0.001408085009314	0.00103420269858	0.00119429618194
40.25	0.001424008610447	0.001723590346074	0.001828097758881	0.001318334874415	0.001566567890909	0.001141451593612	0.001572335483455	0.001494700432632	0.001424299517743	0.001068438031239	0.001184339596391
40.5	0.001436271243678	0.00170914694425	0.001802108322569	0.001338000481934	0.001582280760474	0.001187988698338	0.001586722627774	0.001496008073351	0.001429542996998	0.001087563373964	0.001221281559708
40.75	0.001421497518869	0.001687359899862	0.001772917687118	0.001324437949605	0.00158191666101	0.001176120766098	0.001589231600967	0.001491946886382	0.001451339187995	0.001086307169175	0.001236543304224
41	0.001432511223446	0.001715350491102	0.001790819366251	0.001334014736544	0.001581245158161	0.001139394914277	0.00158572991465	0.001525801607085	0.001441069894876	0.001068706929268	0.00120373530233
41.25	0.001408552771831	0.001707382461906	0.001772456749803	0.001335438537285	0.001548633926839	0.001152737752161	0.001608969965331	0.001519167567517	0.001449387401901	0.001067788383757	0.001198149396529
41.5	0.001406571847563	0.001710936146139	0.001770154944904	0.001351068700996	0.001561115892237	0.001155516704455	0.001608244393571	0.001532193149574	0.001451901996615	0.001082745469284	0.001209224297751
41.75	0.001412836161829	0.001704317067288	0.001755692700575	0.001350512326266	0.001557280028723	0.001146049709906	0.001588842343615	0.001521460851582	0.001464619073731	0.001087091886507	0.001218618345697
42	0.001404952076113	0.001709794971841	0.001747063400468	0.001340154753637	0.001565620724721	0.001145602467622	0.001583459933057	0.001507544746456	0.00145349494442	0.001084552237644	0.001222361520131
42.25	0.001405570177985	0.001706625383288	0.001751709754367	0.001316804935277	0.001554254178005	0.001170336973453	0.00157584056474	0.001505866229014	0.001445625158611	0.001066372256137	0.001227934845006
42.5	0.001397914650273	0.001713639137581	0.001773420113617	0.001310707478177	0.00153082625416	0.001142333656389	0.001578886778924	0.001514595334011	0.001460023408807	0.001041396485384	0.001194360603368
42.75	0.001403589335849	0.001712623923776	0.00178538015795	0.001311514869743	0.001547329664752	0.001119795749255	0.001557792561669	0.001506760347169	0.001448155965841	0.001048243296683	0.001202164979996
43	0.001403364798624	0.001709350308099	0.001766497744354	0.001311333359792	0.001550066864181	0.001155443625849	0.001557758780142	0.001497120709011	0.001453464792388	0.001049124076059	0.001243797983309
43.25	0.001421812285786	0.001717488234812	0.001760901377343	0.001302028261477	0.00157090608836	0.001191593644084	0.001541201971966	0.001514375060488	0.001464848465442	0.001060900672602	0.001269422712315
43.5	0.00141108014306	0.001715361905731	0.00175919343822	0.001299827409498	0.001572663741248	0.001202352894798	0.001537355810234	0.001503432665477	0.001449739398144	0.001031160314291	0.001249695307185
43.75	0.001418553533918	0.001726051954627	0.001775214867715	0.001296512813258	0.001538587324122	0.001221688362004	0.00153703569508	0.001542627678417	0.001446593896445	0.001044244947775	0.001254206151357
44	0.001426161246321	0.001740968350575	0.001781920560832	0.00131296500844	0.001541238937702	0.001228735341216	0.001540128002059	0.00155244602561	0.001472745009471	0.001053496638514	0.001252634054261
44.25	0.001438775965213	0.001741588304454	0.001777983336926	0.001325052935322	0.001550233479377	0.001226772299023	0.001538562399655	0.00157564845389	0.001478744584816	0.001045028329081	0.001266984100772
44.5	0.00143536878352	0.001739728305866	0.00175076239595	0.001315723438781	0.001570628256279	0.001229610170178	0.001531892861953	0.001562183819661	0.001459312226507	0.001048423041358	0.001284570533221
44.75	0.001444527059821	0.001731558003718	0.001742015278283	0.00131230628408	0.001552603986362	0.001267190282928	0.001542569553297	0.001563630840161	0.001460219450123	0.001058571155872	0.001280287079048
45	0.001432498773768	0.001731655893052	0.001752088502305	0.001293117897489	0.00153503492952	0.001249723675484	0.001554737079653	0.00157380510558	0.001470909931402	0.001052583650939	0.001268521568096
45.25	0.001430244927185	0.00173699123434	0.001771841590368	0.00129373703746	0.001533807379939	0.00123299788246	0.001549066032287	0.001563148588182	0.001470264368422	0.001024280970217	0.001269812496879
45.5	0.001436668667474	0.00172376763166	0.001765627025304	0.001281161047996	0.00153041582713	0.001234452670784	0.001541623843782	0.00156955103788	0.001471144724769	0.001040494900157	0.001285163368854
45.75	0.001444133398468	0.001716001516228	0.001751702329799	0.001274038643595	0.001528756541266	0.00127669663864	0.001549456557147	0.00155802791138	0.001481008518524	0.001022599447796	0.001292375264867
46	0.001453531660622	0.001708374300563	0.001751984285941	0.001268153341226	0.001503019579877	0.001288363318456	0.001542736133208	0.001567253542586	0.001481471470238	0.001019858034675	0.001288727039599
46.25	0.001458374485395	0.001682182937511	0.001745068951291	0.001241752929972	0.001491516153567	0.001261583844306	0.00154173754604	0.001552326013221	0.001482706613527	0.001030373561458	0.001283773809146
46.5	0.001458495737672	0.001702961033458	0.00175330002805	0.001217607173919	0.001501945874489	0.001257814640464	0.00154190402325	0.001566735922733	0.001503178819403	0.001046264820948	0.001311921228461
46.75	0.001442284163216	0.001690124428126	0.001741610840546	0.001232378592113	0.001490470550558	0.00122547483232	0.001529236776053	0.001568210963725	0.001501510118498	0.001015676689468	0.001295957760819
47	0.001462953584273	0.001680883847861	0.00173368629378	0.001238781743253	0.001505002532896	0.001214779288802	0.001506211597973	0.001571201504102	0.001497832950339	0.001034919456417	0.0013002436774
47.25	0.00145569541289	0.001670657813834	0.001740074786193	0.001236089751307	0.001489949598795	0.001230882460242	0.001509676834128	0.00155100553253	0.001501618556448	0.001034495769063	0.001334339473449
47.5	0.001464871757537	0.001673962820405	0.001726993807292	0.001261843037588	0.001469744766275	0.001233969555707	0.001519223267305	0.00154664403258	0.001504443924105	0.001036230977809	0.001324477997038
47.75	0.001434977115891	0.001668957904962	0.001742361276256	0.001236178950487	0.001484981021243	0.001184712723174	0.001530597636218	0.001553072644367	0.001506702545032	0.001036047571449	0.001321978811778
48	0.001426942958482	0.001673793408517	0.001730222076597	0.001236517287447	0.001494566059407	0.001175171365742	0.001550938805602	0.001550730316945	0.001503520823396	0.001032317898709	0.001330473268348
48.25	0.001432429128652	0.001700831104181	0.00173167784538	0.001230379656362	0.001490928929103	0.001196905561232	0.001558496418199	0.001544693754604	0.00152473282965	0.001039144331751	0.001340360694876
48.5	0.001426361311435	0.001690700715859	0.001725818168932	0.001251016237645	0.001475376978601	0.001230471178831	0.001556279764951	0.001531625288125	0.001512140622751	0.001031541443409	0.001323586950201
48.75	0.001440362011979	0.001705230747418	0.001729942244634	0.001226755040836	0.001479894229092	0.001229353796126	0.001563029869887	0.001558532100204	0.001514127634413	0.001032635452566	0.001363843157044
49	0.001434583050257	0.0016747131274	0.001731972520316	0.001218876939618	0.001468645826782	0.001241709419968	0.001581772190812	0.001530260608274	0.001518308249351	0.00103743407971	0.001371377969399
49.25	0.001457851052595	0.001695601339943	0.001724401344938	0.001225093060778	0.001472434191394	0.001217258773705	0.001591043563581	0.001556320894601	0.001506467328821	0.001055280631267	0.001344076499005
49.5	0.00145835833851	0.001700037141645	0.001737778170541	0.001212867752685	0.001489711334788	0.001239435852385	0.001590846388439	0.001575527873876	0.001484256019321	0.001040225557326	0.001369327873748
49.75	0.001478685959962	0.001687359959986	0.001698304369658	0.001229930496835	0.001477255037757	0.001223763002482	0.001568782392451	0.001570366971308	0.001496235261897	0.001038417953748	0.001360229690986
50	0.001477625208945	0.001680179825174	0.001710863986313	0.001244416386059	0.001473536870813	0.001303717675777	0.001558949227533	0.001556819217349	0.001504074065026	0.001046739596091	0.001370112407476
50.25	0.001461846083225	0.001658439855642	0.001676014666322	0.001245836683879	0.00148318155229	0.00131354629552	0.001569098086814	0.001546110988743	0.001503819350312	0.001043161788821	0.001365587202497
50.5	0.001473749503734	0.001640732841275	0.001667582131561	0.001234442611104	0.001468778701694	0.001236967041154	0.0015672154967	0.001556726426714	0.001480273914479	0.001051967029883	0.001352999889098
50.75	0.001484307763801	0.001639739992413	0.001645515609894	0.001250664662791	0.001462261799536	0.001296627355657	0.001571113867272	0.001514976143627	0.001481259198013	0.001068540453155	0.001329567996766
51	0.001495977189702	0.001649765776098	0.001637149012472	0.001250394059569	0.001457301705565	0.001267674651478	0.001560897739626	0.001522990975505	0.001483915727217	0.001075599262446	0.001311463475475
51.25	0.001485586620344	0.001659606104541	0.001630713461298	0.001237304326308	0.001461586663507	0.001309353493334	0.001570835986903	0.001534314134891	0.001485067296773	0.001095056469649	0.001304879647962
51.5	0.001462345940353	0.001641719117939	0.001628989099888	0.001250533302575	0.001440784098422	0.001262580973766	0.001568657384276	0.001508247500914	0.001511093965961	0.00111155066693	0.001273204173005
51.75	0.001452495401784	0.001648673787409	0.001663889464729	0.001260773393655	0.001433179240306	0.001268155213527	0.001576606836559	0.001502881386382	0.001491847358103	0.001107860554981	0.001292434015565
52	0.001465260801696	0.00165560557222	0.001639036383193	0.001219546170652	0.001435133752395	0.001193430311675	0.001570965250722	0.001503827019249	0.001486163106668	0.001108705142253	0.001295970345596
52.25	0.001465354092905	0.001661519532452	0.001660308774625	0.001248826121505	0.001422532632724	0.001178275679803	0.001557131479545	0.001519987181874	0.001461677786233	0.001130933684051	0.001285219862845
52.5	0.001459965620794	0.00165797240106	0.001657843649759	0.001249113129678	0.001412404587271	0.001215604344949	0.001565000362324	0.001532970142672	0.001496155984811	0.001156307592383	0.001292629502932
52.75	0.00143437546353	0.001654377548513	0.001662438250975	0.001230352972363	0.001414822871777	0.001186687931308	0.001585536162421	0.001561230684663	0.001504245725542	0.001149876209324	0.001280147753122
53	0.001418030865242	0.001661569557212	0.001666831231024	0.00124943876462	0.001421647318618	0.001175849213723	0.001590456122278	0.001589453834383	0.001498153792978	0.001154698031079	0.00129972633296
53.25	0.001418967762014	0.001639736378529	0.001643251721178	0.00126688133267	0.001406671435233	0.001162653214046	0.001554400309893	0.001586944111285	0.00149802263155	0.001149701231854	0.001306527127513
53.5	0.001436552779186	0.001648851604364	0.001642753480394	0.001242472230792	0.001420445024365	0.001192524162715	0.0015569771494	0.001572303669729	0.001481704646516	0.001141064881155	0.001298359466412
53.75	0.001445824591784	0.001658894878638	0.001631021684893	0.001229090922728	0.001422519824896	0.001206332214834	0.001563979952621	0.001582191150768	0.001495694513516	0.001147439752053	0.001283510334146
54	0.001438654857708	0.001639681728071	0.001624364977149	0.001249569723633	0.001389003384425	0.001221170892339	0.001570179970668	0.001588530964499	0.001494517863597	0.001147694328532	0.001262854452678
54.25	0.001433598487857	0.001625198909544	0.001612925331961	0.00123250085801	0.001403669756027	0.001161540116154	0.001576664685251	0.001583786252207	0.001489066031561	0.001141148899264	0.001281311129919
54.5	0.001428221365903	0.001648315012692	0.001633480036527	0.001250646516621	0.001420890169416	0.001176563556383	0.001567297456044	0.001560197166611	0.001483642026594	0.00110002787033	0.001261787005847
54.75	0.001460139594969	0.001649306096666	0.001645959800309	0.001258701395093	0.001424729654533	0.001169178317543	0.001540910336865	0.001546787678671	0.001474988955072	0.001103226456111	0.001280279284266
55	0.001465661135277	0.001642532349589	0.001623125337237	0.001238329464754	0.001412415519139	0.001212099283595	0.001539864891209	0.001538341844313	0.001493231723931	0.001087047660176	0.001277979973008
55.25	0.001447506266125	0.001637593225618	0.001626113318987	0.001212674616958	0.001409165668338	0.001157396817845	0.00157057646387	0.001528172019401	0.001508722300802	0.001081796138717	0.001256688642548
55.5	0.001448515241455	0.001654703736385	0.001608591250851	0.001226163961988	0.001405201929266	0.001127880370721	0.001573032739928	0.001553933366132	0.001530955884851	0.001092092326559	0.001264054592503
55.75	0.001450242473864	0.001638662914596	0.001596043581787	0.001216114388456	0.0014171863603	0.001152412367671	0.001562713264144	0.001555309357423	0.001513612522754	0.001091491528036	0.001267916207277
56	0.001454109544826	0.001660517292091	0.001599793117087	0.001204678590195	0.001443047376519	0.001132859506619	0.001564052090036	0.001555788938705	0.001501362688029	0.001090222265878	0.001247906245863
56.25	0.001443791001409	0.001677352060113	0.001635780601881	0.001207607929959	0.001430932322947	0.001183191113761	0.001563034049301	0.001562811316995	0.00149884756119	0.001078610809409	0.001224029745884
56.5	0.001459744608519	0.001679210642159	0.001608318563278	0.00116464464602	0.001422979449626	0.001194930827311	0.001559560309386	0.00158115434951	0.001507418758434	0.001093621870629	0.001270214792281
56.75	0.001428698990981	0.001662284427545	0.001583660777168	0.001177606748327	0.001422763131804	0.001163932463178	0.001585920934506	0.001600403487026	0.001510295416177	0.001094536012729	0.001232056155823
57	0.001419506509807	0.001679860537425	0.001605538009984	0.001187322681428	0.001428551640154	0.001146645339706	0.001581249151808	0.001582699153336	0.0015021435818	0.001104369345981	0.001201299492669
57.25	0.001438081224495	0.001690356358944	0.00160643247471	0.00120543930847	0.001426266674335	0.001201655183107	0.001564327023354	0.001575588031962	0.001486481386989	0.00110859016812	0.001222251970154
57.5	0.0014229062368	0.001673285867882	0.0016151873291	0.001203787276879	0.00142733200862	0.001189425809565	0.001559966265289	0.001600147403182	0.00146070730255	0.001120804786567	0.001226767362847
57.75	0.001407921512789	0.00166920736323	0.001615014244715	0.00120971999457	0.00143495258484	0.001211467248694	0.001577860694541	0.001566268946657	0.001493997087832	0.001113105732838	0.001212604519708
58	0.001391721179616	0.001653292493797	0.00161381964688	0.001206829807686	0.001432002303976	0.001218555592282	0.001567243373859	0.00157921370078	0.001492273492432	0.001116043255664	0.001237531953876
58.25	0.001404056625337	0.001644654399799	0.001572736214036	0.001215522126158	0.001408758367395	0.001220353108676	0.00155822257797	0.001599186065705	0.001500133792734	0.001110924422615	0.001249883229925
58.5	0.001381246069712	0.001613262033764	0.001568131376205	0.00122379797543	0.001407559898805	0.001235102817329	0.001574570771205	0.001591692055573	0.001489227972942	0.001114890676852	0.001220158394856
58.75	0.001402963476712	0.001614164504957	0.001578192252511	0.001205958952351	0.00140684552724	0.001263761513717	0.001565543366178	0.001563234186114	0.001491819909538	0.00109889855484	0.001241690226943
59	0.001393815160321	0.001602027912146	0.001563774909041	0.001201415822338	0.001378799119719	0.001260983567182	0.001548805335652	0.001567824126433	0.001487320344513	0.001105137418575	0.001254736751191
59.25	0.001387936454129	0.00157036125727	0.00157121743633	0.001197867528005	0.001398510138101	0.001222083652628	0.00156125419852	0.00156869424748	0.001504547255174	0.001100488501953	0.001245758031099
59.5	0.001383318878477	0.001589447036718	0.001573712572491	0.001152408326693	0.001402304541993	0.001281602002503	0.001559179300185	0.001516653759627	0.001519417408135	0.001074441555685	0.001237006879941
59.75	0.001400873557834	0.001611001283252	0.001567974333124	0.001144110166503	0.001377459251745	0.001218069360064	0.001545790403551	0.001547834738876	0.001482639712965	0.001093472712565	0.001263178943441
60	0.001411364094599	0.001598744275966	0.001548560848342	0.001131034396568	0.001365373245416	0.001204405536284	0.001565565413834	0.001511933441598	0.001499995517384	0.001084775564899	0.001275488303527
60.25	0.001406104886512	0.001607212674154	0.001562590509453	0.001130353115209	0.001394932996697	0.001223784019462	0.001574238926952	0.001494829337998	0.001501042468656	0.001094915053104	0.001276128263837
60.5	0.001426584084284	0.001612875672498	0.00157888142871	0.001138671787023	0.00140425727835	0.001207610410095	0.001573800339312	0.001500061843839	0.001492017396912	0.001081255432097	0.001285711983158
60.75	0.00141447182599	0.001623922749455	0.001590674170208	0.001134570575542	0.001386073015681	0.001221378539055	0.001563416424825	0.001507607965988	0.001500165962574	0.001097053752442	0.001291478611991
61	0.001423758767821	0.001612526165434	0.001598873326779	0.001120102842933	0.001417382777219	0.001230048323327	0.001595335300744	0.001499994856626	0.001494487587639	0.001077457488931	0.001306642644544
61.25	0.001420020402695	0.001642355665796	0.001579667970021	0.001106552439171	0.001375387374839	0.001258179380432	0.001609761294732	0.001493357747356	0.001480012432104	0.00107228627385	0.001301671553733
61.5	0.001434867690593	0.001616000038837	0.001577826416985	0.001126073636529	0.001348056622287	0.001282572501646	0.001612699141964	0.001515747031976	0.001467138327006	0.00109391043042	0.001304052996714
61.75	0.001423478835439	0.001605037310239	0.00155752012478	0.001111516886139	0.001355867843804	0.001332940534432	0.001601680968394	0.001479128172254	0.001475601369065	0.001085981972374	0.001309923566472
62	0.00142752603947	0.001612939012785	0.001573539963122	0.001140423105483	0.001372534190044	0.001355628027248	0.001598855595595	0.001497430277379	0.001467445709385	0.001089300602055	0.001301343264006
62.25	0.001429161226562	0.001617339169268	0.001573444780012	0.001101150018886	0.001386987308868	0.001316487437913	0.001594015265907	0.001494775390579	0.001465764946801	0.001087614086613	0.0013001613235
62.5	0.001428988043161	0.001629985205329	0.001571820332119	0.001096122680106	0.001376476671678	0.001316792236232	0.001588561974538	0.001474290165383	0.001477993167462	0.001090777075529	0.00129874524032
62.75	0.001439981622024	0.001615507863024	0.001555587182513	0.001101596186005	0.001375304398034	0.001303095092158	0.001596332957063	0.001457045276086	0.001460895740779	0.001102411452471	0.001304541820575
63	0.001439491897502	0.001623711422487	0.001526156194086	0.001096917402983	0.001369858414389	0.001308989035406	0.001578750703605	0.001447143443915	0.001460899874554	0.001103214737749	0.001318657624944
63.25	0.001439081344441	0.001619263041933	0.001531590109067	0.00107901564247	0.001389180316145	0.001263622675491	0.001571739575654	0.001441758140764	0.001455881608696	0.00111420472905	0.001327722988103
63.5	0.001449499893758	0.00163097723859	0.001507750537233	0.00110232383849	0.001401569730976	0.001186943620178	0.001561843813692	0.001447361348925	0.001461222186391	0.001114815008018	0.001335250070416
63.75	0.001447262060921	0.001636588003442	0.001532841240773	0.001123291408856	0.001395023303772	0.001134241378299	0.00158195325524	0.001450641629952	0.001458911602975	0.001110928868425	0.001328431234973
64	0.001449264043315	0.001631882844632	0.001550125574321	0.001107239283387	0.001385996640465	0.001130548906071	0.001573982520587	0.001436939569458	0.001461449090851	0.001123857984446	0.001347500467322
64.25	0.001467892074514	0.001632838631286	0.001542304974389	0.001130956501158	0.001357031195219	0.001167357518079	0.001585086538804	0.001422598832928	0.001447091183106	0.001134912027252	0.001343786205507
64.5	0.001465442903728	0.001604448877562	0.001527986787737	0.001124722619084	0.001357504454311	0.001195558500172	0.001608744054642	0.001438246907769	0.001447217736105	0.00114977218906	0.001336362784469
64.75	0.001442088511678	0.001626593160667	0.001535976080247	0.001098541563951	0.001348619066664	0.001123758973767	0.001610632332683	0.001442359525352	0.001447615118553	0.001147176446253	0.001350357844829
65	0.001455655344288	0.001647483824142	0.001547752674479	0.001129097707645	0.001353327415707	0.001151108194073	0.001618014618265	0.001461114755505	0.00145536399852	0.001143844513402	0.001353215187238
65.25	0.001465531133415	0.001642524439035	0.001554320042367	0.001131086965321	0.001356989015348	0.001171934452844	0.001615528034671	0.001468619869126	0.001444992402137	0.001150778060124	0.001367795361318
65.5	0.001477008445877	0.001622121481811	0.001579569465854	0.001132176334713	0.001341902726001	0.001214110092862	0.001654771397863	0.001478428209786	0.001433859331774	0.001145261742216	0.001352266909891
65.75	0.001480806703689	0.001607133382297	0.001567421729336	0.001103718955696	0.00135343904179	0.001214474092066	0.001653265124149	0.00148588703312	0.001443762074544	0.001140862675143	0.001347804104361
66	0.001477552039228	0.001612881754468	0.001538989712446	0.001112253103603	0.0013450431205	0.0012297997764	0.00165563243467	0.001485879679455	0.001449600191933	0.00112375929288	0.001321565700993
66.25	0.001460566519313	0.001631266288922	0.00153775759364	0.001114606028251	0.001343616138557	0.001216699841676	0.00165834499864	0.001515989797528	0.001470072260047	0.001084296511618	0.001365382872046
66.5	0.001473031372334	0.001659762759868	0.001550602242835	0.001122508977642	0.001339108443846	0.001180185151125	0.001634141495132	0.001516600078497	0.001453336426985	0.001091552276443	0.001357034334368
66.75	0.001501632186102	0.001677337301472	0.001537281707748	0.001138697810706	0.001353704574632	0.001227321512019	0.001640551173002	0.001499797694631	0.001451351863518	0.00107222159127	0.001339348950189
67	0.001476818583055	0.001663173859289	0.001534681407406	0.001114817535337	0.001352527078882	0.001225268447528	0.001644377667459	0.001488463386459	0.001459333142613	0.001069416046803	0.001305563840384
67.25	0.001471441806619	0.00167048161149	0.001547699950894	0.001133752834382	0.001355491769568	0.001265849160789	0.001630016123479	0.001501729154483	0.001454082439759	0.001045862228803	0.001300608645305
67.5	0.00144788722213	0.001685687437683	0.001523401724218	0.001142632539706	0.001372868121716	0.001260418143719	0.001622028792277	0.001497358031937	0.001471737136077	0.001040874876548	0.001320214294011
67.75	0.001438698202589	0.001694098709196	0.001541808175825	0.001160123729607	0.001361071764883	0.001282465725839	0.001605413233672	0.001484490072932	0.001459733194659	0.001029394840883	0.001320673443944
68	0.001443314042559	0.001701644923426	0.001546849719902	0.001166531657344	0.001355616352602	0.001273040427057	0.001614341525985	0.001484169040382	0.001460823199105	0.001037418974393	0.001338181444265
68.25	0.001446833855156	0.00168826444811	0.001561949100173	0.001154853080593	0.001370937011357	0.001286481714735	0.001607886186497	0.001435897655378	0.001466863127041	0.001053322029687	0.001287165652623
68.5	0.001406122198482	0.001669600606063	0.001551757249856	0.001176830377708	0.001383292766556	0.001228341684614	0.001623348178809	0.00142617060795	0.001463126109018	0.001033096677499	0.001336676467998
68.75	0.001401793400326	0.001658435721104	0.001565325843637	0.001186211969345	0.00136698602587	0.001223810456237	0.001607355956377	0.001464397447671	0.001460312642687	0.001036662150242	0.001343665793672
69	0.001423631291569	0.001647795519798	0.001588485646968	0.001183056550103	0.001337020495491	0.001187031273077	0.001598270229813	0.001467070712371	0.00141496489361	0.001042031369948	0.001375170980081
69.25	0.0013953319003	0.001618635524376	0.001600213893927	0.001182517535456	0.001326899606232	0.001140156647609	0.001631386924168	0.001446102132478	0.001430773135938	0.001041708252985	0.001381068420555
69.5	0.001399479242906	0.001637825349276	0.00161917163825	0.001155306156131	0.001311125028883	0.001134310100364	0.001612873673934	0.001404260515303	0.001404228121395	0.001031988855267	0.001371817792775
69.75	0.001398340376103	0.001628923826319	0.001629836312182	0.001179198775842	0.001309104700848	0.001091666197738	0.001632866007887	0.001441797358681	0.001408098916737	0.001041865943456	0.001358791637419
70	0.001386437197696	0.001622937111187	0.001631533218655	0.001168250515152	0.001313485113835	0.001059895492025	0.00162748862467	0.001430935681074	0.001393190865098	0.001038131062634	0.001365264168021
70.25	0.001377319096164	0.00160867797835	0.001631224635653	0.001171919067243	0.001311842054525	0.001041076241483	0.001631335123446	0.001470401509174	0.001389511830083	0.001036318511642	0.001388706810608
70.5	0.00138495937509	0.001640030970802	0.001622916802172	0.001166502536776	0.001293185508274	0.001104407643911	0.001633635790035	0.001455873335594	0.001391099997653	0.001039888443132	0.001384161630794
70.75	0.001380170173677	0.001633355086078	0.001633023840458	0.001162392886102	0.001309159538201	0.001139788154558	0.001634626575113	0.001439560313208	0.001405236083132	0.001051890718431	0.001405213635663
71	0.001357031665783	0.001619627783139	0.001645627983962	0.001181843621712	0.001314477452434	0.001147380754357	0.001656401395088	0.001434946027514	0.001430050585163	0.001040269718125	0.001391552548522
71.25	0.001372964405497	0.001659054055916	0.00161850623717	0.001148028555498	0.001313352101441	0.001113985468678	0.001629025972026	0.001441537453796	0.001434698128731	0.001050841351043	0.001373236762447
71.5	0.00138341981147	0.001625837517719	0.001610973471423	0.001161726103709	0.001311928323916	0.001118667205986	0.001635620221014	0.001467686913729	0.001462509734237	0.001037547339314	0.00140027105025
71.75	0.001391883535708	0.001642257992786	0.001631484532623	0.001158251529199	0.001324303352294	0.001151462616278	0.001637504183161	0.001421815996547	0.001464599733799	0.001032488649965	0.001433048175937
72	0.001394072601206	0.001645573546746	0.001640507466523	0.001150889188835	0.001320579235538	0.001181852587128	0.001632960212718	0.001434923894618	0.001447369168622	0.00102616827584	0.001411110937671
72.25	0.001377760200691	0.00164824208283	0.001643687588694	0.001132897727515	0.001318024536018	0.001178867605672	0.001653777717679	0.001416019343538	0.001413599526755	0.001024655145077	0.001403983804044
72.5	0.001401586191084	0.001612533477087	0.001643547576176	0.001129009813921	0.001319394467381	0.001122984208471	0.001632451522644	0.001408771005889	0.001424521849599	0.001010705698065	0.001356435752625
72.75	0.001386346466116	0.001629418146879	0.001628639488311	0.001131981212577	0.001309673690128	0.00105291615088	0.00162914915502	0.001419542976995	0.001410820176961	0.000994569589702	0.001373156995507
73	0.001406933792224	0.001648326502786	0.001621195979434	0.001114893555247	0.001321479771103	0.000991790580161	0.00160681800868	0.001396739406949	0.001422705688073	0.001008105410909	0.001348597267777
73.25	0.001417463604818	0.00163055417429	0.001612407436383	0.001131934557845	0.001325181892804	0.000965329206735	0.001628891308082	0.001373361662475	0.001407167678508	0.00099691304953	0.0013649180728
73.5	0.001381391630815	0.001635953036275	0.001634222220734	0.001094573811297	0.001338410617308	0.000913200994042	0.001620875881552	0.001361616652731	0.001385723175653	0.001012580356148	0.001394237153101
73.75	0.001376118660025	0.001643671544307	0.001610484998568	0.00108968088336	0.001315164460185	0.000938533616912	0.001602016393005	0.001369596927748	0.001388973652148	0.001034572843191	0.001371618918544
74	0.001383293577971	0.001649253413295	0.001611005868261	0.001106141066038	0.001289879240336	0.000868260508618	0.001610336776374	0.001371099222711	0.001395393869875	0.001026513189489	0.001386681931682
74.25	0.001411006944213	0.001642604239083	0.001607817373732	0.001114389014509	0.001274196659463	0.000850555159652	0.00159078071763	0.001383473460807	0.001423900118906	0.001043512793594	0.001388985576429
74.5	0.001384412776222	0.001673928762863	0.00164104247223	0.001126254120127	0.001266326567531	0.000879955539089	0.001594902484444	0.001384531001207	0.001420483203403	0.001072294316628	0.001414356300899
74.75	0.001381395660735	0.001673362024997	0.001650459452226	0.001136763952741	0.001257286263403	0.000904307152602	0.001592013160937	0.001351771841317	0.001405343610644	0.001062494994527	0.001355396360946
75	0.001382300561418	0.001688714458907	0.001605990182552	0.001131527443253	0.001252574181335	0.000874174063019	0.001613855387228	0.001372434228433	0.001399144203972	0.001058590348059	0.001387695764224
75.25	0.001356884519632	0.001688838898373	0.001636400565008	0.001128039149068	0.001238144204925	0.000943508424182	0.00159890628125	0.00138356541319	0.001400926720231	0.001066935966616	0.001362993530051
75.5	0.001394603443008	0.001690478058847	0.00160700682804	0.001146313614045	0.001225670482946	0.001005361930295	0.001606088724252	0.001384389802572	0.001422019816829	0.001066884006901	0.001295658166782
75.75	0.001401965086705	0.001682842238163	0.001581023062897	0.00112874800776	0.00121672913783	0.000917889176959	0.00159512687898	0.00139381387224	0.001415079522566	0.00105395123169	0.001327972709552
76	0.001376684007018	0.001664760538408	0.001566165212872	0.001135640955755	0.001230521700382	0.00093675670392	0.001587989920449	0.001403960799522	0.001424049414284	0.001071918778187	0.001327336261454
76.25	0.001389149106113	0.001683263984105	0.001548528603653	0.001132433787679	0.001215854884596	0.000891633505606	0.001586309423252	0.001391416033394	0.001414112783626	0.00104530797769	0.001326832330481
76.5	0.001379340151826	0.001662119385759	0.001545569446483	0.00112435384167	0.001204035368862	0.000888955979906	0.001563231000959	0.001409954116747	0.001414488852332	0.001035209188003	0.00130826104422
76.75	0.001400286247728	0.001639560522398	0.001541751806554	0.001079193975067	0.001194510276773	0.000853497204797	0.001572318148025	0.00141582518566	0.001429636850282	0.001059353595678	0.001313011688379
77	0.001374588368524	0.001639310458595	0.001535788917143	0.001085319186759	0.001186019274557	0.000939686075244	0.001575437243382	0.001411448715797	0.001418515897488	0.001056471274968	0.001312586243647
77.25	0.001368398892326	0.001654763453244	0.001531188462875	0.001110988717013	0.001169501302519		0.001565001273376	0.001392588514383	0.00141680377029	0.001052657429774	0.001304413137684
77.5	0.001345862192967	0.001664226894494	0.001551326286713	0.001111280691379	0.001156046868104		0.001557082673621	0.001390025416059	0.001402413081696	0.001061982704853	0.001316667150025
77.75	0.00133241491727	0.001662209016078	0.001572895241992	0.001152939514031	0.00114922253759		0.001567356009884	0.001397334607999	0.001404259073254	0.00106341337593	0.001297666164091
78	0.001348693382319	0.001696180731699	0.001565499743816	0.001122399989619	0.00114911675116		0.001574298459699	0.001388403499158	0.001406871706855	0.001076846992007	0.001295976302148
78.25	0.001324683716717	0.001700083397039	0.001581267450505	0.001156708664844	0.001151006022664		0.001570176305741	0.001356793014898	0.001395690076108	0.001088972120478	0.001293337899635
78.5	0.001340545685441	0.001709602587036	0.001559511770184	0.00112794415687	0.00114525620666		0.001597200086921	0.001352111295235	0.001396214449242	0.001072501320402	0.001312100665015
78.75	0.001333755976978	0.001688440808638	0.001557404912687	0.001158425470756	0.001150434190206		0.00159576036536	0.001365813271674	0.001417317699079	0.001055348183451	0.001321980499758
79	0.001339188269584	0.001662000482347	0.00156567414486	0.001144775750779	0.001143867215155		0.001577756418771	0.001364232333396	0.001404820664415	0.001054957304086	0.001298668864414
79.25	0.001363538440303	0.00165892937338	0.001562470203096	0.00114908014876	0.001147966326321		0.001602032345685	0.001384242232863	0.001398308817053	0.001044124267286	0.001343029487799
79.5	0.001348954948663	0.001653786829859	0.00156378947261	0.001117738493026	0.001141391387153		0.001607773397426	0.001379817112998	0.001379643949665	0.001029481357255	0.00129934650514
79.75	0.001373591499096	0.001666496825135	0.001559984604742	0.001115886223631	0.001154069731605		0.001613002524164	0.001375113572684	0.001369029640347	0.001034890244339	0.001296142901901
80	0.001364041383118	0.001632835673672	0.00157178681135	0.001111016588686	0.001163474911736		0.001609433848972	0.001374050578666	0.0013510329253	0.001013174879032	0.001293388286032
80.25	0.001368247073088	0.001612849089968	0.001585812504016	0.001110284243031	0.001160915151241		0.001610727623299	0.001374329164081	0.00135463402405	0.001006714251662	0.001278439774466
80.5	0.001377371360052	0.001607900975294	0.001602681786501	0.001148963951471	0.00117061069442		0.00161990632096	0.001382782922154	0.001345715891278	0.001000125472501	0.001301521348752
80.75	0.001378873064753	0.001642315602622	0.001588314964538	0.001124996093764	0.001193358209611		0.001610719036909	0.001395006640614	0.001302514457297	0.001021381574914	0.001328147880753
81	0.00138015794919	0.001662425511066	0.001614549359173	0.001152182668231	0.001185708522342		0.001614788975352	0.00141413864856	0.001306970509383	0.001020767118215	0.001307674066843
81.25	0.001385705376176	0.001638238672531	0.001597620885996	0.001148282353607	0.001169291373724		0.001601333502507	0.001409060603353	0.0013134571186	0.001013845955053	0.001316913938273
81.5	0.001391475951228	0.001641248221072	0.001582321933205	0.001169268124104	0.00116583328584		0.001606567251014	0.001423797160692	0.001318577903891	0.001046117927612	0.001379558825621
81.75	0.001379168090661	0.001604215327865	0.001571771199527	0.001140300545456	0.001170224249266		0.001610044644074	0.001422423732251	0.001311031964294	0.001050647228855	0.001370678088181
82	0.001382692241282	0.001637856129607	0.001575691296584	0.001130166409168	0.001154375572476		0.001619739943103	0.001435542465918	0.001315850454686	0.001058800043464	0.001353034295627
82.25	0.001375798606502	0.001623772477524	0.001569669001693	0.001149883794317	0.001152006127561		0.001634474138676	0.001470089654367	0.001335674501891	0.001060993801763	0.001352722353737
82.5	0.001382679948608	0.001633130292115	0.001541413990434	0.001126726251199	0.001147244223771		0.001621619645182	0.001437212486774	0.001336527735944	0.001086360551564	0.001333653882654
82.75	0.001358127944876	0.001603506588176	0.001546848463808	0.001148067838612	0.001120797664044		0.001639443284842	0.001433286078498	0.001333933603455	0.001070487695174	0.001345388564713
83	0.001362515844618	0.001578013144984	0.001539384838136	0.001125387036566	0.001117931752223		0.001624918845757	0.001473031802342	0.001345004329553	0.001078495066692	0.001332691958899
83.25	0.001354830157877	0.001578711061935	0.001541555864527	0.001121797118985	0.001117757750249		0.001644493152027	0.001465600688345	0.001342674273593	0.001110082296522	0.0013156519712
83.5	0.001371819195213	0.001624909143024	0.001556092460874	0.001163860108898	0.001120428939692		0.001639961582949	0.001498077707019	0.001346654959897	0.001087253740283	0.001304478345114
83.75	0.001356713007477	0.001636536894585	0.001544400495512	0.001175100265585	0.001136294900931		0.001628198180596	0.00148857959995	0.001328023755296	0.001068567504823	0.001312660093191
84	0.001369616429136	0.001587551053294	0.001553645752414	0.00122781139476	0.001128637520517		0.001636170388333	0.001499629452025	0.00131932364315	0.00107694856683	0.001347568021109
84.25	0.001378789972202	0.001585565334323	0.001560519005918	0.001157062762147	0.001131087099166		0.001626143748885	0.001489427256811	0.00129840423462	0.001075261706532	0.001360645976026
84.5	0.001359452877821	0.001548345022714	0.001564545746494	0.001142536257708	0.001145280599232		0.001627474795498	0.001515769579546	0.00128384853823	0.001102613553235	0.001330140994945
84.75	0.001378797671042	0.001570926406802	0.001577339214719	0.001172711400995	0.001151813417249		0.001630098638045	0.001491256018125	0.001307281846149	0.001120325951942	0.001263776198882
85	0.001381452973767	0.001560608627036	0.001589013815708	0.001190843242132	0.001145101510206		0.001633038809419	0.001452187468511	0.001302410558412	0.001156535300612	0.001318908460542
85.25	0.00139175272851	0.001559438727314	0.001571745819101	0.001188919813964	0.001143234253031		0.001609657193612	0.001457589215924	0.001296321472407	0.001150467870533	0.001302582643999
85.5	0.00136278403638	0.001501351110568	0.001558683164127	0.001189339614533	0.001174523219421		0.001613623873362	0.001448920330294	0.001302891594239	0.001150714802614	0.001311072858632
85.75	0.001378018596562	0.001496445144536	0.001576191231436	0.001178540601554	0.001150976034395		0.001636881376388	0.001485606226081	0.001324021911265	0.001150682576586	0.001260935407567
86	0.001389491967	0.001511226252159	0.001577075884269	0.001162205090458	0.001157330678589		0.001632451805155	0.001471453355827	0.001347380505456	0.00115078499477	0.001220931523183
86.25	0.001374367221568	0.00151967117871	0.001549690486088	0.001211357090765	0.00114601286783		0.001624311027731	0.001465524984282	0.001345326509297	0.001202222914397	0.001226473855559
86.5	0.00137412853422	0.001516740462414	0.001583685066431	0.001262234205032	0.001145970870598		0.001624893804529	0.001488164302921	0.00137009976914	0.0011755535963	0.001224833250487
86.75	0.00136969940113	0.001503305287799	0.001597183046556	0.001229604134351	0.001136774425304		0.001615429739941	0.001500626758781	0.001355295173042	0.001175401964621	0.001214854810035
87	0.001364804853737	0.00151850251436	0.001567503000466	0.001282014309272	0.001148851662238		0.001623953829665	0.001500295262904	0.001358532397412	0.001137917625096	0.001207499205593
87.25	0.00136098519472	0.001500654648001	0.001610771930375	0.001261441838712	0.001158517281407		0.001636781738741	0.001501073695071	0.001370556747368	0.00113590392182	0.001201129674368
87.5	0.001370921586574	0.001469300423411	0.001610623259799	0.001238157055041	0.001129627004079		0.001636422324273	0.001475896197803	0.001376682897205	0.00116985922694	0.001163301977267
87.75	0.001377468029259	0.001475352729972	0.001614607839071	0.001251759417403	0.001141485043069		0.001618200297811	0.001486299865511	0.001388100009908	0.001189491329463	0.001186456789385
88	0.001360587418139	0.001471012104558	0.001618401323391	0.001254103500424	0.001127763867006		0.001622601456384	0.001490312965723	0.001358625993335	0.001173393200136	0.001188043699969
88.25	0.001364876797494	0.00144992709799	0.001624556268787	0.001226759560913	0.001149087661994		0.001618764625623	0.001519340569874	0.001359272199463	0.001153574328152	0.001218922036291
88.5	0.001391979272295	0.00143017146843	0.001611174667822	0.001198917145104	0.001131500499993		0.001619878200899	0.001504099467874	0.001369068036599	0.00114641192151	0.00121801326857
88.75	0.001374624385303	0.001414157896168	0.001571090765073	0.001221961683845	0.001136713080457		0.001630609799232	0.00149399965921	0.001374589052015	0.001131338824887	0.001263865849668
89	0.001387184852755	0.001385506408564	0.001615271659325	0.001144767128655	0.00113564821541		0.001612119312764	0.001503064819289	0.001389151922248	0.001139040578507	0.001249121413073
89.25	0.001387910304049	0.001407482451697	0.001577046269411	0.00121272804729	0.001137766736954		0.001604482669517	0.001505380284099	0.001374909518822	0.001111196549109	0.001248110391876
89.5	0.001404119571867	0.001415216131028	0.001554953927568	0.001237156240556	0.00116883278713		0.001604302484185	0.001531004758198	0.001369050335417	0.001068447615627	0.001302503482524
89.75	0.001399965186487	0.001406025119014	0.001549928098457	0.001233120079835	0.001145072010336		0.001617847756274	0.001487931055619	0.001363533219841	0.001063757935972	0.001291328509175
90	0.001400203982379	0.001387470778648	0.001559850278818	0.00119782342033	0.001168845379006		0.001602895658479	0.001472046466935	0.001357015586789	0.001076036844986	0.001276656298916
90.25	0.001409965586858	0.00138338063643	0.001554953251133	0.001228497267319	0.001168717587369		0.001596720147364	0.001438897583083	0.001375858246646	0.001048314220522	0.001244963086844
90.5	0.001377839497565	0.001424073025757	0.001550228331824	0.001256367053965	0.001184449098532		0.001598705151528	0.00143473570658	0.001359262831256	0.001078566538177	0.001237744837413
90.75	0.001390766982857	0.001409724167792	0.001577625939558	0.001220228384992	0.00120017848119		0.001619561219895	0.00145070163594	0.001362113835568	0.001077866859124	0.00122038702453
91	0.001371138995328	0.001415842041275	0.001535103651083	0.0012083068641	0.001205050330573		0.001624877047059	0.001466938884259	0.001329331179603	0.001076595691099	0.001229818365288
91.25	0.001376140209366	0.001392428444291	0.001566371202941	0.001161910404529	0.001221380338387		0.001615980591588	0.001463719338809	0.001347816900895	0.001082995391341	0.001226560612537
91.5	0.001372992675397	0.001391193097602	0.001577178577884	0.001152684296995	0.001234513163984		0.00161799562173	0.001453429501659	0.00135187129098	0.00110827197026	0.001222605251929
91.75	0.001355247124558	0.0014050915599	0.001558180932304	0.001191461526139	0.001266455544199		0.001608586213577	0.00143837702345	0.00133316384258	0.00110175544232	0.001239901006304
92	0.001366050411007	0.001399903600241	0.001545180362633	0.001192164047161	0.001259091484603		0.001594184773674	0.001491006194254	0.001352954161153	0.001098924185544	0.0013131572198
92.25	0.001385114837371	0.001437127969292	0.001573619064013	0.001189202045428	0.001288111959461		0.001616532073209	0.001497168092429	0.001347633099991	0.001103606802528	0.001291832979178
92.5	0.001372582577443	0.001423620367902	0.001542549892103	0.001128006445751	0.001291378761105		0.001631670266634	0.001466819689657	0.001352637215872	0.001060804592193	0.00132777037129
92.75	0.001381960014146	0.001430375211839	0.001525978554258	0.001165860020688	0.001310227259638		0.001621326415674	0.001476006622339	0.001330148420516	0.001089085520022	0.001327838323287
93	0.001406661065275	0.001401262352256	0.001579408991091	0.001234206342565	0.001333170857668		0.001611310284984	0.001419371340067	0.001341151855999	0.001064385096568	0.001332606116493
93.25	0.001398147260573	0.001400356281122	0.001530219348001	0.001250966336355	0.00135586179863		0.001623460289646	0.001439876826378	0.001325422873012	0.001105561266376	0.001379437189627
93.5	0.00138429046884	0.001378036886459	0.001551289831819	0.001262929997594	0.001349388351018		0.001620804875335	0.001432040148041	0.001306294962059	0.001093364588982	0.00135947927824
93.75	0.001390537738325	0.001349912855472	0.001575599570716	0.001209680288615	0.001347259976564		0.001637329088033	0.00146839824624	0.00133211544119	0.001110004067055	0.001351963062438
94	0.001388638114104	0.00136946766974	0.001566353061006	0.001261444121242	0.001384864911904		0.001648673812843	0.001424306775746	0.001302605876914	0.001114308587749	0.001252355917072
94.25	0.001361932155797	0.0013785782626	0.001545381931307	0.001271300569212	0.001390430866959		0.00166520729047	0.001431389433244	0.001296747640857	0.001106101504957	0.001285601898342
94.5	0.00137612052067	0.001375223755092	0.001570097244733	0.001292535427385	0.001395485482055		0.001621617311363	0.001464566264317	0.001284802826566	0.001134324472586	0.001296090567635
94.75	0.001397680983301	0.001378941273241	0.00156539642859	0.001314953050364	0.001381548819882		0.001594562498274	0.001459946887295	0.001286204860025	0.001139907111701	0.001292166327103
95	0.001365640728698	0.001396614208127	0.001555928205757	0.001288824935833	0.001397929248813		0.001629519455806	0.001497621665375	0.001282057105481	0.001165928181877	0.001272813412625
95.25	0.001366477659658	0.001408592125081	0.001599191843094	0.001301130356998	0.001386395577477		0.001618106398363	0.001488437880333	0.001294989168455	0.001175744847898	0.001150343271225
95.5	0.001384962924984	0.001444335316887	0.001591863426723	0.001270937765168	0.001364411779796		0.00159617857799	0.00146843604961	0.001287933486615	0.001146268563291	0.00116907567108
95.75	0.001378843003957	0.001455042814635	0.001568119744808	0.001303025367328	0.001371433017817		0.001588187605492	0.001489114572475	0.001268905246231	0.001143328804777	0.001165005746312
96	0.001369209536399	0.001447750564886	0.001556634326747	0.001272484728261	0.001392150889503		0.00158562799253	0.001494659206089	0.001270999884139	0.001150294539086	0.001292031924637
96.25	0.001386814203464	0.001421077096753	0.001564646351378	0.001266312568152	0.001372990140938		0.001559076007006	0.001488468939229	0.001266457257358	0.001185650425392	0.001249787451114
96.5	0.001382189656232	0.001446440849628	0.001560596094807	0.001299222453107	0.001395095804366		0.001597736053704	0.001505382073964	0.001258918310319	0.001169265817792	0.001255959172482
96.75	0.001376495420576	0.001448043049767	0.001555372872237	0.001301078440484	0.001399857995175		0.001600192685479	0.001485792422625	0.001240915561549	0.001149418309343	0.001217386492544
97	0.00139546989126	0.00149973750833	0.001529248897331	0.001296889107773	0.001391912328173		0.001603658246138	0.00145411442595	0.001262798154155	0.001137124154022	0.001172783727145
97.25	0.001384204147427	0.00149970233181	0.001535528008968	0.001247811131307	0.001407887587694		0.00160538876	0.001480454161898	0.001244274046066	0.001092684122381	0.00126085738302
97.5	0.001359602891942	0.001497690932717	0.001524298958577	0.00123847877736	0.001410599995866		0.001616523924554	0.001501067295622	0.001236480051298	0.001128221328306	0.001206975485912
97.75	0.00137228779847	0.001497600923111	0.001519162999617	0.001231054958723	0.001423850891556		0.001593912676847	0.001488588049147	0.001262699410149	0.001137658772441	0.001245450348404
98	0.001374333985597	0.001510965690738	0.001544649744701	0.001231537699694	0.001407893308304		0.001594934298229	0.001488596081426	0.001292558589461	0.001113142544432	0.001222803635362
98.25	0.00135604990639	0.001508106070127	0.001524263503589	0.001251232768396	0.001403353927626		0.001585154874332	0.001490052890166	0.001272560241072	0.001087346707072	0.001214520264496
98.5	0.001353923786159	0.001478997149541	0.001494232152382	0.001230691070263	0.001400196418913		0.001580704883017	0.001457686688257	0.001288346860776	0.001089904496592
98.75	0.001336080829567	0.0014918627799	0.001499989726098	0.001247520387922	0.001437649568436		0.001562224875057	0.001511267810165	0.001314585779423	0.001078219748826
99	0.001325360089699	0.001476961285427	0.001481712108964	0.00123323159912	0.001424190296372		0.001545805475901	0.001541873732402	0.001311111914489	0.001076668193552
99.25	0.00132624582402	0.001459883837876	0.001478239746006	0.001273748709491	0.001427616570524		0.001559705933043	0.001483318619221	0.001316593556194	0.001118319498267
99.5	0.001343767677934	0.001446567510944	0.001483250058176	0.001295937147048	0.001467350089996		0.001555500492054	0.001458303450066	0.001356454645675	0.001110791667756
99.75	0.001336208987045	0.001466652578391	0.00149305113082	0.001273752538439	0.001435875562354		0.001564130935626	0.001445047071166	0.001372883775931	0.001065887213749
100	0.001317364789922	0.001438726079203	0.001432371598117	0.001246751823317	0.001452007006627		0.001548990760254	0.001443108296839	0.001362244272939	0.001094630108089
100.25	0.001332824240386	0.001447198648225	0.001442091378601	0.001197268386128	0.001466990844339		0.001554248712863	0.001461654489096	0.001402545268719	0.001093547400816
100.5	0.00137015058344	0.001445892632144	0.001441735339136	0.00117614790641	0.001444799658195		0.001552712947717	0.001443174358387	0.001404694454182	0.001083618072865
100.75	0.001349901210367	0.001443247402234	0.001444084017313	0.001118605033723	0.001439739450559		0.00157298856756	0.001417119430224	0.001383886326829	0.001074384818965
101	0.001357853717774	0.001448334734776	0.001477616555568	0.001123082194388	0.001502221005233		0.001578737343326	0.001380582259256	0.001368047485946	0.001078680346535
101.25	0.001377798947901	0.001477552263203	0.001438726982832	0.001106812188408	0.001486134518155		0.001560475797904	0.001398306943287	0.001352664584736	0.001064013212821
101.5	0.001390846843218	0.001467515350243	0.001424645775836	0.001065309815444	0.001482989970051		0.001549829287222	0.001436184817274	0.001357433735801	0.001076526710608
101.75	0.001368602572552	0.001464860274246	0.00144068255091	0.001095322530735	0.001500405672426		0.001540009001405	0.001412032992151	0.00131578270421	0.001071400015991
102	0.001382346755554	0.001532113024414	0.001439870249894	0.001139014207964	0.001450930997784		0.0015728976645	0.001384446460114	0.001330986718645	0.001076690679853
102.25	0.00137401842564	0.001551659418039	0.00141826869039	0.001117909509218	0.001455618372615		0.001597905737246	0.001370309257908	0.001296307416758	0.001118064362622
102.5	0.001381746668414	0.001549273382672	0.001433227719824	0.001111317841931	0.001452718461186		0.001569962619553	0.001422237985458	0.001294212345523	0.00112182508373
102.75	0.001399375893318	0.001557503247508	0.001438375954206	0.001107811843976	0.001432883992043		0.001570656068378	0.001385154693366	0.001332810454745	0.001152257580024
103	0.001384939029427	0.001561294229886	0.001413279316541	0.001132658140409	0.001366573297477		0.001582525805132	0.00138918040135	0.00133706787154	0.001165782851619
103.25	0.001361007511942	0.001577580412553	0.001460060589298	0.001121888035574	0.001360623515272		0.001579667377841	0.001388646257072	0.001361445685978	0.001158729132701
103.5	0.001357222766653	0.001614558480354	0.001422286976751	0.00111673462697	0.001331940665889		0.001593053571907	0.001394627914701	0.001336648799587	0.001122725512969
103.75	0.001398215475693	0.001615926783946	0.001393593850658	0.001085932795685	0.001339558781552		0.001608850220841	0.001391051853335	0.001365084593054	0.001160044643402
104	0.001401170311867	0.001560528315138	0.001438285386799	0.001045527007722	0.001362023343111		0.001587642765723	0.0014173862467	0.001347243900435	0.001142454751159
104.25	0.001397722793812	0.001568787379977	0.001451168190393	0.001051639672846	0.001377313907984		0.001557097518024	0.001404426451226	0.001374604525727	0.001087220934216
104.5	0.001383983116739	0.001600432495867	0.00145260265471	0.001082630320971	0.001402844230415		0.001582315984252	0.001384390814244	0.001350050886533	0.001106427291206
104.75	0.001373650938419	0.001643708762588	0.001449593277144	0.001029568579248	0.001392586609936		0.001581420197276	0.001448015177211	0.001345810729187	0.001088106316318
105	0.001387756479102	0.00163008384474	0.001469143439342	0.001012508701247	0.001386110048357		0.001553368055356	0.001448340713146	0.001350956368025	0.00109955559628
105.25	0.001384269317286	0.00161336022267	0.00143344756714	0.001010255949138	0.001391459836551		0.001545124817887	0.001452640137314	0.001340025030656	0.001111128218551
105.5	0.001382511513356	0.001604257478302	0.001447131463854	0.001048951048951	0.001407065236852		0.001544975067841	0.001405408738197	0.001331181985141	0.001144564741709
105.75	0.001357499098803	0.001597659009115	0.001455429490092	0.00100760476438	0.001402601688622		0.001567474814661	0.00142316112841	0.001299941672923	0.001122733922529
106	0.001343502567315	0.001600956520858	0.001389673797237	0.000992447843416	0.001391871385976		0.001548622333263	0.001401863180347	0.001329853644755	0.001108744261124
106.25	0.001325826830687	0.001606612389068	0.001398451697571	0.001008690666426	0.001345116669594		0.001577702691434	0.001368373490656	0.001299502287755	0.001128097925316
106.5	0.001298851238238	0.001618834371091	0.001407031887269	0.000983346887574	0.001325822495004		0.001556499597918	0.001336175474536	0.001324533854884	0.001126405981567
106.75	0.00131760855785	0.001575662599484	0.001367147125702	0.001054262575276	0.001359908760115		0.00155793524554	0.001327474646347	0.001292848218461	0.001092406681159
107	0.001326733387054	0.001610576923077	0.001350732276362	0.000993266083167	0.001358168837911		0.001563028866061	0.001314207212876	0.001294180260407	0.001085452451383
107.25	0.001337620248795	0.001601708489055	0.001365494083255	0.000998255735945	0.001355019540575		0.001573632979981	0.001320369927688	0.001311977418794	0.001083420593368
107.5	0.001332098306282	0.001609635707661	0.001337565773603	0.000967646025353	0.001347125759989		0.00155233153282	0.001340133826213	0.001328525615176	0.001058475851226
107.75	0.001336697570708	0.001604591279757	0.001364826873633	0.00101394446201	0.001314992490582		0.00156038829565	0.001364230879657	0.001350550150576	0.001093476541645
108	0.00135267338412	0.001648556861315	0.001407316595455	0.000995878931934	0.0013293755577		0.001563475581616	0.001376752444112	0.001313065890827	0.001124043551631
108.25	0.001390022986119	0.0016186265493	0.001392079747673	0.000966103106521	0.001364734522251		0.001541869150449	0.00140035168994	0.001342706648172	0.001123852002739
108.5	0.00137219769102	0.001633319722336	0.001353886906295	0.000979437411151	0.00134518465929		0.001553971716179	0.001416037474016	0.001336337871252	0.001116474664613
108.75	0.001374623340181	0.001627305421633	0.001410740935989	0.000959297568463	0.001303654491338		0.001555058218401	0.001386031525126	0.001357091844234	0.001164789230041
109	0.001361530132156	0.001598889775238	0.001388677284886	0.000977283832771	0.001334825526082		0.001573095262424	0.001421632283736	0.001346527818074	0.00115714164864
109.25	0.001354413069849	0.001577811997234	0.001391437617214	0.000919485088351	0.001344895224408		0.00158605102602	0.001428587690241	0.001356710498852	0.001191560944838
109.5	0.001355061911696	0.001592332097331	0.001451349245553	0.000958354614162	0.001333773002663		0.001581156356967	0.001425895325196	0.001363041255911	0.001222535193962
109.75	0.001381706961494	0.001608771896936	0.001390061574579	0.000940294202481	0.001307793099145		0.001536431077668	0.001402950783951	0.001330763720504	0.001206033880275
110	0.001361617849572	0.001587513588542	0.001400009888546	0.000955513603039	0.001311437299905		0.001577852372461	0.001397677704737	0.001366251630784	0.001172602773812
110.25	0.001353847033146	0.001590531972545	0.001426893392932	0.000964477032664	0.001304336728182		0.001579280680689	0.001417301881444	0.001367533223368	0.001210339489281
110.5	0.001402636527658	0.001554489609245	0.001431316678815	0.000944777190046	0.00130869820595		0.001559080407409	0.001443289382427	0.001340997908285	0.001204209387803
110.75	0.001360706470213	0.001553825405625	0.001423132172399	0.000959760294014	0.001288676534395		0.00153998869847	0.001422187289031	0.001369894220474	0.001183861598687
111	0.001348363408997	0.00154703835044	0.001427972118239	0.000963147849068	0.001262431149048		0.001512879511035	0.001425469428563	0.001359033075391	0.001175475338781
111.25	0.001377030463067	0.001580561221821	0.0013889906216	0.001008855509472	0.001261519946794		0.001497946018563	0.001400080284324	0.001366026179364	0.001148266308721
111.5	0.001385940891235	0.001605115553684	0.001381060292598	0.000977945839581	0.001206013064256		0.001523354674023	0.001396585035748	0.001394882256883	0.001127204914997
111.75	0.001347387684757	0.001603932388579	0.001434926896292	0.000910405398168	0.001231339595982		0.001536553854645	0.001401027420108	0.001400804651845	0.001125111789953
112	0.001391668226295	0.00159877917287	0.001469013350079	0.000962337344068	0.001220249694266		0.001506595390356	0.001401065908966	0.001388888888889	0.001136089342323
112.25	0.001377074473774	0.001625612025978	0.001443403249362	0.000944235950731	0.001199391369797		0.001498501946975	0.001397714579616	0.001374303043234	0.001098794557735
112.5	0.001363009158507	0.00164154363152	0.001464002009754	0.000932852772814	0.00121454616913		0.001510294273647	0.001377034366928	0.00140278435278	0.001110281466091
112.75	0.001416048550236	0.001633997460375	0.001429908026903	0.000873117150341	0.001223194410773		0.00151888932906	0.001394137935103	0.001389899636131	0.001135966730538
113	0.001434654501439	0.001661584677965	0.001453968673584	0.000863856254319	0.001217616147206		0.001540140707111	0.001399864351173	0.00141221232038	0.001124874191702
113.25	0.001401484222448	0.001673398916398	0.001514385125918	0.000874699322108	0.001261098086347		0.001548674570039	0.001417024881057	0.001384529880999	0.001122509122456
113.5	0.001400884693072	0.00162140577652	0.001495380899794	0.000868716075686	0.001317394765933		0.001530231627213	0.001430598085506	0.0013316591217	0.001126629112363
113.75	0.001426275321817	0.001606040514705	0.001472669364963	0.000973559164673	0.001294097461533		0.001509732792841	0.001401589402382	0.00135380490871	0.001096520642756
114	0.001403572290611	0.001615696068902	0.001401548564148	0.000920090168837	0.001293450944839		0.001520156558652	0.001416247710198	0.001314881333219	0.001120013494138
114.25	0.001411984489893	0.001586116812838	0.001419951487775	0.000912708798915	0.001331314373098		0.001523599615032	0.00142982372287	0.001325726869866	0.001110262286733
114.5	0.001401134907207	0.001583797351119	0.001433187853392	0.000967761861946	0.001317218448359		0.001536119722551	0.00143093823972	0.001315800643469	0.001094376273922
114.75	0.001391888417146	0.001596463615612	0.001434051055002	0.000969645868465	0.001321809862735		0.001528357762768	0.001420057009588	0.001319542717848	0.00112694113025
115	0.001387280724525	0.001582654494723	0.001417901718142	0.000964056519612	0.001303598429459		0.001497961420923	0.001367405567473	0.001297941981822	0.001155403506459
115.25	0.001399509084119	0.00156632482942	0.001366021480507	0.00098722501363	0.001252110386554		0.001486764400672	0.001370541785711	0.001311013373715	0.001146628632156
115.5	0.001387726065053	0.001592098208357	0.001355163245616	0.00106339653378	0.001219554578227		0.001498109596051	0.001409303956892	0.001298654137796	0.001150590073258
115.75	0.00137662929409	0.001614139531188	0.001350732772529	0.000988531490134	0.001244212502585		0.001512169682758	0.001434624853106	0.001286058672739	0.001188703075415
116	0.001367188448593	0.001598213211004	0.001340114081506	0.001044493855686	0.001215951746928		0.001505029665807	0.001405767105482	0.001308770505088	0.001173208191126
116.25	0.001357466063348	0.001586330862329	0.001315968245958	0.001092940414508	0.00116020183623		0.001464324131889	0.001391011623014	0.00127425994903	0.001189481129043
116.5	0.001381402232902	0.001589480034934	0.001301184866826	0.001033920876103	0.001148478594		0.001447077616156	0.001420024318191	0.001295304915129	0.001237446197991
116.75	0.001365191877169	0.001579055572736	0.001332938388626	0.001007859611085	0.001113029105378		0.001472083133042	0.001401696627748	0.00130439770892	0.001163976547494
117	0.00137166504013	0.001582140477328	0.001349226023807	0.000990099009901	0.001096975336734		0.001453124119723	0.001436455229365	0.001329657568854	0.001134325112798
117.25	0.001392767878542	0.001568046348001	0.001342442174097	0.001061466965186	0.001127712582497		0.001440693093354	0.001439258580066	0.001318276478207	0.001138075558004
117.5	0.001388769824261	0.001541419667025	0.001442057223831	0.000999523163262	0.001149131767109		0.001444567300677	0.001402840865521	0.001369980766545	0.001140817340424
117.75	0.001377259989124	0.001538981269472	0.001437332715126	0.00100879632685	0.00112487980115		0.001439853654219	0.001392113473119	0.001360402030332	0.001164997952879
118	0.001373995050663	0.001546113093307	0.001481695945773		0.001122609807595		0.001447426621592	0.00144433610658	0.001374508132809	0.001209422190071
118.25	0.0013823894212	0.001590258530601	0.001482219806753		0.001127778010615		0.001453687133234	0.001444246588511	0.00138805542737	0.001177438898923
118.5	0.001349392091421	0.001604568343609	0.001455875280018		0.00112938712186		0.001466617049771	0.00143109902423	0.001378115669964	0.001136823445538
118.75	0.001350355697381	0.001623469676434	0.001474617384779		0.00117456995907		0.001429439052555	0.001471634646484	0.001386898603327	0.001192582603883
119	0.001348244408347	0.00159150501585	0.001452289439969		0.00119670351362		0.001459010820746	0.001514961696757	0.001372832369942	0.001213405769981
119.25	0.001321536144578	0.001624373489474	0.001456105051361		0.001125509008287		0.001451904895195	0.001523000100289	0.001374648432268	0.001196590710322
119.5	0.001332027769692	0.001662247873495	0.001418653520477		0.001080515708537		0.001434139809415	0.001515240362626	0.001336671277809	0.001206296789086
119.75	0.00133598592475	0.001636636293742	0.001378979021726		0.001133626186765		0.001417488454328	0.001537300763935	0.001383765565022	0.001208007595499
120	0.001337306416665	0.001671584405439	0.001407060315986		0.001163775341548		0.001396742229025	0.00148788369867	0.001360247700355	0.001156639067521
120.25	0.001323083558499	0.00164109360012	0.001388882646159		0.001159728318625		0.001410638807578	0.001477646140631	0.001389939253808	0.001199247595344
120.5	0.001359728156031	0.001614908275534	0.001389404321183		0.001189479919886		0.001368644782844	0.00146977286632	0.001395632446845	0.001163811669593
120.75	0.001365772119903	0.001602374002649	0.001364013758747		0.001188969798257		0.00138332065811	0.001475135320842	0.001354856265354	0.001118815725206
121	0.001370534904573	0.001616977286248	0.001329304024249		0.001236613418222		0.001358714212907	0.001434505409583	0.001349806323824	0.001136143675888
121.25	0.00136230013623	0.001611030081685	0.001354894090899		0.001204325821331		0.001373668531032	0.001424242203669	0.001349916374313	0.001140517743988
121.5	0.001348365924189	0.001600733555255	0.001307440696552		0.001243457105645		0.001374653938863	0.001418280712357	0.001351578030012	0.001132210306988
121.75	0.001382249092859	0.001680807573059	0.001308565414047		0.001227516160646		0.001376097550503	0.001418540495779	0.001318788573598	0.001057275622618
122	0.001391829701904	0.001630439058161	0.001290997571581		0.001180990537126		0.001368036359943	0.001430935797531	0.001319745846882	0.001041671245039
122.25	0.001380237276745	0.00163938948505	0.001296683016852		0.001200160690971		0.001365252316034	0.001422316492677	0.001289657957736	0.001008413813937
122.5	0.001372379119083	0.001642451042325	0.001322159691332		0.001174856054813		0.001347571688953	0.001408773793317	0.001291711517761	0.00104096091461
122.75	0.00138341954738	0.001626254602934	0.001288262387712		0.001196447471354		0.001339590631679	0.001439924541933	0.001305183245765	0.001064152549664
123	0.001368882397821	0.001659443907214	0.001302751370655		0.001122212568781		0.00134093008863	0.001421932616053	0.00132523358965	0.001058973890816
123.25	0.001365358307903	0.001650138611643	0.001311188811189		0.00119556382895		0.001308795193112	0.001420418387036	0.001317442262994	0.000996592297306
123.5	0.001380244001756	0.001657224109393	0.001318530223586		0.001192618543089		0.001303359445582	0.001404606183862	0.001322874995275	0.00098799174519
123.75	0.00132483805318	0.001591477607081	0.001314801873851		0.001141404305961		0.001284853497164	0.001374887803967	0.001321646771878	0.001048684967611
124	0.0013269383208	0.001637143844949	0.001274617353602		0.001199086933803		0.001256471516158	0.001378488231649	0.001344050759106	0.001016212789364
124.25	0.001340081375565	0.001615892197491	0.001292098684696		0.001163408563358		0.001260731849629	0.001429206377933	0.001349541400185	0.00103500276313
124.5	0.001321704863575	0.001600859278708	0.001289298291413		0.001149582280498		0.001280159516769	0.001425759257309	0.001296619747252	0.001040621924633
124.75	0.001313197636244	0.001624902195377	0.001330353055234		0.00108319141788		0.001275782171744	0.001359500054819	0.001290461786148	0.001017708121311
125	0.001320822589636	0.001613451263974	0.001341052562719		0.001115511512197		0.001279742610867	0.001393699144586	0.0012740455136	0.000984959150366
125.25	0.001305448799774	0.001604930750599	0.001292039600462		0.0010872960569		0.001291771222694	0.001406957531875	0.001260295408169	0.000969505934045
125.5	0.001301046662912	0.001572260410398	0.001298584990149		0.00108793975992		0.001298438667578	0.001439218709843	0.001248474087227	0.000924395909668
125.75	0.001327543960093	0.001621060960874	0.001367647476095		0.001100691507885		0.001329599458163	0.001426525284728	0.001258186832127	0.000912049615499
126	0.001325594175216	0.001599778923938	0.001402895484286		0.001012267415745		0.00135336499203	0.001388107187537	0.001225410316912	0.001024136936244
126.25	0.001323241337891	0.001644110057381	0.001358465924661		0.000998216091243		0.00134471146389	0.001392241125567	0.001265512379251	0.000995977597721
126.5	0.001297653948626	0.001643351119848	0.001332338520571		0.001018691343095		0.001326473189163	0.00141616146022	0.001285015572273	0.000995063140842
126.75	0.001297243886085	0.001633413458885	0.001359954748408		0.001014028513676		0.001321689194765	0.001440797021354	0.00125972796086	0.000993429924797
127	0.001255674957141	0.001609991706103	0.001351591024457		0.000976293933227		0.001323132861063	0.001436447046514	0.001282208520554	0.000982765646348
127.25	0.001267862593794	0.001638563229394	0.001355097778386		0.000996100373008		0.001303169307756	0.001417876241406	0.001287044573448	0.001006822420497
127.5	0.001226221486078	0.001651297016716	0.001338688085676		0.001012366899244		0.001290721521431	0.00141090751918	0.00130425968058	0.001046000009596
127.75	0.001237735201847	0.001597705399258	0.001295785489768		0.001039242708357		0.001267923580649	0.001451469417695	0.001274861494436	0.001000298165799
128	0.001245297852865	0.001605644683183	0.001282710751981		0.001052163950525		0.001270170865594	0.001437968680033	0.001305444565067	0.000897947754889
128.25	0.001253246556813	0.001585599870269	0.001287477139028		0.001025094639643		0.001247425088068	0.001457313134591	0.001275107224926	0.000947167483497
128.5	0.001258629569404	0.001645469196048	0.001312046055494		0.001026522675302		0.001263421191444	0.001437371663244	0.001283743880555	0.000964697932021
128.75	0.001248326965752	0.001668740294062	0.001296321433419		0.001018338727077		0.001246297804731	0.001419981304119	0.001322823977443	0.000954755473766
129	0.001287151542393	0.001689959678155	0.001272544676636		0.001068547309932		0.001232836692959	0.001382007822686	0.001302879202188	0.000945075606048
129.25	0.00132638046161	0.001680768482156	0.001283500048829		0.001053567011443		0.001252063311433	0.001415263169992	0.001312357145658	0.000986437745661
129.5	0.0013643769566	0.001721233681027	0.001331407042293		0.001002482784466		0.001305879312107	0.001412948164326	0.001305322893836	0.000998330995362
129.75	0.001367321749285	0.001713815850256	0.001367506603617		0.001018969983239		0.001301458273328	0.001403029343642	0.001328033581604	0.001036124479995
130	0.001352713817133	0.001723541203552	0.001348716520311		0.00111853587511		0.001286286974953	0.001453742126962	0.001267034510387	0.001063935723607
130.25	0.001366201720579	0.001731478322639	0.001352937219228		0.001168907071888		0.001301634099677	0.001430445839195	0.001240575944975	0.00103361090645
130.5	0.001349398312129	0.00168883954613	0.001355777286922		0.001129222309505		0.0013174035694	0.0014218751063	0.001225487324525	0.00099678990777
130.75	0.001379851463048	0.001677168711802	0.001272926255656		0.001140620851729		0.001310757563055	0.001431573193023	0.001202942510156	0.001056933483653
131	0.001369877480451	0.001665026325093	0.00140097038966		0.001096985249466		0.001312584485382	0.001467341369427	0.001234983985274	0.001093052252292
131.25	0.001335305507908	0.001685157594781	0.001395138788084		0.001030516911171		0.001320099255583	0.001426195254722	0.001216018320712	0.001080274411974
131.5	0.001375497023552	0.001650995581946	0.001347952591521		0.001035206702722		0.001236402504301	0.001431397849462	0.00122765524971	0.001028132414416
131.75	0.001340576402203	0.001663424744117	0.001364130889614		0.001031812615115		0.001235368183839	0.001435431403935	0.001270629855749	0.001043571997867
132	0.001357809461692	0.00169773421576	0.001402441097474		0.000961298137004		0.001229283736198	0.001431274729056	0.001309148000737	0.001088202603539
132.25	0.00137740416516	0.001696300178074	0.00145435143671		0.00107256064277		0.001258029699912	0.00140891049982	0.001308378906531	0.001091117127
132.5	0.001419786635075	0.001685898396523	0.001475796930342		0.001117948325944		0.001280165318203	0.001398721561619	0.001345901501198	0.001084455735033
132.75	0.001402687414624	0.00171219980016	0.001494742178827		0.00116724071948		0.001287765170987	0.001403185368353	0.00133403774386	0.000992480287393
133	0.001428639167657	0.001762863354131	0.001425466576328		0.00114612628578		0.001275024129297	0.001387946562335	0.001308044473512	0.001030864197531
133.25	0.001440825113536	0.001772641057912	0.001471461622331		0.001217386223084		0.00125018160816	0.001392637634998	0.001302513610061	0.001012411414001
133.5	0.001386177783434	0.001776510415078	0.001499063085572		0.001162527215944		0.001282627978271	0.001432274140722	0.001278303570567	0.001062255776016
133.75	0.0013973514815	0.0018097240808	0.001500300958576		0.001169520496596		0.001286517190813	0.001475237091675	0.00127113840454	0.001055027686484
134	0.001361789868899	0.001778032106764	0.001557181140001		0.001170531115771		0.001287031874149	0.001501953577868	0.001271448148077	0.001042071197411
134.25	0.001348272313984	0.001785467269849	0.001487769258854		0.00110057832276		0.001267466758891	0.001474271363059	0.00128433235238	0.001056742476453
134.5	0.001319230608625	0.00178513636387	0.001438053097345				0.0012257919968	0.00150513414117	0.001263431508967	0.001049401575431
134.75	0.001319965131826	0.001771670778248	0.001508141169461				0.001238833705232	0.001519931672796	0.001255934836583	0.001102891728312
135	0.001315453940453	0.001755987375456	0.00149285962425				0.001237595829039	0.001542804966363	0.001236936375388	0.001036403679233
135.25	0.001325703519665	0.001745953442963	0.001354115374418				0.00122311381226	0.001558262484567	0.001274722066801	0.001121798200968
135.5	0.001327069398844	0.001756153660855	0.001375423850232				0.001191344050953	0.001476508641293	0.001285666887857	0.001076918745425
135.75	0.001331534923743	0.001728426508085	0.001329070036212		0.001123360389432		0.001226962946882	0.00142731233519	0.001226885909386	0.001065526291325
136	0.001329749521826	0.001717961839316	0.001281690277602		0.001140163350326		0.001240743426804	0.001415038292448	0.001271796982974	0.001016621765872
136.25	0.001302523797932	0.001717812005801	0.001331570960004				0.001203861081968	0.001436426316785	0.001282908318751	0.00101557210562
136.5	0.001308875604463	0.001732855788476	0.001333728512152		0.001109507292587		0.001231106630303	0.001392936818003	0.001301727007137	0.001065319744919
136.75	0.00131907206148	0.001762151836104	0.001277687385832		0.001128560021294		0.001189126012742	0.001383521955973	0.001350405492638	0.001084484342757
137	0.001286861211058	0.001705367784778	0.001251147726241		0.00115748048067		0.001229628466209	0.001352277778196	0.001347016841432	0.001105250320141
137.25	0.001283104663072	0.001722519264666	0.00140549569185		0.001122217834951		0.001241975412244	0.001325935606147	0.001341203051672	0.001096203430654
137.5	0.001330880464645	0.001712512904336	0.001345867365285		0.001067652191767		0.001241067830114	0.001379315703995	0.001355338235514	0.00115688267021
137.75	0.001344729196845	0.00170241283241	0.001356809943035				0.001199797791765	0.001378966999621	0.001371944731657	0.001180665610143
138	0.001338592165816	0.001711203220321	0.001346035456035				0.001189824462261	0.001331108117347	0.001332363125408	0.001239336874296
138.25	0.001329013358791	0.0016915849796	0.0013238353401				0.001208809479942	0.001335999868859	0.001337664819415	0.001213333551952
138.5	0.001345115671746	0.001717248439616	0.001279191466419				0.001212539950904	0.001381013161474	0.00133037023599	0.001229734477739
138.75	0.001342167073484	0.001667839510619	0.001296451760305				0.001243077524739	0.001363381870868	0.0012900424376	0.001186219373779
