# Supplementary material for: Stochastic pulsing of gene expression enables the generation of spatial patterns in Bacillus subtilis biofilms
Source: Nat Commun. 2020 Feb 19;11:950. doi: 10.1038/s41467-020-14431-9 (PMC7031267; doi:10.1038/s41467-020-14431-9)
Supplement: Supplementary file 7 — Source Data [file 41467_2020_14431_MOESM7_ESM.zip › source_data/sup_figure10_c.tsv]

strain	peak	file
WT	12.0	0
WT	11.5	1
WT	6.75	2
WT	4.25	3
WT	6.25	4
WT	6.25	5
WT	5.5	6
WT	11.5	7
WT	12.0	8
WT	7.5	9
WT	12.0	10
2×rsbQP	30.0	0
2×rsbQP	53.25	1
2×rsbQP	72.75	2
2×rsbQP	82.75	3
2×rsbQP	136.25	4
2×rsbQP	87.0	5
2×rsbQP	69.5	6
2×rsbQP	33.5	7
2×rsbQP	138.75	8
2×rsbQP	47.75	9
2×rsbQP	94.75	10
2×rsbQP	67.75	11
Δσᴮ	5.25	0
Δσᴮ	10.25	1
Δσᴮ	5.0	2
Δσᴮ	21.75	3
Δσᴮ	12.0	4
Δσᴮ	11.25	5
Δσᴮ	6.75	6
Δσᴮ	9.75	7
Δσᴮ	13.0	8
Δσᴮ	15.75	9
Δσᴮ	15.75	10
