# Supplementary material for: Stochastic pulsing of gene expression enables the generation of spatial patterns in Bacillus subtilis biofilms
Source: Nat Commun. 2020 Feb 19;11:950. doi: 10.1038/s41467-020-14431-9 (PMC7031267; doi:10.1038/s41467-020-14431-9)
Supplement: Supplementary file 7 — Source Data [file 41467_2020_14431_MOESM7_ESM.zip › source_data/sup_figure11_a_24.tsv]

distance_from_top_of_biofilm	mean	sem	std	image_0_sigB_YFP	image_1_sigB_YFP	image_2_sigB_YFP	image_3_sigB_YFP	image_4_sigB_YFP
2	0.693076947837576	0.012614774599993	0.025229549199985	0.723459121207403	0.678569362973868	0.651831836641741	0.709375613296901	0.702148805067967
2.5	0.684611150734388	0.032158775010595	0.06431755002119	0.750651388236274	0.661608646182619	0.584785324493526	0.66709404043392	0.758916354325602
3	0.675886142027112	0.019234769910856	0.038469539821711	0.709734498521849	0.656116635324411	0.621104175021059	0.664350814197162	0.728124587071079
3.5	0.681494502878816	0.017016908858192	0.034033817716383	0.685472299007559	0.696163917750426	0.654151654323403	0.636980011417912	0.734704631894781
4	0.696206597432422	0.020240334142942	0.040480668285884	0.716599555612467	0.689194680036331	0.685872878688599	0.632970077271932	0.756395795552781
4.5	0.697172525465653	0.009882954035407	0.019765908070814	0.711881893948949	0.668436000945699	0.697139976907791	0.684047185620381	0.724357569905447
5	0.687544914596628	0.010852885140322	0.021705770280643	0.708214985320263	0.664611663533207	0.658122689253427	0.699212292389192	0.707562942487052
5.5	0.692653384304962	0.015210451809014	0.030420903618028	0.705556611436545	0.658231737282429	0.655501290574992	0.71264998013695	0.731327302093895
6	0.698477123121238	0.006144851350428	0.012289702700856	0.71093533081449	0.686320977704909	0.681442844198183	0.710163996167302	0.703522466721303
6.5	0.683930512260935	0.007943307911817	0.015886615823635	0.710662099824314	0.678141790402079	0.676354611166326	0.663698901148199	0.690795158763757
7	0.678061088787927	0.016738953586406	0.033477907172811	0.70372056404075	0.656050614275662	0.661116448046611	0.63951226171419	0.729905555862421
7.5	0.690160238907191	0.019380241317746	0.038760482635491	0.706061969688264	0.654429268954238	0.643026680196489	0.696085084107118	0.751198191589847
8	0.682685474030431	0.018588357343259	0.037176714686517	0.689308539323057	0.643737301558264	0.64116287496943	0.698409712173705	0.740808942127701
8.5	0.672983817158954	0.022720704166922	0.045441408333843	0.684138406270661	0.64212373834753	0.649236423018846	0.632501644929085	0.756918873228647
9	0.662046222271174	0.023662154905517	0.047324309811033	0.666733187929847	0.645268018729035	0.608627128861265	0.640510161921181	0.749092613914544
9.5	0.658679958418729	0.02322242844496	0.04644485688992	0.659715929143629	0.644435311511273	0.589341912291547	0.665552046821059	0.734354592326136
10	0.666540192861726	0.025815584366575	0.05163116873315	0.639337350923071	0.665498187839682	0.593206443967318	0.685307129501472	0.749351852077088
10.5	0.668988354444501	0.036249780680013	0.072499561360026	0.60679586805177	0.688660347705612	0.57224943110123	0.700075699778728	0.777160425585165
11	0.662960695875959	0.034286440229349	0.068572880458698	0.6207440858878	0.67353350338689	0.563533328504736	0.68886330154448	0.768129260055888
11.5	0.65744766036126	0.026293717893826	0.052587435787653	0.642536306881358	0.682631976056545	0.561702268518265	0.691505003659483	0.708862746690647
12	0.656442132114405	0.028505218117627	0.057010436235254	0.631311531162869	0.678648477261923	0.557009317960028	0.708295542556465	0.706945791630741
12.5	0.650709080140862	0.029279602263298	0.058559204526597	0.619156513536314	0.650445536388634	0.558804428831946	0.717588917792549	0.707550004154865
13	0.632754944843611	0.0322513645791	0.0645027291582	0.582956894468355	0.615866710712155	0.550057495858838	0.702900709604794	0.711992913573913
13.5	0.627351669903358	0.0367401310705	0.073480262141001	0.554818059225442	0.610500787332566	0.549221536844781	0.685449920379508	0.736768045734494
14	0.619220148864631	0.032722795661453	0.065445591322906	0.557417162419728	0.606090389257521	0.548260122539358	0.662620371637982	0.721712698468565
14.5	0.609694340322618	0.03596607289704	0.07193214579408	0.545888073474582	0.58777304775374	0.532261915749268	0.659548832537823	0.722999832097675
15	0.602142309372345	0.037356209883142	0.074712419766284	0.544129745270028	0.57585606665267	0.513787943957263	0.66457065960452	0.712367131377242
15.5	0.586881312081996	0.035053358246554	0.070106716493108	0.517730897710093	0.583208064961486	0.501857828193058	0.658999281570974	0.672610487974369
16	0.572139818130153	0.034160105321052	0.068320210642104	0.482232072424947	0.596216811195348	0.502128459312963	0.65659903566787	0.623522712049638
16.5	0.561973343798689	0.032324971914159	0.064649943828319	0.476698015452832	0.605982334823125	0.491077893116815	0.631712660075749	0.604395815524926
17	0.562653947778756	0.036616370562438	0.073232741124876	0.478430378665825	0.625259928527358	0.468311471014742	0.611195172964689	0.630072787721167
17.5	0.559240898088384	0.039143506140127	0.078287012280254	0.479191472344343	0.639946489346563	0.453841747802582	0.587858957815411	0.635365823133018
18	0.547416204662041	0.039824619339256	0.079649238678513	0.471870592471672	0.589512548137079	0.436843843730047	0.590761687201426	0.648092351769983
18.5	0.543792377408561	0.043579553469251	0.087159106938503	0.453295660252503	0.551292784162562	0.439390038485364	0.612206702199834	0.662776701942542
19	0.540987087249213	0.04447546459762	0.088950929195241	0.432186994102266	0.550816838165558	0.448251458865677	0.618787809604264	0.654892335508302
19.5	0.524319846199837	0.038705147933566	0.077410295867132	0.421702117474494	0.545793067673554	0.445618690746804	0.603507072499016	0.604978282605318
20	0.508541299208925	0.031497675840107	0.062995351680213	0.423127666409889	0.534484994670759	0.445797927205331	0.584956945420696	0.554338962337952
20.5	0.503940282154713	0.036319372699291	0.072638745398582	0.402232535130273	0.546030100421239	0.432230532586214	0.585417886341212	0.553790356294628
21	0.50277941273357	0.038446843408988	0.076893686817976	0.401542035888143	0.555570701267502	0.416908020030947	0.578086153271668	0.561790153209591
21.5	0.498569670789014	0.036592795499835	0.073185590999669	0.407617861632436	0.540106644552152	0.412714275490862	0.57767072077006	0.55473885149956
22	0.487782740677249	0.036079920154007	0.072159840308014	0.398944372302135	0.532900072490789	0.400962673160712	0.558011588306642	0.54809499712597
22.5	0.47219306680458	0.032046699933469	0.064093399866937	0.383682891407034	0.527624721677731	0.407354008184524	0.538971373010897	0.503332339742713
23	0.45325216405683	0.036706403561685	0.07341280712337	0.345200421950662	0.499363317621366	0.407976884309814	0.55857233868066	0.455147857721645
23.5	0.455185183967431	0.038162584149646	0.076325168299292	0.350230592956902	0.484920079885587	0.404403212799739	0.576112728657383	0.460259305537544
24	0.458275411466842	0.035317131588587	0.070634263177174	0.357328313170074	0.493741545467545	0.40616770127961	0.561053101883824	0.473086395533155
24.5	0.451269676694943	0.034607955400862	0.069215910801724	0.354465952134817	0.478097533751043	0.39837568368896	0.554640514777453	0.470768699122443
25	0.446284530695498	0.033832988395111	0.067665976790222	0.35103782435433	0.480121309835079	0.406549423904953	0.551549468195699	0.442164627187428
25.5	0.4380529438361	0.034767317830597	0.069534635661194	0.338165961526908	0.472690918986278	0.412061859643521	0.547548711163023	0.419797267860767
26	0.440939318867416	0.031818261371459	0.063636522742917	0.339820124743105	0.465248703019146	0.42435524902504	0.536604400407392	0.438668117142397
26.5	0.440034696487579	0.031361973571668	0.062723947143335	0.341969337248923	0.465981260499211	0.41087784422916	0.531921328935317	0.449423711525284
27	0.424932559613423	0.031300114473876	0.062600228947753	0.324590414940364	0.444076217288036	0.393675229255761	0.511646051483375	0.450674885099578
27.5	0.423689122053454	0.031464248227883	0.062928496455766	0.313629144647178	0.445202475145576	0.416423598395741	0.507520004037957	0.43567038804082
28	0.422787866397207	0.034195461906851	0.068390923813702	0.303757161332827	0.467270773454416	0.418461513811169	0.507558546169273	0.416891337218352
28.5	0.406344294085812	0.032149138881865	0.06429827776373	0.290694878570549	0.444528551341412	0.426884491976341	0.478375068475164	0.391238480065595
29	0.388477574108377	0.028649960900767	0.057299921801535	0.289180532490109	0.410519812702294	0.427211573708312	0.451489510437669	0.363986441203502
29.5	0.385627730032848	0.024625182911009	0.049250365822018	0.288483507510476	0.405750805226639	0.403019006707246	0.425585083754959	0.405300246964922
30	0.387370563123837	0.028388290795043	0.056776581590087	0.276830167431339	0.391855403800024	0.41484071881293	0.430915689285463	0.422410836289427
30.5	0.387925259847806	0.030860288570818	0.061720577141636	0.27143828354096	0.397619701051406	0.415250440826845	0.454859623232438	0.400458250587379
31	0.381796478591226	0.027039911498287	0.054079822996574	0.281058253178529	0.401020476991987	0.400230975955116	0.443135900992481	0.383536785838017
31.5	0.362996535845915	0.02275980561523	0.045519611230459	0.286818876802365	0.382426613169222	0.389837747632155	0.416756712832701	0.339142728793133
32	0.358300085579063	0.022580342367854	0.045160684735707	0.272621590576905	0.367413888960059	0.386867144703162	0.402368880420334	0.362228923234855
32.5	0.364269254669871	0.026135292782686	0.052270585565372	0.263728899237777	0.366033261806863	0.410407176865597	0.386376225472579	0.394800709966541
33	0.366363581255843	0.028497313997381	0.056994627994762	0.258216272628963	0.372010901816488	0.425545508281789	0.38196134887521	0.394083874676766
33.5	0.365113408033643	0.027744463435279	0.055488926870558	0.262490890407997	0.374266846422096	0.426869276364003	0.396189857800097	0.36575016917402
34	0.364292473266064	0.02704691607737	0.054093832154739	0.264330201476749	0.365975565889057	0.419343357326595	0.40421621146354	0.367597030174379
34.5	0.356227157684971	0.026150452514681	0.052300905029361	0.255210826617889	0.359415475447808	0.402311091242575	0.382049220138615	0.382149174977967
35	0.345906918515048	0.023095260108353	0.046190520216706	0.265059498506233	0.345782492474147	0.404094776222885	0.372889264486365	0.341708560885608
35.5	0.344143881251868	0.021973853673474	0.043947707346948	0.264765148798363	0.337581851632676	0.396155693288491	0.365117476498099	0.357099236041709
36	0.343916160964859	0.022607136277348	0.045214272554696	0.26150898688793	0.338720389133337	0.396011480722482	0.356220399244981	0.367119548835564
36.5	0.344391396939604	0.024600182802272	0.049200365604544	0.260906496368383	0.343856321740865	0.41475119789277	0.357913388825313	0.344529579870687
37	0.344326537676229	0.023178305256982	0.046356610513964	0.263362999599668	0.337539316751164	0.40407732574114	0.348803919368575	0.3678491269206
37.5	0.347030327695366	0.024133724616442	0.048267449232885	0.267626535778179	0.330545210773077	0.401520064385017	0.342770597928059	0.392689229612496
38	0.344135320297013	0.025528576795221	0.051057153590442	0.25906254155121	0.331173593749072	0.410302276402248	0.340795483407159	0.379342706375378
38.5	0.330428990077949	0.022242377539751	0.044484755079501	0.26217137166896	0.328476815857596	0.395789884677683	0.311084754377847	0.354622123807658
39	0.335541101308975	0.026552363117296	0.053104726234592	0.268146752638767	0.326514205725742	0.427424290398056	0.306420641292423	0.349199616489887
39.5	0.337830213936612	0.02872704779166	0.057454095583319	0.254323699672138	0.323010770998738	0.428309998882254	0.318359508265177	0.365147091864751
40	0.324160883102996	0.02382316352454	0.04764632704908	0.247051052469174	0.31182078620734	0.381029970570577	0.313176683470199	0.367725922797689
40.5	0.337744952647649	0.031547788157011	0.063095576314022	0.255601945182662	0.31290973698126	0.43908288703667	0.306981516472509	0.374148677565143
41	0.337134277673689	0.033905385163796	0.067810770327593	0.260254215846761	0.316725429149193	0.461618122718886	0.303556470693007	0.343517149960595
41.5	0.326723678245659	0.026698318327916	0.053396636655833	0.254634784526245	0.311365855701713	0.410139126523796	0.298267438751662	0.359211185724881
42	0.331672429266166	0.033861946687989	0.067723893375978	0.25041831694925	0.292685050187217	0.430525333130868	0.293327199515631	0.391406246547864
42.5	0.326109766820414	0.036546131833334	0.073092263666668	0.249825054143124	0.276276969201601	0.453278210319549	0.2921375912588	0.359031009178994
43	0.329192947312404	0.033961305619007	0.067922611238014	0.250760446777411	0.284050202679489	0.434409989732113	0.295717956068299	0.381026141304708
43.5	0.318639594239498	0.030697653265087	0.061395306530173	0.249746030887382	0.281180132727779	0.415656096352622	0.283048713915318	0.36356699731439
44	0.316218886481627	0.032082390843307	0.064164781686613	0.248911592254676	0.282352727067886	0.43035896841914	0.279765734116545	0.33970541054989
44.5	0.318418978173502	0.033104957312061	0.066209914624122	0.247878400712824	0.289258882829881	0.435984554522477	0.276996238528205	0.341976814274125
45	0.310277817953992	0.032030715971938	0.064061431943876	0.243599426001419	0.280487696793677	0.424304983684282	0.269643128077915	0.333353855212666
45.5	0.313436728942946	0.032322711557257	0.064645423114515	0.249741639236723	0.273954359265661	0.42512500309272	0.271974170945262	0.346388472174363
46	0.307276925843721	0.031512054307698	0.063024108615397	0.255660341803809	0.266008101454675	0.426508145945284	0.272543999411744	0.315664040603094
46.5	0.313831813065743	0.034026603413345	0.06805320682669	0.250577563129921	0.266610338729595	0.438797997109196	0.282054021583405	0.331119144776597
47	0.314977936098842	0.03170564886437	0.063411297728739	0.256333355800178	0.264552514121955	0.42204098152631	0.279522233346113	0.352440595699655
47.5	0.300784266409067	0.029058490452518	0.058116980905035	0.253418823104266	0.253197868998856	0.395657385096871	0.259719764091414	0.341927490753928
48	0.3086796773193	0.031523827025222	0.063047654050445	0.250071577915409	0.261671686953192	0.38984228356597	0.260309315802996	0.381503522358933
48.5	0.31539512111367	0.032446079775686	0.064892159551372	0.256092533473137	0.264964516458918	0.409366012579493	0.268320991696087	0.378231551360713
49	0.313375704534144	0.035922021103777	0.071844042207554	0.248403307040209	0.255561852545847	0.422011586493684	0.264138781310717	0.376762995280261
49.5	0.31620805250047	0.036352933108935	0.07270586621787	0.250980578695358	0.259741083365995	0.436563709884423	0.269436995593879	0.364317894962698
50	0.308034883689183	0.03192566297989	0.063851325959781	0.270220479805435	0.265070075683748	0.43072321249485	0.262806448319777	0.311354202142107
50.5	0.297303446668984	0.029063495411253	0.058126990822507	0.266098663362788	0.259123344864073	0.407637004696239	0.249899705263638	0.303758515158184
51	0.298297461495764	0.033666837211785	0.06733367442357	0.253437943975228	0.252010553349292	0.42445743174492	0.249287101047225	0.312294277362157
51.5	0.301270047120983	0.035567160947414	0.071134321894827	0.254271748262276	0.259523324937554	0.437659782221888	0.249060539664462	0.305834840518734
52	0.299857185625511	0.031062379326963	0.062124758653926	0.255842207910194	0.260493169881184	0.414605126699828	0.251374169379356	0.316971254256995
52.5	0.302150040641485	0.03058060619029	0.06116121238058	0.257066745127578	0.258646500677145	0.406579908268814	0.250942788527291	0.337514260606597
53	0.297530969859853	0.029125662701517	0.058251325403035	0.25809714830671	0.254450664519574	0.403904004690415	0.254334126469442	0.316868905313121
53.5	0.29687836867552	0.031907798409293	0.063815596818586	0.263836130078077	0.252877386892917	0.423685475739865	0.269166986678248	0.274825863988495
54	0.296967474180226	0.028695271632447	0.057390543264894	0.257700433152533	0.252307476597035	0.404107617472531	0.261034783974805	0.309687059704228
54.5	0.298451318938322	0.029741293651453	0.059482587302905	0.260190846018094	0.248856800164659	0.384889210641004	0.243057740308664	0.355261997559187
55	0.304656862994456	0.03042944080779	0.060858881615579	0.265107576192249	0.262636469461086	0.404925159771863	0.245504907599063	0.34511020194802
55.5	0.295722046400495	0.029020007007114	0.058040014014228	0.250665108431518	0.260588489725886	0.398005710250438	0.246776123302088	0.322574800292546
56	0.287974781071676	0.02794873451271	0.05589746902542	0.249540485792651	0.248429335276324	0.380211500872546	0.236279742146778	0.325412841270081
56.5	0.289496666114223	0.026799684181345	0.053599368362689	0.25199397390375	0.252834861714785	0.378333771869053	0.239650083190019	0.324670639893506
57	0.293875767191381	0.027115469946502	0.054230939893004	0.244372833095465	0.268466939526709	0.39435871357548	0.256748236322467	0.305432113436783
57.5	0.292367650159656	0.027001694991525	0.05400338998305	0.247266745816867	0.268569484411692	0.396044669037361	0.257262732684875	0.292694618847485
58	0.28523480054089	0.027364828126993	0.054729656253986	0.2499746584558	0.265936252659204	0.39282178816107	0.244936517410555	0.272504786017821
58.5	0.281095693427129	0.02933211687388	0.05866423374776	0.242771119667481	0.264884964511272	0.397250007254181	0.243743060466986	0.256829315235727
59	0.274540566778959	0.031805728350944	0.063611456701888	0.240703913024829	0.246125420797177	0.40164750025086	0.238912942282477	0.245313057539452
59.5	0.283771394100355	0.034783818228253	0.069567636456506	0.240196716878489	0.265058144044949	0.421840909772774	0.248594108722997	0.243167091082566
60	0.286947406017307	0.035334905304133	0.070669810608266	0.238447266274648	0.276517456817366	0.425361077533107	0.257026481542024	0.23738474791939
60.5	0.280901789934862	0.029496855614105	0.05899371122821	0.236614564835423	0.261314698510008	0.397626689094739	0.250294200292608	0.258658796941533
61	0.284702507204042	0.031262419573219	0.062524839146438	0.237447958478446	0.260528178526763	0.407810714856212	0.247945433267201	0.269780250891589
61.5	0.276422491689138	0.03166013127372	0.06332026254744	0.246269542023874	0.243463755247008	0.403013636426804	0.247097384913538	0.242268139834466
62	0.271177833704628	0.024381695228751	0.048763390457503	0.250803003110963	0.242080221736417	0.368536754049463	0.248288101490906	0.246181088135389
62.5	0.276551490645286	0.020443723678221	0.040887447356442	0.264065406435404	0.240624742106443	0.354697642526734	0.248204715909592	0.275164946248258
63	0.271735883291103	0.018701437777307	0.037402875554615	0.261105158268515	0.245795615768786	0.345358698189765	0.246060564388231	0.260359379840219
63.5	0.269120401811069	0.019637410546385	0.039274821092769	0.254813280968383	0.246706912109784	0.346708942278771	0.240013946667181	0.257358927031225
64	0.268008069936158	0.022219029231831	0.044438058463662	0.269679374728227	0.233855098622092	0.353415365968723	0.243726899706541	0.239363610655206
64.5	0.26884607686296	0.022186934073307	0.044373868146614	0.279740495381781	0.234596094516228	0.350500379189978	0.249357315307672	0.23003609991914
65	0.273823279950156	0.019135024489563	0.038270048979126	0.268009948678372	0.274635651465491	0.344899696612118	0.245966693660496	0.235604409334305
65.5	0.272945999419253	0.024190988146056	0.048381976292112	0.244007259511081	0.296125465755873	0.357732456061105	0.236428134893951	0.230436680874255
66	0.270862090269955	0.02370061515496	0.04740123030992	0.252610999043517	0.281166994788073	0.357534426891468	0.241093089288401	0.221904941338317
66.5	0.279822260819791	0.023456813674827	0.046913627349654	0.281490018296742	0.281410418042144	0.362832139726647	0.250610659354519	0.222768068678903
67	0.28721400803266	0.026941898385798	0.053883796771595	0.28237525835314	0.29058173033427	0.384833351243178	0.252000200676789	0.226279499555923
67.5	0.282776758865553	0.029568462469481	0.059136924938962	0.260716572565393	0.298555493094373	0.389104102616254	0.247588989679376	0.217918636372368
68	0.273519441437426	0.024296180388322	0.048592360776644	0.261510211658566	0.297206082229046	0.35415327260383	0.240369811899098	0.214357828796589
68.5	0.272375339356345	0.031578575103716	0.054695696510265	0.270998921827121	nan	0.359846893610923	0.246750791027047	0.211904750960289
69	0.28232847470674	0.026928093985206	0.053856187970412	0.267624482656362	0.292841355634974	0.375398430775011	0.265853097040034	0.209925007427317
69.5	0.29005910450521	0.026238324481307	0.052476648962614	0.278658990855366	0.324129148819102	0.361555354847932	0.281270362704851	0.204681665298799
70	0.280636860001427	0.030129942963361	0.052186592041694	0.276956048472259	nan	0.361109414278654	0.269221493748211	0.215260483506586
70.5	0.284059742227841	0.026769511359661	0.053539022719321	0.272397993889195	0.32316529943738	0.365422477041978	0.237642933899949	0.221670006870704
71	0.286462275361456	0.028966100325562	0.057932200651124	0.28824990522305	0.309673111653396	0.381368220546769	0.231151645865144	0.22186849351892
71.5	0.293978710539408	0.023780363752712	0.047560727505424	0.322058794518119	0.296452359969473	0.36269917885586	0.265142061796255	0.22354115755733
72	0.30726488983282	0.027394946701594	0.054789893403189	0.335563739297567	0.335334454366815	0.374544907551276	0.270439360382214	0.220441987566228
72.5	0.300933798119535	0.032265713871031	0.064531427742062	0.330190378401404	0.326117426349339	0.391297717148766	0.246992607470039	0.210070861228128
73	0.29606477290202	0.02823169200877	0.05646338401754	0.339113844217031	0.330007803909084	0.350894082532006	0.255059099143507	0.205249034708473
73.5	0.265212916605856	0.036691555423659	0.051889695304702	0.332038048665196	nan	nan	0.258060815388546	0.205539885763828
74	0.277506628427153	0.029509642146289	0.051112199510549	0.299291706689402	nan	0.342900701389902	0.264728991552091	0.203105114077216
74.5	0.254370897199074	0.027861017634254	0.039401428999878	0.293056984094759	nan	nan	0.269758948196602	0.200296759305861
75	0.263171259103365	0.033078209443212	0.046779652413608	0.323648163523463	nan	nan	0.256158048414744	0.209707565371887
75.5	0.285713103784473	0.039905694031255	0.069118689573432	0.332661599956706	nan	0.371934120957648	0.23651064062926	0.201746053594279
76	0.283671179668599	0.042879312423206	0.074269147710612	0.317881256769134	nan	0.385898369314961	0.239278305986534	0.191626786603768
76.5	0.252292390952024	0.037315043680485	0.052771440853487	0.315529083239255	nan	nan	0.254997185924236	0.18635090369258
77	0.253997429436737	0.04150462340043	0.058696401314076	0.32073230645392	nan	nan	0.263382107050749	0.177877874805541
77.5	0.293038108422734	0.070356697500786	0.099499395809393	0.420448287224729	nan	nan	0.281055155509744	0.177610882533728
78	0.28994026811675	0.065847063550451	0.093121810315491	0.412072584382952	nan	nan	0.271538853358485	0.186209366608813
78.5	0.260397574085336	0.071906679694037	0.071906679694037	0.332304253779373	nan	nan	nan	0.188490894391299
79	0.249448573383547	0.037183207221151	0.052584995944681	0.317222779913139	nan	nan	0.242071192763776	0.189051747473725
79.5	0.260887572805636	0.07052101568599	0.07052101568599	0.331408588491626	nan	nan	nan	0.190366557119647
80	0.271306606698197	0.081001836104157	0.081001836104157	0.352308442802354	nan	nan	nan	0.19030477059404
80.5	0.282310660455236	0.091789077886837	0.091789077886837	0.374099738342073	nan	nan	nan	0.1905215825684
81	0.278851605424305	0.085337240094349	0.085337240094349	0.364188845518654	nan	nan	nan	0.193514365329956
81.5	0.24099162375904	0.055238736447848	0.055238736447848	0.296230360206888	nan	nan	nan	0.185752887311192
82	0.24301549656866	0.062762335618888	0.062762335618888	0.305777832187548	nan	nan	nan	0.180253160949772
82.5	0.230574773861604	0.052360959519046	0.052360959519046	0.282935733380649	nan	nan	nan	0.178213814342558
83	0.180849166008183	nan	0	nan	nan	nan	nan	0.180849166008183
83.5	0.23073602164092	0.055875953526028	0.055875953526028	0.286611975166948	nan	nan	nan	0.174860068114892
84	0.169408224603514	nan	0	nan	nan	nan	nan	0.169408224603514
84.5	0.182616979879271	nan	0	nan	nan	nan	nan	0.182616979879271
85	0.180884886326912	nan	0	nan	nan	nan	nan	0.180884886326912
85.5	0.174412542494559	nan	0	nan	nan	nan	nan	0.174412542494559
86	0.178341756592875	nan	0	nan	nan	nan	nan	0.178341756592875
86.5	0.186333388594449	nan	0	nan	nan	nan	nan	0.186333388594449
87	0.194755558367743	nan	0	nan	nan	nan	nan	0.194755558367743
87.5	0.202527423796609	nan	0	nan	nan	nan	nan	0.202527423796609
88	0.193306928202716	nan	0	nan	nan	nan	nan	0.193306928202716
88.5	nan	nan	nan	nan	nan	nan	nan	nan
89	nan	nan	nan	nan	nan	nan	nan	nan
89.5	nan	nan	nan	nan	nan	nan	nan	nan
90	nan	nan	nan	nan	nan	nan	nan	nan
90.5	nan	nan	nan	nan	nan	nan	nan	nan
91	nan	nan	nan	nan	nan	nan	nan	nan
91.5	nan	nan	nan	nan	nan	nan	nan	nan
92	nan	nan	nan	nan	nan	nan	nan	nan
92.5	nan	nan	nan	nan	nan	nan	nan	nan
93	nan	nan	nan	nan	nan	nan	nan	nan
93.5	nan	nan	nan	nan	nan	nan	nan	nan
94	nan	nan	nan	nan	nan	nan	nan	nan
94.5	nan	nan	nan	nan	nan	nan	nan	nan
95	nan	nan	nan	nan	nan	nan	nan	nan
95.5	nan	nan	nan	nan	nan	nan	nan	nan
96	nan	nan	nan	nan	nan	nan	nan	nan
96.5	nan	nan	nan	nan	nan	nan	nan	nan
97	nan	nan	nan	nan	nan	nan	nan	nan
97.5	nan	nan	nan	nan	nan	nan	nan	nan
98	nan	nan	nan	nan	nan	nan	nan	nan
98.5	nan	nan	nan	nan	nan	nan	nan	nan
99	nan	nan	nan	nan	nan	nan	nan	nan
99.5	nan	nan	nan	nan	nan	nan	nan	nan
100	nan	nan	nan	nan	nan	nan	nan	nan
100.5	nan	nan	nan	nan	nan	nan	nan	nan
101	nan	nan	nan	nan	nan	nan	nan	nan
101.5	nan	nan	nan	nan	nan	nan	nan	nan
102	nan	nan	nan	nan	nan	nan	nan	nan
102.5	nan	nan	nan	nan	nan	nan	nan	nan
103	nan	nan	nan	nan	nan	nan	nan	nan
103.5	nan	nan	nan	nan	nan	nan	nan	nan
104	nan	nan	nan	nan	nan	nan	nan	nan
104.5	nan	nan	nan	nan	nan	nan	nan	nan
105	nan	nan	nan	nan	nan	nan	nan	nan
105.5	nan	nan	nan	nan	nan	nan	nan	nan
106	nan	nan	nan	nan	nan	nan	nan	nan
106.5	nan	nan	nan	nan	nan	nan	nan	nan
107	nan	nan	nan	nan	nan	nan	nan	nan
107.5	nan	nan	nan	nan	nan	nan	nan	nan
108	nan	nan	nan	nan	nan	nan	nan	nan
108.5	nan	nan	nan	nan	nan	nan	nan	nan
109	nan	nan	nan	nan	nan	nan	nan	nan
109.5	nan	nan	nan	nan	nan	nan	nan	nan
110	nan	nan	nan	nan	nan	nan	nan	nan
110.5	nan	nan	nan	nan	nan	nan	nan	nan
111	nan	nan	nan	nan	nan	nan	nan	nan
111.5	nan	nan	nan	nan	nan	nan	nan	nan
112	nan	nan	nan	nan	nan	nan	nan	nan
112.5	nan	nan	nan	nan	nan	nan	nan	nan
113	nan	nan	nan	nan	nan	nan	nan	nan
113.5	nan	nan	nan	nan	nan	nan	nan	nan
114	nan	nan	nan	nan	nan	nan	nan	nan
114.5	nan	nan	nan	nan	nan	nan	nan	nan
115	nan	nan	nan	nan	nan	nan	nan	nan
115.5	nan	nan	nan	nan	nan	nan	nan	nan
116	nan	nan	nan	nan	nan	nan	nan	nan
116.5	nan	nan	nan	nan	nan	nan	nan	nan
117	nan	nan	nan	nan	nan	nan	nan	nan
117.5	nan	nan	nan	nan	nan	nan	nan	nan
118	nan	nan	nan	nan	nan	nan	nan	nan
118.5	nan	nan	nan	nan	nan	nan	nan	nan
119	nan	nan	nan	nan	nan	nan	nan	nan
119.5	nan	nan	nan	nan	nan	nan	nan	nan
120	nan	nan	nan	nan	nan	nan	nan	nan
120.5	nan	nan	nan	nan	nan	nan	nan	nan
121	nan	nan	nan	nan	nan	nan	nan	nan
121.5	nan	nan	nan	nan	nan	nan	nan	nan
122	nan	nan	nan	nan	nan	nan	nan	nan
122.5	nan	nan	nan	nan	nan	nan	nan	nan
123	nan	nan	nan	nan	nan	nan	nan	nan
123.5	nan	nan	nan	nan	nan	nan	nan	nan
124	nan	nan	nan	nan	nan	nan	nan	nan
124.5	nan	nan	nan	nan	nan	nan	nan	nan
125	nan	nan	nan	nan	nan	nan	nan	nan
125.5	nan	nan	nan	nan	nan	nan	nan	nan
126	nan	nan	nan	nan	nan	nan	nan	nan
126.5	nan	nan	nan	nan	nan	nan	nan	nan
127	nan	nan	nan	nan	nan	nan	nan	nan
127.5	nan	nan	nan	nan	nan	nan	nan	nan
128	nan	nan	nan	nan	nan	nan	nan	nan
128.5	nan	nan	nan	nan	nan	nan	nan	nan
129	nan	nan	nan	nan	nan	nan	nan	nan
129.5	nan	nan	nan	nan	nan	nan	nan	nan
130	nan	nan	nan	nan	nan	nan	nan	nan
130.5	nan	nan	nan	nan	nan	nan	nan	nan
131	nan	nan	nan	nan	nan	nan	nan	nan
131.5	nan	nan	nan	nan	nan	nan	nan	nan
132	nan	nan	nan	nan	nan	nan	nan	nan
132.5	nan	nan	nan	nan	nan	nan	nan	nan
133	nan	nan	nan	nan	nan	nan	nan	nan
133.5	nan	nan	nan	nan	nan	nan	nan	nan
134	nan	nan	nan	nan	nan	nan	nan	nan
134.5	nan	nan	nan	nan	nan	nan	nan	nan
135	nan	nan	nan	nan	nan	nan	nan	nan
135.5	nan	nan	nan	nan	nan	nan	nan	nan
136	nan	nan	nan	nan	nan	nan	nan	nan
136.5	nan	nan	nan	nan	nan	nan	nan	nan
137	nan	nan	nan	nan	nan	nan	nan	nan
137.5	nan	nan	nan	nan	nan	nan	nan	nan
138	nan	nan	nan	nan	nan	nan	nan	nan
138.5	nan	nan	nan	nan	nan	nan	nan	nan
139	nan	nan	nan	nan	nan	nan	nan	nan
139.5	nan	nan	nan	nan	nan	nan	nan	nan
140	nan	nan	nan	nan	nan	nan	nan	nan
140.5	nan	nan	nan	nan	nan	nan	nan	nan
141	nan	nan	nan	nan	nan	nan	nan	nan
141.5	nan	nan	nan	nan	nan	nan	nan	nan
142	nan	nan	nan	nan	nan	nan	nan	nan
142.5	nan	nan	nan	nan	nan	nan	nan	nan
143	nan	nan	nan	nan	nan	nan	nan	nan
143.5	nan	nan	nan	nan	nan	nan	nan	nan
144	nan	nan	nan	nan	nan	nan	nan	nan
144.5	nan	nan	nan	nan	nan	nan	nan	nan
145	nan	nan	nan	nan	nan	nan	nan	nan
145.5	nan	nan	nan	nan	nan	nan	nan	nan
146	nan	nan	nan	nan	nan	nan	nan	nan
146.5	nan	nan	nan	nan	nan	nan	nan	nan
147	nan	nan	nan	nan	nan	nan	nan	nan
147.5	nan	nan	nan	nan	nan	nan	nan	nan
148	nan	nan	nan	nan	nan	nan	nan	nan
148.5	nan	nan	nan	nan	nan	nan	nan	nan
149	nan	nan	nan	nan	nan	nan	nan	nan
