# Supplementary material for: Stochastic pulsing of gene expression enables the generation of spatial patterns in Bacillus subtilis biofilms
Source: Nat Commun. 2020 Feb 19;11:950. doi: 10.1038/s41467-020-14431-9 (PMC7031267; doi:10.1038/s41467-020-14431-9)
Supplement: Supplementary file 7 — Source Data [file 41467_2020_14431_MOESM7_ESM.zip › source_data/sup_figure11_a_48.tsv]

distance_from_top_of_biofilm	mean	sem	std	file_21_sigB_YFP	file_22_sigB_YFP	file_23_sigB_YFP	file_24_sigB_YFP	file_25_sigB_YFP	file_26_sigB_YFP	file_27_sigB_YFP
2	0.50918844649589	0.024526111386492	0.06007645827157	0.450519637210198	0.456670943562011	0.523797144179425	0.467547832832466	0.493619046651593	0.636327013160853	0.535837507874684
2.5	0.515007884933659	0.021075034412098	0.051623080621236	0.463799590968234	0.47030098427052	0.510208478163892	0.48862435390341	0.501269290887188	0.625477684403796	0.54537481193857
3	0.524557788616435	0.020975873322327	0.051380186548958	0.447014005649829	0.486726398098076	0.533106499198598	0.522460341646826	0.511959933860759	0.62664213450325	0.543995207357705
3.5	0.527868163472571	0.024194768977987	0.059264838440587	0.429424850526097	0.512311452677403	0.521246490159852	0.508290763654869	0.527412714422826	0.644746328980911	0.551644543886042
4	0.531297677943136	0.029417308114055	0.07205739448567	0.43127318354626	0.50769620503626	0.529514606196683	0.489646332274716	0.529056842084129	0.68562418351501	0.54627239294889
4.5	0.521866452783233	0.025489794341898	0.062436989786132	0.419245438417671	0.488189476651547	0.531678064156648	0.492173247048442	0.534545734088147	0.639379830108115	0.54785337901206
5	0.514000083095586	0.022728754440033	0.055673850867097	0.395262638117676	0.499468582078548	0.528671118428428	0.497091037908685	0.544443137531897	0.581366992355997	0.551697075247869
5.5	0.522794564218953	0.022695403547528	0.055592158197994	0.412803026754003	0.501779765161445	0.522126484031356	0.509377021864022	0.549156943536375	0.606344555225538	0.557974152959935
6	0.524361038662611	0.021231582033806	0.052006542414867	0.425266013603903	0.496129977388121	0.516777484310197	0.513809218437396	0.553753325745842	0.598935910676739	0.565855340476082
6.5	0.513064206307858	0.026708202318797	0.065421467628071	0.375268029912766	0.487763034609714	0.529235080042732	0.495802540161013	0.548711858426381	0.588295689332818	0.566373211669579
7	0.513186712225637	0.029893441290671	0.073223677817989	0.373749553825404	0.476555707096423	0.531586707582056	0.473740021849947	0.549231768728051	0.610777541811141	0.576665684686441
7.5	0.51205573745488	0.025966233574147	0.063604022798586	0.408671563893738	0.484313762177437	0.498787098988814	0.461650249827678	0.550597913316276	0.605181977486334	0.575187596493881
8	0.500362188976598	0.024885885176375	0.06095772047961	0.396556129738547	0.469638975891354	0.482141414258566	0.461137513998032	0.55515687233594	0.566821309520991	0.571083107092757
8.5	0.499207988976468	0.028953820371348	0.070922086014003	0.371019544553634	0.456340458457008	0.495988776821876	0.462901413930782	0.553793617986924	0.561971634866584	0.592440476218465
9	0.488984482181609	0.027110672185772	0.066407313439005	0.374440223286911	0.463099554730778	0.480927210418916	0.436629357991925	0.532622617656079	0.565098750972103	0.570073660214551
9.5	0.470053902510292	0.026780436245657	0.065598403890996	0.368946827382235	0.451696592408061	0.441897182208164	0.411900253363403	0.509816763889155	0.549405032798603	0.556714665522421
10	0.461760605556246	0.028240315116398	0.069174362210581	0.358230479824342	0.435398627797748	0.419858868245137	0.412632052388651	0.511464110860277	0.527565464284797	0.567174635492772
10.5	0.451228612704952	0.027694253309045	0.067836789414544	0.338294480718527	0.426136367979144	0.408490413844758	0.419487320177842	0.517120925927339	0.503258129959873	0.545812650327181
11	0.441572922422817	0.026530820586375	0.064986972893945	0.327907590479229	0.429629001031463	0.406639384911028	0.405121617425962	0.503557098410367	0.486764718123223	0.531391046578444
11.5	0.431343942407563	0.022805567157432	0.055862002830483	0.334334547150555	0.420712057547934	0.414264904918185	0.385784556570232	0.491067050121304	0.474906810409446	0.498337670135284
12	0.409674750561648	0.021681388542001	0.053108338842929	0.327645291521822	0.397504279685701	0.388277039584558	0.357524667464013	0.471102014677915	0.451352493878146	0.474317467119383
12.5	0.397354936693422	0.02388471082322	0.058505354170821	0.321223104919829	0.391026331365038	0.349451366031764	0.34077865021357	0.473042279037978	0.43412383467427	0.471838990611507
13	0.385972345938296	0.027211245475084	0.066653666679574	0.295552211751903	0.38433653368959	0.321393974804961	0.331095012430773	0.46244922946824	0.433833856083579	0.473145603339025
13.5	0.369506489389213	0.025758199694444	0.063094445944101	0.292278454325364	0.372614940502168	0.308535396203767	0.309184728288777	0.443901908204759	0.401039966806658	0.458990031392998
14	0.355490561580065	0.023898820210798	0.05853991497097	0.30881449689611	0.355463875375307	0.284379322226097	0.289988767745097	0.42416205737958	0.388573567158476	0.437051844279788
14.5	0.341477708140536	0.023391187074559	0.057296472810653	0.285195501272442	0.336199175979737	0.274551228505778	0.28922037433257	0.39961668445505	0.373810994741224	0.431749997696952
15	0.330026357136018	0.023042972097745	0.056443523796665	0.257279004109184	0.321289648531571	0.274287059532007	0.294109594121977	0.390903438625236	0.350603729891295	0.421712025140854
15.5	0.316153496648261	0.022413391184229	0.054901371806756	0.258402066517051	0.315525600262518	0.246405104163875	0.272289992122357	0.373743800493938	0.349750684943629	0.396957228034459
16	0.308227707747046	0.022484794593414	0.055076273725154	0.262643973545822	0.303434684991183	0.230834631490297	0.267233031434404	0.372453344915164	0.329890367910286	0.391103919942166
16.5	0.29698742530245	0.020380631225408	0.049922147138084	0.253595905372633	0.291743055580533	0.223537579873843	0.275947719880698	0.354890597495859	0.302764647412883	0.376432471500702
17	0.28194402022364	0.018769341364529	0.045975309151209	0.258530789186307	0.276854441525231	0.206310393774761	0.248093625262658	0.326369712739946	0.306305401476183	0.351143777600392
17.5	0.268556463527696	0.017948559487017	0.043964812361183	0.256157003116202	0.254408993108232	0.194274211610475	0.233479566372535	0.317385567077259	0.300854119416159	0.323335783993008
18	0.257273431986808	0.015867978481778	0.038868450529819	0.240587886861809	0.251172018634234	0.186293266067869	0.23776250785897	0.295323451533707	0.27810399940011	0.311670893550959
18.5	0.252212470472939	0.014550748506161	0.03564190921566	0.245884089228595	0.250446923622638	0.183203818242723	0.231211232543437	0.284491537977227	0.270332599549605	0.299917092146348
19	0.24665931199856	0.013195870610506	0.032323149707528	0.250812876028902	0.237579238265601	0.180272762240621	0.233183128011445	0.267590610575358	0.269986456992636	0.287190111875358
19.5	0.236591932949303	0.012407376461914	0.030391741378307	0.247619588660394	0.229920471851654	0.17260057133326	0.225635973619172	0.251241291443519	0.252209351376605	0.276916282360515
20	0.22529671824904	0.012377820345529	0.030319343974385	0.229740598943137	0.215946493300392	0.163454571665682	0.211706470475933	0.243133585630395	0.251693695124384	0.261401612603356
20.5	0.223664220705904	0.013230940133528	0.032409052144454	0.241080852444353	0.205981313653027	0.156791446532365	0.220322177752798	0.227530018366468	0.25384760452732	0.260096131664995
21	0.217179914220892	0.014417376813144	0.035315216621637	0.243739865536159	0.194712546424285	0.14590340418233	0.21898165687507	0.219507892715744	0.233823888968342	0.263590144844315
21.5	0.207242370570737	0.013040760804218	0.031943209828021	0.229124259861725	0.187212923406827	0.144992905472851	0.204169082381801	0.20607184933122	0.227572060889254	0.251553512651478
22	0.20229730213925	0.012546236238157	0.030731876975899	0.230693988444778	0.189430156515385	0.142210376768941	0.199434129634833	0.193547005149005	0.216847291981104	0.243918166480702
22.5	0.196648466316639	0.013148085293919	0.032206100064692	0.225065299450394	0.180935684448472	0.134035149000763	0.197098312181543	0.187159393517671	0.210988521907051	0.241256903710583
23	0.189955155174042	0.011442514795357	0.028028322622871	0.222026274668736	0.174159089310353	0.133541948461475	0.197918754122458	0.184223383818945	0.198328409547439	0.219488226288887
23.5	0.186886380192962	0.012155531325732	0.029774849300459	0.22593151901963	0.166891586875921	0.129493912386619	0.204113964838101	0.176719678578416	0.195520855739178	0.209533143912867
24	0.186395244888403	0.013740831434908	0.033658025657119	0.225729809552282	0.159268457666356	0.124211990708085	0.204663935177607	0.171784335637187	0.200600797432636	0.218507388044671
24.5	0.181593282907353	0.012563211741696	0.030773458297697	0.215418902068117	0.15433531015544	0.122040310627535	0.207880940323651	0.178253850274836	0.192028843810859	0.201194823091032
25	0.176704062724463	0.01367905865519	0.033506713866818	0.214028678748807	0.147387600226024	0.116686029270983	0.204684621645524	0.166926801886445	0.176960974917043	0.210253732376417
25.5	0.174437717106934	0.013332072071284	0.032656773788657	0.217592814007764	0.147301470467516	0.116683997760771	0.199340918917309	0.159489715182193	0.180776691998566	0.199878411414417
26	0.170559936252666	0.013256216024092	0.032470965179132	0.221777239676366	0.142317382852954	0.116894407808312	0.195008933746942	0.155937341187821	0.186015433130594	0.175968815365669
26.5	0.165404479736225	0.013869485822799	0.033973163260624	0.207377100683803	0.13402712659026	0.110011257202435	0.19904405859663	0.144236224656594	0.172557783340646	0.19057780708321
27	0.165039666052516	0.014637799012816	0.035855138538815	0.209417003155374	0.130362918008319	0.108224263228399	0.207983109528021	0.144886990485368	0.172043077605064	0.182360300357067
27.5	0.16419828611917	0.014162394656711	0.034690640444861	0.214591238880848	0.127444173524003	0.110997475002753	0.199252528748622	0.149656648901777	0.167329822002764	0.180116115773426
28	0.162278953374305	0.014341936780653	0.035130427035855	0.208225582056264	0.127534413035984	0.109138075854188	0.208055496513202	0.147239863402238	0.160383002182859	0.175376240575397
28.5	0.159814734949127	0.015707248508593	0.038474744109145	0.218883505122957	0.121082581308529	0.102808109697116	0.202677551916291	0.144830607556484	0.167579228407859	0.160841560634654
29	0.159248796361067	0.014351492586792	0.035153833884975	0.211180273989495	0.122780482939369	0.102996723222209	0.183560387787956	0.144507749139831	0.183907486274111	0.165808471174495
29.5	0.157107452490126	0.013456875533055	0.032962478588129	0.19861487297914	0.123490979725216	0.104830861289382	0.188549809667159	0.137275675545919	0.180596962406977	0.166393005817086
30	0.156920805046248	0.01458951641092	0.035736870800714	0.201269143350335	0.12049288436702	0.103381462656658	0.193561740658508	0.132110683564357	0.185011273693713	0.162618447033144
30.5	0.15062633228622	0.013078815933157	0.032036425476016	0.194934670910537	0.117593179475667	0.102020702379687	0.180027023790067	0.133296490147478	0.175165263408179	0.151346995891924
31	0.152142998677085	0.013918194379253	0.034092474370042	0.19571946855082	0.117461693326636	0.102336649352866	0.191338287631284	0.129294414352435	0.174265671561723	0.154584805963831
31.5	0.153824933323884	0.014545276915704	0.035628506610958	0.193022516110967	0.120598903018418	0.099993353461693	0.197708980699499	0.132503571551723	0.184460918829157	0.148486289595729
32	0.146877783296737	0.012164112455797	0.029795868690535	0.186402825650108	0.116851446066843	0.09968647034425	0.180047971073952	0.132621851033405	0.160953130535173	0.15158078837343
32.5	0.152430507202174	0.013789362116703	0.033776901064387	0.19903536870794	0.120072654396755	0.100353699607263	0.179625733769486	0.126815694543623	0.171652410628127	0.169457988762022
33	0.150546425659239	0.013551144036274	0.03319338831983	0.201450351387124	0.120919036347815	0.098437231517629	0.177209640298156	0.129733861270869	0.16904188736612	0.157032971426957
33.5	0.146653255327646	0.012960721536396	0.03174715446247	0.195234791433844	0.116128382440144	0.09787311417969	0.17156722724865	0.126698785572915	0.163594734923995	0.155475751494281
34	0.147381292108526	0.013771414362625	0.033732938224867	0.190674933180363	0.116441309993222	0.098113729635106	0.186344673769494	0.119549674804433	0.166650445425084	0.153894277951982
34.5	0.146759968452814	0.013751375210056	0.033683852526196	0.188498055971337	0.115179504072241	0.097546509382415	0.190035915496277	0.12366853227165	0.166114545767394	0.146276716208384
35	0.146360845715778	0.013704132401767	0.033568131751872	0.192690461900583	0.111254329988192	0.095778884738793	0.171938931816626	0.126660897134652	0.176282536009836	0.149919878421762
35.5	0.148011189404749	0.014931314149126	0.036574100854557	0.199488188200617	0.109800538557697	0.095801534366608	0.184574355444036	0.12229305572133	0.17027088760418	0.153849765938775
36	0.143462890168503	0.013985357891508	0.034256990704399	0.194386456812858	0.108517208898112	0.097112265430116	0.180258359231467	0.117869924324255	0.158495198836841	0.147600817645869
36.5	0.141788183113179	0.013933371240655	0.034129649936376	0.197432935928796	0.109559864318204	0.095032084502535	0.166491440586352	0.115730318723489	0.165056135661684	0.143214502071193
37	0.14610647004975	0.015003137220554	0.036750030731315	0.19234357966616	0.110367323403269	0.092920619764553	0.171900170852517	0.118657103598571	0.18837928714663	0.148177205916553
37.5	0.145539118960856	0.014624148460681	0.035821701651377	0.188130706123862	0.108320114152288	0.091669955518779	0.177359371424814	0.119666041575822	0.178938284888568	0.154689359041857
38	0.140470545604875	0.013694718055623	0.033545071407556	0.186518749570227	0.107425789604024	0.091994454003737	0.182713472335563	0.119874957492905	0.149659777541637	0.145106618686033
38.5	0.142732322540797	0.013955475101728	0.034183793117348	0.178612978319264	0.105364847878886	0.093460618846219	0.185528484723428	0.123604867302195	0.172151289062975	0.140403171652615
39	0.146172017120256	0.015976949702156	0.039135374416393	0.179464127630382	0.104970202743383	0.093741052876979	0.188400485411293	0.117636231209355	0.196703827568077	0.142288192402322
39.5	0.142095661605281	0.01434298524243	0.035132995232222	0.173977265570266	0.104962234162283	0.09484197132562	0.187595851413246	0.120225702097159	0.179409040797587	0.133657565870809
40	0.145105348811175	0.014292318136294	0.035008886675447	0.187364215490998	0.106656051016088	0.094804587329111	0.180109216288157	0.122281592019499	0.177264361376911	0.147257418157463
40.5	0.144115705202654	0.014884112350165	0.036458480532162	0.188022164949735	0.108745443519661	0.095152239653274	0.18933147314009	0.110150270881625	0.165933588004384	0.15147475626981
41	0.141910416322636	0.013611597379443	0.033341468163839	0.174947766373995	0.109968643181101	0.095912008693492	0.188298560872894	0.115801626892333	0.168666720667496	0.139777587577141
41.5	0.145881820351521	0.01393720356795	0.034139037182774	0.189922063518162	0.110933169030501	0.094584387358264	0.172760160054747	0.123456354308892	0.179386174580267	0.150130433609817
42	0.144027911562655	0.014348744333067	0.035147102065667	0.186638219241785	0.108826452974863	0.095844912131859	0.17425067655106	0.112103065730049	0.18003292647646	0.150499127832511
42.5	0.144003166814092	0.014426913934886	0.035338577703519	0.188335753571384	0.109284447328357	0.097967074827862	0.176357748507041	0.10776162176352	0.175967336548895	0.152348185151587
43	0.143240788668683	0.014735056408528	0.03609336953202	0.198860123248869	0.107475789186938	0.097941181463913	0.164307556732715	0.107709170733579	0.172986298609572	0.153405400705197
43.5	0.143544616559131	0.014732249495011	0.036086494026152	0.190783266698233	0.111117984499575	0.099681965350415	0.173256752043509	0.103389537820911	0.181090618520821	0.145492190980454
44	0.146277815710755	0.015245822530415	0.037344485908543	0.19686362589642	0.113918374749853	0.099133538085289	0.181524840853957	0.103793420671852	0.17514329969776	0.153567610020152
44.5	0.147139646331591	0.016091211519524	0.039415257566029	0.20016167207778	0.109721483501267	0.095949908081205	0.171156714996861	0.103746147059499	0.18065616894551	0.168585429659015
45	0.15038179858462	0.017314310364973	0.042411225642367	0.210512759971281	0.110765676449553	0.097731244184998	0.169623631954511	0.103866744367473	0.193030853022496	0.16714168014203
45.5	0.147412163423026	0.015015909176643	0.03678131550675	0.198047522747518	0.111414884459332	0.10162734685506	0.176790317749085	0.107514752021967	0.178021564612072	0.158468755516145
46	0.146430583526036	0.014815916439283	0.036291435347956	0.197494746816958	0.114334577283855	0.099535024617745	0.176879810734051	0.106075403438388	0.172803961231587	0.157890560559671
46.5	0.145984697341857	0.01611708345641	0.039478630610056	0.21201803736584	0.117041210737974	0.095513408224023	0.159281418090072	0.104918907601123	0.181635983637785	0.151483915736179
47	0.147751570228934	0.01762153365757	0.043163765946325	0.218043179456459	0.113263434435862	0.093642067564628	0.150932293438688	0.107103729807301	0.195207364879688	0.156068922019909
47.5	0.152857860371637	0.020121466058212	0.04928732471935	0.233485976928571	0.111166915518022	0.094309284748837	0.161983354634149	0.103892992899115	0.205925148316928	0.159241349555835
48	0.14928065439822	0.019599950999142	0.048009878931451	0.236669525366408	0.111586444900387	0.094881687275167	0.167361088529791	0.101808703701326	0.188191465069687	0.144465665944777
48.5	0.153563218926699	0.02070149118942	0.050708090328801	0.240198585381281	0.110495326276045	0.094679695875751	0.187029201956173	0.102052572931393	0.190756819022318	0.14973033104393
49	0.155512787806697	0.019893627565851	0.0487292366693	0.223883835182788	0.112070829245939	0.096037156406202	0.176880445234347	0.104228940155364	0.213804499150893	0.161683809271342
49.5	0.153353711000164	0.02002419305574	0.049049055497545	0.219885399630116	0.112838561465654	0.09742604969201	0.167719916919764	0.10439852054621	0.224085527932256	0.147122000815138
50	0.157019261819382	0.020597988993601	0.050454562761787	0.23242906925664	0.114477824838225	0.098678923274119	0.177524573936411	0.104915674534403	0.21838633693053	0.15272242996535
50.5	0.155147249495896	0.01947976746374	0.047715490594233	0.238867857352905	0.11971800091216	0.098169611819689	0.177944389789883	0.104987478561811	0.19242110817549	0.153922299859338
51	0.150030849520357	0.019350309223918	0.04739838396367	0.234939462273177	0.117265025607125	0.09570071462279	0.17654187328602	0.102208129738168	0.1865337837019	0.137026957413316
51.5	0.15028467713924	0.019064079808697	0.046697267947003	0.228880290279803	0.117457876641034	0.093689000180023	0.164684746053543	0.104081432807438	0.199490036142396	0.143709357870444
52	0.149720638236508	0.016935486838832	0.041483301300757	0.213596201496965	0.124250686963588	0.095538737552912	0.17095231697813	0.103462698460731	0.192014382578161	0.148229443625073
52.5	0.149377698682131	0.016418839079473	0.040217777913578	0.210147182471309	0.122004449315662	0.097868075208535	0.168414068608012	0.102301567092809	0.189530853981825	0.155377694096768
53	0.158541470147474	0.020884730518683	0.051156933186304	0.235339493191975	0.118807793155058	0.100958478902921	0.173779939460456	0.105547520875492	0.225016274634814	0.150340790811604
53.5	0.162272386467531	0.022503468049698	0.055122014164785	0.24300480357704	0.118343469643789	0.10000265716841	0.18936669905938	0.105505378956205	0.231479077229769	0.148204619638127
54	0.156787576042356	0.020593490253883	0.050443543144991	0.233067913772058	0.117687509543418	0.096070457678281	0.166954627947735	0.102446687817081	0.217374119798794	0.163911715739123
54.5	0.156345057747702	0.020912030146659	0.051223803345014	0.231358576018587	0.117974950941043	0.093968544329607	0.15226197141238	0.102969871901918	0.220864960555814	0.175016529074567
55	0.156244583247324	0.019657918072931	0.048151868684116	0.218613279464383	0.11869194213437	0.092322089302399	0.167708081691776	0.103956242051541	0.216010344495291	0.176410103591511
55.5	0.156345487722525	0.019551189678719	0.04789043857723	0.222506026819214	0.124571455066012	0.091597278765537	0.184656790599761	0.105376328770844	0.211755096346562	0.153955437689747
56	0.151564262549804	0.018047830831864	0.044207976502137	0.22359580145756	0.125962314577273	0.092690983749535	0.180277750897334	0.107451002402	0.190105880215003	0.140866104549923
56.5	0.151021491108051	0.017528619202783	0.042936172942368	0.203408996089075	0.121797960482295	0.092918982861271	0.170378996607801	0.105990759367411	0.210403694791381	0.152251047557122
57	0.155419506253441	0.01876842661287	0.045973068476405	0.215870907570957	0.122234460355632	0.095703092355312	0.172513912085269	0.105056874385224	0.215526878135798	0.161030418885892
57.5	0.149641189354201	0.017409361352641	0.042644052061699	0.218628182000134	0.124257271682195	0.095388544823986	0.169537925098442	0.103363666127617	0.192235357096363	0.144077378650672
58	0.1524257230729	0.017738982680893	0.043451456124257	0.203642882314631	0.124683665246566	0.096293868891982	0.182659315499021	0.103028161827531	0.209766294550588	0.146905873179982
58.5	0.155728283611809	0.01833855559443	0.044920103826014	0.19890173258982	0.124368699446789	0.09660291087661	0.187948900397055	0.106193849297075	0.221218389756883	0.154863502918428
59	0.154183148228722	0.018430379032533	0.045145024395795	0.193774125930991	0.123847063414254	0.096355903127194	0.177088890620423	0.106566483876427	0.229279693098542	0.152369877533225
59.5	0.152038391969294	0.01677727834016	0.041095771206041	0.186285617528239	0.123179554891341	0.096882716732832	0.171017767011992	0.103574918167172	0.213168356481115	0.170159812972365
60	0.152777440329693	0.016559879208287	0.040563254262428	0.195073686359603	0.130436775016201	0.09413821105628	0.165977094579785	0.104499116727847	0.206474351364992	0.172842847203142
60.5	0.155128141868187	0.017077135811792	0.0418302690071	0.206153450368117	0.132600218749484	0.095437673127893	0.168999036470797	0.108330861473092	0.211023962729894	0.163351790158029
61	0.155235285838967	0.017300262175604	0.042376814746601	0.197114801501472	0.129415567167423	0.094782943355472	0.167692868688162	0.112007779550636	0.221513354119913	0.164119686489694
61.5	0.156617629971394	0.018242340335741	0.044684425536758	0.191763063611955	0.129470140768173	0.098781637268662	0.162328800835285	0.113136120780616	0.238492951805592	0.162350694729476
62	0.15233952770984	0.015919206004339	0.03899393182088	0.176652681194635	0.131168679782562	0.097561823498542	0.164612403835957	0.111013266844425	0.219977991205156	0.165389847607602
62.5	0.152943661728496	0.016565307669432	0.040576551222322	0.170806174113536	0.129482179675918	0.09387668851036	0.174733478982892	0.112566729565527	0.222820404313338	0.166319976937903
63	0.157419227120213	0.01729888475338	0.042373440764993	0.172532094474272	0.1315729490035	0.097426371367092	0.179450524203366	0.115159582047349	0.23175273976726	0.174040328978651
63.5	0.15350141181192	0.016278449235507	0.03987389443079	0.164571261849098	0.135239296894282	0.095502770416103	0.17011587428122	0.109883868659654	0.22058896656523	0.178607844017855
64	0.148407095178959	0.014299740844024	0.035027068521896	0.162613995116372	0.133449945549718	0.093596819561666	0.162839428858523	0.113106428244774	0.206413385268262	0.166829663653394
64.5	0.155011988153283	0.014279310031697	0.034977023456663	0.157931844999838	0.134388006456754	0.111175571347307	0.171387796465794	0.115345634096716	0.217029778268458	0.177825285438113
65	0.15936192825368	0.016793078373392	0.041134473225378	0.154817589312409	0.135839405269789	0.120031150438988	0.178545464887174	0.110496098137742	0.24148246869364	0.174321321036021
65.5	0.154319310942652	0.014681451785026	0.035962065556588	0.156824216946616	0.136517813116634	0.112641194266561	0.168215831242302	0.112773770972153	0.223952640695932	0.16930970935837
66	0.153315887755627	0.014315061522903	0.035064596367661	0.150906297478166	0.14013212075384	0.109035618201088	0.166792532730953	0.111717740480497	0.21578943845809	0.178837466186753
66.5	0.155540790490327	0.016097594911329	0.039430893618779	0.147679312798354	0.141194277133995	0.110048973307758	0.187787482481376	0.107771914098257	0.226831511944265	0.167472061668284
67	0.157851030287655	0.019315649873415	0.047313486240122	0.144760883879468	0.14656482128341	0.106362617542713	0.178346882908987	0.107918405872113	0.256667916917893	0.164335683609002
67.5	0.157738757807506	0.019248795174421	0.047149726340679	0.14313371522804	0.151544238469934	0.109095683575963	0.1734985693223	0.106176698713755	0.257787924607532	0.16293447473502
68	0.159645728315042	0.018075963363175	0.044276886849023	0.1507512791961	0.153417029651299	0.113250815523763	0.184689735120007	0.103718663585086	0.24725088224989	0.164441692879145
68.5	0.158597102569914	0.019775431469709	0.048439716544163	0.152795294148821	0.151976907465578	0.102820526556999	0.175591130430125	0.10410606512614	0.258308953996057	0.164580840265678
69	0.15507623054459	0.016512573941135	0.040447380495758	0.148927384953985	0.14920989532772	0.104439262381927	0.17835058993955	0.106084024208427	0.230638363578878	0.16788409342164
69.5	0.159758849055795	0.016341020629655	0.040027162418949	0.141547611860667	0.157711529568779	0.114365597450875	0.180715365973454	0.110609726784529	0.234615168923867	0.17874694282839
70	0.166546176554564	0.016698926354539	0.040903848820936	0.141874990015039	0.17731230925541	0.11526569767339	0.193123467207171	0.117676253835994	0.237087991863908	0.183482526031035
70.5	0.165074522460432	0.015357304771548	0.037617560514702	0.151109169359992	0.177418696257545	0.108643543696038	0.193750631829722	0.120503706015709	0.222428761884553	0.181667148179468
71	0.163659422566617	0.017494440517716	0.042852452603876	0.14830021184304	0.152292737830009	0.107360862939233	0.176538046065806	0.118036185881675	0.235165941026802	0.207921972379752
71.5	0.164779293234228	0.017282822980918	0.042334097618096	0.142416749838869	0.152146746121088	0.108550427906536	0.189784547161258	0.121528750046203	0.230382467599101	0.208645363966542
72	0.163681037705906	0.017140196142826	0.041984734641144	0.143974382601077	0.165456428018186	0.105632396319408	0.199367979836482	0.11610858343723	0.23191410134143	0.183313392387531
72.5	0.161728146409688	0.01830239493628	0.044831528664785	0.143262434912815	0.162134943643947	0.106151234877516	0.185908732003471	0.106654874459352	0.241905210720643	0.186079594250073
73	0.158312497916876	0.017031677289574	0.041718918823205	0.141934007227408	0.148623047703788	0.11697714536475	0.17716328892416	0.105590771178989	0.239358147501959	0.178541077517075
73.5	0.155757083872975	0.017264095405785	0.0422882246149	0.140541772299134	0.13406821756543	0.119272720698695	0.183158993210914	0.109621335024615	0.242820699362266	0.160815848949773
74	0.159841420254984	0.018214725472279	0.04461678321196	0.13668299755459	0.141256022714688	0.118016431670453	0.185101688021811	0.116324911902481	0.25310724604118	0.168400643879688
74.5	0.165246697465584	0.016959915614416	0.04154313933598	0.142130593893198	0.157459169370136	0.120040583812102	0.181485952488336	0.126491025757962	0.252062838491321	0.177056718446036
75	0.161817831296925	0.014859401353994	0.036397951200507	0.145965292055985	0.15948549539157	0.118308940805436	0.179263913623974	0.128155813348604	0.237183199652429	0.16436216420048
75.5	0.161912739537737	0.016213206820677	0.039714083804871	0.144449775733455	0.153612115889241	0.11852514919647	0.19014322513718	0.118436626263748	0.239717164126295	0.168505120417768
76	0.163000079292669	0.019566055072066	0.047926851205757	0.145402537042061	0.13054764007716	0.117494389251847	0.187880832231696	0.124793640647205	0.265601533121555	0.169279982677159
76.5	0.163187024937952	0.021630007719277	0.052982482044689	0.143575096180135	0.114966717123633	0.119764746994114	0.177771792623302	0.124944154717831	0.276896679706166	0.184389987220481
77	0.163198289946119	0.01853896024714	0.045410992967235	0.148754880852329	0.12362576912443	0.121528098621404	0.174270623682046	0.122648282690533	0.251511678132918	0.200048696519177
77.5	0.158605262080563	0.01548502422391	0.037930408003217	0.150923555263654	0.12695554944128	0.1217714041313	0.176928339710432	0.123431083604976	0.234732563457293	0.175494338955003
78	0.16288752401439	0.015004494189964	0.036753354613966	0.154734523438606	0.135681410524063	0.128351950388109	0.193469295515652	0.123865718481578	0.233120969947915	0.170988799804806
78.5	0.165649659549752	0.015414274105738	0.037757106314454	0.162775806255633	0.131698242491645	0.132314703229597	0.198517163563166	0.124533588685816	0.235368339201286	0.174339773421118
79	0.157979728588658	0.014271679901594	0.03495833353124	0.151675342487918	0.119254099802209	0.131026074050001	0.176919618623402	0.127167647645479	0.226969348080276	0.17284596943132
79.5	0.159538673756558	0.013406534626027	0.032839169052721	0.156542187606389	0.116598072544024	0.132270962982823	0.16883485557781	0.138021626667589	0.221671864106554	0.182831146810719
80	0.163955186897458	0.015731718285164	0.038534682575864	0.168224273140352	0.119386121381672	0.134818721215931	0.172015322233922	0.134386195530463	0.244542485901079	0.174313188878786
80.5	0.162069215931243	0.016885690161495	0.041361324850397	0.161540015813934	0.118419967773615	0.138511523784542	0.163434180742746	0.130214404117651	0.254042728244683	0.168321691041528
81	0.162454003345329	0.016957848984809	0.041538077147954	0.159348121272448	0.108723658705171	0.144373371819589	0.163258758960862	0.135059488919596	0.25162263168164	0.174791992057995
81.5	0.161532451585943	0.017537378669248	0.042957629165627	0.158701938069472	0.107584996141003	0.141856095299217	0.159682494848375	0.132360941997263	0.253884362790885	0.176656331955387
82	0.162553481085243	0.017124990175047	0.041947487779041	0.166389675837474	0.107326329093707	0.138446496586995	0.170859015900312	0.140669062991886	0.252676927686804	0.161506859499524
82.5	0.168959596200262	0.021437734637092	0.052511511102063	0.16413832429657	0.112288463457005	0.143541328276325	0.172550694970099	0.139966847535689	0.289383778018026	0.160847736848121
83	0.167081353892677	0.019644029603679	0.048117849021141	0.164545530902502	0.114894236190816	0.148477250784831	0.16807442863048	0.129996119128505	0.27549696821737	0.168084943394234
83.5	0.163196343132608	0.015946884063159	0.039061728942061	0.172323797623406	0.113221343620886	0.147254631578764	0.167507121663487	0.134432124921439	0.246827170438682	0.16080821208159
84	0.161220342500872	0.015630515087683	0.038286786381698	0.165054055434591	0.113039553952973	0.144292965780517	0.168236840558205	0.132155224185031	0.243336450211517	0.162427307383267
84.5	0.159114123239059	0.012921628858921	0.031651397349979	0.157104663157349	0.114022444493887	0.148284168195928	0.166952086837783	0.135685444817942	0.223669150243597	0.168080904926929
85	0.162596833072934	0.013876072435758	0.033989297101505	0.163956831133878	0.117260118732463	0.151004385214728	0.156777266193706	0.144285754871882	0.236725458301877	0.168168017062004
85.5	0.167867049474997	0.014489379658177	0.035491586851996	0.17295762535459	0.119291156523059	0.153716131077977	0.158135912983485	0.149544089658252	0.243346146912309	0.178078283815305
86	0.163603648820837	0.014384991936609	0.035235890198743	0.165603774947145	0.118535009281071	0.157679020038396	0.15960161382494	0.137228579618299	0.240431827493375	0.166145716542634
86.5	0.157894120482876	0.016016229578077	0.03923159006956	0.162762407313897	0.118829731981077	0.156708888360197	0.14457238596622	0.126723896265791	0.247246195799481	0.148415337693471
87	0.157363974352551	0.014860883691869	0.036401582171927	0.16359807505709	0.121771761248621	0.161492784867971	0.133743811663824	0.122915140257226	0.236019015341622	0.162007232031503
87.5	0.162521588679078	0.014452572917672	0.035401429118664	0.164476730856774	0.119691561993368	0.165856859519655	0.157685027833512	0.124049713154344	0.235746447242517	0.170144780153376
88	0.164203515378297	0.014557318022435	0.035658001178386	0.174623797843262	0.114737883189325	0.158914905800235	0.160354305804561	0.132262936463051	0.236453325015847	0.1720774535318
88.5	0.162098455313809	0.0146139461662	0.035796711235691	0.173695497086568	0.114564601466187	0.153001576014745	0.148902248482811	0.135328270113245	0.236140771147497	0.173056222885609
89	0.159204693409717	0.012119415672332	0.029686384377904	0.169391225832453	0.115312939611113	0.150546566531692	0.154734664536017	0.134994973780214	0.216337613627945	0.173114869948587
89.5	0.154303509927477	0.01086603315323	0.026616236753579	0.166234044356838	0.115020832007088	0.148458272535427	0.147572601501167	0.128609509796243	0.200911501556045	0.173317807739528
90	0.159505929962322	0.016602169591077	0.040666844121291	0.156697581547186	0.112546517913442	0.15085010908886	0.146236845766204	0.127995440964121	0.248484799631097	0.173730214825347
90.5	0.169192977253067	0.021850457044311	0.053522470405164	0.153427671488369	0.107465945229197	0.162486905810518	0.155942121523974	0.134958959215351	0.289491227378821	0.180578010125244
91	0.172724272593798	0.023386509477942	0.057285015085721	0.155487400488169	0.105150940994132	0.160337125258814	0.167569662785449	0.141038508499965	0.302753812131198	0.176732457998855
91.5	0.171220841317694	0.023563646765648	0.05771891105502	0.158301863961153	0.107513975061332	0.152350299488069	0.16720612250174	0.144154789965642	0.305146411755587	0.163872426490335
92	0.175498670810788	0.027496164543502	0.067351573015186	0.154336578506118	0.111270940084748	0.15190098692166	0.162514473268887	0.146366402989469	0.335283283794296	0.166818030110337
92.5	0.176984593435475	0.026848573523615	0.065765305454456	0.152069369113256	0.108267261907063	0.153542554573563	0.170917099924095	0.149712297721231	0.330582864394531	0.173800706414583
93	0.17829341158935	0.027515501939672	0.067398939768757	0.154679683655463	0.111780323397518	0.157331262331253	0.163609114980891	0.139817205805705	0.335225625095568	0.185610665859056
93.5	0.184634861467749	0.035494923376323	0.086944450731179	0.152621488741209	0.115414134096214	0.160349255837537	0.164845107461976	0.132680276693403	0.392724048741047	0.173809718702854
94	0.180831309609863	0.034948853027848	0.08560685701375	0.149669120670753	0.114138179529165	0.159250527044723	0.157089500471441	0.141078068885168	0.38749032100735	0.157103449660439
94.5	0.179924944131825	0.033391191393936	0.081791380818756	0.15362880715112	0.113107567575001	0.161457405147129	0.151544221966919	0.138878989631225	0.376399503786068	0.164458113665315
95	0.180165446587812	0.033254111466345	0.08145560494218	0.153471739335031	0.115549022707582	0.161499129561195	0.165016047121402	0.141905269205808	0.376243771393524	0.147473146790143
95.5	0.185027920192189	0.033895181876477	0.0830259003362	0.160943069428717	0.117851102732807	0.170943284018264	0.160865623865751	0.151121961768414	0.384795204464631	0.148675195066738
96	0.189296637188138	0.035359494151156	0.086612718233259	0.16817224195375	0.113802809453459	0.177918275556611	0.158885712477247	0.143746257063183	0.395986962097152	0.166564201715565
96.5	0.185748607314916	0.035736278569442	0.087535647801091	0.159027174852874	0.113865292013787	0.163529253106196	0.164237811468336	0.143681217612613	0.396330493476618	0.159569008673988
97	0.184213658685602	0.036598325547712	0.089647223032161	0.153239042906414	0.113982109389311	0.161211821194223	0.161117836662473	0.143439120688353	0.400630687512748	0.15587499244569
97.5	0.183539423575929	0.037005950013924	0.090645694981053	0.155722623239078	0.111074465057327	0.170039661146119	0.149586596355327	0.144625074194558	0.401810394472472	0.151917150566622
98	0.184047191186297	0.037245351897092	0.091232107438276	0.155393823645776	0.114644508489102	0.174241032926912	0.146484013401626	0.139217884062126	0.403693793694557	0.154655282083983
98.5	0.185081945315239	0.038419295289588	0.094107669736805	0.152615213002302	0.118898992176783	0.161355840742539	0.148877223159476	0.13847516277518	0.413100246251133	0.162250939099257
99	0.183241403256514	0.037740021918792	0.092443796582493	0.153089263073526	0.115048840921725	0.154676894687457	0.141729661569461	0.146916264233369	0.406945522967314	0.164283375342742
99.5	0.180984890583501	0.035706539821434	0.087462803042882	0.153726954504357	0.114778874436402	0.159407036345801	0.141792635020006	0.143233123116108	0.392229377466575	0.161726233195257
100	0.18095682209206	0.035104669158756	0.08598852702817	0.154048009906116	0.119183114410413	0.152279392806551	0.15216323858239	0.140777153825988	0.389432160953458	0.158814684159508
100.5	0.175235329893026	0.033500235550602	0.082058483362019	0.1495951678575	0.119400404346194	0.147270692959955	0.148828667518659	0.134167830121716	0.374473752047674	0.152910794399483
101	0.174934154013747	0.032073179983023	0.078562925386854	0.154363166503712	0.117995978835519	0.15036238082357	0.144969019775959	0.137968121380366	0.365244498976868	0.153635911800232
101.5	0.179640931542158	0.03433649849513	0.084106900866911	0.154838970802962	0.117367404569424	0.164222042262885	0.149439076338644	0.141938519960306	0.383025385854211	0.146655121006675
102	0.176079752732202	0.033583370629039	0.082262121883917	0.151670734814964	0.117075076295362	0.162315897610974	0.152424114826552	0.133663858267505	0.374791381976766	0.140617205333292
102.5	0.171039244916801	0.032217627774566	0.078916748770605	0.152734543753625	0.114629265890917	0.152722872480474	0.141745075992368	0.130339448568022	0.361957273269454	0.143146234462747
103	0.176667925699272	0.031367193279006	0.076833618196821	0.155575359816525	0.11328020073267	0.166871169652882	0.163663418581334	0.129884486068305	0.359858651578661	0.147542193464527
103.5	0.179226664025649	0.029224021424064	0.07158394072112	0.156254784752515	0.115183937283017	0.168806342463914	0.182325556021238	0.133041891138213	0.347253058287604	0.151721078233039
104	0.173422030848794	0.028642361924585	0.070159171743353	0.158088729708141	0.116287745822625	0.159810742435777	0.156136167008692	0.133536254691525	0.341539336112156	0.148555240162644
104.5	0.170744466988872	0.028425803217717	0.06962871341217	0.164052128819174	0.116761607692956	0.157410709978298	0.139647393459036	0.128451849716095	0.337130101409374	0.151757477847167
105	0.168098747087516	0.024821962979088	0.06080114371302	0.15793308863073	0.115104715281255	0.16338742630576	0.143251645008526	0.126299910778231	0.311290162397391	0.159424281210718
105.5	0.164194005327983	0.023061019648357	0.056487731086772	0.148296087137219	0.116028969725672	0.162479732498362	0.140533997990922	0.129898948298958	0.29806607541936	0.154054226225389
106	0.165648800444695	0.023257534681343	0.056969092644373	0.149880072410362	0.119655912992646	0.166690081131495	0.143676129641252	0.130673822777162	0.301047586218777	0.147917997941171
106.5	0.165943036421168	0.021302094766341	0.052179262629947	0.154469729854696	0.120770637076286	0.169218472793503	0.156554929443598	0.12366228052322	0.287322637080725	0.149602568176146
107	0.166738899807337	0.021408289863395	0.052439386430915	0.149907432888793	0.119688131562587	0.173037491187737	0.160293002488821	0.121311443712453	0.287106026297979	0.155828770512989
107.5	0.166706998762829	0.021724343698294	0.053213557057668	0.147414846423614	0.119092257791763	0.178131173168139	0.155256045026362	0.121287619796514	0.28825273632842	0.157514312804988
108	0.162598202398958	0.022403712918277	0.054877664993579	0.145220085948787	0.123113541181664	0.169620729579837	0.143687928983452	0.118506665454145	0.291483796908356	0.146554668736463
108.5	0.164400047418606	0.021413953482328	0.052453259407399	0.146901530035668	0.123753095514035	0.174028899801609	0.142856183328276	0.125733883463928	0.287094809851008	0.150431929935715
109	0.164016523894072	0.020882594200437	0.051151700296674	0.152605658644748	0.123810614024252	0.171073014690118	0.137507689906375	0.12577329471767	0.283399432810723	0.153945962464615
109.5	0.160747819990905	0.019492006900745	0.047745470969633	0.159555464071664	0.122228719685104	0.163520207694949	0.143184006615594	0.117187619463999	0.27081385298707	0.148744869417954
110	0.160070499521218	0.01858191597544	0.045516212583098	0.159517157047359	0.120101865998169	0.1610487312728	0.142040829678721	0.120516203326664	0.26474503577568	0.152523673549135
110.5	0.161279462834883	0.018176742593153	0.044523744539139	0.157209574141729	0.123090718261431	0.165687244652952	0.147446719509111	0.119122158709437	0.263020227021542	0.153379597547981
111	0.158943608342556	0.016492613557178	0.040398487739995	0.15522133113176	0.121185679317564	0.173595762180726	0.150763546925541	0.113928419904337	0.246257043109356	0.151653475828608
111.5	0.157317862792935	0.016649607620361	0.040783043087439	0.149801764391388	0.128292586376227	0.166885919062861	0.142922754107123	0.112276251819007	0.248911810860669	0.15213395293327
112	0.156469486513812	0.013871965814906	0.03397923797585	0.150536370344461	0.130292221572208	0.171412941777339	0.140698258765367	0.115281920747304	0.228503077081432	0.158561615308576
112.5	0.159472952504975	0.015171122732915	0.037161509520779	0.15130530751574	0.131780021380095	0.166302425247862	0.146721157335526	0.115508400454662	0.241171870740634	0.163521484860308
113	0.161299245730446	0.016906767608646	0.041412953840997	0.147183437060956	0.134512244367884	0.151007183677634	0.15897083550156	0.117012698802338	0.256206345636398	0.164201975066354
113.5	0.156879247767691	0.015344975767466	0.037587360745664	0.142657730241156	0.129833468753093	0.156846597747741	0.145105488916176	0.116989514278015	0.241472830882558	0.165249103555095
114	0.159580927409604	0.016051231296843	0.039317326420657	0.147600796594895	0.134199212713201	0.160492449783719	0.150119783846259	0.116435557354426	0.249473334636447	0.158745356938279
114.5	0.159912192246313	0.014797915977042	0.036247343400331	0.149504030470951	0.137431406974879	0.156107531958982	0.149109736482831	0.123332875564362	0.244257234601279	0.159642529670907
115	0.157028715389471	0.014103971291862	0.034547533011925	0.148204998587898	0.135205865122113	0.154841568877363	0.136992082541737	0.127334061750982	0.23770739004692	0.158915040799285
115.5	0.157944914190144	0.012430773357068	0.030449051833002	0.152669507331917	0.137615176436651	0.160779717884094	0.137090925208294	0.13302294370608	0.228519289696457	0.155916839067513
116	0.156173291792488	0.012972839273933	0.031776836736274	0.144492121818573	0.141869928328235	0.165679265894251	0.130545299482937	0.127454339925662	0.227967864756086	0.155204222341671
116.5	0.154179645764028	0.012307343037947	0.030146710532364	0.13954150234088	0.137368641793739	0.161921460575474	0.138654865156934	0.126986778424558	0.223574579501382	0.151209692555228
117	0.15794066840103	0.013031399341766	0.031920279021768	0.141250881981536	0.142005753495179	0.16302564923202	0.135737563586366	0.13712754078075	0.23296010045255	0.153477189278813
117.5	0.162159062638778	0.017276135427082	0.042317716523571	0.143881904578275	0.144829734781969	0.164875044187246	0.128474507769546	0.126903593646773	0.25961174011921	0.166536913388428
118	0.158024621035266	0.014525891547586	0.035581022350592	0.149809206919447	0.149014725037502	0.162107461297201	0.12725019755599	0.115197939093699	0.234208826053278	0.168583991289745
118.5	0.16035853628089	0.013102345520914	0.032094060959881	0.157948737751613	0.15348127435464	0.172724174610017	0.135856958341665	0.120551500935646	0.229344782581051	0.152602325391596
119	0.16637732702513	0.015125614533175	0.037050037652305	0.152889046766827	0.153624236102742	0.197276931147996	0.138864111733614	0.12396173175325	0.241576641570276	0.156448590101205
119.5	0.159859539926277	0.014911481244526	0.03652552035817	0.144620319716483	0.145891713269993	0.189283787112133	0.127342519510643	0.12071049440038	0.233683845072053	0.157484100402253
120	0.159621894061728	0.015673529766427	0.038392150396069	0.151461643896838	0.146025394832529	0.165814791677599	0.128702131782221	0.120267590199219	0.246353105993774	0.158728600049915
120.5	0.160809067601299	0.017061476855582	0.04179191255448	0.158584271559004	0.153358230941197	0.161346685360708	0.122750544297405	0.116540440604966	0.254364726288811	0.158718574157004
121	0.159921120209038	0.016220467346901	0.039731868389383	0.15619309475236	0.160056221209557	0.164707622564917	0.122690108181772	0.11607209300313	0.247370738516904	0.152357963234627
121.5	0.157070261878424	0.014285445696342	0.034992052704275	0.143000273415142	0.164567626887207	0.164291757137186	0.1248766669247	0.117695749685919	0.232299418639144	0.152760340459669
122	0.153317089616263	0.014101264515836	0.034540902791813	0.144051456057454	0.151135469487575	0.164252934500496	0.11350495104083	0.118043316870156	0.226148525746448	0.156082973610882
122.5	0.157802543762429	0.016615027352267	0.040698339075439	0.147202830198308	0.149724614655242	0.176061912164344	0.111732279135269	0.116034433292377	0.242685069517472	0.161176667373991
123	0.159837886050907	0.015879906258649	0.038897667496919	0.141605267485935	0.154937053124357	0.17869512108441	0.121574279981929	0.116274863504953	0.240375755825805	0.165402861348959
123.5	0.164011587189634	0.018342899256233	0.044930743581048	0.139306027098284	0.154939490554062	0.183865258479462	0.124131370998384	0.119211775174925	0.26119749306643	0.165429694955891
124	0.16407729176665	0.018707833919722	0.045824647296051	0.134819972562559	0.168969875845515	0.184121638530441	0.119192642606307	0.118257237075111	0.26052137646668	0.16265829927994
124.5	0.163167369470018	0.016594417192278	0.040647854699951	0.145750194383172	0.170986885298097	0.161623976973369	0.126444829249024	0.118174582062044	0.251516927761994	0.167674190562426
125	0.161336717034677	0.014333461089833	0.035109665918126	0.155169683578134	0.17025142487961	0.160805303653046	0.123506485519733	0.11914460304103	0.233950584519485	0.1665289340517
125.5	0.160347754015695	0.014241282016404	0.034883874223263	0.147380972919769	0.169067616884641	0.171142034509796	0.115889375730336	0.123572517778569	0.229624556066347	0.165757204220408
126	0.164594403477986	0.016805564713136	0.041165058386505	0.146791610788918	0.163030338549398	0.171264731714599	0.117699868557568	0.124828441421125	0.25156713022468	0.176978703089616
126.5	0.160985261734328	0.015292080462968	0.037457794239855	0.147533729492259	0.169210482347784	0.164831910064479	0.118803463599843	0.119709569298032	0.238592981524103	0.168214695813799
127	0.157704042238416	0.016433897011845	0.04025466216447	0.136964928122674	0.172075729206378	0.160427998621357	0.114661306393713	0.115891967383488	0.241841082007132	0.162065283934169
127.5	0.156521958700291	0.014761924765443	0.036159183296688	0.143351097268673	0.17290705225645	0.151396438332521	0.112620281632466	0.118649823646254	0.228538488083237	0.168190529682438
128	0.159400663141685	0.015612281407594	0.038242123169345	0.150226939785324	0.181424696390438	0.151453088140327	0.113335938516184	0.118347618425624	0.235277947566338	0.165738413167559
128.5	0.159820504182962	0.016034668525871	0.039276756083049	0.137886735124239	0.192194057284432	0.16358249182766	0.109386655726828	0.118282116215395	0.230028427404447	0.167383045697734
129	0.158674424722797	0.014481109918302	0.035471330208995	0.135725685945738	0.191478389609954	0.165415787444224	0.112042700811489	0.118820288872646	0.215461579016759	0.17177654135877
129.5	0.162879717560697	0.015815999354282	0.038741128190178	0.144645614440219	0.188374259559177	0.167154717236862	0.115671454675823	0.118907485688536	0.235653349849832	0.169751141474427
130	0.167559850080429	0.017273602256319	0.04231151154777	0.153611981517972	0.197001301544373	0.180137640905597	0.113748559755743	0.11923544928615	0.245449327022465	0.163734690530699
130.5	0.166516665852643	0.018202552996842	0.044586966858231	0.146638227426485	0.207465769482322	0.169156755301982	0.115521382711994	0.113106132842124	0.246411518929048	0.167316874274545
131	0.164257386374757	0.019167005711178	0.046949383889396	0.137240593494468	0.201809800489574	0.149865234425938	0.118741708933234	0.111741224112234	0.254331121715864	0.176072021451987
131.5	0.162442928654584	0.01771585485478	0.043394804751419	0.145033647075075	0.198612705874845	0.14983663854139	0.118384251002298	0.111729893644103	0.24530034532695	0.168203019117425
132	0.161943326744562	0.017218192185609	0.042175785147919	0.147567573686531	0.203982123183191	0.14941120678795	0.119699614786008	0.112791409533172	0.240150649489341	0.160000709745741
132.5	0.1658566555668	0.018697771245003	0.045799998877542	0.139458907381751	0.209324434299628	0.155024684367624	0.119396787533074	0.11597904542193	0.251369995656679	0.170442734306911
133	0.166656921544932	0.019378161105853	0.047466606862787	0.134930458363656	0.204933004932186	0.155624448683518	0.124206571916548	0.116871128779322	0.260952622330298	0.169080215808998
133.5	0.162335091780008	0.016821352429994	0.041203730237011	0.137506265678629	0.195934436453872	0.157535638527411	0.125646348634288	0.115569416456961	0.243452584978249	0.160700951730646
134	0.167732949143956	0.018913040190788	0.046327297952181	0.147334165910562	0.20733905527202	0.162765595861516	0.12210521516188	0.113507016146355	0.257052734973844	0.164026860681518
134.5	0.173850234916155	0.022653697326012	0.055489999236181	0.155019601939388	0.222981806771948	0.158191895861765	0.115943143439339	0.113805500487214	0.281385492909435	0.169624203003994
135	0.175351375156798	0.021443837451303	0.052526459882877	0.157409083693828	0.225537488291915	0.164958594642261	0.115164280615968	0.117675066331496	0.272379956528728	0.174335155993387
135.5	0.172728052101525	0.018404002761949	0.045080415991547	0.163477439104902	0.208255420933902	0.165073913941648	0.120649299718138	0.120535206748111	0.258652369772169	0.172452714491805
136	0.171615887603591	0.018115340243674	0.044373340113908	0.161495601970404	0.212838489479425	0.15906939437088	0.123192371834081	0.120582908170606	0.254505323366399	0.169627124033342
136.5	0.177468173261952	0.022813798017655	0.055882164238173	0.148875687704763	0.223549314451006	0.164692698478872	0.123592502722175	0.121601814476062	0.2900506088448	0.169914586155985
137	0.174560808012259	0.021271250026422	0.052103708755897	0.143260523027455	0.221729912346912	0.163380389350804	0.125311173591377	0.120645733462473	0.276205010739292	0.171392913567498
137.5	0.174478214811794	0.0201760540397	0.049421037420084	0.142097156862963	0.215959977864924	0.164133218310118	0.127142531559335	0.125615156391484	0.272418357450822	0.173981105242916
138	0.18315824278057	0.025736078454781	0.063040260194448	0.137538275312148	0.215289469155134	0.164595294627917	0.138260222868043	0.128391983716184	0.322059423655993	0.17597303012857
138.5	0.18606736597295	0.024261438380531	0.059428144458278	0.144727663487422	0.233855518643994	0.16507876101372	0.144831917717311	0.125651019801944	0.308147513592135	0.180179167554127
139	0.174767568875537	0.018642229392384	0.045663949679256	0.142307962577775	0.230843577355071	0.163964021624613	0.135381752747095	0.124194077612159	0.253320818909384	0.173360771302661
139.5	0.174864706019723	0.020700914368696	0.050706677412353	0.143243763829352	0.228613089282606	0.15420412701174	0.133472967044956	0.125328994501068	0.272101554653787	0.167088445814556
140	0.184002942297923	0.023123478724163	0.056640723952302	0.153052723505381	0.247501179411385	0.160044931468312	0.140736570996602	0.126650898790175	0.291243868755474	0.16879042315813
140.5	0.180487064798815	0.021647096208514	0.053024340123794	0.148758199859694	0.254368136305161	0.165857186615528	0.136814483963902	0.121384691197695	0.266950012844597	0.169276742805128
141	0.181003991158197	0.024931961916705	0.061070584982428	0.149022281667	0.267293953556722	0.15528155644634	0.129342009948987	0.117593337408518	0.281462027923262	0.167032771156551
141.5	0.181125198778272	0.024761193767141	0.060652290151678	0.153800176689875	0.264079038281807	0.152449201234288	0.127204137522936	0.122051885572927	0.28415381393944	0.16413813820663
142	0.178849836260167	0.022821016805471	0.055899846584884	0.151987620533666	0.240093002965874	0.158414616861903	0.125413451648803	0.126088431081843	0.284512465221936	0.165439265507147
142.5	0.179949653373068	0.022659341188005	0.055503823818243	0.146511758281157	0.252622579161453	0.16173790185558	0.130366844647233	0.126484543507123	0.276426433391675	0.165497512767258
143	0.176276072838985	0.021295538739004	0.052163203708232	0.145479432908679	0.239610294694398	0.163582311854538	0.12558005123989	0.12347035915324	0.268445655606818	0.167764404415331
143.5	0.170563360724305	0.017661347810851	0.043261290306406	0.144998959447551	0.226206523675582	0.155781199520588	0.12773446624003	0.122404939428701	0.240923885998601	0.175893550759085
144	0.171810941843424	0.018354938577995	0.044960233776213	0.144641616562454	0.23804654771023	0.150662985303259	0.131069414030638	0.122487063990597	0.238560832287874	0.177208133018913
144.5	0.175275442187259	0.020050843400584	0.049114335243881	0.15047563977055	0.231198247496299	0.148707042943951	0.138692884422104	0.120926229955342	0.265446082879105	0.171481967843459
145	0.177355227440938	0.019343167323365	0.04738088995152	0.148866147563289	0.222065499997038	0.154987941227813	0.149357062209391	0.118153214281273	0.267376781089017	0.180679945718745
145.5	0.177393752141638	0.019709367892955	0.048277894490534	0.139027620190615	0.224604434932653	0.166407367644096	0.140664801737539	0.125182583669512	0.269145081310095	0.176724375506956
146	0.17854868437978	0.021968377662488	0.05381131574985	0.138754838738013	0.234638845741096	0.161132964278458	0.139461512370682	0.126810290429429	0.282852263532114	0.16619007556867
146.5	0.179757899652154	0.021065980524954	0.051600903217544	0.146669210950567	0.233845239931067	0.163190884567971	0.150111373569404	0.120355596570046	0.278441224522934	0.165691767453088
147	0.181859136451074	0.020577855640945	0.050405246320968	0.149406801688869	0.235829023065886	0.167875620791993	0.155867115436128	0.118991993240335	0.275853817981725	0.169189582952583
147.5	0.183370034791879	0.019702957351489	0.048262191934966	0.148922258483202	0.230251557783159	0.162916372708501	0.162760560614347	0.12169244964055	0.274323334552456	0.182723709760938
148	0.179529064151338	0.017995102101735	0.044078818018536	0.143635951058597	0.218133836800031	0.163191414585678	0.162118813389468	0.123631198554905	0.263914175197809	0.182078059472879
148.5	0.177782917937005	0.018623536226494	0.045618160961148	0.140050167607025	0.227937701573351	0.163407892316229	0.153133827132225	0.121244717838077	0.259108015469482	0.179598103622649
149	0.176648230648616	0.016776345608766	0.041093486490057	0.142828991918668	0.226997821732979	0.161317865153057	0.154353424564001	0.124531558811171	0.24498497847202	0.181522973888417
