# Supplementary material for: Stochastic pulsing of gene expression enables the generation of spatial patterns in Bacillus subtilis biofilms
Source: Nat Commun. 2020 Feb 19;11:950. doi: 10.1038/s41467-020-14431-9 (PMC7031267; doi:10.1038/s41467-020-14431-9)
Supplement: Supplementary file 7 — Source Data [file 41467_2020_14431_MOESM7_ESM.zip › source_data/sup_figure11_a_72.tsv]

distance_from_top_of_biofilm	mean	sem	std	file_35_sigB_YFP	file_36_sigB_YFP	file_378_sigB_YFP	file_379_sigB_YFP	file_380_sigB_YFP	file_381_sigB_YFP	file_382_sigB_YFP	file_383_sigB_YFP
2	0.540860943996787	0.03134522815682	0.082931678491526	0.413267496875291	0.428142269529126	0.666123551300264	0.524982531953399	0.603361155899921	0.584044009012984	0.598222370982308	0.508744166421003
2.5	0.567253401448818	0.036777591213233	0.097304360170209	0.427838674585593	0.447567878102046	0.730314933127308	0.546092724964947	0.677229770730325	0.592249971269288	0.590534940050548	0.526198318760488
3	0.590311351918773	0.033131437800578	0.087657544998333	0.446908939703394	0.476829397443537	0.730558827141426	0.613266059238019	0.671559593336103	0.620411930672755	0.590662429832552	0.572293637982398
3.5	0.598963185954111	0.032220253426401	0.085246777745735	0.452700659400154	0.46065509974802	0.676849837970645	0.6233502098541	0.655126082903197	0.610553000842742	0.679734335706509	0.632736261207525
4	0.594007761402617	0.039594917927844	0.104758306019087	0.443817485635459	0.433156569389965	0.71965388434475	0.545091092854573	0.650472781902443	0.585077793873026	0.672008770576669	0.70278371264405
4.5	0.59122844320133	0.038601407983109	0.10212972578025	0.423398537592588	0.43804994900189	0.714587981534474	0.562287292286052	0.675379093074157	0.610639063329497	0.633611516570831	0.671874112221153
5	0.593133907108832	0.03905804073528	0.10333786248298	0.428413273941905	0.409082431024835	0.668254382048138	0.656218071861501	0.685561080764313	0.600329832263514	0.64359162970263	0.653620555263822
5.5	0.590220064142662	0.034951423576738	0.092472774751729	0.446793038573072	0.425368536696857	0.675338937244141	0.633172363847763	0.626977798034396	0.594338400043697	0.644113061573411	0.675658377127963
6	0.58015494687313	0.030891854745766	0.081732165194827	0.460210475000906	0.433540209856254	0.678445387085201	0.57541079758402	0.624030621867841	0.618784364802518	0.611955986021586	0.638861732766714
6.5	0.574360077196093	0.033564656695913	0.088803734458643	0.430957024717841	0.422997927520646	0.66927374309888	0.604119495379786	0.657106511627239	0.588847737750462	0.608709090284347	0.612869087189546
7	0.579937612992311	0.035944871561067	0.09510119105874	0.409357711777985	0.444258875564716	0.703449599171583	0.651634123239709	0.637246780654282	0.589406738070162	0.595071174891197	0.60907590056885
7.5	0.589131829116774	0.033913914019827	0.089727782481289	0.442890045845176	0.451989700523604	0.728332658993489	0.624788419089312	0.611522132569003	0.633496349262329	0.59944077677785	0.620594549873428
8	0.584518600884576	0.035329551038281	0.093473205978856	0.4246943239057	0.440694512269342	0.69771236352553	0.578443871608381	0.611754577321306	0.659489904115549	0.629654268805509	0.633704985525289
8.5	0.586123620992651	0.035002719053016	0.092608489825343	0.418251881216285	0.442913314073909	0.681431264714069	0.617293178555453	0.642787840096212	0.640647963052447	0.60061977527062	0.645043750962215
9	0.600584793234897	0.035543361195757	0.094038894483317	0.448470119790026	0.449524540145092	0.721222362633811	0.685177390879343	0.64751562552589	0.620029085443975	0.616686069155613	0.616053152305425
9.5	0.595986425992353	0.037926504205331	0.100344098225352	0.424167197226093	0.440477617112647	0.725712493737006	0.655273831087178	0.637369415144172	0.624262897014316	0.658896718032428	0.601731238584986
10	0.58759935445711	0.03982969199124	0.105379459805122	0.408159463844904	0.414082265487671	0.696229346839011	0.608072124050072	0.655508494042211	0.633712220531731	0.67028752639729	0.614743394463986
10.5	0.577784469486208	0.036903026426294	0.097636230549618	0.403507307758183	0.428140403579232	0.685610510112855	0.598866438501033	0.65918363870809	0.615674780832777	0.631415698725309	0.599876977672184
11	0.570373072086665	0.034667355542032	0.091721201376473	0.397790709230037	0.455534488512523	0.69077534045572	0.581216659118477	0.634512471632782	0.592389744141701	0.641889022585703	0.568876141016382
11.5	0.572102606378993	0.036321122390319	0.096096657183525	0.406248447063699	0.436823573165451	0.705439947319062	0.608106370711529	0.611562094384627	0.585255235523426	0.657127308170734	0.566257874693415
12	0.558574049803223	0.035257523233293	0.093282638319375	0.397996698475381	0.425953834351854	0.686301497266567	0.592068200144994	0.595740761961578	0.573809132333819	0.64321836494295	0.553503908948641
12.5	0.551806683281824	0.032047648641865	0.08479010841075	0.40159113829046	0.433159439950715	0.647639926181428	0.583668103794686	0.602012333701052	0.567948359811275	0.639683031409383	0.538751133115591
13	0.553472714608193	0.031821171821234	0.084190907065642	0.410494510850794	0.425203127844167	0.666429199054466	0.590055671329545	0.610057075317198	0.574406277228323	0.598968099885937	0.552167755355114
13.5	0.538643549078195	0.032910272540953	0.087072396722718	0.411846042749632	0.408588028503728	0.683312090773561	0.542808902112078	0.593627108347757	0.534189829782432	0.599160024199875	0.535616366156496
14	0.541160951828324	0.033567160030297	0.088810357658872	0.422841340051298	0.402130966547545	0.681341064490409	0.557163434223663	0.574857631384545	0.5373417889769	0.632356026059788	0.521255362892443
14.5	0.543916060605196	0.036085931471033	0.095474400500472	0.411217025055907	0.407876659278534	0.702784662184881	0.593289714107412	0.564160807112663	0.54318807987084	0.627175627005326	0.501635910226008
15	0.523043655444835	0.036193281371119	0.095758421639368	0.385887949849353	0.402726546845523	0.686123864183965	0.553942321658824	0.537025953032883	0.519932528888066	0.623280220112046	0.475429858988016
15.5	0.508916555243041	0.035448180666889	0.093787070474277	0.390103944994274	0.383245980993894	0.664447276052329	0.521809177891412	0.511753200428382	0.51192755508118	0.626547114394922	0.461498192107937
16	0.50184133807504	0.035215786526282	0.093172213372081	0.409059111359789	0.373415710197664	0.640795363289224	0.519799265799641	0.513410302600468	0.490062491148451	0.639836886378308	0.428351573826777
16.5	0.498340368794687	0.032551999166075	0.086124494471416	0.40903354558605	0.390694106043933	0.622009028042022	0.542144682859674	0.495951226349296	0.481897477917903	0.625258638697748	0.419734244860867
17	0.497853093935334	0.036456210398538	0.096454066458378	0.397752797984054	0.386837696437605	0.638666112807098	0.576405352366348	0.474970008363515	0.477796368206484	0.626004864451017	0.404391550866549
17.5	0.487243207230559	0.038680615658399	0.102339289590994	0.410693059718282	0.366330212294764	0.631671741588344	0.524531291876073	0.447251763615478	0.46686451835781	0.659736058576048	0.390867011817673
18	0.478339928155142	0.038142798716465	0.10091635971176	0.401334271021849	0.350150765110368	0.614513912336491	0.495608539004475	0.430726220989812	0.457638545637069	0.661591500715059	0.41515567042601
18.5	0.47435596320172	0.036762325826798	0.097263971754035	0.394886894527427	0.339086153233778	0.597998073328221	0.499029749085826	0.448169449964668	0.451081796678237	0.648983029608301	0.415612559187301
19	0.466274008298501	0.035263856379195	0.093299394248448	0.398364914651349	0.347626207360181	0.563425610927154	0.505316888055746	0.452717025148292	0.426133030969271	0.646322004497337	0.390286384778675
19.5	0.452459563319286	0.035735061331154	0.094546085367873	0.398916916921111	0.346323240196209	0.56658893222526	0.4861586494667	0.419428622909888	0.396904485977328	0.633057399528564	0.372298259329224
20	0.438586545759556	0.035494117557774	0.093908608063562	0.400902327467483	0.332269528936654	0.579521514312678	0.452426460035972	0.415527044040354	0.381764121596738	0.598887435938331	0.347393933748239
20.5	0.43132155353159	0.032649798459799	0.086383247081008	0.3835588038129	0.328214860994081	0.551278964434907	0.458713028129673	0.41830677424801	0.366548063459848	0.581460274353771	0.362491658819529
21	0.419986930453028	0.034805047483557	0.092085500011286	0.359427229995452	0.331968163577055	0.53567829669933	0.462854443359597	0.378573070461168	0.334796714845698	0.591055132137867	0.365542392548053
21.5	0.417758704146678	0.037060892445834	0.09805390477779	0.342529318609271	0.345076986133289	0.552938941858624	0.445860306420296	0.385674004254037	0.319444038641702	0.596928397622139	0.353617639634065
22	0.409531432231379	0.037103203245248	0.09816584863081	0.343398360497225	0.325242697512593	0.548901681671569	0.451248804811286	0.392635594036807	0.313582733902784	0.576281840710634	0.324959744708131
22.5	0.39518750613128	0.033233286069807	0.087927010190176	0.341780116568648	0.312719529083388	0.518197662679946	0.447816050459064	0.367525494853778	0.310459484760268	0.540389217981468	0.322612492663677
23	0.377339451624019	0.030799877292208	0.081488815726488	0.331799126948606	0.316239940490078	0.495638973145335	0.413423214896488	0.328611716822674	0.302177779405844	0.518117732207686	0.312707129075438
23.5	0.366909015865675	0.033524601736133	0.088697758996292	0.325889771706967	0.301625729074799	0.494163418194788	0.406948965679568	0.320932191591614	0.284922321900718	0.518966957919559	0.281822770857387
24	0.382942521223244	0.037162673514488	0.098323192173623	0.335627652916164	0.307970904691091	0.519581415613937	0.458451695492958	0.317920448767188	0.283518278265223	0.539007457418914	0.301462316620478
24.5	0.380014548026756	0.038604737367962	0.102138534504589	0.336858079006922	0.310243544838212	0.519432030000026	0.450491101301954	0.309343242956592	0.28116790922083	0.548439106215714	0.284141370673801
25	0.358409395159783	0.036570296675354	0.096755910374839	0.331658981184192	0.284271256512402	0.502417958579931	0.345845308559883	0.310682940908401	0.266517204707916	0.537672369440227	0.288209141385311
25.5	0.357395336612537	0.034577453459853	0.091483342824682	0.336072934710872	0.286622749501991	0.503730533658475	0.347343000334025	0.302003479125106	0.259471407276418	0.515311527094538	0.308607061198874
26	0.352518344865406	0.033874630425311	0.089623847859595	0.329933729113457	0.273897934302952	0.489090789801923	0.373436360400533	0.284874981213844	0.267948235358603	0.505719763907078	0.295244964824858
26.5	0.333389990675888	0.034175410314406	0.090419636645511	0.310574599002159	0.25066505803981	0.457686645395221	0.348885837671634	0.262043235855332	0.253792657424703	0.501547952210235	0.281923939808007
27	0.33400943045808	0.033986174415091	0.089918965516798	0.314996311150036	0.26267007405996	0.466269743841975	0.321610531768605	0.285585355495064	0.243404478660724	0.500650134146491	0.276888814541786
27.5	0.326405638702535	0.034014088158915	0.089992818341117	0.308068131161355	0.265877269420664	0.450662922977949	0.300074707435507	0.280692325427203	0.248026936157453	0.503235085028064	0.254607732012088
28	0.315943641496406	0.035882810323554	0.094936992458225	0.312794547741901	0.253531925108024	0.440609082052407	0.293885993299679	0.252371107133749	0.239912108836353	0.503401973778939	0.231042394020196
28.5	0.310484466173156	0.03256218684157	0.086151448527214	0.319038309117693	0.246535409671749	0.410655882506203	0.278684597324419	0.276909246579986	0.231801602553591	0.486461521366969	0.23378916026464
29	0.302782558004846	0.029544691839994	0.078167907170664	0.306945723094053	0.245769150542869	0.365332720701804	0.292073083081395	0.279331535009139	0.222243142556164	0.475776641977159	0.234788467076188
29.5	0.295238400074418	0.030250635712557	0.080035659097036	0.293313509567182	0.244522814240642	0.369968091894755	0.293166098414007	0.249443206633677	0.213568965443267	0.468422406934556	0.229502107467259
30	0.289240901855022	0.028142418219916	0.074457839901871	0.277429926596776	0.247268041888138	0.366059771019896	0.293190660996442	0.242283701241869	0.217477162118736	0.446847569151445	0.223370381826876
30.5	0.291046904708001	0.026758419410022	0.070796123236082	0.289354644625349	0.245458856371186	0.358101230409864	0.312857013011362	0.250123923868893	0.222291589974008	0.435373723898677	0.214814255504669
31	0.284666318503253	0.026794027241818	0.070890332703739	0.294792511079237	0.243828608415437	0.361941815144723	0.286269928511175	0.241255117290772	0.223116011115931	0.425253818176704	0.200872738292048
31.5	0.282526576264781	0.026092881813124	0.069035276266526	0.285751704374229	0.249309526675245	0.372548285927219	0.283943865486561	0.240035107382004	0.222142374147909	0.409536035752954	0.196945710372125
32	0.281409411628868	0.027039830346686	0.071540666590709	0.288886982921498	0.235857007828268	0.37286373274904	0.318879108067196	0.229078614928321	0.212276155382018	0.399330623336395	0.194103067818211
32.5	0.272025044321749	0.027259231228485	0.072121146761376	0.277720618934081	0.223933277264798	0.351071355067977	0.306129047552932	0.207800444158497	0.206224066196194	0.405689369230234	0.197632176169278
33	0.26527797079437	0.024358157999111	0.064445628461265	0.25355914527778	0.228438126303084	0.341192960589645	0.26635339906466	0.225429659642354	0.208114905355226	0.396418387304887	0.202717182817329
33.5	0.262480966071394	0.021456275147044	0.056767968100853	0.248289427233632	0.235466206004058	0.317034985107063	0.269263729252439	0.238901800423149	0.202485061792956	0.382688795894136	0.205717722863718
34	0.258104706479226	0.02057859485865	0.054445844327141	0.253736228407409	0.223802561979795	0.294496753105103	0.274237244695633	0.219307656467757	0.205700776470768	0.379518095713347	0.214038334993998
34.5	0.25472968974925	0.021140477402456	0.05593244580408	0.244880804487139	0.216307971213849	0.302598683670968	0.267847334520799	0.207245012743698	0.215629184541271	0.376748916104416	0.206579610711859
35	0.250490367667993	0.022285274221319	0.05896129348849	0.23921290882685	0.21556692377134	0.304806599322236	0.266025341686876	0.200261089536007	0.206251217596655	0.376136258632649	0.195662601971329
35.5	0.246704712947685	0.019332963900597	0.051150214586769	0.248633528244885	0.208415834465189	0.283651738141447	0.259922353436439	0.215783151218193	0.195399067812628	0.358349760316522	0.203482269946174
36	0.243585130432486	0.01790120974986	0.047362149165333	0.249327001559643	0.210844679513537	0.280633217637444	0.259154115590874	0.2130920955693	0.190196127563191	0.342530920100295	0.202902885925607
36.5	0.240119968416128	0.017855665953449	0.047241651606269	0.233681092237251	0.217621249834771	0.279382743663116	0.252363744246524	0.20193188775088	0.198864147029032	0.342168955707637	0.194945926859811
37	0.239081848251796	0.018685746753196	0.049437838970488	0.225508831235302	0.213354041856665	0.277764286321092	0.268219309817335	0.197418337517871	0.199948983985405	0.341796090051341	0.18864490522936
37.5	0.234661607953678	0.01892438705518	0.050069221862336	0.228819946066971	0.201251000673435	0.26482856338473	0.283631284786583	0.194458595125057	0.187115764372162	0.331307516803911	0.185880192416578
38	0.233642565138437	0.018409797789026	0.048707746636748	0.225123094335366	0.200162548106324	0.267067338199683	0.266913530928715	0.202677994362523	0.188528148889643	0.334326209880728	0.184341656404511
38.5	0.236424547125436	0.019025541882462	0.050336852379239	0.219671379602235	0.205645796797997	0.268529218215734	0.279314717151852	0.201541352286007	0.192367317874528	0.338613509107173	0.18571308596796
39	0.232304229706982	0.016809413352291	0.044473527415051	0.213493607093358	0.201647476013458	0.26429785748547	0.281488023207651	0.204455729807557	0.196123443360058	0.313579088071628	0.183348612616674
39.5	0.22997203792401	0.017656115422746	0.046713690528039	0.207965949013491	0.190540269774879	0.277602383388678	0.274287127587401	0.203228853841404	0.207889868153155	0.309185016421624	0.169076835211446
40	0.225475097262154	0.016569054020668	0.043837596398282	0.201005654613229	0.193246472965427	0.258640634519836	0.27274100455723	0.195734699734119	0.202409562109389	0.305445713169376	0.174577036428624
40.5	0.221602148930543	0.014173177009004	0.037498701653523	0.205312843735405	0.192247134304665	0.24583672048654	0.252015593463052	0.188057573600981	0.199537460522334	0.299272855759789	0.19053700957158
41	0.221983305237584	0.016274734982807	0.043058901417989	0.219520260757806	0.181976493476704	0.234272653621179	0.246366328927248	0.191752676613798	0.196435951614686	0.319920324409148	0.185621752480103
41.5	0.21996457961424	0.017818752480087	0.047143987735726	0.21004267232976	0.188106614788262	0.225012538122305	0.24138825559613	0.191634572972882	0.193184116186442	0.333223388928892	0.177124477989251
42	0.218444405804281	0.01639493103848	0.043376910289873	0.196824755618398	0.191269352239794	0.230294828514845	0.249009792246625	0.186809284549434	0.20379487675996	0.316084552636727	0.173467803868465
42.5	0.220965932045748	0.015746529943849	0.041661402243657	0.201725192857571	0.175584509239194	0.235576727260211	0.272370644114512	0.203326671005641	0.205660506978479	0.298209630871881	0.175273574038493
43	0.220529494552499	0.015900215045746	0.042068014803491	0.201845066374518	0.179442670620656	0.228628631528871	0.266543410992092	0.202206577027529	0.200469773664878	0.306697056837161	0.178402769374291
43.5	0.220221868199314	0.018334769281362	0.048509239864231	0.192375565075366	0.19029209993709	0.21220311073281	0.276380580878754	0.197233056743624	0.195978971644444	0.323497892472153	0.173813668110267
44	0.220428896244944	0.017810333434328	0.04712171303437	0.195097620724073	0.190654267981737	0.217632263143885	0.285104620108482	0.188658045151369	0.19852465479741	0.312638838065327	0.175120859987272
44.5	0.220177122574074	0.019512464557029	0.051625128683862	0.208706663421922	0.182004714749366	0.219412112552875	0.301212636664379	0.186525835815796	0.195311752045889	0.308369841002442	0.159873424339924
45	0.214064244741314	0.018203522371509	0.048161993180414	0.199117149223362	0.177022307292604	0.216725223442539	0.286463489628342	0.179941091442038	0.190217131099198	0.299962016079692	0.163065549722733
45.5	0.20789605401196	0.015340414738465	0.040586922406569	0.183461076520767	0.173341908737723	0.210570036339325	0.261411106354476	0.188905798844898	0.190629922673879	0.286984617400006	0.167863965224606
46	0.208082967114324	0.01478871187773	0.03912725383946	0.18555535013803	0.165850488762865	0.208727562235965	0.263158514267478	0.204359830289498	0.190114716795284	0.278737882958279	0.168159391467191
46.5	0.205630737793555	0.014169253551539	0.037488321160791	0.18033852812575	0.164542370717812	0.213364276255071	0.23530302385115	0.199655189176405	0.186854947930186	0.287916287394299	0.177071278897767
47	0.203666200919017	0.015489648878347	0.040981758827816	0.177709627727752	0.160075740432772	0.214842964267988	0.246242395303036	0.187147965253254	0.186532477246793	0.288120451385252	0.168657985735292
47.5	0.202034937843173	0.014884424719184	0.039380486215223	0.180968470727427	0.15861552076996	0.211691709910873	0.257934846281583	0.177552279726147	0.192570934664033	0.271529950806277	0.165415789859084
48	0.200899736827454	0.01525873958709	0.040370830267737	0.176785352759139	0.161879519281842	0.197500040751834	0.244092234485575	0.175750440679834	0.199297886316585	0.285810624195175	0.166081796149648
48.5	0.199160527549807	0.015530984175213	0.041091121743692	0.17989982338224	0.157433368077611	0.195808715343138	0.221204875331889	0.173140409418092	0.19644120715698	0.296690464126748	0.172665357561762
49	0.198365127888054	0.014469382609225	0.038282388008653	0.179651792956695	0.149099446494294	0.195230044586996	0.217178377479248	0.189748543476035	0.188995445227532	0.28805724546265	0.178960127420983
49.5	0.196157015220627	0.014979039995367	0.039630814706232	0.178983760864578	0.143632264124763	0.179806775524416	0.243548856543001	0.196486878628762	0.190337515241861	0.272953489522693	0.163506581314939
50	0.192577463605929	0.015841565988637	0.041912843983751	0.173510991745365	0.149944730284017	0.171572692835112	0.238165729000159	0.187665195509345	0.198506403792925	0.276361556282163	0.144892409398343
50.5	0.190365797291819	0.013591307905346	0.035959220709652	0.171684687165084	0.152818011861163	0.187236338248366	0.21721736433119	0.191616649328144	0.191577039550494	0.266217950205825	0.14455833764429
51	0.190603113273562	0.012013376131093	0.031784405649151	0.169039800687939	0.155401144499331	0.19271154475287	0.212172624299069	0.201127248026182	0.181150165226778	0.257579368426101	0.155643010270225
51.5	0.191678393580791	0.01270689908422	0.03361929491164	0.168110337487827	0.155510443417291	0.196104879752308	0.220139604380374	0.195915722678529	0.183041706998144	0.261005541963743	0.153598911968115
52	0.188456870195934	0.012563539935139	0.033240002255007	0.170829058931999	0.145520364860594	0.206216618575605	0.212255396143686	0.190253703529679	0.182382486451599	0.25250062588571	0.147696707188596
52.5	0.186683351362266	0.012570303911366	0.033257898053978	0.171154617618941	0.148890258360834	0.200238809461763	0.205437667865168	0.183814621366292	0.183566085924631	0.256134916377749	0.144229833922747
53	0.184522237479799	0.012362698897991	0.032708626817657	0.174026357050455	0.152776137659567	0.184098048162049	0.211845370584299	0.17496835078205	0.181016420578797	0.254343733915909	0.143103481105269
53.5	0.186176219703709	0.01284389631996	0.033981755527711	0.172010714752116	0.14676216376766	0.185078482519061	0.220545640308634	0.193445265194647	0.174356758461643	0.252456922359099	0.144753810266811
54	0.187423764505684	0.01365882200332	0.036137846222882	0.17075854945304	0.147628179240719	0.186913654105219	0.214421799232355	0.200667407583281	0.17518783098937	0.261540133286602	0.142272562154884
54.5	0.184735803870436	0.013384027415303	0.035410808081362	0.172784569675853	0.150635358797495	0.186208016860176	0.203140632583117	0.181899806194985	0.175542573315412	0.265329602474622	0.142345871061825
55	0.185251104149274	0.013461131086865	0.035614805221484	0.175860868195716	0.150721197875713	0.17926666643483	0.206141624967685	0.187902364049586	0.17044160682118	0.266337942927238	0.145336561922242
55.5	0.185237720990495	0.01323558249993	0.035018059751893	0.171272641466556	0.146511425551798	0.176000552871982	0.212102911264377	0.196763427192218	0.169397131439197	0.260375978017538	0.149477700120297
56	0.186759752813341	0.014208201242623	0.037591367065539	0.168904294399015	0.145625650239177	0.176620733316748	0.216597032503564	0.191296046776967	0.182082128761338	0.267635973170409	0.145316163339513
56.5	0.182947510375308	0.013981718593523	0.03699215029975	0.164832992748775	0.144234521344586	0.17322126522429	0.21184223452978	0.180567032731025	0.181689697561675	0.264139683801656	0.143052655060678
57	0.182405305281539	0.013440265549661	0.035559600199071	0.165300840085359	0.142828736874617	0.181597668845883	0.230345097047914	0.173843171083902	0.173974471989319	0.247932873876665	0.143419582448651
57.5	0.185875183743195	0.014264875047401	0.037741311858834	0.168690117664837	0.148815864748852	0.186410448716893	0.237839943629462	0.163433734383128	0.177834669144556	0.256478592930309	0.147498098727526
58	0.18095099493579	0.012537740720204	0.033171743948268	0.17243460872021	0.150094813623185	0.172876172206106	0.202990897913477	0.165426665575157	0.179069586387028	0.257431618198103	0.147283596863057
58.5	0.180210410233703	0.012536755813119	0.033169138129056	0.182389584409953	0.147645598878424	0.165775311412693	0.200880133347771	0.168012815327071	0.178895787431318	0.254903190482666	0.143180860579725
59	0.179918843318053	0.013002644219622	0.034401762991372	0.175240746773555	0.139993586293338	0.175018838419196	0.212383371009719	0.155391297212258	0.189439951816981	0.248706439347051	0.143176515672325
59.5	0.177896506110911	0.012607038346665	0.033355088234331	0.167325487315841	0.137416419374389	0.174746468772553	0.2057337175251	0.156060401049403	0.198734793538064	0.241975277388162	0.141179483923778
60	0.179900379570646	0.01243311847281	0.032894939500058	0.166453573672946	0.14360982140821	0.175790422781301	0.213227893141833	0.155564385964647	0.193891136500616	0.244153352785195	0.146512450310421
60.5	0.177832229649803	0.011566128545878	0.030601099764198	0.170105788074664	0.148835621423847	0.17559838174696	0.20135761291265	0.150207129456896	0.189682162195154	0.241612266131848	0.145258875256402
61	0.175540684289823	0.011487760400174	0.030393757139957	0.165008373104432	0.151476074883627	0.176889645488822	0.198033590085067	0.145123290547774	0.183607463785821	0.240333412890501	0.143853623532542
61.5	0.173061394881101	0.011515941463861	0.030468317226153	0.160463404453518	0.151681912703973	0.168440464783864	0.19726706526448	0.145208137964395	0.172809957531622	0.241873775858634	0.146746440488318
62	0.173763982890415	0.010991251460498	0.029080117961854	0.173145870218357	0.147694845832329	0.161311952728804	0.203029236279533	0.147516505956838	0.17229902985885	0.235430798660419	0.14968362358819
62.5	0.178908607343567	0.012327155125778	0.032614586835725	0.182517485522284	0.146627397180819	0.167613817391564	0.217663337670285	0.143631899121021	0.189574489165897	0.237281528413829	0.146358904282837
63	0.180063512625978	0.013417033545926	0.035498134094732	0.178416436712877	0.146668673660284	0.169594441321956	0.215837863237143	0.145006488570939	0.20460075449627	0.242810036020489	0.137573406987863
63.5	0.179992193080095	0.013025015333317	0.03446095139476	0.174304101666161	0.150950046324389	0.168232179377017	0.218493134278492	0.151514272523314	0.198823407520173	0.242115525600081	0.13550487735113
64	0.174963035619832	0.011505005580374	0.030439383598081	0.168945516245327	0.153996254687381	0.164008609381927	0.202935580393269	0.142426924549772	0.187851818847051	0.236518962616292	0.143020618237636
64.5	0.174688860565987	0.010522743371777	0.027840562071876	0.166754873894339	0.163066377708524	0.172390855279068	0.189271962059599	0.139071454706222	0.178696525373891	0.237397568494692	0.15086126701156
65	0.17436497305707	0.010751137934404	0.028444837285386	0.172542785986751	0.155780897968931	0.171886550506062	0.183371980275326	0.141942562259486	0.170657213112557	0.242505659496414	0.156232134851034
65.5	0.170796894783047	0.011562636671512	0.030591861133017	0.173824596326772	0.150352412787346	0.157831586486636	0.179771882074512	0.139091556043839	0.1735388756499	0.243572899571011	0.148391349324362
66	0.173658904148003	0.011291561209493	0.029874662873983	0.182223252423195	0.155472048247754	0.161166607322119	0.184992238386901	0.143944706239936	0.179856882491426	0.240516087702647	0.14109941037005
66.5	0.173679103803895	0.011666130874191	0.030865681055441	0.178639885517987	0.148924800686871	0.160643684272961	0.190534063171192	0.139411911714075	0.194839289366206	0.235576115878913	0.140863079822956
67	0.168064954369133	0.011910449459277	0.03151208727225	0.168183947804465	0.144852379992537	0.156810975150694	0.180920721482076	0.133375769313515	0.188393273546744	0.235256108466827	0.136726459196209
67.5	0.167323562128504	0.011653519706489	0.03083231504196	0.182061131802286	0.143317477815469	0.162056128799961	0.168278600565515	0.135021434922764	0.171904258967227	0.237297928265869	0.138651535888942
68	0.171149467594245	0.012557799790419	0.033224815259587	0.181104693092733	0.142617846671373	0.173584230022007	0.172416476932746	0.13167039997468	0.17924316432587	0.245349589449655	0.1432093402849
68.5	0.171987060899048	0.013954322474002	0.036919666980609	0.180632909170532	0.145546407903531	0.174929685392697	0.166494239906728	0.133992168699232	0.175378336609475	0.259156502122359	0.139766237387829
69	0.167269427663635	0.013836565570967	0.036608111500016	0.180254795318175	0.140507408157437	0.154303304377603	0.158436056824733	0.140679183981575	0.171781044581896	0.256100248143886	0.136093379923779
69.5	0.165244212518161	0.012207582055763	0.032298226228964	0.172620376799659	0.13727624752328	0.153373297381154	0.162060840868982	0.143970113294205	0.17527064507319	0.242100392425094	0.135281786779725
70	0.16588715784215	0.011716916824283	0.031000048049481	0.186337166001708	0.140697582183771	0.159400016302527	0.169654287228812	0.135437745069006	0.172156648191861	0.232263954454812	0.131149863304699
70.5	0.163508793600955	0.011755506891909	0.031102147771498	0.188569300561686	0.147332920754931	0.150455569902788	0.160988648598334	0.126032253097924	0.169900255284076	0.229901230280235	0.134890170327668
71	0.162667476119686	0.010837064593643	0.028672177856722	0.177251855939174	0.148704354350184	0.154847069733719	0.156709174711088	0.134903180722416	0.166942312971548	0.229010660458472	0.132971200070884
71.5	0.164222956753794	0.012581062312193	0.033286362107069	0.193199599623886	0.142848639271454	0.165501116302441	0.157163557439911	0.135215270969824	0.15672399386427	0.236413959340591	0.126717517217976
72	0.166860518032001	0.012155058842316	0.032159262868126	0.200168405370733	0.148062403394642	0.171765252592695	0.157860546674281	0.134803859726682	0.158422457631958	0.232668050886852	0.131133167978168
72.5	0.165698560651371	0.010418192038416	0.027563945244562	0.188589494961381	0.148336477562497	0.16436844855963	0.160422552681377	0.137026084590909	0.168558456403435	0.224039501072138	0.134247469379598
73	0.162742377739718	0.011617097400201	0.030735950677347	0.183685902832487	0.145847112118433	0.157694471085031	0.154249366323883	0.130314806277466	0.169226974105557	0.230532422495871	0.130387966679016
73.5	0.161976636418376	0.011276508682871	0.029834837631938	0.188494682527094	0.155804210445298	0.150789322258338	0.144882091334657	0.127427475324541	0.164183208929858	0.226571363422138	0.137660737105082
74	0.163792791303886	0.012254806407075	0.032423170118362	0.193586692915706	0.163617258429747	0.147948815167611	0.137467014969503	0.125338063037991	0.162801090705903	0.233073762977165	0.146509632227462
74.5	0.16493601799512	0.012626977484604	0.033407842234673	0.199130772941445	0.156100981696982	0.155838660341344	0.143811899522998	0.127339552204676	0.164431073056262	0.235487327143534	0.13734787705372
75	0.1646629271513	0.012218179290522	0.03232626387672	0.21204508189545	0.1490918009519	0.164409219631595	0.14626918500972	0.129226961940893	0.161682833876443	0.221733196718222	0.13284513718618
75.5	0.163710553336043	0.012739622665769	0.033705873370426	0.215261764048792	0.152910074508994	0.159693893351528	0.142025963476563	0.121582086609137	0.161616888388318	0.220861192129594	0.135732564175413
76	0.162333779731903	0.013386708661438	0.035417901991839	0.217310633075057	0.153169818016478	0.151306128904002	0.139072489844266	0.120833082589367	0.159613174824499	0.223415133647159	0.133949776954395
76.5	0.159048465025665	0.012617455804533	0.033382650237143	0.201664853255248	0.148598232623672	0.150842684639439	0.137166684327105	0.125674257784502	0.156197574035089	0.2247979044541	0.127445529086161
77	0.157756346332878	0.011865555058249	0.03139330785187	0.187499109940333	0.153722680940976	0.14803055062095	0.138612918061294	0.122314784010695	0.158126061839771	0.224492028854843	0.129252636394164
77.5	0.159852188798876	0.012057276072215	0.03190055397593	0.196087858859723	0.154602258717314	0.149764684649632	0.142772445549638	0.122359965023008	0.158479585155262	0.224201781207181	0.130548931229253
78	0.157456913032202	0.011886471729045	0.031448648161053	0.187538278070648	0.146096961146518	0.154678599176164	0.137535628288547	0.127020195448057	0.15439303970741	0.225367002295771	0.127025600124502
78.5	0.157455333242586	0.012278199258799	0.032485061786479	0.186597542983244	0.143890537036012	0.154081126409479	0.139078677427774	0.119892285233849	0.152907148467869	0.228833789957532	0.134361558424932
79	0.162879566790934	0.01172935469759	0.031032955569091	0.192134284668536	0.152913602319865	0.153874902954224	0.152271212640861	0.130148751086435	0.152318253592402	0.231706547081809	0.137668979983338
79.5	0.1625639862983	0.010770711851596	0.02849662500246	0.187838680184352	0.153157084977248	0.156348691852478	0.14903066671256	0.134028226171326	0.15518540283913	0.226545692066569	0.13837744558274
80	0.158749029552998	0.010415039389923	0.027555604120677	0.18396625879923	0.142846659082158	0.155534327495152	0.148087652732283	0.128833947672457	0.160236644621782	0.217790084930792	0.132696661090131
80.5	0.159327018637518	0.010506722268302	0.027798174216352	0.18236112118278	0.148354704989952	0.153045508600627	0.148799689612314	0.131353653332764	0.16063956552698	0.220325573448661	0.129736332406068
81	0.163909327530618	0.011464519180335	0.030332266652098	0.190540773162243	0.156008334279231	0.160649305558672	0.149215906755986	0.133134164404979	0.1607668864289	0.229754629380614	0.131204620274317
81.5	0.163366318366699	0.011726026822252	0.031024150838552	0.189871022257815	0.150516224831433	0.15913276524055	0.150387327230883	0.142148282992602	0.156470226330789	0.232337371478501	0.126067326571018
82	0.163428980117521	0.012968594770356	0.034311676616335	0.204767688983836	0.144322501915111	0.157284631995181	0.147694453550813	0.1328112559445	0.157294647782192	0.233693418258161	0.129563242510372
82.5	0.168330876857164	0.012136095582671	0.032109090799056	0.211708746813358	0.149073982911369	0.164244934617331	0.151760584386119	0.140524160537235	0.160484777085385	0.231069323237924	0.137780505268594
83	0.167875839786853	0.010959794830667	0.028996891542237	0.193868740113509	0.152387869479023	0.160403158559357	0.161965263072199	0.137179762222812	0.16012113266498	0.232494015649624	0.14458677653332
83.5	0.164343686687893	0.012400726569455	0.032809238579289	0.186739920650746	0.15074746558249	0.153591219880223	0.162502625118349	0.12415990701211	0.157944109561521	0.238936121402135	0.140128124295573
84	0.161915926192436	0.012916817407857	0.03417468659162	0.181644243458127	0.155480380067667	0.152629436570061	0.151026404259007	0.129039233247528	0.152969277236024	0.24266400987863	0.129874424822444
84.5	0.161858485501776	0.014542885671719	0.038476858832612	0.170375222232269	0.155915716436863	0.156077981633898	0.145983717881214	0.119114642981718	0.154154418774238	0.25640156262512	0.136844621448887
85	0.161123812546425	0.014133152523803	0.037392806819327	0.17014048920342	0.147828577707971	0.155120092665343	0.147940384314212	0.11749800604635	0.157680674699753	0.25258379839031	0.140198477344037
85.5	0.161720862535989	0.013791739282319	0.036489512288056	0.178936073610262	0.153275150369943	0.15222041922322	0.148829732548567	0.119887587972278	0.155041555627866	0.248925295501876	0.136651085433899
86	0.164069168539878	0.015038822821409	0.039788985196612	0.196486755887874	0.151843711287832	0.156105840700256	0.142303025702672	0.120375479821184	0.149531226325394	0.255010461328662	0.140896847265153
86.5	0.16343031434678	0.014374208371832	0.038030580645291	0.187142231801357	0.146026453015955	0.158646195797774	0.145844768288744	0.116951426304034	0.154182696730805	0.252006150731907	0.146642592103665
87	0.161998761035091	0.014036857433632	0.037138033958259	0.180894127369349	0.14449246451802	0.158909014382709	0.150046457688473	0.113095588157119	0.150737760045449	0.248782896087578	0.149031780032029
87.5	0.162115918775243	0.014077666764478	0.037246005298848	0.185926880501009	0.144497510859532	0.160399900939934	0.142963486019156	0.120194852657768	0.147898880741185	0.249408260973949	0.145637577509409
88	0.161979235823319	0.013898275348084	0.03677138022373	0.17244286418936	0.144590972630742	0.163707695476847	0.147646846330274	0.122230655497258	0.14736642487709	0.252185289521868	0.145663138063116
88.5	0.161957847240745	0.01510527593109	0.039964803598673	0.165012914466142	0.148441748622997	0.161469486564484	0.15481065176204	0.115721513816011	0.13955960146635	0.26070175386212	0.149945107365814
89	0.169036095076588	0.017005892640616	0.044993362749734	0.177872480142084	0.154514278799146	0.171577082041746	0.159195557002137	0.118134579903392	0.141881308514419	0.279094940896746	0.150018533313031
89.5	0.172585048882829	0.016284957477595	0.043085947596978	0.174535711902484	0.148480421503279	0.182046708892972	0.167984629615651	0.132349799559061	0.142872347616358	0.278849134696779	0.153561637276048
90	0.16724666805563	0.015641858408431	0.041384467391594	0.167642779039661	0.141275685047416	0.172699361633295	0.16305881549985	0.128218771834731	0.141950077350768	0.270250983611353	0.152876870427969
90.5	0.16597889939659	0.017009761639294	0.045003599158057	0.165673101043698	0.145221627120919	0.179154791777583	0.153574059548128	0.113400841122208	0.14096443217108	0.275184268197613	0.154658074191495
91	0.170496726169985	0.019894478919207	0.052635843683439	0.158164492859429	0.147601526363116	0.188252221533982	0.161338224160557	0.108902895935627	0.143134894028744	0.298526174890267	0.158053379588155
91.5	0.170481147319693	0.020358919325747	0.053864637497953	0.156853756375487	0.140263479094342	0.186159764448751	0.166676665643618	0.108528498206491	0.143396003535815	0.301550357058664	0.160420654194374
92	0.167848543968865	0.02070728267899	0.054786320296523	0.158381600675511	0.139589226315275	0.186619278907111	0.153090532944275	0.109615542324729	0.135016403637783	0.302001678025859	0.158474088920375
92.5	0.167978277000861	0.021050367503297	0.055694037420239	0.163228713584959	0.144101276995609	0.181929420650419	0.142850464136829	0.114153965122597	0.143686078707774	0.30742477848684	0.146451518321858
93	0.168541964372904	0.019484187570488	0.051550314809646	0.170301120941486	0.142564970052661	0.180486080849452	0.146656295346825	0.114530171225476	0.149242555197021	0.296085225126157	0.148469296244155
93.5	0.17471712340572	0.022618078842542	0.059841811751419	0.196072037882301	0.135545015470133	0.181143446936615	0.158763970713827	0.110561804292669	0.141457262129568	0.318820343380847	0.155373106439801
94	0.174206632506252	0.023211371054104	0.061411515398002	0.179269047187118	0.137935372983557	0.180160975981424	0.168509454809446	0.114278590508483	0.135017309208506	0.32634941494184	0.152132894429643
94.5	0.17250765267765	0.023166781520111	0.06129354257998	0.154700146680058	0.141568572515282	0.186110099961705	0.161303774333212	0.114249031197813	0.137894809411271	0.326340761877765	0.15789402544409
95	0.177778424768878	0.024519472142995	0.064872425568939	0.195507885868768	0.140012482179874	0.178403901519326	0.157313128630223	0.11307531324374	0.138997453962942	0.337609274173598	0.161307958572551
95.5	0.17677033322484	0.024882669617697	0.06583335576381	0.190549576087289	0.14003513312924	0.18233056390512	0.142075510449919	0.112084431370397	0.145308707756842	0.339593635923705	0.162185107176206
96	0.174935875822251	0.025478376533962	0.067409448118527	0.163714615797153	0.141470139564151	0.179650925740294	0.137433915998454	0.116432187145	0.146313986157001	0.34636860689708	0.168102629278873
96.5	0.178115247256148	0.026418616955365	0.069897090446169	0.157050636667645	0.138736823638728	0.185561281019238	0.16058833134414	0.118187569712823	0.139188885913831	0.355747158316432	0.16986129143635
97	0.179844321506899	0.025118476760939	0.0664572428222	0.174017454755724	0.137345853896198	0.198083742566028	0.165645534387168	0.111732879118908	0.139718101004514	0.342931043804733	0.169279962521916
97.5	0.179278955163746	0.02584399673381	0.068376788241628	0.178999255826484	0.142239634771721	0.190766316877385	0.148531626546588	0.115676099886045	0.142239512715969	0.350564363474011	0.165214831211766
98	0.175957357924937	0.028611078282454	0.075697797876774	0.152430658731376	0.137932638190898	0.184786830188367	0.140381998650447	0.112853162755747	0.144036312030208	0.369337930073695	0.165899332778759
98.5	0.17963481209854	0.029443837199479	0.077901070873294	0.163448798894418	0.134822330618309	0.177906997812134	0.152261139677601	0.112885193965346	0.15179647427817	0.37977688898235	0.16418067255999
99	0.181960364795981	0.028047290893559	0.074206156653443	0.172905046487203	0.137906164611591	0.179025156347203	0.151381273467258	0.118366784178087	0.15297889412938	0.371923576158511	0.171196022988619
99.5	0.177322292087151	0.025503630395365	0.067476263555445	0.157594126347249	0.139428834193789	0.192831199123597	0.142583247432094	0.118596175187842	0.14491534410762	0.346589288303468	0.176040122001549
100	0.184043571176539	0.028579341790127	0.07561383101059	0.179927647978654	0.132754364598834	0.202701216394808	0.145828609950012	0.115126153564623	0.151185880374463	0.372002200097696	0.172822496453218
100.5	0.188499096692138	0.028295722089703	0.07486344381635	0.20953409240037	0.130552873731581	0.20140176726654	0.154893727857687	0.113352400441654	0.150641752123389	0.368952171963898	0.178663987751982
101	0.189131068037392	0.028839790385195	0.076302913222457	0.187269362298305	0.137394846094081	0.200696507415345	0.166372506749222	0.116621180474359	0.141908935570192	0.378173973008725	0.184611232688906
101.5	0.189027426893842	0.030626401766524	0.081029842626973	0.158306450621647	0.137691822062906	0.21288012959407	0.178554943288718	0.116270549388078	0.139771327349142	0.390126523143077	0.178617669703096
102	0.192582419526521	0.028892103464075	0.07644132061949	0.184379947043675	0.136062908605141	0.205679795250394	0.181177625528141	0.118173869986938	0.143092080458377	0.380189644546654	0.191903484792847
102.5	0.194911861561964	0.030585231713413	0.080920916904976	0.193371088303644	0.137895776103943	0.196896087004001	0.159664364404565	0.121331533281129	0.142906736153195	0.393433458363107	0.213795848882129
103	0.19667024452847	0.03197090959187	0.084587075968618	0.191267491130663	0.137035511314864	0.200020553807914	0.156102472170003	0.116291562094601	0.140811485643364	0.399513939016553	0.232318941049795
103.5	0.189288944390871	0.03191106949631	0.084428753957336	0.187775999540519	0.128416554440146	0.198378165321867	0.144501251232811	0.114136578675202	0.133698632210051	0.394008572894863	0.213395800811512
104	0.182196454243406	0.028618076919825	0.075716314530775	0.187681777566251	0.121844018250537	0.203342083888094	0.131246151321588	0.119869337749042	0.135876484723493	0.363802355161791	0.193909425286456
104.5	0.186370110065168	0.027623941094981	0.073086078368817	0.198528297200049	0.125491882120295	0.209369511859163	0.138483672623282	0.120841725565539	0.142339182057276	0.358727311707074	0.197179297388667
105	0.188162557776243	0.029936855386401	0.079205474387721	0.172102201085931	0.128061112996315	0.213034021617545	0.158655826154519	0.117563233419058	0.143324287159516	0.38266439306294	0.189895386714118
105.5	0.190201476813372	0.032536800878488	0.086084283582108	0.163747329424288	0.12890583434254	0.211097688764037	0.159414540523589	0.122410565310871	0.137839097706222	0.404900243766838	0.193296514668593
106	0.197343270725886	0.03484084941197	0.092180223010323	0.204148851645155	0.125537870190674	0.214784844318864	0.13984565515161	0.125950376814093	0.137744368364749	0.421802078623051	0.208932120698892
106.5	0.191096006088486	0.029596774753478	0.078305705607298	0.198297365103302	0.126518544545647	0.220331126526994	0.139217722606646	0.123309499799245	0.14846549706756	0.377803906333074	0.194824386725424
107	0.183697455973684	0.026987673299262	0.071402672014106	0.167923679070126	0.127132036073658	0.23022869376148	0.141537141103149	0.128926812473122	0.146709454099728	0.353758879880861	0.173362951327345
107.5	0.180942044669828	0.026950296429583	0.071303782112147	0.16714775937777	0.126826703296544	0.219390623900361	0.137493868001614	0.127923673679547	0.138942945992599	0.352980603096578	0.176830180013615
108	0.183387995007451	0.031659967536741	0.083764400618596	0.166587902289466	0.128532912108444	0.198211782488768	0.151592751555632	0.119989695882304	0.137680526710524	0.396166935836864	0.168341453187607
108.5	0.187302138926705	0.031569597522588	0.083525304035168	0.178422425276038	0.131773873566453	0.220141920438191	0.159083008885711	0.126165256378506	0.138663136640594	0.395159922232938	0.149007567995211
109	0.188713479714681	0.029931286328436	0.07919074004531	0.184127814962566	0.138091160706995	0.240712784097443	0.153246135773872	0.129724461492189	0.133824159991568	0.377895311634962	0.152086009057853
109.5	0.191576313426754	0.030772057896552	0.081415212523957	0.189273553317072	0.136515075558793	0.241542395539969	0.150125551527276	0.125808404329492	0.133501997943213	0.385547410095151	0.170296119103065
110	0.206020804176107	0.036463958480049	0.096474565955195	0.216403183590049	0.139449500356163	0.253989685265287	0.158439738631556	0.130297504010476	0.135372944469717	0.437859146884747	0.17635473020086
110.5	0.204603036155572	0.037357445875644	0.098838511403508	0.214333120557555	0.134878403238028	0.243293082553804	0.157300481662433	0.130278383901565	0.137697638764522	0.446352632267523	0.172690546299146
111	0.189880420537584	0.033024132222522	0.087373641124509	0.181304454252656	0.126062366708191	0.213692512127343	0.141912206465763	0.125732069549863	0.142659879730182	0.408074380892328	0.17960549457435
111.5	0.193283207216442	0.034691044495024	0.09178387645491	0.187682007986382	0.127777378769191	0.219274438221061	0.144433960292565	0.12361466346851	0.140297663508405	0.421773807041405	0.181411738444015
112	0.200960373721928	0.03464824256293	0.091670633186957	0.21816887432024	0.124650361849864	0.234697231967473	0.158685820885269	0.126016985926194	0.141270189931615	0.421568115542023	0.182625409352745
112.5	0.199142364055971	0.032218239217758	0.085241448650575	0.2192338323987	0.130442508737141	0.220701270150749	0.16012461778978	0.130374194524458	0.144409850167018	0.406455477320957	0.181397161358962
113	0.190816135784703	0.030637385989247	0.081058904148643	0.202750789076067	0.137612590879003	0.21050399112674	0.133934613811902	0.129861102724483	0.144899534564582	0.390651238985346	0.176315225109498
113.5	0.193836173914244	0.032394768996162	0.08570850254323	0.210701286141636	0.127683680940888	0.217485924005414	0.134132332073446	0.133928930127504	0.151378786441092	0.403824571867078	0.171553879716897
114	0.197178116186336	0.031828329847334	0.084209845422581	0.207436695243621	0.122195636740277	0.220148973213119	0.139984476373777	0.155452089092964	0.151158731090122	0.404362177676834	0.176686150059969
114.5	0.192865369886398	0.029443281063288	0.077899599475237	0.187519991592441	0.124808205637455	0.218674026246755	0.145546516920334	0.150270504398711	0.156872713252518	0.386433816590093	0.172797184452877
115	0.194208014166401	0.03010950062758	0.079662250760921	0.2075367801231	0.12577348914626	0.221374955299027	0.156430171294795	0.134013359822575	0.152672879593372	0.388327626362318	0.167534851689762
115.5	0.203623121479851	0.038407513871578	0.101616730180459	0.227131621377265	0.121947178463797	0.217346362147503	0.143508251923677	0.142461969134194	0.14344110005958	0.455684758218221	0.17746373051457
116	0.201189818376327	0.039484698907999	0.104466693902828	0.197344596933961	0.118307476684073	0.222640435270731	0.142384056140267	0.143266621132892	0.142984275250584	0.464316614747508	0.178274470850603
116.5	0.196569825268366	0.034283852568752	0.090706547882122	0.197623253633515	0.130349066127991	0.218008739464882	0.146905557551576	0.132009384233123	0.143765358561105	0.423075030248383	0.180822212326349
117	0.199484547214216	0.035098450400849	0.09286177116438	0.225018822044744	0.14432238270188	0.213576925743807	0.141601372741819	0.126778653889697	0.1407261182283	0.428447441417917	0.175404660945563
117.5	0.210232883341784	0.036803737161706	0.097373535847661	0.266579644052173	0.139552861024522	0.227049857177322	0.164547525589853	0.136083357890299	0.139379263259979	0.440503096391087	0.168167461349039
118	0.217092177420559	0.041533305180854	0.10988679663509	0.275816422670023	0.132186502150882	0.230594421085523	0.173466654337529	0.138483405981496	0.138661758121875	0.47992010335758	0.167608151659561
118.5	0.217680174371953	0.040517752234302	0.107199896095294	0.266708664515323	0.126087971171765	0.247129283896043	0.163049691329365	0.147003257729637	0.143390279823015	0.472616887179808	0.17545535933067
119	0.211181556914029	0.038289135654162	0.101303530856528	0.229706745650681	0.124046420585872	0.255914679158653	0.150420539508961	0.147119571632829	0.152997598199282	0.455301830343384	0.17394507023257
119.5	0.197059470304051	0.037714311844059	0.099782690007319	0.201157566851372	0.120506691639217	0.231320321874117	0.129225009537741	0.135518082313344	0.152152521484022	0.444051299826248	0.16254426890635
120	0.206084992346333	0.040489626847488	0.107125483316257	0.212856454811454	0.11736166932825	0.255946174904827	0.13596108810337	0.142649725951704	0.1505410574625	0.466537258589587	0.166826509618972
120.5	0.210492106857785	0.042877985580197	0.113444486564616	0.224576857209561	0.121858926476974	0.240851169573317	0.132496659968182	0.158993809727981	0.149862570259673	0.492145855071087	0.163151006575507
121	0.203998544167404	0.036130180710956	0.095591472985012	0.234020067525805	0.124229321689971	0.210485949987213	0.139096308415216	0.158040702550882	0.158237328801759	0.440688183696325	0.167190490672065
121.5	0.205355638123906	0.032935112641704	0.087138117451848	0.229176527692993	0.146814958059477	0.221452013650225	0.14818253607859	0.148835441307755	0.152054089760191	0.420556459836578	0.175773078605439
122	0.208039187750046	0.036988740444857	0.097863008526608	0.237561702047443	0.158042006617877	0.203240928524154	0.141039757883822	0.151485268328344	0.147455907761041	0.45405787677916	0.171430054058525
122.5	0.205493091035313	0.038141102765895	0.100911872648316	0.23447229598544	0.134140851087376	0.201414258962901	0.139042590423086	0.151131530632075	0.155098334238263	0.459098024735618	0.169546842217742
123	0.201132227298037	0.035739427967312	0.094557638401215	0.224845647614179	0.134096411801656	0.218557600129916	0.12722396218816	0.145399980227968	0.15130801333351	0.434257944629959	0.17336825845895
123.5	0.206557931515213	0.034004569502843	0.089967634344335	0.235724827950958	0.146936439269314	0.236163711179925	0.130097922644057	0.142299330387764	0.157295678708346	0.422100652745812	0.181844889235525
124	0.211749157817083	0.043298607750213	0.10605949556094	nan	0.147346112315052	0.248239012449282	0.14396546995935	0.139182828123229	0.159694009748025	0.456854114693622	0.186962557431019
124.5	0.220196723494417	0.046063823211753	0.112832862470567	nan	0.163879821698241	0.234493365905817	0.15699316380495	0.144422083334973	0.152788050546815	0.486894727484261	0.201905851685863
125	0.214475798083385	0.040543417952112	0.099310686411071	nan	0.178655421533774	0.214598309630742	0.149669746459614	0.147831698660414	0.154672737839898	0.449984345735713	0.205918326723539
125.5	0.222040379818668	0.047169863728901	0.115542097372422	nan	0.170178416782326	0.234392527533945	0.138922069780557	0.143527356697935	0.163095965840073	0.493924538986902	0.210241783108936
126	0.22525485973479	0.054465361690413	0.133412344797643	nan	0.173553688178453	0.229462236967371	0.137096167351385	0.138787123271643	0.154778073477837	0.543133019698617	0.199973709198226
126.5	0.216088104298003	0.03897427802674	0.103116247187043	0.286717983213458	0.160702141811494	0.223474819132857	0.144203945983258	0.131694009815472	0.14325257940396	0.457243747340142	0.181415607683384
127	0.21462097925488	0.035493002826336	0.093905658761399	0.290419965461949	0.135452357318545	0.234861960034442	0.14504252665154	0.148377024448992	0.149324785445929	0.424338796020552	0.18915041865709
127.5	0.220360941146005	0.037925733666392	0.100342059570944	0.321220134276016	0.161026274636973	0.22478748331161	0.131196563382323	0.159192964305011	0.145507733597028	0.439357756247319	0.180598619411759
128	0.218853367173053	0.047579889769618	0.116546451953433	nan	0.173295626787251	0.245597436407402	0.134241908041442	0.147067881809522	0.1463919686695	0.491109643748826	0.194269104747431
128.5	0.224196682637807	0.048060272147634	0.117723143660996	nan	0.18073213744173	0.260467621355381	0.128946558869216	0.157286021410858	0.148769643417233	0.495933618013685	0.19724117795655
129	0.214714728328411	0.042430648623964	0.103933438584036	nan	0.202479090379126	0.259640363549521	0.131491664423791	0.154629882261693	0.141919757192049	0.449234993389438	0.163607347103256
129.5	0.206796513565462	0.043279895132202	0.106013659195061	nan	0.178274461476486	0.246435085760549	0.126610186445279	0.141472885524925	0.14189548456239	0.450525734380852	0.162361756807754
130	0.199546023373841	0.03930731467665	0.096282864116804	nan	0.169445989609007	0.228791245347454	0.126104880371259	0.147063856184155	0.138938798099574	0.423149406952787	0.163327987052648
130.5	0.205973209581184	0.036427988556447	0.08922998431924	nan	0.206288440606304	0.256683720227056	0.125338885493746	0.145592472175051	0.142690464414615	0.399364710879442	0.165853773272075
131	0.212224307163339	0.039091378088021	0.095753929657865	nan	0.229519192714352	0.238379505275427	0.125004511953298	0.141796153823754	0.147113095492906	0.424996143267117	0.178761547616522
131.5	0.215028144931373	0.041777202128186	0.102332828095171	nan	0.289925633232986	0.207995591722184	0.115145016727501	0.139680698324838	0.146454635693328	0.429115656548278	0.176879782270494
132	0.22282521070087	0.044732097243912	0.109570813372141	nan	0.331450557269221	0.211168759516432	0.111639655052189	0.138233053147592	0.153642927477931	0.436609529994075	0.177031992448648
132.5	0.223907174840945	0.042214606463748	0.103404245528579	nan	0.310631897693543	0.217576197468055	0.127217574546036	0.134812091866024	0.156692433018805	0.433872484042739	0.186547545251414
133	0.198941270840956	0.035272786967844	0.08640032987711	nan	0.205704238026909	0.20751175109046	0.124551467078753	0.136064370634963	0.14940109807197	0.397577904632017	0.171778066351619
133.5	0.198388555197021	0.035754913554894	0.087581294006813	nan	0.193036035189676	0.20525459184558	0.125528590656111	0.139757854793011	0.156696981888151	0.403382879396812	0.16506295260981
134	0.198816072730344	0.043276055380834	0.096768201629591	nan	nan	0.204003670262771	0.12467777485687	0.138546169146555	0.15547801614635	0.408103973042374	0.162086832927141
134.5	0.198264880890088	0.043911273685596	0.098188592939589	nan	nan	0.19515910146299	0.123922807398731	0.134769441976482	0.149834048240826	0.411275890661306	0.174627995600193
135	0.203180606755869	0.041639542032125	0.093108846535792	nan	nan	0.215195940760241	0.126950006171288	0.136602417618423	0.15594859995685	0.400706057811032	0.183680618217381
135.5	0.200936789738951	0.040525823215643	0.090618495554318	nan	nan	0.212289724746867	0.121741658259277	0.139983556724255	0.156229281345556	0.392816322932984	0.182560194424768
136	0.200636684466686	0.038196545500893	0.08541007224566	nan	nan	0.201225235195589	0.122193549621118	0.145163340762776	0.165828619132052	0.382663502695319	0.186745859393264
136.5	0.198793301930674	0.043015928490252	0.096186540219474	nan	nan	0.190154768190329	0.110635663097648	0.147088125152157	0.159756428185178	0.406321180587172	0.178803646371562
137	0.194497479387391	0.044265241328202	0.098980088650293	nan	nan	0.173517593626396	0.10801498003552	0.142608480715813	0.142483804141547	0.407714851417578	0.192645166387493
137.5	0.192462934643651	0.03768392578547	0.084263819715369	nan	nan	0.190164366845429	0.113385002526965	0.135983881819018	0.146569561584189	0.368497441957009	0.200177353129294
138	0.198051540095996	0.038464141714911	0.086008435570727	nan	nan	0.199800760945001	0.104525588354854	0.139599030535282	0.15585989384212	0.371478603438902	0.217045363459816
138.5	0.195329665830492	0.038449518594509	0.085975737279464	nan	nan	0.180833324167792	0.108963058983622	0.142313504380548	0.154298221978265	0.374001551110377	0.211568334362346
139	0.195662521726725	0.040744719439973	0.091107962391937	nan	nan	0.186787586022716	0.115401926014075	0.13927246177577	0.154832120099951	0.391486021142033	0.186195015305802
139.5	0.200631184031992	0.043090545429937	0.096353388768881	nan	nan	0.194281116990601	0.113627461131363	0.140056161219603	0.160108803358108	0.407119885169451	0.188593676322826
140	0.187971960256439	0.037143364014751	0.083055086850003	nan	nan	0.174901540445203	0.116241514948147	0.135705837994757	0.152205852870103	0.366925502281526	0.1818515129989
140.5	0.182217988544491	0.032916651911065	0.073603871264839	nan	nan	0.181908155860721	0.112161819588227	0.136926735241698	0.151411206511184	0.338729668046657	0.172170346018459
141	0.185251762339334	0.032132028455709	0.071849399881924	nan	nan	0.190351135681953	0.107678811914317	0.144687575297181	0.157126883025566	0.334986552953337	0.176679615163648
141.5	0.182318276672987	0.029803592276297	0.066642858303487	nan	nan	0.172010490756532	0.123350603153666	0.14192289214887	0.153479714534171	0.325762968468724	0.17738299097596
142	0.180368761305948	0.028023294590734	0.062661991658384	nan	nan	0.174801474699602	0.117909419763559	0.138452031614019	0.146263679272441	0.308659497937406	0.196126464548662
142.5	0.177263717837483	0.024888422798811	0.055652205230896	nan	nan	0.175863866780176	0.104845217610177	0.151021787706789	0.152109674609587	0.285565139035852	0.194176621282314
143	0.176733892298342	0.026680341812384	0.05965905795542	nan	nan	0.169251551818517	0.103660204736121	0.149325149338272	0.158979523723578	0.298713518419877	0.180473405753688
143.5	0.180227888801351	0.030346343333078	0.06785648656131	nan	nan	0.167981475219227	0.104191065531252	0.146163005488169	0.159850624262895	0.322069395584978	0.181111766721585
144	0.17953069213012	0.032809959333232	0.07336529940811	nan	nan	0.16509943475363	0.106324156420574	0.141594749778886	0.167583258733304	0.33686167808683	0.159720875007495
144.5	0.178914937780958	0.033590705171703	0.075111100176081	nan	nan	0.169542882606673	0.106413680720008	0.130873896866134	0.157627015240893	0.339113992796515	0.169918158455524
145	0.175599785478854	0.0283522602792	0.063397581300058	nan	nan	0.1835430339535	0.103444716284079	0.13704601425573	0.146935615509029	0.304168272567038	0.178461060303748
145.5	0.169163924376447	0.022345976196373	0.049967121798683	nan	nan	0.177187445935059	0.104799708851688	0.143457241866	0.149691574895395	0.267777821289122	0.172069753421417
146	0.176317218069315	0.027761381665797	0.062076336554038	nan	nan	0.16941956777791	0.114749977076447	0.148424904972762	0.152822207137004	0.309627428876653	0.162859222575111
146.5	0.174362950715347	0.024117764442862	0.053928960759566	nan	nan	0.182532751172862	0.118660981580961	0.142214433826267	0.156659174451499	0.287054104713255	0.159056258547237
147	0.176755978474392	0.024545963743833	0.054886443504455	nan	nan	0.174755514117355	0.120959407664503	0.145790672200401	0.156307207207728	0.29307593713124	0.169647132525126
147.5	0.186472615173656	0.030371473074522	0.067912678371436	nan	nan	0.185323458276363	0.125982219145836	0.156849837009312	0.157743985279314	0.333389393998092	0.159546797333018
148	0.180077955302215	0.027851545288994	0.062277948544604	nan	nan	0.191835647533967	0.1250476667479	0.142708189870138	0.151337192454826	0.311905165889896	0.157633869316561
148.5	0.185389233694503	0.030021610595637	0.067130362085871	nan	nan	0.229418725791224	0.12315557555774	0.128731531214923	0.148535979676406	0.313423303674669	0.169070286252058
149	0.182233929261608	0.030955220192786	0.069217976609544	nan	nan	0.213585960018101	0.121124909733536	0.127992805602383	0.15132786800696	0.321937882137934	0.157434150070732
