# Supplementary material for: Stochastic pulsing of gene expression enables the generation of spatial patterns in Bacillus subtilis biofilms
Source: Nat Commun. 2020 Feb 19;11:950. doi: 10.1038/s41467-020-14431-9 (PMC7031267; doi:10.1038/s41467-020-14431-9)
Supplement: Supplementary file 7 — Source Data [file 41467_2020_14431_MOESM7_ESM.zip › source_data/sup_figure11_a_96.tsv]

distance_from_top_of_biofilm	mean	sem	std	file_390_sigB_YFP	file_392_sigB_YFP	file_393_sigB_YFP	file_394_sigB_YFP	file_395_sigB_YFP
2	0.933793931308906	0.029600395130369	0.059200790260738	0.847172310453318	0.907788862268222	1.01047202182909	0.914228794682282	0.989307667311616
2.5	0.920441961679189	0.02450439397196	0.049008787943919	0.8353415307978	0.906316954647765	0.960573155722615	0.925380855780229	0.974597311447535
3	0.932081551914215	0.031737663001757	0.063475326003514	0.844341638366283	0.940505298005771	1.03504288292173	0.892911661622732	0.947606278654558
3.5	0.955350566371903	0.03777770153105	0.075555403062099	0.855769424830894	0.981720204532341	1.07965209033008	0.954047762381433	0.905563349784764
4	0.924708019793087	0.031344528352808	0.062689056705616	0.868270592637772	0.923811461500708	1.02712118273459	0.951963411149976	0.85237345094239
4.5	0.908901867311106	0.022925556416913	0.045851112833825	0.87600156182081	0.875305265309055	0.996301747996908	0.883563227107895	0.91333753432086
5	0.902762422546736	0.023823006966631	0.047646013933261	0.844105650714419	0.87455316969261	0.985547507057347	0.893563739275132	0.916042045994174
5.5	0.889233177876972	0.018426529237147	0.036853058474294	0.851395109916559	0.862441075945809	0.957267738018286	0.885699702930015	0.889362262574192
6	0.91545878216624	0.015463929777691	0.030927859555383	0.857822790799026	0.927833897363009	0.950792601652861	0.922642612250866	0.918202008765442
6.5	0.945053423266676	0.027045164888178	0.054090329776356	0.860255595205183	0.949920559741866	1.01603189449624	0.983708794060341	0.915350272829756
7	0.923359489603369	0.031155354892949	0.062310709785897	0.835234551341385	0.915420561249743	1.03068231510998	0.916607403670373	0.91885261664536
7.5	0.898255264197362	0.026573161416009	0.053146322832018	0.836692694068772	0.86960454337297	0.966566702293185	0.861218972774606	0.957193408477274
8	0.87791591033801	0.031135752413755	0.062271504827509	0.840384467228668	0.831042651248634	0.933664335496568	0.813935326759841	0.970552770956342
8.5	0.882836464797721	0.034048580997421	0.068097161994842	0.794647594527625	0.848753856229791	0.99223847640338	0.856138098833115	0.922404297994693
9	0.886400824844653	0.032586796408153	0.065173592816306	0.802676587936495	0.841988975773258	0.99271640184377	0.916215531196758	0.878406627472985
9.5	0.878794639870533	0.030689409820267	0.061378819640533	0.790429449104499	0.852785089384463	0.970611808276969	0.918944513787614	0.861202338799122
10	0.869950045285852	0.040985098187878	0.081970196375756	0.74099014785409	0.839550776088905	0.992454398478686	0.90168796604701	0.87506693796057
10.5	0.855445258158334	0.035231326009555	0.07046265201911	0.747322043007985	0.814696970565541	0.95483166315552	0.866552758371536	0.893822855691089
11	0.839490784022109	0.025240305467748	0.050480610935497	0.762134270484991	0.81866518704152	0.915147794053463	0.83759940931788	0.863907259212692
11.5	0.838795422598458	0.014413344739743	0.028826689479485	0.83935372373131	0.823578749218765	0.893548311848214	0.810958194431156	0.826538133762846
12	0.823943259438872	0.017007049152344	0.034014098304689	0.883963369646295	0.799734593849429	0.839536841732684	0.794245555510831	0.80223593645512
12.5	0.788319460777566	0.014414077339583	0.028828154679166	0.842115537340423	0.764026073755558	0.784950976639999	0.762637268439774	0.787867447712077
13	0.783723874965147	0.013954729523388	0.027909459046775	0.790471572515737	0.751213076865637	0.806075897193969	0.751615397203613	0.819243431046778
13.5	0.764304189337606	0.0201932448044	0.0403864896088	0.73246074127606	0.730757643361591	0.831527981879257	0.736044584558498	0.790729995612626
14	0.751903972646632	0.023943073277017	0.047886146554034	0.720755566583646	0.719161844447401	0.846235879141953	0.731147139632943	0.742219433427216
14.5	0.745949129447242	0.019501868841434	0.039003737682868	0.71264473391403	0.712054854716113	0.818915603528149	0.745029028006804	0.741101427071115
15	0.723734257003209	0.024046158767382	0.048092317534764	0.68576830017856	0.69565315915634	0.816079717519786	0.725765731641512	0.695404376519849
15.5	0.704646734610699	0.026097672099968	0.052195344199936	0.656165732155363	0.68617348855185	0.80618780992193	0.684083222404945	0.690623420019408
16	0.688424381973542	0.019492223336212	0.038984446672425	0.673872250041003	0.649275320783391	0.762440424074338	0.687481099961002	0.669052815007977
16.5	0.670369637100174	0.020900499440169	0.041800998880337	0.645627278533803	0.637323467621857	0.736785583792587	0.702000953586861	0.630110901965762
17	0.6648192972476	0.022948348891618	0.045896697783237	0.620539809072359	0.618470685387467	0.731619957036798	0.705693903406785	0.647772131334591
17.5	0.64989225143009	0.017528056371128	0.035056112742257	0.608128444678984	0.617874288950474	0.706426101686533	0.654613125726654	0.662419296107803
18	0.633923277739725	0.020745258179051	0.041490516358102	0.583090384397287	0.609197428566338	0.706263758952353	0.644850140154432	0.626214676628217
18.5	0.630710989997081	0.029341651418383	0.058683302836766	0.609823842577003	0.571603717732694	0.742118015886007	0.628857597520047	0.601151776269655
19	0.609987806153174	0.030774422336325	0.06154884467265	0.618351678831712	0.538786112234397	0.722159469881547	0.586386170948437	0.584255598869779
19.5	0.584267319366605	0.025308937658165	0.050617875316329	0.586737955190051	0.535711841101	0.679589591610433	0.568268644032385	0.551028564899158
20	0.581967063967893	0.021478010505681	0.042956021011361	0.617051273449875	0.559688879085412	0.641897177609075	0.570718588841884	0.520479400853221
20.5	0.577842542200614	0.023433663677644	0.046867327355288	0.640888460500675	0.546300521110421	0.625006588033346	0.55714019846378	0.519876942894849
21	0.565133041384111	0.029953537479994	0.059907074959988	0.629859039343454	0.504388189114422	0.643820910358262	0.538898741762262	0.508698326342155
21.5	0.559455798377031	0.030899446554434	0.061798893108867	0.599917495208245	0.491310385261076	0.660133300326318	0.520260393303646	0.525657417785867
22	0.536441517995851	0.031490764154898	0.062981528309797	0.552532928823546	0.465503607805106	0.644124271755157	0.482177084130299	0.537869697465145
22.5	0.518300336849361	0.027412302174174	0.054824604348347	0.576266630827395	0.443081454702999	0.586378428873357	0.486388654003716	0.49938651583934
23	0.513752720400153	0.027372030301263	0.054744060602525	0.568974253225083	0.448434584670041	0.586391134596275	0.497256895410464	0.467706734098904
23.5	0.515432771253576	0.029698062032413	0.059396124064827	0.566788788852675	0.44177469596843	0.601549471044773	0.491409133186731	0.475641767215272
24	0.518752858745564	0.035598493120977	0.071196986241954	0.571550229444991	0.422276015342854	0.623698628018648	0.474716044022847	0.50152337689848
24.5	0.502786555602998	0.035231586749754	0.070463173499509	0.575232564361091	0.413671037684921	0.595916017015081	0.460133026198017	0.46898013275588
25	0.478193280968006	0.03121543996644	0.06243087993288	0.565547247816806	0.393174847054472	0.532639865413059	0.454934922922199	0.444669521633498
25.5	0.470826709889383	0.033858326855242	0.067716653710485	0.578862873362982	0.376754172140206	0.504701694367338	0.439341359399922	0.454473450176465
26	0.474972523813673	0.038277063063648	0.076554126127296	0.581454647463319	0.381168361874478	0.538506622831471	0.403517679053158	0.470215307845938
26.5	0.476413119417738	0.034735809090147	0.069471618180294	0.536634347204231	0.38375659762499	0.549526752531699	0.402470151618347	0.50967774810942
27	0.454715928113801	0.030804652579185	0.06160930515837	0.543523021474939	0.376669515200751	0.494103052532463	0.396537318506147	0.462746732854706
27.5	0.439187609596306	0.030031297040348	0.060062594080696	0.521893240948092	0.365284590185805	0.495783947264267	0.392451725692421	0.420524543890946
28	0.442897972770407	0.02975982794994	0.059519655899881	0.516650662700518	0.37951804895277	0.512112049436588	0.39088055864844	0.415328544113717
28.5	0.427547776938593	0.033365905027374	0.066731810054747	0.52248275485659	0.355135676264943	0.486980983719286	0.362918053304498	0.410221416547648
29	0.42310046801388	0.031776652172273	0.063553304344546	0.511014777383292	0.350589491389083	0.480341913656638	0.361350437071284	0.412205720569103
29.5	0.43117080106074	0.036982946941122	0.073965893882243	0.538715468570068	0.36630447005704	0.499038901381409	0.355101735793097	0.396693429502085
30	0.429629545909191	0.034870827401293	0.069741654802585	0.54058579575191	0.365063436263959	0.479140380912281	0.361809497742288	0.40154861887552
30.5	0.417429762412113	0.037839601861005	0.075679203722011	0.550284075820318	0.362151322153158	0.45405343257422	0.354470222460877	0.36618975905199
31	0.416332326074383	0.037117146444028	0.074234292888056	0.542158447671715	0.358416209230623	0.45576888755517	0.339743145485357	0.385574940429052
31.5	0.423209554738695	0.030906071796053	0.061812143592107	0.498258934195002	0.374101476468889	0.483423644271202	0.336989186096671	0.423274532661709
32	0.413854472719377	0.033733499328389	0.067466998656777	0.516191444001263	0.371135972738577	0.458649500923478	0.322894854584284	0.400400591349284
32.5	0.41078896026677	0.038685188787939	0.077370377575878	0.542441886530117	0.36240286878196	0.430849160335294	0.311604289151653	0.406646596534827
33	0.41653858231568	0.04119758953875	0.082395179077499	0.517352288584219	0.351686911738335	0.496196790088249	0.301517295969948	0.415939625197651
33.5	0.410984519407041	0.040146720972853	0.080293441945706	0.509696042630238	0.380393749331924	0.494852657708394	0.296446281170035	0.373533866194612
34	0.397680037838494	0.03938905817415	0.0787781163483	0.504162339703072	0.39687926503923	0.454909547604753	0.276565874000595	0.355883162844822
34.5	0.39663929962888	0.03535739861452	0.070714797229039	0.475076691242961	0.377556079920969	0.457829780669041	0.275225590233926	0.397508356077502
35	0.404424564891257	0.033939111899654	0.067878223799308	0.496273100161818	0.385331604031813	0.444613443522743	0.292081053066974	0.403823623672937
35.5	0.401624674884914	0.037670593328801	0.075341186657602	0.505126670600099	0.412046603235249	0.442130634781357	0.27971540994269	0.369104055865177
36	0.391983600060538	0.037475555604591	0.074951111209181	0.475453980822388	0.391003908473501	0.458720858912847	0.264778138418233	0.369961113675724
36.5	0.392833107455805	0.037651875117656	0.075303750235312	0.490687488150047	0.358027105687053	0.452277755005894	0.274444667721776	0.388728520714253
37	0.392993154228971	0.033891027305994	0.067782054611989	0.480730140602268	0.371583464433037	0.424852743125259	0.276890326336265	0.410909096648028
37.5	0.375565466968482	0.033987716294084	0.067975432588168	0.463355622857476	0.371102889484148	0.426148263334451	0.264726013694818	0.352494545471516
38	0.381959611160759	0.035334029592614	0.070668059185229	0.46535567545041	0.37659662428587	0.436036418010519	0.259622362845506	0.372186975211488
38.5	0.387830476299757	0.032436583918534	0.064873167837069	0.447067957818264	0.376417687618655	0.420946995137059	0.266641641819918	0.428078099104889
39	0.388906635058568	0.036628371230935	0.073256742461869	0.457007368315448	0.379167808852618	0.45438066579581	0.255764798922843	0.398212533406122
39.5	0.384109085825774	0.041917471898106	0.083834943796212	0.468651069943042	0.373566594419868	0.465147646296126	0.238408864786788	0.374771253683048
40	0.380734099432867	0.037386724876728	0.074773449753455	0.445540743478738	0.391596025841398	0.456733808250331	0.248509037773145	0.361290881820725
40.5	0.391254420685817	0.037577499743655	0.07515499948731	0.428027442381181	0.387815467697402	0.44389564835011	0.247246196441756	0.449287348558635
41	0.37411631638709	0.03373016404257	0.067460328085139	0.411977180499574	0.378583761075527	0.418500540505486	0.242522911487455	0.418997188367407
41.5	0.37880637891031	0.037019824437038	0.074039648874076	0.41437299982081	0.382112167283418	0.463658861483523	0.241845440866894	0.392042425096903
42	0.387226154035863	0.03922363546344	0.07844727092688	0.421267461557125	0.402408131156562	0.465083381385857	0.236381567054451	0.410990229025322
42.5	0.36675955407437	0.032210465444554	0.064420930889108	0.412046429031569	0.41258543722488	0.401711080935361	0.242769812100976	0.364685011079066
43	0.370421629273283	0.03454867902646	0.069097358052919	0.420477140597084	0.387307987841293	0.422887592680028	0.235885471954738	0.385549953293271
43.5	0.384778022289655	0.040108170046199	0.080216340092398	0.417335498702489	0.413824634772365	0.471251595178862	0.233835240413084	0.387643142381478
44	0.367488258215923	0.037931510386829	0.075863020773658	0.410918932089503	0.401680358684762	0.445788029232296	0.228560223197778	0.350493747875275
44.5	0.362126639668538	0.037000741420805	0.07400148284161	0.412861433075457	0.373136906269377	0.421875213112685	0.218507606344267	0.384252039540902
45	0.367114397072699	0.038501013662463	0.077002027324925	0.406028131729747	0.370879004929291	0.421050087320622	0.217461646450847	0.420153114932988
45.5	0.367666697802267	0.04011288829458	0.08022577658916	0.409652510770892	0.396686280800986	0.432862714960105	0.209983631545594	0.389148350933758
46	0.372065757679856	0.041369912385264	0.082739824770527	0.410095106307479	0.39351600414163	0.453680286020538	0.212894936409457	0.390142455520178
46.5	0.363043712360507	0.037808862775265	0.075617725550531	0.378296977669366	0.389489112475789	0.431203790457759	0.215978807858462	0.400249873341158
47	0.352650036201892	0.036076570045589	0.072153140091178	0.397671326579746	0.348826995339044	0.407827278067302	0.214184385664824	0.394740195358542
47.5	0.359778979972917	0.039585597243065	0.079171194486129	0.421353168913775	0.340259120751725	0.399991396579576	0.213367315341011	0.423923898278496
48	0.371289921397532	0.042823650611726	0.085647301223452	0.412190021979477	0.370498345890689	0.407196183469317	0.209134485901458	0.457430569746719
48.5	0.381518504818608	0.044740374510021	0.089480749020041	0.422607276000741	0.37361011784488	0.425750648372349	0.213718553497883	0.471905928377185
49	0.362211822931563	0.042022197133927	0.084044394267854	0.416303831102055	0.343100915358336	0.426704461973646	0.205425161020702	0.419524745203074
49.5	0.344804718713737	0.038137269302211	0.076274538604421	0.395004126262443	0.33846026829129	0.39995028383746	0.19890111591564	0.391707799261854
50	0.344656563444268	0.034982759135193	0.069965518270386	0.390713927492556	0.3568826780374	0.364008232697363	0.208841528509842	0.402836450484182
50.5	0.348466978183717	0.037539934528403	0.075079869056806	0.414373627059238	0.351473269953479	0.363932755546836	0.206194815372085	0.406360422986947
51	0.345723035911234	0.038789756293263	0.077579512586527	0.412020525723584	0.342343618844589	0.386324925894482	0.197320875766547	0.390605233326969
51.5	0.343374194257567	0.035908246968308	0.071816493936616	0.40332829105754	0.359725513645552	0.372375162869149	0.202572232388997	0.378869771326597
52	0.350779158739384	0.038093575337612	0.076187150675224	0.419168539290958	0.376425237513787	0.360742042902726	0.203437199836487	0.394122774152961
52.5	0.340276647410509	0.037760367414635	0.075520734829269	0.422814282378722	0.33927548237911	0.344879360670169	0.202411805356436	0.392002306268109
53	0.330082179413694	0.033479728980535	0.06695945796107	0.400363200651188	0.343934067544632	0.333355530018474	0.20435494828666	0.368403150567516
53.5	0.324847333051799	0.030462410310756	0.060924820621512	0.368778747658222	0.360346142195339	0.341136837469827	0.204452811512128	0.349522126423479
54	0.322056092741725	0.031126665055138	0.062253330110276	0.369390862614946	0.350435900278593	0.329652821389463	0.200390145095066	0.360410734330558
54.5	0.327555748585239	0.035252706095124	0.070505412190248	0.382928177512267	0.365394632409096	0.338689883461432	0.189391096235992	0.361374953307408
55	0.334480150175602	0.037905364741081	0.075810729482162	0.39110401668112	0.341639288939905	0.345896860110826	0.190764840946085	0.402995744200073
55.5	0.326197528174325	0.036341459233288	0.072682918466576	0.386905141015279	0.324393938527475	0.33950522100511	0.190239265740341	0.389944074583419
56	0.31461963636723	0.034721713125628	0.069443426251255	0.383383026257241	0.31686798989892	0.324415580691728	0.184723930740824	0.363707654247439
56.5	0.314482284898499	0.036639356332509	0.073278712665018	0.408173964466637	0.304505181537652	0.309461074231329	0.188968207509419	0.361302996747461
57	0.316133884168143	0.036522216687717	0.073044433375434	0.396305689368848	0.306102906304342	0.320945865415934	0.185605906947792	0.371709052803797
57.5	0.312779409831201	0.037464630374888	0.074929260749777	0.376082687832396	0.305203554786454	0.315198829618254	0.178086646612042	0.389325330306861
58	0.304895848077228	0.03391578739521	0.06783157479042	0.352230145226351	0.302315010236582	0.298200842579921	0.185893199127776	0.385840043215512
58.5	0.313688365775619	0.036973738358174	0.073947476716349	0.371763094571374	0.305784543790128	0.295207536228841	0.190460063835118	0.405226590452633
59	0.308481279814745	0.035116457313398	0.070232914626795	0.384203221401364	0.331359816029243	0.29078034970025	0.181949044653696	0.354113967289175
59.5	0.299159209998637	0.031978035172546	0.063956070345092	0.344212280942669	0.339062733340859	0.296795828571221	0.175968100345936	0.3397571067925
60	0.306320330893237	0.036590184628523	0.073180369257045	0.36575863408567	0.304733177373807	0.305405973103797	0.173881587988646	0.381822281914267
60.5	0.313450516199828	0.03797824488222	0.075956489764441	0.369362878002826	0.318279323817985	0.300325969431849	0.179207819383568	0.400076590362913
61	0.309529414485388	0.035707545005996	0.071415090011992	0.36808369900303	0.321824046629496	0.304440791541912	0.177319737793087	0.375978797459417
61.5	0.301037642055135	0.033820915565972	0.067641831131944	0.366232606463794	0.310623347200843	0.293527050500775	0.177358789318524	0.357446416791739
62	0.307092408292912	0.037047784289216	0.074095568578432	0.363049090918935	0.325841065146225	0.281980315852158	0.177158394450708	0.387433175096535
62.5	0.296923701003054	0.033953011620294	0.067906023240588	0.363171000800265	0.306759445913352	0.286705672968672	0.173721637871402	0.354260747461581
63	0.282389855824742	0.03011285531606	0.06022571063212	0.346535660614789	0.298670757365849	0.274160062020459	0.171853497645355	0.320729301477258
63.5	0.289129603446469	0.036225222485961	0.072450444971921	0.351391511144777	0.293387406357672	0.254072025825917	0.171843886165934	0.374953187738043
64	0.285000889189029	0.032563109156799	0.065126218313597	0.344685613777018	0.312526397682096	0.253496802822121	0.172462791348511	0.341832840315397
64.5	0.285077264610897	0.031785944318398	0.063571888636797	0.338123750960187	0.326338321809721	0.254153253778347	0.173618681802437	0.333152314703791
65	0.274001230295017	0.030904070335529	0.061808140671057	0.339497240379837	0.272617998906571	0.247404227775334	0.173394477444051	0.337092206969291
65.5	0.2588997484159	0.026982791401984	0.053965582803969	0.333080342362164	0.256205537712832	0.251031818825681	0.168074239053604	0.286106804125218
66	0.268438834516958	0.027362602912446	0.054725205824891	0.329931031618839	0.274664553615173	0.253700537966729	0.17290717707099	0.310990872313058
66.5	0.26521139260014	0.027138928632906	0.054277857265812	0.325874243990765	0.270966082753358	0.255071723909974	0.16876828872495	0.305376623621651
67	0.26796351293674	0.029076319153985	0.05815263830797	0.317756762665318	0.29350063829507	0.251330121180032	0.161875863817888	0.31535417872539
67.5	0.273588004726401	0.02952838807504	0.059056776150079	0.32379018160263	0.301923177826636	0.254211925768152	0.166580264730465	0.321434473704123
68	0.272970987386952	0.026966911851517	0.053933823703034	0.324424703925651	0.294143681005926	0.257826118420379	0.175067047580631	0.313393386002174
68.5	0.271662800425315	0.025798454739806	0.051596909479612	0.312972362671153	0.28445344360623	0.266948244988129	0.175557698447174	0.31838225241389
69	0.26926355495112	0.027631165426633	0.055262330853266	0.31571073815579	0.289998692143888	0.262040199602576	0.165688475726634	0.312879669126713
69.5	0.267473710807046	0.027872223455306	0.055744446910611	0.318677573895922	0.293075057440424	0.249820734333662	0.166487401161415	0.309307787203806
70	0.265101870835894	0.026979445923409	0.053958891846817	0.324985063199407	0.291321395376753	0.244000288885466	0.170446258035041	0.294756348682803
70.5	0.274598956239154	0.030344782527295	0.06068956505459	0.330251961859004	0.309858457925282	0.234632942929124	0.174357493421347	0.323893925061012
71	0.272277834221395	0.029129039786355	0.058258079572709	0.327478004751126	0.302101749414714	0.233110110200103	0.177072475526256	0.321626831214775
71.5	0.262565983313819	0.026809742092773	0.053619484185546	0.323072974199032	0.281124126219129	0.231486514237912	0.174337259896876	0.302809042016147
72	0.265046319238971	0.028312835090123	0.056625670180247	0.321806889402157	0.292245102033404	0.228723211544038	0.171885488187491	0.310570905027767
72.5	0.268931891344254	0.03087952510004	0.06175905020008	0.326628645397652	0.298893418728799	0.22418805984978	0.170268910781419	0.324680421963621
73	0.271465549674232	0.032277190711023	0.064554381422047	0.317903083964226	0.30323179304176	0.223278310676995	0.170148834359508	0.342765726328672
73.5	0.270178502195962	0.028417481054247	0.056834962108495	0.308900162416213	0.287715761135064	0.234005282501136	0.180029714221017	0.340241590706379
74	0.269534901127337	0.027897160680779	0.055794321361557	0.3121461404457	0.279819491515372	0.235210944146126	0.18184950776988	0.338648421759606
74.5	0.256278904292537	0.026249292541316	0.052498585082632	0.303037480409064	0.27047164280654	0.224869938765742	0.17090386794589	0.31211159153545
75	0.262947863966038	0.028851832067778	0.057703664135556	0.302995626747733	0.286714285618737	0.224813299351978	0.170433931167726	0.329782176944014
75.5	0.263357181679967	0.031616265153743	0.063232530307485	0.313424676484302	0.287245260463682	0.215347312526085	0.165907016603125	0.334861642322639
76	0.253189989271061	0.030280889662556	0.060561779325112	0.306896121086831	0.268172517105922	0.213644947188229	0.157250695382912	0.319985665591412
76.5	0.253809143772038	0.029102153835226	0.058204307670452	0.310733057814469	0.270614108227378	0.215385574340657	0.160935597111911	0.311377381365774
77	0.25863812343503	0.030297317814584	0.060594635629168	0.305495014925397	0.29172857591428	0.211593175919591	0.163721990119737	0.320651860296146
77.5	0.279853393549445	0.045236413643246	0.090472827286491	0.299868977089338	0.296275879999833	0.213901861684905	0.161435025520551	0.427785223452596
78	0.273624768614563	0.044982047351661	0.089964094703322	0.306615554170593	0.267535827609308	0.212379503266146	0.15850606601771	0.423086892009057
78.5	0.262451217906311	0.03334255087458	0.066685101749161	0.306615953351231	0.285860217235323	0.217224599770482	0.157894403403533	0.344660915770989
79	0.266856618437818	0.035273468074861	0.070546936149721	0.302728072810965	0.284111386035254	0.22607310049263	0.15685753349802	0.364512999352223
79.5	0.258603468980365	0.033835540294061	0.067671080588123	0.296708817603261	0.264966280884443	0.224853332870526	0.152726142371668	0.353762771171924
80	0.252108308485127	0.029853343920693	0.059706687841387	0.289420917746713	0.27328152408683	0.216796769151094	0.155466834757621	0.325575496683376
80.5	0.258660308312291	0.033791026257269	0.067582052514538	0.277283061690596	0.263340418852934	0.220987072606913	0.16350920481808	0.368181783592931
81	0.257650488527566	0.030984591513176	0.061969183026353	0.288844435863517	0.251678820795701	0.237299008514294	0.160965075533717	0.349465101930598
81.5	0.25988870554093	0.032474990808579	0.064949981617157	0.291088390886472	0.265516470161815	0.232748456087275	0.156800781293888	0.353289429275201
82	0.264892594698403	0.035197867463701	0.070395734927402	0.285027659451222	0.285558486557039	0.225471852342795	0.158395233241277	0.37000974189968
82.5	0.257192440190805	0.033788258273136	0.067576516546272	0.291387982750525	0.262084642723491	0.225176427812544	0.152193207499688	0.355119940167777
83	0.262652227302496	0.038364841860711	0.076729683721423	0.299400673833565	0.262336336804939	0.220022696690269	0.151185895420541	0.380315533763165
83.5	0.26709326359134	0.039195707813495	0.078391415626989	0.306444954992982	0.278792337659532	0.214965339684995	0.15290881616747	0.382354869451719
84	0.259492854823621	0.034278399050547	0.068556798101093	0.293853228565171	0.281841647507896	0.218054368984232	0.151891710227585	0.351823318833221
84.5	0.267106929325997	0.03716996734289	0.07433993468578	0.285360929035713	0.308799362335788	0.217555464028891	0.154551896781924	0.369266994447669
85	0.270962475532431	0.037367776536697	0.074735553073393	0.286280023502764	0.326021013470722	0.214427787095753	0.160675966560231	0.367407587032686
85.5	0.269269862844562	0.035045175356341	0.070090350712681	0.293588811462503	0.322456906563194	0.221123822580684	0.158688977407476	0.350490796208951
86	0.262769363161361	0.033172398919681	0.066344797839362	0.290496700315411	0.300479826750403	0.217679615873716	0.158847883770117	0.346342789097157
86.5	0.26597258065416	0.031462150045339	0.062924300090678	0.281449728412889	0.317814406579329	0.226139452818831	0.165899458038932	0.338559857420817
87	0.278945891716665	0.038378268096639	0.076756536193277	0.301967817381072	0.323077607729953	0.231262801109329	0.15849254287587	0.379928689487101
87.5	0.28012945855339	0.042888356290924	0.085776712581847	0.296288948063498	0.331974343760022	0.218696738007136	0.154280120563706	0.399407142372586
88	0.271314645556027	0.042890021229186	0.085780042458371	0.290715257237394	0.298114299143291	0.2045387072044	0.157051753174243	0.406153211020807
88.5	0.267731052130095	0.0441515086075	0.088303017215	0.30595848456835	0.268442341572216	0.203635548236847	0.151661461685363	0.408957424587699
89	0.276695988106699	0.044680022910737	0.089360045821475	0.308645582333165	0.293995282598232	0.216889542146039	0.149737281877803	0.414212251578257
89.5	0.270504852663806	0.037138148880013	0.074276297760027	0.30004858539326	0.30993101591907	0.221519606719932	0.154309090520917	0.366715964765849
90	0.266627424074635	0.036595153342271	0.073190306684542	0.293402359367826	0.293722561725894	0.221511904115685	0.15440922288621	0.37009107227756
90.5	0.267391181236479	0.04132805623597	0.08265611247194	0.298019262520964	0.259544681734719	0.22683538455745	0.151062906791252	0.401493670578009
91	0.252038906749604	0.031712173595456	0.063424347190912	0.296383542330048	0.252755358507254	0.220787803383075	0.152737243328077	0.337530586199569
91.5	0.268348183496129	0.032567851973878	0.065135703947755	0.291820241384046	0.329067359173994	0.234963274389916	0.157591783516453	0.328298259016237
92	0.268861199217216	0.033042150555153	0.066084301110306	0.278589363127162	0.331373484368809	0.23984466949423	0.157646955258986	0.336851523836894
92.5	0.258365996292134	0.03332138330056	0.066642766601119	0.267714903381657	0.334527162723731	0.220817235058674	0.151444659065612	0.317326021230994
93	0.275878520374834	0.04040585383565	0.0808117076713	0.272692194434688	0.391195868561842	0.231282461852181	0.155291907788256	0.328930169237204
93.5	0.274217575033192	0.037043022964755	0.074086045929509	0.283728629036675	0.37694576273352	0.230772655151645	0.160616942323505	0.319023885920614
94	0.273709579912555	0.038263328491868	0.076526656983735	0.281900649519939	0.382220972164098	0.224669519268354	0.160047926285082	0.319708832325303
94.5	0.270603284180058	0.035490069836517	0.070980139673034	0.268849583179114	0.369369612953836	0.228890367195841	0.164966117242838	0.320940740328659
95	0.266423487217056	0.037247458135839	0.074494916271678	0.268394858685824	0.376115914261572	0.218633192134116	0.159030379338571	0.309943091665197
95.5	0.280706219011186	0.041703487303974	0.083406974607947	0.279638272694031	0.390935152709754	0.222418318817519	0.160558155728309	0.349981195106317
96	0.269820194269718	0.033971378894892	0.067942757789784	0.269672962214194	0.346233554051891	0.232612542621998	0.16341496175541	0.337166950705094
96.5	0.260082688866955	0.03232230487214	0.06464460974428	0.265915383085443	0.340719337172329	0.225511406131555	0.157268645545594	0.310998672399856
97	0.257986176276277	0.03135774006977	0.062715480139539	0.276293685108445	0.325664568456823	0.219934279576882	0.156064551515486	0.311973796723747
97.5	0.255304383599677	0.027031146925199	0.054062293850399	0.273650760218193	0.303059091345475	0.242918010959697	0.156334272000648	0.300559783474371
98	0.254694072857808	0.028028188725299	0.056056377450597	0.269687491916322	0.296135329313131	0.233656656164206	0.157307454874676	0.316683432020703
98.5	0.246348413363021	0.026614014844317	0.053228029688633	0.268963187858568	0.301351882797064	0.20982347626234	0.160798278948979	0.290805240948156
99	0.255554593168765	0.025812374418235	0.05162474883647	0.265139869210406	0.318963150740954	0.236561372963043	0.167750194357543	0.289358378571877
99.5	0.240358185189633	0.020210725211722	0.040421450423445	0.263428195825933	0.24300443037271	0.239060192362846	0.167608035787372	0.288690071599304
100	0.230851253387096	0.023972509293816	0.047945018587632	0.257456497502331	0.186071803000351	0.267125952930592	0.161381977918475	0.282220035583733
100.5	0.233589958301746	0.028393616603669	0.056787233207338	0.256767301664022	0.170432134130228	0.301794285881387	0.16226035315007	0.276695716683022
101	0.229020469708821	0.025733145169618	0.051466290339236	0.258775954531622	0.170410186227818	0.287112061918842	0.163799143840031	0.265005002025792
101.5	0.243297310310669	0.02507484190664	0.050149683813279	0.249049644882336	0.214268942829102	0.306834282167979	0.164635652287911	0.281698029386019
102	0.241599483670762	0.027803801035401	0.055607602070802	0.23594218151111	0.205744133021986	0.324353146937269	0.16421263037078	0.277745326512666
102.5	0.240718998314192	0.027267772157102	0.054535544314203	0.23793697617242	0.207014746529201	0.310477187549333	0.159634624879865	0.288531456440141
103	0.229797292329218	0.022801748247669	0.045603496495337	0.246391474336965	0.197732161270948	0.273085991871053	0.15743317853521	0.274343655631912
103.5	0.232236281282828	0.026364565090579	0.052729130181157	0.251378388716311	0.184515315487122	0.300239795767707	0.158410806679522	0.266637099763476
104	0.238337552074246	0.027892658668064	0.055785317336127	0.262077272709927	0.192620902904311	0.312221679076342	0.157155432332244	0.267612473348409
104.5	0.229165451565248	0.023793079044142	0.047586158088283	0.25602358399629	0.180721130381116	0.279672458671547	0.163300587127474	0.266109497649814
105	0.232891767426915	0.027297793700619	0.054595587401238	0.253691605795719	0.171516275233342	0.299514370473321	0.165434785296816	0.274301800335378
105.5	0.228000706458377	0.026022511280058	0.052045022560117	0.261387350106663	0.159417521328598	0.284635318406829	0.170979263584759	0.263584078865037
106	0.218031930662034	0.02550748729015	0.051014974580299	0.245062894355686	0.142752430886804	0.258843493803677	0.172143340503724	0.271357493760278
106.5	0.215921500620527	0.025588009200062	0.051176018400123	0.237927727752785	0.144486555560607	0.262431042787158	0.16570759151261	0.269054585489472
107	0.224541905711577	0.021364756125561	0.042729512251122	0.252273420084572	0.169459878215712	0.262001042000653	0.17548923949482	0.263485948762126
107.5	0.225243587917207	0.020391966777701	0.040783933555403	0.241880955749112	0.174018016873488	0.270289146376985	0.179198219051872	0.260831601534579
108	0.22537823109733	0.023075550200799	0.046151100401599	0.233401491411605	0.158171134638202	0.282049025123131	0.188860970012396	0.264408534301316
108.5	0.223147925814204	0.024292787110735	0.048585574221471	0.232906071512894	0.150512025724782	0.280653335757296	0.186398761677612	0.265269434398435
109	0.220761515839942	0.022582642126104	0.045165284252209	0.235790241218009	0.167678797253171	0.270706694311552	0.16690634215823	0.262725504258751
109.5	0.229118038698011	0.025390884951365	0.05078176990273	0.243703272542248	0.178199932181321	0.296264938971374	0.163188258791982	0.26423379100313
110	0.22345088942822	0.026580157847057	0.053160315694114	0.251952522286756	0.159935014398042	0.30113789367508	0.167925815620766	0.236303201160454
110.5	0.212334171560922	0.025073596327289	0.050147192654577	0.253109066074824	0.139363573839121	0.274428896286905	0.172050159439956	0.222719162163803
111	0.217591416182586	0.02540950813112	0.05081901626224	0.241090181059394	0.144994352158551	0.27728637250075	0.170635531066297	0.25395064412794
111.5	0.221260422168487	0.024308990835207	0.048617981670414	0.248805922821919	0.158355086301601	0.264775953264044	0.166310943196179	0.268054205258691
112	0.225070513053654	0.02712438340173	0.05424876680346	0.266987549830715	0.154690232933718	0.291042665582342	0.167920501080192	0.244711615841305
112.5	0.224606356750263	0.02714637998443	0.05429275996886	0.273014335702757	0.15386635273048	0.288096298911314	0.168579700782852	0.239475095623914
113	0.217424505773552	0.025168991050462	0.050337982100923	0.269777063156987	0.152292715035019	0.270307028818895	0.16507794170776	0.229667780149102
113.5	0.215875828333427	0.02539519258409	0.050790385168179	0.279154267079948	0.15848981485837	0.268758706664695	0.163281132369708	0.209695220694412
114	0.217990533420059	0.026320957152093	0.052641914304186	0.294657219238796	0.161683915406788	0.258399453167802	0.161834698562474	0.213377380724437
114.5	0.214484780683147	0.027653584586351	0.055307169172702	0.293145462346936	0.154169357914141	0.25822161362674	0.154904655185045	0.211982814342874
115	0.20717089196802	0.027000989627617	0.054001979255234	0.28843779994401	0.15539665418574	0.243431253740778	0.144131133907581	0.204457618061989
115.5	0.202105335742439	0.026622950810785	0.053245901621569	0.281110121197034	0.145557338199731	0.227870725340785	0.139852055495593	0.216136438479054
116	0.207568083279469	0.027343629355376	0.054687258710751	0.283953764740523	0.142494825210919	0.246615688715974	0.150050796744368	0.214725340985562
116.5	0.21640201990285	0.02946006198427	0.058920123968539	0.28961264733667	0.148456359374418	0.280219744829659	0.160382951595675	0.203338396377826
117	0.206411010438642	0.025890691939589	0.051781383879177	0.276161490893688	0.151565285664287	0.251783742284016	0.147479880649615	0.205064652701606
117.5	0.20684931160589	0.027366353894758	0.054732707789516	0.295474425912335	0.154396236697928	0.233742886160181	0.146500620357068	0.204132388901937
118	0.210944798382004	0.028814761781869	0.057629523563737	0.305275916708868	0.147122043916918	0.238891749503954	0.157794744932868	0.20563953684741
118.5	0.202565631239141	0.023945562793794	0.047891125587589	0.276195940885104	0.150523829053471	0.234252963244913	0.15454099446156	0.197314428550658
119	0.201810645020806	0.019843279309483	0.039686558618967	0.265172813108251	0.157472903924394	0.22606596625613	0.166576173942066	0.193765367873188
119.5	0.206110173567054	0.018583152842551	0.037166305685103	0.251152760669841	0.161274824367147	0.24646478463849	0.171398348730851	0.200260149428939
120	0.205938121147288	0.018522895543553	0.037045791087107	0.238204909994971	0.160615667706382	0.258136698087707	0.174621293336557	0.198112036610823
120.5	0.207884791338134	0.022849152139823	0.045698304279646	0.257521236629819	0.147319983477267	0.264666810930335	0.180815153538469	0.189100772114779
121	0.200678455550116	0.024167908520824	0.048335817041648	0.267268987828366	0.147466436618425	0.243176630593669	0.149840973131368	0.195639249578752
121.5	0.193831748464083	0.021929952711307	0.043859905422615	0.252875958001044	0.150302324320961	0.220558281209232	0.136441577124019	0.208980601665158
122	0.195397434934336	0.019639884607192	0.039279769214383	0.238835990105599	0.151403997938898	0.231846803111605	0.146471108025059	0.208429275490521
122.5	0.194897386765602	0.01869206305159	0.037384126103179	0.234894576055507	0.150662135487815	0.234690928368715	0.152464933441731	0.201774360474242
123	0.192323867251135	0.01748702785958	0.034974055719161	0.231817137434753	0.155266106412647	0.225074616806259	0.147424338963413	0.202037136638604
123.5	0.186854391006345	0.013822677525204	0.027645355050408	0.217460813104446	0.161350346475707	0.205516098844473	0.146657213647063	0.203287482960036
124	0.189509427448916	0.014642999778715	0.029285999557429	0.221642821043418	0.162550097394574	0.207010743633353	0.146822049402397	0.209521425770836
124.5	0.192252723121816	0.016968097908749	0.033936195817499	0.222191614489062	0.166140349494446	0.221365443944317	0.138432826546882	0.213133381134375
125	0.189706983809201	0.018987247405926	0.037974494811852	0.225929903226526	0.155729910580466	0.218247631982411	0.132748744332617	0.215878728923985
125.5	0.188056508547647	0.01829268252405	0.0365853650481	0.224570827115693	0.15186046765865	0.195303804216741	0.139732428687205	0.228815015059948
126	0.186358604036684	0.017748951966386	0.035497903932772	0.220400111150411	0.158695685760945	0.186731691135309	0.136327043450258	0.229638488686495
126.5	0.18553107135112	0.018168292495243	0.036336584990487	0.217721054248179	0.156756262081508	0.191069896889889	0.132748861088648	0.229359282447377
127	0.186760728578201	0.019095728252396	0.038191456504792	0.217189788098725	0.15837023465315	0.189283637987132	0.131829158498623	0.237130823653374
127.5	0.188947921764386	0.019587985937254	0.039175971874508	0.222716828038645	0.157064667404463	0.190387037719549	0.13480075514648	0.239770320512796
128	0.19137855050248	0.021750724634075	0.043501449268149	0.229325303956054	0.153943882217851	0.191021325349252	0.133766651025104	0.248835589964139
128.5	0.188344070578959	0.022507652106218	0.045015304212436	0.233327773087525	0.149525744212641	0.187730485734075	0.128184795656471	0.242951554204084
129	0.185817069385387	0.020144878640865	0.04028975728173	0.228232532539911	0.149493259186418	0.186927195515974	0.132363061504086	0.232069298180547
129.5	0.184927021930154	0.019461915983293	0.038923831966587	0.215586405545598	0.154022870805232	0.185900140804368	0.131275667179149	0.237850025316421
130	0.18527172514915	0.021703977608268	0.043407955216535	0.226846174931569	0.152495280323674	0.178987511147374	0.126674304071464	0.241355355271668
130.5	0.186119085924914	0.019202249229271	0.038404498458541	0.22707603486284	0.165699297962616	0.178801316774507	0.128818354330054	0.230200425694554
131	0.189272473190955	0.018261828917495	0.036523657834989	0.207274514919294	0.161812050516911	0.191445656088566	0.140187091933161	0.245643052496842
131.5	0.192284305162354	0.021869419751916	0.043738839503833	0.221068075917617	0.150950987986628	0.192117034489105	0.139703782856617	0.257581644561805
132	0.190708346499806	0.020555131607997	0.041110263215995	0.223944339348316	0.171993474013437	0.186515665226195	0.126703349715733	0.244384904195351
132.5	0.189919726763041	0.019889632225651	0.039779264451303	0.21827906798352	0.181267484535429	0.185364173823584	0.123618754141443	0.241069153331229
133	0.184936415493937	0.015931697050808	0.031863394101616	0.213980126132904	0.174660818959447	0.189124124752365	0.129605153971297	0.217311853653674
133.5	0.181395606706465	0.016232082477584	0.032464164955168	0.217096367189025	0.162066655391524	0.183369711856698	0.130693900493479	0.213751398601599
134	0.179234650202502	0.018217418348984	0.036434836697967	0.213964512339839	0.152046506118519	0.177359934788443	0.128066088595899	0.224736209169809
134.5	0.179606124669373	0.019150060524671	0.038300121049343	0.215127467510759	0.148370865066796	0.179900178505348	0.126885342143355	0.227746770120609
135	0.178569460708186	0.018621907728029	0.037243815456058	0.213945328186343	0.14482041502226	0.180145117754678	0.129337095784606	0.224599346793042
135.5	0.178962285117913	0.019087159754748	0.038174319509496	0.207710565145543	0.144692604428363	0.180983693001041	0.129354187372116	0.232070375642504
136	0.182494856609583	0.019257919756482	0.038515839512965	0.219231683681234	0.148939810041881	0.179840935188657	0.13255884619272	0.231903007943424
136.5	0.179931787426905	0.016783859113067	0.033567718226135	0.210316007897211	0.145420216281604	0.171473736712484	0.145181983616611	0.227266992626617
137	0.180066122424838	0.015944992519068	0.031889985038136	0.208251541426433	0.149712214961846	0.175234255763225	0.142815663397847	0.224316936574842
137.5	0.187190409193707	0.015526987057469	0.031053974114939	0.218024870891645	0.162975852038389	0.178790224216356	0.148002563381584	0.228158535440561
138	0.186981213137095	0.015403887869221	0.030807775738442	0.210499664223227	0.166125620476979	0.176507015996822	0.148358629349595	0.233415135638854
138.5	0.189069087112605	0.014556699359659	0.029113398719318	0.215287502974868	0.169967574186921	0.181399035237558	0.149806477751533	0.228884845412144
139	0.19375541427298	0.014319354336703	0.028638708673406	0.231719646792298	0.170520267673944	0.184081218885407	0.159499770439768	0.222956167573481
139.5	0.192129698832545	0.014898941784235	0.029797883568471	0.223477997476539	0.162511506900115	0.179574642742131	0.163166331665946	0.231918015377992
140	0.194143012768192	0.012709973872348	0.025419947744697	0.213793237211266	0.167102726164807	0.177793866774492	0.178043967254576	0.233981266435821
140.5	0.193880944636983	0.012035193151323	0.024070386302646	0.221745968758017	0.16812528151479	0.177519362697021	0.177684968288309	0.224329141926778
141	0.192618463248362	0.010837776191822	0.021675552383644	0.203917503530177	0.165251030066367	0.174285971160138	0.193315687340355	0.22632212414477
141.5	0.195661702941213	0.014106369204242	0.028212738408484	0.197122044322384	0.163939839325113	0.175277898302587	0.195751354709846	0.246217378046136
142	0.188905727028529	0.015343916029652	0.030687832059305	0.206871703004956	0.158391759087657	0.171720150102873	0.166911624096308	0.240633398850848
142.5	0.182810511888327	0.013962022542389	0.027924045084777	0.219158735107963	0.157234028180816	0.167389610341375	0.156197227909472	0.214072957902007
143	0.189081441804289	0.017048073354815	0.034096146709631	0.216878764581459	0.161225442458135	0.165367069772225	0.159621032190053	0.242314900019574
143.5	0.190020362220073	0.018159090855138	0.036318181710276	0.210547973350874	0.156747818225389	0.171975645942218	0.159225395827982	0.251604977753899
144	0.189199396937248	0.018288883986711	0.036577767973423	0.221904975627084	0.140501824065979	0.175615614566795	0.167747289036407	0.240227281389977
144.5	0.195320791145226	0.018060642138718	0.036121284277437	0.226412845927633	0.149835437151111	0.169838017921816	0.183292592965271	0.2472250617603
145	0.193660899484668	0.01781342830776	0.035626856615521	0.209268751406263	0.158134684582514	0.173066051366795	0.171515620235667	0.256319389832101
145.5	0.198182734039403	0.025148575688572	0.050297151377145	0.21123389676425	0.151147928609698	0.172198537089661	0.165744053690753	0.290589254042655
146	0.198964670169422	0.021675389386952	0.043350778773904	0.22104734768429	0.1465048140223	0.172333523786524	0.183750550287742	0.271187115066254
146.5	0.194645046857192	0.017045248351429	0.034090496702857	0.233570732691795	0.143562450058086	0.176998421523834	0.187975533864078	0.231118096148168
147	0.195868582232471	0.017334959702061	0.034669919404122	0.239461507005183	0.156489682801603	0.17136521021951	0.176409778469554	0.235616732666506
147.5	0.187599488997272	0.011216825200698	0.022433650401395	0.206624007453583	0.17287866809119	0.165174218022218	0.171454919225235	0.221865632194133
148	0.189207427754282	0.014706214859131	0.029412429718263	0.208244178730373	0.167679962392735	0.164928248689757	0.166872398812066	0.238312350146477
148.5	0.190209528500595	0.014694570640937	0.029389141281873	0.216987998910264	0.151985864616267	0.175301064282055	0.175360001662365	0.231412713032026
149	0.187642541165369	0.015142606748129	0.030285213496259	0.220269288153718	0.152339730876045	0.180557954145185	0.159527781626772	0.225517951025125
