# Supplementary material for: Stochastic pulsing of gene expression enables the generation of spatial patterns in Bacillus subtilis biofilms
Source: Nat Commun. 2020 Feb 19;11:950. doi: 10.1038/s41467-020-14431-9 (PMC7031267; doi:10.1038/s41467-020-14431-9)
Supplement: Supplementary file 7 — Source Data [file 41467_2020_14431_MOESM7_ESM.zip › source_data/sup_figure11_b.tsv]

distance_from_top_of_biofilm	sigB_YFP_expression_per_cell
8.309633	4500.47011952
9.302151	2805.7972028
13.100859	3948.66666667
14.856816	5487.62195122
17.10117	6965.72058824
17.900629	5283.0875
20.700544	4461.43617021
26.404734	4876.5528169
33.85181	4278.83150183
37.402706	4047.66666667
38.400814	6077.61490683
39.800282	3626.7125
42.901428	5603.79423868
46.650669	4259.03139013
49.050407	3729.65891473
54.450573	3649.70748299
56.400555	3410.01886792
60.002998	3624.02114804
64.000175	1565.62222222
65.900307	2094.89130435
66.95047	2814.70857143
70.301437	1539.75233645
72.05043	1619.23809524
78.85025	938.336363636
79.600769	1146.26976744
81.750381	947.890804598
84.151482	626.740061162
85.050056	975.410714286
86.550705	944.149253731
87.100128	762.075
88.800903	949.367965368
89.555038	788.422566372
91.305473	914.214046823
92.300339	962.612676056
93.750214	1057.62937063
99.150314	808.054263566
100.150314	958.7125
102.200302	1041.19480519
109.800919	661.275974026
111.600098	1102.08411215
113.800392	858.150326797
118.400673	978.081545064
120.250168	569.671755725
123.400368	743.498007968
126.050247	1089.15544041
128.601181	1068.16586538
129.650238	777.951515152
131.250336	807.299019608
135.600082	657.554216867
137.55014	585.794117647
142.25032	490.245901639
143.450073	593.925
146.950546	634.463519313
156.600281	625.475138122
204.050217	916.604395604
209.100052	1708.15
213.05014	950.513513514
213.95015	654.572327044
218.650467	829.951807229
219.450272	633.281914894
222.950195	622.395833333
235.000534	517.171974522
240.550079	392.294478528
241.450089	900.243243243
243.300125	538.429411765
248.950073	536.458598726
253.600128	663.964157706
258.450226	572.11682243
260.450134	426.032520325
264.400116	264.612244898
271.150116	304.73943662
4.606789	2986.76243094
27.752207	3177.53846154
50.650616	3067.10185185
59.25211	3559.0744186
67.800667	1590.69512195
94.800842	1013.65780731
132.701599	974.293838863
139.95015	718.03
140.70015	663.457142857
144.200134	677.197530864
150.200302	1288.27596439
208.300385	1602.22321429
246.000122	222.554744526
259.351746	462.523517382
269.900238	338.216718266
6.71193	3562.43718593
23.505318	5201.93243243
74.600822	1167.99193548
82.65097	969.248484848
117.600266	829.573170732
127.200157	971.015873016
136.350235	616.397849462
145.152206	659.916870416
206.750381	687.215568862
211.400101	680.641025641
217.800201	948.359477124
221.05014	638.077777778
223.700684	610.688034188
244.750732	269.448179272
246.90033	327.962962963
268.050171	317.349056604
41.503014	4174.27607362
61.751297	3236.01115242
73.901085	1096.77184466
77.500793	1048.98019802
98.350815	941.185344828
102.951218	976.630841121
119.550377	553.733333333
138.400574	610.203007519
5.501363	6482.83472803
30.002041	2815.33333333
31.056803	4199.78291815
40.603725	4070.89637306
55.357315	3716.07594937
60.701668	2659.27891156
87.750694	1184.91358025
210.150375	1123.32046332
230.501572	493.011142061
265.70047	383.954545455
13.763084	5800.51219512
36.304958	5745.55555556
53.705959	2852.44837758
68.751816	1926.18604651
75.502007	1246.83823529
76.603195	1010.64548495
85.502472	828.06640625
103.751732	1172.83478261
105.600754	1030.43010753
130.502151	913.417142857
151.85083	935.528037383
153.500656	879.589552239
154.65097	620.918699187
225.150558	1391.03733333
263.550293	473.076923077
272.300232	254.104477612
22.606691	6621.985
104.501198	778.962962963
116.851807	659.354679803
133.95134	985.142857143
135.804459	732.474885845
216.10083	698.538681948
228.000656	581.138888889
229.051224	560.502008032
247.950607	561.047619048
250.250839	526.834254144
262.801056	716.813411079
268.851044	604.590443686
11.485316	6338.89135802
20.926359	4132.56234097
50.303005	3211.59615385
106.451172	600.641975309
122.501724	693.899038462
146.101227	686.438271605
148.701645	596.489473684
228.500656	716.3125
231.100784	444.3984375
261.401062	457.524637681
28.80625	3655.08547009
32.106579	4668.01219512
35.354279	4022.27173913
62.603912	1850.13942308
116.052109	505.302702703
128.007126	962.024691358
211.801712	793.666666667
255.701096	776.508532423
10.438869	5950.59450172
57.004932	3330.69148936
58.260384	2909.46296296
99.652824	851.061403509
100.952789	891.419354839
108.202599	764.31122449
125.153236	707.546391753
143.902512	569.136563877
147.801224	824.330097087
220.50145	488.163043478
242.652496	377.053672316
49.754925	3897.16352201
105.104759	787.145454545
112.102509	684.4125
117.706116	708.681440443
137.551529	595.644736842
140.552567	540.262295082
272.651031	371.758064516
7.23412	4832.80339806
16.782879	5745.2394822
45.011108	5453.71317829
66.55368	1940.92592593
72.904953	1009.20074349
77.90464	969.694117647
80.704475	951.725609756
97.503281	643.9
131.852432	704.127659574
141.85318	709.094650206
214.651688	1001.21973094
221.651443	652.89626556
49.113464	4944.43508772
64.054993	1579.575
65.406189	1740.31944444
96.154694	640.381909548
118.806061	511.598984772
119.903015	781.509090909
123.952271	661.925925926
136.653305	886.780991736
238.1017	472.5
17.828068	5643.0334728
24.2686	4098.3018018
33.013672	4925.28251121
48.311413	5082.50199203
111.354492	878.255144033
113.306892	930.971204188
114.40316	924.647798742
134.802673	815.780701754
151.15239	840.514705882
157.652863	744.210300429
207.301956	351.589285714
213.701691	371.5
217.652298	909.339805825
233.152145	606.684210526
234.053604	530.445682451
52.706856	2495.98765432
79.056328	1076.06097561
92.356552	993.260089686
139.256073	736.896358543
143.055038	594.526645768
232.20195	376.057553957
241.452499	207.113970588
251.502411	777.04526749
274.102417	451.990595611
19.43116	4697.52090032
43.359341	4031.27272727
69.459518	1646.97328244
79.95977	1101.37638376
93.458359	1266.43520782
205.101974	1053.83
226.402435	969.511627907
253.202179	431.391129032
13.042335	5624.85106383
51.965034	2990.70075758
63.119034	1847.21502591
110.107094	894.717241379
150.003677	453.515923567
152.403275	862.52972973
155.303894	1024.08880309
210.653137	1015.22943723
275.20163	303.402173913
74.708099	1506.74850299
82.164619	934.38961039
202.153564	733.395652174
222.903229	643.046875
256.952576	567.00952381
257.904083	684.24742268
22.928858	5486.94478528
39.466759	5106.51592357
101.907066	914.574766355
137.60614	644.592592593
148.104462	483.70718232
206.203796	391.528409091
212.802353	766.9
248.052902	450.623529412
271.253357	316.865942029
3.051639	4727.5
9.588534	4533.31474104
35.223999	3965.57894737
43.869267	3628.63380282
208.903442	1293.50697674
264.652283	429.575
266.553162	513.772727273
61.363773	2476.14572864
106.564369	1156.37728195
126.705681	961.438709677
204.603226	804.098765432
216.754211	735.487309645
28.577351	4328.78494624
40.267883	4193.61728395
50.92065	3667.03076923
73.767357	1486.07853403
123.608505	521.162436548
131.505936	682.992063492
133.606827	905.192307692
207.904068	401.653333333
209.804031	3376.17567568
218.40329	655.876106195
246.052933	190.456790123
252.102859	875.308641975
36.473175	4057.27480916
67.313538	2111.5862069
67.861511	1803.47777778
81.36573	952.946996466
83.110962	624.296296296
85.460663	810.610655738
95.258873	652.326797386
107.709099	1050.98550725
116.908989	673.324468085
215.804535	741.724550898
228.155609	653.961267606
240.054382	420.044510386
33.62711	5330.98181818
34.378517	4697.75619835
36.972862	3326.27160494
57.267117	3497.25
60.615036	3679.54954955
62.121918	2558.44074074
71.062828	1543.6147541
100.259773	1101.17435897
134.307297	782.764705882
135.163361	851.581113801
224.506058	726.991304348
249.754807	761.654205607
29.136103	5429.05384615
68.672302	2052.52806122
101.11113	1100.13875598
102.96093	1214.98660714
125.959534	916.198019802
129.907013	980.75
146.806213	796.036585366
212.505646	837.879828326
221.154755	559.220430108
225.404343	958.054455446
234.854477	359.76119403
270.154175	196.260638298
22.008238	4340.53846154
25.194693	3153.78282828
27.918184	4305.13691932
63.867619	2186.30215827
96.864052	1201.19512195
120.461998	807.029787234
148.858063	527.459459459
157.108658	886.443579767
231.456238	649.015936255
254.704422	352.090909091
3.723238	5684.97461929
15.766816	4051.58
41.430908	2888.43939394
42.977959	4500.30620155
47.576912	4297.37037037
59.670135	3651.96666667
66.668022	1967.421875
78.566292	986.368715084
114.761154	1076.19834711
115.86322	737.424124514
138.358124	585.672
144.556778	572.791666667
146.30719	804.456790123
263.205811	614.376119403
8.786353	5779.6127321
13.024976	4222.39690722
37.888157	3834.384375
64.468636	2580.56557377
71.722588	1435.53225806
77.870804	1043.85304659
110.762291	642.817679558
140.210312	705.377192982
200.257217	1033.81784387
229.157883	535.735955056
11.39309	6288.65646259
18.867962	4311.36477987
30.001083	6881.29220779
42.128525	2583.19230769
114.010536	957.016129032
121.311218	584.070110701
206.75827	698.388235294
214.257141	720.277777778
261.555206	256.861111111
18.184402	6754.66285714
32.893959	6867.80416667
75.033745	1171.61431412
84.616089	758.735849057
98.31385	861.747191011
129.211853	713.944444444
130.663101	793.364705882
147.208694	621.445652174
155.958206	653.382716049
156.408707	563.025862069
248.605469	501.481818182
264.60611	528.107142857
66.12059	1858.6875
79.323975	1237.36805556
119.072212	642.195945946
132.462234	895.591160221
144.910568	591.770833333
150.561996	690.322485207
232.959915	732.384823848
238.956406	674.263636364
256.355652	147.435483871
268.105072	347.17721519
269.006012	569.053278689
90.473228	937.713467049
103.968292	947.20661157
127.517296	811.194767442
141.410217	952.661971831
204.758362	858.615566038
218.35701	418.836956522
222.006897	562.611842105
243.257416	543.013636364
253.30751	329.478813559
3.181588	4359.78125
56.193081	3370.44108761
58.98061	4158.85853659
87.569542	824.931899642
97.773643	813.119883041
99.067276	827.051428571
124.319466	722.963350785
154.060516	766.262626263
215.108841	760.40625
216.158798	596.10880829
260.6073	597.305936073
274.907654	341.128358209
53.428669	3609.33898305
60.184925	3894.15987461
86.322029	827.443579767
96.118782	897.149122807
109.170197	1034.86005831
151.861893	965.362318841
209.309082	832.230769231
227.358795	671.761658031
250.707581	800.31443299
273.259277	317.249376559
39.161842	4073.86024845
44.953865	5763.87020649
52.737938	3491.97468354
54.788364	3176.65648855
67.629578	1708.15873016
101.925957	917.843076923
125.314407	615.208
155.012268	959.211382114
155.5616	1036.61702128
208.060593	543.816326531
210.258591	932.344497608
237.90799	269.747126437
244.358597	1326.44907407
258.557739	349.524064171
36.557522	5077.02371542
57.584743	3216.77348066
83.480324	1009.32333333
154.512299	1018.08849558
201.760925	763.964285714
223.809387	1244.15104167
22.697357	3640.69322709
25.85701	5226.1468254
46.794926	4521.56213018
70.531273	1722.36
144.263184	550.621621622
145.671448	870.892205638
216.713852	791.943632568
225.908859	725.561290323
230.559113	401.321428571
235.113297	571.214876033
241.660019	324.487562189
251.75795	471.570175439
267.057861	638.902857143
271.059326	427.780269058
10.21237	4559.45424837
49.546669	3864.46202532
61.337692	2462.12077295
80.626068	949.191304348
107.422531	855.350877193
113.825302	848.07615894
116.823639	736.24863388
122.318893	282.018518519
141.014191	640.313333333
153.112411	602.981132075
222.609436	584.287769784
232.059509	692.018518519
31.184933	4904.97435897
53.847027	3098.30543933
64.587479	2374.65641026
76.837494	1125.05921053
93.623558	594.586826347
95.225418	822.092592593
126.26664	744.01
129.916168	627.377358491
131.56839	937.139534884
147.914902	466.330097087
234.459854	481.678082192
19.56304	4009.53658537
24.612446	2556.06374502
33.921417	5113.25118483
92.176254	817.295774648
112.671478	801.008264463
123.371445	553.36097561
134.267212	878.947368421
138.319122	528.867924528
142.671906	742.082887701
205.962845	777.277310924
211.110947	891.351648352
245.361252	677.768571429
268.059448	660.927710843
40.415497	4030.75
84.282768	952.956140351
105.227371	796.443514644
250.059677	573.840764331
12.33572	4906.13333333
89.332245	759.87987988
151.267487	911.583941606
223.161346	422.065217391
240.612473	527.772575251
6.806247	2864.53376906
19.282959	6290.77990431
42.614845	4949.92957746
100.133759	1323.18430034
149.168518	763.662790698
153.320389	910.024390244
157.466797	672.909836066
213.271805	636.743377483
237.714218	330.581939799
2.122499	5539.41767068
4.673863	3898.6159292
5.877287	1659.13178295
14.401389	3761.64825581
32.538631	3987.355
47.807793	5136.43801653
52.057686	2242.46666667
65.490402	1420.46835443
72.892883	1207.90540541
91.282883	839.207865169
136.523819	962.620462046
256.164764	498.687192118
259.312531	198.433962264
261.211029	583.454054054
43.524761	3234.64090909
96.986214	949.75
100.930969	1023.19883041
110.925964	808.194690265
114.634201	846.29281768
120.234978	561.987179487
133.221619	705.125
144.169159	512.666666667
152.420502	1173.89230769
200.916183	836.972727273
208.6138	504.833333333
215.513931	565.535031847
230.114685	488.359504132
233.711823	420.72826087
19.895288	4308.32098765
35.488167	3063.63387978
51.265972	2139.38659794
57.050503	2127.5308642
58.707603	2523.69047619
62.610424	2113.89492754
63.401302	1935.4625
87.138794	866.816513761
121.528893	581.522222222
226.413254	777.810606061
227.962631	778.269230769
242.961853	436.452054795
246.965317	666.907849829
17.479702	4767.11458333
18.102486	4770.0562249
73.757034	1252.5177665
80.193794	866.226851852
85.789406	615.681818182
111.829079	980.806763285
217.516754	738.995901639
41.681171	4536.92083333
46.126186	4744.42152466
48.672195	5050.07511737
71.10714	1632.52365931
93.036339	866.177033493
137.372757	739.308641975
140.524048	493.047393365
147.222092	762.298387097
222.11702	386.076271186
236.914261	396.172222222
248.21579	471.489583333
254.213806	727.678571429
265.611755	318.989130435
82.139595	906.596491228
125.581223	849.751173709
132.62648	650.564516129
134.132446	865.742765273
143.723526	640.911392405
156.620758	447.0625
210.317978	831.195918367
246.113205	502.740740741
257.516327	421.331378299
21.988462	4120.61057692
29.374352	3297.6025641
88.444336	814.132478632
103.346504	1110.55826558
124.930267	633.476683938
139.478104	361.620879121
204.518494	734.183168317
206.618973	810.794759825
249.266296	311.44214876
37.661816	5796.27759197
65.961601	1314.76888889
98.345764	775.227074236
102.492462	938
106.690788	971.802083333
115.632706	803.030769231
129.429214	668.104166667
195.970718	1988.59128065
199.268982	1139.00584795
214.92308	728.819178082
232.069397	780.397260274
242.469818	648.258675079
252.313919	476.590909091
261.863922	318.941605839
270.264496	448.301886792
13.081667	5255.50485437
67.16703	1513.75971731
78.344833	620.118644068
94.34156	1013.01858736
110.588028	1044.43378995
130.628952	733.707482993
150.626968	569.733727811
197.020615	1892.84615385
209.421494	613.433566434
218.273453	606.758426966
228.415955	698.026315789
251.566147	633.37883959
253.216034	688.393258427
2.722591	3090.75438596
15.750873	3765.78350515
16.81086	4952.71186441
61.768116	3903.93396226
109.388451	924.18226601
141.929626	607.710344828
157.824844	276.781512605
231.516937	636.914529915
263.31543	170.710743802
267.165741	663.105590062
26.415241	5436.74742268
47.591518	4315.94065282
53.181881	2643.37007874
57.830486	2403.54716981
81.005569	1161.81696429
96.093773	863.245989305
105.841118	948.297560976
108.594254	885.355932203
155.577972	601.862745098
241.666809	217.695652174
13.672051	4602.88648649
23.932508	3036.02985075
27.17738	7416.88429752
31.060143	4483.68939394
35.087212	4298.9245283
36.57325	6596.99591837
38.766254	4671.14141414
60.971409	3425.18681319
63.970383	2022.70103093
69.766701	1477.26359833
76.455017	1110.92035398
211.671265	506.357512953
226.921173	825.019455253
260.516144	348.040983607
8.181229	4887.48275862
9.205705	3476.46462264
33.050453	4992.53525641
54.03899	2512.16477273
99.442291	1097.98113208
131.483093	812.955555556
147.729462	616.267605634
154.229187	467.366412214
197.621277	910.984615385
236.069702	604.948905109
243.524445	1311.29571106
12.502999	4483.7
78.085358	764.948
84.954765	1050.25925926
107.656906	868.149509804
122.885414	759.611111111
138.435837	431.055555556
156.97963	362.675862069
203.873566	377.775362319
207.723129	538.491304348
233.869888	394.151685393
2.857009	5965.87966805
28.469282	5373.76219512
40.967457	4911.12765957
44.205345	3649.90714286
68.272705	1798.24761905
128.436218	641.9
152.830444	844.991071429
201.724594	867
208.37233	651.941176471
213.921036	602.666666667
42.589962	3624.6637931
55.697845	4240.94247788
72.464218	1009.11688312
75.711456	665.967741935
81.914497	748.255681818
90.25499	1253.13194444
95.157242	984.333333333
104.544502	562.888888889
135.386642	803.609375
151.730652	931.168831169
200.023254	1014.55555556
238.62146	458.756862745
258.617981	234.304347826
268.317902	541.478571429
82.565971	949.038461538
86.964546	755.951851852
87.917717	727.686619718
92.266411	880.636085627
141.188568	494.294930876
149.084351	1106.71264368
153.532318	919.150943396
195.025436	1607.16304348
271.320068	207.605263158
14.301224	3519.54545455
23.398344	4861.60211268
34.399166	4337.78313253
50.448441	2681.33333333
117.045128	668.446043165
126.497055	745.558974359
203.224411	541.666666667
245.670837	508.554545455
2.630589	4269.18791946
14.941971	4258.53456221
41.826458	5226.73228346
58.936935	2879.18421053
71.973412	1141.34285714
91.259682	1149.59539474
93.802902	856.698412698
143.886703	784.005988024
215.824478	553.78125
226.126312	652.78111588
250.721069	467.744360902
261.170837	343.670391061
7.760316	4906.4893617
20.895214	5966.75403226
54.682194	3297.70484581
59.999271	3644.13170732
84.218658	723.575471698
85.465683	927.604166667
111.698761	1190.00591716
118.857605	766.135135135
133.092163	799.223463687
198.682617	2069.6039604
43.470825	3328.23341523
76.979607	1007.59565217
100.769798	1101.55421687
101.510353	1151.79069767
123.342827	636.972222222
127.595306	645.697142857
128.893539	687.251968504
149.786362	1627.04
194.330627	808.252336449
227.632553	686.797849462
230.527328	674.304597701
252.672211	619.67826087
265.62439	479.820855615
268.678314	530.351598174
3.889087	3402.70048309
29.216476	5289.35294118
65.488319	1571.42307692
93.365623	1042.79901961
116.499626	784.597315436
122.755775	734.720848057
145.539719	567.657407407
152.34494	904.242424242
239.923386	538.7
56.658207	2474.04571429
75.484253	1164.82253521
110.008919	1253.21100917
115.899879	901.740740741
139.044052	500.676923077
142.091888	586.02173913
206.291748	847.956616052
240.427704	425.663551402
254.125504	515.215025907
11.97299	3108.133829
46.447605	3701.24463519
51.875065	2970.54751131
79.136543	858.865546218
88.883423	880.414035088
89.722252	781.102941176
130.651001	864.181818182
136.951355	878.91322314
147.142838	1109.33566434
187.795853	1156.30738523
202.531998	884.146596859
208.82933	586.971223022
210.033478	598.127027027
236.727371	375.042328042
246.376297	559.93902439
267.873535	817.598639456
50.991787	4184.6838488
60.812664	2231.4784689
66.26194	1650.86413043
129.948502	790.50862069
132.300354	693.548913043
201.032242	1153.57738095
214.179428	600.135714286
235.476013	232.111111111
244.626495	519.772058824
270.573303	255.512396694
2.828427	5932.39285714
112.26265	1120.35514019
117.906509	1033.82539683
121.806206	608.35021097
123.613129	777.650909091
189.087189	1682.75770925
199.641083	1258.105
232.730209	415
251.225082	542.772151899
3.026962	4628.54362416
5.977039	4435.54424779
10.800116	5585.51914894
16.153328	2609.09666667
18.131327	4681.36164384
25.06716	5353.06010929
58.27079	3329.9952381
59.268753	2240.07843137
62.515598	2382.30327869
95.879349	1110.14470284
99.122864	1053.91019417
133.649857	840.143939394
137.798355	710.369747899
154.59549	622.431677019
7.12899	5607.30901288
14.20396	5457.5
33.632759	3749.73913043
47.410679	4353.212
71.141144	1438.50847458
97.322273	863.979274611
105.366753	647.822916667
113.315422	1115.37628866
125.056236	801.155
140.200165	615.634482759
148.451233	798.77992278
150.149368	1125.88108108
221.681717	558.777202073
231.530365	668.03
35.548347	2615.4765625
37.553062	2936.34080717
70.599663	1349.17708333
74.449615	1004.87878788
151.394012	661.822580645
155.951309	511.301526718
248.029114	766.393103448
248.877502	455.608108108
256.126007	561.987012987
36.414867	3598.45090909
39.736946	2618.67605634
64.168625	1762.9789916
68.660851	1433.32682927
71.503723	1481.9609375
109.069748	1339.2195122
114.816254	1036.94666667
135.603256	773.591836735
142.850555	649.065693431
193.436356	461.484848485
212.035873	593.134502924
237.730377	303.488095238
272.030151	246.245098039
10.195097	3622.86549708
38.756321	5520.81458333
41.388916	2879.38076923
44.231239	5126.72850679
52.893974	3003.45555556
80.496971	987.556179775
90.88588	1139.23178808
110.722275	940.418848168
128.40773	641.315217391
136.302979	601.098765432
207.391525	751.509695291
217.336807	857.530892449
241.533951	485.316216216
262.428986	524.308823529
24.380371	4697.94444444
31.765705	4688.72764228
32.552917	3597.20111732
49.910545	3816.342723
53.74535	2034.7260274
61.57682	2513.05583756
111.475426	1147.21363636
146.301987	822.686440678
225.534592	714.536231884
233.389618	533.054711246
252.984863	578.230508475
273.279999	210.304526749
3.25	5303.56056338
19.98562	4253.2987013
57.435986	1949.56521739
83.800362	876.107142857
92.786263	965.320754717
94.638855	1173.43349754
141.108139	572.649484536
223.041458	513.051630435
239.582565	538.273504274
251.834198	493.270072993
255.080582	630.787610619
25.646248	4945.16129032
30.391611	4084.24824356
48.495491	4233.93822394
76.110512	986.070652174
82.202309	1364.92105263
86.789932	649.732394366
147.154373	942.147058824
149.409042	836.070866142
151.051651	727.658227848
151.502808	795.444444444
193.041443	1057.27777778
214.739151	762.085227273
234.185898	402.467836257
3.901602	2830.08284024
72.618675	820.483870968
102.544441	1025.34798535
106.730713	753.97044335
129.366577	697.174089069
138.512177	660.893617021
144.256866	589.830882353
195.594025	1184.06390977
220.84285	1005.92774566
226.585312	791.379310345
234.984909	205.425925926
258.833282	292.342592593
267.482971	1012.00485437
293.531494	177.17260274
22.799616	4908.56066946
28.385296	4144.47843137
63.329632	1294.13043478
84.81163	834.050583658
93.803253	937.047445255
116.473953	722.647540984
117.376968	934.685
127.464355	615.315217391
131.617035	762.059405941
141.916687	495.718367347
143.307236	581.580246914
250.732712	514.927083333
255.98204	257.160493827
18.824518	4303.39779006
55.516777	3640.37288136
81.458351	681.755395683
105.096382	721.675516224
132.669708	699.342995169
134.817001	979.076190476
139.313324	591.928571429
230.990021	813.386740331
247.591812	928.535384615
249.437927	321.102777778
15.392368	4165.15714286
115.535728	1005.76393443
139.863083	662.87037037
192.305023	1139.82882883
211.245834	638.099593496
215.350204	808.857971014
259.984741	451.621052632
9.935416	3893.16556291
34.891403	4941.9962406
56.613537	3153.36702128
71.834877	1071.47252747
97.749077	977.774193548
202.046829	942.794594595
208.593307	519.550847458
223.890335	551.007352941
228.740417	603.417910448
229.74408	643.986842105
232.140762	584.14957265
237.087204	332.085714286
86.25975	901.307692308
126.376617	772.374301676
264.336609	639.050925926
20.966879	4723.44444444
60.203758	2622.85714286
69.642319	1364.60068259
88.117546	870.285123967
96.750107	1272.5106383
108.493362	1089.43934426
121.786903	781.329207921
137.318924	788.486725664
196.647018	958.383561644
197.048019	936.65625
200.449402	939.835680751
213.095428	667.404558405
221.943619	711.582089552
235.741058	415.608247423
240.096008	336.693430657
2.793296	5720.68871595
14.358447	6392.37748344
65.547844	1299.104
68.24852	1284.37603306
92.402451	728.619565217
125.27906	762.21978022
130.625824	683.963333333
145.424362	732.672535211
146.116257	814.29245283
205.249329	1182.69230769
218.649445	865.654545455
35.618149	3523.29411765
60.663437	2541.49484536
64.706665	1732.46202532
80.299644	862.847942755
87.368561	878.603448276
120.534027	757.735576923
124.479568	707.208053691
136.277664	807.139784946
137.871826	743.21641791
193.454697	908.961111111
226.546707	711.363957597
255.340546	536.854651163
265.889801	617.089795918
4.079216	2271.59763314
5.731492	1421.67307692
58.730423	3385.8342246
62.124271	2035.85585586
66.598839	1829.2962963
74.601372	1086.6379822
128.179016	740.609467456
147.025146	1012.32618026
147.921539	1073.75943396
198.003433	1243.09090909
198.451019	1304.24528302
227.997421	542.649253731
257.289368	541.255639098
262.391205	834.73364486
269.287598	343.6
40.319038	2233.16666667
46.289227	4105.22622951
52.954556	3475.18493151
70.695206	1228.39453125
73.297646	1168.56089744
82.936134	882.68879668
90.070114	781.418502203
152.825394	837.139393939
154.869827	580.685446009
216.200012	1041.02415459
238.243454	395.635658915
246.792877	750.676470588
37.756355	3424.37104072
63.175076	1368.1291866
100.45768	901.644444444
101.710976	1131.15467626
113.416985	1402.32283465
237.494553	408.828125
239.096207	547.733009709
253.593552	528.662100457
8.999027	4728.85096154
9.592966	3426.99193548
29.016935	5155.89256198
91.975334	953.116666667
99.323425	1025.08386076
140.833542	1249.26838235
148.671188	1000.52808989
151.972702	620.126865672
225.053345	493.731617647
236.700729	494.966555184
245.396942	632.64028777
260.64328	555.512658228
6.740364	2003.74107143
13.336884	4539.45689655
50.329414	2888.91566265
51.474289	4445.40990991
57.795525	3097.78294574
61.280502	2421.85377358
109.909279	1196.3297491
133.936035	864.138576779
143.878433	665.327683616
186.010666	635.380952381
209.107422	616.30859375
220.149109	473.981818182
222.500702	589.581818182
242.095627	502.760869565
292.639374	150.879746835
59.390255	2900.06034483
78.297272	755.697530864
111.105904	1397.88516746
112.005058	1039.27956989
114.272972	962.141666667
122.893776	829.272222222
139.978928	502.074074074
150.228302	1116.57920792
155.922363	245.141509434
190.757904	393.947916667
234.697067	301.711711712
243.998199	346.691588785
250.495987	368.908536585
5.287958	4866.22916667
19.051311	2957.96666667
27.463886	2216.27173913
64.133652	1588.49246231
89.242996	916.4765625
93.128998	708.78021978
118.095566	829.989247312
129.640747	540.786885246
151.474487	728.717391304
258.247437	284.075085324
266.749725	1004.46712803
3.780212	5375.95299145
41.688969	1982.32941176
47.546318	5659.39130435
72.109932	1118.77922078
76.619919	957.859649123
204.659866	393.391941392
259.596252	239.691358025
19.670092	4417.56854839
24.291409	4698.90458015
54.615772	2572.17283951
107.421135	775.59
116.752869	930.788043478
119.556702	965.417624521
137.337433	646.572815534
142.687637	719.474576271
219.508102	509.515555556
228.564987	507.939903846
246.299744	757.869230769
2.371181	5449.10121457
16.226213	4011.8516129
60.062675	2708.88215488
68.981445	1218.234375
85.383842	863.555319149
94.884483	728.373540856
132.748001	785.77294686
135.447937	736.384976526
138.24411	615.631284916
138.7883	494.634615385
201.063431	765.81547619
15.447735	5778.10798122
23.228107	4651.74789916
30.030401	4342.11342593
32.3624	4757.37704918
72.569016	1217.04347826
207.807785	722.788461538
231.752869	520.133928571
240.614014	451.549356223
250.997833	504.227272727
268.953217	835.180952381
269.94632	274.57
294.943237	246.058064516
22.180285	3980.83091787
66.250473	1607.1682243
86.245056	962.333333333
97.236481	1060.11445783
112.672379	992.17472119
123.611542	988.817307692
125.210114	862.885106383
128.904922	569.554347826
189.372787	973.281105991
196.213715	1578.54320988
197.268555	1183.88737201
217.658585	537.72
226.216873	843.660891089
81.715622	926.548387097
83.555786	871.070175439
103.276001	324.339622642
106.472214	663.316129032
124.452499	790.353535354
144.499069	813.045112782
148.78743	892.868613139
194.66423	1504.82
207.263992	821.331877729
230.360977	490.332236842
271.508789	251.475046211
4.403692	4031.46825397
21.064306	4680.95555556
21.610415	5197.25
33.348351	3584.88203753
34.52137	3156.34782609
36.953621	3912.62162162
49.379879	6815.63485477
57.096519	4274.84304933
88.502899	674.429752066
102.531944	806.455882353
120.7164	613.302631579
188.176071	998.473015873
190.930679	1086.88851351
210.966583	569.361904762
223.408218	618.971428571
237.460281	521.820610687
241.554901	409.53
243.107773	280.294117647
264.502106	496.848101266
267.905426	1001.93313953
2.960152	5609.32089552
9.955526	4891.64028777
16.951254	5329.64482759
84.466446	719.120192308
87.413872	882.259259259
117.83078	650.622377622
126.608894	934.566037736
136.454926	793.011173184
195.169281	1277.51674641
199.920273	847.953757225
201.868286	634.586206897
212.667297	488.492822967
220.961197	727.74
232.460434	606.23364486
252.055725	562.101851852
7.850159	4899.60728745
31.482416	3739.27272727
45.565174	3016.90740741
77.63456	953.370503597
96.603859	1353.82170543
108.195023	775.003424658
118.618462	837.87012987
199.17186	702.395348837
216.666061	822.196808511
227.511734	516.957142857
235.23172	559.390127389
236.017639	705.483383686
254.50415	608.857142857
265.35495	615.458333333
2.571478	3030.05019305
71.910637	1390.29850746
131.311081	843.234309623
205.669601	363.727748691
210.366776	615.756756757
213.820755	472.1
221.716995	771.019417476
223.761597	807.76
233.260223	541.413461538
273.050476	445.23943662
12.393647	3780.0876494
29.02585	3579.63829787
48.474556	5485.82186235
58.821976	1889.7523511
69.675407	1432.74698795
86.484756	818.508960573
193.773865	1001.41353383
198.374878	1231.91860465
202.780121	764.592592593
224.162659	482.045977011
251.061356	694.530864198
253.158676	580.369565217
258.954254	261.87654321
294.10144	267.783068783
51.002869	3434.48051948
101.044395	1069.45454545
224.563736	494.25
256.807831	454.678787879
3.889087	4388.32835821
8.930845	3541.62849162
19.128056	5523.81192661
34.836906	3485.27922078
43.884964	5044.88745981
52.41634	2990.74563107
62.448639	1932.40433213
73.452469	901.913043478
74.411018	1107.60159363
95.766815	1044.70762712
115.735558	947.83490566
116.582184	1010.16860465
132.212372	762.080357143
142.208344	678.377880184
203.6716	393.126582278
239.312073	483.353658537
292.762512	536.484662577
4.756575	4020.64028777
37.683582	3904.68093385
56.413872	2728.37179487
63.846066	2194.02234637
67.283447	1356.78142077
146.049866	1084.625
147.604385	1359.94350282
153.898315	175.691275168
204.224075	415.751937984
260.661255	591.098654709
262.910706	622.767772512
272.703461	418.095238095
291.506714	1711.32231405
27.172827	2564.15873016
31.17551	4844.24434389
42.427879	4167.35433071
99.211014	854.608974359
124.333031	688.45631068
127.43206	850.674698795
134.366745	961.700854701
141.408951	505.297520661
185.481567	538.891304348
218.42569	1065.33079848
220.474991	777.240909091
222.626877	451.305841924
5.676707	3433.925
78.745827	581.206521739
82.383629	1012.3006263
93.773399	827.594736842
97.974808	866.346715328
121.486153	646.698113208
140.613556	778.707692308
201.085114	1160.74096386
4.801042	5848.42168675
11.608833	5186.15196078
65.353439	1382.59349593
106.749626	718.357142857
126.081184	1017.29186603
130.472397	577.986206897
186.387177	1156.81871345
234.344376	620.963246554
238.519318	297.178571429
270.361145	352.15625
3.001666	4778.44471744
50.235943	3256.13402062
54.653316	2414.50735294
111.401085	1222.74915254
122.389893	709.944444444
139.918198	1395.375
152.571991	254.778364116
246.020752	555.367901235
247.423981	603.51951952
248.168961	478.142857143
263.812683	528.474820144
20.852158	4004.66101695
64.660652	1776.31818182
80.911758	1035.640625
88.733269	908.567901235
90.495811	998.163265306
91.876984	1284.82716049
129.775238	660.805825243
143.775253	1467.75
193.234085	785.098765432
208.880539	779.897196262
215.737671	718.697247706
225.372086	446.898876404
229.228531	528.007352941
267.210815	1099.17
272.561707	404.646551724
290.60788	956.786885246
7.566042	3654.8089172
57.791782	2641.0952381
60.2943	2938.51428571
63.180794	2874.20289855
102.734245	797.521276596
110.685181	1079.29895105
119.595619	903.050387597
133.126404	750.917525773
146.023315	1137.81333333
148.922943	970.025423729
227.222763	497.596153846
231.976318	549.464150943
269.662384	442.403361345
23.076612	5112.01584507
24.823627	1784.67272727
34.261822	3119.61139896
36.841858	3978.42180095
40.326572	2662.775
46.197861	3134.65283019
53.791309	2727.22018349
73.034668	986.836734694
92.990547	1009.37566138
100.720032	966.046296296
104.560989	1041.55555556
137.418274	659.163265306
150.313873	584.66
195.440598	945.846820809
206.484314	718.531578947
223.779114	451.791139241
257.269989	512.628571429
4	9197.10330579
6.027022	3808.81198347
32.408371	4217.64655172
61.25449	1842.03831418
94.550224	836.222689076
98.573738	576.938271605
104.06456	1232.96296296
128.885117	629.637037037
151.466904	274.583783784
197.951874	1110.67048711
200.088486	1043.03896104
252.671249	591.318681319
255.22171	375.103896104
44.823906	3609.92735043
56.331253	2792.62735849
139.029526	913.831932773
189.806244	1217.58056266
194.292664	1204.75308642
250.073196	542.045296167
273.363678	136.802469136
294.765198	329.163043478
14.224363	5557.70360111
15.989058	3693.53846154
38.847652	3086.26428571
105.107422	1101.02433628
108.865471	642.957983193
135.746277	845.037288136
154.164856	108.851851852
210.140015	781.025641026
237.974396	337.984848485
243.825073	684.807486631
258.970673	482.402298851
19.829523	3973.81313131
68.128151	1464.14814815
73.549255	1060.81889764
75.259964	979.570135747
79.334862	810.421686747
101.88578	846.362549801
112.221397	1113.66396761
131.686752	579.679012346
137.483185	659.397727273
184.957321	421.625429553
197.292786	1020
203.694382	866.787234043
233.28241	653.401408451
259.973938	661.695121951
69.51403	1265.57602339
71.419624	1019.48241206
76.04908	893.661904762
87.726509	806.263779528
107.379143	835.48
113.122787	923.904761905
116.357391	1037.86
120.614647	833.651162791
134.940216	975.801324503
136.634003	661.185185185
141.485916	712.353773585
186.001694	849.939393939
187.056122	1605.24894515
199.19342	1531.25153374
214.740967	524.407035176
241.678268	350.212328767
10.872442	2994.65427509
18.799801	4395.82608696
29.117735	3811.26
97.313988	809.439393939
99.300049	913.375
146.926682	1090.66216216
183.353165	1119.54455446
225.586594	456.826086957
230.136246	556.505154639
231.037277	746.201520913
237.031097	342.7
262.372101	583.438461538
2.902585	1951.02298851
12.865166	4866.70666667
20.810694	3535.75516224
27.773954	2169.63247863
66.508644	1304.09897611
88.513908	619.975308642
89.347816	964.092682927
125.608093	642.171974522
133.223663	830.982378855
183.856262	1008.10285714
217.839676	870.769662921
219.938828	533.462427746
237.580917	301.438596491
244.683716	542.573170732
251.325256	680.345679012
17.752535	3627.63296703
77.107796	1062.56923077
80.147987	948.47029703
83.557121	914.818505338
92.539246	993.020565553
126.859024	1001.02040816
137.989349	738.107843137
142.437195	722.643312102
204.796921	541.601476015
207.903198	389.196491228
243.031677	286.007142857
248.929733	535.373626374
3.848376	7826.22807018
15.509513	4308.83882784
55.900494	3325.14893617
64.314247	2269.26570048
100.347954	1301.48412698
106.492485	889.189349112
134.010162	681.451612903
149.686874	873.080717489
267.376617	855.572413793
30.126816	3556.13138686
30.703299	4539
40.590176	3355.02349869
41.850029	2403.53005464
49.640709	4229.65591398
55.470444	3297.22580645
96.476021	1246.34432234
116.977959	872.928270042
198.753067	1278.44615385
213.344528	502.853658537
253.430817	386.619047619
263.225403	714.592592593
263.927612	722.657407407
265.374786	658.448275862
269.524811	417.741071429
270.824463	670.281553398
7.200695	5289.12403101
10.142608	7591.67317073
36.394264	2625.81105991
47.935921	4369.45583039
53.087193	3982.23571429
78.768646	1036.80232558
84.864891	1116.33088235
95.817146	1023.84686347
101.056046	1370.32124352
103.694611	401.854166667
109.689804	679.549132948
114.429115	1019.13636364
128.511963	686.114285714
130.859055	991.587962963
190.819427	1324.57522124
205.65274	451.196629213
224.949799	628.081460674
258.036987	612.803225806
261.679504	384.613207547
21.791971	4697.55060729
59.765541	2745.9035533
81.272522	933.471311475
118.431267	950.063882064
122.979927	804.911504425
130.225052	800.75432526
132.304886	703.675
147.343445	1020.89261745
202.154526	1079.00384615
6.109214	3966.2
12.052904	5708.12865497
31.499207	3368.84067797
58.882423	2495.49763033
91.634399	913.536585366
108.472878	692.110609481
115.488747	1032.5
121.839905	800.352313167
123.726158	883.374301676
124.680153	791.219931271
139.86058	641.314285714
191.608597	764.5875
193.360977	1051.91875
196.970886	849.382262997
200.207169	637.395973154
212.401016	463.163865546
223.246109	398.064
227.795639	674.488372093
266.431763	1056.70198675
5.692319	4043.77678571
57.956234	3163.7971831
65.38903	1356.56707317
70.469231	1095.04123711
113.794472	1079.7699115
206.81514	507.402298851
208.754364	465.388535032
238.394165	425.962209302
9.101786	2020.66666667
28.728601	4501.75478927
61.041237	2663.66165414
68.727364	1114.66046512
77.776299	875.94
86.801285	578.105990783
93.689873	944.797979798
136.914032	703.350282486
200.829102	583.594704684
138.309967	584.506493506
145.960831	788.067708333
195.914597	1076.19685039
217.101868	442.918128655
239.647919	703.790393013
242.202621	536.73030303
249.688568	488.421052632
16.965406	5904.83088235
19.658903	3344.42
33.428318	3312.64912281
51.606636	3514.11231884
72.827606	964.985915493
126.333138	838.888268156
143.064087	812.359813084
185.778183	844.646825397
13.57958	4730.20325203
26.623158	4700.20595533
53.980019	2594.7345679
120.368538	883.980561555
147.801941	1102.09876543
180.249924	582.760330579
188.332001	936.68338558
209.558746	229
252.457016	532.206088993
265.590942	702.481481481
10.121388	5357.44055944
44.207722	4154.93396226
73.578972	1259.45777778
90.160591	972.321428571
95.034653	849.142168675
146.809891	1055.74820144
195.070312	1164.97282609
211.157913	378.527027027
226.35672	468.79296875
230.050522	609.14953271
240.843216	416.98989899
248.491699	432.467391304
259.537781	571.333333333
260.79129	640.329787234
268.138794	241.033707865
25.494165	3757.04750594
63.928905	2133.01310044
71.986282	1007.60098522
127.686569	897.664596273
129.434052	611.129496403
132.606644	856.120614035
192.423752	905.829201102
221.405991	693.324324324
233.549011	372.555555556
257.241211	451.23699422
262.392059	798.632978723
23.707014	3825.47953216
53.268589	3718.82631579
54.842159	2719.59433962
75.911545	842.896825397
98.634682	865.064935065
114.710732	1133.67857143
215.01236	454.736434109
218.65889	558.508333333
220.50798	449.924369748
237.398849	376.208333333
251.200363	352.872093023
295.635284	326.919254658
6.10082	4796.84862385
29.710815	3373.57522124
34.664139	2716.35
42.538277	1950.65616046
74.896881	876.027950311
80.572342	1015.68979592
88.356239	1063.18662953
131.436539	818.575581395
144.372238	1130.17910448
211.664139	459.101123596
213.16333	509.536231884
33.028206	4752.89694656
60.40118	2484.58024691
71.204865	1357.55154639
105.785187	1097.38461538
112.128197	1101.54811715
263.244415	952.207729469
4.204759	5269.78113208
7.226686	3821.2246696
67.44622	1250.31964286
78.376816	1180.90104167
85.769821	798.173529412
100.27343	843.093645485
112.929756	1133.543379
116.41671	983.384615385
136.182602	790.701612903
142.075027	1139.61068702
199.278305	827.181818182
210.418137	278.764150943
247.703217	753.340909091
254.848923	240.392
264.242737	766.941176471
271.19693	767.607929515
293.93457	145.623376623
4.080441	6159.93290735
101.851273	881.317919075
102.70269	898.230414747
128.496307	685.437037037
134.975555	912.22300885
181.453003	954.738888889
183.789139	728
203.046051	247.253763441
224.025574	560.972477064
230.807693	741.681318681
240.312424	324.293706294
246.453735	435.965156794
253.847916	425.816513761
14.370194	8126.77375566
19.1453	2155.46122449
59.487331	1830.9047619
106.877731	973.535377358
107.775414	814.556844548
151.778076	404.301204819
208.527817	441.508196721
222.068375	826.617647059
253.300934	361.463636364
16.710028	4803.54063604
36.095879	4218.87804878
47.01239	3245.81021898
65.055244	1657.69026549
77.295486	1084.19417476
97.197586	770.696774194
98.022202	989.235
99.283684	915.569411765
117.327316	1053
125.154404	851.715789474
219.71965	241.366071429
243.206604	438.583333333
266.296021	772.592592593
7.836134	3064.45535714
46.180622	2734.75105485
55.515785	2301.37903226
82.002945	924.364197531
84.175903	1264.71491228
92.047935	962.154205607
110.092293	627.169117647
149.480804	625.046632124
182.905884	1256.67986799
217.029633	763.452975048
236.115982	404.202830189
241.471207	580.506134969
249.159912	495.802139037
9.264178	5545.88444444
11.471922	5478.00242718
21.461653	4880.81192661
48.418823	5587.44292237
51.007671	3664.98039216
62.247429	1447.1352657
66.165115	1214.85638298
86.815956	1020.74626866
204.831909	646.119760479
213.676453	415.929936306
225.718079	551.160377358
229.914337	450.126582278
258.505951	648.30625
269.30307	154.115740741
33.97683	2633.24867725
37.20356	3718.08396947
39.106522	2521.73563218
94.045547	955.742616034
137.10257	910.51744186
184.798218	752.439814815
245.511551	460.770114943
259.302765	576.808510638
279.248077	339.948717949
296.642303	458.891891892
4.950253	3203.33125
8.552923	6041.1047619
13.203504	4467.01176471
90.648468	932.62962963
101.071259	910.645714286
103.507744	821.484848485
119.511391	819.847980998
123.818344	756.397350993
130.812317	1022.83802817
212.678772	504.920353982
256.706696	408.052083333
6.037384	3764.0754386
113.704277	1206.79812207
146.799469	1222.24545455
148.487015	804.82
187.506119	934.504531722
193.595337	541.391304348
209.934021	461.405882353
227.578613	508.119760479
229.32431	630.539877301
238.637512	373.784466019
264.75766	775.064885496
31.202324	1857.76271186
32.29493	3880.48529412
40.047222	3666.07786885
63.494507	1521.18562874
70.494057	1282.01690821
125.639252	877.875
137.601822	764.676056338
143.601257	1410.29533679
196.043518	993.962962963
214.841644	549.022271715
2.08866	7786.39491917
3.277575	4370.09134615
35.153664	4123.64150943
41.214226	3481.71428571
69.119102	1072.79459459
72.520683	982.78515625
127.717468	792.388888889
138.106522	622.224
138.810959	589.297752809
190.106003	1304.61506276
194.594589	849.24
230.332108	724.316363636
236.61731	507.85
244.36821	573.940366972
6.75	4159.08391608
24.327866	4125.43604651
111.020828	918.378277154
127.230194	786.581521739
211.140457	669.288990826
232.935699	484.066815145
236.973511	557.444444444
237.471649	449.148148148
254.065201	681.649006623
267.209534	390.396103896
7.194616	4192.22907489
26.408001	4564.49382716
49.658485	4847.55465587
54.249241	3561.89175258
58.925228	2238.13194444
73.957184	737.64
79.488571	848.273615635
84.909027	1024.62557078
90.097015	885.387096774
103.145348	732.822429907
114.452614	1161.55555556
126.378723	831.75308642
182.310577	1214.57608696
189.208786	1074.54112554
195.597702	864.765432099
197.354202	916.993902439
221.335724	673.46969697
260.163971	914.863414634
297.302338	397.995145631
9.315846	6400.61377246
10.28895	5341.88571429
12.554879	6850.80454545
23.101353	4017.61206897
56.441563	2321.15566038
61.423203	1989.26779661
77.99604	965.376811594
87.593521	731.034285714
92.923744	1009.71257485
128.234406	793.75
140.957748	523.656862745
276.214447	532.49025974
14.008658	6456.37053571
18.921549	1978.80188679
28.262077	3983.90506329
60.015602	1858.96938776
102.20192	619.465
106.190552	924.454545455
109.770393	643.419753086
124.687981	782.481012658
129.899673	719.993846154
136.220642	911.977099237
148.200165	705.469135802
152.546997	338.563636364
259.167389	686.081632653
262.264526	767.331730769
271.807678	624.609756098
16.038235	3917
44.18034	4268.24901186
53.380356	3269.35585586
64.138382	1167.58673469
71.543083	1045.34926471
83.320618	960.169398907
104.993866	1211.33587786
115.221146	863.113402062
121.241341	764.317697228
122.954056	1073.62441315
142.374939	978.266881029
30.298061	3822.18283582
47.322563	4448.84408602
118.66996	1024.17105263
192.813965	615.760479042
224.992279	698.390350877
250.074814	498.268199234
257.071411	574.464285714
258.172424	741.666666667
264.215149	712.740740741
268.016449	199.448979592
7.129692	3283.86363636
8.164711	6111.05392157
16.792931	4021.55421687
38.044216	3816.16897507
42.942314	1584.38372093
101.461937	883.897260274
133.889221	728.288043478
270.024536	407.494318182
5.15	5404.07466667
52.117657	3904.80808081
94.593155	973.449704142
113.001556	1072.89884393
144.421738	849.761290323
185.920044	544.757281553
190.969742	628.421052632
208.76506	524.362416107
212.55249	574.201298701
228.739944	570.281954887
243.831268	588.544303797
251.033966	242.751091703
262.987396	582.037344398
6.801654	4767.28629032
32.681683	3753.94054054
65.440834	1460.01680672
67.823463	902.297777778
69.716316	1231.43650794
112.082306	1058.59259259
117.240631	908.807377049
140.730423	639.971014493
191.764862	534.011363636
213.305756	678.699530516
247.281067	633.679012346
254.675674	583.04
278.332886	385.49486653
15.195559	4439.7593361
22.676916	2793.53963415
29.224049	2141.82352941
39.433392	3979.46494465
63.296543	1427.32451923
77.181503	1017.765
80.468895	908.699453552
81.254738	981.328431373
92.156662	612.638297872
103.762733	780.125
131.44368	856.553846154
149.330841	348.809187279
183.524445	1114.51
185.285995	780.527559055
199.314651	498.650537634
298.318298	323.045045045
8.919922	5103.20955882
20.114983	3075.45667447
35.973774	2601.10185185
45.157196	4683.40294118
58.223236	2556.9352518
66.067123	1414.38317757
73.310043	950.670103093
93.605476	959.769230769
105.688339	789.189830508
124.067978	853.418238994
216.103729	525.361290323
266.727631	560.335249042
274.920837	599.303571429
7.433034	5230.07258065
7.725283	6039.77142857
36.83239	3645.14015152
75.15419	880.894259819
84.100716	1041.00729927
139.400299	563.966666667
207.863785	645.35359116
217.65831	614.065274151
230.99559	808.849765258
248.237137	686.213675214
260.833679	559.033112583
271.770721	431.975308642
7.603453	2956.54435484
13.548616	4648.79012346
21.717102	2912.25870647
26.422197	3733.04265403
48.465992	3575.02803738
57.064217	2205.8097561
89.281982	884.025974026
126.748932	746.661417323
210.873398	486.847457627
222.354965	707.438271605
226.505814	587.932926829
253.592499	628.496855346
5.457106	4154.2962963
11.31393	4712.4017094
69.106316	1198.33898305
91.768105	910.541436464
132.107849	702.483870968
137.463043	821.859813084
145.581116	1140.58024691
147.378296	781.012345679
196.025803	929.711442786
211.964539	638.372340426
259.732666	863.328467153
263.832153	780.48603352
16.86898	4548.41994751
27.245045	4445.31020408
78.649857	837.504032258
108.910172	929.009029345
194.881119	1037.41463415
234.269119	465.248
236.806213	434.194888179
8.325863	7490.35606061
32.556412	3178.33257403
34.052311	3975.54861111
110.42762	912.469924812
122.035995	736.47826087
129.017258	498.259259259
138.557907	627.327433628
177.394272	213.32
182.19606	853.234375
192.192505	581.462365591
256.690765	648.01734104
281.272491	339.12345679
25.111353	3877.25433526
25.820002	2609.12037037
50.175217	4597.27203065
85.449196	805.795918367
99.091522	1031.60534125
120.343521	667.389705882
135.912933	1025.52023121
143.443237	737.967391304
198.330093	977.474178404
209.418533	291.741935484
239.161957	336.415384615
242.099258	518.025
246.344971	524.648241206
255.29155	586.625766871
274.084961	512.619771863
4.219005	4298.09195402
17.644972	4151.640625
47.843182	3418.83928571
54.771458	4968.83333333
76.485031	919.334745763
83.1408	1035.37383178
96.538307	967.487804878
100.024719	881.092063492
115.862213	860.859090909
227.510712	524.508196721
10.376536	4811.22402597
66.905029	1331.75799087
86.270737	917.00255102
95.6465	946.933609959
112.337395	988.852367688
114.086044	1114.45945946
128.309036	778.038888889
140.407516	634.233766234
146.103333	989.829411765
190.487518	515.37037037
265.136292	552.044776119
296.884949	550.976359338
3.592353	3427.96641791
18.850067	4900.38053097
35.543671	3228.55895197
58.082745	2573.34234234
60.033741	1918.72844828
64.624779	1260.19631902
84.747742	1009.65829146
101.514938	828.439790576
104.915512	1289.72925764
148.455139	812.541832669
193.641068	839.722477064
235.011093	385.738317757
257.695221	710.342245989
268.787628	389.833333333
280.430359	181.434782609
7.707951	3771.67521368
21.212555	3016.24691358
40.284145	2623.64173228
46.296356	1993.92592593
80.002205	964.143812709
85.449181	865.491525424
[truncated: 157,541 more rows]
