# Supplementary material for: Stochastic pulsing of gene expression enables the generation of spatial patterns in Bacillus subtilis biofilms
Source: Nat Commun. 2020 Feb 19;11:950. doi: 10.1038/s41467-020-14431-9 (PMC7031267; doi:10.1038/s41467-020-14431-9)
Supplement: Supplementary file 7 — Source Data [file 41467_2020_14431_MOESM7_ESM.zip › source_data/sup_figure2_a_24.tsv]

distance_from_top_of_biofilm	mean	sem	std	sigB_YFP_image_128	sigB_YFP_image_129	sigB_YFP_image_130	sigB_YFP_image_131	sigB_YFP_image_132	sigB_YFP_image_220	sigB_YFP_image_221	sigB_YFP_image_222	sigB_YFP_image_223	sigB_YFP_image_224	sigB_YFP_image_225
2	0.225095375253342	0.02453806839756	0.077596185517289	0.139186795474595	0.144283675691851	0.154646839331395	0.151467934781279	0.132708868560364	0.302555101840484	0.324477632001785	0.240096270176696	0.260582263723763	0.296000650504208	0.330043095700344
2.5	0.225870669442971	0.023828665024306	0.075352855077997	0.140553360830571	0.147695966235369	0.155628169086215	0.155991689927597	0.135355873322557	0.305423334839044	0.325966842542496	0.243219374443928	0.267723192428117	0.286158995763785	0.320860564452997
3	0.228910485339231	0.023993639456879	0.075874550040624	0.140526954186732	0.155959186187401	0.14843937541195	0.167515033753848	0.132333224028788	0.296757950046358	0.306024792863813	0.246967165937546	0.285713918051423	0.306123210689596	0.331654527574086
3.5	0.229790670418388	0.023086760695112	0.073006747591807	0.138820000610087	0.160894486243198	0.150566528057262	0.172753059586313	0.13968539815078	0.30193573760255	0.303133690043696	0.249123537023844	0.283809881315362	0.307466554454576	0.319508501514598
4	0.225811479647852	0.021071761244533	0.066634759843989	0.140411698013965	0.162921493593	0.150997898527863	0.174902768765676	0.147462155113924	0.303635794927513	0.302358284671716	0.253178673541614	0.262943366791827	0.280052687058455	0.305061455120814
4.5	0.225558759624888	0.020763263096307	0.065659203041651	0.14451657135044	0.159243703846626	0.149415592470216	0.17714176990489	0.145778875741656	0.293431136057318	0.289040023878781	0.257152305493296	0.278803771291317	0.281072578238279	0.305550027600949
5	0.226993507892102	0.021365013775928	0.067562105772807	0.14295421655199	0.159409760485369	0.148855154246675	0.169720522989937	0.150469450417335	0.295211453240925	0.292082803786135	0.255914865501905	0.298660298897701	0.285909176998841	0.297740883696307
5.5	0.225809912770537	0.021269657707075	0.067260563406511	0.140822968838132	0.156663016647281	0.154753483892337	0.163916144586943	0.152180479779115	0.310479276092936	0.294300920851385	0.257278413266469	0.291568487368615	0.290930426884605	0.271015422268085
6	0.224496408822007	0.021282484763518	0.067301126120548	0.143665912241185	0.150644975601658	0.160383798496536	0.158629075001761	0.151539016192277	0.31753692917864	0.301613362918256	0.253025922944472	0.285761353789917	0.281210326252926	0.265449824424447
6.5	0.224429367407692	0.021710517761277	0.068654685307175	0.143333307416331	0.148079189705098	0.153806523103854	0.156783785842568	0.154930265830867	0.303396248088798	0.311301952406112	0.244396222602818	0.288994294297256	0.27463099457086	0.289070257620053
7	0.224400027428738	0.021227618730854	0.067127624491152	0.141844770833739	0.149124970894558	0.154279390197032	0.161501725009938	0.156161616329784	0.288778171448507	0.291155954226701	0.253690158941529	0.284810281036521	0.272421801499647	0.314631461298165
7.5	0.225027612860119	0.021560404254254	0.068179984717428	0.140387100915286	0.148650858306789	0.157210698908096	0.161212631208376	0.153195286465907	0.299309092525569	0.28234104767974	0.258570326685195	0.281460372158626	0.274339424023452	0.318626902584271
8	0.226478153556747	0.021619237973234	0.068366033272622	0.144993209180371	0.151688790201241	0.15572584786677	0.160761564696628	0.152426188836024	0.303240194955724	0.288770939605575	0.254821470012568	0.290855746472972	0.277619931645453	0.310355805650889
8.5	0.225024193286936	0.020262848889191	0.064076754373655	0.149080773171212	0.151704031926402	0.154907792491748	0.162326789172736	0.16258522242499	0.297169615663018	0.28926574920202	0.254135055520006	0.288611640035507	0.268774136673724	0.296705319874934
9	0.225025560664936	0.02106382697704	0.066609669487145	0.1422593424096	0.145411290019699	0.152119686724662	0.159046769224082	0.166738911671789	0.301128698106341	0.296934535261439	0.261256193614744	0.282633920989741	0.27999314575054	0.287758673541658
9.5	0.225505721388033	0.020710496208343	0.065492339490645	0.149527135933998	0.147008594761808	0.156525641524136	0.161577790786399	0.160311756152343	0.304401675213606	0.294644673491745	0.258553831315949	0.271816199962842	0.281984826683086	0.294210809442455
10	0.225092227431317	0.019945242806071	0.063072395752272	0.149734139343792	0.152054431137449	0.15619006716172	0.16989073202491	0.159848164599107	0.292657602505787	0.299722279831586	0.254026255467069	0.274153709397316	0.269615660018264	0.298121460257483
10.5	0.225999743451309	0.02049781876892	0.064819794375135	0.14651857194814	0.151856579746401	0.157120468706072	0.168231840131004	0.15582786332737	0.292794767001386	0.301761237463972	0.262528951569017	0.282005360159401	0.27766824079229	0.289683297119342
11	0.22260118286871	0.02088187527241	0.066034287676363	0.146967419192373	0.146748271627438	0.158633850031165	0.161736520658331	0.142447632461361	0.296915909316981	0.300259122185436	0.26758337912012	0.266241911457922	0.274386940284025	0.286692055220659
11.5	0.221172777852137	0.020560837673761	0.065019077650082	0.142267184851481	0.144336319859172	0.153638337023597	0.164548648773184	0.15066393658739	0.294371429061155	0.296360102967388	0.273268211328678	0.257628004829805	0.26949709923705	0.286321281854607
12	0.224102280524163	0.020732012716057	0.065560380662313	0.147098789401371	0.147673727890095	0.154957162358375	0.153016169418211	0.166392768971661	0.301086473588374	0.302408375325694	0.271323416992132	0.262712688808273	0.263613323642949	0.294842189368656
12.5	0.224387146283137	0.021670946703629	0.068529550635586	0.149287747115558	0.143650751865509	0.154381379026039	0.148098396069363	0.159723525755088	0.310908800514794	0.302782265383086	0.277090290174017	0.263597658776691	0.261962293454047	0.296775500980318
13	0.224265082770096	0.021796775190435	0.068927455248425	0.147156422815382	0.140594036116024	0.152239701371808	0.156469010366347	0.150633376070505	0.305379434716187	0.294605090706519	0.278849205206566	0.274186846616877	0.275795998111323	0.291006788373522
13.5	0.225047659902017	0.022065813518475	0.069778229142914	0.146838082556771	0.136627752262101	0.153917935637573	0.161152654018884	0.149489815576642	0.303109495451514	0.294861467971469	0.273877010461131	0.28549822802028	0.268339381716908	0.301812435248919
14	0.225971467186057	0.022963442844486	0.072616782307672	0.146434175332321	0.130965091537515	0.153681469259907	0.161055157861364	0.147433551489978	0.312873552439026	0.293190525613795	0.277391707280512	0.286902830896342	0.266056353836841	0.309701723499021
14.5	0.224368613465939	0.022599873542643	0.071467075226529	0.142354734652266	0.135562506346663	0.152513186225407	0.148712338791334	0.154460206051367	0.298677984213324	0.294253563697693	0.276415947210827	0.292617656018376	0.27270986930483	0.299776755613244
15	0.223722635979384	0.022559462530563	0.071339284385804	0.133780043998914	0.139976498451882	0.147607841742337	0.150429965726553	0.158606613754362	0.296518009121952	0.296498563828574	0.278818948669747	0.291645508136437	0.277431540577776	0.289635461764686
15.5	0.222099370342904	0.022663347990407	0.071667799054686	0.137586302097382	0.13710439692749	0.14725777658966	0.148586209946037	0.15093999659785	0.306336406339735	0.288585173334777	0.269981886551859	0.287133284906352	0.275722285896043	0.293859354584758
16	0.221879069787412	0.022237461724547	0.070321028430384	0.143535906372131	0.140123607921474	0.151309090435932	0.147992547309443	0.145628059641875	0.305204977925127	0.282915374402059	0.263659330052815	0.288288029378724	0.274358637856333	0.29765420636562
16.5	0.225669862323417	0.022531076611404	0.071249520227784	0.143818534424509	0.144642673470671	0.147855603722172	0.158352893487048	0.14580436783846	0.298982411699539	0.287974618840274	0.274935733219534	0.294319660536025	0.28307358436177	0.302608403957589
17	0.227035807485155	0.023111028105454	0.0730834878814	0.141211184737948	0.144432631611402	0.14600034086137	0.15747314135985	0.149672597778484	0.290772792384415	0.284968771427309	0.277415788888477	0.295178656520814	0.291452679690384	0.318815297076248
17.5	0.23010685046281	0.024082410130134	0.076155267557535	0.140788235059716	0.141551363255054	0.153631261851951	0.1526092545348	0.153286821913531	0.307179534381969	0.28158398542961	0.279557160435845	0.303294039218089	0.282121331041424	0.335572367968918
18	0.23194349029286	0.024397865382575	0.077152824655111	0.145435119200472	0.137987002845361	0.152657684046979	0.159465797461936	0.149960719744017	0.3223277530969	0.296254971473435	0.284230364660275	0.307349989911103	0.270538454321926	0.325170536459052
18.5	0.225520818281308	0.023204597051594	0.073379378869464	0.145433045980869	0.135661139139559	0.148253991915074	0.157445414856586	0.145066681370052	0.313170783312714	0.295203664788464	0.278699387493662	0.285022558993364	0.267733994441115	0.30903833880293
19	0.223901871956393	0.022884833881511	0.072368198940165	0.144231529208442	0.131614876815926	0.152320853547624	0.147571695822989	0.151857414420247	0.308795850891245	0.295695473237906	0.275526428657545	0.287121913804603	0.271150555858718	0.297033999255083
19.5	0.226483663985512	0.023288335532038	0.073644183195468	0.14093015830982	0.135802507798043	0.150062000952594	0.149163283794919	0.158673595391543	0.304917673780028	0.302372589857153	0.273126085879326	0.290140634400463	0.274443344830496	0.311688428846248
20	0.226929026518022	0.023392761834412	0.073974408158599	0.14226825480942	0.138003218349719	0.153386089670857	0.150989165307548	0.152598526586694	0.30170284591224	0.315620284455691	0.27205963099404	0.279949169073033	0.27366893883696	0.315973167702035
20.5	0.226895282028076	0.023995811970477	0.075881420131841	0.143963707354329	0.132830774281066	0.156118802974813	0.148233314116272	0.143137855603018	0.298434456147296	0.320135489352128	0.279442615267742	0.289315648000574	0.277579098071391	0.306656341140211
21	0.223307045638097	0.023895730812442	0.075564935721583	0.140125079637106	0.130276182316522	0.14153543377263	0.146776555921352	0.147936549845135	0.292513435620006	0.299038874738816	0.285041752664824	0.288851361851255	0.270879443023674	0.313402832627749
21.5	0.222711333282471	0.023817308845411	0.075316943687172	0.143852517773463	0.129298338950599	0.141201648998186	0.14835421035946	0.144255153496172	0.296857374142493	0.286708526010608	0.290668565686852	0.280221958186911	0.267887072163357	0.320519300339082
22	0.226328861627108	0.024673783161238	0.078025353282622	0.144449376105124	0.13023411235065	0.148211874949943	0.151564633881722	0.136411348693021	0.300299789767423	0.289377208000477	0.285016245312455	0.294392806623146	0.278340631302849	0.33131945091138
22.5	0.225924105902047	0.02436092116461	0.077035996779968	0.139001114710062	0.133315661765458	0.143589150409305	0.153042257391146	0.142690303941261	0.299747833160188	0.303881372888243	0.283825812932297	0.298338172745631	0.274203308412924	0.313530176566
23	0.223213557632668	0.023850510982784	0.075421938064458	0.138051332726364	0.135507749157329	0.139957766574472	0.154252111723531	0.140164357432818	0.30579748802801	0.309366517179896	0.285688931392449	0.282366286193925	0.266860437429214	0.297336156121348
23.5	0.220403263646027	0.024174196179352	0.076445520530492	0.132592682862712	0.134963514804023	0.137165961029326	0.148772262346192	0.133856033913608	0.313114313667536	0.298644079278188	0.27919525000827	0.277282216049384	0.27679643550059	0.292053150646463
24	0.220956935075648	0.024284540923034	0.076794461248354	0.131205377180781	0.133451066259885	0.138547943962647	0.14704935783622	0.137110564978742	0.314418472317661	0.289276521265186	0.279405751873887	0.279964590260482	0.293712060475562	0.286384579421074
24.5	0.222599820435175	0.023468653540597	0.07421439880566	0.136402177630384	0.133452516556564	0.149682733036028	0.154298917090623	0.137494588179221	0.313447194250466	0.29114849883782	0.275318939272819	0.279745880033803	0.278302983354799	0.299303596544398
25	0.22150665366342	0.02398655681142	0.075852152749112	0.137479614677366	0.130349187874187	0.154418063475079	0.145784410814774	0.133305203188631	0.318334622411764	0.302175368866786	0.266733088354388	0.28518871642473	0.262094001243613	0.300710912966301
25.5	0.222686103813862	0.024480644756527	0.077414596020084	0.13893231138143	0.131046867810824	0.149104562589959	0.142213190818657	0.134657989691302	0.320133443983372	0.305100341860156	0.26949931059673	0.292961377901028	0.273194297333596	0.292703447985429
26	0.221537431476868	0.024111731217044	0.076247988975643	0.138929827006531	0.128254124550816	0.141816457974548	0.150332615358908	0.135956747847642	0.312113390345562	0.296836374112964	0.267409571082167	0.298129818303537	0.275315979283605	0.291816840379267
26.5	0.218277679070886	0.023971540722201	0.075804667705634	0.135448280924662	0.122009705045418	0.139471607811657	0.14619502445415	0.138545971309499	0.299203002960741	0.299779139165429	0.25918116219093	0.291561097409029	0.274226978040051	0.295432500468185
27	0.217828584049547	0.024272792164137	0.076757308410561	0.138892320496774	0.123038599933303	0.137320776296894	0.137875574952773	0.137496452535376	0.296986808307163	0.297870264631846	0.255115530474409	0.295651686982544	0.27535447589471	0.300511934039224
27.5	0.217579542721876	0.024768168496335	0.078323825919247	0.135251939736001	0.125100119726068	0.13159249908019	0.138587726765003	0.132538880894879	0.303915372287278	0.289454205639835	0.266374274461428	0.294615650914275	0.273146509792285	0.302797790643399
28	0.215642380654926	0.024954570132786	0.078913279650014	0.125265391362787	0.122338410391678	0.125639571395238	0.143382950270927	0.132572417499701	0.304869960113146	0.280350991013318	0.274358465005354	0.283370912678347	0.280607208249261	0.299309909224427
28.5	0.218802118098276	0.02500155244746	0.079061850774131	0.127976586920569	0.123479661069344	0.131242782185871	0.14805257772502	0.135699317444028	0.309758660108619	0.266669424243553	0.273736019338724	0.291748638336764	0.300670574026704	0.297789057681845
29	0.220022100460022	0.024646567533767	0.077939289911863	0.130182999146046	0.124638595617906	0.135218157420204	0.15134041555709	0.138113345248966	0.313901347474714	0.267166734001157	0.272011297995012	0.297536349940547	0.291739783204612	0.298394079453987
29.5	0.216056367995923	0.024389841863188	0.077127452058999	0.128935531112153	0.127144549777047	0.133352506978824	0.144332945215958	0.129255320370723	0.312684048514708	0.269453935061708	0.266115902265715	0.288067828810139	0.287071375518443	0.29020610432973
30	0.214489996247319	0.024436932318136	0.077276365152689	0.123357399741327	0.127371002219237	0.136267496032987	0.143131014364495	0.12498008417439	0.312332615785283	0.268229411784771	0.264759659095146	0.279359828180365	0.285889403303123	0.293712044039388
30.5	0.21497529603646	0.024294618345296	0.076826328855647	0.12027058872419	0.123900542282698	0.137098072696489	0.148627479735505	0.132823777159577	0.318338640572274	0.275203915587353	0.261983336568735	0.275348166280417	0.27305034561496	0.298083391178865
31	0.213162901211444	0.024541616440155	0.077607405413122	0.121090375589726	0.120023753008075	0.136511326630234	0.145524554857243	0.129373582834324	0.328753043908213	0.286651399678797	0.257129991789798	0.268606963982636	0.269553331004889	0.281573590041944
31.5	0.210322034927333	0.023862728408661	0.075460572957373	0.116272980668426	0.124962481958827	0.139879276178279	0.145685762467627	0.123664803787614	0.322399942391455	0.285218069042595	0.254520767079696	0.25974930905791	0.267181322033047	0.274007669535185
32	0.209754545259903	0.023487507770479	0.074274021115616	0.116900364308793	0.130188286605502	0.140741346326499	0.141938523195453	0.121482484369983	0.308174489851017	0.28035035124915	0.268384224996633	0.252255582247724	0.256856121041391	0.290028223666783
32.5	0.210024076117659	0.023706915798026	0.074967850219592	0.12365138638538	0.130633695980665	0.135072214018356	0.138145709589644	0.121174682892621	0.30882523486011	0.278746074855863	0.274229849332622	0.242994310411039	0.265411260857152	0.291380418110795
33	0.208804023425717	0.02396622456655	0.07578785654538	0.122404295918825	0.124629488749721	0.129564976524105	0.136479214486478	0.12557894909456	0.312129321359489	0.275813437526302	0.261966644631951	0.243965424678675	0.272023575622257	0.292288929090527
33.5	0.208997320313778	0.024955792434674	0.078917144907969	0.120810867328059	0.116904146954578	0.125612561881993	0.136072599599822	0.121061040601946	0.30740803842649	0.278264815438844	0.26954864431503	0.252391932097384	0.269267028781005	0.301628848026404
34	0.208426246296239	0.024678203084702	0.07803933030785	0.11797400833488	0.119785600470722	0.126515659460054	0.136183159304848	0.119102342702813	0.304313094806308	0.276882246957605	0.273585885420106	0.255921323874884	0.275391949355221	0.287033438571184
34.5	0.206476809860867	0.024523800187728	0.077551065476086	0.11397747102452	0.11940351093384	0.122762923508735	0.134292855027913	0.123207848666671	0.30304214316099	0.29059628883658	0.263987379223015	0.253188447153299	0.270250666333158	0.276535374600811
35	0.205287212602702	0.024410887254011	0.077194003428247	0.108549156798171	0.117457962788372	0.121182095956301	0.135882251279451	0.12668324676273	0.294361446654434	0.286005829842064	0.252469046909932	0.257745699931876	0.270611329699483	0.287211272006912
35.5	0.205066796430517	0.024113992996614	0.076255141350648	0.109029887845713	0.119778549291014	0.125388338940248	0.1353669372978	0.124380079685946	0.297700090945009	0.26519702480666	0.254649749748707	0.257205540941325	0.277775058318527	0.289263502914735
36	0.203965353164349	0.024203447046232	0.076538019893368	0.112721477274722	0.11598958841804	0.123069538896281	0.130519236710943	0.12571184211992	0.293152300481981	0.265132185199607	0.256167380720086	0.245368630770559	0.281233677630182	0.294553026585519
36.5	0.200432657554488	0.024250751795544	0.076687610645336	0.111565325069928	0.110539149388348	0.114638945607552	0.128360525455135	0.128910988718977	0.285384840419708	0.271446793398481	0.248335493423259	0.2431246697116	0.252854098831921	0.309598403074461
37	0.20400975528922	0.025154804294478	0.079546475666334	0.111283110259702	0.113804373656488	0.114371117502159	0.132239613824448	0.1256914357263	0.28930338953892	0.293333582220893	0.259654766368033	0.243814154531211	0.248902739024599	0.311709025528663
37.5	0.205131089812616	0.025695208406775	0.081255383518116	0.110631537539131	0.117042502320448	0.11721043268619	0.128522930615453	0.117708614267235	0.293478662369969	0.299467170732873	0.268132155491984	0.241203220639959	0.258616882079742	0.30442787919579
38	0.201577579092124	0.024428677046432	0.0772502596914	0.11522612849692	0.118985176997428	0.115096306275763	0.126236784235908	0.118839356656661	0.288567197233923	0.2854972844346	0.253081193206962	0.244739767946613	0.250067715709766	0.301016458818825
38.5	0.202913709106939	0.024754834435687	0.078281659917139	0.114156325307884	0.117835761594853	0.11381541862201	0.132628490694448	0.120328967803157	0.290733813258713	0.288037427394494	0.252560647903604	0.249395829677901	0.242778755530792	0.309779362388471
39	0.201370012644182	0.024882529975209	0.078685468669074	0.111861337372894	0.115432598522515	0.108618269081813	0.129192904061165	0.121112502495448	0.286830577456842	0.281124118732965	0.259687962517634	0.253490070156369	0.240970499737928	0.306749298950428
39.5	0.198566794745311	0.024204060249011	0.076539959010817	0.113654994708985	0.113774263142465	0.109041504507603	0.122644066750191	0.12345612920216	0.27665947420483	0.282923694646142	0.258342612895782	0.250115945525777	0.236298623250275	0.297323433364206
40	0.201309961218063	0.025162875501829	0.07957199906503	0.112325102220608	0.114218170699049	0.116681810955738	0.124937295342612	0.115570938146819	0.280341681092348	0.292253256814973	0.264715091484204	0.246421701826907	0.235970332973477	0.31097419184196
40.5	0.200201106068282	0.025220394514774	0.079753890154703	0.108789616036881	0.115700669773659	0.115823795684637	0.121548623736708	0.111995840657925	0.273357092153165	0.279174107210084	0.261162579343557	0.246110463994484	0.25397635522149	0.314573022938507
41	0.197515168611467	0.025469658452287	0.080542131935785	0.104056691697141	0.111561386017246	0.110314376535884	0.120553360880548	0.105661637103948	0.280436900185669	0.270875942142512	0.257434292674837	0.257501316646652	0.253203971718046	0.30106697912365
41.5	0.197679305879387	0.025270463509835	0.079912222219251	0.103030908301983	0.111156283339645	0.112819031670293	0.121737462016863	0.110531953454977	0.289260821622558	0.273497818457946	0.261377043846685	0.255736480039491	0.237010521856528	0.298314040066289
42	0.199310625021272	0.025164828237763	0.079578174158253	0.103542208545133	0.112944965075677	0.115895819722089	0.119695313128362	0.117342701446667	0.286304226315646	0.283963348864319	0.262020403765994	0.252979467914621	0.238936588457305	0.298791831998178
42.5	0.202919494959568	0.026516398287891	0.083852213933924	0.106590538081092	0.111922685954489	0.112828903117649	0.121295699294021	0.111132705779492	0.290166428334727	0.298857850036033	0.271649122766617	0.265465923924963	0.240852747791152	0.301351839475015
43	0.200072509732821	0.026317694565393	0.083223857591276	0.105502631163989	0.112640760764623	0.108240629577916	0.118749414077496	0.109205743079785	0.283799233609326	0.303181475471767	0.272664364122868	0.25746919962427	0.235130206413857	0.294213949155134
43.5	0.196393552846595	0.025159172700202	0.079560289778167	0.102079726270648	0.115461431183821	0.103321917776683	0.12367325270566	0.109077443236605	0.274416085094523	0.290272150088262	0.255745182094394	0.255778752927237	0.241006170243108	0.289496969691604
44	0.194967455676474	0.024038543295038	0.076016548444887	0.105776515996605	0.118912048745744	0.101695747209352	0.124582614353761	0.111882330967482	0.266432624534873	0.279546967392858	0.255974011278962	0.26029920456762	0.242195648018095	0.277344299375864
44.5	0.195120592630401	0.02406422252821	0.076097753310279	0.111544861901789	0.12301207614319	0.100689422913303	0.11832015281113	0.108626548714576	0.264069733459067	0.274899327483712	0.268190433796657	0.2632046460098	0.241146731465348	0.272622584235836
45	0.193889638434424	0.024672036344424	0.078019829362833	0.103891721801724	0.121565402239498	0.097627424709259	0.116570597553276	0.1074783548987	0.26445401317094	0.28249286476663	0.269040304491591	0.252527646557094	0.240773447826331	0.276364244763619
45.5	0.191855366831708	0.02491117416865	0.078776049562084	0.098051952121883	0.113851748979046	0.09951199825874	0.113733174632277	0.111115203804751	0.257122194092299	0.296800620043942	0.261946547150732	0.251995719527227	0.231752624546761	0.274527251991126
46	0.190250649389089	0.024582174683586	0.077735661840261	0.099684839252415	0.114226265929256	0.10156769482822	0.108786445155617	0.110829418427204	0.253621465745596	0.282828200761671	0.259616808472758	0.254596900061655	0.220780584319721	0.286218520325868
46.5	0.189789563878713	0.024676104244486	0.078032693192325	0.095101427421772	0.117987431737856	0.099153448561281	0.109231131468597	0.11102143383122	0.259809551467778	0.274577856705952	0.261094791484662	0.239268568667222	0.225546681336962	0.294892879982544
47	0.192127066914521	0.024672685860007	0.078021883311451	0.095332672641171	0.119769756982239	0.099967180702773	0.111605080872812	0.116354181221971	0.261607278412279	0.29156235039423	0.257351141634973	0.242483632860594	0.233442991482004	0.28392146885468
47.5	0.191615800538747	0.024951446254428	0.078903401079271	0.094087008873993	0.124634506520709	0.097521087611605	0.106683680117525	0.113218006274763	0.263145978388159	0.293867347641013	0.250775018702802	0.248649734351891	0.232695584100642	0.282495853343117
48	0.188841436336078	0.024927163574975	0.078826612504505	0.090448295930424	0.121609055675201	0.097059937966188	0.105911324824176	0.111196026985063	0.264100357664703	0.287949401789535	0.248865456842132	0.246129165016837	0.216842822127148	0.287143954875454
48.5	0.187043557933211	0.02472561699083	0.078189266243981	0.094529850171661	0.114340442159582	0.097281172894498	0.106651715051938	0.111728615304183	0.260100308431723	0.286234471446474	0.249417708470936	0.246533571069657	0.2016747112796	0.288986570985068
49	0.185012008703333	0.024482363973364	0.077420032661079	0.095210718876741	0.114107586069611	0.095457896959617	0.103203398517558	0.108816954965077	0.256970645583701	0.283288754883212	0.248579089385096	0.249986339184925	0.199568145744733	0.279942565566394
49.5	0.185825069746988	0.024477429968413	0.07740442996745	0.09171991386471	0.120590655829473	0.095946458796342	0.101190237482663	0.109682436740566	0.254287280374338	0.282993200051543	0.258604063595205	0.247559207524219	0.205499782102946	0.276002530854862
50	0.187508051124564	0.025138742000076	0.079495682231578	0.093765959550779	0.118817459283481	0.093630575846548	0.102223535948206	0.107075451413905	0.250018021198051	0.283428471761502	0.264374811168566	0.26189579622875	0.207674202093247	0.279684277877169
50.5	0.189418804476212	0.026035114873645	0.082330262144845	0.098527069885659	0.1125379531801	0.092771183173763	0.100909802393452	0.106965859937259	0.239371160178015	0.290669393699632	0.264087719005939	0.288031374826461	0.211551246331531	0.278184086626521
51	0.188144848323029	0.02520274296089	0.079698071040187	0.097814627162659	0.112852416123204	0.094643836791922	0.103684641721757	0.110248720918325	0.240397045549054	0.286046951794559	0.26455993903742	0.2826184226327	0.206947595360906	0.269779134460815
51.5	0.186902711541311	0.024839083411654	0.078548078571732	0.095147737430804	0.121648655873132	0.09602884199484	0.102951058727692	0.105824396910081	0.258142660928404	0.288998575124454	0.252458543483772	0.275312809202761	0.197818884552518	0.261597662725963
52	0.188458864207556	0.025119725476705	0.079435546704547	0.098814863072023	0.127136963716402	0.095023328708682	0.101719766562686	0.10229616188829	0.256137781948005	0.297150609214013	0.251756096480614	0.270112832027061	0.202824342608365	0.270074760056974
52.5	0.187087122939086	0.024910832928239	0.078774970465158	0.09903808947449	0.124593461713387	0.09275730811297	0.102284922540545	0.102447603401133	0.2396280551664	0.295162839717953	0.267710273025939	0.260637919808062	0.204866199817178	0.268831679551889
53	0.18522945271722	0.024565354090485	0.077682470454467	0.100501885537749	0.128920284539055	0.090306954665494	0.09948066423817	0.099242026754818	0.23653445987738	0.294073204614781	0.258373215015423	0.26875656375323	0.204796418420629	0.256538302472693
53.5	0.184751987757545	0.024011235044831	0.07593019217532	0.101395060443453	0.134533952519948	0.092752401726123	0.096952846824649	0.09872693575444	0.249776723655154	0.293801592579413	0.238661678755951	0.263021212861184	0.210279726607	0.252369733605679
54	0.186279208510012	0.02482065419719	0.07848980027854	0.098583623045796	0.134761010455767	0.092785511983867	0.093538831081334	0.098579669167522	0.252897308572346	0.298617140144985	0.248555222923455	0.264636659231536	0.211414185105852	0.254702131897673
54.5	0.189264288590578	0.02603607128384	0.082333286579438	0.097905110650517	0.13630935785443	0.090753288481587	0.091631030526721	0.097866262110316	0.252683039004081	0.299311881153873	0.268673409214856	0.283477192958208	0.210219606304196	0.253076996237569
55	0.189645029816184	0.026020511540728	0.082284082351399	0.099937042609246	0.141971113579277	0.093842724524353	0.090474630089343	0.093650649865589	0.254351806323396	0.291082907139469	0.281314771244871	0.281322944370195	0.201366899665422	0.25677983856686
55.5	0.188156590598583	0.025567019648908	0.080850015072828	0.09975228746606	0.141577227493658	0.095786351494854	0.094461845830605	0.089443788919269	0.253776620893726	0.285707421191413	0.275553173346299	0.279341319072797	0.195175774526841	0.259146686348894
56	0.188673013785716	0.025474634553348	0.080557867749007	0.097002243504932	0.141728150631138	0.096112715612285	0.098502516868098	0.092822857189016	0.252608467992483	0.3018046341076	0.255260682140891	0.283052686223421	0.200583988865923	0.255924208507086
56.5	0.187048109356996	0.025468429869247	0.080538246815085	0.099262394594568	0.136431230207662	0.098068819203615	0.09496320380188	0.090566842689283	0.252377624626534	0.302388279009274	0.24715462039866	0.283655316518954	0.196553981356042	0.256106890520485
57	0.184282086679509	0.025277359069068	0.079934027892169	0.100317997839441	0.13675326929375	0.095229627429301	0.089687712936954	0.086427363037433	0.259145836725169	0.291812882031865	0.255555897473839	0.277835797202368	0.191107899466683	0.2432286700378
57.5	0.184243721716918	0.024810753024978	0.078458490022843	0.103566752801822	0.141703866673898	0.090650586793483	0.090158687121579	0.089327282845242	0.258471937635812	0.292978620562698	0.263254834432207	0.261141502872305	0.194862881424232	0.240563985722823
58	0.183751950965416	0.025021774351892	0.079125798050763	0.097325035683773	0.132376094813747	0.092436441505469	0.088994918036027	0.093230097979882	0.253365596410132	0.291570545327176	0.256670513764627	0.262392706812255	0.197909666155852	0.254999844130634
58.5	0.183606477242359	0.025607647301015	0.080978490989472	0.089995269937658	0.133775105118687	0.094521659362022	0.089028103429999	0.089481478473528	0.253456552314654	0.291754045808036	0.254074484264486	0.278113394739005	0.194351047316896	0.251120108900978
59	0.183771647127116	0.025525269051205	0.080717988090414	0.096581753053357	0.135318034269712	0.094309230245932	0.08827264169191	0.083732743022256	0.262590531833178	0.286639453048381	0.264180698705746	0.270726071083666	0.195028545045329	0.244108416398812
59.5	0.18729755550459	0.025757501575425	0.081452371813717	0.106015651069534	0.128195389109233	0.094623887881207	0.088932940478421	0.090708517167115	0.265688467960915	0.283217093923057	0.28094814973462	0.266765978549565	0.199233316857165	0.255943717819652
60	0.192260521147674	0.026679708892148	0.084368647409435	0.106515232599021	0.127986282374205	0.096635914620139	0.089830750583053	0.093227415699524	0.268863998583046	0.291733437100189	0.278642356586979	0.285074212716962	0.212528062276136	0.263828069485161
60.5	0.187423398084811	0.025932364081154	0.082005335609185	0.101793939200634	0.125911626170133	0.097784941363016	0.087308035565251	0.088231552778471	0.260007537894002	0.28685255024493	0.268273000088309	0.282559726840447	0.218458570932573	0.244475897855157
61	0.1846621319073	0.025750692858609	0.081430840760637	0.099597512579083	0.125534972494425	0.097598939462469	0.087582462298605	0.086840358839965	0.245831918397684	0.277796704340621	0.293240625177881	0.278636941457039	0.20936855256827	0.229254463364252
61.5	0.185220773289317	0.026298018444807	0.083161636234709	0.095535081992638	0.124683542538211	0.097894107244009	0.089763134826204	0.082812768669278	0.252367652841697	0.281106296634689	0.291836866370329	0.281962644561286	0.20689352130872	0.232572889195426
62	0.182392711863405	0.025161811321824	0.079568633832376	0.098944744387431	0.12160414360636	0.096329746351697	0.090011176234139	0.083977832197917	0.248158602344378	0.28463095338112	0.256096784268046	0.277345141099249	0.207778309469342	0.24144239715778
62.5	0.184766890774404	0.025908258411383	0.081929106788187	0.099269515925043	0.117694717757649	0.097622769534429	0.090483911077944	0.083833334247341	0.242378302266671	0.287772704837152	0.27462660999405	0.277118089865881	0.213751213696505	0.247884629315779
63	0.18577212951143	0.026110239526711	0.082567827156963	0.0944645223936	0.122478648810809	0.102572077705079	0.092114498354634	0.082061653888088	0.23925819637308	0.283587545752781	0.288112194081455	0.282033589526571	0.214345348538302	0.242465149201327
63.5	0.186504737518081	0.02572885354469	0.081361778786119	0.096475066766463	0.123527533547584	0.104392390117208	0.089389338739292	0.087855160986045	0.246655103586521	0.284729717292914	0.275830399824717	0.284263597373867	0.215264436274569	0.243169368189716
64	0.190972034100823	0.026613112575773	0.084158051365914	0.103548579076	0.125089530395502	0.108914958735772	0.086502406170751	0.085519877946487	0.257985429883957	0.289672547236717	0.275404138414017	0.299018313929608	0.221679963203647	0.247356630116594
64.5	0.195169700693513	0.026950157615216	0.085223881364613	0.104561792906429	0.12924152018756	0.126806200244573	0.088260189318653	0.079971574737642	0.259273060253393	0.285033372222048	0.289729734662701	0.309482930681182	0.226571390980904	0.247934941433554
65	0.197242130139694	0.027898344180208	0.08822231055676	0.101392756977682	0.128501748752187	0.131116632940038	0.088811023908962	0.079584856539775	0.260947759072057	0.278627644075471	0.314730227989728	0.317167013396092	0.227256546191458	0.241527221693189
65.5	0.194855381593808	0.027415415208368	0.086695155057663	0.117098998145704	0.13155422164681	0.109994637801993	0.088053171703673	0.083702629944898	0.266854719833679	0.272863348769814	0.320127626307415	0.309877180920364	0.217567422621541	0.225715239835997
66	0.193312069269397	0.026902371607882	0.085072768741152	0.114420369936444	0.127056431596631	0.107721701702703	0.086971305860109	0.088774317506511	0.28238602017546	0.272562767715986	0.299539752838045	0.304480391513604	0.224043723836531	0.218475979281338
66.5	0.195238786012258	0.028249735166707	0.089333506423349	0.098335434806613	0.136838770074085	0.109816291905422	0.085826266396776	0.083924758742787	0.281131516003548	0.261910232013685	0.293745130773598	0.333894263444445	0.232015779191756	0.230188202782121
67	0.195225571008411	0.028825452787177	0.091154085393126	0.096484404258488	0.139469051018884	0.107771110674304	0.089877077381103	0.083545047468226	0.261905140741377	0.254309379897427	0.281204612595728	0.365634852831291	0.232680624576482	0.234599979649208
67.5	0.195891808065775	0.029655658626066	0.093779426770787	0.09930574090439	0.129708997625892	0.10221385458921	0.091590319778319	0.085914696929023	0.244061293566818	0.262267665719304	0.28880289674677	0.376031300913302	0.24045773635373	0.234455385596763
68	0.197016523130198	0.029070187117909	0.091928003299879	0.103091399294592	0.131273987200154	0.113380706484203	0.089668364087818	0.083508630848996	0.238897330958428	0.255272483003238	0.307388310982137	0.361258103263556	0.249127307091562	0.234315131217497
68.5	0.195938571569552	0.02752556331557	0.087043473956377	0.102562766892703	0.130728355106283	0.127665243371186	0.088583450106774	0.08089114777044	0.249587397326432	0.256788717485437	0.269446706174354	0.346578428651365	0.260019772917027	0.242472301463066
69	0.198813898308125	0.027652797999523	0.08744582535504	0.105250396947252	0.147088673484347	0.118068020322364	0.089863112030276	0.079687683580455	0.2593011767274	0.262793167719218	0.27591285293703	0.340818376150028	0.262219175471232	0.245950246019773
69.5	0.201138542667923	0.028738228731314	0.090878258709843	0.10741030951249	0.150291501714052	0.116934999914269	0.090578281764804	0.079811089981428	0.261227280397147	0.267183117871197	0.289080490787006	0.361759959629779	0.255121175897227	0.23312576187776
70	0.198752290139884	0.029338611464688	0.092776835615142	0.112928563168682	0.126076753520866	0.129548271211805	0.088681539175679	0.07804432829263	0.251035276944215	0.268032000879265	0.264844729725865	0.385895643517163	0.248804720068181	0.232383365034375
70.5	0.197165889816619	0.028900563641402	0.091391606769479	0.109321991635864	0.11599520630292	0.132927050887793	0.08784871003013	0.079476571323825	0.256913205008848	0.260622317809161	0.256385230445732	0.374652535137992	0.24872367324289	0.245958296157648
71	0.198380507742926	0.029440237829224	0.093098206397399	0.098986928419808	0.120129583648483	0.129727182620964	0.089280222324609	0.082009847140509	0.278985084376987	0.259386762737719	0.248443635440419	0.374540916643225	0.253558311862697	0.247137109956769
71.5	0.200067749494556	0.029621142315026	0.093670276611476	0.095809412771242	0.123567447839642	0.137204997277864	0.09433190590303	0.081778521518353	0.27405596487891	0.255733964820388	0.242974079938595	0.384326726785369	0.264495170101005	0.246467052605725
72	0.202319912813737	0.02825575120167	0.089352530796315	0.126178275492903	0.125404830289448	0.132563228343223	0.09830520085351	0.080095407916397	0.232054619466497	0.257118107848222	0.27675967429613	0.370686237939451	0.275478393254931	0.250875065250395
72.5	0.201476624390084	0.028776905922425	0.091000566727252	0.134325201713756	0.12875483322824	0.114400478288054	0.097699285744513	0.075470282734111	0.222573188715928	0.264669021070857	0.284991193064421	0.367624473000529	0.278820036369437	0.246914874361075
73	0.200832262114566	0.031060413120664	0.098221650527077	0.100443832475131	0.128923041064775	0.11370220310621	0.096931524501803	0.075985492265606	0.249393618593275	0.261172990258397	0.262490303541304	0.392860900343072	0.297816279086587	0.229434698024063
73.5	0.211881773777645	0.033047182410969	0.099141547232907	0.103737132561674	0.132127411933233	nan	0.094349689637463	0.078677541089266	0.262935597513618	0.253938044140745	0.277172842899723	0.390274272572608	0.301721698570056	0.22388350685806
74	0.211904120465871	0.032262687949441	0.096788063848323	0.104041001028936	0.128600846921546	nan	0.095251078573999	0.07856551672573	0.264636101050567	0.250210282432172	0.312798911343917	0.364672605891225	0.285631029847015	0.234633830843603
74.5	0.21562881106971	0.03414420507784	0.102432615233519	0.093192098496001	0.120629008468421	nan	0.098137863451155	0.079338265506662	0.270981887474354	0.252721803808141	0.341857204786331	0.361389925456607	0.293601047263001	0.244439005986422
75	0.217546753981411	0.03429978436653	0.10289935309959	0.097224363430821	0.12583501111689	nan	0.097423735178567	0.077986759811986	0.254327452610506	0.258186951259706	0.336239616393943	0.368690882062456	0.306287451960479	0.253265315988752
75.5	0.209315576191495	0.031484743118532	0.099563499799875	0.104832500096855	0.13643674346727	0.119512374321826	0.097449386768445	0.075465675720444	0.259280743459389	0.258302244317524	0.309971404991503	0.364707120665001	0.324873518114945	0.251639626183245
76	0.223729850125768	0.035391538463345	0.106174615390036	0.102248400689427	0.130223780964513	nan	0.100311361961366	0.074581384604569	0.277006495232678	0.259296575654226	0.318621214679101	0.368691387008215	0.353220906889898	0.253096993573693
76.5	0.211453366909784	0.037016795100126	0.104699307332367	0.101062564313364	0.126331604266573	nan	0.103907544708098	0.07228523307654	nan	0.258169943891693	0.285341167274574	0.369433302698233	0.327207460975332	0.25934148098365
77	0.199174369568176	0.037280000052577	0.098633609015593	0.109363289075542	0.135098880881747	nan	0.104242220992464	0.073241436998331	nan	0.257581822064896	nan	0.342749186401253	0.31585763932725	0.255260480803927
77.5	0.203210539948753	0.039728729707428	0.105112338710357	0.114955923532927	0.138428918749035	nan	0.101552048223652	0.073810205751398	nan	0.252807053768093	nan	0.381379626776452	0.319460115040838	0.243290427747629
78	0.209733916967694	0.043567439120652	0.11526860917319	0.124843142444983	0.134287156597513	nan	0.102463177343051	0.072852072058999	nan	0.255667522278748	nan	0.430223222591786	0.316818820595778	0.240716221830696
78.5	0.218733296933857	0.038279176689189	0.108269861660653	0.129145233777365	0.135971645113635	nan	0.105165285425543	0.073509158791585	0.259524597727736	0.25921517459537	nan	0.409874886118309	0.343939213780678	0.252254477074493
79	0.210451929465917	0.041134862716284	0.100759424294331	nan	0.135894692502045	nan	0.101771794706622	0.074491772865496	0.257789867001088	0.264278759666921	nan	nan	0.375613493465901	0.263323126053344
79.5	0.206813897141304	0.051422717885725	0.114984692780275	nan	0.130343435141888	nan	0.104425174514482	0.077930229731357	nan	0.272502874608298	nan	nan	0.407767722205961	0.24791394664584
80	0.218164397917409	0.045884870639994	0.112394519981597	nan	0.132678842111047	nan	0.107415243420684	0.075726718904605	0.282084054038915	0.259805883719242	nan	nan	0.422969345601203	0.246470697626168
80.5	0.201683150063068	0.050765451030462	0.11351499941255	nan	0.129312310986329	nan	0.100891554603618	0.070648113041669	nan	0.257005852554193	nan	nan	0.39932346762767	0.252917601564927
81	0.202967368270699	0.051057962203991	0.114169074280739	nan	0.140135421539004	nan	0.09792484441192	0.070312031484335	nan	0.254089628852158	nan	nan	0.404848514258743	0.250493769078036
81.5	0.207674394278666	0.052222636749543	0.116773365736256	nan	0.142954026155927	nan	0.10169933511319	0.070494443045035	nan	0.247120514576027	nan	nan	0.412582749048576	0.271195297733239
82	0.205157416414711	0.050781305544634	0.113550451183988	nan	0.133253577794636	nan	0.103441430779493	0.067964673430606	nan	0.254254656251968	nan	nan	0.392433525932433	0.279596634299129
82.5	0.207623692796232	0.051275063134796	0.114654526719998	nan	0.148573493414038	nan	0.10192019886084	0.069954108025303	nan	0.254521902532157	nan	nan	0.407548964522323	0.263223489422732
83	0.206354477646451	0.051060884411953	0.114175608536385	nan	0.147196895966453	nan	0.100116721591981	0.074545022251958	nan	0.260384264486614	nan	nan	0.410314139276117	0.245569822305583
83.5	0.204404552745343	0.048796931674788	0.109113256318238	nan	0.144465653580023	nan	0.102875629511289	0.075689670706925	nan	0.275496726996526	nan	nan	0.391123239537284	0.236776396140012
84	0.219167177169516	0.043893266814827	0.107516106840165	nan	0.15215503461632	nan	0.101652626221044	0.074095527833019	nan	0.276075048202346	0.278564532048931	nan	0.40346160688118	0.24816586438377
84.5	0.228168118280494	0.047522575030192	0.116406060087099	nan	0.149733211293626	nan	0.103682422478213	0.077050413377651	nan	0.27498054113819	0.305808343778588	nan	0.431823529812019	0.254098366085169
85	0.222440660537674	0.055124506349127	0.123262143422767	nan	0.155381349093859	nan	0.121303268955002	0.083527799286869	nan	0.281444187714855	nan	nan	0.453449536142378	0.239537822033083
85.5	0.222791759646559	0.054729291015969	0.122378415072075	nan	0.151007398652178	nan	0.126998725107195	0.084082909394314	nan	0.276225419735543	nan	nan	0.452820761648953	0.245615343341169
86	0.209380577912764	0.047080825958822	0.105275927280763	nan	0.149796173276177	nan	0.115711032027106	0.079549252736717	nan	0.271949452385705	nan	nan	0.387051913121582	0.252225643929298
86.5	0.223836810145403	0.041131597280185	0.100751425642101	nan	0.157996298328963	nan	0.114540986805024	0.077484362183886	nan	0.268742820873043	0.320847268436733	nan	0.367500942979787	0.259744991410386
87	0.219839187967888	0.040201975337276	0.098474326228279	nan	0.170018208837509	nan	0.109826597881164	0.07826245832815	nan	0.265766028039504	0.267310837560232	nan	0.384070467749466	0.263619717379192
87.5	0.207219767735724	0.038300556461061	0.093816820194257	nan	0.158679323759946	nan	0.101062714412608	0.086230338401966	nan	0.269299690752774	0.200015961860323	nan	0.367937770915813	0.267312574046635
88	0.203721406970326	0.035853834246251	0.087823599225641	nan	0.149464897058586	nan	0.105095991653193	0.088652091762668	nan	0.273862424019155	0.199843660142729	nan	0.342017931992486	0.267112852163464
88.5	0.20827809558576	0.042330072295329	0.094652919144835	nan	0.177431611652551	nan	0.108734010027174	0.080800036820344	nan	0.276603790811995	nan	nan	0.347839082356301	0.258260041846198
89	0.21451979226261	0.045617716543442	0.102004315169454	nan	0.164251720062708	nan	0.112872623377905	0.082379668292613	nan	0.27985769511746	nan	nan	0.368159093629471	0.279597953095506
89.5	0.210815825171478	0.043978693661973	0.098339348589812	nan	0.142761273790105	nan	0.113786647017276	0.092116840014136	nan	0.27530143294588	nan	nan	0.349483581502098	0.291445175759374
90	0.212257394936605	0.044261945857899	0.098972719754678	nan	0.163829401504524	nan	0.104261855589767	0.096771697954616	nan	0.270171381368643	nan	nan	0.370133943238688	0.268376089963392
90.5	0.217489258032511	0.047522746320257	0.106264091249572	nan	0.169623196398555	nan	0.106696489920347	0.091509139306254	nan	0.268043320578302	nan	nan	0.395201193941128	0.27386220805048
91	0.22214901230471	0.048207446198898	0.1077951267224	nan	0.165807547798651	nan	0.118072583949593	0.090220980884639	nan	0.276276214511113	nan	nan	0.400434522431904	0.282082224252359
91.5	0.225358974180502	0.048801721385142	0.109123966436182	nan	0.164782075320569	nan	0.127279589600336	0.08925552412364	nan	0.291229157952096	nan	nan	0.407260663941715	0.272346834144657
92	0.221738441838004	0.047236559870819	0.105624158894389	nan	0.161507237157289	nan	0.122267871694045	0.090279940890429	nan	0.284422221995084	nan	nan	0.391227196522765	0.28072618276841
92.5	0.221443410628774	0.044513391743956	0.099534969848563	nan	0.177548412742607	nan	0.119283530793412	0.092428030542483	nan	0.284049842661613	nan	nan	0.37208746817828	0.283263178854252
93	0.232334989194036	0.046129597997557	0.103148916897276	nan	0.194314771304386	nan	0.124072292412469	0.090647340166003	nan	0.305287341058275	nan	nan	0.372692189574657	0.306996000648428
93.5	0.238928651175248	0.047695029377937	0.106649327877915	nan	0.202709283069044	nan	0.12450071480059	0.090089840336894	nan	0.308160820763519	nan	nan	0.367918432051395	0.34019281603005
94	0.237270742511206	0.045715059075154	0.102221979687463	nan	0.212837299780377	nan	0.128038508465753	0.091400735939477	nan	0.299008485189972	nan	nan	0.372244082837413	0.320095342854242
94.5	0.239257049634333	0.047196671299176	0.10553496533667	nan	0.205143831713429	nan	0.122308725920367	0.103223272043246	nan	0.295464194622082	nan	nan	0.397514949363066	0.311887324143809
95	0.245459318223781	0.054237028733295	0.108474057466589	nan	nan	nan	0.124712516511857	0.11097597926506	nan	0.294743651587927	nan	nan	0.384011456315594	0.312852987438469
95.5	0.244229914627288	0.053954179952022	0.107908359904044	nan	nan	nan	0.125484408710179	0.112006283406071	nan	0.289528308679574	nan	nan	0.388509918347295	0.305620653993319
96	0.24158026227753	0.051813484436125	0.103626968872251	nan	nan	nan	0.112849513932792	0.121848479407392	nan	0.299725907858085	nan	nan	0.362177488584082	0.311299921605302
96.5	0.242668413004208	0.04945462051697	0.098909241033939	nan	nan	nan	0.120371311881306	0.130231078673648	nan	0.30908408294974	nan	nan	0.363840024073629	0.28981556744272
97	0.253862663030376	0.046240411792406	0.092480823584812	nan	nan	nan	0.151507913453591	0.143936210112104	nan	0.310877472871945	nan	nan	0.380986661317801	0.282005057396438
97.5	0.258959459233312	0.045429963013286	0.090859926026572	nan	nan	nan	0.146622095744847	0.151349511192913	nan	0.322617273828392	nan	nan	0.357260172698746	0.316948242701661
98	0.248754282594179	0.04905408760749	0.09810817521498	nan	nan	nan	0.124391801352808	0.13504834721207	nan	0.335204771830024	nan	nan	0.34409935000211	0.305027142573884
98.5	0.25932804064998	0.054363160549044	0.108726321098088	nan	nan	nan	0.128170119254883	0.124885031725057	nan	0.362278446315206	nan	nan	0.341949237443146	0.339357368511608
99	0.274653425571706	0.057907626537728	0.115815253075456	nan	nan	nan	0.133102463841455	0.137301168892861	nan	0.368346927621893	nan	nan	0.333838565022339	0.400678002479982
99.5	0.295201710957172	0.050235270804886	0.087010041366045	nan	nan	nan	0.145150064926894	nan	nan	0.34854090254624	nan	nan	0.332472498712185	0.35464337764337
100	0.29967014700726	0.05075866301334	0.087916583263373	nan	nan	nan	0.148540282540513	nan	nan	0.353258302589063	nan	nan	0.363410697711309	0.333471305188154
100.5	0.265086199678482	0.046237093727949	0.092474187455898	nan	nan	nan	0.143295526957329	0.166313941297647	nan	0.341077305034551	nan	nan	0.368543375339704	0.306200849763178
101	0.255041535038466	0.049020405551438	0.098040811102876	nan	nan	nan	0.145402224822301	0.132960617174525	nan	0.314203587085287	nan	nan	0.378382489555682	0.304258756554538
101.5	0.272168601319836	0.05824419026707	0.116488380534139	nan	nan	nan	0.151829287398563	0.112738071304164	nan	0.337388460547149	nan	nan	0.39786357757976	0.361023609769547
102	0.245373461456722	0.061961874972914	0.107321115585317	nan	nan	nan	0.15739805141191	0.120343007744527	nan	0.349302361823829	nan	nan	nan	0.35445042484662
102.5	0.229400230941306	0.055989068093249	0.096975910605941	nan	nan	nan	0.152366525108743	0.115673835064943	nan	0.341434347306643	nan	nan	nan	0.308126216284896
103	0.224115137609014	0.056975760436335	0.098684911875604	nan	nan	nan	0.144790927211394	0.112685107931264	nan	0.351525641834344	nan	nan	nan	0.287458873459055
103.5	0.204111808680569	0.069858313160161	0.098794573915607	nan	nan	nan	0.158429291480292	0.11260542861058	nan	0.341300705950837	nan	nan	nan	nan
104	0.201496875026359	0.065537806354907	0.092684454595291	nan	nan	nan	0.171810936176329	0.105774610487962	nan	0.326905078414786	nan	nan	nan	nan
104.5	0.25308494003471	0.080484853760876	0.080484853760876	nan	nan	nan	0.172600086273835	nan	nan	0.333569793795586	nan	nan	nan	nan
105	0.260308596614573	0.098899078549221	0.098899078549221	nan	nan	nan	0.161409518065352	nan	nan	0.359207675163793	nan	nan	nan	nan
105.5	0.217455630499588	0.0816338222671	0.115447658598487	nan	nan	nan	0.169210442155497	0.106498455035164	nan	0.376657994308103	nan	nan	nan	nan
106	0.210699892077974	0.082842130666541	0.117156464724506	nan	nan	nan	0.161878736779906	0.097994362224503	nan	0.372226577229511	nan	nan	nan	nan
106.5	0.263352931819358	0.111407964889757	0.111407964889757	nan	nan	nan	0.151944966929601	nan	nan	0.374760896709115	nan	nan	nan	nan
107	0.266583060338409	0.105322404838989	0.105322404838989	nan	nan	nan	0.16126065549942	nan	nan	0.371905465177398	nan	nan	nan	nan
107.5	0.269059804171675	0.09480531153963	0.09480531153963	nan	nan	nan	0.174254492632045	nan	nan	0.363865115711304	nan	nan	nan	nan
108	0.284866769675385	0.099462207708009	0.099462207708009	nan	nan	nan	0.185404561967376	nan	nan	0.384328977383395	nan	nan	nan	nan
108.5	0.283641278646631	0.095908762537197	0.095908762537197	nan	nan	nan	0.187732516109434	nan	nan	0.379550041183828	nan	nan	nan	nan
109	0.283308674686805	0.104991997134008	0.104991997134008	nan	nan	nan	0.178316677552797	nan	nan	0.388300671820813	nan	nan	nan	nan
109.5	0.28466420028642	0.107474935566354	0.107474935566354	nan	nan	nan	0.177189264720066	nan	nan	0.392139135852773	nan	nan	nan	nan
110	0.369831193827117	nan	0	nan	nan	nan	nan	nan	nan	0.369831193827117	nan	nan	nan	nan
110.5	0.351731089153126	nan	0	nan	nan	nan	nan	nan	nan	0.351731089153126	nan	nan	nan	nan
111	0.364298329950681	nan	0	nan	nan	nan	nan	nan	nan	0.364298329950681	nan	nan	nan	nan
111.5	0.397058944572942	nan	0	nan	nan	nan	nan	nan	nan	0.397058944572942	nan	nan	nan	nan
112	nan	nan	nan	nan	nan	nan	nan	nan	nan	nan	nan	nan	nan	nan
112.5	nan	nan	nan	nan	nan	nan	nan	nan	nan	nan	nan	nan	nan	nan
113	0.344020919177723	nan	0	nan	nan	nan	nan	nan	nan	0.344020919177723	nan	nan	nan	nan
113.5	nan	nan	nan	nan	nan	nan	nan	nan	nan	nan	nan	nan	nan	nan
114	0.369381722726176	nan	0	nan	nan	nan	nan	nan	nan	0.369381722726176	nan	nan	nan	nan
114.5	0.368297015427021	nan	0	nan	nan	nan	nan	nan	nan	0.368297015427021	nan	nan	nan	nan
115	nan	nan	nan	nan	nan	nan	nan	nan	nan	nan	nan	nan	nan	nan
115.5	0.329466982371076	nan	0	nan	nan	nan	nan	nan	nan	0.329466982371076	nan	nan	nan	nan
116	0.388605149827011	nan	0	nan	nan	nan	nan	nan	nan	0.388605149827011	nan	nan	nan	nan
116.5	nan	nan	nan	nan	nan	nan	nan	nan	nan	nan	nan	nan	nan	nan
117	nan	nan	nan	nan	nan	nan	nan	nan	nan	nan	nan	nan	nan	nan
117.5	nan	nan	nan	nan	nan	nan	nan	nan	nan	nan	nan	nan	nan	nan
118	nan	nan	nan	nan	nan	nan	nan	nan	nan	nan	nan	nan	nan	nan
118.5	nan	nan	nan	nan	nan	nan	nan	nan	nan	nan	nan	nan	nan	nan
119	nan	nan	nan	nan	nan	nan	nan	nan	nan	nan	nan	nan	nan	nan
119.5	nan	nan	nan	nan	nan	nan	nan	nan	nan	nan	nan	nan	nan	nan
120	nan	nan	nan	nan	nan	nan	nan	nan	nan	nan	nan	nan	nan	nan
120.5	nan	nan	nan	nan	nan	nan	nan	nan	nan	nan	nan	nan	nan	nan
121	nan	nan	nan	nan	nan	nan	nan	nan	nan	nan	nan	nan	nan	nan
121.5	nan	nan	nan	nan	nan	nan	nan	nan	nan	nan	nan	nan	nan	nan
122	nan	nan	nan	nan	nan	nan	nan	nan	nan	nan	nan	nan	nan	nan
122.5	nan	nan	nan	nan	nan	nan	nan	nan	nan	nan	nan	nan	nan	nan
123	nan	nan	nan	nan	nan	nan	nan	nan	nan	nan	nan	nan	nan	nan
123.5	nan	nan	nan	nan	nan	nan	nan	nan	nan	nan	nan	nan	nan	nan
124	nan	nan	nan	nan	nan	nan	nan	nan	nan	nan	nan	nan	nan	nan
124.5	nan	nan	nan	nan	nan	nan	nan	nan	nan	nan	nan	nan	nan	nan
125	nan	nan	nan	nan	nan	nan	nan	nan	nan	nan	nan	nan	nan	nan
125.5	nan	nan	nan	nan	nan	nan	nan	nan	nan	nan	nan	nan	nan	nan
126	nan	nan	nan	nan	nan	nan	nan	nan	nan	nan	nan	nan	nan	nan
126.5	nan	nan	nan	nan	nan	nan	nan	nan	nan	nan	nan	nan	nan	nan
127	nan	nan	nan	nan	nan	nan	nan	nan	nan	nan	nan	nan	nan	nan
127.5	nan	nan	nan	nan	nan	nan	nan	nan	nan	nan	nan	nan	nan	nan
128	nan	nan	nan	nan	nan	nan	nan	nan	nan	nan	nan	nan	nan	nan
128.5	nan	nan	nan	nan	nan	nan	nan	nan	nan	nan	nan	nan	nan	nan
129	nan	nan	nan	nan	nan	nan	nan	nan	nan	nan	nan	nan	nan	nan
129.5	nan	nan	nan	nan	nan	nan	nan	nan	nan	nan	nan	nan	nan	nan
130	nan	nan	nan	nan	nan	nan	nan	nan	nan	nan	nan	nan	nan	nan
130.5	nan	nan	nan	nan	nan	nan	nan	nan	nan	nan	nan	nan	nan	nan
131	nan	nan	nan	nan	nan	nan	nan	nan	nan	nan	nan	nan	nan	nan
131.5	nan	nan	nan	nan	nan	nan	nan	nan	nan	nan	nan	nan	nan	nan
132	nan	nan	nan	nan	nan	nan	nan	nan	nan	nan	nan	nan	nan	nan
132.5	nan	nan	nan	nan	nan	nan	nan	nan	nan	nan	nan	nan	nan	nan
133	nan	nan	nan	nan	nan	nan	nan	nan	nan	nan	nan	nan	nan	nan
133.5	nan	nan	nan	nan	nan	nan	nan	nan	nan	nan	nan	nan	nan	nan
134	nan	nan	nan	nan	nan	nan	nan	nan	nan	nan	nan	nan	nan	nan
134.5	nan	nan	nan	nan	nan	nan	nan	nan	nan	nan	nan	nan	nan	nan
135	nan	nan	nan	nan	nan	nan	nan	nan	nan	nan	nan	nan	nan	nan
135.5	nan	nan	nan	nan	nan	nan	nan	nan	nan	nan	nan	nan	nan	nan
136	nan	nan	nan	nan	nan	nan	nan	nan	nan	nan	nan	nan	nan	nan
136.5	nan	nan	nan	nan	nan	nan	nan	nan	nan	nan	nan	nan	nan	nan
137	nan	nan	nan	nan	nan	nan	nan	nan	nan	nan	nan	nan	nan	nan
137.5	nan	nan	nan	nan	nan	nan	nan	nan	nan	nan	nan	nan	nan	nan
138	nan	nan	nan	nan	nan	nan	nan	nan	nan	nan	nan	nan	nan	nan
138.5	nan	nan	nan	nan	nan	nan	nan	nan	nan	nan	nan	nan	nan	nan
139	nan	nan	nan	nan	nan	nan	nan	nan	nan	nan	nan	nan	nan	nan
139.5	nan	nan	nan	nan	nan	nan	nan	nan	nan	nan	nan	nan	nan	nan
140	nan	nan	nan	nan	nan	nan	nan	nan	nan	nan	nan	nan	nan	nan
140.5	nan	nan	nan	nan	nan	nan	nan	nan	nan	nan	nan	nan	nan	nan
141	nan	nan	nan	nan	nan	nan	nan	nan	nan	nan	nan	nan	nan	nan
141.5	nan	nan	nan	nan	nan	nan	nan	nan	nan	nan	nan	nan	nan	nan
142	nan	nan	nan	nan	nan	nan	nan	nan	nan	nan	nan	nan	nan	nan
142.5	nan	nan	nan	nan	nan	nan	nan	nan	nan	nan	nan	nan	nan	nan
143	nan	nan	nan	nan	nan	nan	nan	nan	nan	nan	nan	nan	nan	nan
143.5	nan	nan	nan	nan	nan	nan	nan	nan	nan	nan	nan	nan	nan	nan
144	nan	nan	nan	nan	nan	nan	nan	nan	nan	nan	nan	nan	nan	nan
144.5	nan	nan	nan	nan	nan	nan	nan	nan	nan	nan	nan	nan	nan	nan
145	nan	nan	nan	nan	nan	nan	nan	nan	nan	nan	nan	nan	nan	nan
145.5	nan	nan	nan	nan	nan	nan	nan	nan	nan	nan	nan	nan	nan	nan
146	nan	nan	nan	nan	nan	nan	nan	nan	nan	nan	nan	nan	nan	nan
146.5	nan	nan	nan	nan	nan	nan	nan	nan	nan	nan	nan	nan	nan	nan
147	nan	nan	nan	nan	nan	nan	nan	nan	nan	nan	nan	nan	nan	nan
147.5	nan	nan	nan	nan	nan	nan	nan	nan	nan	nan	nan	nan	nan	nan
148	nan	nan	nan	nan	nan	nan	nan	nan	nan	nan	nan	nan	nan	nan
148.5	nan	nan	nan	nan	nan	nan	nan	nan	nan	nan	nan	nan	nan	nan
149	nan	nan	nan	nan	nan	nan	nan	nan	nan	nan	nan	nan	nan	nan
