# Supplementary material for: Stochastic pulsing of gene expression enables the generation of spatial patterns in Bacillus subtilis biofilms
Source: Nat Commun. 2020 Feb 19;11:950. doi: 10.1038/s41467-020-14431-9 (PMC7031267; doi:10.1038/s41467-020-14431-9)
Supplement: Supplementary file 7 — Source Data [file 41467_2020_14431_MOESM7_ESM.zip › source_data/sup_figure2_a_72.tsv]

distance_from_top_of_biofilm	mean	sem	std	sigB_YFP_image_159	sigB_YFP_image_161	sigB_YFP_image_162	sigB_YFP_image_253	sigB_YFP_image_254	sigB_YFP_image_255	sigB_YFP_image_256	sigB_YFP_image_257	sigB_YFP_image_258	sigB_YFP_image_530	sigB_YFP_image_531	sigB_YFP_image_535	sigB_YFP_image_536	sigB_YFP_image_545	sigB_YFP_image_546	sigB_YFP_image_547	sigB_YFP_image_548	sigB_YFP_image_549
2	0.575310091080703	0.029658522278469	0.122285220053863	0.457080452752779	0.404057111494997	0.359528699678314	0.659856263709849	0.688324953026772	0.590657301208965	0.700699515896261	0.678161060036458	0.56805250351054	0.497846387022135	0.456720645610691	0.412856436970582	0.519674113067351	0.578083646603906	0.598491430771378	0.671809342915701	0.695707462249368	0.817974312926609
2.5	0.568836698348585	0.027524855048847	0.113487884696212	0.492530257554147	0.421820896880783	0.382433223515209	0.625422589872132	0.689638357409562	0.615973178231105	0.668247776983466	0.649284882773591	0.581254032073707	0.42471322188821	0.45974327026989	0.440084907091795	0.502921950229856	0.640570369338109	0.56281495973877	0.639784135851038	0.613535064374936	0.82828749619822
3	0.564450765913803	0.027123365166121	0.111832499502115	0.472033347807639	0.442482247666173	0.375229382885307	0.631561477371624	0.661349384635032	0.580504401620063	0.639681710674538	0.65839879467348	0.622467757838842	0.428627782274085	0.446751043334917	0.429686918534314	0.480688054159152	0.606059047902315	0.609755620374605	0.62315648254232	0.633399661305255	0.818280670848799
3.5	0.577595586515161	0.028598023216282	0.117912670404598	0.477629593046326	0.440330863947358	0.385321323262783	0.621603595523937	0.668789592825876	0.606312813742888	0.665405738694981	0.65210688934681	0.6989265298265	0.458801533749317	0.455330943407275	0.436199873868001	0.459851758768635	0.561189789622634	0.662095345736277	0.657228649386619	0.664752663792176	0.824843058724506
4	0.576545184592559	0.02969049565191	0.122417049649765	0.468614458583742	0.408425108458522	0.400778422495864	0.612337086409087	0.63491133453489	0.644187411679671	0.666669835317436	0.644042571395032	0.667325419290117	0.435469039129486	0.455949855701931	0.444193811672983	0.432607220246742	0.627679586453517	0.643610086493605	0.666354493984217	0.685299754220843	0.839357826598383
4.5	0.574251595026344	0.031331647333882	0.129183691382197	0.459580218396499	0.436350998381648	0.359523392390037	0.620419022164583	0.63250426373761	0.615030443932797	0.639892985805981	0.696112340324985	0.622516279579894	0.4466474612377	0.43336191646885	0.429954382724707	0.423953603659067	0.64079845114531	0.623350924469074	0.710764273397791	0.703916697857004	0.841851054800657
5	0.574359911390466	0.031484769214944	0.129815029071408	0.461859201615705	0.434758253857765	0.370659287165359	0.652295748174275	0.6324572852702	0.610019535021318	0.622664732181079	0.696449809078489	0.646730041698731	0.462584092598898	0.441463653284225	0.415035361044691	0.429149782414573	0.549186080839444	0.671697212006974	0.734430670671616	0.653653835418202	0.853383822686852
5.5	0.570182459327308	0.031553230388832	0.130097301722604	0.479231889146818	0.411654358014886	0.365091679954601	0.681821839332217	0.587889034317391	0.638105625102424	0.628878851642365	0.660442613002114	0.657350185493344	0.441116299470316	0.45266723333052	0.414362999812117	0.423639178564637	0.522410873566792	0.701360523073013	0.703315855559288	0.655695623628675	0.838249604880031
6	0.561635129118867	0.031934957639672	0.131671203497992	0.49380954034357	0.399218055903512	0.324854083024822	0.671290159428735	0.591073238233594	0.626497603795461	0.62566276933487	0.661310241739557	0.676494594117828	0.411309025539551	0.432076490336783	0.42626812049676	0.4083505267341	0.539652534692799	0.64937342143113	0.690572646974328	0.668406650732385	0.81321262127982
6.5	0.551186521177945	0.031522876181838	0.129972148120984	0.45964212298353	0.417264578943126	0.337791826808977	0.622784391876502	0.569135278624257	0.621692680327878	0.631684938755017	0.674468995775755	0.664860700226197	0.422815054961682	0.393075267313989	0.406436815711452	0.394791755632402	0.536994209284161	0.636033019165715	0.704205597887831	0.622792700799197	0.804887446125346
7	0.551240228076013	0.032090870424921	0.132314048379958	0.444279107022191	0.427566809290191	0.356850381909913	0.61828988151278	0.560077980348699	0.627401924557467	0.63745516651678	0.640491290542805	0.64821162800187	0.442116807966235	0.372996896913435	0.401781928598343	0.361528917001349	0.568807073633002	0.668337742695813	0.730608704914823	0.612291999432377	0.803229864510167
7.5	0.557341163160606	0.033631997357148	0.138668277504016	0.452204477458303	0.404874719079745	0.363975913307876	0.6276777297281	0.575741857296977	0.600406040960653	0.659359507951734	0.627425672960193	0.651508929559588	0.414255140910789	0.369835804691662	0.413392406352571	0.355574427614795	0.61725214060634	0.700081909535873	0.725631107777295	0.667267020164735	0.805676130933679
8	0.56237174666636	0.035401791078478	0.145965323952615	0.448626781256618	0.414782148367451	0.362383909913434	0.62614295638189	0.602599409979396	0.583502644447915	0.676449432739431	0.676700852606722	0.672749009225594	0.400562316002937	0.349014680367871	0.417183827212129	0.356012806997623	0.614210122734004	0.699171760608207	0.712024672102086	0.681825131778836	0.828748977272327
8.5	0.559856902904005	0.036996754249502	0.152541525575713	0.441404788707819	0.426105444456726	0.328933906354685	0.630927621225574	0.597567767803687	0.594522691347471	0.652268295310172	0.660121518768648	0.711991982288733	0.404680200538711	0.332296273522924	0.41254423616496	0.33744941036178	0.612131770581577	0.672118728798892	0.747897060511646	0.691869307035753	0.82259324849233
9	0.553762716594814	0.03513427205059	0.144862314743767	0.451082067763491	0.433290184343207	0.340813543988061	0.638113427339377	0.537891632961267	0.60201300575809	0.654968871125364	0.648480938344989	0.696855776794834	0.412042797719048	0.341511138186216	0.396222331752345	0.33459359068952	0.620340618448084	0.702241849056188	0.706284424837384	0.650557654344677	0.800425045254518
9.5	0.549237035468232	0.035102731429085	0.144732269429807	0.44726301975672	0.453569467269502	0.351457784733201	0.634166612945278	0.551496853096138	0.618874886749056	0.649260650265406	0.657585544441367	0.67285959822559	0.394206679734355	0.343377422332082	0.388460039501984	0.307231527251594	0.574482670220877	0.715335342144135	0.717750683122732	0.621793484154782	0.787094372483381
10	0.546560000149268	0.037600134191776	0.15502932481009	0.445714389569787	0.429778009569151	0.331355837174546	0.621480448207699	0.559692141306838	0.63368903030726	0.635471929017261	0.659677069295504	0.664683215584179	0.357859051271994	0.336339743787284	0.393085653606382	0.285356009071134	0.565585224999131	0.697846384824231	0.776555625488099	0.67093974315377	0.772970496452567
10.5	0.551615526012367	0.039875637379285	0.164411464803619	0.445510382323073	0.409718446592361	0.329691172198321	0.676067825616439	0.577485170248287	0.631398424643645	0.639579144052552	0.665546587802409	0.673277473479151	0.345810394742203	0.325110969253828	0.391911015627181	0.278239278302445	0.601149985034429	0.719847290241914	0.724647633172159	0.655137004461117	0.838951270431095
11	0.547181152328293	0.039754813390156	0.163913294734334	0.449842972568305	0.415293997715717	0.344133634854386	0.685819959333607	0.577444073665909	0.622581192630618	0.621737273612991	0.680284160849471	0.699635683790195	0.345105721106245	0.310020860730364	0.382880342834756	0.261015446298703	0.591278239761027	0.713685445707967	0.678595877035741	0.635554096342457	0.834351763070808
11.5	0.540931017954937	0.038880716741416	0.16030930192458	0.462192246110206	0.417299422787884	0.338243671695783	0.652373724734339	0.554439604813755	0.631462410544998	0.634695330490572	0.687838102205551	0.694875881827706	0.341622237277549	0.303781047375445	0.380149526886149	0.251249262212539	0.562354379203661	0.707014414973993	0.658605992009884	0.671944753740824	0.786616314298029
12	0.540433889646332	0.039703151523641	0.163700287401873	0.467608866354045	0.447685913120282	0.324476301515636	0.662750258501359	0.55864386367997	0.647384381641338	0.633841922583384	0.66632065159189	0.664053234720265	0.329203164340355	0.290881154001707	0.382970116345271	0.236176323067114	0.564115619035526	0.719768374618375	0.696082186488049	0.643710486163251	0.792137195866155
12.5	0.531221373276856	0.038766680573129	0.15983911875759	0.495698359177821	0.429616125377263	0.338153052495623	0.671011737892588	0.534805387938873	0.640098873816931	0.629676626596685	0.663862686569134	0.655072058702975	0.317687177994066	0.282083800049225	0.367050177761329	0.230349284996555	0.570953862270543	0.68276782044265	0.68840765962261	0.590403614313983	0.774286412964556
13	0.529290891725632	0.039640724361647	0.163442893619066	0.514980487904227	0.42068655891424	0.348714611118988	0.668132060385027	0.532091288168763	0.647976304663833	0.648670941026816	0.681103207988783	0.655469320390455	0.301289113338837	0.279023387668962	0.350777450733545	0.228117005055395	0.580813156522274	0.694221486810154	0.667119717347159	0.526580026496935	0.781469926526981
13.5	0.533737538751159	0.041079601925098	0.169375537795504	0.514760097747349	0.444862975468864	0.325949037746783	0.641830564423307	0.550056792979145	0.659429139840878	0.655012506596023	0.693786579346428	0.65003994464281	0.290322773229469	0.276494633870383	0.345791284174426	0.22847110151607	0.602938046135904	0.717375479750069	0.696939090641131	0.526079208314142	0.787136441097689
14	0.52822820987042	0.041091016337684	0.16942260062425	0.498581988979854	0.441322697936823	0.31272147079227	0.622000959821776	0.550326540069437	0.671314992587064	0.649267850609837	0.676430971989441	0.669419399181445	0.283948738002877	0.263522002588169	0.345914950843577	0.217729100977564	0.599487031846518	0.735150552941887	0.670195164264429	0.554971106443347	0.745802257791236
14.5	0.524814943536161	0.04131416322237	0.170342658799838	0.491725912081241	0.434415275858074	0.327619349920545	0.646726811713184	0.541476079387774	0.682282281558981	0.623899185122635	0.669989227649735	0.657429183448695	0.281303530427997	0.258669211742437	0.33636033062833	0.212730091908577	0.584916546418932	0.769336560908236	0.652060246791837	0.544237773773247	0.731491384310445
15	0.519071893251853	0.04033917593517	0.166322683231081	0.495085270740106	0.448091165508404	0.342974492294834	0.643366552256174	0.512608792943058	0.659014899516407	0.640628798475802	0.668718326462889	0.630356407998565	0.27471690423472	0.266335314938804	0.317617885618517	0.213393611396995	0.563746872953745	0.723086413306624	0.660680309568339	0.528608283429496	0.754263776889869
15.5	0.515258320287017	0.039759484773687	0.16393255534205	0.49902440189657	0.457068348960229	0.346367141847662	0.649142162760855	0.510738396038299	0.64012918522634	0.641725286421899	0.670296328964565	0.658571008273079	0.277985064696984	0.259758782802034	0.305100463330496	0.213410971916025	0.553188426935782	0.680625554973248	0.638374473888075	0.519919678176403	0.753224088057764
16	0.515898055082569	0.040381527833818	0.166497304582651	0.497227908243133	0.460384304462923	0.348083408336696	0.654661115280891	0.518702323275644	0.651740669429316	0.611809741503645	0.667789770700475	0.677166123099081	0.277827473187509	0.245559395534896	0.310018998266052	0.206176320868092	0.562984203405305	0.690513054122978	0.673271653148565	0.502635133100544	0.729613395520488
16.5	0.508413080254229	0.040103695410033	0.165351772153163	0.483242319460713	0.440553613828669	0.348672336969394	0.624636598527252	0.52427387381475	0.652361450142757	0.625260392321927	0.655006326949959	0.655169551827378	0.260708547389762	0.252061758743797	0.305017245994282	0.1988245800035	0.558981063451263	0.695572503092072	0.656194536436838	0.49148539173082	0.723413353890986
17	0.506134479735645	0.040228985023853	0.165868354464735	0.479641021796391	0.428326940988273	0.350753599591838	0.623132395018233	0.518356599958686	0.656690103418133	0.629974623076964	0.65859288718752	0.630498521312326	0.263978375876523	0.251089881958699	0.293509305212013	0.208280897286055	0.535818828789044	0.704137679402834	0.648836523283535	0.487389435827442	0.741413015257093
17.5	0.500899299747443	0.039330670013147	0.162164506790518	0.485398780896797	0.42637485570322	0.355384555521735	0.625456910254286	0.523375400212294	0.662630440747862	0.61667628060629	0.680973845924495	0.660153107863049	0.259712199279905	0.239557360792271	0.287889192782543	0.207891666238972	0.540636069935101	0.657558999423059	0.632662410212945	0.476248687792294	0.677606631266855
18	0.496782489497994	0.039724595676861	0.163788703910652	0.474888213389923	0.426042608859246	0.358040310946091	0.610717308008375	0.545913185590857	0.668524569694724	0.607102551663506	0.692185287669137	0.700234084189747	0.246797117600838	0.236432455872832	0.282610604805473	0.199158924235617	0.529010656333254	0.639301119658973	0.600366380914681	0.472650234361307	0.652109197169305
18.5	0.491499807180489	0.039850166332777	0.164306444988472	0.469539499636873	0.438104998906901	0.352361544023303	0.586805099193626	0.539571082686241	0.656136824688787	0.595333581827011	0.688799813974985	0.706168348629982	0.260814231625999	0.23294481963276	0.275032449587196	0.197298715769791	0.480106423284498	0.645623381464787	0.590068792818414	0.442180548956173	0.690106372541476
19	0.479425833519821	0.037486391632505	0.154560352224087	0.487619489275079	0.43532149553259	0.347549127514933	0.586160450936493	0.528846712179256	0.628038991214595	0.569632902538231	0.676366946749415	0.696511338868332	0.267840189919987	0.24445954662564	0.27014712497652	0.192367219721865	0.482619471982838	0.576444824369879	0.550357315774738	0.419240631230112	0.670141223946268
19.5	0.47497724752868	0.035750689502612	0.147403869007929	0.497586511363835	0.445116459215405	0.356608181311847	0.600199080496947	0.526481237730209	0.616755143580224	0.563126358608785	0.639280016332534	0.691346924372445	0.266711727539436	0.253928124543525	0.265193954163363	0.188363360543043	0.470239718211032	0.548270869890742	0.550291076669808	0.437589077666897	0.632502633276161
20	0.475358068854813	0.035961690865676	0.148273849914992	0.481440747401582	0.451652236826307	0.373396512612944	0.597591710677114	0.535166470365501	0.621649972848197	0.559278448207232	0.619123955965871	0.693279154360839	0.263835227775186	0.249778978386806	0.261341124576234	0.190406382826821	0.446189761168021	0.535627831614681	0.572247082482211	0.449015457072166	0.655424184218919
20.5	0.471228710450222	0.036130079914616	0.148968135749967	0.4603573224576	0.435681922950679	0.373387887488283	0.583917327044721	0.524790975595437	0.615898358343138	0.534398698570753	0.59108821751837	0.704359070562104	0.260363002593053	0.237079085114894	0.259915067881029	0.190346164749607	0.480464170148039	0.578144167944879	0.560503749052198	0.431981316249095	0.659440283840122
21	0.465937793191462	0.035523031225691	0.146465209885638	0.461417990195827	0.435480883297669	0.358361009048385	0.574025184091422	0.503656152555653	0.616985390171636	0.500768348772577	0.593842667980737	0.690836413685364	0.26150665373572	0.244834202841122	0.255191132166709	0.193350714855705	0.491679040330407	0.621273435994913	0.542973118118608	0.411953982021071	0.628743957582786
21.5	0.46196011668282	0.035310446406	0.14558870021965	0.454727995168548	0.438619791419931	0.351796635919424	0.550097443344616	0.505361224455389	0.631016534094543	0.484537948282974	0.625099093793554	0.677043156438622	0.259955649489979	0.252932718210313	0.249311983949988	0.196570620188966	0.459385696047181	0.597550896069728	0.539151806362412	0.407715919771038	0.634406987283555
22	0.451817590667335	0.034934049370053	0.144036775483269	0.433052852180332	0.423026191525745	0.337182961548242	0.555349618843732	0.500496067508761	0.617771912488084	0.483465683079458	0.583538590025763	0.685186471519786	0.263360244363113	0.242190111765655	0.250119136178113	0.199581207116148	0.434332431181362	0.579365774720274	0.526010845699918	0.380479940346835	0.638206591920711
22.5	0.443966427722181	0.033656159134318	0.13876789906339	0.432420532642499	0.421104559783511	0.330636693354066	0.565648569600032	0.475140707758118	0.602591617325851	0.50319927698144	0.536571256540887	0.66626129550515	0.272137797026895	0.231392610560924	0.24647176390352	0.199149912806703	0.439802613234277	0.551202735906748	0.538776993028563	0.362195346828199	0.616691416211866
23	0.439120949922699	0.032488692704225	0.133954311657755	0.431548402601637	0.43728707658447	0.329346105222465	0.556407916037424	0.484151983974009	0.599376590546852	0.508025837393717	0.526947577205221	0.662413005815584	0.274651609978387	0.236791131907021	0.247406493379981	0.194706080601425	0.412739334265541	0.528762888275797	0.513089989845106	0.36841252943054	0.592112545543397
23.5	0.435618605864258	0.032862374105782	0.135495039546702	0.408679870193322	0.454155777812165	0.313718356714265	0.546324183679116	0.485057103809047	0.588566506491676	0.49677619342775	0.540890413150051	0.679398124877027	0.281712332677341	0.239222312594398	0.243870008655433	0.191783162287473	0.398977050238032	0.522301940963854	0.507156082663764	0.354677375039263	0.587868110282676
24	0.427582640463957	0.033015415963171	0.136126047289859	0.40705813948827	0.440805034373398	0.299454607082182	0.507614080632209	0.475176676931128	0.581355111968852	0.495701190421095	0.530315309576915	0.678496581115929	0.27839743542295	0.223480851163423	0.231520473435883	0.189535851891767	0.423040967385954	0.530560329778402	0.478417038947155	0.337564595306033	0.587993253429671
24.5	0.426277947897168	0.032820586334876	0.135322744153396	0.412078757391403	0.444217547609112	0.305869270193853	0.494283621630134	0.483836249097784	0.580398475759993	0.456131930383721	0.517643343047027	0.680091531198031	0.279298802627902	0.237481261545141	0.233312461718731	0.194078222537325	0.420021986032484	0.549688121245103	0.443416731535555	0.326771351126467	0.614383397469248
25	0.426212941089663	0.032610947067036	0.134458379308815	0.39635941471296	0.453682047446481	0.310971844986583	0.516495995772977	0.469909074985471	0.552939950079671	0.44099318553826	0.51721906925871	0.690432860642136	0.29898110130273	0.244819403637241	0.232491033104794	0.19764761637914	0.415191059272331	0.558738838209079	0.423238326425752	0.326564879560446	0.62515723829917
25.5	0.416848588775317	0.032212926406203	0.132817298083024	0.38201097915605	0.436470655996573	0.314813411464967	0.526951965624278	0.456825176789443	0.534354502061942	0.455339888088573	0.494216506497884	0.702923383785924	0.27507392902313	0.245046333113831	0.227256751811967	0.191362857319727	0.403009343967668	0.552463101176201	0.387896222926776	0.337456508154451	0.579803080996329
26	0.41275425491073	0.031588826789627	0.13024406944297	0.374304272266264	0.426379803812949	0.317184287980661	0.487096881878511	0.472629790256935	0.527210503431084	0.436388952686369	0.488882478177731	0.701841678084801	0.274852980764755	0.249468044957487	0.2292952417668	0.188698349635856	0.386834444489361	0.551505398178207	0.418481354692678	0.326280487705429	0.57224163762726
26.5	0.411555541397026	0.03204486753225	0.132124373594391	0.365908900116453	0.426330658635045	0.336024309433995	0.468596556130198	0.474058118572484	0.519508302647888	0.435688357405779	0.459930019522985	0.689903851197293	0.28219142320658	0.240261067235567	0.230904423084882	0.188751689330678	0.379182448424119	0.556513223998202	0.421929398438066	0.307228455488915	0.625088542277347
27	0.405275232957273	0.031681521370011	0.130626258988816	0.36913578393194	0.423014001208783	0.344539794239864	0.484886175885598	0.474099900331219	0.525714042508893	0.411391203054397	0.438758114287309	0.674736984151758	0.281673518203697	0.243328825314009	0.22539351213925	0.185266255593743	0.359681496789555	0.525286473840168	0.402570183389335	0.293739444197842	0.631738484163552
27.5	0.406959176001296	0.031818980071189	0.131193015732936	0.380091571192219	0.434657673814814	0.3391044337304	0.501154989604416	0.460199987808217	0.524667185374071	0.414230510947174	0.450795424389772	0.668565264131127	0.293108734627635	0.252339338110231	0.223332580762313	0.18616114729851	0.341819810814907	0.574719329771745	0.391318132906455	0.281786236705357	0.607212816033956
28	0.403060859899719	0.032484295259011	0.133936180526653	0.364609559016398	0.425487734080899	0.318219151684218	0.498465334874431	0.440925901240963	0.507617593830985	0.422290136296097	0.44475557814594	0.668803046413653	0.281308564526521	0.252509514273809	0.226039367435412	0.192326548810461	0.340897936486362	0.617678654669362	0.383129715138852	0.27081105921689	0.599220082053694
28.5	0.397283794111164	0.033255658320117	0.137116591903294	0.345604370666543	0.391922075953363	0.299819151949206	0.486530297260654	0.468452111665042	0.508510200692308	0.391384413927957	0.443455570463565	0.666553273465307	0.277705735517741	0.237022027803394	0.219582007568218	0.190760824860019	0.346894681721493	0.595543989874544	0.38159791795101	0.270571992820642	0.62919764983994
29	0.391190449889254	0.031956286838077	0.131759146035927	0.346367058802683	0.391814618513184	0.320993366993367	0.494115084691463	0.452804337042659	0.502228941427233	0.386022658368903	0.437175555403079	0.652753127043776	0.277281116391632	0.227752491597006	0.217609011584557	0.185469863037142	0.335244529309693	0.581611057606567	0.35317942734048	0.280389883313589	0.598615969539555
29.5	0.385273790589674	0.030419728832303	0.125423755078233	0.343087685493189	0.396621046074483	0.304964207539603	0.495845091732952	0.43993535440355	0.483776822259548	0.36572088124113	0.420332079523035	0.644473876207592	0.286801626687784	0.228694721921017	0.221538226746394	0.19114319087234	0.32945117875676	0.556949408864227	0.347225277801499	0.293357679449219	0.585009875039809
30	0.383144717156728	0.030885157423644	0.127342766321514	0.326753438238123	0.388384946091459	0.298399761432183	0.477932040079709	0.461093616188827	0.466288590076609	0.361806884464684	0.399086084615211	0.64723641575086	0.283108442554501	0.221742149586334	0.231255771055173	0.189474708022038	0.32471407747423	0.523082620495898	0.361266960939629	0.302058058143977	0.632920343611667
30.5	0.374168340584014	0.030066141267319	0.123965876199898	0.320685285053327	0.38167524634521	0.314438420927022	0.463107471258352	0.439067900027919	0.456443085201881	0.354670247833055	0.38912666262055	0.648925385424293	0.269155394780605	0.224475704805172	0.234488243822074	0.188211659556411	0.312996249587104	0.525578798534614	0.339165183778908	0.275198117420528	0.597621073535235
31	0.369049910216072	0.029570570496157	0.121922585565426	0.315928641928802	0.392468509552547	0.313177737436488	0.468744465009971	0.429691593280891	0.448776407999536	0.344503482140743	0.393856367847555	0.659210887010873	0.272539229615584	0.232410654136561	0.221565691994984	0.187526584766241	0.312623766198876	0.527028377852483	0.328097106538133	0.253175991076822	0.541572889502205
31.5	0.370368047402224	0.030182091740517	0.124443952248232	0.308048828778919	0.407310387483997	0.315029598136284	0.462693824555821	0.442513826553539	0.440309626715644	0.352991928091438	0.402020936152735	0.666755078092566	0.288638150974742	0.228566308265354	0.218447804459322	0.185521443759603	0.306488168298803	0.543180191402985	0.316205031161841	0.247928505913629	0.533975214442805
32	0.369594549311436	0.030978309271675	0.127726841230167	0.310748076806908	0.402458121952377	0.309616603339325	0.458926497686713	0.419648123904254	0.442106229810727	0.363757333669571	0.399231282963702	0.679162335614438	0.285945207118393	0.22413444758978	0.215446785126828	0.181144561155571	0.301402959957878	0.560636735638646	0.307092685405813	0.255645347677525	0.535598552187389
32.5	0.362615396575331	0.029432217669753	0.121352142248561	0.316050161758434	0.391438664347304	0.293698468114323	0.453506208775735	0.40192562326547	0.430690339505721	0.352411147852473	0.382068574146021	0.648273121786138	0.279575341779321	0.223970832429631	0.21176338543603	0.175764170541657	0.31686691197436	0.556142635510054	0.314602382306936	0.259253771976432	0.519075396849909
33	0.35676560080108	0.029073435948998	0.119872847317349	0.301650758478556	0.372598608932426	0.302170975696388	0.463255367608587	0.407139646195693	0.418827054006992	0.335246584940191	0.367504461409899	0.660802288646319	0.283065108749055	0.218525949188572	0.204159705060116	0.179439639000022	0.309059269413327	0.520779886468943	0.334191264698224	0.244737361471366	0.498626884454764
33.5	0.357896335186202	0.029594224182961	0.122020112214557	0.288948920136281	0.385526551572865	0.307695830935544	0.466193819372146	0.419288114669176	0.41613429543811	0.339459598322724	0.366969154769741	0.660659258218021	0.287221970752153	0.216839660498875	0.206315368993411	0.17943488708745	0.311819553503506	0.478708913273109	0.330965792079904	0.232230905417286	0.547721438311335
34	0.355864645213844	0.029585250460434	0.121983112608722	0.306783260364259	0.393299731874991	0.293248561977728	0.455207279619297	0.410867368299443	0.405129914580638	0.344372892240473	0.376081281117108	0.634129060043376	0.282509437304177	0.219884809599402	0.203072682914527	0.173685671314562	0.313311811936394	0.483776426862814	0.301439575416219	0.230362761166323	0.578401087217465
34.5	0.353232365685405	0.030359956821677	0.125177308764964	0.304875879730438	0.372866229975095	0.299830451899315	0.49185984383453	0.390192730168074	0.379584288680715	0.336595655042649	0.386536031985743	0.67071458258615	0.286130278819877	0.216300968392431	0.197692204566169	0.17544633138176	0.302180266472648	0.465936067221767	0.29659197963976	0.230603828998038	0.554244962942124
35	0.354858265497829	0.030671648976596	0.126462448442373	0.293168211103902	0.366430462969403	0.30784581984053	0.483492947991842	0.396607784456966	0.373530684853928	0.316754815011247	0.39264014747742	0.672099877895411	0.28403195411027	0.212137564483346	0.20217010307806	0.180389181154952	0.303053441903061	0.494762727333829	0.307985789888529	0.239145799255558	0.561201466152675
35.5	0.348138586416575	0.03042870492213	0.125460764444692	0.296026593347818	0.357419980616896	0.302961348491595	0.453299854808417	0.396759184030643	0.375517714558467	0.311969752767721	0.37047165564464	0.675194237526666	0.272589541232704	0.210884646985132	0.199936598209158	0.178851054637581	0.284830431934552	0.491989176244187	0.304734543486846	0.233382114072132	0.549676126903198
36	0.34786782389406	0.03097964632834	0.127732354056022	0.29086654652568	0.346931318448451	0.300032824582593	0.460706404282766	0.401486526772422	0.372865405382722	0.319132968975686	0.349873657690755	0.673439239221729	0.286596654245116	0.198631445179918	0.20132391608508	0.170894930752354	0.307034842319062	0.498107475006977	0.304586993025787	0.22121796020625	0.557891721389726
36.5	0.352383675375384	0.03116050716768	0.128478062400161	0.292324439852789	0.34996753591554	0.311682266867823	0.468308165748382	0.397861115443182	0.375666582763938	0.32357834037101	0.348936104023729	0.655122773793238	0.281371851797798	0.196138827265416	0.206549816496337	0.172763243321704	0.343674770034502	0.527953111841361	0.290504556589843	0.225594763837781	0.574907890792537
37	0.347110911328661	0.030288088992942	0.124880990116008	0.289948261073006	0.351336490608544	0.320053430095405	0.456443717875202	0.372142727117181	0.373466821727531	0.346944675521567	0.349994213279187	0.647176475749724	0.262182305844299	0.208026783088744	0.201316044980853	0.174182572594275	0.302375715381159	0.496734722161072	0.284479081613277	0.231664201686153	0.579528163518717
37.5	0.346571787265043	0.030707807044117	0.126611531973979	0.269208291752985	0.344507841473716	0.301126611560921	0.455881949162434	0.392379121219154	0.374760457980424	0.343223130372587	0.34946199033763	0.658511400175737	0.271837034355632	0.203429062409201	0.194979185925113	0.174876648520086	0.285557239967411	0.505911494296941	0.306318356986298	0.240903883838123	0.565418470436385
38	0.346403378301155	0.031418558260636	0.129542034313225	0.271895822685226	0.339915193795479	0.300227364622549	0.471764200173187	0.42423603271752	0.361696468492033	0.310743774856482	0.354532056778266	0.644146308601943	0.292392757748092	0.198739281747194	0.195732350711809	0.177137163051224	0.287225805763082	0.481551855029803	0.287755203290283	0.229546401441277	0.606022767915338
38.5	0.342191342364834	0.031087041030026	0.128175153754709	0.279932241813923	0.33039067676607	0.296419117456221	0.454609450454855	0.42067826238236	0.358486378747617	0.311470911767367	0.356886041539579	0.617827274765794	0.278256963540258	0.203199580233633	0.192332411311818	0.171778476226065	0.299458007657676	0.475431623412806	0.268197498789915	0.221172947727384	0.622916297973674
39	0.335968401127575	0.029903412688778	0.123294929082267	0.25885936482197	0.330869266770344	0.282856213332667	0.451728095509831	0.405003120610311	0.356131950282067	0.307568794724114	0.345046459017768	0.620954762894833	0.270801390070024	0.19772206339995	0.193675849778578	0.172062677913042	0.316189465447329	0.492671324953944	0.260679227350973	0.223895854895099	0.560715338523506
39.5	0.333554708293768	0.030002293629096	0.123702625643558	0.255715384439846	0.324032090175601	0.290106810438321	0.440454360901787	0.405010251972894	0.349777249791997	0.304085766564747	0.33218479315536	0.601400097451091	0.28359781275833	0.197926434689815	0.196371672631714	0.173551205653152	0.299422625911393	0.484381307987482	0.251035552743664	0.219002215325008	0.595929116695625
40	0.33660945559399	0.031630925619202	0.130417647364023	0.2568922437313	0.324052001591747	0.3019899446968	0.458640967453155	0.406235357567365	0.35375975853595	0.305968116463832	0.32003715692824	0.609437090114723	0.276317227823971	0.198942323432544	0.191872289108579	0.177259392130759	0.292685730714284	0.468998568367385	0.264155607849261	0.209995455818277	0.64173096836364
40.5	0.332623407934565	0.030496876990538	0.125741845083456	0.244329620067142	0.320703849983518	0.304220480277867	0.466592830878	0.391691882152159	0.33783041540302	0.301086967459385	0.327542655035133	0.61705615065544	0.268768656197673	0.202818646810024	0.188815333649446	0.172301897159739	0.282778919569236	0.461280776523783	0.281973581208785	0.219011212686771	0.598417467105052
41	0.327535369781942	0.029585144384034	0.12198267524452	0.239610139539923	0.320690892520745	0.289718499569589	0.443025090487475	0.400556987322971	0.326129077381686	0.30395219689283	0.339013177511275	0.61227239257456	0.28559676472037	0.202197306832261	0.182257103053543	0.16352344767196	0.268294627487176	0.461286737045946	0.27493480844728	0.217472466751696	0.565104940263667
41.5	0.328069275939744	0.030174183385536	0.124411345265322	0.247649591623819	0.316288533116819	0.278543960136384	0.441015413060969	0.40551874599036	0.322238639636102	0.318170717184462	0.326065032767604	0.602725189708603	0.275228500114375	0.199344726368162	0.181874853837044	0.166443384356072	0.282889183033473	0.47485011145631	0.267922829434199	0.210784849589709	0.587692705500933
42	0.328747727254477	0.030304928511098	0.124950421228051	0.255165515424761	0.293982192612921	0.277224149460576	0.462475949037033	0.408229309233037	0.312023076356845	0.312405063385026	0.334259416617974	0.60564326432371	0.273431220313367	0.203682821221213	0.185905371012803	0.161633727469081	0.291911658196744	0.47581470488021	0.271857734533764	0.211481578556394	0.580332337945126
42.5	0.326024736849421	0.031243820095832	0.128821570402912	0.244089593431938	0.294183892145668	0.255107564414355	0.475184093289726	0.40214803066146	0.300778954896563	0.307610011570122	0.338335153258037	0.620363247657907	0.276647619211164	0.205424539213563	0.185233453719297	0.161652832452368	0.280945808882797	0.465660584908968	0.26547957863298	0.20550126207339	0.584099042869273
43	0.327817541128847	0.032274426663153	0.133070870138431	0.234348924305867	0.293651135222734	0.251813496009767	0.475094197623638	0.396739056705798	0.29377136077227	0.311960841171295	0.338673858706695	0.592901608274336	0.289613772341565	0.19726665409239	0.188090177789826	0.170738449863628	0.298408630534084	0.466510923550831	0.250181412144028	0.205339820727357	0.645611420483145
43.5	0.3255082956796	0.030221645976908	0.124607038542814	0.231943066965102	0.294869961507907	0.249400470087894	0.449112376691315	0.398883815711117	0.298449837865838	0.302782067725185	0.338766523616804	0.584925035520474	0.298434845603796	0.192797216522255	0.183869829617045	0.171472793459425	0.321608833701982	0.462245165839355	0.26238787710001	0.213693242003939	0.603506362693364
44	0.320293641029085	0.029049547171781	0.119774351365614	0.238324536407472	0.292505594933593	0.258779058894465	0.406140776536426	0.40131423070994	0.312136704339185	0.289748904762628	0.337513126288837	0.568075565197074	0.286588761240202	0.20276720127434	0.178179049890241	0.163793442679759	0.297696810543155	0.452061562125786	0.264196041121886	0.214889757182353	0.600574414396194
44.5	0.319653385255463	0.030425966732261	0.125449474598642	0.225964408536471	0.294390409369737	0.269387392814815	0.422054699387343	0.409061803322157	0.313737344816106	0.2844416329094	0.343645765728008	0.544014604320894	0.282670007960967	0.199115369749407	0.173766947208268	0.159386836872383	0.265912466279453	0.44283735513425	0.255292287344509	0.222585942002155	0.645495660842003
45	0.31982961726929	0.030745050949834	0.12676509253116	0.212444598179871	0.277256124394705	0.248293647627506	0.442308443663884	0.396256103237095	0.31224202316484	0.278740942802425	0.336153802802382	0.563357157142776	0.294724871694121	0.191421033268901	0.173313102862144	0.163355960596054	0.291296157902686	0.490537151602123	0.259225654467223	0.219914192382954	0.60609214305553
45.5	0.318923894107936	0.030364549863795	0.125196246362759	0.212457434400631	0.264587703007285	0.245217303903058	0.442270280578055	0.381171434669735	0.317777886322205	0.276193440660338	0.320888012038606	0.57873406208463	0.31255701978125	0.203299179254274	0.169022300031215	0.161458732957116	0.310103011198138	0.487885713612236	0.269301038591248	0.205438656916406	0.582266883936426
46	0.317171612734556	0.029968418548881	0.123562955109756	0.208959418255889	0.279998742959704	0.235659706016581	0.440914336109212	0.377378623109694	0.309494112281705	0.286002191501377	0.327612545526124	0.566906562333358	0.306410697961712	0.202087447345857	0.172050764959986	0.157915308724536	0.305764255576784	0.455747538327589	0.269832568916965	0.207614692173017	0.598739517141911
46.5	0.311071268954543	0.028394179037679	0.117072199325051	0.224933925244607	0.272100501427911	0.227135692716804	0.430231928475065	0.373549075177551	0.312374889340746	0.285895491411742	0.32646070504821	0.559807346580455	0.303507692995381	0.198716719543762	0.17911973005427	0.163875867726689	0.287426508812369	0.429549647391345	0.254195002057808	0.199058753876165	0.571343363300897
47	0.307047621125874	0.027505918187881	0.113409806018233	0.223330476010643	0.263468001599627	0.215329318863007	0.408227683175176	0.389931382529762	0.319994728926667	0.27304567617438	0.305560930440919	0.578716072251108	0.310473165597907	0.197410526992195	0.174915386298573	0.161845966620638	0.31910853088978	0.419394101776682	0.250796389530126	0.199023854505125	0.516284988083414
47.5	0.304300445627959	0.027116871726054	0.111805726362846	0.211385733575543	0.265798818707435	0.216929132181383	0.398136701092307	0.403520968683038	0.312950724495749	0.270366905843265	0.309324863679171	0.597297201176447	0.30260304875062	0.199186511089189	0.170315111251194	0.156128740452102	0.344370773460325	0.433730329433394	0.244823611167081	0.201636563266179	0.438902282998849
48	0.303791581342985	0.026851140667118	0.110710089138846	0.212910265029741	0.258301123431509	0.223214887501779	0.404986770838697	0.394014579671545	0.313035044904399	0.272715743545001	0.313571206588658	0.57698699804311	0.299008425031196	0.19845664502951	0.16418343907839	0.156004389932217	0.328775008571441	0.439783102251809	0.242207702915744	0.20791976729968	0.462173364509295
48.5	0.307009600797413	0.027616922447738	0.113867488306513	0.211100165704175	0.243152060088157	0.218079565055211	0.406407338382199	0.385341101247091	0.327182073093083	0.282093905987558	0.317870092757793	0.544636295110475	0.312378990447844	0.193393247381811	0.162597594725934	0.155722396041022	0.319589532092519	0.457855547416238	0.264155714634312	0.202580138452713	0.522037055735307
49	0.310864537162917	0.027733434270781	0.114347878859555	0.209049461555238	0.246543052680814	0.215005945060554	0.416134541785369	0.383277044188119	0.326233076282231	0.286305076348012	0.325759823852309	0.559703173195848	0.320195445458429	0.213946454435628	0.15981367495027	0.166191985760138	0.31227643055626	0.477157750273225	0.27070866918753	0.201633626521207	0.505626436841324
49.5	0.308028876058848	0.027429406703748	0.11309434108758	0.199874016592936	0.256824152751804	0.205647944482411	0.41587437622749	0.378404108035979	0.313699966404369	0.288294299319122	0.321891588141233	0.55220661773395	0.323690108126548	0.205666640742267	0.157703320755642	0.16353287774061	0.313981546218009	0.466353610147431	0.250637942813303	0.224600801037432	0.505635851788726
50	0.304718141252324	0.026871739744181	0.110795021309367	0.206425240012907	0.254608028680613	0.207679757683754	0.407134567684082	0.366332994373049	0.31736077214903	0.290980624432202	0.320203384500267	0.51523263590884	0.313949318118443	0.205643658432323	0.159383813719136	0.151554581916775	0.327809787510721	0.445421946132206	0.247903444751726	0.211422451813832	0.535879534721935
50.5	0.303371249426332	0.027146209443754	0.111926688871737	0.20714190355973	0.240923242861529	0.209905000635631	0.414737863818071	0.368394659827855	0.317056665117636	0.277923258674191	0.33267078843948	0.489842004904743	0.303675880213927	0.215126830342391	0.153308678227227	0.150177603980631	0.323357643964673	0.474322878508438	0.252691413202565	0.195874078947563	0.533552094447696
51	0.301806682565152	0.027470107949135	0.113262156621401	0.200039719483541	0.249359876614791	0.199955344690109	0.416156319375424	0.375764155325034	0.305613033706158	0.284609176463229	0.330929355800858	0.491909561065992	0.31384119255787	0.196560942339439	0.150473336654025	0.153710016734729	0.29582964040906	0.48687681474441	0.250419216134959	0.206245870725368	0.524226713347731
51.5	0.297232436766438	0.025511805680102	0.105187869519295	0.197656722723022	0.246127475262751	0.200577250167538	0.402446959036307	0.369031002487345	0.308163788027816	0.289413310718567	0.315395215471237	0.487139250373687	0.314351218299758	0.196742536387496	0.152201786839908	0.160344052453678	0.29708864049579	0.466976194377492	0.251307448286808	0.20917331763421	0.486047692752474
52	0.292924197024747	0.023192141505528	0.095623649111565	0.203758705174973	0.230705034021189	0.207202417621098	0.38253814987359	0.363830608737087	0.312893439391042	0.288464693828264	0.324509827092801	0.46759382378768	0.320883665271241	0.21183382268133	0.148236781993947	0.157529678675671	0.312472933321765	0.444726741180868	0.25368363700695	0.204089845374251	0.437681741411695
52.5	0.295382210279673	0.024593564525329	0.101401864248375	0.21081458860401	0.223933640373035	0.206999027256225	0.389917922036005	0.357295905167037	0.307244775517006	0.295803790728817	0.326485522612451	0.48975945659427	0.330711806679465	0.196336272621538	0.152370382181709	0.156077622710042	0.313332845541508	0.449093133967995	0.25219661524555	0.198242567983443	0.460263909214014
53	0.29468964001638	0.025515694045653	0.105203901661172	0.199364753282512	0.215177720536099	0.203675661664933	0.385381420117113	0.356009076104058	0.313467449267963	0.288059726040101	0.322671255102385	0.498000280891339	0.329119176049481	0.177879715679256	0.152007594589401	0.158018010954128	0.31478877042162	0.469167762985926	0.255323506979783	0.207041557227991	0.45926008240075
53.5	0.2930098699229	0.024993685739614	0.103051606277921	0.188895917976213	0.212958770361643	0.198895326257479	0.380389194699021	0.359455363806014	0.319245998103615	0.271436997547675	0.327821902714319	0.486316957880131	0.326957377415022	0.199407488802094	0.146108152818586	0.157280511654914	0.31295195604729	0.466624462458624	0.258071618290388	0.210784620626821	0.450575041152347
54	0.29342324954079	0.025964855603112	0.107055842205543	0.19449008911802	0.215077089440015	0.192176949642901	0.386382292948912	0.347440475727922	0.314704075914734	0.267852814772088	0.316415159536194	0.486029090357827	0.336660447668888	0.201469385159164	0.145651246545852	0.154394082596373	0.311046655135561	0.448546100774627	0.249169244756094	0.208888343178016	0.505224948461038
54.5	0.289667434051971	0.026072246817216	0.107498627524555	0.195486518998704	0.216790882064895	0.179899492063171	0.379833944575211	0.334771167037909	0.311049961254571	0.26987902041504	0.317642206721863	0.486926722075418	0.338686406534061	0.187040968901436	0.143202252063404	0.1514581331139	0.313677853407795	0.421855959719584	0.243042894294602	0.20797286113398	0.514796568559932
55	0.28750656318902	0.025114597210019	0.103550137041752	0.202096204173767	0.217579398023046	0.18616216845995	0.371645550859622	0.34028271541565	0.317713945232657	0.262649563224427	0.317511489247431	0.491816870114125	0.326425277767231	0.187628597968005	0.141993646535593	0.157546545960431	0.290958224628612	0.470209674884048	0.247478131161071	0.201287647774459	0.44413248597223
55.5	0.288304876445027	0.025051007020487	0.103287947973556	0.220603273161781	0.215560982403938	0.189756284399884	0.379039403985116	0.33726088730255	0.322524342245721	0.259391680563075	0.315630595648862	0.492611640209135	0.323228117245334	0.187313631741926	0.145066198600399	0.161925279692023	0.275796684789434	0.475512859632707	0.243339546786184	0.200288865137574	0.444637502464847
56	0.28402411813362	0.023889902116645	0.098500589812595	0.211974160469089	0.214781065387926	0.184091945045171	0.375621847394582	0.33131339950377	0.322935677891406	0.265136626917625	0.320344593370482	0.472764054953078	0.324302200196902	0.179310341742058	0.144613887516521	0.152648194618654	0.296135240392484	0.433371561158307	0.238752649229452	0.202715010375794	0.441621670241861
56.5	0.28161227020963	0.023438240422788	0.096638340941777	0.20940879129297	0.214523933936369	0.195426392895069	0.352382923500526	0.351781954570028	0.315521499193276	0.282535806506768	0.316260187032861	0.473599804192151	0.331082349643734	0.182328712727615	0.139499307874381	0.144071343882341	0.288987850061333	0.441482693490379	0.233098643939538	0.193966256431357	0.403062412602651
57	0.287980438629253	0.026769820513087	0.110374797554282	0.190804615901684	0.207149173728588	0.195756439596459	0.365272007156832	0.349560114012169	0.304124691656999	0.286503005901109	0.323060540988937	0.485519508174512	0.329192997039577	0.187166712079931	0.138917062271143	0.152138519225177	0.276295378600746	0.461184910590263	0.228175428487708	0.192939078254162	0.509887711660549
57.5	0.287940342082313	0.027458306448897	0.113213497789379	0.191494338948291	0.210439800683602	0.187345832363796	0.377824308671154	0.336031891760697	0.299847166082277	0.271173069914558	0.32415205468346	0.46891018316564	0.328243194015223	0.182177194109355	0.14482654559808	0.153407996973458	0.264956812297238	0.47789191960624	0.228468869294744	0.200395661675064	0.535339317638763
58	0.280152063503158	0.023738833003769	0.097877715903436	0.206359467775614	0.210482893261472	0.189065433889426	0.357330789708848	0.330805619197605	0.303026813610909	0.280747090037299	0.302400625590763	0.456645006665765	0.325557102586975	0.182875411747479	0.142155020428931	0.150659146334068	0.277857758529743	0.469134681076632	0.223727584584437	0.206939296738197	0.426967401292688
58.5	0.278983829354901	0.024302530543063	0.100201900398849	0.203755226127605	0.194769317540941	0.190763026847455	0.36865818067038	0.320645656021359	0.308449824415411	0.289214898056677	0.298819118829063	0.447840905912348	0.309958169162139	0.185238173402248	0.137222754107339	0.151022031755127	0.274854326046496	0.493795978837883	0.231964396500165	0.197061233952981	0.417675710202595
59	0.27703081370939	0.025206532473183	0.103929195842496	0.194933920383367	0.189792828664624	0.18384465769829	0.368821869788818	0.324729493868528	0.29204156602003	0.282010488860936	0.321147330001836	0.458889998592411	0.302803762996862	0.178762286520108	0.133452811961853	0.149038499264338	0.263988567581904	0.464939331270004	0.237219898214296	0.183444539996706	0.456692795084115
59.5	0.276660205244654	0.025148703355915	0.103690760283763	0.193827408181751	0.196496393054147	0.174014745432987	0.335367668131519	0.328523245905289	0.286566309597342	0.280942121499847	0.315248191909493	0.484563290632031	0.307057494757445	0.178293035414338	0.131682407146173	0.156518405770886	0.279191353655951	0.461944008124437	0.230707860546866	0.191844178017314	0.447095576625957
60	0.276850471536387	0.02596974366356	0.107075996195073	0.192444122874177	0.200752260413228	0.180244562671598	0.333855631238625	0.32396068209369	0.298946923871917	0.271961126148471	0.302434934033819	0.478797075309771	0.29277872615027	0.173993811417835	0.129064703671369	0.163079878472967	0.260014593814473	0.509298722523859	0.224687577981615	0.201630358240585	0.445362796726699
60.5	0.276065158386454	0.025582325995431	0.105478632228145	0.187963527186428	0.197705320523522	0.201844141256664	0.353716815793037	0.319899429891821	0.294419788833556	0.257506635544374	0.31687398204392	0.455906144399898	0.302107871411942	0.165947419781648	0.127235467932875	0.162976207010986	0.2601183042689	0.493887388092915	0.214704126200321	0.198622651642328	0.457737629141041
61	0.276499181553643	0.024880173944787	0.102583585158097	0.203856025613448	0.192405694273062	0.201894796790697	0.355094069122217	0.316571135909275	0.285898546902511	0.262195290241283	0.310686961061879	0.452101214527143	0.314562116814968	0.16318319248102	0.128138032878299	0.160024132535292	0.28327276442385	0.489534974489099	0.213944732293826	0.20325804052048	0.440363547087232
61.5	0.278618750922586	0.025928080622234	0.106904215075002	0.21093397875943	0.192412487229783	0.199440773083986	0.385036626468788	0.316304707008699	0.290098937373596	0.263809414900144	0.294118801629338	0.447594120526881	0.315048829787442	0.165923368750427	0.129535450304615	0.155523957216527	0.262937747742138	0.499180486984586	0.219262724444787	0.200591919993267	0.467383184402106
62	0.279164191070873	0.026012530502946	0.107252410853245	0.196853145904166	0.193993115758415	0.196609689982455	0.391891079960859	0.327341110572639	0.285855747836148	0.258746778561283	0.2993088757506	0.464410171698607	0.314441827301896	0.168131133189093	0.128233705635411	0.150354341703067	0.267016601162616	0.472934976854322	0.230394252337453	0.205488787627035	0.472950097439652
62.5	0.277139534980473	0.025010235905584	0.103119844360338	0.190919020132552	0.200871782349057	0.192651338695119	0.370144265674692	0.322398264062699	0.289022915563713	0.266066158612034	0.289235852864978	0.482080637652604	0.315101342268357	0.168787169837415	0.124907172883701	0.154573966038207	0.278685915397761	0.425017962900627	0.234828415374654	0.210162798929462	0.473056650410884
63	0.277411034593893	0.0258209006574	0.106462300759039	0.189438350175857	0.200478405913934	0.183671298124327	0.354490761600525	0.323381468338905	0.282767859499727	0.277303786255913	0.295850260840484	0.465666582968369	0.323882350922921	0.170290468377691	0.129300006206416	0.161467060763346	0.271253207579081	0.429295245024671	0.22727052958498	0.193478080287311	0.514112900225622
63.5	0.273960027599904	0.025973895989366	0.107093116672961	0.18545524612732	0.185198218189131	0.172419878070231	0.351602070863759	0.323995218803786	0.269229217983923	0.273899361912392	0.300702264815173	0.441659965036215	0.337583535619866	0.167125144539319	0.131687801898704	0.162167669283956	0.26638047841344	0.446245168495739	0.225263210042416	0.183273917453311	0.50739212924959
64	0.268887198543211	0.023421631701977	0.096569861431565	0.1860392763846	0.18950607198096	0.181370766220793	0.354304477787306	0.314745338701192	0.273016132403367	0.263143427246285	0.297036641567062	0.427252707361123	0.33624199305186	0.16895620195808	0.1315017172647	0.162080086628249	0.267966624545704	0.439048679198559	0.21730804304341	0.190723137431025	0.439728251003528
64.5	0.267841458262899	0.02234308867705	0.092122914618021	0.194336739788988	0.189115515318197	0.18470746573425	0.348314458253648	0.32386988243353	0.281942078212806	0.262637223077847	0.306195996538503	0.445178799262215	0.319057645196007	0.166258884284391	0.134214888335548	0.165645512719948	0.282166385881286	0.386232921919313	0.208239191014217	0.191817888448366	0.431214772313133
65	0.26945830519187	0.023111755750029	0.095292210150847	0.189967943090449	0.181498952509203	0.17529208361565	0.35122984423452	0.344689798312181	0.28578690294796	0.256711307594455	0.311888623501375	0.438442966560089	0.319897068642349	0.183650651121666	0.132420263924908	0.158045432498732	0.277375142212744	0.360227924040851	0.227975872978179	0.187004774626632	0.468143941041713
65.5	0.268018323555466	0.023414429742155	0.09654016699051	0.195817466511341	0.181526883164987	0.168786446414946	0.350072219647168	0.335336006299545	0.283749847366552	0.240909552287263	0.306014957568461	0.420976297217723	0.31299699715732	0.178945796743676	0.126410309076921	0.158697769339008	0.26525810681011	0.406080342544616	0.238624840128846	0.186944232410826	0.467181753309075
66	0.26801608921064	0.024761687497589	0.102095053021095	0.20217890023398	0.179697991072551	0.18036436120329	0.343189342233595	0.312342424444666	0.285858535211588	0.230628968419458	0.29967902475895	0.425598220045408	0.315144065957124	0.157291271509948	0.124801890453862	0.164964310674536	0.261048189358521	0.453691741521141	0.226973342504823	0.183739526685128	0.477097499502957
66.5	0.268235423382385	0.02491897440465	0.102743563552433	0.194746934069065	0.179153265849016	0.184021442123589	0.327889928057438	0.326426819699139	0.276497180542319	0.227731446095896	0.301674546576687	0.407338229335665	0.328519140800943	0.163948393873272	0.124615300537269	0.159608517303405	0.273364853834447	0.425591102976125	0.223007688750183	0.189811969541844	0.51429086091662
67	0.264615430766714	0.022797517565411	0.093996572924062	0.190069796968547	0.176830645890794	0.179664251009064	0.32999335022816	0.329426064292241	0.275618620490869	0.222877706741334	0.306354662108298	0.399838008907922	0.32686346926036	0.173234818978663	0.124980023089721	0.161500025520265	0.285824260375135	0.384200567197483	0.227851202879148	0.19235639473656	0.475593885126291
67.5	0.263993650717449	0.023521436612582	0.096981367619947	0.198193832798622	0.174599303497897	0.175989537838075	0.341681408848965	0.328010617206034	0.277756071450595	0.23483712003227	0.306289290549306	0.423749577412402	0.315797126572925	0.163112447249934	0.123392160153514	0.153230417602156	0.28160102172304	0.404983903748846	0.223426059852116	0.17246302831267	0.452772788064719
68	0.264585875400329	0.024065629996171	0.099225134421247	0.201645993470903	0.173166016736335	0.17440812370609	0.346095506617868	0.344727376069576	0.2763098211755	0.253473157706819	0.297530088907693	0.429768456175537	0.311274908888205	0.150810035050204	0.121021570351938	0.156348059018187	0.288652889235292	0.396509893211055	0.206159011879525	0.174735398432149	0.459909450573048
68.5	0.265344880122031	0.023307196838888	0.096098034403796	0.191418953186791	0.179783117398057	0.181596725441362	0.334732008399272	0.333364654492084	0.291949064039798	0.24838697076971	0.290466680816663	0.423145109286711	0.284733175466168	0.165370613274643	0.118206933598361	0.163708915796184	0.296903788314779	0.378942119107611	0.221663598891183	0.190420059678121	0.481415354239064
69	0.264551932479904	0.023846456736914	0.098321459923018	0.191751315187454	0.188951600732872	0.180542753525497	0.317767291829874	0.325832897709163	0.296340719115228	0.233692824034516	0.290778951972445	0.421347142967318	0.284375999888905	0.157622803320531	0.119384020728391	0.160896497903372	0.284305401536764	0.403838628338775	0.232015697568032	0.182397741242262	0.490092497036864
69.5	0.259513502693469	0.02162247586171	0.089151751865197	0.196455393000205	0.183738940975557	0.186873147217749	0.317071598228333	0.323248151632859	0.277884705525954	0.229888109775446	0.29164761745317	0.408112253808886	0.294657156116511	0.159322043488087	0.121208532062062	0.167448276661384	0.286141043858413	0.378171780812673	0.224920305548453	0.178165631037147	0.446288361279544
70	0.261009395148406	0.021711739829311	0.089519796632181	0.201358410614201	0.176646169815791	0.192753304785438	0.346094387139792	0.331718117401997	0.271392441373306	0.229111970104331	0.283156738478405	0.416170460524128	0.298735935167074	0.167731270369279	0.120993983739872	0.158078188265076	0.278236747555736	0.388292511896578	0.222530478400097	0.188537634685143	0.426630362355057
70.5	0.262465132524944	0.023867749642329	0.098409252821121	0.20153284867593	0.17846551204271	0.192614233471172	0.344237911781649	0.335079977945736	0.264354668349794	0.225545632629351	0.28657133494895	0.431549456345554	0.30507240875169	0.155733820888167	0.120490081689499	0.149125211133734	0.269151445625102	0.38131326319441	0.221726798666457	0.181292123501704	0.480515655807387
71	0.262746140745596	0.024491923279116	0.100982786654318	0.197238987957413	0.179516715303478	0.183704665923	0.349452226582231	0.3310012044792	0.264887212569744	0.23508395904917	0.284854336940854	0.41520119136833	0.298525321853375	0.161317201675428	0.120504243879911	0.154495026554063	0.286872325536021	0.352282194049309	0.223777922796586	0.169110913917729	0.52160488298488
71.5	0.265282456785946	0.023531711268808	0.097023731112834	0.196377731746179	0.18742572836543	0.173531974977767	0.348098230718947	0.341949617411325	0.276146602621322	0.248030439195923	0.280564730681924	0.414840484870617	0.305221788808787	0.163794536634219	0.119294978209843	0.157080959610456	0.313731586443651	0.370576450990541	0.226369633734704	0.172366133537803	0.479682613587598
72	0.267989394500489	0.023872901644088	0.098430495068555	0.196924961543309	0.18945942891289	0.190563541921896	0.339795514977228	0.338970968377786	0.277732616604518	0.240323600220905	0.277747262838584	0.455203667609137	0.301282877308717	0.153251861536357	0.122304519554176	0.163552203138047	0.310419496766365	0.370921393422581	0.236208826283404	0.181944906344558	0.477201453648346
72.5	0.264040287841139	0.023341825556463	0.09624081226404	0.194684685966546	0.181836926100914	0.186662728713331	0.338872708507006	0.333151261902537	0.270697932389598	0.228101407001097	0.276429548742294	0.444101504743027	0.292188709421467	0.161116254249005	0.125329261639075	0.163077275032059	0.299203130983664	0.366054476137024	0.234994913662568	0.180867149119177	0.475355306830116
73	0.262377641171437	0.023182963662005	0.095585807893304	0.201982768203637	0.181086460788744	0.175053796926257	0.318402110404016	0.334451242683264	0.261560181918917	0.227848281212498	0.278665329728224	0.416535111396333	0.295173403594564	0.163492452245557	0.120566049439147	0.17017756946706	0.297791964925746	0.359939692522048	0.234699083349179	0.185970420252423	0.499401622028251
73.5	0.262171750867262	0.022245613643959	0.091721014760725	0.201319143167719	0.179378752079079	0.188235392099448	0.316450487471627	0.340956737583754	0.25636242282235	0.230627627351406	0.28019463081068	0.402969702706283	0.293317347270727	0.167228762420978	0.117943246076318	0.175400815416967	0.30810302204633	0.351103383511298	0.234121467048541	0.188444915870913	0.486933659856291
74	0.259180594431538	0.022191145502886	0.091496436861848	0.202566907648327	0.173340049534692	0.176606775843202	0.324347060905549	0.337395537476518	0.256794085100173	0.236141156947363	0.282679530031238	0.402091532914264	0.279402592632858	0.162673888659723	0.11726843045322	0.170169084423442	0.308268715525683	0.346833243278019	0.228448765603805	0.184276095906573	0.475947246883039
74.5	0.263173873429207	0.024598526667367	0.101422323684125	0.199792609719458	0.171602126865592	0.180861865597854	0.320272702816066	0.332982802875709	0.25849349239738	0.234780778861138	0.279152652071653	0.429991115583472	0.276544614110146	0.149560789592279	0.11722462177706	0.167215076490756	0.334750577656848	0.347098901228626	0.234785688379824	0.182286156474319	0.519733149227554
75	0.261784519161069	0.022877782070132	0.094327511955017	0.190525066075517	0.176806948595416	0.19574314303142	0.318540559255988	0.342039241265233	0.256143572371479	0.220581169024562	0.281251677116029	0.435308463207575	0.287686682679074	0.152635051846981	0.119541963365326	0.170756845702828	0.339268523318899	0.344323056188756	0.235161923660293	0.182339212039546	0.463468246154329
75.5	0.253554068307117	0.020941815572119	0.086345317596049	0.189903809228432	0.174459766072221	0.185613231282984	0.322178363906359	0.339577304743991	0.25995635277404	0.210690081333962	0.282717565688581	0.429773619100791	0.277761324880801	0.15944513358737	0.12140589033614	0.171668414742057	0.2768595118337	0.356832243152394	0.220940763010407	0.181348020967949	0.402841832885928
76	0.250728094567132	0.02108510902327	0.086936131630606	0.187218897234853	0.170789747086179	0.189858997404144	0.321324925188645	0.334210655309359	0.25000179552988	0.210711281618205	0.265731583510884	0.428484572383332	0.279442655651535	0.156487449407864	0.123610274331274	0.167039368019934	0.269604564889122	0.343335154863824	0.215042726832229	0.180553914964624	0.419657137982481
76.5	0.256721978829302	0.022391767512538	0.092323622598467	0.192537880877314	0.173043021768668	0.205226678917392	0.316704619085749	0.333861086590903	0.251244271780454	0.221909561023076	0.269409435537493	0.429296020903041	0.290112413626663	0.142172383462911	0.122849039358442	0.167504339433552	0.28768790161572	0.339691636700429	0.226664876692455	0.183092543235284	0.467987908317888
77	0.257933565362712	0.02254290554306	0.092946780662356	0.200589438185199	0.177111323205971	0.191261656648982	0.331105534237155	0.339234129195856	0.257913141349932	0.214269472697436	0.279705730072056	0.429512092204007	0.290561345737296	0.141240133370607	0.120515819877956	0.164105449384212	0.286335691291259	0.345252412199126	0.237623678675688	0.178646241735813	0.457820886460268
77.5	0.258826056699606	0.021251222598881	0.087621035448698	0.190332346796281	0.178877110693433	0.196983396061041	0.329161532089899	0.347172485636348	0.253378833996046	0.238819500765334	0.275958488273175	0.419728914806946	0.293888807919399	0.143773043289953	0.118337070986816	0.174847945185848	0.3073706451448	0.339834401416774	0.242488182113578	0.182703890998575	0.425212424418655
78	0.26112075477301	0.023378803295785	0.096393275389061	0.177240513798595	0.174598570264428	0.212200312714339	0.320754995102723	0.347999787344819	0.243803692307887	0.254730787392084	0.262417862551878	0.43144908950075	0.276966419473684	0.140128646039289	0.117250469500673	0.176386997817061	0.332607720586913	0.33975756155912	0.230338577186927	0.180497989221255	0.481043593551758
78.5	0.255762538554522	0.023950123894625	0.098748890564166	0.187077664781972	0.17651486440347	0.195939603214667	0.323919512615839	0.340470338501245	0.240255613395788	0.240038363391479	0.252559434421402	0.431039469807193	0.269735542147844	0.142204848261325	0.116653811411474	0.171614188972914	0.314771648489611	0.327776639136825	0.205033448946356	0.168407985333363	0.49971271674863
79	0.255117866704617	0.021853147217614	0.090102834230394	0.203867737613915	0.179234643686967	0.195172746174386	0.311005030039	0.338195550133922	0.238704679888472	0.222439838079856	0.273535772175903	0.413304387034791	0.281063292771435	0.149009843829955	0.122238180438679	0.174524780170901	0.331191489614531	0.338106236408803	0.20021011524711	0.169449781328333	0.450867496046153
79.5	0.254790636569903	0.020952711352644	0.08639024205003	0.204740069656529	0.179328702889135	0.199687584847442	0.31393854333448	0.336115632564401	0.241401540341361	0.2102185850792	0.265622401871334	0.411587616150634	0.277619951624262	0.158022457101533	0.122260150571737	0.1671505250369	0.347938740502504	0.336680570462023	0.211311564620636	0.180076304702256	0.422530516901889
80	0.250721434217432	0.019870694499487	0.081928972275763	0.200768410196623	0.168078276970963	0.200389897279881	0.317814758065907	0.340423742799205	0.244702414787168	0.205401850376659	0.245978339402329	0.408800959653853	0.275214874636028	0.157440991153025	0.12003865547069	0.178093550531694	0.319550332647808	0.297956401468394	0.228912897345822	0.189869533025697	0.413549930102029
80.5	0.25180639942736	0.020439739181886	0.084275203606992	0.19687261439363	0.164015615542784	0.209559939978221	0.309872557992596	0.348420891090521	0.234351404695674	0.209763107852025	0.266481339392341	0.409791216159965	0.277083718835476	0.146450349013319	0.12002838622406	0.181882230220898	0.366979723531912	0.289334364465175	0.217125794103479	0.186804832165832	0.397697104034574
81	0.25305310824495	0.021383916140886	0.088168144938223	0.19343124210491	0.17091350349254	0.210514519195432	0.316149447967688	0.345365035217403	0.229253338542297	0.208824828232186	0.279088075242247	0.394905653279232	0.279749998390143	0.141055500811481	0.117105242981863	0.170095542221827	0.376963034231247	0.303699654465494	0.211757327450114	0.183152523327644	0.422931481255349
81.5	0.250427294123256	0.020413242772566	0.084165956112666	0.192778683993065	0.163849926341744	0.213083117685932	0.323088795351873	0.341600493874511	0.228834248351576	0.221070345856976	0.273021151953941	0.392013459443291	0.273466240271475	0.146333491583539	0.117425644901659	0.16917232023935	0.348074593180689	0.304653096133218	0.215429860007357	0.175662598943965	0.408133226104443
82	0.250604027195511	0.020999072589661	0.086581394327186	0.199583071805163	0.160006690165147	0.201704668448141	0.314484509390991	0.336515639450677	0.228535496397029	0.230506685861547	0.279730190615221	0.399947660731574	0.264027312823735	0.145306785759409	0.11789629960604	0.161675980817927	0.374179911018338	0.302115526146388	0.221499524869065	0.168086516424371	0.405070019188445
82.5	0.252666863715003	0.02163217221964	0.089191730973128	0.204999390339651	0.16217125994798	0.200929465134557	0.296049019887678	0.332336494452324	0.237488589072255	0.208040142043022	0.269265922712548	0.390310018108507	0.270945359418229	0.141878343712528	0.118731985750023	0.167728356069808	0.379182288300158	0.314735768932101	0.229487346422459	0.179165219067738	0.444558577498492
83	0.255080987314036	0.021910463279395	0.090339154407162	0.200180851717671	0.169523187976503	0.221630146084727	0.292914804133627	0.32791794943006	0.238738324942682	0.20815418188523	0.264649602271571	0.414407548338645	0.264014224940519	0.144226983279437	0.120468015703808	0.170131293370336	0.363142618840643	0.326003789311846	0.215535909551872	0.192552018250247	0.457266321623232
83.5	0.255925417400549	0.022960913483062	0.094670271551334	0.20131582906773	0.16702830323097	0.22175894607655	0.309812122036486	0.330022554490724	0.235243744536161	0.203901327855247	0.26764129598153	0.416012409833543	0.269298902759642	0.148139676489232	0.117562886824107	0.171922733079145	0.336662380111544	0.324668092711166	0.201781025031779	0.191929781445359	0.491955501648959
84	0.252693360119486	0.02254089763503	0.092938501845466	0.198027993149748	0.166278036263424	0.195129249205783	0.307437522482876	0.334807760582267	0.22847093143263	0.192994049597928	0.248125645942357	0.391244467037805	0.273537008504489	0.152265777510714	0.116751676350286	0.172104785232271	0.380665976387787	0.334937708598801	0.204955611107677	0.189139159341267	0.461607123422643
84.5	0.246866636479602	0.021470478078054	0.088525048948325	0.192037335198603	0.171962967996608	0.191027992205338	0.281082355069509	0.331930040687204	0.232021552867878	0.191634551352824	0.253656243313156	0.401304129750151	0.268189279444461	0.147946150370477	0.118693494648372	0.167256642564573	0.399363774721	0.319799401891339	0.20048959423123	0.172057825497922	0.403146124822189
85	0.246518883225434	0.02042550677697	0.084216521898218	0.194795622388633	0.173506858398213	0.221143977628236	0.273753055909303	0.327013571866592	0.235307950689026	0.188242881894422	0.263358810238023	0.400784943665937	0.295165837155139	0.144650273993774	0.118184793482515	0.175262655441112	0.349894068355029	0.303135905314699	0.193316935815252	0.168646138881444	0.411175616940464
85.5	0.250291503961143	0.020902968339966	0.086185146354621	0.196257787896946	0.173110171081835	0.232169417897526	0.291238948258213	0.322751814241682	0.226516670893111	0.20405816147542	0.247457824546024	0.38373604583736	0.292008546490217	0.150067068139941	0.118204129388689	0.166787100219804	0.350332223196134	0.335646397451993	0.201341834749863	0.174921357700232	0.438641571835592
86	0.245852783211421	0.020681234650549	0.085270914932399	0.197470344658683	0.175743043704441	0.214865050121518	0.288407799557743	0.332915104216362	0.21650364662582	0.208981185494385	0.233717870578216	0.403373547233986	0.264705581558074	0.149339298512306	0.117607362849783	0.159005928242636	0.365031167590463	0.326396693815775	0.204027544233832	0.167142823891521	0.400116104920032
86.5	0.248099700117963	0.021801230839364	0.089888777519173	0.196561419528247	0.172992740080182	0.215206245416101	0.308598700405689	0.318465543370037	0.224306613943586	0.197497192842177	0.238787828745083	0.420728908910013	0.269296857313998	0.138926306356765	0.117681028175157	0.16480176018685	0.395095494546262	0.320481127389997	0.194305853678347	0.173112281405011	0.398948699829828
87	0.249428419248102	0.021457955176287	0.088473415701599	0.199174936016119	0.167114445544465	0.22136698042	0.309343050836745	0.314553299430719	0.242245647122757	0.200949788635882	0.240601513015196	0.380345719043057	0.263906498184691	0.142988750578241	0.118599810703365	0.163539847373383	0.393952834079267	0.334620642205241	0.190339200771396	0.180679058783321	0.42538952372199
87.5	0.245247443992245	0.020206689347368	0.083314314523241	0.197839570501233	0.168431049832284	0.214640028128189	0.293783473627837	0.329769748253944	0.235846191179588	0.195252929971902	0.253151205619093	0.366660824035569	0.267877048638524	0.152661124603497	0.118074711624736	0.165177512456612	0.354605763432035	0.306223452650224	0.196974695840713	0.169190818031796	0.428293843432628
88	0.246721394811715	0.021112935523582	0.087050863230585	0.192543275949744	0.172395468777421	0.219211943146056	0.312736920495029	0.326374136051424	0.22993451880788	0.183972650449593	0.261626385106313	0.367653621596351	0.275060395418621	0.150696484378804	0.116448866281945	0.162826405452968	0.365559250977984	0.296433694533656	0.202010294809547	0.163984622431227	0.441516171946305
88.5	0.2466768990781	0.021094213977773	0.086973672319739	0.19355781163543	0.180335516013524	0.227396104149445	0.309151470801629	0.321693158437912	0.232922813119489	0.16883114413448	0.244025249145518	0.365691370732642	0.256294957854791	0.147124363574871	0.119919131976483	0.177588097356322	0.367850432272949	0.324310148952776	0.195733540732907	0.166183350980026	0.441575521534614
89	0.246347113132805	0.021317425757637	0.087893998065001	0.19014098096436	0.172443921818006	0.237421525820469	0.302067596022645	0.311743563101729	0.225228569585091	0.184590565564292	0.236586585478907	0.390295943705177	0.266750440961911	0.151175317397911	0.120180316762331	0.179672223463191	0.403688750043646	0.289880611543189	0.183410993957607	0.166396343215983	0.422573786984043
89.5	0.248163998106028	0.022323236240669	0.092041060925892	0.190665580822297	0.161609598381863	0.247751379867881	0.284936069373245	0.311184162276856	0.22309815151982	0.208034343760926	0.246413400605511	0.386091364513106	0.27203574652729	0.159089638581933	0.119923851708599	0.169796209892503	0.433710750078554	0.270263912001085	0.184274884377647	0.157905843595657	0.440167078023727
90	0.248011639354613	0.02221521331085	0.091595670976263	0.19641481036356	0.163822736810646	0.232711220085671	0.271483201155379	0.308996546802254	0.229463310398682	0.194611177102826	0.255094771080381	0.372392100327197	0.257668988702799	0.156931067601345	0.118950601229938	0.168470994301438	0.473255240093335	0.292608537496203	0.201650862845065	0.164244993154899	0.405438348831417
90.5	0.250966345026381	0.023416526166573	0.09654881076982	0.19867530298708	0.167589359338331	0.223971758233177	0.297679801842404	0.303876289243743	0.241344403696163	0.182848504687535	0.272191498466869	0.363911433401423	0.248913329202726	0.156394931579844	0.118579714463213	0.160794458152597	0.459525642937721	0.293414981168013	0.193123116320523	0.171661891920003	0.462897792833482
91	0.250743210045452	0.023087563296268	0.095192462108647	0.193659180522553	0.166259107441238	0.259027459486689	0.313329629044463	0.299451689832653	0.237640455946196	0.179882240440927	0.27933305242807	0.395452712152586	0.240186526293751	0.160093006150016	0.117675781074613	0.164844928973558	0.416120392595121	0.289928527671226	0.186658837804775	0.154132850958957	0.459701402000746
91.5	0.248219965384967	0.022026750498412	0.090818618894077	0.197840925658002	0.164086828158854	0.282106640498247	0.316092027845946	0.285161979806942	0.256337684851124	0.183162313066338	0.248491734436968	0.393380562026514	0.238725846401044	0.148480895844911	0.116407222917402	0.170385602162115	0.430686691872927	0.285682942061144	0.18479306623192	0.157095806144648	0.409040606944354
92	0.246167397531781	0.02171783298182	0.089544919343567	0.203003026794885	0.168443258384971	0.274529016471907	0.339359868600645	0.278246762112174	0.246534062325789	0.186741411715365	0.239400642582229	0.350701357730039	0.250550376870464	0.139703946023539	0.119160326041036	0.158882350897393	0.388933463878373	0.275775766045759	0.178644980052405	0.173598119343622	0.458804419701461
92.5	0.246529953726347	0.021673514837118	0.08936219095183	0.194863605021962	0.171036094068137	0.279926933236668	0.331513461809177	0.284502278980754	0.236884861023081	0.187540101873819	0.242259391736281	0.345102764490596	0.253189942198605	0.140918534197485	0.11876491414125	0.155935807979159	0.38633056683878	0.287852039239648	0.175326225084665	0.183869632624516	0.461722012529663
93	0.246900328400446	0.021863780287981	0.090146675502643	0.1955453066768	0.167464091055665	0.291265698406003	0.305320413945397	0.273000218022245	0.255222374494646	0.185679680986458	0.240173471237893	0.343599296734469	0.242276711712246	0.137663845195807	0.118462174476004	0.162983451316699	0.406184860941672	0.304047568726939	0.179871256820411	0.177369056442034	0.458076434016646
93.5	0.248428175513868	0.022587600392725	0.093131062248446	0.191210319977155	0.162766884645431	0.247915314545357	0.337110642444105	0.282015920077433	0.229382550974906	0.187462623462759	0.245593393350401	0.357926268623193	0.245113432549378	0.137500594985867	0.119163988417315	0.172189456727923	0.458695008286102	0.302848399950115	0.185496548414879	0.186032784255978	0.423283027561334
94	0.248796790992713	0.022450257154743	0.092564781571284	0.189640638310431	0.166457925168045	0.235678584452406	0.367314580789495	0.290364006682343	0.224966993592997	0.18692931378676	0.249358222572535	0.351501888044397	0.241268928518928	0.142911900059211	0.120362253346984	0.168119841303094	0.450376412301537	0.310250291783342	0.183643247523075	0.187865246463005	0.411331963170249
94.5	0.243225575597945	0.021701974677267	0.08947953387885	0.190187831913251	0.163368125055938	0.253405505275615	0.361030369963703	0.265904764592585	0.22791809494386	0.185637035397855	0.250556459645524	0.324429107488313	0.225485172577405	0.145807724502685	0.120373373483174	0.160345185892789	0.406174844310209	0.29037774854376	0.179978924966088	0.179743692648586	0.447336399561663
95	0.238041333940096	0.019903895254784	0.082065862496706	0.1881777831022	0.164382607254347	0.245700618729698	0.326146339449947	0.262246877444412	0.219643184841896	0.191692812541827	0.251961348208174	0.315677845710381	0.238560061713427	0.144952079196213	0.121637192897409	0.168532716231726	0.398671467327065	0.270299100093042	0.180154198381323	0.172194028707069	0.424113749091564
95.5	0.239227490103918	0.019567834565974	0.080680248780123	0.196978029195365	0.166822646282196	0.245298437302919	0.33157085675419	0.25465307971117	0.243330586672607	0.18843666586741	0.251179317491847	0.325596719956138	0.255482204496944	0.148157298587001	0.122854866593024	0.166036423530194	0.415896814490275	0.264854680872488	0.181180976510919	0.159774850511374	0.38799036704447
96	0.241483457775738	0.019859475029885	0.081882713217532	0.21313851222285	0.167970918542905	0.273543062619288	0.358739038720349	0.250143245931843	0.248960341597798	0.188524595743988	0.248196066456557	0.336103106251393	0.242047001477467	0.150296348619656	0.122455907913891	0.168403495281487	0.393622708808292	0.263107583639583	0.170576355537346	0.155026790971649	0.395847159626942
96.5	0.24100811756637	0.020089571765123	0.082831426361027	0.210199618599696	0.170273406291274	0.332842064414841	0.35754380053303	0.241800155495457	0.248411837829535	0.199911441961793	0.246443159451136	0.34371331271838	0.209674469709317	0.140306617008722	0.122103451976484	0.175735905793655	0.381890812120045	0.258903336774107	0.164355465153086	0.152363343842161	0.381673916521941
97	0.247157701661009	0.021560631610141	0.08889676148364	0.198630728244952	0.16419121325119	0.341729491753855	0.346120490358239	0.240356405466438	0.24905129664611	0.197028170092371	0.251253112727405	0.362204756638988	0.217081874695789	0.13592087430152	0.122214528562618	0.178244436101123	0.425945520811114	0.281710421058204	0.174747587296607	0.171436516841043	0.390971205050603
97.5	0.251094883219244	0.022331544276179	0.092075315833844	0.199903625844926	0.161607501742129	0.298984891081704	0.367004247266577	0.251748001572542	0.239632712324023	0.194967768983193	0.257411377142835	0.358650604030328	0.230143694247679	0.134890093359745	0.127112604517898	0.185093455119937	0.419239266828321	0.309777859248852	0.17227097414374	0.175624054640277	0.435645165851682
98	0.247543324760301	0.022206342300566	0.091559094863853	0.205748848627078	0.164330711071702	0.307155666791396	0.357948755977629	0.254899942030341	0.228141974308707	0.197618398029421	0.252266826406181	0.329652046524841	0.217116641693457	0.133547388388158	0.125830548838134	0.188827130102725	0.387217011222685	0.310723233936975	0.165901985633866	0.163596910444977	0.465255825657139
98.5	0.243928569787042	0.02061858529332	0.085012605015163	0.199903526258421	0.161346251750039	0.296033073388349	0.331376642262611	0.240819246789481	0.229124752818493	0.199823773726994	0.270030531878616	0.334707482295661	0.224563572277068	0.140078376120857	0.120629717145396	0.180030339310503	0.379613286956923	0.309825573498318	0.167802463050995	0.172086137860324	0.432919508777704
99	0.243226675184717	0.02082182844466	0.085850597995825	0.197731346104505	0.167930465840161	0.311298431356108	0.338992415100831	0.224234261450556	0.233316097192771	0.198825598577568	0.258810058307877	0.313827276965333	0.222576604604075	0.141941248519931	0.119913510844132	0.174689530643928	0.449470077949838	0.291672129765116	0.169623947859502	0.182548997208673	0.38067815503399
99.5	0.243583909342142	0.021886125057467	0.090238805347412	0.206607896330484	0.169585038665406	0.366049195769565	0.376822972492595	0.220839689043856	0.226852819098663	0.198335163323879	0.226940931152415	0.303736755884005	0.204683265727734	0.137304752740667	0.121566977747657	0.172410050739586	0.405084010810834	0.276554672180899	0.17678320450733	0.174492163728107	0.419860808214876
100	0.244338290395504	0.02151773440655	0.088719891782193	0.20057077960436	0.163170847251387	0.350197023294531	0.367058863944251	0.225656948000191	0.243160208065227	0.199181453788908	0.250765101903909	0.342504161857399	0.205459006188022	0.138837303328475	0.125428775816125	0.17555026653071	0.357490789717312	0.285064192346832	0.176351242105335	0.15627578070767	0.435366482668433
100.5	0.244630003236184	0.021127151769576	0.087109478314416	0.200385806755797	0.167270049940469	0.300611996985997	0.342180273567133	0.222078409781347	0.239904580517729	0.193086962749697	0.264522446044338	0.346914365016535	0.213544110663581	0.151483303781464	0.122650118201522	0.176598499521681	0.420422757048126	0.284168132684336	0.171646362243181	0.169774158805849	0.416097723942534
101	0.240598484609269	0.019951006470555	0.082260107015478	0.198169088337051	0.166834267157566	0.30909179646701	0.349687434939919	0.218527790462099	0.234560232361434	0.191761258028385	0.260977625125433	0.343320140352906	0.214619298059061	0.151553281373729	0.12106395932063	0.170073494999831	0.40149863331434	0.272724275738176	0.166991261672728	0.177592060355935	0.381726824900604
101.5	0.23471580509086	0.018321556510752	0.075541712719555	0.194496960141907	0.177229857861512	0.316210368106113	0.318172169825316	0.221355380701652	0.234868785272264	0.18469310923055	0.259654301832126	0.324938137322522	0.213941008596295	0.141300821356914	0.121909600481554	0.164162446810289	0.356832889319151	0.275560718229994	0.164719097803268	0.175542035042534	0.379296803701521
102	0.23422883897454	0.019186759704272	0.079109036874059	0.202946666803362	0.179392243761376	0.31453093139557	0.301274923556592	0.216948082590437	0.230567587064002	0.183430673790487	0.253883369932637	0.309153800571546	0.202338746456994	0.143656945000124	0.119946597011246	0.159327035199328	0.400140087409606	0.268973524628464	0.16209155797737	0.178658774166866	0.388857554225717
102.5	0.239950439338324	0.022058032475307	0.090947597788996	0.222699596352998	0.166716133891092	0.303768230150542	0.313917665105078	0.218018194482645	0.232367961533569	0.189793741480874	0.261724157460033	0.30500677372333	0.202452228867572	0.141424436103533	0.116310310313304	0.172856231639759	0.436804929656244	0.251346426897236	0.159443831982144	0.172214404779852	0.452242653670023
103	0.240523801805754	0.022906763908336	0.094447007135157	0.214690706169111	0.160620096475624	0.299250915290268	0.332426699169624	0.216641872108749	0.22424579230791	0.193116592215589	0.264247404817508	0.318892321699705	0.204788915062579	0.135409980577205	0.111403330875384	0.182337470833822	0.39223413442645	0.244898549230879	0.157679206903856	0.179466423859118	0.497078020480198
103.5	0.239285676160499	0.020806190947497	0.085786122943298	0.198473035994543	0.153831872732265	0.344186045788912	0.337778769517892	0.22210538003568	0.224802823134837	0.195068665899656	0.261520222686732	0.334438290228856	0.192059305088191	0.14634071844819	0.114263181801607	0.176994409512051	0.35532391608441	0.2736149330039	0.157337360147602	0.18870048659945	0.430302754184204
104	0.238408016160562	0.020188494264581	0.083239294275042	0.20819163902437	0.15732008644208	0.345537194982475	0.309062480176054	0.235821283908987	0.236258624238499	0.196687554398271	0.258094107647659	0.301425725314722	0.189133916617903	0.144959522411203	0.116577402162105	0.167840085408855	0.380939538739391	0.270777096098784	0.15656959059256	0.194276166851584	0.421872275874615
104.5	0.23662374633889	0.019725359365517	0.081329740167292	0.213891913143917	0.166108137746884	0.306892815767336	0.317116916034348	0.233801095915332	0.23002747437049	0.199748483976427	0.256854696312826	0.282775062291926	0.195891468204272	0.137621840148889	0.12067499839635	0.167388692651174	0.393130571383934	0.236615914234897	0.1611324111894	0.209133021301871	0.430421921029752
105	0.236127791345217	0.019154346316128	0.078975393051056	0.217336319312507	0.163760443748929	0.297089487278509	0.310656113303767	0.228031522761089	0.228403194504519	0.199706948676282	0.247413765180779	0.284448399155734	0.189577748181635	0.142602477868243	0.12392075829577	0.176397909505023	0.40708520932382	0.238136208368789	0.166732678549277	0.214274705795584	0.414726354403657
105.5	0.235379013921956	0.0199685536082	0.082332455717415	0.21384527271572	0.163355533370958	0.358860669485211	0.291702293871703	0.223377044757138	0.230372710835141	0.19294490842248	0.248027930457213	0.2750471376519	0.1744371035818	0.144737147979332	0.120026815025819	0.172882165849607	0.420761087412796	0.250827601690849	0.164108856568363	0.200558835234898	0.390949135684273
106	0.236535868067751	0.018945591466895	0.07811467475781	0.210045266298214	0.170851110765785	0.350442874782286	0.29224662385694	0.231968429443938	0.22325234922051	0.190366077469895	0.253288230090533	0.281451136771827	0.184695865105981	0.145279671497302	0.123081199382539	0.17433416743077	0.418198827283913	0.261239420483285	0.163087575619776	0.217015648255879	0.36680115146015
106.5	0.236317536387016	0.017504783066219	0.072174069535544	0.21145085936296	0.170664732083644	0.319994788720603	0.284204821603509	0.241353369903646	0.232874540691553	0.207014863970546	0.259588235674392	0.302009379327668	0.193655521579379	0.145921735437562	0.127572193385312	0.173032940470355	0.387662612963391	0.25109781799834	0.158901193116257	0.21480561881649	0.371910429860684
107	0.234708082624386	0.019225954547236	0.079270641351576	0.210913667803648	0.162063858112131	0.311945353218535	0.288875314657294	0.234279231264725	0.229147433684897	0.211026738077732	0.262588703288161	0.303080639458235	0.18540699799037	0.146312866149087	0.120381801376981	0.161541517983259	0.434001149761081	0.253297107388683	0.154598978362771	0.195525144761742	0.359758983899626
107.5	0.23879636523459	0.022249372236768	0.09173651183588	0.205383564127841	0.164919022487932	0.389348091243948	0.270624197266217	0.229762288015072	0.229623178294304	0.20322487055554	0.240818561570586	0.304174442485203	0.181190860046916	0.141449799329046	0.115401899988369	0.165444493758344	0.482107561931984	0.259993512516935	0.155364821218939	0.20180495234074	0.35769845704471
108	0.236186687941466	0.020794265220243	0.085736951910168	0.200913032227673	0.167484918882657	0.42015857038732	0.2538678625226	0.226476255125804	0.243475981273846	0.208861182233335	0.24680586775871	0.299935203431295	0.175427688893471	0.139665739425705	0.120327404063308	0.166817884265839	0.41181857458349	0.256350101031746	0.15673644750869	0.192106538837052	0.364131130493855
108.5	0.232578737147884	0.018845884699712	0.077703573225126	0.208247655718727	0.167029513721255	0.374523882380173	0.261985272536856	0.2227615859071	0.23224934268827	0.218464255827096	0.253018686638332	0.296586348343811	0.17102362918692	0.137747590308465	0.115815338902449	0.168907019859519	0.387294780722068	0.260577114097148	0.160415566115333	0.191245680528611	0.358524005179778
109	0.236296450105499	0.019877780908701	0.081958190289461	0.213192484807504	0.166424485165923	0.36784423951305	0.262444739183562	0.226150764675183	0.229952428685633	0.216113366584751	0.244003905214426	0.304450937290506	0.168193835410313	0.139853813580497	0.109625996864837	0.185412181292412	0.435766830690414	0.269636916581395	0.157783590828487	0.210818195782553	0.345667389747539
109.5	0.233471006411557	0.01997140058608	0.082344194107929	0.210942375871763	0.16027146244438	0.358582144962067	0.262316843853242	0.221207652589989	0.231757115666373	0.206209587922142	0.235123173257552	0.284407687835665	0.166361634604022	0.132437134682644	0.106201790649968	0.18296783257815	0.432778729180897	0.258847252860824	0.156674689108706	0.233541350378018	0.36184965696162
110	0.236598813969918	0.020957520759968	0.086410071744423	0.21779731546059	0.160035503560418	0.400044434673103	0.262236299373703	0.217954038227684	0.246059488340993	0.214040385066854	0.250738415278794	0.254193755258656	0.172493621604947	0.128932423886437	0.105220206727293	0.173464538574559	0.425260772332324	0.249905502628008	0.164056083254718	0.233568866571348	0.382777000638095
110.5	0.236680427232943	0.020424148683214	0.08421092233421	0.224317916930965	0.158957518960446	0.396242371114351	0.250655187257225	0.224933114352139	0.248119054057639	0.218984431065906	0.265820993690568	0.252884606529598	0.177523513662929	0.136560364929089	0.105320709689847	0.179859995544474	0.449730845320221	0.247207679462561	0.167518717755207	0.221107733055078	0.33450293681473
111	0.232081602448111	0.018929668651377	0.078049023307569	0.219604335678352	0.156087026872437	0.385775207712831	0.254059755622471	0.216145195609457	0.250884783096941	0.220239673346545	0.25157482643664	0.260495748929445	0.177464772116679	0.139014701908329	0.103786064913321	0.180684039261748	0.415129578489906	0.234952102521555	0.164622408396479	0.221316797508604	0.325631825644249
111.5	0.224564572624314	0.017897385402579	0.071589541610317	0.223250377612246	0.167604848414015	nan	0.264745172451835	0.213466425828294	0.260997452299157	0.220734176135028	0.230281271337989	0.26307151598433	0.173335620472271	0.137532840425045	0.108341668041632	0.174673017430532	0.399859052774788	0.247129135785846	0.166533191271816	0.206700394466463	0.359341573882058
112	0.224249689458685	0.017856152337883	0.071424609351531	0.232350898495839	0.16673132527037	nan	0.256654263072803	0.226341368982658	0.267267941558237	0.223186624236585	0.234592300070396	0.258895241787322	0.169578157466823	0.12807618427081	0.105073816761281	0.175485178261153	0.405513564366945	0.244785175966863	0.16431810752942	0.213662038180295	0.33973253451985
112.5	0.221634506501619	0.016742311711862	0.066969246847447	0.230871468235173	0.159281863428343	nan	0.250229263858513	0.225742386416159	0.264308839670611	0.226426082406409	0.258571368875149	0.245257430041667	0.171121166729865	0.128821773267529	0.104988940569198	0.181705754461392	0.388081034666773	0.240173970246465	0.155672923203604	0.220546091952197	0.315986252498478
113	0.227944422494226	0.017810665214285	0.073435253941011	0.221352420581659	0.159634009368007	0.349642039966404	0.250634070444329	0.223513261535598	0.238928882519804	0.216733475627693	0.275807294940804	0.248957646504721	0.173534691569093	0.121193893309408	0.115362709213957	0.177167997193533	0.389027590548108	0.247616886294401	0.151743909562937	0.205632506912208	0.336516318803399
113.5	0.225404556228501	0.017099338725772	0.070502379694571	0.226355465975078	0.161909480126493	0.362973611695668	0.252309520286793	0.215961946730917	0.223983899833662	0.228131442122773	0.259732596788412	0.243218626741743	0.172609758788059	0.118892830485	0.116337674711647	0.165859700684602	0.371773626945137	0.242884730861377	0.161551620993795	0.214178190205321	0.31861728813654
114	0.220469297969717	0.017567994887233	0.070271979548933	0.225482348653833	0.166805800988175	nan	0.244756937356188	0.208375543273896	0.235514155168586	0.25288623045828	0.245158334436292	0.230686284974272	0.171177974466825	0.127099773400649	0.106377257995741	0.162846729399133	0.413785961967595	0.243577244898366	0.172921383365842	0.216846894871186	0.323679209810336
114.5	0.234520254765235	0.022055491245726	0.090937120031012	0.206181823561451	0.16081617518048	0.391930604375677	0.239263495396882	0.216748623287637	0.245818140641296	0.254142689153456	0.247494201562647	0.237456030772202	0.166969714062184	0.132407762881371	0.10102968268961	0.165918474718493	0.475841953348666	0.250303877729435	0.170350428581699	0.19974292685509	0.358947980975944
115	0.232138295456923	0.02189361191742	0.090269674461805	0.223666717874325	0.153855285531344	0.383955157881465	0.240512841106804	0.213237989445108	0.2329165470232	0.224146286910815	0.252960938346558	0.238317704177162	0.165339123832216	0.130411754285514	0.103064550753951	0.170379737582875	0.48512846402694	0.247241927784332	0.166346630624118	0.205696660899237	0.341311000138655
115.5	0.2265845824852	0.018352089227333	0.071077335945573	0.233963361914027	0.150918092013913	nan	0.241932337628803	0.210457326869206	0.254223252777528	0.219603469092905	0.260334633646431	0.244485535402338	0.162867319567246	0.12590182178469	nan	0.161795746788921	0.422448431132936	0.252247523151675	0.165365762145238	0.192447645862445	0.326361059984892
116	0.240242925001731	0.019898357813829	0.079593431255316	0.23442635399828	0.166411489038702	0.445128221847376	0.237287418298085	0.218501938497765	0.247966149939102	0.238387624211042	0.260523295198387	0.254536182117916	0.168078157370986	0.125265086037026	nan	0.157451385345106	0.364360459491352	0.25659558582519	0.174686679394972	0.188643707598543	0.34587999081959
116.5	0.237010861962092	0.023016588878187	0.09489982708618	0.242846724788593	0.167779882450307	0.509895098938751	0.225981705878475	0.21922750068911	0.244135635852973	0.235710304710546	0.25255121469959	0.236181874184019	0.171787868405345	0.124242972555255	0.101462541905109	0.161034744358792	0.375547840849472	0.245506250348164	0.182238224477533	0.201100945335291	0.368964184890331
117	0.217912022793255	0.018237167781735	0.07294867112694	0.236761568929194	0.155166909911366	nan	0.226264103073299	0.220137156753121	0.263052201086703	0.233428294060121	0.25662156540782	0.219485783318208	0.160111670575283	0.120886178712977	0.101732778567201	0.157052816120815	0.400403730870574	0.231728080750845	0.171259115810373	0.204047300584016	0.346365132953414
117.5	0.21898197417254	0.018211511113041	0.072846044452165	0.232532393761743	0.160179314385255	nan	0.225513939632362	0.228400744792224	0.250855881882593	0.247293264523923	0.269495053657577	0.225986695696644	0.165784516818122	0.128957007976567	0.096900417971044	0.147326505509485	0.405457540991941	0.239622966855975	0.172179502245729	0.193231162651125	0.332976651580868
118	0.220181206578091	0.017294599185631	0.069178396742523	0.215416486424281	0.155965075822444	nan	0.222016945914931	0.232537336464087	0.248057063000026	0.247071656853703	0.268660333122981	0.237623571650457	0.173898517741645	0.12675157969761	0.118951349503436	0.152118449350314	0.372327390421984	0.241316084546475	0.17322847434959	0.193336459973987	0.363803736989603
118.5	0.222005944418844	0.016404497184716	0.063534344399311	0.223022729772616	0.146822087374988	nan	0.223053708731042	0.237910989962782	0.254427495418333	0.243027044832237	0.243922981657766	0.227319557694725	0.163671462208686	0.123527687042775	nan	0.156081475239659	0.373585496182746	0.223167389080871	0.168242312459857	0.207614965689501	0.336697727352929
119	0.216494390594531	0.017275375260787	0.069101501043146	0.23828476942718	0.156463863847661	nan	0.22460693344445	0.230672983584373	0.23989425128366	0.251194325112553	0.258835321988014	0.214272536460941	0.156352067356121	0.128601253101567	0.111535605450999	0.151427438480952	0.379599529843833	0.222922416302559	0.176058615590773	0.190101721359767	0.349581007471625
119.5	0.219096835588033	0.019077039570777	0.076308158283109	0.239249273952621	0.154980966700715	nan	0.223226206264606	0.216834907293037	0.238263825765333	0.248978128530288	0.273994415347697	0.224623393316323	0.153803179893719	0.121873607103125	0.10088929745147	0.152802789731008	0.387095681466487	0.238184651800143	0.179178618452325	0.187592589732008	0.383074672195648
120	0.219261076622564	0.017759946839669	0.071039787358675	0.233135662172478	0.14670914748193	nan	0.229910041143453	0.220383607155109	0.254201170077044	0.240662171120442	0.259816439624085	0.236828305633234	0.15841277223131	0.120608451682821	0.100701106534723	0.15329057166685	0.384470095835397	0.260996931997562	0.190397271048085	0.197615975446675	0.339298581732393
120.5	0.220516601147324	0.016945433377023	0.067781733508092	0.228081943009487	0.153286835131344	nan	0.237547766667233	0.218596837709619	0.261886564782556	0.250300272203691	0.252554169298085	0.220295084507533	0.15470326541113	0.124961128425587	0.124363047604741	0.154413748401378	0.368679744680053	0.257977138920115	0.182643352851651	0.205615411813532	0.352875908086776
121	0.222644289250631	0.016880312589746	0.06537716953886	0.227339407659007	0.156789369061894	nan	0.231501369431013	0.215674881147363	0.254186999067832	0.245128333806775	0.257361009261043	0.205865583988485	0.15553834167651	0.122757033010301	nan	0.147918586672468	0.375261115073216	0.243815405735965	0.174625258785602	0.205454289417414	0.343091644215208
121.5	0.22157644809534	0.015234979122856	0.059004820422638	0.244250850422145	0.152947114423119	nan	0.240701921307409	0.214277725929174	0.26447122712233	0.224850199990972	0.262852662428462	0.216210607233487	0.16136231805881	0.122749959980507	nan	0.1451021570387	0.350161688526254	0.240914970908216	0.185811301293496	0.203566966643116	0.314991498219248
122	0.223236793706762	0.014816593479039	0.057384419791845	0.249342412659873	0.156509330994155	nan	0.249260245963191	0.211429603511083	0.257076773652584	0.230983345143711	0.256946042135066	0.218761109274344	0.15799692868158	0.130182167657028	nan	0.151704900744791	0.330809706914419	0.248871418919002	0.186690169262675	0.201128974880417	0.33409556891427
122.5	0.221156742903251	0.015822839229433	0.061281592825311	0.245906516951567	0.160933839118362	nan	0.219662176661781	0.208339000558368	0.239384720628932	0.235459446674503	0.25422144688646	0.214096675779537	0.153560382883123	0.129735523283807	nan	0.159120109620974	0.387137566662834	0.248171588710823	0.186164251404968	0.19241794105414	0.304196699571838
123	0.222530824890266	0.016652436959684	0.064494611018626	0.244509094557658	0.160145771989724	nan	0.221114100074908	0.208793260957364	0.242100093943625	0.234270428062082	0.259404281142734	0.209317657475596	0.155231518496526	0.125267061351295	nan	0.155232039493912	0.402683720472295	0.250016499433971	0.189010998781286	0.199842577256108	0.303554094755182
123.5	0.218280881159382	0.014488498600784	0.056113713792387	0.233853228595605	0.163129288215516	nan	0.239239154431137	0.210956250573658	0.237922319529155	0.235767134360888	0.248579808232384	0.215963193774657	0.156033928425484	0.117483904862314	nan	0.14763923753154	0.324974638766703	0.255270595345645	0.185396027238346	0.194473272605783	0.3258121160613
124	0.216611216194897	0.014434118465931	0.055903100435735	0.232788758624608	0.16706722435415	nan	0.228353818182984	0.208314648585238	0.229850117573359	0.239174178040278	0.238834601325284	0.221166138436554	0.149681889265474	0.112100768440175	nan	0.151661935789446	0.334734617694801	0.249538030525042	0.185161573020521	0.200818468785868	0.316532690474564
124.5	0.217215493554912	0.014974657050179	0.057996597370511	0.235144087552037	0.161458344865887	nan	0.213326635632526	0.203875434849652	0.221415290004888	0.251710549079558	0.252719428589138	0.207777044078664	0.150296949470157	0.120306296110632	nan	0.152313569121963	0.342673302689765	0.243056780968814	0.185574938074856	0.206858714048767	0.326940531741289
125	0.215566647626735	0.014936448340373	0.057848615673751	0.243835414533248	0.153479560624914	nan	0.214067865073856	0.20584639773254	0.225786129901642	0.24448320701031	0.241485634331446	0.208898475122118	0.147747588531844	0.124304279380579	nan	0.146776119246954	0.329734495289676	0.247610953676101	0.182720393840476	0.198251044461289	0.334038803270767
125.5	0.216724688832725	0.015985996760939	0.061913499227641	0.2454403998162	0.156441312269346	nan	0.222485815959918	0.205242045806916	0.220751245438908	0.235299760715931	0.235852303380307	0.208647684106405	0.150119837056569	0.125200199117484	nan	0.142494932052363	0.354610754098406	0.249760855610278	0.186838761143469	0.186462555349605	0.341946559401492
126	0.216766821287515	0.015103568340905	0.05849586865263	0.260928536569367	0.159096550879751	nan	0.227876812066049	0.206825615368391	0.220950518865707	0.242237799093026	0.252770731574538	0.207647989876705	0.157738073307304	0.126457617382663	nan	0.144377887818018	0.325559939305925	0.24372164232464	0.180665690725508	0.173775716733425	0.337638018709229
126.5	0.219008134813144	0.01583045466689	0.061311087287758	0.264987562782938	0.155192792909687	nan	0.227657986598653	0.214172231067602	0.227962000179362	0.242425194784944	0.254775326518207	0.212036168226678	0.154700253258841	0.123396689635202	nan	0.151516289940748	0.321758712893473	0.249325414202247	0.17279377963856	0.17600472617669	0.35542502819648
127	0.219189438177246	0.01661825868205	0.064362239118545	0.249834690381139	0.145730225410299	nan	0.22209510619004	0.217182445285297	0.235193716601197	0.244981836455514	0.251311957130613	0.19963640657078	0.148062719207384	0.119415274558095	nan	0.150450332947313	0.32459103578027	0.25973167116576	0.183477674248463	0.18550068773375	0.369835231170018
127.5	0.216201687215389	0.01543187168369	0.059767382031739	0.2423921111701	0.143148598080978	nan	0.218755108460708	0.213146910254889	0.226323507924965	0.255550691581503	0.257250622393321	0.191496174926283	0.147487679376623	0.120662362671149	nan	0.145585360288944	0.300850171597738	0.252904892064009	0.190437244879219	0.199621112704878	0.353614447070919
128	0.219841866446939	0.016100134539419	0.062355552942867	0.227272504190167	0.152483828344847	nan	0.218438945677036	0.218027668892322	0.22752129324455	0.25670004559294	0.27069561052205	0.192224134098034	0.148883549140203	0.127755639383807	nan	0.149165802722611	0.29118564411511	0.245045258140138	0.189013628761364	0.216921323779303	0.386134986546547
128.5	0.227862851734521	0.018302980346281	0.070887138067109	0.243742256429992	0.152206964313097	nan	0.211564251200981	0.224852434024983	0.246373443954192	0.256986785609449	0.297857443268784	0.193904044532413	0.150788941523286	0.131010875310848	nan	0.147362264666471	0.31032805032823	0.249934147455382	0.191494727320718	0.218719764089919	0.418679233723583
129	0.224618233637394	0.017243927613943	0.066785444472007	0.260180571011983	0.144617517176698	nan	0.2070825592291	0.222918487036307	0.24204323102808	0.258656643717863	0.270983479291929	0.201383480590753	0.150421275955102	0.127690436681698	nan	0.146023329506353	0.339061724846807	0.251950452642399	0.187565109906032	0.208126027995433	0.375187411581769
129.5	0.220504473009745	0.015997816461681	0.061959276731773	0.244931098669175	0.142447874966585	nan	0.228340433929373	0.223421862625764	0.237071132312953	0.239838880866904	0.24456194684229	0.20124244083567	0.148772066329706	0.128000853734476	nan	0.148385577212053	0.339297218462794	0.254454123470282	0.192762969623818	0.200840907704245	0.353702180569826
130	0.224274052968765	0.016816822227814	0.065131272424455	0.251881553372801	0.153905101595131	nan	0.234227776726901	0.216116679363158	0.237300831358192	0.240112809085585	0.249313964561258	0.19508965391127	0.147399784045176	0.126143295256366	nan	0.143184690607033	0.344499705716233	0.257763979387376	0.203153703900398	0.216063228585913	0.372228090027453
130.5	0.224560966933679	0.016494587275236	0.063883261819554	0.257411632435739	0.157798514539662	nan	0.230385163045033	0.222349911531276	0.232782041566357	0.255239823429216	0.250681593356668	0.202443609822502	0.141784548118927	0.124951787231724	nan	0.139781500811729	0.328179412809652	0.252891545803974	0.199297470438948	0.226148411286784	0.370848504710668
131	0.222948470279285	0.015418250087506	0.059714625816573	0.25321760730187	0.153448742211158	nan	0.236179909915994	0.225792224198896	0.229337673828951	0.254654352837385	0.247759243533282	0.203566285053425	0.140190954641122	0.142861859690331	nan	0.143816668637898	0.3053272479123	0.264155414791384	0.198873853864614	0.203236895198738	0.36475659085121
131.5	0.224890970583994	0.017351965363125	0.067203872875352	0.250688407251088	0.141958815786958	nan	0.223871434914917	0.225804289232809	0.22581068417946	0.254782709666123	0.243424106670166	0.200943545837754	0.140408274946978	0.139133652385433	nan	0.143861630806244	0.340881638156497	0.271163845022727	0.20494810959796	0.206001299010119	0.384573085878667
132	0.223200605025857	0.017949829324999	0.069519390042986	0.237296366071993	0.129839022883353	nan	0.215334106672918	0.227543368274137	0.216400382158672	0.256594986807808	0.255098618754265	0.196209918275135	0.132716855260129	0.144721157473414	nan	0.141445053753285	0.352535091065488	0.253200929869946	0.201246354978326	0.225722502536657	0.38530496557819
132.5	0.222250110073115	0.016678372123253	0.06459505747521	0.246513581112121	0.129761065443727	nan	0.220393333903598	0.225007926674353	0.21633770282535	0.255966316700539	0.263560289151543	0.191663738289136	0.136637890187404	0.145916777963179	nan	0.140653926069517	0.336357171185647	0.266105576734475	0.208800661635267	0.213073618747299	0.359252184546689
133	0.222208134750128	0.016850388924709	0.065261275682516	0.261488949262928	0.141065919797319	nan	0.215068773041714	0.229535169023875	0.229735850476871	0.265407016171583	0.247903504245504	0.195910618438414	0.137514226901447	0.122057601387855	nan	0.141755399967546	0.307402325245408	0.281260881730367	0.208429533136941	0.201607110703925	0.369187276470354
133.5	0.219187318176635	0.015537373520315	0.060175988887984	0.276195891199583	0.152691427413827	nan	0.215772483972756	0.227047090489436	0.238417358861287	0.258253108672135	0.236543367515018	0.189680482890067	0.136364656884211	0.133255376157471	nan	0.144354570957385	0.276830355561005	0.259198275871602	0.195435900732779	0.201237194281757	0.36571954936584
134	0.220065538575537	0.016752454381977	0.064881976829494	0.275673335578563	0.159126694213429	nan	0.219504109769898	0.226352382357304	0.231717076721166	0.250838307087319	0.23340038527182	0.1894853979933	0.135104884710684	0.139789410212103	nan	0.136968338572139	0.31120396982298	0.237066928511206	0.190517540761405	0.197584968906471	0.386714886718811
134.5	0.221808417188991	0.017132565000738	0.066354138925675	0.25492979613587	0.158648330642424	nan	0.224468756472833	0.226205852075857	0.237952371682051	0.261734892828385	0.223690222000669	0.185960523318412	0.135792130570014	0.133586001006818	nan	0.136497821387821	0.312414869412116	0.240952048778965	0.20121841532869	0.217819592118642	0.397063051264292
135	0.222726858381628	0.017030679054794	0.065959536353819	0.258841625943952	0.143661308101327	nan	0.218526923553923	0.240205353499491	0.22889431297943	0.261319876062197	0.234234713464974	0.187263206252883	0.142111893161499	0.141463506816328	nan	0.141494737961964	0.287472214759467	0.235697918030421	0.215004841224363	0.218497282563296	0.408940019730541
135.5	0.225731828614968	0.018875861139068	0.073105895836934	0.253231946490445	0.14968921428459	nan	0.210465451705152	0.238517288708227	0.212691608620655	0.254000880681818	0.24251946809803	0.182728787870126	0.143447861089552	0.155274645605374	nan	0.139623143735981	0.342721776739781	0.239508750030711	0.214022483469701	0.203083769360044	0.430182181349309
136	0.22541707026498	0.018065350410997	0.069966801285193	0.240083154467328	0.164001040442517	nan	0.211780623707763	0.224651326815096	0.242017338911709	0.255661049693404	0.243660778510986	0.180349944315539	0.142268229888208	0.148369104316041	nan	0.138727334200599	0.329050989767022	0.252554923469246	0.205201607854333	0.207843323870238	0.420452354009657
136.5	0.218927731551751	0.017276243775313	0.066910604426806	0.242898566386672	0.162937539272124	nan	0.200793833535514	0.227442721415424	0.245358295559518	0.251631448104892	0.241075514976156	0.193962734316709	0.133257944123338	0.122267121606686	nan	0.14127128132807	0.272892826590094	0.254199490050535	0.192268232923338	0.209386401775761	0.411199752863189
137	0.218872115085688	0.016757300051415	0.064900744026532	0.256596310641671	0.139389208620004	nan	0.21858263764155	0.217638348469647	0.233041507591254	0.26874514626269	0.242411730953868	0.188704865484557	0.133639422159118	0.127191048978771	nan	0.148436422451395	0.303577782859345	0.249803952448314	0.19423620945995	0.200490362450113	0.379468884898767
137.5	0.223743513205885	0.017788228216654	0.068893511641639	0.283087737567405	0.13189759575131	nan	0.227429004273929	0.210391462190802	0.250067596418779	0.269500956632315	0.247550977282975	0.188430606376938	0.139411239954688	0.125417305702804	nan	0.147127065732079	0.298796363967985	0.25714151664877	0.207256043451936	0.202187867848908	0.39420287149253
138	0.222333846278253	0.019507475263068	0.075552126820416	0.27030182155885	0.141120320778886	nan	0.211337718847171	0.217491377527666	0.244644002383516	0.297620714361185	0.245619618537899	0.19611694970403	0.136319040674538	0.107637450873325	nan	0.134197633334898	0.270031417628027	0.251333891867738	0.202192211264271	0.202507756588874	0.428869614521172
138.5	0.223339823895313	0.020917006958114	0.081011219601279	0.276185939291998	0.157445063222457	nan	0.206713653502094	0.227516366362816	0.22087288393435	0.296977349070422	0.237497197075885	0.196791014057407	0.129652381605856	0.118074960272397	nan	0.12904472302052	0.274835153051354	0.244464991183009	0.19183977537525	0.201507686445594	0.464018044853601
139	0.22487050610506	0.022559068156912	0.087370895277678	0.28141273967561	0.150706721713115	nan	0.197706064137465	0.236402032442211	0.215603465106338	0.238749163068235	0.242033234596717	0.196437140238999	0.137824572083292	0.131391128268403	nan	0.128050397502151	0.285747877433806	0.254904527997189	0.197277909785098	0.1971031580684	0.506577965563941
139.5	0.223417515473414	0.019026431700887	0.073689053115287	0.295302693206599	0.149651584773617	nan	0.203492421007727	0.239010462081352	0.219130182044883	0.242492386673736	0.240250068309226	0.204546528777182	0.142508267615152	0.134253595123922	nan	0.134167116838191	0.281159553469285	0.245607337150026	0.205249027356638	0.196973268284961	0.440885754862125
140	0.220927515458168	0.018855324792175	0.073026358907427	0.310166752994647	0.148725033596693	nan	0.202151026286306	0.236895859129784	0.212723275514499	0.240463917895311	0.232072098506774	0.20547632202244	0.132988522414397	0.125029864326868	nan	0.137130616778451	0.278809045878474	0.238565146755983	0.199459791034434	0.207181311276738	0.427001662918893
140.5	0.219453275438274	0.020564637031537	0.079646496743941	0.284864955832442	0.127808866636757	nan	0.197068094388791	0.237631459610236	0.203727971070379	0.238684322028105	0.231599283091213	0.200176010560946	0.130634261542995	0.125184131598663	nan	0.133369533932658	0.279311113636524	0.252297177531648	0.194914147647793	0.214982181418044	0.458998896485197
141	0.21835573840985	0.019658699819579	0.07613781700932	0.278903983437233	0.128292821302325	nan	0.201947874926418	0.236928437120097	0.200287229308874	0.245576184395143	0.227404965344747	0.199064912363946	0.125794022736334	0.138983108349977	nan	0.136596329671358	0.256327411373784	0.26448460188028	0.199538575483101	0.204611907524462	0.448949449339529
141.5	0.218562873350979	0.020583120913724	0.079718084511827	0.279707489121063	0.130743480465186	nan	0.199255697592668	0.235135646048181	0.19735980503833	0.24832140067551	0.231263096301848	0.205374595324285	0.127946879623983	0.121453365499832	nan	0.145617258584953	0.247349085515295	0.271927170781818	0.201675697314624	0.19001334209429	0.463861963633804
142	0.217480802113132	0.021338707190834	0.082644457579695	0.258330832252172	0.130956305322716	nan	0.189244174564707	0.23371954550156	0.209106914441344	0.241955229140511	0.225847547530346	0.212039567337369	0.127176226856891	0.119184571357778	nan	0.14102783558445	0.260415390341748	0.263964669287786	0.204234993043047	0.181961749050019	0.48052728219767
142.5	0.218489224718475	0.022229481320961	0.086094410950909	0.260092566023262	0.136343453649006	nan	0.192394261983916	0.226089763211731	0.204576155013742	0.245616749258269	0.214648931138377	0.214069628792651	0.121687159437257	0.127245821393235	nan	0.133345345729114	0.257741863092988	0.261413187018811	0.207715439440267	0.192742947013986	0.50010432329898
143	0.21782051661222	0.022715369132948	0.087976246354862	0.289721254078255	0.142001026797098	nan	0.198454266271833	0.222541885769044	0.193233474333603	0.254549890399504	0.215600090474384	0.214060372584158	0.116343777327735	0.103554247606158	nan	0.123877940293139	0.250911771150612	0.256665344985568	0.214110866305586	0.197223257496822	0.492278799922027
143.5	0.214113469224833	0.020601705977564	0.079790064154568	0.277109157564934	0.141120655896252	nan	0.194385144991598	0.227502946813903	0.192782842379446	0.248968141381912	0.239920259751179	0.217276621018795	0.117825313933508	0.10218831433888	nan	0.119867495176527	0.242291114756737	0.26521082339049	0.210009263065136	0.181781967184104	0.447575445953918
144	0.216636418286422	0.021185386432628	0.082050648836535	0.252406625399215	0.136003536712918	nan	0.194377475517547	0.229649299772986	0.197194846562183	0.24796473801064	0.242429564014976	0.229293030079026	0.119064852097136	0.108449095340309	nan	0.125096012754407	0.244074788210644	0.278065884074985	0.20430561726151	0.19179904964273	0.46600827713154
144.5	0.214385000044875	0.019870750107912	0.076959084244594	0.238797412083989	0.135465322396786	nan	0.200040793181542	0.228701185938408	0.211435858577257	0.241718217713089	0.23166451875728	0.219834644975742	0.118393541194362	0.107220311914137	nan	0.123108480948383	0.251954510370169	0.264571300290409	0.213862764156334	0.198300712277335	0.445090425942777
145	0.216752714919086	0.020839722102138	0.080711896641172	0.285123590419539	0.138649959178783	nan	0.205566121921881	0.226507069011729	0.21239625790047	0.223775295956555	0.236637649405319	0.21418832281833	0.122577578115587	0.10449366316476	nan	0.122855566327824	0.249956860207526	0.255233993307935	0.211386396735541	0.19798863336678	0.460706480866819
145.5	0.219208406501831	0.023477726984108	0.090928845616255	0.302741390214027	0.140328443020531	nan	0.210105663215834	0.22981491106222	0.213578242689296	0.209046089553942	0.242998677536674	0.227366411958953	0.122114904804637	0.100849011697509	nan	0.123566317775467	0.248749515270222	0.247078378672053	0.19399747954383	0.188848219764366	0.506150847249738
146	0.220870363465871	0.024570687945728	0.09193509605025	0.303671801968505	0.144287829786874	nan	0.205401192491258	0.235128340219093	0.224190586882856	nan	0.247986566556162	0.224182766683159	0.122611537771815	0.100557082204487	nan	0.131394568631486	0.259113571249081	0.248411011594558	0.191694711995125	0.178181880216493	0.496242003737109
146.5	0.220906804522246	0.022854368971155	0.088514590413361	0.308532920201145	0.142512434344457	nan	0.20778196640001	0.231429643043611	0.211467885418465	0.220127256678415	0.238015357052708	0.210727417642779	0.129621023486892	0.100148449119981	nan	0.128892225612955	0.263147355501644	0.263685594362148	0.197973252299255	0.187303179968107	0.493142911223359
147	0.218049233455349	0.024160133946933	0.090398943647991	0.265499182111578	0.133956508612803	nan	0.211482798475385	0.238257837787466	0.206042117067052	nan	0.241691601369615	0.207724784785354	0.132853913553625	0.112964353412036	nan	0.122735885144952	0.257769792459191	0.268920495067445	0.187298949481669	0.185429814089044	0.498110468413025
147.5	0.214812505906127	0.021963414375567	0.082179571637116	0.247616483925681	0.134645669748236	nan	0.215113970173046	0.241910237064379	0.220548481611639	nan	0.248813629936538	0.217742678664122	0.12396828341061	0.115255126549984	nan	0.125107454584377	0.24464237695098	0.268109279795214	0.187814875156454	0.172373897028307	0.458525143992344
148	0.216343243447038	0.023320199760075	0.084082175989013	0.244223904606067	0.135825018734221	nan	0.216193166465099	0.237576279366976	nan	nan	0.243819706707222	0.225924191082536	0.122103686779592	0.115652436777901	nan	0.122650588762898	0.247916448723852	0.272524565884477	0.192372008813224	0.195936675745612	0.456086729808861
148.5	0.219184391961938	0.025088848405673	0.090459129368998	0.256910338625483	0.13547436189853	nan	0.219773046874773	0.237867956235954	nan	nan	0.246921409161686	0.214287035912742	0.123965031425372	0.113333513986475	nan	0.120519000401524	0.252348236607077	0.281130065080423	0.191089244450588	0.193839345758117	0.481122901048394
149	0.217991342345371	0.024722691427498	0.089138931609318	0.264840545765808	0.139817414373631	nan	0.230514184677347	0.237700156321424	nan	nan	0.247461056761075	0.207039992391326	0.12568176760457	0.109170111464222	nan	0.120969403311573	0.237114653339501	0.271372630542183	0.20766121615263	0.176509896582917	0.476025763546984
