# Supplementary material for: Stochastic pulsing of gene expression enables the generation of spatial patterns in Bacillus subtilis biofilms
Source: Nat Commun. 2020 Feb 19;11:950. doi: 10.1038/s41467-020-14431-9 (PMC7031267; doi:10.1038/s41467-020-14431-9)
Supplement: Supplementary file 7 — Source Data [file 41467_2020_14431_MOESM7_ESM.zip › source_data/sup_figure2_a_96.tsv]

distance_from_top_of_biofilm	mean	sem	std	sigB_YFP_image_370	sigB_YFP_image_371	sigB_YFP_image_372	sigB_YFP_image_373	sigB_YFP_image_555	sigB_YFP_image_557
2	0.550039345811444	0.028036867861501	0.062692342414495	0.555528568266926	0.499403502217798	0.566578862435531	0.66965167111355	0.470875039937124	0.538198430897735
2.5	0.540070900176521	0.025735829471951	0.057547064156624	0.562306133076262	0.46520129925462	0.611314491240248	0.605476098302539	0.476999215443729	0.519128163741732
3	0.555344464541025	0.031454287712954	0.070333925510001	0.5883788357176	0.492827510720091	0.620554784098953	0.655229956596422	0.462472375433998	0.512603324679088
3.5	0.548112936026122	0.031143031219142	0.0696379348314	0.582306640545857	0.500545334392326	0.63516661328567	0.624338168057811	0.450352749313401	0.495968110561665
4	0.540041966077489	0.03404663682639	0.076130594349056	0.584474995057362	0.473260044779656	0.62803912316907	0.62881300638333	0.442899587240365	0.482765039835151
4.5	0.542428711547251	0.036922338155539	0.082560858004019	0.614682331378191	0.454729815473118	0.607440757260453	0.648664524331959	0.451561052956317	0.477493787883466
5	0.52990927396814	0.036004122341004	0.080507665024704	0.606725002339829	0.455758831160922	0.618319528782332	0.604898189267961	0.435441396200936	0.458312696056859
5.5	0.520101889156706	0.034658490072017	0.077498739798531	0.601946227348321	0.457091395134565	0.616215440130015	0.569586059232399	0.428882152350945	0.446890060743987
6	0.525468417895104	0.035382106690039	0.079116795746077	0.633877516846098	0.456543757324454	0.604039810085447	0.566577673231372	0.429707713524189	0.462064036359066
6.5	0.531698522147061	0.038825032799619	0.086815412568607	0.654107489456716	0.491610295128463	0.605282468141859	0.577488916544376	0.41111948641978	0.450582477191171
7	0.535203788809107	0.040025905143122	0.089500644760979	0.665876412174803	0.481528296580336	0.608248137139085	0.581508213427133	0.411046553777781	0.463015119755504
7.5	0.527789598630736	0.039290307442317	0.087855798297886	0.655369535667113	0.450182279089359	0.588714203125469	0.58776680290447	0.409916262534149	0.474788508463859
8	0.512831529286882	0.04021107404157	0.089914695005228	0.643415035078154	0.455154396216282	0.569256326416364	0.582685379459649	0.40254892134586	0.423929117204982
8.5	0.499866620695735	0.042020719211195	0.093961184619663	0.637995654243387	0.442328729880626	0.552867798916534	0.575456184722007	0.385774390971172	0.404776965440682
9	0.496094651972345	0.042608741287727	0.095276041955059	0.615120811069611	0.429078189227591	0.55898097720869	0.589783623433599	0.366106345891946	0.41749796500263
9.5	0.500860056690888	0.0403817834132	0.090296412764589	0.615914390655641	0.433844985832494	0.56614297571365	0.583183182860536	0.380513709299132	0.425561095783876
10	0.494820325811866	0.038284947403481	0.085607744909189	0.620509203549268	0.437600618219216	0.549699710191012	0.554286935745466	0.374763046358679	0.432062440807553
10.5	0.482997833470766	0.035784262361127	0.080016043164168	0.605627716039909	0.443840597930897	0.532631766182771	0.526478248065464	0.363894688676106	0.425513983929451
11	0.474613452599181	0.034036604165993	0.076108160638413	0.575939594255467	0.424493992648419	0.522851046635844	0.543410623241301	0.370957413459742	0.410028045354316
11.5	0.463056620209578	0.034772164352087	0.077752923216062	0.552957175073495	0.409467685354851	0.504214761332139	0.555538018192681	0.360322677659781	0.395839403644521
12	0.457405113396251	0.034500465328101	0.077145385729007	0.555230792196149	0.411151706500648	0.507498694436694	0.529782197144499	0.346868318836448	0.393898971263066
12.5	0.454581128498814	0.036454608791606	0.081514983351192	0.563338002484375	0.398039275863801	0.513977245408001	0.516650430889319	0.333243288034068	0.402238528313323
13	0.444738795753863	0.037680209265799	0.084255509324744	0.546377288349417	0.377352484987629	0.491304696549682	0.537066563776488	0.3262276144474	0.390104126412564
13.5	0.436954175403554	0.037872768623266	0.084686085137744	0.544903723831935	0.367989055826354	0.468712647140179	0.535462900231947	0.324172727165606	0.380483998225305
14	0.432304832791924	0.035388160353313	0.07913033214867	0.553008445152956	0.363829890641879	0.456353013071164	0.500728079495254	0.324021774801149	0.395887793589141
14.5	0.418773804232344	0.031650809982704	0.070773362664254	0.526471101383099	0.353844396384933	0.441643742763907	0.479406858346035	0.323489426990937	0.387787299525152
15	0.401198017958693	0.028675162660195	0.06411961297406	0.487322319708143	0.341798505699876	0.4313064669938	0.464404044751366	0.312752885621063	0.369603884977908
15.5	0.401908094517972	0.026183128404014	0.05854725497498	0.485468016929394	0.327625268190879	0.437262966884774	0.446979286926778	0.337540116485836	0.376572911690168
16	0.401967895863848	0.022548631092991	0.050420271923493	0.480735347740209	0.334478695123543	0.421557590777411	0.43848270644248	0.352357758968059	0.384195276131385
16.5	0.384534589959992	0.023521267420302	0.052595152868747	0.474678927942293	0.331099383248767	0.402498184530277	0.415336582524854	0.323199375692118	0.360395085821647
17	0.369734789616767	0.026176060473713	0.058531450602367	0.470499978234781	0.308722616901134	0.379170800341742	0.410962773613206	0.304487909456678	0.344564659153059
17.5	0.36500671477712	0.024106609809616	0.053904018241365	0.453235582789312	0.301017440255403	0.369131452451031	0.407501307701497	0.30486287189214	0.354291633573339
18	0.365328769211482	0.022820507602204	0.051028206279578	0.451094729371684	0.295933987721229	0.381512397111887	0.392967630667642	0.317705154453737	0.352758715942712
18.5	0.360538163343316	0.02297019157144	0.051362909809933	0.438123098089169	0.286768498416516	0.381584470711931	0.39780739193806	0.312073845335906	0.346871675568314
19	0.349830701982835	0.021829406873052	0.048812037676645	0.42660860298632	0.285226090151281	0.367318899916124	0.383163639537385	0.298010871485093	0.338656107820806
19.5	0.34015296926341	0.020915461343611	0.046768393345083	0.420894828002451	0.276393168980988	0.340591677963636	0.36471786140777	0.296202443442168	0.342117835783446
20	0.328713690951829	0.02082235050061	0.04656019117069	0.407530344422065	0.268213478865412	0.327249169169934	0.359087966733383	0.281703267923037	0.328497918597142
20.5	0.325333245089157	0.015330524321998	0.034280094514702	0.376336897574335	0.265598057329291	0.328513902071024	0.34875172143616	0.30737401220209	0.325424879922046
21	0.323426010020649	0.011877930190614	0.026559859338209	0.362272475383028	0.272657284879052	0.323967312669931	0.325182276935884	0.321297511092902	0.335179199163094
21.5	0.315617947121266	0.013411681822652	0.029989432248048	0.366187771744262	0.279618574717573	0.311650290138253	0.314793082193233	0.283537920578692	0.337920043355585
22	0.312135478589774	0.012947013950174	0.028950403298228	0.363964720412381	0.278055337140855	0.299420181146706	0.312258765071397	0.287128860142575	0.331985007624732
22.5	0.309898144213249	0.012151530763196	0.027171648817187	0.360040273226844	0.269409960126085	0.299156628289569	0.305657130982065	0.304540541867008	0.320584330787925
23	0.307354589232199	0.013064638023004	0.029213418720865	0.349769844912481	0.257343840552973	0.302343280503609	0.295803093640249	0.305831308476382	0.3330361673075
23.5	0.297686840839193	0.012898177274296	0.028841201171169	0.327898956558054	0.246006301348172	0.303441552586812	0.300129710682142	0.279023079480651	0.329621444379328
24	0.294872113047678	0.014349772751174	0.032087067333299	0.326048277389507	0.232882352877418	0.298664798899114	0.294543663140213	0.286475208736384	0.330618377243431
24.5	0.298825725926082	0.01561165934798	0.034908731543654	0.336553373779348	0.239750190765353	0.302364249830739	0.274856856239867	0.298050531780245	0.34137915316094
25	0.295081540779644	0.015343616300353	0.034309369068263	0.342593165042342	0.240094559050525	0.304974465811501	0.270016778892664	0.286413711328497	0.326396564552333
25.5	0.296691487559854	0.014983245499829	0.033503555461186	0.344771852457671	0.236554525251608	0.291476719248942	0.281176184415243	0.313907129418782	0.312262514566879
26	0.286742018472052	0.010714739317789	0.023958885475765	0.320838911444704	0.243508327625096	0.281566279444774	0.279561367207476	0.290309112956578	0.304668112153687
26.5	0.285349011725087	0.010752525762814	0.02404337853547	0.30979475448798	0.245437538573465	0.283916744068561	0.276476564745262	0.277435740835554	0.3190327276397
27	0.284232160738412	0.010990127812008	0.024574672869061	0.302029481814732	0.239619848424368	0.288071505997294	0.270272502161698	0.288126494394005	0.317273131638378
27.5	0.278763326077711	0.009848141815733	0.022021114552037	0.291216083556904	0.237668006426195	0.281813367599079	0.26588976190166	0.289312210450522	0.306680526531909
28	0.279558294747104	0.010642512081965	0.023797380466636	0.29472817960661	0.242604610354733	0.263967356616178	0.268679158635909	0.291926392743214	0.315444070525977
28.5	0.272558130418803	0.010233541642166	0.022882894762458	0.290817329822324	0.245787222708108	0.259203568451214	0.262161180384381	0.263344299306547	0.314035181840241
29	0.270954404929603	0.009924134015345	0.02219103827613	0.276328720855201	0.239064476411474	0.268882456497979	0.267979417928108	0.260301217257174	0.313170140627683
29.5	0.271529435291376	0.009921354614595	0.022184823347116	0.279829382506252	0.230021189377997	0.277147969840837	0.272178735225046	0.265425565987709	0.304573768810415
30	0.265685214835565	0.009966675274314	0.022286163423033	0.276147877574114	0.22833241233554	0.269618192533929	0.25118323163716	0.267862299701671	0.300967275230974
30.5	0.263208370251938	0.008671365252488	0.019389762162294	0.268027166362198	0.231687309294912	0.256937845153637	0.258702311385429	0.266503975913394	0.29739161340206
31	0.265037915059562	0.007410429859658	0.01657022490869	0.27074926954516	0.238268126056724	0.263509387934996	0.261478464323243	0.261658622608711	0.294563619888535
31.5	0.269061388777905	0.009343728245211	0.020893211519576	0.278718181339735	0.248035097872353	0.266922835623007	0.247372059381669	0.264418553382891	0.308901605067772
32	0.263080832076614	0.007859302733657	0.017573935168207	0.272675078464309	0.242366571617435	0.263181013278021	0.248808814216109	0.255622160369507	0.295831354514301
32.5	0.263258873474753	0.009520690024524	0.021288910087539	0.258851790373304	0.227455942425503	0.274723746811838	0.255076309392125	0.265324425202101	0.298121026643646
33	0.270499852760986	0.011231919974116	0.025115336579962	0.258717984971551	0.227352617963361	0.275389049891121	0.266039181562415	0.286453543241382	0.309046738936086
33.5	0.26685902667289	0.009855184920339	0.022036863412708	0.259512428354111	0.235190610611025	0.267328604000503	0.25645942211719	0.274737901330683	0.30792519362383
34	0.264968964043315	0.008298524812537	0.018556065593801	0.254895043965384	0.236444767813839	0.271754199231117	0.270235643680161	0.259206255790568	0.297277873778822
34.5	0.26463254485004	0.008336646027807	0.018641307222529	0.251363225755031	0.233222469066867	0.273596168862082	0.273049894298645	0.264165770174775	0.292397740942842
35	0.263783055923227	0.009950994007528	0.022251099044526	0.255330265579823	0.239071259707166	0.262419958429257	0.252905287668901	0.262636940504473	0.31033462364974
35.5	0.26560713899038	0.010199592260358	0.02280698163694	0.247199955189537	0.236104114122765	0.265887798853407	0.27608547784679	0.260606092156136	0.307759395773646
36	0.260354306374368	0.01019159047257	0.022789089095505	0.24665254730076	0.222809105940365	0.255117316343069	0.283354568543454	0.262924727598886	0.291267572519673
36.5	0.256755523988363	0.012547656636128	0.028057413196708	0.252290998152824	0.216174226354169	0.236760285890117	0.274444588322152	0.255705842245862	0.305157202965053
37	0.253347026752726	0.011281044389172	0.025225182111381	0.249760798058863	0.219329853877843	0.235770161415293	0.25832340088081	0.255493539481316	0.301404406802232
37.5	0.249689831201668	0.009138469462549	0.020434238928567	0.254344061789757	0.219250961771783	0.231539122085904	0.262440343726757	0.248269146651282	0.282295351184526
38	0.248983057378038	0.010401271590216	0.02325795032816	0.247176894866602	0.226836265065813	0.228290238003774	0.272675017940204	0.231685713835301	0.287234214556533
38.5	0.24303165608722	0.009015134522255	0.020158453618067	0.235741328375889	0.226218737846428	0.23031553406672	0.259669680713836	0.226102062371264	0.280142593149183
39	0.244241102738771	0.012013384902772	0.026862745282468	0.225566055336988	0.217047461594562	0.233252848176236	0.265891569114447	0.229968342642875	0.29372033956752
39.5	0.243024042005077	0.011598251065925	0.025934477803518	0.227205068478985	0.223683724154474	0.232181799785145	0.254576574992031	0.22442318146461	0.296073903155216
40	0.248529906523728	0.010609917157006	0.023724495998707	0.230507571171227	0.234362155558073	0.234616364626198	0.2642929808154	0.232481240855449	0.294919126116019
40.5	0.253327213311927	0.012747825410426	0.028505004183012	0.234670763465995	0.234709969842992	0.236300334620648	0.281480268579486	0.229278261173079	0.303523682189364
41	0.250348466053945	0.013010274845221	0.029091858959869	0.236318909241494	0.233395928403504	0.235733659280425	0.284016951557069	0.216466108791036	0.296159239050142
41.5	0.252015742011027	0.013503710216991	0.03019521399365	0.230119291213988	0.237661757283961	0.233264569844743	0.290042981579766	0.222798335765833	0.298207516377869
42	0.252455476979449	0.014442784754572	0.032295048495621	0.22987690363731	0.23787643315274	0.221245494477942	0.277687470275713	0.235329458380181	0.31271710195281
42.5	0.254327076596122	0.01686029952734	0.03770077586414	0.223382734427652	0.228457879151867	0.221504889935116	0.305219046823175	0.238460513757273	0.308937395481651
43	0.25453821822416	0.01773872863597	0.03966500306445	0.216118816011132	0.2257247526987	0.228936049672958	0.310641742935316	0.236462719536786	0.309345228490067
43.5	0.253522458129061	0.015936792723559	0.035635751873202	0.212707160820125	0.230467599754574	0.229269775648473	0.297790815754401	0.244526098556864	0.306373298239927
44	0.24742230521446	0.015034750368091	0.033618723847792	0.213569729324976	0.231000387571502	0.229360194426324	0.296522304596133	0.222086623538268	0.29199459182956
44.5	0.243661183379427	0.014545544501667	0.032524826275475	0.217173520589583	0.221044622178438	0.228455985503019	0.284866904372475	0.216884970711192	0.293541096921858
45	0.246089731841188	0.013240836171717	0.029607409758897	0.220536698546748	0.219677727826818	0.230009023723572	0.289861210023128	0.23139508106264	0.285058649864221
45.5	0.245685064732959	0.012752949251979	0.028516461441031	0.222509787891306	0.2268583468745	0.227236250935269	0.297366272585541	0.228415376452564	0.271724353658578
46	0.245784585222958	0.013546573071803	0.030291058250719	0.220314166967079	0.226430867119893	0.226317440033576	0.301014206026065	0.227824939327396	0.272805891863736
46.5	0.251655052948858	0.015975214792961	0.035721666232222	0.218352261689924	0.225922065629256	0.240795119703724	0.319257726924484	0.228365191224544	0.277237952521213
47	0.258016872205789	0.018824148384178	0.042092075405564	0.211924465919578	0.226884718652662	0.248216442048038	0.331290838098463	0.233451422689526	0.296333345826465
47.5	0.258573714504885	0.017969747316042	0.040181576537163	0.208073435225379	0.230232381046918	0.245208045716661	0.31862288102674	0.242776217251302	0.306529326762312
48	0.256778550129055	0.016101818785763	0.036004761366348	0.207820002723987	0.237948024185331	0.246269390633064	0.311401969143675	0.239874695486497	0.297357218601775
48.5	0.25432101531927	0.020236516696208	0.045250226960531	0.20642016033399	0.229529412918869	0.237254993430359	0.333499612929729	0.22246316744668	0.296758744855996
49	0.253441030071734	0.023682320397212	0.052955278273097	0.204465834852955	0.214833100637119	0.233732534057079	0.33898259594471	0.214345514791677	0.314286600146863
49.5	0.251185075219496	0.020992675205634	0.046941048789372	0.197894802977952	0.225492294404006	0.242968245483172	0.332052801827732	0.215021478329992	0.293680828294122
50	0.244381157458595	0.017141587402184	0.038329754673536	0.199652609294511	0.226209615835712	0.239534424813846	0.312510306087552	0.214031846063991	0.27434814265596
50.5	0.246851654546215	0.0177643007323	0.039722184010173	0.202257360355149	0.224666689698356	0.233092810005572	0.314522639543448	0.220613832693996	0.285956594980769
51	0.249380390836629	0.02122963439149	0.047470905636839	0.195758041100151	0.227085563893623	0.225235480752312	0.330682028619612	0.221480624849208	0.296040605804867
51.5	0.244337328026531	0.020582168582799	0.046023128075498	0.192102981434437	0.230174568773551	0.227912327992193	0.320443561219996	0.204711148910604	0.290679379828405
52	0.251212703104569	0.018108742488867	0.040492379192146	0.200117860206396	0.23828919204597	0.239928532939531	0.319569750900221	0.221249246608094	0.288121635927201
52.5	0.253556697690355	0.016101767957429	0.036004647710739	0.203618285944618	0.237324226651416	0.231329091643168	0.309027178433987	0.248719266406285	0.291322137062657
53	0.247465241225444	0.016360426815362	0.03658302650006	0.192541029791442	0.237069947575118	0.228208439764128	0.308272915922633	0.242701671381086	0.275997442918254
53.5	0.241787899671889	0.015981723873651	0.035736220979114	0.191445855161015	0.239108628657451	0.225102222832142	0.303694429701397	0.22355545000017	0.267820811679158
54	0.240473632249399	0.012612519116753	0.028202450112576	0.197685910903005	0.245142811965156	0.225614649678821	0.28008961152013	0.224348723418053	0.269960086011226
54.5	0.243832594300593	0.011862611420104	0.026525605526017	0.200678777321133	0.246685618827846	0.231507182749393	0.275741113575355	0.232207644682986	0.276175228646843
55	0.248782856620528	0.016787829870439	0.037538728785003	0.19369462143996	0.246709615395687	0.235361534576631	0.27978693279218	0.226791224981247	0.310353210537463
55.5	0.253157800015014	0.018453663866074	0.041263646838474	0.188485151270205	0.25173683672215	0.247847334520031	0.286241245279402	0.226631083814701	0.318005148483595
56	0.249609167041477	0.013582255327237	0.03037084619946	0.197265062825109	0.247935979273072	0.265787586298588	0.288655610645323	0.226594113586742	0.271416649620028
56.5	0.247325249384121	0.012676295183149	0.028345057732375	0.195462454399473	0.252699477554926	0.257249551604776	0.289062118155448	0.233599242436645	0.255878652153456
57	0.253313592775721	0.017487814912476	0.039103942922231	0.192609046333012	0.265470637606626	0.249775763220001	0.313547229936946	0.220359778374729	0.278119101183014
57.5	0.252371078378308	0.017675910832932	0.039524538186661	0.19210905343217	0.271589073306593	0.243659262176875	0.297097864048884	0.214368544898055	0.295402672407268
58	0.257803322306981	0.017975944822957	0.040195434583917	0.191742939225814	0.273769509985734	0.238103506401848	0.272245485837153	0.247095838021026	0.323862654370312
58.5	0.259266019093537	0.018265755028753	0.040843469904651	0.193420383702664	0.267366263609164	0.246427666337822	0.264161120341858	0.251727247565728	0.332493433003985
59	0.252285429452486	0.017214836334752	0.038493544266039	0.191243630872447	0.261247056435093	0.251165450528154	0.250762597971011	0.237319446983954	0.321974393924254
59.5	0.249390221834923	0.017730421874284	0.039646428580648	0.187269519115632	0.26067630691032	0.266327449775949	0.242533484625762	0.223505290052556	0.316029280529318
60	0.24534669531919	0.016894953696725	0.037778264942589	0.186360373604017	0.258117483489189	0.267550188733575	0.23145454814464	0.222368167393442	0.306229410550275
60.5	0.242147624710064	0.016109395928023	0.036021704371518	0.185802301145665	0.261537121382117	0.245074153661132	0.22294981897103	0.233825890332631	0.303696462767807
61	0.24006243157313	0.01522436379323	0.034042712355849	0.188637048924258	0.274217913754562	0.236503811075372	0.233475825208719	0.216956757964276	0.290583232511592
61.5	0.251504040251815	0.018732871057839	0.041887973099067	0.185305478407925	0.275591900582402	0.248968448544321	0.243168579580536	0.232797036252319	0.32319279814339
62	0.254732972197428	0.021533359537415	0.048150055709603	0.180468641797828	0.282513941486402	0.251912259920314	0.237271704500789	0.237707625062315	0.338523660416922
62.5	0.247271187979973	0.019074669033206	0.042652256606559	0.186647226769596	0.280464478287899	0.245898048422668	0.227677281075548	0.223609548626459	0.319330544697669
63	0.251476761594664	0.017534336118364	0.039207967500991	0.193918502756545	0.274124921045093	0.244762022197615	0.226810921661613	0.248936126263362	0.320308075643755
63.5	0.256738608622712	0.016651209147846	0.03723323556215	0.1986326232411	0.271695959534761	0.242154635809673	0.238714545494502	0.26901655878651	0.320217328869728
64	0.244053975331491	0.013653593248821	0.030530362641496	0.195249869192813	0.27211681674588	0.245219748449555	0.220609581414	0.243805006062591	0.28732283012411
64.5	0.235074438446323	0.013605376644935	0.030422547037562	0.193385156623026	0.264769713113111	0.253906724002191	0.205211716648173	0.219923173655068	0.273250146636369
65	0.236519254907023	0.015145038485936	0.033865335576404	0.190946370388241	0.265209567649757	0.265381740461497	0.208129570358677	0.211501510022247	0.27794677056172
65.5	0.235811542081255	0.016852686470538	0.037683752551614	0.185758935212474	0.290346523087329	0.264681557923584	0.204125315095105	0.210461315709764	0.259495605459272
66	0.235275049904267	0.015934835327886	0.035631375003418	0.190044399425729	0.30054211499488	0.243959646410136	0.206290091799825	0.221328974300444	0.249485072494591
66.5	0.233647560218961	0.01293991359223	0.0289345264152	0.189053707742159	0.283323322242624	0.23298995301066	0.21429456084306	0.234765891396941	0.247457926078323
67	0.235916459424679	0.014891994291415	0.033299511556143	0.184415079873245	0.283650818992289	0.234741001648359	0.215072241911959	0.22697126648503	0.270648347637193
67.5	0.239077565478344	0.018112502891862	0.040500787708865	0.184425696170742	0.299268108235006	0.229369022895875	0.210475839853374	0.225606610231291	0.285320115483776
68	0.243859559432334	0.020526845322393	0.045899421504493	0.187950507425327	0.293269241088655	0.220978465716111	0.205588996539133	0.240289274546867	0.315080871277913
68.5	0.242018604175574	0.017230583988627	0.03852875709059	0.18997206766155	0.277198718905875	0.223361114599734	0.213112171515296	0.245070529448737	0.303397022922252
69	0.237672671491664	0.013484350083194	0.030151923418426	0.182359438077288	0.270276368017407	0.238105533899236	0.226516985133223	0.236378049410628	0.272399654412201
69.5	0.238946563160073	0.013490382667368	0.030165412686719	0.185562656666945	0.270304699544145	0.24832895931221	0.220494008096698	0.235593019811438	0.273396035529004
70	0.242555011953868	0.013694159657589	0.030621071889104	0.185527001974781	0.270656265858314	0.232565815507699	0.244307103504097	0.241254843492012	0.281019041386305
70.5	0.247258461485547	0.020865043523057	0.041730087046115	0.186408297679272	0.277589180113393	0.224535436617011	nan	0.241088007553424	0.306671385464635
71	0.246160376124889	0.015694210070482	0.031388420140964	0.188217669260469	0.271753019156843	0.25445937301691	nan	0.241516721272186	0.274855097918039
71.5	0.238826697390733	0.015054357277602	0.030108714555205	0.182848144836037	0.27322746075787	0.251860764717037	nan	0.240944713876478	0.245252402766244
72	0.236948568178362	0.017231657634849	0.034463315269698	0.176701874022074	0.276065048868736	0.224048876428279	nan	0.249875856001971	0.258051185570751
72.5	0.239451752590587	0.019659013642813	0.039318027285625	0.168575492167724	0.267825600464323	0.231147695403497	nan	0.248401860640679	0.281308114276712
73	0.236152288040728	0.017828696977517	0.035657393955033	0.169411148936106	0.263113472878585	0.230921864081071	nan	0.25042221235437	0.266892741953509
73.5	0.238946680296393	0.01835419950694	0.036708399013879	0.175280646416062	0.267316555042097	0.224088689829036	nan	0.249866780035686	0.278180730159085
74	0.238496049823423	0.019082000286764	0.038164000573527	0.171375472503079	0.270973403119139	0.227257122424376	nan	0.244950692882073	0.277923558188449
74.5	0.243595392093265	0.019272595755516	0.038545191511033	0.172542634040121	0.282343666793164	0.241362355154158	nan	0.249088560619704	0.27263974385918
75	0.261921282712533	0.021075144958677	0.042150289917354	0.179808013410901	0.293124842299685	0.264684104215026	nan	0.286374838229992	0.285614615407061
75.5	0.262914789931029	0.022388052622445	0.04477610524489	0.178736289460085	0.289087861628832	0.267366285129583	nan	0.309687014540037	0.269696498896606
76	0.253376074960519	0.020442552278495	0.040885104556991	0.176968132645203	0.274981078050524	0.253332572580589	nan	0.297366448429862	0.264232143096417
76.5	0.25081860570301	0.01801517234524	0.03603034469048	0.181134790118742	0.263458255498287	0.259287426242242	nan	0.285685285532063	0.264527271123717
77	0.255220764122345	0.019299935916743	0.038599871833487	0.183218981922626	0.27216144097367	0.264191656862273	nan	0.298709409625956	0.257822331227201
77.5	0.249405098600851	0.018680365527443	0.037360731054887	0.181203149136534	0.268256320004567	0.252993434995124	nan	0.293643638159804	0.250928950708224
78	0.248626553891391	0.017431867845917	0.034863735691834	0.180966015011589	0.268572508008205	0.264714774358819	nan	0.277529167419653	0.25135030465869
78.5	0.258919052706638	0.01786507417182	0.03573014834364	0.192741670737863	0.27938405851374	0.268859612423613	nan	0.297375923509813	0.256233998348159
79	0.259797432067905	0.02104510443396	0.04209020886792	0.193250098291738	0.269582718029224	0.260340785901827	nan	0.325008416143642	0.250805141973094
79.5	0.252987247334131	0.018219196028963	0.036438392057926	0.190833608032646	0.265882884126797	0.258243534541174	nan	0.30339326052214	0.2465829494479
80	0.260787173853879	0.012813101664124	0.022192943084808	nan	0.272072197294484	0.23201558794327	nan	0.290291729708794	0.24876918046897
80.5	0.268408739869789	0.018131126689269	0.031404032624281	nan	0.266146924498478	0.230286612115502	nan	0.317505807832651	0.259695615032526
81	0.27412826862327	0.020916700280829	0.036228787613086	nan	0.254011460876105	0.230372323727731	nan	0.327171128248815	0.284958161640428
81.5	0.267310756301974	0.016436932893713	0.028469602892512	nan	0.246108959065515	0.23434454391592	nan	0.305319484383376	0.283470037843085
82	0.264679007862409	0.013502807326986	0.023387548335153	nan	0.250443168701757	0.239107233157165	nan	0.300999450100506	0.268166179490206
82.5	0.271530137006664	0.017789925521185	0.030813054865559	nan	0.259034022788397	0.237914988793313	nan	0.321497866608806	0.267673669836139
83	0.263499853231824	0.014299392698474	0.024767274671137	nan	0.254073155551939	0.234035063438635	nan	0.302185675098441	0.263705518838283
83.5	0.263163524829573	0.014540546271166	0.025184964911466	nan	0.254247466423791	0.240199941393252	nan	0.305769352075575	0.252437339425676
84	0.277939882911715	0.023807190565009	0.041235263644069	nan	0.257333748737958	0.253152416045258	nan	0.349278574247465	0.251994792616179
84.5	0.279903200570861	0.024670653265948	0.034889572441308	nan	0.253976480819238	nan	nan	0.329222815752967	0.256510305140377
85	0.281980381816125	0.022949183585394	0.032455046671854	nan	0.259227510778222	nan	nan	0.327878190806561	0.258835443863591
85.5	0.302935142962287	0.034427516878117	0.048687861287862	nan	0.27332263888571	nan	nan	0.371575273338619	0.263907516662534
86	0.30230690909877	0.029903193258293	0.042289501464141	nan	0.272060343877422	nan	nan	0.362111976257082	0.272748407161807
86.5	0.290714517995921	0.021118254514018	0.029865721947371	nan	0.265597014854414	nan	nan	0.33268033161151	0.273866207521838
87	0.293206773334411	0.026884179427066	0.038019971159028	nan	0.256386985118775	nan	nan	0.345550495802979	0.27768283908148
87.5	0.298715438392086	0.037181482326285	0.052582556574968	nan	0.249991190274041	nan	nan	0.371727830877274	0.274427294024943
88	0.319460552131952	0.03224961167354	0.045607838209986	nan	0.262064278082015	nan	nan	0.373641294070287	0.322676084243553
88.5	0.312724777180409	0.031663799207941	0.044779374276128	nan	0.252287849652165	nan	nan	0.359323774637046	0.326562707252017
89	0.286447310253525	0.027986585492858	0.039579008768514	nan	0.243237736255449	nan	nan	0.338865186010844	0.277239008494281
89.5	0.292627875723239	0.031470634440011	0.04450619804155	nan	0.245067419412561	nan	nan	0.352111111354287	0.28070509640287
90	0.296692623893034	0.034757211682978	0.04915412015234	nan	0.243844625211396	nan	nan	0.362225548921414	0.284007697546291
90.5	0.305645495036466	0.042075442580896	0.059503661540753	nan	0.245480122389093	nan	nan	0.386680360467497	0.284776002252809
91	0.303194175006106	0.036896778654148	0.052179924780575	nan	0.24874810992949	nan	nan	0.373554619652865	0.287279795435963
91.5	0.311392503115374	0.021668934055425	0.021668934055425	nan	nan	nan	nan	0.333061437170799	0.28972356905995
92	0.297667267586155	0.022991024255784	0.022991024255784	nan	nan	nan	nan	0.320658291841939	0.274676243330371
92.5	0.295940110979674	0.019407949958919	0.019407949958919	nan	nan	nan	nan	0.315348060938593	0.276532161020756
93	0.303816442281631	0.019721672152292	0.019721672152292	nan	nan	nan	nan	0.323538114433923	0.284094770129339
93.5	0.310103408199008	0.010564951661166	0.010564951661166	nan	nan	nan	nan	0.320668359860174	0.299538456537842
94	0.313443987822404	0.000765197075217	0.000765197075217	nan	nan	nan	nan	0.312678790747188	0.314209184897621
94.5	0.316149590592166	0.010904857681003	0.010904857681003	nan	nan	nan	nan	0.305244732911163	0.327054448273169
95	0.308482657232007	0.00505456762722	0.00505456762722	nan	nan	nan	nan	0.303428089604786	0.313537224859227
95.5	0.30417711062537	0.007334153159328	0.007334153159328	nan	nan	nan	nan	0.296842957466042	0.311511263784697
96	0.297203460408978	0.015748306537908	0.015748306537908	nan	nan	nan	nan	0.28145515387107	0.312951766946886
96.5	0.286876289508729	0.01094007329081	0.01094007329081	nan	nan	nan	nan	0.275936216217919	0.297816362799539
97	0.290479957785699	0.00837781038668	0.00837781038668	nan	nan	nan	nan	0.282102147399019	0.298857768172379
97.5	0.301157416732934	0.011163860139711	0.011163860139711	nan	nan	nan	nan	0.289993556593223	0.312321276872645
98	0.318562681196738	0.006597777884279	0.006597777884279	nan	nan	nan	nan	0.311964903312459	0.325160459081017
98.5	0.301251690674797	0.002108697282181	0.002108697282181	nan	nan	nan	nan	0.299142993392617	0.303360387956978
99	0.292968406691898	0.005588000614005	0.005588000614005	nan	nan	nan	nan	0.287380406077894	0.298556407305903
99.5	0.300840935160365	0.008065901438613	0.008065901438613	nan	nan	nan	nan	0.292775033721753	0.308906836598978
100	0.294607998263179	0.00714622649762	0.00714622649762	nan	nan	nan	nan	0.287461771765559	0.301754224760799
100.5	0.310275478054791	0.010076719799902	0.010076719799902	nan	nan	nan	nan	0.320352197854693	0.300198758254889
101	0.315950716865039	0.001451350339471	0.001451350339471	nan	nan	nan	nan	0.314499366525568	0.31740206720451
101.5	0.294587613763028	0.022025640678888	0.022025640678888	nan	nan	nan	nan	0.272561973084139	0.316613254441916
102	0.298644865483033	0.041960832335399	0.041960832335399	nan	nan	nan	nan	0.256684033147634	0.340605697818432
102.5	0.317682958174358	0.045459913869945	0.045459913869945	nan	nan	nan	nan	0.272223044304413	0.363142872044304
103	0.312198207052747	0.037771544396122	0.037771544396122	nan	nan	nan	nan	0.274426662656625	0.349969751448869
103.5	0.301368826696367	0.033994667459051	0.033994667459051	nan	nan	nan	nan	0.267374159237316	0.335363494155418
104	0.296113731159229	0.028065392304185	0.028065392304185	nan	nan	nan	nan	0.268048338855043	0.324179123463414
104.5	0.298510939124116	0.013367049443315	0.013367049443315	nan	nan	nan	nan	0.285143889680801	0.311877988567431
105	0.288119436781272	0.020372632127316	0.020372632127316	nan	nan	nan	nan	0.267746804653957	0.308492068908588
105.5	0.280308957332898	0.022649916691064	0.022649916691064	nan	nan	nan	nan	0.257659040641834	0.302958874023961
106	0.304222935185469	0.006991924701632	0.006991924701632	nan	nan	nan	nan	0.297231010483837	0.311214859887102
106.5	0.304578727417733	0.006698579382077	0.006698579382077	nan	nan	nan	nan	0.297880148035656	0.311277306799809
107	0.28923065013866	0.020029809716694	0.020029809716694	nan	nan	nan	nan	0.269200840421966	0.309260459855354
107.5	0.287292513516168	0.038251499852955	0.038251499852955	nan	nan	nan	nan	0.249041013663213	0.325544013369123
108	0.298819381115666	0.040542288659472	0.040542288659472	nan	nan	nan	nan	0.258277092456194	0.339361669775139
108.5	0.293707358198291	0.030262053175949	0.030262053175949	nan	nan	nan	nan	0.263445305022341	0.32396941137424
109	0.276807251640762	0.023204570519927	0.023204570519927	nan	nan	nan	nan	0.253602681120835	0.300011822160689
109.5	0.267288292487781	0.039306958918172	0.039306958918172	nan	nan	nan	nan	0.227981333569609	0.306595251405954
110	0.277967870428171	0.036862067600851	0.036862067600851	nan	nan	nan	nan	0.24110580282732	0.314829938029022
110.5	0.293157698319581	0.023791132015019	0.023791132015019	nan	nan	nan	nan	0.269366566304562	0.316948830334599
111	0.28147466396506	0.023416307927463	0.023416307927463	nan	nan	nan	nan	0.258058356037596	0.304890971892523
111.5	0.271095256535404	0.058864163260958	0.058864163260958	nan	nan	nan	nan	0.212231093274446	0.329959419796362
112	0.273514221553232	0.064207607697284	0.064207607697284	nan	nan	nan	nan	0.209306613855948	0.337721829250516
112.5	0.285875967669451	0.065097135974926	0.065097135974926	nan	nan	nan	nan	0.220778831694526	0.350973103644377
113	0.321391421296741	0.090638422794066	0.090638422794066	nan	nan	nan	nan	0.230752998502675	0.412029844090806
113.5	0.314793977602953	0.062788168242996	0.062788168242996	nan	nan	nan	nan	0.252005809359957	0.377582145845949
114	0.285612505751846	0.03118798354307	0.03118798354307	nan	nan	nan	nan	0.254424522208777	0.316800489294916
114.5	0.274673487465174	0.036320794743498	0.036320794743498	nan	nan	nan	nan	0.238352692721676	0.310994282208672
115	0.277762310868852	0.027733528135749	0.027733528135749	nan	nan	nan	nan	0.250028782733103	0.305495839004601
115.5	0.295371753224655	0.026135151243241	0.026135151243241	nan	nan	nan	nan	0.269236601981414	0.321506904467896
116	0.309893838719695	0.016867284440425	0.016867284440425	nan	nan	nan	nan	0.29302655427927	0.32676112316012
116.5	0.313483934135071	0.011965263530802	0.011965263530802	nan	nan	nan	nan	0.301518670604269	0.325449197665873
117	0.329107348363285	0.023832980851988	0.023832980851988	nan	nan	nan	nan	0.305274367511297	0.352940329215273
117.5	0.331852368115142	0.011595749471725	0.011595749471725	nan	nan	nan	nan	0.343448117586867	0.320256618643417
118	0.316970453369311	0.004319628556137	0.004319628556137	nan	nan	nan	nan	0.312650824813173	0.321290081925447
118.5	0.309563126418254	0.012674654011463	0.012674654011463	nan	nan	nan	nan	0.29688847240679	0.322237780429717
119	0.281088692262358	0.006747688609798	0.006747688609798	nan	nan	nan	nan	0.27434100365256	0.287836380872156
119.5	0.282456430163287	0.013620513720972	0.013620513720972	nan	nan	nan	nan	0.268835916442315	0.296076943884259
120	0.287942939153391	0.00918043827648	0.00918043827648	nan	nan	nan	nan	0.297123377429871	0.278762500876911
120.5	0.285630818757826	0.019901847068688	0.019901847068688	nan	nan	nan	nan	0.305532665826514	0.265728971689139
121	0.325137508053775	0.045039555950837	0.045039555950837	nan	nan	nan	nan	0.370177064004612	0.280097952102938
121.5	0.323411412149112	0.039652580283406	0.039652580283406	nan	nan	nan	nan	0.363063992432518	0.283758831865707
122	0.280047397608173	nan	0	nan	nan	nan	nan	nan	0.280047397608173
122.5	0.29779363274516	0.024281581539549	0.024281581539549	nan	nan	nan	nan	0.322075214284709	0.273512051205611
123	0.298147777198113	0.017798881952164	0.017798881952164	nan	nan	nan	nan	0.315946659150277	0.280348895245949
123.5	0.324382377723657	0.033325673165405	0.033325673165405	nan	nan	nan	nan	0.357708050889062	0.291056704558252
124	0.314538317512652	0.03767627574663	0.03767627574663	nan	nan	nan	nan	0.352214593259282	0.276862041766022
124.5	0.287678029695771	0.032982736465376	0.032982736465376	nan	nan	nan	nan	0.320660766161147	0.254695293230394
125	0.304078925259273	0.057549525939332	0.057549525939332	nan	nan	nan	nan	0.361628451198604	0.246529399319941
125.5	0.252916552173278	nan	0	nan	nan	nan	nan	nan	0.252916552173278
126	0.2614297978174	nan	0	nan	nan	nan	nan	nan	0.2614297978174
126.5	0.266037569096196	nan	0	nan	nan	nan	nan	nan	0.266037569096196
127	0.26884203815583	nan	0	nan	nan	nan	nan	nan	0.26884203815583
127.5	0.268649672135376	nan	0	nan	nan	nan	nan	nan	0.268649672135376
128	0.262025391548059	nan	0	nan	nan	nan	nan	nan	0.262025391548059
128.5	0.254206656476473	nan	0	nan	nan	nan	nan	nan	0.254206656476473
129	0.259280261590681	nan	0	nan	nan	nan	nan	nan	0.259280261590681
129.5	0.259967186437554	nan	0	nan	nan	nan	nan	nan	0.259967186437554
130	0.258355764033392	nan	0	nan	nan	nan	nan	nan	0.258355764033392
130.5	0.263256825949126	nan	0	nan	nan	nan	nan	nan	0.263256825949126
131	0.259658058012348	nan	0	nan	nan	nan	nan	nan	0.259658058012348
131.5	0.251464162469218	nan	0	nan	nan	nan	nan	nan	0.251464162469218
132	0.261322863403654	nan	0	nan	nan	nan	nan	nan	0.261322863403654
132.5	0.266354937933284	nan	0	nan	nan	nan	nan	nan	0.266354937933284
133	0.259403568421881	nan	0	nan	nan	nan	nan	nan	0.259403568421881
133.5	0.259991186847473	nan	0	nan	nan	nan	nan	nan	0.259991186847473
134	0.252002100435226	nan	0	nan	nan	nan	nan	nan	0.252002100435226
134.5	0.257280456164198	nan	0	nan	nan	nan	nan	nan	0.257280456164198
135	0.275384961063114	nan	0	nan	nan	nan	nan	nan	0.275384961063114
135.5	0.275665772495595	nan	0	nan	nan	nan	nan	nan	0.275665772495595
136	0.274697572689621	nan	0	nan	nan	nan	nan	nan	0.274697572689621
136.5	0.278989474163124	nan	0	nan	nan	nan	nan	nan	0.278989474163124
137	0.281930269922329	nan	0	nan	nan	nan	nan	nan	0.281930269922329
137.5	0.280845641695458	nan	0	nan	nan	nan	nan	nan	0.280845641695458
138	0.2838205856851	nan	0	nan	nan	nan	nan	nan	0.2838205856851
138.5	0.285141533270291	nan	0	nan	nan	nan	nan	nan	0.285141533270291
139	0.276906555008263	nan	0	nan	nan	nan	nan	nan	0.276906555008263
139.5	0.270530623882151	nan	0	nan	nan	nan	nan	nan	0.270530623882151
140	0.285596841741376	nan	0	nan	nan	nan	nan	nan	0.285596841741376
140.5	0.304864770204572	nan	0	nan	nan	nan	nan	nan	0.304864770204572
141	0.328031872910851	0.042551220239174	0.042551220239174	nan	nan	nan	nan	0.370583093150025	0.285480652671678
141.5	0.278647198659418	nan	0	nan	nan	nan	nan	nan	0.278647198659418
142	0.298802897034365	nan	0	nan	nan	nan	nan	nan	0.298802897034365
142.5	0.327089497062488	0.033000005637396	0.033000005637396	nan	nan	nan	nan	0.360089502699884	0.294089491425092
143	0.292702241915452	nan	0	nan	nan	nan	nan	nan	0.292702241915452
143.5	0.334087019456845	0.037726311675023	0.037726311675023	nan	nan	nan	nan	0.371813331131868	0.296360707781822
144	0.299118942391367	nan	0	nan	nan	nan	nan	nan	0.299118942391367
144.5	0.296135963571794	nan	0	nan	nan	nan	nan	nan	0.296135963571794
145	0.30282995705442	nan	0	nan	nan	nan	nan	nan	0.30282995705442
145.5	0.339419443239242	nan	0	nan	nan	nan	nan	nan	0.339419443239242
146	0.360035708575564	nan	0	nan	nan	nan	nan	nan	0.360035708575564
146.5	0.320961961133801	nan	0	nan	nan	nan	nan	nan	0.320961961133801
147	0.296667743575286	nan	0	nan	nan	nan	nan	nan	0.296667743575286
147.5	0.334832484801949	nan	0	nan	nan	nan	nan	nan	0.334832484801949
148	0.337236580200058	nan	0	nan	nan	nan	nan	nan	0.337236580200058
148.5	0.303079886460613	nan	0	nan	nan	nan	nan	nan	0.303079886460613
149	0.280142571546713	nan	0	nan	nan	nan	nan	nan	0.280142571546713
