# Supplementary material for: Stochastic pulsing of gene expression enables the generation of spatial patterns in Bacillus subtilis biofilms
Source: Nat Commun. 2020 Feb 19;11:950. doi: 10.1038/s41467-020-14431-9 (PMC7031267; doi:10.1038/s41467-020-14431-9)
Supplement: Supplementary file 7 — Source Data [file 41467_2020_14431_MOESM7_ESM.zip › source_data/sup_figure2_b_24.tsv]

distance_from_top_of_biofilm	mean	sem	std	sigB_YFP_image_169	sigB_YFP_image_170	sigB_YFP_image_171	sigB_YFP_image_172	sigB_YFP_image_173	sigB_YFP_image_174
2	0.148957142789431	0.00248803744599	0.005563420859799	0.156514000277373	0.141351528025788	0.142254189088454	0.151517352567743	0.148762714860732	0.153343071916496
2.5	0.154533480931656	0.004808721234341	0.010752627564834	0.163144037150917	0.150182639673943	0.134958645955612	0.169073250299999	0.156618633396996	0.153223679112467
3	0.157460766963374	0.004899000826435	0.010954498869737	0.157732939785565	0.159611023232973	0.137188649262057	0.166016407895586	0.152413432033107	0.171802149570957
3.5	0.154269589620871	0.00504193183192	0.011274102314094	0.155255771028246	0.155960564501323	0.140216709985431	0.150286704212402	0.147328529529601	0.176569258468222
4	0.152616586682161	0.003386213898803	0.007571804464079	0.16196863611853	0.15094489969117	0.143186799273052	0.143331703187375	0.155156322791156	0.161111159031683
4.5	0.151264323056658	0.003884285070086	0.008685525460701	0.15930225079633	0.150910947701262	0.14185911153364	0.137769432066082	0.157985986059641	0.159758210182997
5	0.150804593663049	0.004777088720696	0.010681895114024	0.152988907004188	0.149895229251097	0.13621689158604	0.139068994456626	0.160609963805946	0.166047575874397
5.5	0.154524250526099	0.004991060476784	0.011160350505901	0.149615454752368	0.149939344835835	0.150512192146397	0.138610887574038	0.169487562222897	0.168980061625059
6	0.15443069983483	0.003252594145688	0.007273021612977	0.149620521633665	0.146243077920505	0.157224992873566	0.14676848587526	0.164104000403127	0.162623120302855
6.5	0.153058737743652	0.001613575538206	0.003608064590259	0.150101351184634	0.149402080488745	0.14975937237506	0.157059286655351	0.15360473832563	0.158425597432491
7	0.155366881629254	0.001723644361521	0.003854185961395	0.151250943821926	0.153779026137395	0.151267141616488	0.160176697549654	0.154926440255281	0.160801040394782
7.5	0.155116840170127	0.001173300181236	0.002623578963257	0.154325994222699	0.152890147935152	0.151511590196822	0.156464013631773	0.155885604321979	0.159623690712339
8	0.155695290135108	0.000842194683107	0.001883204561716	0.158102765227788	0.153620172954786	0.153746904206579	0.154641714299259	0.155866673228123	0.158193510894111
8.5	0.156919050952748	0.00229560352084	0.005133125521987	0.158148282294346	0.155514926363202	0.150256632973992	0.157584969002729	0.153269133866436	0.166740361215783
9	0.157991669134256	0.003935152378618	0.00879926822041	0.150529938483435	0.153474204651251	0.150567343864561	0.155377173239444	0.162515112455414	0.175486242111432
9.5	0.157823801895934	0.00402883092419	0.009008739816341	0.145750657481061	0.156336169031923	0.148691243301035	0.158332097014462	0.171063469659961	0.16676917488716
10	0.156484768512201	0.003777124029945	0.008445906090405	0.151449603036888	0.153122327504088	0.144287759679949	0.163533348649877	0.170369186676957	0.156146385525446
10.5	0.155809275974543	0.004667488653598	0.010436821913654	0.156051818116183	0.145747643442649	0.141668299041753	0.161786674346448	0.173600710530037	0.156000510370187
11	0.156221500241722	0.00417602859226	0.009337883808277	0.154599499139085	0.154112028587015	0.138899965845337	0.161029440215846	0.16986638574839	0.158821681914659
11.5	0.159421333850461	0.002933492007334	0.006559487539851	0.158158685360418	0.163535471558154	0.145388170111454	0.162672941142021	0.163975957486732	0.162796777443991
12	0.161672841759376	0.002098151876403	0.004691610222755	0.160291394651392	0.164081541438727	0.155888766557228	0.164882286056521	0.16874747371842	0.156145588133967
12.5	0.161338752869545	0.002696328627811	0.006029174101463	0.158188709135924	0.161311965180624	0.154624144399295	0.167471392058135	0.170913042021278	0.155523264422016
13	0.162104439373674	0.002650094476336	0.005925791395885	0.157254956430984	0.159876112687022	0.155941420104121	0.164880380641145	0.173730688956098	0.160943077422676
13.5	0.162222560005354	0.003540096446025	0.007915896300218	0.156153413614611	0.157703960077731	0.159953096039705	0.16293723903982	0.179233076902721	0.157354574357539
14	0.162025351441769	0.002183685570211	0.004882869376478	0.157312401115515	0.163189254289929	0.160214129876598	0.159942409175236	0.172234176844902	0.159259737348431
14.5	0.163321589352576	0.002299563822189	0.005141981025014	0.16666695052139	0.162656100188703	0.159102352956714	0.156537842307652	0.172409970837266	0.162556319303732
15	0.163890626874921	0.003739808003336	0.008362464918258	0.169180131438145	0.157196052633719	0.157875039349957	0.157319230516227	0.180093428591889	0.16167987871959
15.5	0.163584816622151	0.004005032641499	0.008955525238498	0.165586332651731	0.160974356623392	0.157891676011708	0.156786054843487	0.182503281816454	0.157767197786136
16	0.16135140607153	0.003335683894077	0.007458815938607	0.16390321070756	0.159147773783713	0.156712233765724	0.154591369194337	0.17672966987409	0.157024179103759
16.5	0.160036106041915	0.002923474303538	0.006537087273186	0.159820246822947	0.158863804773207	0.155258400303192	0.153743495491046	0.173846569040097	0.158684119821001
17	0.161900880066977	0.003853954463595	0.008617704162787	0.158409093055813	0.164697980738565	0.15467798426031	0.158666626570282	0.179739755584434	0.15521384019246
17.5	0.163119452671003	0.003751316452031	0.008388198591854	0.157827511201142	0.161239192641832	0.156821279228725	0.160699711739418	0.18152541891621	0.16060360229869
18	0.160917028490011	0.003323112528724	0.007430705511109	0.155214807628626	0.160774716440093	0.153442863223617	0.161158505652549	0.176324923593778	0.158586354401406
18.5	0.159322368746758	0.002796311519927	0.006252742644821	0.150795262553645	0.163689981928725	0.153573088589904	0.16188280831676	0.169168410548984	0.156824660542529
19	0.15978900639006	0.002634219094897	0.005890292963819	0.158208739283916	0.157065793549821	0.154608562791379	0.159654925062807	0.172508514257424	0.156687503395011
19.5	0.16447472520209	0.002607968316021	0.005831594437789	0.163555032357785	0.159141968985485	0.160073257548073	0.1685825400481	0.175399182973528	0.160096369299569
20	0.168800342944828	0.00220215792592	0.004924174819546	0.167303327250674	0.166368943456007	0.168249063872892	0.17336543509528	0.176379474653151	0.161135813340962
20.5	0.167625432413812	0.003431015625255	0.007671984169935	0.165511020120066	0.166514516395303	0.173996668207771	0.171754976682511	0.175462446021028	0.152512967056194
21	0.1644172246948	0.002708364903764	0.006056088032691	0.161969375490542	0.164775668814598	0.169471045881595	0.166690710222676	0.171004497694781	0.152592050064607
21.5	0.161359585624919	0.002388598905273	0.005341069523172	0.160420957076099	0.163908068263129	0.164348090998025	0.160520932430588	0.168055400261958	0.150904064719713
22	0.162817461708071	0.001829716572733	0.00409137063619	0.163267456600074	0.161008520143928	0.162028865986822	0.16329409342854	0.170534635030026	0.156771199059036
22.5	0.160430687139019	0.002723700025518	0.006090378407377	0.1684624767083	0.154793778404451	0.155278341609099	0.162867236343187	0.167437199998362	0.153745089770718
23	0.158514562407033	0.003537235883182	0.007909499887247	0.163937124881655	0.155534631748084	0.154770049382367	0.163512245602703	0.168734164655796	0.144599158171592
23.5	0.159992351151519	0.003103038181729	0.006938604311124	0.159912415237019	0.159904937915822	0.158948800468649	0.161842436842976	0.171591970728183	0.147753545716465
24	0.159173345482405	0.002521418691656	0.005638063594281	0.158853204480987	0.157917893799179	0.163392902487711	0.15798263760974	0.167632834328702	0.149260600188109
24.5	0.159044181278804	0.003299814567352	0.007378609685743	0.161408180344817	0.153765201269024	0.16793484195331	0.161231469416841	0.164345182756023	0.145580211932806
25	0.159705100775195	0.004422156358321	0.009888242224339	0.158360209535464	0.158412419083017	0.170003494039872	0.165306384958661	0.166449609269463	0.13969848776469
25.5	0.1617091491569	0.004974074346921	0.011122368364853	0.155397400545446	0.161394078753809	0.175961894850093	0.164950265360805	0.170931908345787	0.141619347085461
26	0.160960413587338	0.004543780039263	0.010160201042598	0.156727607974111	0.159413830023685	0.177877200129469	0.166183079489759	0.161492150033972	0.144068613873031
26.5	0.157382502250608	0.004592221887947	0.010268520309211	0.150078915936915	0.155286432569468	0.175016499645713	0.16459624718155	0.156462924868099	0.142853993301903
27	0.155186755144129	0.005125312248485	0.011460546593525	0.143205216741221	0.148480138157946	0.177933520864522	0.159945167623814	0.153987683701027	0.147568803776242
27.5	0.155016365323808	0.005351208378415	0.011965665695902	0.146230339387964	0.14916320543952	0.180540435435977	0.157280289867498	0.146931976705614	0.149951945106276
28	0.155627899340697	0.003382554457948	0.007563621705567	0.15074898780788	0.15375216292046	0.171827883130389	0.154345475960672	0.14850280872508	0.154590077499701
28.5	0.156499776612267	0.002068027084926	0.004624249141205	0.154939078536879	0.153356778787589	0.165987731219714	0.157875005546336	0.155017794609599	0.151822270973484
29	0.157431299162154	0.003439212955796	0.007690313958258	0.163685418276608	0.153388778658238	0.169316509902905	0.159524731501857	0.152704185028178	0.145968171605135
29.5	0.157715352763523	0.005307315631602	0.011867518530309	0.15961323273682	0.158990144356444	0.177046114155831	0.16134522659907	0.152114345766495	0.137183052966477
30	0.152787760370982	0.005243500322289	0.011724823160679	0.148877948955034	0.152851350061714	0.16970390327911	0.163316944785832	0.149175383278686	0.132801031865519
30.5	0.151895762349094	0.004292135802038	0.009597507422018	0.150244951016237	0.146901711485703	0.168548126575695	0.160500700313781	0.143063629482406	0.142115455220741
31	0.153574595872764	0.004869898180679	0.0108894233755	0.149155159302132	0.148681063360468	0.173689306501562	0.162155316412494	0.144865429426505	0.142901300233424
31.5	0.152247406168768	0.004145780335385	0.009270246649702	0.149039161570036	0.1505937923439	0.164200291013215	0.164967632455415	0.14325804554685	0.141425514083194
32	0.1517652926095	0.004088889881239	0.009143035726962	0.14907309775551	0.151899329283708	0.16618697343628	0.160443508373416	0.141610439953119	0.141378406854967
32.5	0.150461481161921	0.003691057867382	0.008253456300351	0.146874243597834	0.153277380754447	0.16289539296994	0.157705896833339	0.142032397009059	0.13998357580691
33	0.150307942434818	0.003590872048932	0.008029433999916	0.147036112982859	0.155649579844088	0.163122563695073	0.153575661518297	0.13923810877581	0.143225627792783
33.5	0.149442312521738	0.00387831703195	0.008672180521736	0.146975037555136	0.152682890133161	0.163813510082751	0.154299133564727	0.140942492522175	0.137940811272477
34	0.148640298794327	0.004201869507481	0.00939566585131	0.143098738613658	0.150860587375689	0.158837580624132	0.156895942271298	0.151258011900245	0.130890931980941
34.5	0.148706920942124	0.004709458005128	0.010530668236646	0.136892562676148	0.150682439826484	0.15482196887276	0.154493983878486	0.162656534341743	0.132694036057121
35	0.146336733592854	0.003765508083743	0.008419932045075	0.137659344598556	0.144237584247197	0.154539389930943	0.153277435637419	0.154657526340242	0.133649120802769
35.5	0.146710056352148	0.004400999097046	0.009840933149911	0.136794836888656	0.143040428267515	0.162170991082187	0.153934366851941	0.150425638187396	0.133894076835195
36	0.144471725092332	0.004832195307917	0.010805117189058	0.135016531505002	0.141594695633669	0.163348417797485	0.152615921339415	0.143139440354563	0.131115343923859
36.5	0.143798020789975	0.004646648054187	0.01039022091668	0.13468157793085	0.138530202567629	0.165167853339452	0.147989585443528	0.137911491675067	0.138507413783324
37	0.142852403681918	0.005870116775719	0.01312598014637	0.132894634192496	0.134574041616479	0.169980389948561	0.148159993124712	0.136510779685548	0.134994583523712
37.5	0.140232343821136	0.007094119201401	0.01586293277482	0.132253962206054	0.132867836699329	0.169616426574143	0.150812109277868	0.135453586992879	0.120390141176543
38	0.142042850883233	0.007129107564384	0.015941169132871	0.132849281558661	0.135938254269511	0.17059509947131	0.154859976985054	0.135471526798564	0.122542966216298
38.5	0.140332032988078	0.006618398209291	0.014799188298137	0.132210700917128	0.134267139230423	0.164365933730914	0.154844360110383	0.136102377929977	0.120201686009641
39	0.137880876421389	0.006142604580898	0.01373528140179	0.131718420733074	0.130307264459648	0.158996644863951	0.152444055181365	0.135213214063239	0.118605659227056
39.5	0.134944363372687	0.005162112851068	0.011542835242513	0.133356598535683	0.130087043010872	0.152728382801531	0.146776059232873	0.128288971804553	0.118429124850608
40	0.13454294357177	0.004589890409021	0.010263306963845	0.122331432653644	0.129465191526938	0.151093462406017	0.144383839963496	0.134731105294984	0.125252629585539
40.5	0.136318908671385	0.005578068176881	0.012472939626635	0.118464720668546	0.135369004352439	0.157897650191867	0.143923425674057	0.135397620321106	0.126861030820298
41	0.137578963595549	0.004509868114889	0.01008437167445	0.12724448911285	0.13494420426874	0.157387059626129	0.142774714032275	0.13308670660977	0.130036607923529
41.5	0.137743692513726	0.004731532982652	0.010580029386992	0.126959289006703	0.128084144053703	0.158628586822021	0.139268572227158	0.140045260055313	0.133476302917459
42	0.137073671480398	0.005572403335566	0.012460272656373	0.125925161888203	0.124422620014302	0.160054176687486	0.136726594191895	0.145347901266402	0.1299655748341
42.5	0.136304358396921	0.004840560377138	0.010823822052472	0.125830232077622	0.124087363791494	0.155743438118899	0.137380276854568	0.142985508698409	0.131799330840534
43	0.135631450325645	0.005281764910853	0.01181038538184	0.120289957147126	0.123456908046744	0.155103415070998	0.141011355521326	0.141528653271198	0.132398412896478
43.5	0.134621338718743	0.005955536522023	0.013316984505726	0.123154484994025	0.115252129679937	0.15527631965295	0.141682680366897	0.142347256658556	0.130015160960096
44	0.131822939364413	0.006184987091049	0.013830051575545	0.123845776243871	0.111520517402598	0.15651525237784	0.137984200025022	0.133761958631006	0.127309931506141
44.5	0.13166867944871	0.006039199703172	0.013504061065988	0.120925395917522	0.114746903193632	0.156803904048908	0.138167271029374	0.131976310968971	0.127392291533853
45	0.130795133589707	0.005617985756134	0.01256219804734	0.117931629191018	0.116017590831205	0.153700336315174	0.13689582796259	0.129789280201869	0.130436137036386
45.5	0.128745569727097	0.005854951440772	0.013092069426526	0.113882795468994	0.113052194755569	0.151810774303836	0.13208917213409	0.128645988506851	0.132992493193243
46	0.127352513857712	0.005991377604583	0.013397127602717	0.111915549955329	0.108231657598706	0.147280731458628	0.130856753465098	0.133834642729568	0.13199574793894
46.5	0.127209717885502	0.006147154477553	0.013745455280001	0.11169975676901	0.108461394847652	0.147760577006456	0.129648903752088	0.137833461167098	0.127854213770709
47	0.127063939012674	0.005684890674818	0.012711801993547	0.1117775350289	0.112761263150296	0.14534258983781	0.128023761118805	0.140686162315351	0.123792322624885
47.5	0.126909375006131	0.005180496827859	0.011583943064315	0.113502507457359	0.110747990135228	0.14233463614316	0.126572528441447	0.137413261170114	0.130885326689477
48	0.126137760275566	0.005696403059395	0.012737544468046	0.109707070477112	0.109932224441281	0.14440339510852	0.126000688584846	0.132392858434646	0.134390324606993
48.5	0.125152339650872	0.005776115947665	0.012915787904899	0.109056488558128	0.109780602091723	0.145449200949666	0.123579121194752	0.129299784183944	0.133748840927022
49	0.126034920507619	0.005951467884451	0.01330788675554	0.11411310923629	0.106689877639152	0.146702173736341	0.122192672198654	0.133086878726571	0.133424811508707
49.5	0.125699695635263	0.006928110452965	0.015491725928456	0.108504436366652	0.106522515815247	0.148593809001609	0.118967635666434	0.136994292353256	0.134615484608382
50	0.125885430389748	0.006936440466909	0.015510352405888	0.105268070917544	0.109592142225699	0.147438184151727	0.119283094553981	0.138214908438005	0.135516182051535
50.5	0.125094437682894	0.005224850279951	0.011683120398229	0.108208419243714	0.114100025140971	0.142419669370815	0.123279188363277	0.135340715115843	0.127218608862745
51	0.124641822973449	0.006043911517974	0.013514597004184	0.107492184218642	0.109728659641702	0.146226992928203	0.121362607287269	0.133527134360288	0.129513359404592
51.5	0.12632310685097	0.007377771993103	0.016497199699073	0.104002521679231	0.108300921538104	0.151165882196943	0.123701511419678	0.138678263205905	0.132089541065956
52	0.127437841889923	0.007183709409285	0.016063262569767	0.105768199848498	0.114659203450727	0.149812416932389	0.120691942626135	0.146647795106356	0.127047493375435
52.5	0.123702365843109	0.006577123739129	0.01470689577712	0.106870083186658	0.108956088421357	0.145626237806232	0.114810352721991	0.13868816517409	0.127263267748324
53	0.123438396292956	0.006058299485136	0.013546769476817	0.108243138592997	0.107943640434523	0.144652194564206	0.116636992345731	0.130758155499193	0.132396256321087
53.5	0.126686253414479	0.005754927072645	0.012868408139988	0.114267913442714	0.111143179519713	0.148724508411446	0.120655024934754	0.131204138030527	0.134122756147718
54	0.125430962795482	0.006075292043937	0.013584765993407	0.111443946921767	0.110914021949434	0.146226897246687	0.11547510918879	0.131684058765306	0.136841742700907
54.5	0.125404291727864	0.006307023374483	0.014102933001025	0.10638176395762	0.115714878168393	0.145495643825601	0.114015556233589	0.133983690217526	0.136834217964456
55	0.124617739212883	0.005835316624226	0.013048164642005	0.110138539594691	0.112813502725218	0.145624064077999	0.114225270598188	0.13195081814821	0.132954240132993
55.5	0.125252820380451	0.006295648379297	0.014077497738544	0.113249046683322	0.110631731383239	0.14977405355543	0.113982637014159	0.129346323272518	0.134533130374039
56	0.127910144179319	0.00641504413218	0.014344474758215	0.113496342532701	0.112973422095234	0.151321999831621	0.119012264353484	0.129567707902976	0.141089128359897
56.5	0.128837262237328	0.006229409419527	0.01392938292174	0.11057714364254	0.115604965194918	0.145759992725315	0.119852622458394	0.138254873384747	0.142973976018055
57	0.128096921085516	0.005560084328526	0.012432726519215	0.116712717457557	0.114711875584451	0.142505888929581	0.116012838970827	0.141884105495617	0.136754100075067
57.5	0.125216564734714	0.005218379690734	0.011668651720885	0.121376647825097	0.106050181626015	0.140211043539173	0.118180586460762	0.127877755616463	0.137603173340773
58	0.12243549968258	0.006174219670897	0.013805974892142	0.112255031340528	0.103718626340456	0.139598743861996	0.115503704722998	0.122472428754245	0.141064463075261
58.5	0.12142881566744	0.005673865709429	0.012687149421489	0.109424189352753	0.110150262164165	0.138524319100639	0.10954856265696	0.123468352045526	0.1374572086846
59	0.121276814329913	0.005446000091064	0.012177626409089	0.107805316444474	0.109740472960961	0.136615290248459	0.11092131527216	0.127276994218688	0.135301496834733
59.5	0.122671216565204	0.006364962667511	0.014232489198802	0.108231157075236	0.108849841215743	0.140669600945375	0.108642076850582	0.134710295324217	0.13492432798007
60	0.123411940891513	0.005276562506957	0.011798752453082	0.114060354501093	0.110714549994624	0.14000245025403	0.111066055991999	0.132774599921551	0.131853634685779
60.5	0.123270371116206	0.005199871223454	0.011627265529889	0.116310288722466	0.105666514576982	0.133971771453369	0.114419406529107	0.133624587542214	0.1356296578731
61	0.124037503234766	0.005312608522909	0.011879353795069	0.120516193824526	0.106915268902557	0.134618396500493	0.111572335296728	0.132134652603423	0.13846817228087
61.5	0.124058740005163	0.005145251447489	0.011505131997915	0.122031051364903	0.108772206660517	0.137137599460491	0.109716242008307	0.131465319808716	0.135230020728045
62	0.12416691358499	0.005534114062205	0.012374655238328	0.116429849519353	0.107950553222799	0.140036017897379	0.112343164909137	0.132365250978596	0.135876644982677
62.5	0.123740167255417	0.005146961010855	0.011508954697814	0.116388294477162	0.109836879512635	0.136580434164153	0.112643117075325	0.127622050552268	0.139370227750959
63	0.124714743505997	0.005466366172247	0.012223166351049	0.12093758481289	0.10651005159099	0.139189734489122	0.115515328417289	0.125417631552574	0.140718130173117
63.5	0.126819683400753	0.004586163784534	0.010254973978167	0.122515205890914	0.112257284818497	0.142508265689385	0.118898126458415	0.128502507356012	0.136236710191295
64	0.123836224265275	0.003851366630486	0.008611917592041	0.121088482369254	0.114842781858366	0.135643274893871	0.11202103654628	0.127645664170372	0.131776105753507
64.5	0.121044782403481	0.003795565924993	0.008487143421366	0.119428797318855	0.114628771409688	0.13031115026654	0.107973602173679	0.121411760106439	0.132514613145685
65	0.121338263981214	0.003722878346522	0.008324609054785	0.118522590708212	0.110019867181027	0.130340878896714	0.112995422832862	0.123697503434391	0.13245332083408
65.5	0.123141410064779	0.00342288973514	0.007653814127259	0.11897117020325	0.114615374728557	0.129274401788001	0.113563061172356	0.13027240115985	0.132152051336659
66	0.125952288429819	0.003696247608545	0.008265060914377	0.120481123829581	0.126578755490126	0.134560965284848	0.110579130395294	0.130831818864112	0.132681936714956
66.5	0.122550813201097	0.003960636342855	0.00885625209678	0.120027547911566	0.117628547435873	0.133625925943848	0.106896852691739	0.128618654711971	0.128507350511585
67	0.121870133220224	0.004079484863206	0.00912200546731	0.11684923626039	0.112977842802847	0.131388805648369	0.109247208083782	0.130727901969538	0.130029804556417
67.5	0.123695897532576	0.004999729861573	0.011179735839613	0.117302353469867	0.114143080376608	0.137598061431881	0.107712765609707	0.130898171470687	0.134520952836707
68	0.121586401228004	0.004760331465744	0.010644424752836	0.118605851576881	0.11647644429289	0.135237737021406	0.102500969755973	0.127174556461947	0.129522848258928
68.5	0.12160257590411	0.003853689683411	0.008617112096297	0.117775106106617	0.113514753554464	0.129831450090415	0.109057165585975	0.131795448734476	0.127641531352716
69	0.119113587732605	0.003975169525168	0.008888749280362	0.117642735262881	0.107439390595719	0.124798724330465	0.108827371674818	0.13245986864167	0.123513435890076
69.5	0.117031551765251	0.003938142399526	0.008805954110415	0.116405718431976	0.107075338620022	0.128589364263984	0.105103152562716	0.126374475080012	0.118641261632798
70	0.121816413224213	0.004324201107062	0.009669207623771	0.122325372505489	0.108255265820953	0.133423128491953	0.111062751889984	0.133016528774975	0.122815431861922
70.5	0.124147929813756	0.003837650273135	0.008581246884601	0.124488786295801	0.113080513150805	0.131172037295579	0.113916598354554	0.136951323156716	0.125278320629079
71	0.123536011032283	0.003005806988918	0.006721188754465	0.121515222082294	0.122207023829125	0.128219645362893	0.113778499220583	0.13525023870177	0.120245436997036
71.5	0.123170711445978	0.00353915067755	0.007913781497616	0.122000765515929	0.12141398882114	0.129279908509902	0.111267211308972	0.136313836394834	0.118748558125089
72	0.125794797168199	0.004298970548299	0.009612790379266	0.127117872737626	0.119289179538002	0.129690767447568	0.11220205436877	0.143227517080119	0.123241391837109
72.5	0.127702107454717	0.003457261389265	0.007730671482381	0.132119808571423	0.126070651938268	0.126378376910746	0.115579592472575	0.141121499480632	0.124942715354661
73	0.125036218135052	0.002773940611777	0.006202719773481	0.13455688306572	0.126980295932986	0.127047286112961	0.11370927093139	0.124901723025175	0.123021849742082
73.5	0.124046543306828	0.003557096884537	0.007953910436378	0.132155191885059	0.12929798788455	0.130673974869789	0.109909608928467	0.124682836901072	0.117559659372033
74	0.125573197590167	0.003138410370873	0.007017698930561	0.126164244109626	0.127542539765374	0.130253852353771	0.11174214082401	0.134175752977049	0.123560655511172
74.5	0.127571915478593	0.002457153224522	0.005494361641165	0.130640770360594	0.128229222411354	0.130834340580867	0.117370592377421	0.13424814002405	0.124108427117275
75	0.127145309824037	0.003241582358763	0.007248398508858	0.135987413628313	0.129978662841317	0.132986024132467	0.118407762899873	0.129081904979971	0.116430090462283
75.5	0.126702791202298	0.002190366165773	0.004897807642284	0.132677944297596	0.128776082319338	0.128853818995409	0.116980611311067	0.127991973890712	0.124936316399666
76	0.129638100109054	0.00174507754432	0.003902112015107	0.131596788114066	0.132553374333918	0.132486964146683	0.121631558542468	0.127941125899001	0.131618789618185
76.5	0.132937597270957	0.003539788438177	0.007915207573732	0.134848412685725	0.137734888042631	0.133555208760101	0.119461835146249	0.127400165746503	0.144625073244536
77	0.128354492182769	0.003010480505459	0.006731639055145	0.129384473946311	0.131180484318302	0.128296316513417	0.114746574549305	0.129416072722232	0.137103031047046
77.5	0.127562884550089	0.002539184513984	0.005677789180684	0.131554771962704	0.133248826725746	0.124266973581133	0.116494484110449	0.130540382115007	0.129271868805496
78	0.131154658837552	0.003854889244626	0.008619794396717	0.133767168283111	0.142423716363668	0.123950203137061	0.116867541213269	0.131285001538463	0.138634322489742
78.5	0.130011152117128	0.003385817028326	0.007570917034713	0.135046711477952	0.135070014270343	0.128964118815579	0.113743047045041	0.132864256704686	0.134378764389168
79	0.126699567989503	0.002612548146298	0.005841835249614	0.13442360402097	0.131641359424911	0.125603817786625	0.116559783730503	0.12878097623607	0.123187866737939
79.5	0.127106688608602	0.002588023220869	0.005786995849212	0.128638250462142	0.13821239641732	0.12522744036725	0.120046830465211	0.128000062196268	0.122515151743418
80	0.128457985341392	0.003345591297595	0.007480969566354	0.131375195239337	0.138069502394858	0.132603713959215	0.11398780520406	0.129072743980673	0.125638951270207
80.5	0.127652944831522	0.002985995316586	0.006676888508383	0.130206262269586	0.135533586529054	0.133061526560445	0.118224788023623	0.129929640059993	0.11896186554643
81	0.129543903843739	0.003163497300607	0.007073795010795	0.132548848934355	0.135233680154855	0.130429794328304	0.120476667793491	0.138659965168714	0.119914466682718
81.5	0.127387461613176	0.00310538937894	0.006943861747915	0.132288707653115	0.131781049799619	0.125898440129274	0.113869082167177	0.134971164395885	0.125516325533982
82	0.126048265467326	0.003625337850496	0.008106501875112	0.130977297415043	0.138050790110462	0.126925521781202	0.11217142110173	0.127608589867804	0.120555972527712
82.5	0.124617482108876	0.003704469997976	0.008283446736082	0.128478324212873	0.133116339115372	0.129775778070528	0.10916170315508	0.128922139170669	0.118250608928737
83	0.126314630436857	0.004034609434132	0.00902166095738	0.134069996984144	0.128250563834814	0.128930590676359	0.107690498641598	0.134512693391106	0.124433439093118
83.5	0.128473298053933	0.003440610940319	0.007693439946684	0.13687369163425	0.128638155797741	0.13105912644494	0.114274289427621	0.135980448497683	0.124014076521365
84	0.12794099793185	0.003493037677093	0.007810669693948	0.129653994502166	0.128754837397685	0.123010170150513	0.119111332540866	0.143484283436556	0.123631369563311
84.5	0.129670456802897	0.004139945213982	0.009257198921589	0.135293214741164	0.13806771067561	0.121467812489672	0.119344513993223	0.142601190906492	0.12124829801122
85	0.129838564837031	0.005212833981916	0.011656251138985	0.136530330285693	0.140158209588632	0.140168997826657	0.114677454200433	0.134999245329814	0.112497151790957
85.5	0.13085739911808	0.005839820508585	0.013058235633593	0.130589003333305	0.140881912929105	0.147511420218962	0.111103995377483	0.138318673507824	0.1167393893418
86	0.130641922343845	0.005999032008059	0.013414243369217	0.126977146531323	0.153785095923979	0.137291050238419	0.109788444597206	0.132342424138131	0.12366737263401
86.5	0.127704153440326	0.005246051481363	0.011730527725792	0.123849864345011	0.147442985691259	0.130699704603656	0.10999038726837	0.134111112464909	0.120130866268749
87	0.130068917257803	0.00594792947576	0.013299974633174	0.149950515635115	0.137434661413924	0.130737293913889	0.109215015553888	0.135242525552648	0.117833491477355
87.5	0.128589981796044	0.006374785808437	0.014254454409666	0.145478638751233	0.141409154805516	0.132345770611765	0.111334743320627	0.133260256254249	0.10771132703287
88	0.126973151501946	0.003790130363355	0.008474989136047	0.124166389002278	0.135151417631938	0.136540464870651	0.114948072918144	0.133125807795189	0.117906756793476
88.5	0.124707297401525	0.003255793452686	0.007280175480905	0.117587185845522	0.125125242375775	0.1329362278754	0.112883363948203	0.131672267890982	0.128039496473267
89	0.124577938980959	0.004441325763191	0.009931106316717	0.108838097970356	0.13090908506522	0.133092337621574	0.112624829739349	0.132738810579137	0.12926447291012
89.5	0.128191515392045	0.005165602578816	0.011550638510982	0.112370691523464	0.141848619146987	0.132050152977744	0.11240013661526	0.135043900611896	0.135435591476919
90	0.12841088231287	0.004572740979679	0.010224959674061	0.11993628050184	0.138849372573076	0.130024531292695	0.110153921720147	0.136945299282059	0.134555888507402
90.5	0.135290553241417	0.003997773476927	0.008939293253055	0.138263375456562	0.143373187591264	0.141962781760369	0.11669074569563	0.138414304957205	0.13303892398747
91	0.14401522063154	0.008964042083803	0.020044207452553	0.143148067330418	0.184469614831565	0.143925018847346	0.120649955091737	0.14292252249863	0.128976145189543
91.5	0.142466268173971	0.010565447784066	0.023625059457896	0.127970240640639	0.191324605947979	0.144847074669778	0.119162644963378	0.143248239035028	0.128244803787025
92	0.133044312432447	0.005407445252901	0.012091415170095	0.122331226997829	0.147836226822313	0.142871741463934	0.117623304399009	0.144002420519133	0.123600954392465
92.5	0.128731077095042	0.003373523659902	0.007543428227244	0.12854723188195	0.133619995173231	0.132704109711092	0.118251527530272	0.139385157272338	0.11987844100137
93	0.130374477016786	0.004420702950916	0.009884992306583	0.12546946436967	0.148842804287198	0.134507989934019	0.119329491021484	0.132522998385936	0.12157411410241
93.5	0.138391594181601	0.005888557445248	0.013167214736986	0.129231219174284	0.160874731679013	0.143140617314183	0.118498583814854	0.143233224845866	0.135371188261409
94	0.138054148396843	0.0050107073531	0.011204282256889	0.131707866010962	0.151981426955128	0.141849571999406	0.116841879348158	0.144737532351633	0.14120661371577
94.5	0.133704336078082	0.004826245060017	0.01079181203027	0.13290446517763	0.152136779443282	0.133526275801688	0.115481591628773	0.137693259303342	0.130483645113778
95	0.131211708897961	0.00277480392497	0.006204650200466	0.132689229628317	0.136483180177861	0.133827201334319	0.118107322339627	0.135861538192155	0.130301781715486
95.5	0.132276962626525	0.002651352118231	0.005928603568652	0.129917745752835	0.136660058490952	0.136920896986664	0.120444717253721	0.137226537088741	0.132491820186239
96	0.133788534816986	0.004246995856901	0.00949657143619	0.1337503495762	0.141802316515817	0.137654350721512	0.114187824035274	0.142549336927879	0.132787031125234
96.5	0.132678424017796	0.00581956996388	0.01163913992776	nan	0.141544658971362	0.136337632723108	0.110220069859674	0.141622248605582	0.133667509929254
97	0.13429934749539	0.004159951356417	0.00930193401604	0.139955023951064	0.137952261897434	0.139765561919799	0.114328419471985	0.132921978901119	0.140872838830938
97.5	0.133820123445706	0.004008060493169	0.008962295720658	0.143049363124118	0.129736358981869	0.14572606147791	0.121139619866587	0.125804509387576	0.137464827836174
98	0.135029351399857	0.003042362672152	0.006802929747141	0.132964621132182	0.141982384965244	0.143176214467006	0.123059578527772	0.137222178450476	0.131771130856462
98.5	0.133496217435647	0.004586887669177	0.010256592633435	0.128935374024561	0.144051816501909	0.144910349411944	0.117369242990203	0.140196269839245	0.125514251846019
99	0.132904523295742	0.004421883734393	0.009887632618703	0.128012385441317	0.137199294803801	0.152858486230945	0.125122175699015	0.130159306664832	0.124075490934543
99.5	0.140610404305687	0.004547423724217	0.009094847448434	nan	0.140179567484476	0.157131644686795	0.130507174000452	0.134419485817002	0.140814149539709
100	0.142818586262881	0.009830771529404	0.01702739576653	nan	0.147246823186166	0.168364694336125	0.123456186488455	0.132206641040778	nan
100.5	0.142070552392042	0.009044104298118	0.015664848153292	nan	0.142305173418584	0.166309218168763	0.122959644610721	0.136708173370098	nan
101	0.138204758263008	0.007286300214682	0.012620242171029	nan	0.136449485190814	0.153041494482479	0.118851728191817	0.144476325186922	nan
101.5	0.138331456848474	0.006399908128923	0.011084966043067	nan	0.140917651120611	0.153298057622188	0.122248622361815	0.136861496289283	nan
102	0.142134697511183	0.005715164932062	0.009898956035967	nan	0.131579566542941	0.15839154424824	0.139226023258077	0.139341655995473	nan
102.5	0.141994722459492	0.008301210885925	0.014378119018767	nan	0.125971647528814	0.163127119646753	0.13200529509425	0.14687482756815	nan
103	0.145418815641397	0.007638151385261	0.013229666275175	nan	0.140233706771413	0.166946729371119	0.131074236552775	0.143420589870282	nan
103.5	0.143873881658931	0.008744058228837	0.015145153116686	nan	0.142552200775403	0.168997174673039	0.131161413880386	0.132784737306898	nan
104	0.145248843487635	0.011641879699974	0.02016432713596	nan	0.146790334072906	0.17478986939115	0.118125475437822	0.141289695048663	nan
104.5	0.147222381809296	0.009517726210781	0.016485185369603	nan	0.145313705432855	0.172080724773421	0.125694651221498	0.145800445809409	nan
105	0.142388338488623	0.00805696525721	0.013955073180306	nan	0.132041512248913	0.166390508222166	0.134424642589033	0.136696690894382	nan
105.5	0.14495680964697	0.00843563295594	0.014610944873691	nan	0.137560011580303	0.169757817904594	0.132213483078416	0.140295926024568	nan
106	0.146971369611471	0.009263151173755	0.016044248471135	nan	0.153833778794253	0.168288087620984	0.124784124098097	0.140979487932547	nan
106.5	0.143909286628594	0.004361606599067	0.007554524232211	nan	0.149675997271029	0.151350159007618	0.132184865885465	0.142426124350264	nan
107	0.144378359783955	0.005277119079739	0.009140238363699	nan	0.148239010881247	0.154466808025327	0.129651206410477	0.145156413818769	nan
107.5	0.147003874008087	0.011948135235861	0.020694777284216	nan	0.173221661154304	0.159341647430892	0.11965650308648	0.135795684360673	nan
108	0.143648162581843	0.010844252979025	0.021688505958049	0.12056812319358	0.179490423284027	0.155078810134498	0.124092055649583	0.139011400647524	nan
108.5	0.145222837119961	0.006449592820112	0.012899185640224	0.124148272868434	0.158073273882651	0.159504768611362	0.141774467760383	0.142613402476973	nan
109	0.151429044650831	0.00980281719987	0.016978977447486	nan	0.134296485199054	0.179113227040153	0.150485425433496	0.14182104093062	nan
109.5	0.145461813886319	0.013064994329397	0.022629233979115	nan	0.127218616087875	0.183629270273316	0.130010063074675	0.140989306109408	nan
110	0.144396460200552	0.011088245513316	0.01920540459586	nan	0.143818379088552	0.174753353065277	0.122086598614188	0.136927510034191	nan
110.5	0.150642563374253	0.007124673847288	0.01234029709086	nan	0.150209935555271	0.170584022114533	0.137648893085341	0.144127402741867	nan
111	0.145078708220795	0.003468259832635	0.003468259832635	nan	nan	nan	0.14161044838816	0.14854696805343	nan
111.5	0.138553309254214	0.003588529564246	0.005074947178733	nan	0.143475945737901	nan	0.131568897951477	0.140615084073265	nan
112	0.143078810822472	0.005508588349889	0.009541154899991	0.149126202872121	0.155225353624811	nan	0.13128782576921	0.136675861023746	nan
112.5	0.148271440820571	0.007585044327958	0.013137682153685	0.147909046889856	0.169763203246128	nan	0.136103247690731	0.13931026545557	nan
113	0.137155212577336	6.2550780344256E-05	6.2550780344256E-05	nan	nan	nan	0.137092661796992	0.13721776335768	nan
113.5	0.136018043988824	0.005677324437014	0.00983341437596	0.147683198794676	0.120606062910096	nan	0.136136492427291	0.139646421823234	nan
114	0.13975924905786	0.007666573057783	0.010842171595241	0.14938995035856	nan	nan	0.124611124254675	0.145276672560345	nan
114.5	0.137097298738905	0.01372857593151	0.01372857593151	nan	nan	nan	0.123368722807396	0.150825874670415	nan
115	0.147934973694527	0.010047311563852	0.010047311563852	nan	nan	nan	0.137887662130675	0.157982285258379	nan
115.5	0.14893506504851	0.005876621911826	0.005876621911826	nan	nan	nan	0.143058443136684	0.154811686960335	nan
116	0.146241243894551	0.008537946936233	0.008537946936233	nan	nan	nan	0.137703296958319	0.154779190830784	nan
116.5	0.155163796104783	nan	0	nan	nan	nan	nan	0.155163796104783	nan
117	0.14600505488658	nan	0	nan	nan	nan	nan	0.14600505488658	nan
117.5	0.138438523212559	0.004462750577799	0.004462750577799	nan	nan	nan	0.13397577263476	0.142901273790358	nan
118	0.147579383502455	0.000107236853948	0.000107236853948	nan	nan	nan	0.147686620356403	0.147472146648507	nan
118.5	0.154195519952489	0.001617163571933	0.001617163571933	nan	nan	nan	0.155812683524421	0.152578356380556	nan
119	0.150099224425777	nan	0	nan	nan	nan	nan	0.150099224425777	nan
119.5	0.160670001951629	nan	0	nan	nan	nan	nan	0.160670001951629	nan
120	0.163583860972163	0.001847016283569	0.001847016283569	nan	nan	nan	0.161736844688594	0.165430877255733	nan
120.5	0.188239384921071	nan	0	nan	nan	nan	nan	0.188239384921071	nan
121	0.19540753458773	nan	0	nan	nan	nan	nan	0.19540753458773	nan
121.5	0.171812614672487	nan	0	nan	nan	nan	nan	0.171812614672487	nan
122	0.174886318004842	nan	0	nan	nan	nan	nan	0.174886318004842	nan
122.5	nan	nan	nan	nan	nan	nan	nan	nan	nan
123	0.204291825050615	nan	0	nan	nan	nan	nan	0.204291825050615	nan
123.5	0.224996744777443	nan	0	nan	nan	nan	nan	0.224996744777443	nan
124	nan	nan	nan	nan	nan	nan	nan	nan	nan
124.5	nan	nan	nan	nan	nan	nan	nan	nan	nan
125	nan	nan	nan	nan	nan	nan	nan	nan	nan
125.5	nan	nan	nan	nan	nan	nan	nan	nan	nan
126	nan	nan	nan	nan	nan	nan	nan	nan	nan
126.5	nan	nan	nan	nan	nan	nan	nan	nan	nan
127	nan	nan	nan	nan	nan	nan	nan	nan	nan
127.5	nan	nan	nan	nan	nan	nan	nan	nan	nan
128	nan	nan	nan	nan	nan	nan	nan	nan	nan
128.5	nan	nan	nan	nan	nan	nan	nan	nan	nan
129	nan	nan	nan	nan	nan	nan	nan	nan	nan
129.5	nan	nan	nan	nan	nan	nan	nan	nan	nan
130	nan	nan	nan	nan	nan	nan	nan	nan	nan
130.5	nan	nan	nan	nan	nan	nan	nan	nan	nan
131	nan	nan	nan	nan	nan	nan	nan	nan	nan
131.5	nan	nan	nan	nan	nan	nan	nan	nan	nan
132	nan	nan	nan	nan	nan	nan	nan	nan	nan
132.5	nan	nan	nan	nan	nan	nan	nan	nan	nan
133	nan	nan	nan	nan	nan	nan	nan	nan	nan
133.5	nan	nan	nan	nan	nan	nan	nan	nan	nan
134	nan	nan	nan	nan	nan	nan	nan	nan	nan
134.5	nan	nan	nan	nan	nan	nan	nan	nan	nan
135	nan	nan	nan	nan	nan	nan	nan	nan	nan
135.5	nan	nan	nan	nan	nan	nan	nan	nan	nan
136	nan	nan	nan	nan	nan	nan	nan	nan	nan
136.5	nan	nan	nan	nan	nan	nan	nan	nan	nan
137	nan	nan	nan	nan	nan	nan	nan	nan	nan
137.5	nan	nan	nan	nan	nan	nan	nan	nan	nan
138	nan	nan	nan	nan	nan	nan	nan	nan	nan
138.5	nan	nan	nan	nan	nan	nan	nan	nan	nan
139	nan	nan	nan	nan	nan	nan	nan	nan	nan
139.5	nan	nan	nan	nan	nan	nan	nan	nan	nan
140	nan	nan	nan	nan	nan	nan	nan	nan	nan
140.5	nan	nan	nan	nan	nan	nan	nan	nan	nan
141	nan	nan	nan	nan	nan	nan	nan	nan	nan
141.5	nan	nan	nan	nan	nan	nan	nan	nan	nan
142	nan	nan	nan	nan	nan	nan	nan	nan	nan
142.5	nan	nan	nan	nan	nan	nan	nan	nan	nan
143	nan	nan	nan	nan	nan	nan	nan	nan	nan
143.5	nan	nan	nan	nan	nan	nan	nan	nan	nan
144	nan	nan	nan	nan	nan	nan	nan	nan	nan
144.5	nan	nan	nan	nan	nan	nan	nan	nan	nan
145	nan	nan	nan	nan	nan	nan	nan	nan	nan
145.5	nan	nan	nan	nan	nan	nan	nan	nan	nan
146	nan	nan	nan	nan	nan	nan	nan	nan	nan
146.5	nan	nan	nan	nan	nan	nan	nan	nan	nan
147	nan	nan	nan	nan	nan	nan	nan	nan	nan
147.5	nan	nan	nan	nan	nan	nan	nan	nan	nan
148	nan	nan	nan	nan	nan	nan	nan	nan	nan
148.5	nan	nan	nan	nan	nan	nan	nan	nan	nan
149	nan	nan	nan	nan	nan	nan	nan	nan	nan
