# Supplementary material for: Stochastic pulsing of gene expression enables the generation of spatial patterns in Bacillus subtilis biofilms
Source: Nat Commun. 2020 Feb 19;11:950. doi: 10.1038/s41467-020-14431-9 (PMC7031267; doi:10.1038/s41467-020-14431-9)
Supplement: Supplementary file 7 — Source Data [file 41467_2020_14431_MOESM7_ESM.zip › source_data/sup_figure2_b_48.tsv]

distance_from_top_of_biofilm	mean	sem	std	sigB_YFP_image_190	sigB_YFP_image_191	sigB_YFP_image_192	sigB_YFP_image_193	sigB_YFP_image_194	sigB_YFP_image_195	sigB_YFP_image_196	sigB_YFP_image_197	sigB_YFP_image_308	sigB_YFP_image_309	sigB_YFP_image_310	sigB_YFP_image_311	sigB_YFP_image_312	sigB_YFP_image_313	sigB_YFP_image_426	sigB_YFP_image_427	sigB_YFP_image_428	sigB_YFP_image_429
2	0.304944187146251	0.012854636332034	0.051418545328137	0.310780116195482	0.242634687324374	0.317938677406658	0.331420097139579	0.366054498385105	0.304598710562865	0.370701714272683	0.325818759898399	0.251743096019238	nan	0.303226125618493	0.322581354879512	0.408058971376448	0.323067818748102	0.311645831459131	0.253864345988734	0.235126890120519	0.204789486090953
2.5	0.304977667185859	0.012804111202045	0.05121644480818	0.337952750571401	0.232963318159605	0.330247201748047	0.320802597296323	0.36746267754185	0.297731841313476	0.352141434542801	0.332626339743389	0.247058254184338	nan	0.330933289229352	0.335667911786545	0.384704610833104	0.339247191190152	0.278354482581412	0.25834666885141	0.233002968254245	0.205376804332157
3	0.307245814607988	0.013390469810912	0.05356187924365	0.335817000065432	0.220212236447634	0.350422853412555	0.312602292629107	0.373315017712146	0.305176070293707	0.334543563634036	0.332307824543535	0.272058148034688	nan	0.363001221750505	0.336904592621017	0.384923551222506	0.339432717111891	0.275011175433822	0.248835173874539	0.235596789143965	0.20301862040472
3.5	0.306779599139538	0.012292721606799	0.049170886427196	0.346595183082274	0.240477210967515	0.349541888722219	0.312553646586582	0.364654121292347	0.311987651129276	0.351643171900277	0.335779395836027	0.284969407575375	nan	0.335650368201622	0.325395705511088	0.378972669784988	0.313629244934151	0.267585914573003	0.256113662777478	0.241042901206235	0.198661041291692
4	0.311671246320513	0.011883131654172	0.048995406973271	0.34283101826041	0.24400593396909	0.338444178461398	0.33539532874189	0.351295504771985	0.322037336108914	0.37224092811919	0.347274304926599	0.28759797082835	0.336639602526708	0.312365589020241	0.335019196373917	0.393867389249497	0.312921365269931	0.274231168086564	0.265622707451281	0.236706758984005	0.201586152619263
4.5	0.313946923221883	0.012977334758967	0.053506921950221	0.342495538973074	0.229014687496379	0.351599809772686	0.342854946843155	0.343138206807996	0.315429320913223	0.366704546965844	0.344931155761789	0.288373193733442	0.36473057138407	0.336052734966305	0.335699525062168	0.405500171625938	0.315257132562509	0.275831000977023	0.262461883081381	0.232553276962841	0.198416914104065
5	0.311646105048331	0.013632845391001	0.05620966152481	0.362774476147259	0.223356935822696	0.361354026651877	0.328707802702785	0.343748331713312	0.310244044331401	0.373607781345411	0.329619426845665	0.278179585727809	0.366077336340543	0.355160890041111	0.317163506492641	0.401095965897744	0.301707415207885	0.270199205056189	0.261780856594585	0.22831965446382	0.196532649487233
5.5	0.308205338339576	0.013597655678455	0.056064570623048	0.3403294338013	0.225229470795231	0.372394582429644	0.314253156260423	0.338710944555723	0.314827370131738	0.386766592003321	0.317521288683137	0.270331637915048	0.336520654941933	0.348725264005899	0.32691721540033	0.407633038145237	0.297198635747649	0.264221762611879	0.260980060970873	0.229570369905508	0.195564611807493
6	0.307912232154966	0.013496793703767	0.055648706047801	0.319297829838876	0.220395236552071	0.369988292783967	0.325168020541363	0.340736947374405	0.316563068764878	0.386768350541778	0.308618010062221	0.266289017598012	0.322840655044172	0.340049037769189	0.354755042637157	0.407544711928229	0.303553369418535	0.269109186326798	0.251462791543895	0.242298490942556	0.196982119121283
6.5	0.310526608180765	0.013593656493976	0.056048081563027	0.330527754149456	0.216835317463716	0.365786608820221	0.348147566713103	0.356613706239872	0.316579666444394	0.389277072293393	0.314151729826695	0.272302304435658	0.335511371888502	0.32575737472944	0.345521179164742	0.405816811618353	0.295549453976158	0.281236932524816	0.251207410873326	0.237563739278349	0.201092946813579
7	0.311777062833552	0.013727526515644	0.056600041802468	0.348907413921616	0.217161180754751	0.370717981820512	0.347084126585648	0.339493625007754	0.313028734387465	0.389684288354506	0.322326095544084	0.271555460444557	0.351349386201261	0.313681328973199	0.350645706761367	0.406115166269842	0.290949769272099	0.281373251936866	0.263097092374467	0.233617110833788	0.201199411560159
7.5	0.310613617972363	0.013478879097531	0.055574842234049	0.363471826047233	0.221453329139999	0.36881172195978	0.338523188862409	0.337543448736579	0.322905362715264	0.371474183650924	0.324369073770749	0.259834155894323	0.341169480964409	0.30783188636724	0.358816942706349	0.40329652878409	0.28832696788266	0.283853812160529	0.26351277071704	0.238756887537075	0.197093555605885
8	0.306358166696465	0.012633460086595	0.052089090354057	0.348451443032908	0.23176095977398	0.352875786176555	0.322768694789515	0.350664113357685	0.324437165462314	0.356892914080524	0.320861669932459	0.267448218084226	0.319771730567252	0.310078479599401	0.360559954633888	0.395833834187488	0.27302530301397	0.294829197391989	0.251218588026403	0.237987385322817	0.194981563102998
8.5	0.304216685630138	0.012450235914272	0.051333637738401	0.334722221436152	0.225737277217384	0.346044664611645	0.320577688126374	0.353961739936595	0.3196465437136	0.355957590360815	0.317718110430827	0.261248064386827	0.331430256204932	0.319086429561479	0.358216078562586	0.383810089664924	0.259010663319041	0.303370226580561	0.249785056264535	0.237127188041643	0.198450452922565
9	0.298423626179365	0.012409336392274	0.051165004689166	0.343252922443847	0.221828788283872	0.355797634121437	0.306172085484237	0.346761751191274	0.320032807117278	0.34266018996388	0.314621294847852	0.239593177773003	0.347250742176481	0.296788219630004	0.33187755827592	0.374882523682846	0.251808851344363	0.292724006545971	0.249163407616158	0.234868216934613	0.201541093795533
9.5	0.29201507109968	0.011709509523457	0.048279544589389	0.342823825200344	0.222487838658218	0.360100394338298	0.307655331559086	0.337204557285251	0.310643903983315	0.322840929372847	0.308095607177306	0.237710799805019	0.324403018759592	0.284096081138902	0.31733334478426	0.365782980018657	0.253655741549546	0.288641956170793	0.240613337920389	0.227610859782805	0.204570772289607
10	0.288856645922202	0.011355198349158	0.046818682193419	0.344736843573333	0.22329037632257	0.346463278995723	0.319312752077218	0.327676517964279	0.302412317255583	0.328710008694312	0.302578271421905	0.249441729706443	0.294412271396876	0.274174645103533	0.330933492848873	0.348614236927024	0.249954495320736	0.300032342811863	0.238298478515924	0.221253779873403	0.197123787790045
10.5	0.284659749929993	0.011303345594049	0.046604887807122	0.33712054712185	0.226762767835395	0.339778837834894	0.310939815815318	0.309768602474519	0.312402781532032	0.328885788192625	0.296065401458214	0.237275734995809	0.286303688262095	0.255857057891461	0.339109466168827	0.344446450699814	0.237147509439631	0.301685842648945	0.242987989858952	0.22146039846331	0.195876818046179
11	0.282743501106089	0.011129322219266	0.045887371051568	0.334322028395311	0.223035726446519	0.34765321458238	0.302865248335981	0.301899573063052	0.317768862619614	0.322114592077786	0.304714097717498	0.247009086507266	0.27538243902598	0.258964077320353	0.32694411838617	0.345836584860287	0.236162457402616	0.29028647383765	0.238301251568801	0.219108558103163	0.19701462965917
11.5	0.279142723438912	0.011524287565108	0.04751585489093	0.330313737635059	0.22323153154124	0.341234427687954	0.303307673798475	0.308309987880832	0.316933401992633	0.320315754069628	0.30763893272816	0.237953036818995	0.260674448838411	0.255373150705901	0.326125521214188	0.338757153000266	0.237302637725877	0.287670682403237	0.23063297142191	0.213722435823635	0.185071536614022
12	0.273649757629726	0.011848056660166	0.048850789068166	0.303095004409421	0.219110076679123	0.345375061653886	0.310108499059787	0.309613007832065	0.322000727689845	0.307487872048627	0.302165876554198	0.209352300131764	0.272258277965587	0.241019320437232	0.318908102626466	0.333733105512145	0.223130850047243	0.282300755694129	0.222306325324259	0.219502153995818	0.184228319673469
12.5	0.266672176908745	0.011309101794879	0.046628621231147	0.2875556118367	0.214819517822209	0.332462204486882	0.310172446120784	0.300600776870337	0.325727842927626	0.291959604973127	0.294846925399745	0.216982701659742	0.266818864751386	0.218647255363034	0.299618652598822	0.331072631917068	0.211772530475122	0.268415664396422	0.228243535091529	0.213923348398672	0.186459069268195
13	0.259916730316991	0.01122626930012	0.046287094106023	0.290860578453285	0.221805222259137	0.31312985122664	0.300201487792312	0.294473264974879	0.33215824002248	0.277604136357604	0.291979900670397	0.21055610592487	0.261377546293256	0.200573839899318	0.300504871372995	0.306230010323462	0.204724017779781	0.265537527347182	0.227613957696855	0.1990642910555	0.180106296255886
13.5	0.253542096722935	0.011476913030547	0.047320524680971	0.286121397000375	0.221330538654749	0.312826444107463	0.28470745263505	0.301844471313909	0.324199658180174	0.268932908312496	0.288080731201082	0.196856830999385	0.252684984699153	0.189233973622975	0.30281143556487	0.291820760542114	0.201939692693391	0.255099751069366	0.217052592861336	0.190606440645799	0.177607676909147
14	0.248437914219964	0.011483644099333	0.04734827758855	0.267917750547511	0.21778942603615	0.294101155893172	0.282657899439952	0.319305957902345	0.318599880640128	0.268066633906646	0.278174071145142	0.200047481232651	0.23380773721772	0.181371180067941	0.299260702632609	0.294557869267742	0.193973177092757	0.239585619068151	0.218596887684627	0.186846965792603	0.17722206039151
14.5	0.243226631676736	0.011461569057518	0.047257259859458	0.274451841674968	0.223802973273194	0.288034737111433	0.277945827194857	0.305329908364492	0.320923884277419	0.260436376265578	0.276508136841546	0.187805560214345	0.222244933939274	0.178577009637274	0.283072323003424	0.283758950045123	0.188715538905545	0.235814753300032	0.226090502726415	0.175998417342574	0.168567696063753
15	0.237193321350606	0.011020679759422	0.045439426714205	0.282230770164618	0.223741458961681	0.278759441809797	0.266005654450193	0.284735751404355	0.316812448595	0.251784190586914	0.269665261735235	0.185139437010188	0.223500076883797	0.165759383910437	0.269157544704634	0.265930839996596	0.192186706373194	0.237673205933618	0.227345116941732	0.164413612369483	0.164638882479443
15.5	0.230265806834863	0.011029460912948	0.045475632337707	0.280754502253873	0.216462342604197	0.267627273923679	0.2619488050893	0.275891501682854	0.311683940088792	0.241112318887238	0.273729201195044	0.182243095375435	0.214734667715154	0.153685209453215	0.253591322062054	0.257123375262799	0.181923142603011	0.231512831939622	0.215355009823279	0.162993815389725	0.162412167678269
16	0.225517063251923	0.011552107278412	0.04763055850736	0.280089145474801	0.21507846408339	0.270505241536738	0.264674926796997	0.270995116004915	0.314674137772175	0.225801540521962	0.271759854250128	0.169568103084719	0.212333788433827	0.147550610770243	0.238193587676949	0.254261361884801	0.171890682244029	0.22367833808476	0.207129555532086	0.162847602617815	0.158275081764288
16.5	0.219758642854425	0.011285467654255	0.046531175172986	0.25553716811064	0.213916773447241	0.269194441895879	0.265046632227552	0.264473950178901	0.316509359263061	0.22680835783555	0.260609980526171	0.167527408973876	0.205178352343029	0.146338867668472	0.232893536149331	0.234677015604364	0.169903080579681	0.214940993595954	0.203643909683897	0.155126588270221	0.153329155025827
17	0.212170887391408	0.011181711630648	0.046103378128358	0.237360861511872	0.224082480531562	0.258265826405557	0.257329671976188	0.254829297281052	0.310904671339748	0.223951322986518	0.252602869747519	0.163653578012518	0.184333517495092	0.145648790211315	0.2245704658859	0.225254386562453	0.163525800315274	0.202862634628707	0.203833844048692	0.14022926948109	0.145836684624292
17.5	0.208889153141115	0.010794409591683	0.044506490912688	0.236332189516524	0.221795111278894	0.240325755555057	0.24747740614589	0.249715824337609	0.310853988804845	0.217354740392743	0.246856067083828	0.165080255685887	0.178181732685998	0.139449361642529	0.223369863314157	0.221049569096414	0.160334128168403	0.203802245264201	0.208387102512615	0.140024861840197	0.149614553214281
18	0.204622760890892	0.010904999390856	0.044962464335797	0.231763411990609	0.207292672973496	0.24667862392931	0.249995624072385	0.243864725730064	0.297830628524393	0.216740479952951	0.241933512992348	0.156334272882688	0.176160611416718	0.126554825291539	0.222295711827349	0.21766386700454	0.156337105684927	0.200771501244306	0.207576240864326	0.136184139031612	0.147231740622496
18.5	0.201170694783211	0.011182638005007	0.04610719766769	0.226222635280126	0.21241919958486	0.248065730463423	0.25143847083758	0.244953320661857	0.29725005152312	0.208816160178923	0.231516197364229	0.154093317996578	0.16720824978558	0.123329761072995	0.211265060367368	0.210759416215503	0.155818199678246	0.211398975257095	0.196584635685973	0.128375300799041	0.141557823345308
19	0.200206506973914	0.011571391059069	0.04771006757187	0.220114639979242	0.21571751281115	0.229998277476762	0.246852572323814	0.249156924078408	0.313973076482087	0.210669672422627	0.230360691351377	0.155605667098908	0.163522053583302	0.117200244604257	0.205847304225082	0.203325513650268	0.156022667625237	0.211876535805089	0.201743074432782	0.124085079614641	0.147645617965423
19.5	0.194239455288825	0.011825355276444	0.048757188865235	0.208677269393093	0.214636244697967	0.224076770145107	0.247827556761043	0.242575710578377	0.31092327449545	0.203266313099867	0.22551217544391	0.153667955691671	0.152962346149748	0.10411646587788	0.205361412171975	0.198704303992251	0.15056605171975	0.190300372445806	0.197464935003945	0.120516163300267	0.145154874230749
20	0.190469571674381	0.011917527482888	0.049137224608147	0.200471016831483	0.211109006969069	0.231715878526339	0.242851318145612	0.226961453874037	0.313752726419979	0.203097573529588	0.211279538367277	0.148940141319408	0.144903338545916	0.102261017129082	0.208234404824031	0.193642989035073	0.153659931981679	0.186156842091127	0.194495288835768	0.119435147351462	0.13548467636193
20.5	0.188450719732687	0.01219670371354	0.05028829769529	0.195566428523609	0.206411126854567	0.227655005851339	0.231237065241325	0.221770205219803	0.322901695981571	0.197660280051846	0.208498752065344	0.143431792185626	0.147120758747794	0.102060583464579	0.211286837109651	0.193270589360389	0.150888298554788	0.183850828733463	0.201860288656958	0.111764384102923	0.134878034482792
21	0.182728878904513	0.011731673981228	0.048370930989912	0.186845062767392	0.210705531630057	0.213635518200307	0.233471108937141	0.214122786404455	0.307463555397899	0.186415007501089	0.205391203543607	0.145477219823388	0.141819505777309	0.098046003841839	0.203776285162662	0.187215453198486	0.139998737482111	0.175925978231123	0.197845990121998	0.111294293904105	0.129670578356274
21.5	0.177426224215108	0.011437744892293	0.047159030309791	0.176920934084919	0.203306577049235	0.20451431345992	0.233029489119712	0.206664812576368	0.29300584230499	0.185417963713077	0.200374348618761	0.13975375093078	0.131718735025928	0.092104071412886	0.200291195867266	0.179374636045985	0.13623182329049	0.171343910612277	0.202044585952196	0.108785596205217	0.128789449601931
22	0.174338771689504	0.011235332582017	0.046324462974599	0.176382313583936	0.196176095631563	0.197741450053689	0.222358415129739	0.204290387134455	0.295425762071477	0.180536980226246	0.193879268826153	0.136216641135828	0.130218439217906	0.090386164225159	0.196546124834121	0.178881086254718	0.140413102964417	0.157552609019257	0.199579299936926	0.104331403988993	0.137182346176484
22.5	0.170971787310972	0.011275518614135	0.046490154229696	0.168254151451312	0.199032478165773	0.187420491648327	0.216823541889814	0.201772032435971	0.303846223683231	0.172292321874029	0.190522984483644	0.136450172355476	0.126467414105917	0.09117071307646	0.177530517278823	0.171535745314516	0.142407055691187	0.156268751285399	0.194111238663763	0.104048732971739	0.137537605222118
23	0.165056224482384	0.011595183623381	0.04780816682763	0.16254726965868	0.193720969548742	0.182645922559174	0.21094689217728	0.193096913364139	0.306826855276873	0.157974290365945	0.187154468990298	0.133550679112053	0.112837315953088	0.087339973513896	0.171190413589808	0.158539539444705	0.132132574928646	0.151883463329658	0.190680712490604	0.103589690183598	0.134354096195727
23.5	0.162796259955488	0.011282630840351	0.046519478689616	0.159490626789862	0.197099413578707	0.178877677784248	0.205473081471314	0.188980283937768	0.301825414723333	0.15196976533447	0.17859511800735	0.133016615961036	0.113653799920814	0.08563224411403	0.174173057020529	0.162831810566893	0.128382722022265	0.145988573210627	0.184211157636221	0.107002187307223	0.1331291298121
24	0.160923886462944	0.011295098156585	0.046570882751321	0.149742100411861	0.199624066956716	0.169162489592896	0.201214558516162	0.190860624502541	0.299304268422392	0.157650609084291	0.18180378111025	0.134522001746514	0.114686901667827	0.084804751714156	0.17454433594912	0.160939033667117	0.124908976100185	0.142906865663156	0.179383837605716	0.103233100676923	0.127337652945172
24.5	0.15800880361217	0.011396416563648	0.046988629245458	0.145696112004537	0.188554003333731	0.166910407389025	0.209025431102148	0.176368841508175	0.296983606111176	0.162223831103391	0.175842474756394	0.131941478625354	0.109168731372623	0.078742849500294	0.173557241271808	0.157326775594384	0.123611643217007	0.140035034739516	0.180686334567925	0.09858376091382	0.128899907907755
25	0.155405141178412	0.010991938521297	0.045320923553604	0.135209588464738	0.19367266612714	0.165315046844702	0.208898175487919	0.16602839633719	0.285205704333025	0.157122099462538	0.163471235971675	0.131065332705423	0.105155477164962	0.077855075007466	0.171106016830707	0.158065160529675	0.126681085983123	0.133233413516912	0.184634213548734	0.099277587435704	0.135296265459773
25.5	0.155191262036416	0.010727321814361	0.044229880920602	0.144541102054811	0.191183368604017	0.163379105479401	0.201843895602345	0.170460191697114	0.284379560869616	0.148840656612821	0.158478465302377	0.134588958451732	0.09922416563572	0.080318387650321	0.169925635950127	0.16012150603489	0.129547922181961	0.136543810185229	0.183978640347371	0.100885762521582	0.135201581474049
26	0.152981650591866	0.010407367044998	0.042910673611098	0.153427482949593	0.176987100580893	0.164434705065338	0.197514636965344	0.170823202917982	0.278390254057424	0.142414983261106	0.155604888393608	0.137695918544212	0.093849897485292	0.081161612047062	0.163819305416422	0.165185041109492	0.122606549722802	0.137076346000285	0.180700842364855	0.100935413547072	0.131041530224802
26.5	0.148819240559031	0.010641969123297	0.043877962759916	0.136665713775329	0.175563451878285	0.158392960421533	0.199227584694346	0.165096391197007	0.275501912352369	0.140638229854996	0.152786864009223	0.135727333823241	0.093910324485085	0.078594678271417	0.160151417053248	0.165263250453032	0.112297635032363	0.121413125793612	0.181821343852421	0.097283168157426	0.128410944957619
27	0.14644415586845	0.011030833294953	0.045481290813672	0.124335732814564	0.173186450819995	0.153645539150788	0.191874874266119	0.156770476265805	0.285222973087759	0.141260448466493	0.151656390649301	0.13202086113739	0.092417164569733	0.073785328646619	0.152106559914325	0.167792294578283	0.114098243999304	0.119342952161147	0.178718330026494	0.095760539857583	0.1319996452204
27.5	0.145692488089983	0.010755669000463	0.044346759363089	0.13346760869874	0.171401654152764	0.150505848634926	0.192471918774516	0.151101176601189	0.27829132700327	0.143084614080097	0.15359618626882	0.126889452811926	0.091279486987814	0.073801156112273	0.148024874354547	0.169914361782992	0.112731404974603	0.119901754568864	0.177637680803338	0.093399487664953	0.134964791344057
28	0.143529752707621	0.010752495866921	0.044333676198332	0.132248327206071	0.173707033904245	0.145137352318146	0.193020585346521	0.14527927123453	0.276440910915699	0.137395836299501	0.144634005455271	0.12826832841794	0.092669093347596	0.077600296078606	0.147934386329457	0.160832498558367	0.112258072622675	0.114571057882221	0.18538813910037	0.090560880260326	0.125589473459635
28.5	0.141575636105445	0.011205749843871	0.046202490220529	0.120224478376391	0.172732703775106	0.137047868917739	0.184182156236659	0.146359599042923	0.290977214521531	0.125938790224015	0.14211595405164	0.127928352460654	0.092296838539313	0.079800019889623	0.144115215623851	0.156728888013967	0.1199032812432	0.113547593392208	0.182146636752873	0.09040914619981	0.121906712636505
29	0.140248780725305	0.011351919609052	0.04680516360164	0.126430542763247	0.165251164770266	0.132880485260903	0.177642198000291	0.143362647076597	0.293526323161897	0.120741921018755	0.149410709271033	0.121579975565751	0.090170981275323	0.077465359340297	0.147677161365162	0.163357431730744	0.109959990642866	0.108236501234779	0.178955894786872	0.094686721222416	0.123142044568289
29.5	0.139473347659088	0.01087410812786	0.044835096395553	0.130513809586767	0.167224649405638	0.128296606622789	0.174401856391233	0.135251401058084	0.279683753916998	0.124081782893457	0.149171163473754	0.127714556130961	0.087634447048194	0.077209819806271	0.150652645225593	0.165603156288232	0.103076690380123	0.105619651692277	0.184112866557756	0.098190321576433	0.122081079809018
30	0.140655138731468	0.010934740799944	0.045085091306918	0.130094507451326	0.171465691186255	0.127036817558269	0.185730858805363	0.136005273138187	0.278855787170049	0.126895592455157	0.148686296605752	0.128106064516899	0.085710078288959	0.07993557580964	0.13887114872193	0.16601574625685	0.11098635551242	0.10751730769186	0.189510282734626	0.100102910010598	0.120266203252285
30.5	0.138496680038066	0.010534860973981	0.043436344546922	0.123268862383501	0.162479807873657	0.127683602563245	0.186100855206121	0.138617486359931	0.264072322737164	0.120128023426419	0.15140555638553	0.12032959963424	0.083816152188194	0.079079345742892	0.134056274589455	0.175748220637716	0.113814623215589	0.10870817677944	0.189667141115749	0.09866650357448	0.115297686271867
31	0.13679349622501	0.01019441288491	0.042032641115642	0.123111093382483	0.156399766537998	0.125042173902233	0.185570725630308	0.126739820763934	0.249801436583181	0.116170506862842	0.14857777737455	0.120625513509299	0.084725045692081	0.074403862035583	0.137496143493258	0.194163727651396	0.112810365257051	0.107634503701498	0.179648012948922	0.095762339294017	0.123600117429547
31.5	0.136721660915758	0.010869826569832	0.04481744307956	0.123476617879135	0.156413021291263	0.122549384005708	0.183560240577306	0.126297570053941	0.261484099452469	0.113693061715613	0.146606895225739	0.12320379998397	0.085910595613733	0.072679531419041	0.132000084318179	0.199674916477977	0.106155705051381	0.103300530664964	0.18449471956319	0.098469158618106	0.121019964571934
32	0.135039747418091	0.010547104279886	0.043486824990374	0.11915303328155	0.161772744310084	0.118931269495431	0.172069879031259	0.134220127172871	0.256491679438094	0.113672106601663	0.144877426013014	0.123145559392845	0.082944155268289	0.071571726779347	0.129939469124409	0.191698157970397	0.106322835552363	0.101647026232025	0.185592392713516	0.101408199352002	0.11525766579649
32.5	0.133740881757427	0.010145238804251	0.041829891187041	0.118791349135938	0.161479608957088	0.11771976614421	0.173228947538128	0.134220679086265	0.253044118563326	0.110285156740962	0.141953830302355	0.123211206781027	0.083162140304793	0.072315550693486	0.132079147600047	0.179932970921648	0.109141575999837	0.101596247856686	0.180146443554461	0.100841135289629	0.114185996163799
33	0.132819186955099	0.010247250813323	0.042250497475526	0.126423100658156	0.155747493688919	0.114485549263419	0.174060146812984	0.132941772929299	0.257004838278121	0.109531679577068	0.139072605800237	0.127883427290783	0.08363027605876	0.072266646179656	0.126100238884349	0.167627996906214	0.111699871742967	0.100985684344972	0.186056355535297	0.098187588116557	0.107040093124034
33.5	0.131674409464328	0.010242525596559	0.042231014907704	0.121766934306737	0.156937081907648	0.111805186341599	0.163210658152779	0.123621958581624	0.25483347920819	0.113018818179335	0.136961065791466	0.127725063621239	0.082166970729271	0.072928416369285	0.126361173873869	0.176926328486609	0.108897168551794	0.100819227732816	0.187098559297698	0.094389599184247	0.110671680041689
34	0.129344636601765	0.010209293077306	0.042093993720621	0.106783012880474	0.149731688143663	0.10574380805938	0.157453877256983	0.116530408723892	0.252926097981338	0.110409818723191	0.137524967332592	0.121307442061853	0.083174886034492	0.073730405146154	0.129641162003207	0.185348829720067	0.102095329023975	0.099589785588115	0.179316556097144	0.095480672642982	0.121414711412269
34.5	0.129323267185678	0.009819114474943	0.040485246130223	0.110263703967641	0.14512124342033	0.106493122908061	0.157539626078161	0.122589497941958	0.245441051561634	0.110536819330453	0.135417324459801	0.121531472545722	0.081828605615381	0.072616830394714	0.135161994372111	0.184107048116117	0.105917703254043	0.096214288664873	0.177414682027849	0.096239954782802	0.123383839900549
35	0.128539555600801	0.009536842944749	0.039321410796126	0.12380860448224	0.149195550093048	0.10833930188176	0.153258613698642	0.118077566569534	0.239011266057399	0.111629159973947	0.133054400966728	0.123405095331588	0.081573441705901	0.071277967813665	0.133502283489432	0.176566578964957	0.105058794376293	0.094550617502157	0.181982283086609	0.094647801963957	0.114772672856566
35.5	0.125873278752379	0.00935636939284	0.038577299278976	0.117720464861048	0.144865686689063	0.104867964287095	0.15054187234247	0.108157118263232	0.240777482967365	0.115383903008371	0.133073928332735	0.121306896119436	0.082157396919234	0.07208650208533	0.127769934279346	0.168628910387199	0.099405860447956	0.095179700316767	0.173641028549848	0.095429258317298	0.114725109369038
36	0.127600988987189	0.009673146985577	0.039883406753659	0.11906885267667	0.148725616743934	0.103056817544353	0.154961370512125	0.115594776264455	0.24841082645499	0.109473420688204	0.138932094240924	0.124303545109157	0.078977504321519	0.074528286177313	0.130362535371581	0.172653278194708	0.104200213631926	0.093388528255474	0.167117120368866	0.097325392267451	0.11573762294575
36.5	0.127675262313472	0.010052551459859	0.041447731475954	0.124407962755963	0.148943799996486	0.101706537749798	0.151577867771135	0.114484665579733	0.245353953462916	0.100089941794791	0.14392574647046	0.123751346716872	0.077117161118547	0.073831901916641	0.127774462992848	0.188619183816488	0.100427511915824	0.092459588615982	0.171125039425573	0.096390438584975	0.11616761095747
37	0.125639299596907	0.009708932819542	0.040030955526996	0.110847659120725	0.143164577358221	0.101243081679648	0.153432327989467	0.110964232595358	0.231510743501279	0.099341096427312	0.143768305407356	0.120366871779868	0.078632566257048	0.073486696450881	0.129445867294101	0.191426854107875	0.099131361366676	0.093476430812085	0.173743523061897	0.093799524728791	0.11372567280574
37.5	0.126766562442651	0.010088568441201	0.041596233294343	0.103882719651245	0.145565109557434	0.096088375671297	0.152418265438356	0.11163709949335	0.239435351770197	0.104175570140326	0.14268894488364	0.124013688744583	0.077885982462852	0.072318629490922	0.135924238172107	0.193167447981162	0.10905737337178	0.09357011393428	0.175332663473125	0.093456560951962	0.111179988779107
38	0.126449086618777	0.009844942641197	0.040591738387801	0.109431753016759	0.143540369292547	0.09866728095615	0.140937783866861	0.110821547927332	0.2366170840631	0.105865860994492	0.144271784109084	0.124661744967999	0.074485447435243	0.071578419117191	0.136290939708495	0.19211320783842	0.107224753954244	0.093772121567169	0.173728524575103	0.092929989188425	0.119144946559377
38.5	0.12518192352121	0.00950957486503	0.039208981623238	0.116000506365489	0.140899909961555	0.103497779627718	0.140768124753442	0.111682427735083	0.233548252344535	0.098936346046154	0.139447051407429	0.123310642727645	0.074408543038516	0.071631149716062	0.138841275060276	0.187618972073666	0.10131433440967	0.091587296632743	0.165288257296327	0.094485754284884	0.120007999900582
39	0.126413312545284	0.009924982948453	0.040921753028926	0.115772949629254	0.137252097756689	0.099057937611413	0.149660163500821	0.108265607623335	0.240588251210537	0.098362037633934	0.143073884240136	0.125475932640718	0.075777803267009	0.071633109395945	0.148449843619668	0.182942060395259	0.101707171466897	0.090667696911376	0.170475639161356	0.093153405945572	0.12312403380519
39.5	0.125139583138223	0.00920439436479	0.037950690185868	0.111849548464009	0.131522473543887	0.096885980554842	0.150083663817571	0.106216880159704	0.224921520721557	0.100393386288811	0.147745031497669	0.125119410300013	0.077827476512006	0.074777139162449	0.138192640245598	0.177547989756551	0.106256612188815	0.09125498915316	0.17546035099004	0.091673320239587	0.124784082891739
40	0.124028980724616	0.009171517831631	0.03781513676705	0.104133852272676	0.136085212940998	0.097763438222637	0.138212518759635	0.108865830063388	0.225919389958042	0.100582172570813	0.140610136344393	0.123602133348314	0.07853051219119	0.076504424394391	0.132701555287587	0.178443775751343	0.110299488867165	0.090796673353651	0.181147242289122	0.095179021655309	0.113144274772435
40.5	0.124478143734667	0.009059895398385	0.037354905684588	0.103654761874471	0.146173373486735	0.097037509546278	0.133595731420906	0.113435569408058	0.221311576806707	0.099362192133963	0.143288962839317	0.123254287103804	0.079500723685516	0.07611678258203	0.135970849554046	0.174251938277379	0.116210340798637	0.088288257896134	0.183661555718833	0.095847866340723	0.109644307750472
41	0.121999528434896	0.00862801791882	0.035574229219016	0.101381514491931	0.138515854853911	0.093870144078736	0.130174967835185	0.112951476793813	0.212372737123636	0.096276176730152	0.152325185927065	0.11725503139279	0.078475759113073	0.074231111992531	0.134516851223645	0.174282751168514	0.11055958146807	0.09099718069257	0.171093883203081	0.096054244393374	0.110657059346059
41.5	0.122436356583907	0.009701449975869	0.040000102972154	0.104753431714112	0.135201188287427	0.091790992140891	0.129250513214663	0.107698829159047	0.226149131899193	0.096860673299031	0.153367170470889	0.103611889940305	0.07586453458266	0.072565146240519	0.140532249075755	0.195703126679324	0.104951600902046	0.092677586684978	0.166226270716023	0.093094472987587	0.113555610515887
42	0.122597163387955	0.009905030137219	0.040839485480681	0.106891803019035	0.136152673019887	0.096328847861557	0.132932494707789	0.107080577944693	0.224439258764358	0.098859254836559	0.14982540034067	0.094493091278066	0.074580962833761	0.072652563907694	0.141711306707184	0.203111254477256	0.106566124007629	0.09199711666098	0.166777695559602	0.087463611379661	0.114884903676808
42.5	0.123619651198004	0.00977831189562	0.040317012785876	0.109145250740779	0.132349755492885	0.098756206856562	0.134422356240353	0.10855979874074	0.22809147368033	0.097247466270412	0.14498678515546	0.099160067395887	0.075128263872399	0.075724419800581	0.135904165617052	0.199897734334024	0.113206043896586	0.093574065613614	0.173866679921199	0.090133039180233	0.115000148754975
43	0.123476137450281	0.009505626978824	0.039192704071413	0.110961929266483	0.125667144266603	0.094206401048445	0.135506777440499	0.108080793977962	0.224827574523654	0.096735460035658	0.149245217147412	0.099428316544297	0.07673898537374	0.088412880951183	0.13486906954653	0.202075180106526	0.110940061328634	0.090574756574053	0.168229354990115	0.092540888907362	0.113529682075899
43.5	0.122030828473297	0.009087286791192	0.037467843290366	0.106651033416855	0.122916232362322	0.096690134692786	0.136304214702359	0.102737690922872	0.225137176171443	0.097030590889699	0.157359575148333	0.093827264557725	0.07857510502129	0.095593041326101	0.141044697522158	0.186951514969744	0.104249667817727	0.089628788512649	0.154618933164217	0.092560310174797	0.114678941146269
44	0.122942382105031	0.009637200831661	0.039735196964228	0.11019404995954	0.13008523004225	0.097941165848805	0.141070092143565	0.101706530059202	0.235031223990356	0.095327295719629	0.15186623035419	0.09399976796849	0.079348068925771	0.084093012322159	0.139184657574751	0.192661155722419	0.107692793326756	0.089903312558121	0.154282283300196	0.092788952626347	0.115787055448013
44.5	0.123292118166489	0.009956141284552	0.041050222139779	0.112424488431007	0.128092863895684	0.094969076827797	0.140035037481488	0.102498692706739	0.227251032870661	0.09762570600168	0.156546310267213	0.09496052192101	0.082046258456427	0.077010828432892	0.14003844700978	0.208754864761903	0.10563297427398	0.089049129553004	0.158963689731935	0.092119813310674	0.111238391062937
45	0.122464727751133	0.00941199019539	0.038806629722871	0.106477818767295	0.125330884875366	0.096100011141953	0.135921093159852	0.102303363417562	0.216797735153916	0.099701019427695	0.159661931638645	0.094056411813317	0.083967071824388	0.076666250051469	0.146514633950476	0.20088751186989	0.102009789227623	0.091589728876737	0.159191968851856	0.093291257246089	0.113896618226267
45.5	0.121837796091517	0.0092598869129	0.038179491823163	0.103351047554492	0.129086007485403	0.09550687395587	0.13364917547135	0.107100417118845	0.212229143602153	0.100185988064283	0.152701753321132	0.093992577536549	0.080986168714714	0.074408531003725	0.145442676111533	0.20271357037115	0.100819403889667	0.089335753252246	0.156989233649964	0.096043650870839	0.118538357673391
46	0.121786714804263	0.009251184449487	0.038143610647309	0.10929357269829	0.124273186739835	0.094335728465401	0.135199032226519	0.106100100192262	0.21225533178843	0.099796163976992	0.158102724727229	0.093913379388962	0.079005467167184	0.072820169150157	0.143594159337282	0.196482240018358	0.105673236536836	0.088134635134647	0.163134743377418	0.096765126042688	0.113281869508235
46.5	0.11959035469254	0.00894019814271	0.036861381256342	0.108270568338413	0.120061882021421	0.091617419423519	0.130569470763787	0.100644346028851	0.208134530558874	0.099265021555774	0.160955709702297	0.092246414307094	0.07670329713613	0.075065403515155	0.139683262354745	0.188212035921784	0.103607746742915	0.091214074701949	0.15978610339429	0.092962519033593	0.113626578965129
47	0.119950950871066	0.009509243724618	0.039207616296343	0.101244582555415	0.119937388798105	0.092779030757121	0.128420295487708	0.099394834640502	0.20294995181764	0.097662853442293	0.158116001716942	0.091604212639947	0.075919499345169	0.07872999153343	0.147250033920653	0.209175132069418	0.099225954588389	0.088734816563723	0.162494855643292	0.090667361959916	0.114810318199522
47.5	0.12084850543366	0.009620179912887	0.039665017918278	0.106832654091914	0.115377715961068	0.093365040468983	0.135439116814616	0.097771171383318	0.207155403693931	0.095663714570154	0.157644592585208	0.094561868229142	0.076819080831182	0.080523324461708	0.148109828090338	0.201611987249813	0.101431136046083	0.086962677382231	0.175671792478312	0.089045086199584	0.111286907268302
48	0.118943649664436	0.00892148715682	0.03678423388516	0.112815036631874	0.113503691792362	0.092762955871592	0.139225419634449	0.094066651714215	0.20495478823621	0.103145629821545	0.157226401736216	0.0968923114354	0.075404393731445	0.077642201528639	0.133309862277208	0.188417646671668	0.105384370118086	0.086258751471079	0.163228389174493	0.086556938772215	0.110190253341152
48.5	0.118274889056075	0.00871249332701	0.035922530249753	0.107890653397695	0.116821746437323	0.090929051506422	0.136167449567653	0.099881395283034	0.204249781258984	0.105331764709691	0.151587813970438	0.091862275126148	0.075993468318762	0.081893184230309	0.131911432763486	0.195471122644951	0.102013001081846	0.08588822212905	0.149570842941734	0.091234474461247	0.110250323180577
49	0.120393204903741	0.009086851238377	0.037466047460104	0.106437325239075	0.115964926823623	0.091320277508659	0.137749680263442	0.100286078338507	0.21562220581163	0.101592591819785	0.15325569363992	0.092090700310759	0.077641968397516	0.084535683197526	0.141605636307955	0.191909937907408	0.100635595987692	0.089620844466388	0.158780846079364	0.094713048312177	0.113314647855914
49.5	0.120848998044314	0.009489712558202	0.039127087234216	0.105259560520614	0.114028399342174	0.090951510105876	0.135030216276468	0.097352764944804	0.230410744174564	0.10367807380135	0.154672951958651	0.099077156883612	0.078835457733928	0.081066520144327	0.142913326409482	0.180018809620987	0.103527968859811	0.089258335784139	0.166598641797442	0.090993692578357	0.111607833861057
50	0.119785765687832	0.009311773354002	0.038393425100363	0.105653058335631	0.11392649788068	0.090716640375804	0.128398729027786	0.100186391802711	0.224417107902554	0.102881308728513	0.14763278945523	0.099685207569973	0.079228368969369	0.079192702918848	0.145463350531212	0.182672466785861	0.099261180358041	0.085188191217966	0.166138360574499	0.08993173452757	0.115569695418733
50.5	0.118646115741426	0.009021734585233	0.037197564621204	0.106863059240717	0.111559419688319	0.091845499741851	0.125423092154822	0.096578992166153	0.211194215187319	0.100315695211427	0.148357315380926	0.096268401054899	0.079369107419489	0.082658500359635	0.139227532170325	0.192919888594229	0.098125347038888	0.085662081035599	0.164789991785197	0.091603597441153	0.112868347674724
51	0.117890332801436	0.00902263299035	0.037201268840394	0.107525437369623	0.110989972897671	0.094055847365172	0.127329336644338	0.093724045812804	0.220291054548601	0.102915488919504	0.150713701212747	0.092488888947079	0.080485535085467	0.082292597913561	0.137708250771655	0.174432061416601	0.098892067564231	0.086208047665607	0.167291903942228	0.087959664007981	0.106722088340972
51.5	0.118652827132514	0.009047741864268	0.037304795379698	0.10566041489882	0.109034323798905	0.093658676513486	0.126533680314954	0.097802879769378	0.21861344194835	0.104992259355652	0.149988852940007	0.092268387413501	0.079759316720256	0.077420908547676	0.142821004996881	0.182618989335225	0.099295820630114	0.08872531080811	0.161738623123234	0.090855252872868	0.113962744397834
52	0.11657789997825	0.008506685721916	0.035073963755395	0.103078677631914	0.105661403739282	0.090215246473701	0.120156375936308	0.094178462050027	0.205760247159412	0.107183265046324	0.149570623913707	0.089149843506333	0.08334042731571	0.07815885462298	0.136833447287146	0.184779579536606	0.098037810899142	0.089589972075447	0.155247224566457	0.093489057569155	0.113971680278847
52.5	0.116613369591472	0.008445731942584	0.034822644884926	0.106362635958568	0.10557422098622	0.092269894847653	0.120083124817715	0.090949442142403	0.203133720887845	0.112758257146182	0.152667322844854	0.090085368611998	0.082942251211157	0.07975854139363	0.136055165230494	0.184489293879053	0.09637898288254	0.0918677414913	0.156356468582406	0.091267830026187	0.106040389706292
53	0.117395381797556	0.008716522718341	0.035939143855815	0.106149522804307	0.108239099049521	0.092918021560256	0.117651750059986	0.096660551523849	0.21300976495711	0.112910107424639	0.159118048779745	0.091135937771796	0.078367680062726	0.079706989274132	0.139294732199867	0.1830717889973	0.100113401674372	0.090865445672722	0.146342048788047	0.090201088445447	0.107360893310194
53.5	0.116489337527971	0.008707108377572	0.035900327534428	0.108945733070295	0.107787400648181	0.091476985833652	0.116166578315599	0.101266905319819	0.219749637367933	0.110388844775255	0.155146847695131	0.085084522164255	0.079576237921863	0.079129755541174	0.141518177725429	0.170192871490148	0.100976990296061	0.087589981675183	0.144641733385737	0.087404175193573	0.109764697084189
54	0.116547690521613	0.008638934013117	0.035619237428824	0.112781142838948	0.103936294714769	0.088215152304709	0.113534030778268	0.101149532494185	0.210806310960135	0.111239081816304	0.147078534926186	0.084645377706614	0.076966582936692	0.080449928262907	0.142840674724959	0.184710693366677	0.101835051191979	0.091325361950526	0.146363026342558	0.088695688367636	0.111285963704983
54.5	0.115335899527046	0.00785276449352	0.032377777459883	0.115831134939534	0.105226267967999	0.088279106879891	0.112880531151636	0.101578835696004	0.195278526905711	0.110706157903926	0.147084429626558	0.086529869963046	0.076125524496625	0.078700385076192	0.135785018672619	0.178090652702706	0.107563065301539	0.091136091193787	0.147041050285726	0.08972807130024	0.108481471423088
55	0.117149286234543	0.007915122681521	0.032634886855632	0.116030841709328	0.104652514094102	0.091822460948344	0.126297843271265	0.101783583535302	0.190254597395765	0.114582526111529	0.144330774293421	0.084507001454967	0.075497888681135	0.081563488720807	0.146089343571689	0.175622515347573	0.107768546526924	0.089609910163131	0.16143258210809	0.090362914120848	0.106477820167543
55.5	0.118002740939103	0.008332931197868	0.034357555499815	0.116741753120306	0.103566273488464	0.090676650962749	0.131565839372235	0.101167046709495	0.198549906916353	0.119239307745358	0.14033655167071	0.083673870104041	0.075058760562298	0.082161982138465	0.1514785609127	0.175709390434033	0.105621397780725	0.088270820447306	0.164072519552063	0.0902001681132	0.105958536873349
56	0.115336973745783	0.007451214414093	0.030722144068429	0.11764628314206	0.103937960290618	0.089435343041725	0.126021782033884	0.10004023594399	0.194585942273596	0.117349035634026	0.138363086294807	0.087433998215703	0.078413941060467	0.078940237235629	0.141324190616595	0.152220782106126	0.10660498398873	0.087591697619954	0.159761858507122	0.090753851731162	0.105640317687896
56.5	0.115388645556622	0.007263878939149	0.02994974011781	0.113524453809136	0.104741655495969	0.095001558340678	0.118904686733241	0.095865629361209	0.193586758108961	0.122648501708407	0.140698003613889	0.088443186907394	0.0826780659974	0.078218311042692	0.142867516128799	0.149218654838621	0.10918619340575	0.088009286415	0.157763437408586	0.089656076899714	0.105983643803753
57	0.114167248060312	0.007452588568061	0.030727809850386	0.108807285685195	0.10696983449148	0.095361989924334	0.113075018760627	0.092575214947692	0.201019127710809	0.118046566687633	0.143250232038075	0.08662916449814	0.084262738197175	0.079073382142772	0.139950788643948	0.148042924399262	0.103609094479671	0.088615075174967	0.152457752432752	0.088035508061211	0.105228766809873
57.5	0.11380918365807	0.007305280546863	0.030120443319485	0.110695712192988	0.105539651492408	0.094555389777095	0.114091505534118	0.09423238906521	0.192091981714615	0.118273483969286	0.141915334974554	0.085662089756371	0.080863269481429	0.082808343650064	0.144336803865976	0.149643583252653	0.098286786751544	0.087430295567469	0.156018195826545	0.087202628727245	0.104917860245697
58	0.115037825259514	0.007599163983066	0.031332155768569	0.119447426730253	0.103322890732431	0.09400082323591	0.111759692646307	0.097572089715095	0.19853912051005	0.125024466271966	0.136524028961999	0.088728517733801	0.076899845388786	0.080840774624564	0.15099049582489	0.148715619137411	0.100738953223191	0.08600018345441	0.156754938119329	0.091517259990355	0.103303728370511
58.5	0.113626180924791	0.007578651035656	0.031247578719707	0.119882242658796	0.100771591001048	0.088781117739796	0.107684136953101	0.097470182851519	0.198283372862872	0.118119759027361	0.139338568678819	0.090004898303526	0.081211210749476	0.076672006798988	0.154166893924823	0.141496670494573	0.096625306427695	0.08543179666157	0.153379004241804	0.092473470012036	0.10347902725843
59	0.114441860205168	0.007789185377108	0.032115634047334	0.120175918318607	0.102707058708914	0.088340299062544	0.105315876204889	0.100794594408954	0.197214370961345	0.11854270761403	0.138999449419983	0.086947055693519	0.081598098094816	0.076105429123703	0.167028348265781	0.143468222292693	0.097876959238011	0.084484915603685	0.150881746901575	0.09172237144519	0.107750062334781
59.5	0.114527439959256	0.007175673338507	0.029586059109592	0.118423401478367	0.103664062302724	0.096577443866958	0.109608036155469	0.099055463559188	0.198427772858427	0.126003351541765	0.135905012426798	0.090306585520871	0.076147393502858	0.079369007016554	0.154473365291294	0.137898639385095	0.104646303051359	0.090711418648873	0.141774450800297	0.092271368828836	0.106230843030876
60	0.112458464987632	0.007244711532664	0.029870710876304	0.112016709547897	0.100449471054292	0.096770679826863	0.112580285949503	0.09305278793866	0.201196562327828	0.126015496482842	0.137371506311729	0.090249101121537	0.076449326609939	0.078724828129788	0.147271426475073	0.133519375770333	0.102977573969268	0.092963367591295	0.138603262834389	0.087419036369462	0.096621571466681
60.5	0.112443376112666	0.007599119218869	0.031331971201057	0.116192170365485	0.099890483218861	0.094056399136907	0.108138453479309	0.095614344664794	0.207462914973717	0.122538995575042	0.138615979782775	0.086430824188487	0.075743976519363	0.074573705324035	0.149055562840271	0.133795628477744	0.10373096236377	0.091802669567263	0.136961730844891	0.089406803381104	0.099969165324167
61	0.113401267440035	0.007660859056219	0.031586531071762	0.1185183018467	0.102296729218859	0.095703222373898	0.104792881205605	0.10614964570901	0.213475195575862	0.123053647228796	0.135469760907649	0.087349693572174	0.075848015615351	0.077049932693504	0.141108467886043	0.133409687926135	0.100802895705969	0.092355496185537	0.143428350657741	0.091296773401864	0.09911411620994
61.5	0.111745965244423	0.007531856663467	0.031054640580489	0.114442661820375	0.102148064337531	0.093903661680283	0.104243871604718	0.101639693490397	0.206818330388958	0.123042893242384	0.131817000241211	0.090114581948261	0.073964911865966	0.078464830287149	0.151867449015446	0.125440413792217	0.099202370514996	0.08917869575187	0.14217068377031	0.091406936978384	0.09156032366915
62	0.110696237718132	0.006616995034837	0.027282569452822	0.113686384133816	0.098657074786204	0.093871800970932	0.105719427947714	0.102769591133905	0.185549757861963	0.118958309098845	0.137237834292611	0.091572282280771	0.074450236302635	0.079783866705631	0.153559727351883	0.119501816095124	0.098874941992217	0.090016725047618	0.139673233274916	0.095870983241733	0.092778286407855
62.5	0.110430690636036	0.005885472941681	0.024266426595267	0.114238446089066	0.096595960736673	0.09380498772006	0.10399113040576	0.107932511784001	0.174786006062254	0.124787221054767	0.135067008480135	0.087508430160456	0.076049205526283	0.08314799263697	0.140093728826534	0.125707964292105	0.098478583271948	0.091624395485738	0.137415592218834	0.094470562655664	0.102052704041397
63	0.110865991550058	0.006418795847127	0.02646537326698	0.114878926120248	0.097006322507821	0.092968577122234	0.10406953832933	0.10583969561559	0.186719567591301	0.129257556366937	0.137814682861451	0.082329243433085	0.077768492066791	0.085559356124197	0.138460690063148	0.124796445466736	0.103760912262121	0.089623752554969	0.134539056927109	0.087219876812494	0.102975155675478
63.5	0.112330525586845	0.007382239468027	0.030437753080278	0.118688381680299	0.100526976127527	0.095770495074921	0.103541631121451	0.108935394915339	0.209027121850164	0.121385433192093	0.13838867446655	0.08189458962501	0.07670758424859	0.080688684467419	0.14364316216047	0.115805184014299	0.104666260688162	0.092157447843502	0.139598305284815	0.090721747134019	0.099802386668585
64	0.112644518745171	0.006854739261318	0.028262814010483	0.122050394893495	0.101128407439279	0.098287730540701	0.103536999801023	0.113900120931415	0.197150249799502	0.119171855645876	0.13202155684843	0.083409834357157	0.079386046431432	0.079810087605969	0.147509313131971	0.115649174472222	0.105384659333731	0.089615902842533	0.144065970059091	0.093867862815997	0.10165517046325
64.5	0.110787202760351	0.006244545553904	0.025746920902728	0.118004580833899	0.099347839254084	0.09810220896881	0.107028193687472	0.113196354882378	0.186138246555436	0.126269586232364	0.126762792391629	0.081154357873998	0.081621583642881	0.080674414413713	0.135796655688308	0.113665487968646	0.103997188115803	0.087797917209835	0.14354398234077	0.092929535229678	0.098138724396608
65	0.108892907909176	0.006210049838079	0.02560469142275	0.117402280512249	0.102485881403868	0.097219912291989	0.10553369776917	0.103186474164448	0.187097779216608	0.132940182518669	0.123622449136265	0.07693915637298	0.078896078421908	0.078709397962036	0.127298742457204	0.110311070051818	0.096276553193504	0.089954371398213	0.135119028143833	0.097256470884739	0.099822816465673
65.5	0.109781922105984	0.006483867619102	0.02673367105608	0.123416743095874	0.101718031076186	0.097760660819224	0.105611522250359	0.107351332204061	0.193601723562433	0.130513562100317	0.125974215294386	0.07915323806346	0.077267046732114	0.079654222179538	0.134210079727184	0.107870537065006	0.100860258859903	0.087638049164128	0.128376818959027	0.095372524517117	0.099724032237392
66	0.111426737836472	0.006672886447735	0.027513015651762	0.1280990948067	0.100433757737613	0.104329067222922	0.108103523553532	0.112222484056841	0.200295010757867	0.124896965966719	0.12671486499587	0.081189677936723	0.077885679575265	0.082435666053013	0.135356487897877	0.108705034451187	0.103141753160794	0.089921271629324	0.130205713074286	0.092384418149088	0.099360810030877
66.5	0.111452859049557	0.006449533410901	0.026592107489096	0.12820648188334	0.099857259778719	0.10760149696676	0.106969427152184	0.109361298728107	0.191273281029566	0.12315031946427	0.123743734481353	0.0801433960141	0.07690493038312	0.085297262552808	0.141709931532814	0.107883921819862	0.102258328779251	0.091681749103327	0.13990436638135	0.092971961184781	0.097232315656308
67	0.111063856207577	0.006114443068925	0.025210494615002	0.122055325455179	0.096306957670605	0.107226950084673	0.109405844564423	0.107874916216095	0.186421839467581	0.127812814718996	0.124764374357236	0.079974042693742	0.076139253104355	0.08561614353494	0.135367936092375	0.105115475055341	0.111185846706552	0.092621057144621	0.137788059783528	0.097763750432274	0.095708824653869
67.5	0.110550387082145	0.006097259960088	0.025139646842292	0.119363972755182	0.09596832160979	0.105766860796799	0.110274556198796	0.106652167034403	0.189886533977467	0.126432201180481	0.120482004982349	0.079538202811718	0.078184429470668	0.084676598407611	0.130680575061087	0.106412476973182	0.114884908958765	0.090865799694933	0.134340125748562	0.098574981656507	0.0969222501603
68	0.110605834252797	0.005964637448301	0.024592830217858	0.118846066731983	0.095452704007977	0.105989388799932	0.106918743294846	0.121832059165249	0.185059233215909	0.121000083544659	0.114850756442665	0.079799950566109	0.079563410931087	0.087418073644813	0.132787662311636	0.105211827847458	0.121074041282621	0.090739374700045	0.137147548890827	0.093043811904022	0.094170279268504
68.5	0.111784822445334	0.005643153551448	0.023267318154198	0.11672134754169	0.099162945223	0.105596501702587	0.110763539984562	0.121957277851839	0.186305653455728	0.125529552036581	0.117876268428664	0.084111256442572	0.080175812488063	0.091120513614765	0.132664493280213	0.106193256200171	0.11168313499002	0.093987859940994	0.130141146659138	0.100170030994942	0.097966213180488
69	0.111221976610839	0.005804412392701	0.02393220538975	0.11756473261085	0.101126298131948	0.108974786332211	0.111400540747031	0.115020384067338	0.186774563877141	0.124105480031652	0.118083641146951	0.083867091987515	0.076665308045588	0.086575322693982	0.136365935775497	0.107849513259954	0.100779565607641	0.095363867930607	0.1316408511345	0.1001495907976	0.099688104817097
69.5	0.110534188217948	0.006262114583892	0.025819359869109	0.111136136974366	0.095337511330399	0.110879618653249	0.103422766251308	0.115880244120337	0.193497054169128	0.127099025948255	0.120007288807815	0.083272231842936	0.075957005503589	0.084782557129294	0.135276232617834	0.10697292215552	0.101137101700681	0.097835005360434	0.134322143100922	0.096711783769706	0.096088758487288
70	0.110942655222964	0.006311040149894	0.026021085145526	0.115819180489259	0.094277821800251	0.104196835873365	0.102276489454774	0.12428889858647	0.193953628738585	0.128349021300029	0.121960264940187	0.081699447257947	0.076530708702545	0.086929136727884	0.14024091185587	0.103524718355357	0.104224488067497	0.094696999733204	0.124316215795498	0.097775492852159	0.101907533482479
70.5	0.109954534760995	0.005925090483364	0.024429773904251	0.119192629998389	0.095288771037216	0.10792047678892	0.105998153278719	0.124220772643385	0.187615036223809	0.120426416006494	0.121827192338757	0.081388859373912	0.076891525999346	0.084119509695024	0.13422372539894	0.101777088257935	0.102896791781292	0.095395800657256	0.123040483466439	0.09644422481343	0.100514167938656
71	0.108729941647007	0.00576248125568	0.02375931888281	0.113229685948377	0.093364719778399	0.108821947592017	0.109232499250859	0.124831138105764	0.184743874342599	0.117415737758246	0.119330845562424	0.081579072162637	0.078480655119658	0.083372191607145	0.129318175844786	0.1027661396045	0.097743420341175	0.095796070480351	0.125818643790072	0.096725072096924	0.094569060260189
71.5	0.110675642911782	0.006043401642342	0.024917583309408	0.120390722132809	0.09445666694627	0.11057992597491	0.112740325515724	0.125468882737698	0.19004836864377	0.120606581288316	0.120923789820048	0.078579541772577	0.078393607560598	0.086076897147769	0.132611883196965	0.103570221789815	0.1069468857462	0.092789399255927	0.123928103553125	0.096519551318033	0.09753021801152
72	0.110697396329929	0.00577924482294	0.023828436841286	0.126444599906456	0.093955752229649	0.114758997470931	0.113104401501169	0.115048492087105	0.185013358378127	0.124176567568303	0.122534897908553	0.082556911863802	0.076783351726862	0.086016774103181	0.127086056593685	0.102142568612425	0.104081690779	0.096250228132334	0.127991286007312	0.098493777696032	0.096113421373806
72.5	0.109766236663614	0.005592905825918	0.023060141474391	0.120693923768268	0.093071395168064	0.10803348865262	0.111774227260007	0.12284703566715	0.179460014547945	0.122159101749094	0.120862432338611	0.083884187488298	0.076973600424118	0.083828784505685	0.127922425880404	0.100610616924922	0.099911917851435	0.096753322962321	0.131523175342177	0.098512582790855	0.096970026623076
73	0.110291949505558	0.006146818857643	0.025343983411599	0.117360281961137	0.095331929331346	0.107560781119385	0.109968860415258	0.117669742892912	0.189295584935609	0.129437779262435	0.12244207306087	0.08190171613807	0.078461537018737	0.082887386519833	0.133002044783159	0.099653193400234	0.100291666872665	0.09384873812615	0.132947109829588	0.094112898094836	0.099081767337829
73.5	0.110214871048874	0.005560600646885	0.022926943808984	0.122306030331046	0.096212695543819	0.111747756604622	0.107851092465531	0.11668114928175	0.175731975663709	0.128968649293455	0.120994178606641	0.084527656696521	0.079344314045313	0.087424125726515	0.127948148436117	0.10084461008318	0.09434725696167	0.095057361708001	0.140217130963413	0.101004011378522	0.092659535089913
74	0.111225503626402	0.005168263819516	0.021309297628922	0.123204274793104	0.096168700378079	0.113837080327184	0.106709268596585	0.122727279243503	0.165981012524814	0.138601536432214	0.122246135557462	0.08600391483195	0.078518224054938	0.089451411715651	0.129437589002929	0.104713858277292	0.094418600854018	0.097448125791182	0.132798959467589	0.103522695019904	0.096270398406846
74.5	0.110917299006093	0.005308964988893	0.021889423411912	0.11639297795556	0.096830240118871	0.116591604170455	0.107365598642194	0.115838082241675	0.170996831097775	0.138424324495778	0.122247174806821	0.084101632995292	0.077198510530728	0.08547380609049	0.128581991783918	0.106761853049372	0.097100006956878	0.099778379718328	0.132038352447558	0.097446303005675	0.1033437120023
75	0.109878136106256	0.005340350209829	0.022018827992915	0.120346564963225	0.096339829019215	0.11782829784976	0.106794869832293	0.108463558782696	0.173688401350017	0.120091435946548	0.119329060879076	0.08175865458063	0.075999106003726	0.084046344818747	0.128242559115765	0.104697385331113	0.104209151055665	0.098026983077114	0.13738155894768	0.102611627701757	0.097951060657577
75.5	0.109793989896981	0.005260126752014	0.021688058202689	0.119298480988538	0.095937640418956	0.114178981971205	0.107941132383066	0.113319496504826	0.170510615900984	0.123210178906433	0.12068636105017	0.078957061234724	0.078576417816266	0.085874082971909	0.135633418964844	0.104218016451372	0.101568439421447	0.097734895443571	0.13141715449966	0.102924339685493	0.094305103532186
76	0.110005956259697	0.004917509776301	0.020275412222698	0.11395033882977	0.096980223465588	0.11670274987683	0.111256956072065	0.111840790700441	0.165166636940993	0.130648267149899	0.12155322207016	0.080730413361473	0.081296596621889	0.090193460809816	0.134654374908915	0.103101558041565	0.096803173746611	0.098684844676408	0.126293738471541	0.106059302931346	0.094190563999229
76.5	0.111270157775361	0.005189359083648	0.021396275631141	0.117004352774586	0.09719618425601	0.120871029255067	0.112301399060784	0.109601718068398	0.170770061043668	0.127923226179608	0.121333266831207	0.085219285194903	0.0804792298043	0.089787789446364	0.14192058536439	0.103948789940509	0.101422250176407	0.098909063125012	0.126837629724075	0.105865689260992	0.091471290450214
77	0.111128989880802	0.004966746553649	0.020478420656366	0.114649108375971	0.096142846436926	0.122054874401824	0.11294429253789	0.115682481448031	0.167311852251439	0.125725084864917	0.121555134442274	0.082304258482456	0.079070244146277	0.087456126680717	0.133427792546353	0.105441548144185	0.109957944857524	0.103999705980662	0.127644299527534	0.10214726154732	0.092806961182138
77.5	0.109975361218199	0.004436174538449	0.018290816195701	0.110820258016917	0.097617978218592	0.119896625426917	0.112784050055846	0.112446650264767	0.158154456075615	0.131222627988357	0.118767192421889	0.078160693920311	0.078105274961692	0.090363865753058	0.118310286395116	0.104109603897047	0.108847944784896	0.108998680533784	0.125634640528768	0.106856795607145	0.098458877076866
78	0.110569282223441	0.004525766585906	0.018660213670582	0.112792873995631	0.097030986915153	0.119712281289117	0.115886395034795	0.112172510840851	0.160440829514041	0.13018176180412	0.117123813402558	0.078629574956048	0.07748435396245	0.093376020811413	0.127652586269153	0.107107890450644	0.104377009099414	0.107779309520242	0.121676065258358	0.109071370729091	0.097751446168864
78.5	0.111459631348892	0.004972113378628	0.02050054864263	0.118591050689257	0.094135258274022	0.123453690061479	0.113280737406952	0.115888534922864	0.165376534982094	0.131900862893909	0.123233875544209	0.077359914207155	0.078043826169977	0.090943636350977	0.129189013589979	0.108395813194086	0.11177162082971	0.106566710649144	0.122251155965153	0.103133517932993	0.092757610616091
79	0.112482367769169	0.00499897312449	0.020611294211894	0.116351303634861	0.094582122288124	0.131878860880153	0.116661068685825	0.121207365112653	0.168015635381409	0.129603876195361	0.123426542000003	0.078126668534357	0.078611770285449	0.09055292452824	0.121627438160434	0.107865758832979	0.107236402158665	0.107158222110536	0.123815603803241	0.111141044652046	0.096820012600712
79.5	0.112482418126298	0.005276401193713	0.021755159444816	0.112697348385134	0.096451835769586	0.134144331793726	0.120880398382764	0.12032246989413	0.173764989477007	0.124649175765714	0.119204673881376	0.078459557474434	0.076457951822929	0.093430227287169	0.128539528691846	0.105744007059252	0.098524098767423	0.10766138676992	0.124733716120211	0.111410772208423	0.097607056722312
80	0.111867174514988	0.005217702142809	0.021513137057813	0.111361586762407	0.095054151235147	0.129966800161831	0.117556569142081	0.117557337747135	0.168768115156376	0.126782362070376	0.118783557658736	0.075365398320986	0.077381421133653	0.093625251178765	0.13352882525847	0.106979237800338	0.096199083063859	0.113236471553066	0.127895383569701	0.108574511821598	0.094993077635265
80.5	0.111695642051541	0.00478679445148	0.019736459131571	0.107397577184522	0.092694715753677	0.13513707049624	0.119088358061195	0.121642961419988	0.156837007790518	0.122166585462989	0.118334958543682	0.074132438802645	0.080246263988759	0.094190483284706	0.12940321749791	0.107293289497154	0.098651455505281	0.112055136337044	0.128068172151898	0.116777764367638	0.096404100781886
81	0.111420737680425	0.004711911104428	0.019427707182078	0.111474334174261	0.092807287314741	0.138104206595171	0.119582897206646	0.122560177815817	0.158335636633493	0.120204423461085	0.118068798266416	0.075339338864555	0.079751853911825	0.093306801406848	0.119598179074914	0.112358004566337	0.101213321284971	0.107320651555424	0.124580247361694	0.11434312660385	0.096623992149603
81.5	0.112608697849683	0.004615733458059	0.019031156587276	0.116413299318891	0.094674204364578	0.139334049847118	0.116795030838382	0.122653063883856	0.156308387028753	0.12481601979362	0.119401161226755	0.076464394167441	0.081091338577923	0.094566873562443	0.120185726808917	0.110253792948171	0.109658662095217	0.111720130645589	0.128513312766589	0.108063518258185	0.096043595161871
82	0.111864568756114	0.004557428368111	0.018790758542908	0.117566244949054	0.096114813202716	0.136743280083378	0.117164346654655	0.118749433931286	0.152624739973763	0.126872654515546	0.118452254420475	0.078048771772445	0.078867718714513	0.095672820217642	0.120150705479606	0.101034676649624	0.111283042634495	0.115228850459718	0.130857498292846	0.104988720045894	0.093141665612394
82.5	0.111793107128641	0.004441583613609	0.018313118383924	0.123298914820161	0.097787705629992	0.132752974577663	0.117894600221434	0.111728466773739	0.155089332200125	0.125671472958857	0.117207795295015	0.079469367775064	0.077912726218787	0.097705675411545	0.113386083185777	0.110831484676322	0.102348578876763	0.117523110192288	0.125933872970765	0.114249338276348	0.091484428254892
83	0.111884516486686	0.004578895230255	0.018879268682976	0.120372911305145	0.097734517300384	0.133832452307115	0.117039327366201	0.109842537620721	0.156142093795262	0.12443986710672	0.121735553913088	0.07903095225767	0.079269828495411	0.095331269234506	0.117415848452274	0.109434041256106	0.10194243378063	0.119656305211021	0.126276494646324	0.116536921757838	0.087887940953941
83.5	0.111895198806064	0.004661980531138	0.019221838154455	0.114895499500297	0.097795828575185	0.136121643005999	0.119015151237972	0.110115989297293	0.152763904647999	0.127975813315398	0.120715998920691	0.077361435056481	0.078166090187594	0.09258926301201	0.118862684221457	0.108817949516675	0.104260098681055	0.124403456533731	0.127477845061061	0.114729918147395	0.08804500959086
84	0.113374216347542	0.004662640209162	0.019224558076627	0.11576339790084	0.098545227575048	0.131156988719812	0.121037152631698	0.109186883650823	0.152785500513903	0.136537947560461	0.122264695646498	0.077660482953251	0.079305235756527	0.095842436249362	0.128824022236881	0.113045142145124	0.104269071486266	0.123296006125173	0.126397444154892	0.114488408853475	0.090329850095716
84.5	0.113456191162988	0.004778143819122	0.019700791660634	0.120027707256953	0.095768386587382	0.13573571276154	0.121458930900949	0.113892344047613	0.151748036973941	0.137074440406647	0.13202961320626	0.077648954534434	0.081205011469905	0.094512064952753	0.127899185154356	0.110249858220023	0.103062309072239	0.115018606020845	0.124651540049563	0.110326920104097	0.089901819214277
85	0.113514633410409	0.004861370992411	0.020043946087022	0.132191327184043	0.093293043633672	0.14055027487661	0.11942375313297	0.116763575652099	0.153744743560355	0.125583754610285	0.129006534679284	0.078600756782758	0.084123681160314	0.09023452964618	0.123462736975453	0.110842278405477	0.103133344406214	0.114960792463369	0.128334542163554	0.110475389567427	0.088538342487296
85.5	0.113975259259174	0.004849442146585	0.019994762195692	0.127511348816475	0.094167043066647	0.140930806455767	0.118366362340588	0.116324896636631	0.155451807433844	0.127457684444114	0.126473444255013	0.079173482858906	0.082836546052792	0.093463081134565	0.12316165479188	0.11371290604939	0.099096535751242	0.118660422299932	0.13038354111868	0.115127700466014	0.089255402692651
86	0.115860860564436	0.004754564205732	0.019603570424013	0.129856874125052	0.096123726584593	0.1450847065639	0.115871717072814	0.118960713124824	0.147576830274064	0.134039163935283	0.137532569337181	0.08107288120675	0.083698999702497	0.097099959157262	0.121971236722955	0.114332661198248	0.10323687031865	0.12440302971204	0.125667788874876	0.119292322490095	0.089673439758765
86.5	0.117819604292122	0.005123639171929	0.021125305493415	0.12685171066906	0.095977506104544	0.16122224394829	0.11546509038598	0.120393728822776	0.142128712407031	0.129453211179557	0.14259580894924	0.083883203276628	0.086161364337892	0.093637593573697	0.128633634136641	0.111421074133653	0.111664386584225	0.130285334179136	0.13343740511765	0.119734955258514	0.087805914193683
87	0.117468837127133	0.005324797154211	0.021954701101802	0.119137052358203	0.098114826954799	0.167723256858177	0.119754497972585	0.120014232245562	0.145274371837328	0.126166484080082	0.137893022226315	0.082538760039049	0.081860984531979	0.093145640457648	0.132313058764222	0.114157562524076	0.112626577974861	0.127489701150382	0.130134487738516	0.11861062682381	0.087483923750798
87.5	0.116084616631122	0.005032851762377	0.020750979414358	0.123013077729513	0.09693214148255	0.15451121076131	0.119626133156564	0.116196408786742	0.138829022094374	0.127662247316708	0.149676716747674	0.081939210367642	0.081924322114332	0.094122468741273	0.132517267900217	0.120076462399299	0.109906037709161	0.119701430579874	0.123363454187419	0.112586882277855	0.08693860500768
88	0.116630929113572	0.005242311989245	0.0216146060541	0.123818385825109	0.097689876447236	0.149126449188048	0.120676976630608	0.11508047716036	0.139899605640816	0.128676455047996	0.16331071894657	0.084265541752522	0.082543827983497	0.094801360420892	0.128204758739711	0.114337963235258	0.105747492203785	0.122394036001903	0.129273153258527	0.113030214902896	0.086479430658553
88.5	0.116325602375767	0.005263683014827	0.021702721049902	0.122042264440563	0.100901337424263	0.152044190965198	0.121586998739975	0.115665396878405	0.146953603917425	0.131022601059356	0.156302144423497	0.083575038514227	0.080421008097051	0.095979829827776	0.1215731746885	0.110252444878419	0.099606687158507	0.123694056365113	0.130370394792152	0.11331400829447	0.088555662298917
89	0.114561230782026	0.004601541780351	0.018972642801081	0.118407910586316	0.099947916935208	0.149442361212578	0.119683483472282	0.115184277762465	0.142909879221169	0.132336478378013	0.140634734311774	0.081667992844697	0.083891757339717	0.100830597356132	0.115760639510658	0.113202326640015	0.103008251618474	0.121506235018678	0.125146972777877	0.110050030549483	0.088490308540926
89.5	0.116107896035805	0.004379946618675	0.018058982543364	0.123297052045638	0.10295691339546	0.147053771279441	0.124654098204733	0.119874864502633	0.137271869453776	0.129518144604212	0.138521905788379	0.082925780732703	0.084537426852746	0.099944305447555	0.121749004130034	0.110963518364603	0.110319371740499	0.125246425813092	0.123079558985372	0.121265123826765	0.086762993476856
90	0.117288572919456	0.004568920593478	0.018838142201969	0.130232365593711	0.105787252412389	0.15505774630921	0.129032550806189	0.123162859925477	0.133115767345192	0.124621149966413	0.143598950443468	0.084077308759297	0.084817218762736	0.098566475375058	0.122090716919068	0.113671395651179	0.10864661593577	0.122065013179804	0.121435148285259	0.122354382955737	0.088861393924241
90.5	0.116964636382595	0.004444442796084	0.01832490709527	0.127126770093818	0.104140728525805	0.146109514181998	0.124457854551248	0.119402777984261	0.138832622516202	0.133721861900879	0.144086670356164	0.083011405059051	0.083493379229463	0.100670279561699	0.118960132948166	0.116608413917282	0.11376124314118	0.123164715312151	0.119979345789722	0.118573826575841	0.089261913241782
91	0.116311547657817	0.004316709468423	0.017798249093411	0.122499561958472	0.109503866110421	0.136272167773848	0.123546334991288	0.122806241252971	0.136776497386708	0.13726937804384	0.139160337562503	0.080875155600233	0.081029544284992	0.100192642990307	0.124529895110622	0.11643628619261	0.111686345168775	0.12505513517844	0.123652595925396	0.113514497876884	0.088801374432401
91.5	0.11592297687294	0.003978466393792	0.016403637169573	0.119573449100947	0.113018434972285	0.141654390612605	0.12507559890225	0.123717341220596	0.136274450185097	0.126119118975385	0.131978318255334	0.083112843151078	0.084850537216107	0.09990023266879	0.126803298743709	0.117203542734915	0.105906236334547	0.12014158425696	0.123697967213519	0.116974910642745	0.090611328526053
92	0.117400743993472	0.004305115788903	0.017750447128161	0.120380505397548	0.10891315468381	0.151517262182913	0.120891380546517	0.122332535280107	0.141387225620214	0.122921441305218	0.135808899699263	0.082829026427919	0.087966964611428	0.100663639101172	0.115622141105043	0.122698194027696	0.109536374421852	0.124789245174818	0.128343603924334	0.126620293721195	0.08999150465145
92.5	0.118402283924358	0.004514570173651	0.018614049680227	0.123781769400249	0.109141628298586	0.1550895142758	0.124163765404935	0.118959582841462	0.137841235515101	0.128816819133318	0.13750179404149	0.084230647134256	0.08631152433151	0.099871020920276	0.117318794814818	0.12323066128064	0.111915153204066	0.13073283909518	0.132184797094832	0.122201772028142	0.087947791823775
93	0.118190404648201	0.004439226769311	0.018303400865938	0.121670814993912	0.110561892217569	0.152767514768809	0.126084039839055	0.116187135882593	0.132923780149702	0.138231324392946	0.134205811713543	0.085197234223221	0.085472451817319	0.097751188871986	0.120179420184277	0.116850234959769	0.1137581671106	0.133026224333774	0.13189922426093	0.120852746007573	0.089808077940034
93.5	0.1182060218235	0.004625537833513	0.019071581062865	0.123441058909684	0.111411992761337	0.150917598049946	0.124872589319945	0.11855430372959	0.138499158350693	0.134194361699313	0.14685245654112	0.086043272730588	0.086584905430267	0.098348575789802	0.114114110365118	0.110333691444395	0.107663053326501	0.13729737675538	0.126095888449843	0.122662845751004	0.089821153418483
94	0.118974719218424	0.005054593421387	0.020840622570929	0.124796771874646	0.118844890815078	0.14636060055719	0.125400749816249	0.116593251861161	0.144704086620133	0.134876735741038	0.161316191488026	0.087216636534069	0.086860823603784	0.093768996065467	0.117765169085984	0.112014750377487	0.104250366377511	0.132656454938362	0.13175172879868	0.114487596830109	0.087879144546657
94.5	0.118963673380493	0.004850305182481	0.019998320583851	0.121149537952377	0.12199625799979	0.144918209192588	0.125488111061793	0.116084121677644	0.143113499428478	0.136020253432991	0.157032664057134	0.08597436238154	0.087102223549732	0.097285099940709	0.119426630345892	0.120672894568114	0.099260088317039	0.13104948912803	0.129731176136378	0.11611136391136	0.088930137767286
95	0.11853216903219	0.004477583353633	0.018461549114535	0.124881333447455	0.114403633950237	0.147512102823399	0.128431274822115	0.116405526632258	0.139287659378093	0.13376388834496	0.147282678367157	0.092016215082781	0.088840132690637	0.100036050604	0.119987803791978	0.125227977079166	0.097867276954278	0.132484353897364	0.123234697888784	0.115285609837335	0.086630826987429
95.5	0.119301839948151	0.00468184787682	0.019303753319203	0.137498955100111	0.116463082083149	0.146884888027191	0.127383692315219	0.120499132323591	0.138480470634013	0.128866658516939	0.146128782028996	0.091921063711478	0.088372957007958	0.093630143626992	0.120192269470507	0.118299849548994	0.106687781700152	0.132750004897849	0.138244208114935	0.110807269769711	0.084321910188926
96	0.119609650339403	0.005142343766539	0.021202426512678	0.14959331443919	0.11356107675394	0.147228197542628	0.127824558818831	0.120625056786896	0.133723517167417	0.12365492787193	0.150605187702372	0.086134664627561	0.086723296887061	0.095190324987124	0.113617223440827	0.117930031116588	0.107731141154619	0.139236309757529	0.142482075414245	0.112259065475161	0.084853736165345
96.5	0.119126345283709	0.004796494141328	0.019776451977353	0.14398047649672	0.116443985433449	0.140939277961241	0.130351519356138	0.115919816947219	0.130518623452527	0.129012099002487	0.150503412141184	0.083800863615208	0.086041185260086	0.094016610856253	0.118606670367047	0.12133661207792	0.107771741777947	0.137944770661231	0.13183299228096	0.117182485769994	0.088071071649154
97	0.119468377545547	0.004394594870156	0.018119378831452	0.131761208509508	0.116820377278723	0.139060751283071	0.132808284263105	0.113201325848066	0.136590720648392	0.130305369557276	0.14829524806029	0.085518482931493	0.090867457717486	0.094511465623764	0.120587805274277	0.115881059317162	0.114564026836001	0.130759280309564	0.131444368263444	0.128418050838911	0.089035513259312
97.5	0.117439556132452	0.004408798743439	0.018177942901289	0.129431684622363	0.100574647737955	0.135132656828516	0.134145605176809	0.114722963352814	0.13419766684764	0.12444050509663	0.148117725098888	0.08597600927879	0.090711011445152	0.094765439387551	0.112678727142674	0.115289747286226	0.116543277863801	0.12686499641862	0.136427357925327	0.126089454636954	0.087802534237421
98	0.115670560176469	0.004574309553059	0.018860361451533	0.133458902586667	0.098371712792443	0.13173190045373	0.134191942575047	0.116945991962484	0.129801770650141	0.124084849203916	0.151335463784835	0.084490907381016	0.084302442856598	0.094945197042167	0.112613693607353	0.116764687287818	0.104263048211985	0.130641781840224	0.129009817810912	0.116154966606524	0.088961006522591
98.5	0.117765011435187	0.004441527442943	0.018312886786334	0.125801179967293	0.108588027622987	0.134689390030316	0.1340920553827	0.121378112123047	0.130868814181412	0.12685053216961	0.15815298255433	0.091016886926272	0.087385052533642	0.098861785013066	0.117715764087188	0.116115796912215	0.102178120637931	0.131584469737966	0.13298789777872	0.11057966237318	0.090923675801489
99	0.119433090424955	0.004963525771578	0.020465141031693	0.11730628730439	0.112360104155528	0.133581947291763	0.135072713362892	0.120893156925027	0.129748814002713	0.123817040738754	0.179532952226174	0.092806655468981	0.091170584585147	0.097263231859828	0.117380254062781	0.116737295118196	0.108951907054041	0.130316540148821	0.134727791741658	0.117374683264948	0.090753668337545
99.5	0.119785979580104	0.005352557542742	0.02206916011592	0.123342091759107	0.107150240576403	0.127256540794621	0.135237344382041	0.11457037684798	0.130303712896153	0.120339687302271	0.186257531664554	0.090161049126391	0.090484459464555	0.099507113346188	0.112660631867934	0.116690980535201	0.112488987764031	0.137160218336756	0.139212734737625	0.121804849853568	0.091519081186498
100	0.121288666786584	0.005060041510536	0.020863085617951	0.123312751399769	0.105697455494702	0.128874229763218	0.132933648022733	0.118452017769607	0.134887411570658	0.130151258448054	0.176241124485521	0.09013387899643	0.093435856971908	0.101864346136776	0.120228402365676	0.117157654646121	0.113166714252363	0.135020625952056	0.148625444102988	0.122669282701729	0.090343899078194
100.5	0.121882427960322	0.005827712785608	0.024028275370825	0.121040201730171	0.108737581280635	0.142511994332793	0.132576991154176	0.122831064473296	0.138367596691843	0.133831193304783	0.192232534816423	0.09055728470325	0.092026884853698	0.098568089530654	0.117325451848507	0.1184623384057	0.103320361354369	0.127680127256625	0.14426901300155	0.118931633897011	0.090613360650304
101	0.121199442881215	0.006254513537622	0.025788019952473	0.124071526674388	0.108234911523041	0.143373591328441	0.133275248239747	0.11789202857681	0.14265793648112	0.123226106691306	0.203780014222068	0.092097768193853	0.089671919720817	0.099118931053276	0.106578791186505	0.11444765039951	0.111652317561711	0.127928707539668	0.134730610761988	0.118416513142143	0.090435398565482
101.5	0.119401120190183	0.005305983095589	0.021877128750854	0.125686892689782	0.109341082122197	0.132988968053687	0.13602416489928	0.114528291202555	0.138340005981445	0.119149456826616	0.181948992138491	0.08882053461577	0.092334459844421	0.100745709479231	0.104319140832664	0.11266027845474	0.110085150255372	0.134526872182069	0.132488836034253	0.125852961818713	0.089378365991999
102	0.117244932604072	0.005382251518425	0.022191591514106	0.118692891150161	0.10981561279862	0.129628300041464	0.136879380057871	0.114589284437865	0.13021144076881	0.119030457378201	0.181573246410462	0.0839097223907	0.093739505553926	0.094456305539312	0.110162894895382	0.116472655455863	0.094825393571071	0.13130739461812	0.135257458971738	0.118887299532785	0.090969543300947
102.5	0.117571150452994	0.005689830558521	0.023459772384649	0.117793048944486	0.104392331709389	0.132551326859052	0.131965498602413	0.11238618252083	0.130110141665436	0.124093257340414	0.194309086786518	0.08751353134266	0.09285494076091	0.097898653118622	0.112352509767362	0.114814497472003	0.099983643642242	0.126437009493776	0.132702683044959	0.110767698776426	0.093354666306384
103	0.119545685759534	0.006584937863951	0.027150394351198	0.120801670115945	0.105285828445295	0.132969451698434	0.134390753212145	0.109432750920986	0.131141311280299	0.122648713412004	0.214416248315705	0.089337229275719	0.095443591186439	0.099380931245614	0.108622689404566	0.109045644936608	0.107467759416386	0.131198249563022	0.134615016925988	0.113250469557362	0.092374034759099
103.5	0.121187338882008	0.007813815444232	0.032217186415651	0.122409465559576	0.104006601302152	0.128823837440031	0.137157171856601	0.107895190713884	0.129489394613733	0.125150122815817	0.238911725883995	0.087572669430605	0.096122446521359	0.107716123913277	0.108296015318405	0.108346405372256	0.104410348796764	0.134755822880604	0.132723933765592	0.119253800905196	0.088331022786304
104	0.120926506516161	0.007466408374454	0.030784790371871	0.118284628133434	0.107148610488372	0.127919527095563	0.135037141896946	0.115668354127598	0.124736614094286	0.125098065617828	0.234810304302625	0.08937798618376	0.093815678467454	0.112799869559624	0.108700399032309	0.107414784694914	0.103007309106039	0.136452980676643	0.125998141904152	0.118878762317365	0.091527959591981
104.5	0.112884519591437	0.003606761547679	0.014427046190715	0.112983304758009	0.106321533400857	0.130111961988526	0.137849777141347	0.119130086621581	0.123232764060888	0.119418632707924	nan	0.090740418972552	0.094638556645446	0.097470641110655	0.103691026226047	0.10967879863577	0.103237980233137	0.13785948716533	0.126930664667236	0.110490896419101	0.095250302300025
105	0.119238149615887	0.006591478913788	0.027177363790578	0.119993178366356	0.107282801256846	0.140485435658244	0.14037202826949	0.116051784149498	0.125228203483566	0.118449207308818	0.210452418999195	0.086420887337869	0.093503075448575	0.096154260896339	0.099938417881273	0.109836482099353	0.104566931678453	0.135877290655811	0.132023977486782	0.111252477458985	0.098397834650512
105.5	0.123824967655391	0.009076521743821	0.03742345786299	0.12096060984732	0.112874559430319	0.160110878223208	0.144027533607121	0.111218875709281	0.131381662490364	0.114737286753446	0.256835181238065	0.083782221837757	0.095456371669211	0.096905512814666	0.099647236368516	0.106639805031892	0.112301007086151	0.139505774227879	0.133400634362882	0.112852849310545	0.096211417788415
106	0.124582001911652	0.010266146280434	0.04232840548227	0.116192553291397	0.106739799721101	0.164894945914079	0.149219363902038	0.109681159371809	0.130878794976049	0.117452145786697	0.277424336719188	0.085875208664119	0.093007662612167	0.093481317897983	0.102673401382319	0.110724408994755	0.107052714668487	0.137864298076485	0.134769778251345	0.113202590346475	0.091341553833245
106.5	0.11370388262956	0.00437869213436	0.017514768537439	0.115666838291205	0.106202333654524	0.145478386511249	0.145613897147337	0.115436675031931	0.129593925627595	0.11977485589032	nan	0.088998312008285	0.090638661252188	0.093027460006004	0.10351509186511	0.110563242477228	0.099417585523516	0.126487828181501	0.131595941249195	0.118286348056964	0.092668621928364
107	0.114965993536675	0.004178721737504	0.016714886950018	0.137301626448926	0.111249098900567	0.134292326778484	0.142348746664594	0.11424812036222	0.136707181915685	0.115820831986904	nan	0.088980132310013	0.093477274311799	0.095504414437364	0.102740446774644	0.1128839765471	0.103236441674429	0.124405416613281	0.131339164025126	0.116656338665964	0.093230351706369
107.5	0.115767296785576	0.004268192463739	0.017072769854954	0.136634804110157	0.113584896541068	0.133808153561746	0.144440578856621	0.110830623940771	0.13034114064566	0.11555103298298	nan	0.088700788389161	0.094781010536878	0.097630865680798	0.102743463562636	0.110985387596856	0.101254774625095	0.132898134400726	0.137066529670634	0.121990851889058	0.094801008363944
108	0.122819965508247	0.007899815755327	0.03257177478213	0.119615310849973	0.117386419430299	0.141887976627745	0.144392031915096	0.111005870180549	0.118869668980078	0.121416641175681	0.238378988638799	0.093195402895036	0.093838248285487	0.099418148646505	0.099493864153588	0.108429656750121	0.101792379045238	0.13426206436908	0.141024288247308	0.130639427158275	0.095712991799581
108.5	0.116954742414243	0.004382589379193	0.017530357516774	0.124039201796896	0.122638305845716	0.145163557541589	0.144650719011448	0.111924685371042	0.12210724328902	0.127202353522654	nan	0.092332424990869	0.09932449813689	0.095404623551187	0.100331892707882	0.104085995067281	0.104197377967483	0.13491880695681	0.13740954915861	0.128995123296204	0.093504262830548
109	0.117011527158332	0.004715683778649	0.018862735114595	0.128753826864872	0.114652669016001	0.14243789367289	0.150884426468964	0.111412992252048	0.127525783475659	0.124139463326807	nan	0.088083968353492	0.099988492564763	0.093569287853256	0.100846770134429	0.101202082450483	0.107690245780941	0.14141355990161	0.134165390446954	0.129754418990237	0.092674690138236
109.5	0.117993311160699	0.005087157520959	0.020348630083836	0.127286262389685	0.114690939708908	0.150765753978067	0.153386691200534	0.114997314887919	0.132288808861861	0.116337332748064	nan	0.084533562378077	0.103208551502039	0.094631275104904	0.099388293259664	0.103638422122064	0.110290415764547	0.144801713181817	0.134953960541302	0.130094446199521	0.090592545902904
110	0.118058401681621	0.004865470685333	0.019461882741332	0.119551518433034	0.123381002956149	0.150545193888761	0.150603352660181	0.112945410218799	0.134741821507199	0.117480327622434	nan	0.088137250474741	0.103378547077583	0.090771858592598	0.099848441301707	0.101847546852781	0.124656408904934	0.142255618411906	0.12900389922981	0.126579639970762	0.091264990484172
110.5	0.119368024509188	0.005090255597235	0.020361022388941	0.123307064503521	0.120320983844142	0.161129027308994	0.157493627225738	0.11209403774276	0.13088281851579	0.122878883973447	nan	0.089641279155825	0.103220690991739	0.094408910398606	0.098598129066932	0.103400165123112	0.122551344251411	0.135355369214927	0.135491087082374	0.124264934517875	0.094218063739008
111	0.120057996741214	0.005658168183987	0.022632672735949	0.126521070943312	0.118018669314513	0.1683637931871	0.162973947030771	0.120056889155689	0.128382660634601	0.125226748100724	nan	0.085372876730001	0.105655108030855	0.094457774467766	0.098754755583909	0.100096020276103	0.111417833441725	0.137483148770154	0.13855770046546	0.126295722201768	0.093351226266191
111.5	0.119503738794418	0.005650232103332	0.022600928413326	0.122953318637564	0.121501548135934	0.162977512410793	0.166985245063891	0.11972063908676	0.13061079017509	0.124302464708248	nan	0.084239124151696	0.109841279077456	0.089456466314846	0.099283291974534	0.099989198762546	0.110374349533148	0.136397455212179	0.135721873666395	0.124064161234483	0.093144841359537
112	0.118769142798116	0.005168863492879	0.020675453971515	0.121236396251533	0.12424212340961	0.152201917087517	0.161251478230354	0.114351976330042	0.12706688663803	0.127022684292585	nan	0.083680164742812	0.115652725926307	0.089581942238891	0.102362645651265	0.101174437398977	0.106737575720772	0.132392496250584	0.144148000047661	0.119679112861009	0.09629286449003
112.5	0.119603339541815	0.005200979917089	0.020803919668356	0.123260622201065	0.129801008368287	0.159027349629711	0.155971477711263	0.110463184325522	0.130070042684729	0.131391858502617	nan	0.080767051203564	0.107025249612984	0.092557089267761	0.104368796787908	0.099187812080678	0.116185003054066	0.130517853285599	0.141094540677819	0.121651951922898	0.09991588089439
113	0.121576244180854	0.005480861979418	0.021923447917673	0.130183246211595	0.138576190695976	0.165820791080267	0.156294604328783	0.11298350247585	0.129127896251849	0.133200742413366	nan	0.081698931925972	0.100283344973777	0.093702293916654	0.108452348867766	0.102078291423207	0.114836972474779	0.128593364040373	0.140410556267321	0.130721774765151	0.099831298961825
113.5	0.121412349546632	0.005021321075014	0.020085284300056	0.137524831109219	0.145247430576249	0.148722758369572	0.15035149086548	0.111419892572166	0.124338510636935	0.132956013092011	nan	0.084234235416431	0.104004637041168	0.094289566848212	0.110383746534772	0.10101692161164	0.115791044987569	0.13854142614565	0.139398202834197	0.127949605823781	0.097839627827687
114	0.122386375674625	0.005811986929438	0.023247947717752	0.137593601893381	0.156167387286176	0.141193247421154	0.173090163110193	0.109334440683163	0.127397455989779	0.136128720965507	nan	0.085483419912117	0.102218598616975	0.094186479916713	0.104430085002619	0.099550796201821	0.120046805956833	0.134015686174976	0.138346003370492	0.125356233359339	0.096029260607381
114.5	0.122793559815055	0.006404046179982	0.02561618471993	0.132341242162433	0.155608964709738	0.1495362241872	0.183489965527793	0.114629101525839	0.122458000228187	0.128585514324672	nan	0.086277692420406	0.100544713157976	0.090755874229515	0.102797789667505	0.100166198160037	0.113498018999503	0.128583613190646	0.147360936330597	0.136511726318433	0.094344941715463
115	0.121840321054003	0.006118507775015	0.02447403110006	0.139786421018843	0.146710131425791	0.153607298577069	0.171740622816089	0.113007368354725	0.117056842314067	0.122847543179918	nan	0.08647803072845	0.102324378254066	0.088562178588116	0.102216126161897	0.098909336846696	0.11263132932388	0.144021919916726	0.14672966671712	0.129848861053131	0.094807402641462
115.5	0.120438242560969	0.005917654157689	0.023670616630755	0.146594777801402	0.158277978370151	0.150313230723958	0.157574960203662	0.113442040124498	0.114836922360298	0.128706498403171	nan	0.089899568395876	0.099767744954235	0.086558794510559	0.101684502816258	0.098359278105064	0.112431756280917	0.144526695236313	0.136519739307534	0.113901970971263	0.09405366497131
116	0.117631658906672	0.005489019681123	0.021258881811994	0.135174879041712	nan	0.155887756807361	0.15505090719914	0.111246494785844	0.119135840018292	0.1302848254006	nan	0.089889534714776	0.101693273485973	0.086431679662674	0.104944798885665	0.096147108722922	0.120789453438482	0.135761938465802	0.135136920515251	0.109993001088692	0.094538130273563
116.5	0.121113824267328	0.006073799728062	0.024295198912247	0.126692708133857	0.164835912214623	0.148529031846295	0.16535946437425	0.117573118387473	0.124474963819683	0.134127877912062	nan	0.085342782145716	0.096844286409403	0.089895560907362	0.104653377763706	0.095289322162734	0.119413982944894	0.132437870161995	0.143602021268339	0.116056868347179	0.093805863745006
117	0.120561913739938	0.00596740787425	0.023869631497	0.129565268982933	0.164335028859426	0.136586873771651	0.162223550259436	0.1197061321895	0.121191217615184	0.135965908324748	nan	0.084675144094991	0.096696272852498	0.089788833994226	0.103623580009199	0.093756744450011	0.127595993222466	0.137541840867896	0.140865264749203	0.114144402833776	0.091290476501801
117.5	0.122600188366905	0.00650781028359	0.026031241134358	0.134357255107662	0.176555669566656	0.140829156927238	0.161959233952411	0.107373894378768	0.122011652503502	0.136292659158162	nan	0.083868078629857	0.097344491165961	0.091457544157101	0.103960997107259	0.093918970926731	0.140151018419748	0.146857936251791	0.136226287399861	0.11613817940921	0.094900177175461
118	0.124115405127101	0.006440319876822	0.025761279507287	0.135207698423144	0.173121869013053	0.145995237086758	0.166698987863504	0.104875463065162	0.121823612682294	0.136884935871328	nan	0.08487611436303	0.102167632774016	0.0980677711222	0.100630973195395	0.097427683252545	0.128931340643985	0.152328620214098	0.143747028667754	0.120341753416191	0.096835165506264
118.5	0.124710504699247	0.006547709195359	0.026190836781435	0.132206617329238	0.180723673497803	0.146861303755787	0.159640029005526	0.10957196235839	0.11974984880761	0.129529868880211	nan	0.087981812124703	0.107241947947375	0.098278851260326	0.100797167307258	0.098169075600245	0.122814130777849	0.156007222765251	0.15623679185475	0.118447691028847	0.095820585586026
119	0.126540572992157	0.00811350100706	0.03245400402824	0.1367417972644	0.205165582305962	0.146776427300381	0.180235553689109	0.111310061134063	0.11976806028985	0.12474655841681	nan	0.083904105299104	0.103319776450186	0.092504477577257	0.102554082365483	0.097264025279785	0.129050195238296	0.156320469925127	0.155615538434895	0.114067353882057	0.091845676013912
119.5	0.12239111919876	0.007920956919376	0.030677734234771	0.14286084048877	nan	0.150353488604876	0.206361691533632	0.112154018626409	0.116453065743617	0.128043152559819	nan	0.081243821981289	0.098906383254732	0.09697256672224	0.102614070466458	0.095836086741431	0.123914346407769	0.152835137249393	0.147762046034204	0.109825405991572	0.092121784773955
120	0.120198884828612	0.006816571261893	0.026400466975549	0.136341723195782	nan	0.149748346195385	0.174207122697026	0.116591026411236	0.113806619326215	0.12738462749931	nan	0.081755665414848	0.096872985339145	0.097787125232258	0.10373790983783	0.093851685544336	0.111036726484665	0.167067151895	0.142785956328038	0.116499003977066	0.093708481879658
120.5	0.121562685377554	0.006710937858728	0.025991350564285	0.132511063297199	nan	0.148620744530779	0.1521405058287	0.1176305535168	0.116857775028673	0.1282930796579	nan	0.0823605309179	0.098691640757037	0.092194774429742	0.105219802702084	0.092199128882083	0.127696276276679	0.175035840387077	0.147390469042632	0.138689138692216	0.089471642093369
121	0.122098349577518	0.00650618234639	0.025198335874958	0.143566501289506	nan	0.154867245924211	0.15274494781947	0.114102776273839	0.120830242228436	0.129642534774763	nan	0.085846582862939	0.096368706025212	0.093538428881648	0.104571463885256	0.091917403708542	0.130153038267612	0.156893096166498	0.153070530816328	0.136632306058791	0.088827788257239
121.5	0.119974219070032	0.006311956133133	0.024446100985617	0.153170341815079	nan	0.151299160693706	0.142348613287857	0.113233638089226	0.117425488229311	0.127789529722821	nan	0.084543998413687	0.094375002312659	0.094956154159167	0.101526131859069	0.0929111939618	0.127999662673489	0.15160903756233	0.15694370376411	0.118123007593613	0.091332840982584
122	0.119304932510373	0.006163934797704	0.023872816818616	0.141794274235995	nan	0.159229911474849	0.137685278409922	0.11676775051563	0.112692618064203	0.126315578967066	nan	0.082537996531103	0.095340633701894	0.091342105311354	0.103894902453204	0.093060698645216	0.129294795222085	0.153877680027012	0.148554754320347	0.124860444042473	0.091629498243621
122.5	0.118502498470329	0.006103607906809	0.023639171774852	0.134525924889344	nan	0.161864137494151	0.146813740394148	0.116575373170985	0.113275024751081	0.122686996661288	nan	0.084877316661387	0.097401998023609	0.088804862409219	0.105233167247897	0.092497443905146	0.119016642038352	0.154923061923767	0.142282315454472	0.123680218111882	0.091581752388542
123	0.119360174262215	0.006173294439492	0.023909066555386	0.139519222576167	nan	0.15948432697975	0.146933754081833	0.113037649000684	0.118480219721519	0.129006967440856	nan	0.085975885505781	0.099766598865309	0.090293651435677	0.10821345272297	0.091913810154551	0.118244354443102	0.160232993031053	0.143052538645237	0.11361154048536	0.091995823105592
123.5	0.119970341287811	0.006112642082679	0.023674160987542	0.14324620908318	nan	0.160524148666888	0.148647643608323	0.118658150884556	0.118171516211266	0.131829602641369	nan	0.084754929351018	0.097239537345791	0.090117763981348	0.110668816396115	0.09322468356278	0.12056492221423	0.153272052192293	0.140846467266907	0.116132062670813	0.091626954528101
124	0.117627891134032	0.00579791610966	0.022455232535422	0.135865954030986	nan	0.154884303662932	0.147046840658039	0.114817088116369	0.115895258946792	0.122309099535452	nan	0.084164469047853	0.09189641418665	0.089896933538444	0.104337321100533	0.094923748242873	0.129811086711036	0.153156941126551	0.131290054540229	0.118762705400794	0.09298803929897
124.5	0.116156916000572	0.005673291152337	0.021972562151187	0.133436059871821	nan	0.155863527552089	0.1364374499848	0.107951610770443	0.11477329693801	0.123104952347594	nan	0.082003856479777	0.097559791180564	0.09038021006506	0.103985344945407	0.093782057398921	0.130118071839659	0.154062527020936	0.131220448705501	0.112660689274761	0.091170761633813
125	0.117539141114209	0.00574652759081	0.022256205657727	0.132966800157354	nan	0.162757736567762	0.143067978447242	0.108468706469944	0.115131515751806	0.12901488346034	nan	0.081947714518459	0.105025351517102	0.087867661774297	0.104553529961393	0.096229257328801	0.118059584353854	0.148018591028839	0.137414760922421	0.115261679520712	0.094840506047009
125.5	0.118751933278374	0.005982361816112	0.023169587684787	0.128848340438354	nan	0.165777072902726	0.147569049809034	0.108655555720664	0.117853256604486	0.132996770054919	nan	0.084988387391415	0.095990088015025	0.088507426991039	0.103513020924644	0.097213809753348	0.127829975011625	0.152016960687507	0.134131228084932	0.116358011363041	0.097781978701222
126	0.118954425119633	0.006192872200777	0.023984890898802	0.133480020593697	nan	0.162085650030753	0.142769972272348	0.114637091704955	0.111136860567681	0.135771184156467	nan	0.084347187894474	0.096740951667036	0.088986151677153	0.104826602042326	0.097107251349812	0.132880390913938	0.159253587197514	0.134917808634748	0.114427280760684	0.089902810450543
126.5	0.119190121010156	0.006176309708939	0.023920744643739	0.14149859026369	nan	0.160453672665849	0.140904925831181	0.115795245070778	0.111993070349463	0.138150103829014	nan	0.082749184887714	0.100206544148924	0.088490449385081	0.114031516078974	0.096306946643576	0.121033842173165	0.16059614683972	0.13073874077948	0.116886810424679	0.087206146791204
127	0.117972361430194	0.005947489314966	0.023034527068611	0.140003681582073	nan	0.158827465544443	0.136977653842095	0.113812484273504	0.113671059943934	0.13250299311362	nan	0.082537684525406	0.0972405599506	0.088536874599771	0.113462619326048	0.094234856485035	0.123248564962224	0.157438492507077	0.130086205005882	0.116261742036326	0.088714845185074
127.5	0.116666367847792	0.006222036039891	0.024097841962002	0.132339581993327	nan	0.166102349136599	0.138144332175959	0.112741693911288	0.113367387461006	0.124332696215052	nan	0.082640702300226	0.094573601213649	0.087783144370287	0.106195953575557	0.095159263021401	0.122922583587708	0.16228256532199	0.127929174710769	0.110213108532734	0.089933748037122
128	0.117920438525723	0.006072482586226	0.023518623926589	0.134780633752631	nan	0.166123426158258	0.137912087392791	0.108626631615821	0.118714596770714	0.124439812775054	nan	0.085664501306608	0.09683187277096	0.091861901409805	0.105918495939783	0.096381935534111	0.128617408520017	0.162911334292828	0.125193190943355	0.111420483170936	0.091328704057893
128.5	0.118771196008047	0.005514325809512	0.021356892025803	0.137865392151101	nan	0.159826998282723	0.130789475271016	0.109510387436019	0.127361586710849	0.124892177359432	nan	0.087480051017626	0.105829051387776	0.097094182994057	0.102927994388256	0.095962680720036	0.13516330414074	0.154682171274943	0.128138675850098	0.113014215066048	0.08980079207803
129	0.116494529422035	0.005581227255	0.021616000210015	0.136592482489941	nan	0.163660528576884	0.133144543502841	0.108860430894166	0.127756873541771	0.120761485677442	nan	0.086679289591261	0.103340350170217	0.092999033506774	0.100962093573711	0.095824582298663	0.129581288142198	0.146504450085798	0.121671791938853	0.109739819766851	0.085833426995185
129.5	0.116932859549457	0.005940411651673	0.023007115396546	0.131614196909752	nan	0.169171062972921	0.138646255237361	0.107878746896532	0.123884332450306	0.117992885300008	nan	0.09244453795462	0.101794984707944	0.091530070423389	0.101482441437348	0.094776114769347	0.13299592929648	0.153940576518365	0.11953214335687	0.107993626377553	0.085247848182523
130	0.11823929384384	0.00533148165165	0.020648739647453	0.135300457350627	nan	0.161669656548839	0.138626001924772	0.109615883260861	0.121578500534413	0.115274157878885	nan	0.101811447654513	0.104388522510912	0.096542500271552	0.102198252033093	0.095816741320864	0.129064264025776	0.156909090642038	0.121398143239525	0.111128285819194	0.090506796485576
130.5	0.117216544305894	0.005226869870498	0.020243579961231	0.139304900562291	nan	0.152025604277876	0.135613448237313	0.110748488155629	0.116431326614968	0.122199954022422	nan	0.093867382822177	0.098346626985425	0.093524769864549	0.104468093573905	0.09779476168348	0.117806290361527	0.161921181431623	0.119402500173941	0.115858965861235	0.096150414265939
131	0.115682816429304	0.005475105453036	0.021204992238339	0.129893884574576	nan	0.157878397952577	0.137819962632208	0.108378983266711	0.113811185090639	0.122704975579379	nan	0.083722198603709	0.100485012673489	0.092302125160263	0.104091996745335	0.098254946414232	0.111322613015877	0.160830997073263	0.117627362495308	0.113839172554033	0.09796124903726
131.5	0.115249217484873	0.005335027458694	0.020662472499081	0.134113357364226	nan	0.161036976187327	0.137620334509812	0.110371600986367	0.10997648227519	0.116172984137482	nan	0.086233760721738	0.101490343998888	0.092201746819892	0.100717234938939	0.098303549643063	0.120775121397177	0.150923912329368	0.117116765462596	0.112970032885402	0.093963276100507
132	0.116987482560157	0.005819904015256	0.02254039132761	0.140409539247418	nan	0.161815969802818	0.145609859066134	0.115685040946077	0.111017151747047	0.117203248829762	nan	0.088514385686376	0.097120894402382	0.09051462029535	0.105262085943127	0.096985525307074	0.12032697269415	0.157218469908872	0.12019509635435	0.111418799922475	0.092502060809101
132.5	0.117289442694346	0.006234594578528	0.024146480972993	0.141634518825144	nan	0.164482231185971	0.16360974042977	0.111295939493374	0.115418263463888	0.113501303317887	nan	0.083998484417009	0.099938507215002	0.090851129813491	0.10677202696565	0.096549049807408	0.11773273945991	0.148103177739148	0.121429566594436	0.109037591938674	0.092276812442772
133	0.116631455587553	0.006319392496283	0.024474901896252	0.142523639066661	nan	0.164105296079392	0.149652856442633	0.106712910321607	0.116338579696513	0.11017617380114	nan	0.081695645855011	0.108167444516301	0.089942956061723	0.103653668230684	0.094877033543993	0.117802580795363	0.162188770785141	0.1175820257947	0.10969773811681	0.090985970293182
133.5	0.11775062765964	0.006090579543272	0.023588713139845	0.129630720698321	nan	0.168248532234471	0.139813199656092	0.110556590793014	0.116635794298653	0.114624834944147	nan	0.084000840556197	0.113343902027336	0.091642462723567	0.100396991239354	0.095634417838512	0.12559623987739	0.163661761835834	0.116248149982152	0.124714044105022	0.089261559744171
134	0.118599468384987	0.005843349163017	0.02263119399444	0.131662403680624	nan	0.167383558010138	0.156980470580887	0.11230627991387	0.118045245424128	0.117590012590312	nan	0.085804294810751	0.111655849616617	0.095545821615374	0.104373824759607	0.097435946923641	0.129474319431879	0.1409960538903	0.113076905091854	0.12923683564655	0.086023672173266
134.5	0.113560337790223	0.005512415974641	0.020625571950486	0.134191623061781	nan	0.163981041015276	nan	0.104854604989779	0.117627565416199	0.1163742458794	nan	0.086643640216987	0.107688315395634	0.094102039514164	0.105982150622839	0.099354308471319	0.117382373906915	0.146740906491035	0.113672926021116	0.109207810233318	0.085601515617589
135	0.112090362662156	0.005140196627341	0.01923285468016	0.1323759561357	nan	0.152112397401103	nan	0.104029063591723	0.114049932807092	0.119010460736384	nan	0.091518342986626	0.100640276947678	0.090722559671673	0.102657849688342	0.099213515307571	0.116615761333414	0.149766581327515	0.116126515952915	0.106139693568905	0.086376532475692
135.5	0.111849483931977	0.004717849012189	0.017652574606142	0.130502208051099	nan	0.144008870333196	nan	0.108055079427595	0.115419934514405	0.117845974900038	nan	0.092953808160669	0.102229289430116	0.08951250603128	0.102557809472805	0.098106052715104	0.115184237321585	0.151013863109545	0.11310198587602	0.106004334060928	0.091246305575268
136	0.112501605043344	0.0049618151126	0.018565412167865	0.128244128389609	nan	0.151901320426013	nan	0.109889132643316	0.120009563269231	0.118358934879421	nan	0.086851416527189	0.114809214908083	0.08751620719495	0.099589136310959	0.099750981061593	0.111377190267805	0.147834250411343	0.110850367803608	0.10748417690985	0.093058054647189
136.5	0.113797038037106	0.00519463846475	0.019436557383254	0.12885452160643	nan	0.158989731785936	nan	0.107565524527113	0.122074329854323	0.118364588613928	nan	0.086696363592077	0.124745150876534	0.087324914455057	0.102365043215458	0.101303651381801	0.111109087744288	0.142872882566157	0.109884210819797	0.114648741402523	0.090156828115173
137	0.114955920735107	0.00536354787387	0.020068558521581	0.136932228973003	nan	0.158080848900167	nan	0.106968405565109	0.120163074041258	0.119516881050733	nan	0.087675332643117	0.117459638413288	0.086963475230915	0.106798726053808	0.100862514759213	0.109718149120734	0.150690756476282	0.112916284576985	0.116469295222004	0.093123199999985
137.5	0.11599701636397	0.005060512615804	0.019599281084281	0.142779232846335	nan	0.153003250260787	0.130178824990553	0.107959663954552	0.118451432503798	0.125544047808758	nan	0.088729728632594	0.106433018421822	0.088502278063341	0.10626483090985	0.102016883073854	0.11241862843494	0.152623392479468	0.11099420657231	0.114909245136177	0.095143597734377
138	0.11406988304511	0.004957430002005	0.019200043837753	0.139640478411124	nan	0.148568452464979	0.127047925096123	0.10719981912018	0.115425852505816	0.123868126834727	nan	0.08607096781441	0.104722773760224	0.090801147345409	0.104367844364937	0.101966660525365	0.120960912406873	0.15068079936671	0.104516386151194	0.109434659565991	0.089845322987694
138.5	0.114113783494208	0.004572608360447	0.01770963602874	0.132527128116905	nan	0.146622442075725	0.127460326522222	0.11074082714628	0.123563819543939	0.121010906945759	nan	0.090111199176133	0.110080612547125	0.089523794980897	0.103270293964093	0.100470151746726	0.118112854945199	0.146668335607722	0.111408417247707	0.105331391176502	0.088918034164398
139	0.115322997381584	0.004788618485617	0.018546239646137	0.125375156567093	nan	0.151995591995947	0.125193316731129	0.111029989447827	0.13420341526829	0.126491235015254	nan	0.091718356454491	0.108505078877004	0.08905785080246	0.107666388732394	0.100642726123825	0.114407653913129	0.14945724163673	0.114397679672674	0.10427894465278	0.090747332214326
139.5	0.117666730617263	0.005883414576348	0.022786366673029	0.130504653255858	nan	0.163311910117755	0.120335234002581	0.10798511636449	0.143936809279158	0.129681584396537	nan	0.085134563517609	0.106663962109553	0.09212895707174	0.10850509567904	0.100878141834488	0.116937486855983	0.162584770131445	0.117457597423195	0.107227133559274	0.0893946742775
140	0.120061901980154	0.00555352918798	0.021508726057722	0.129374782194965	nan	0.167843665670784	0.124577016274436	0.110016872715916	0.151782429171103	0.133776497077435	nan	0.092853950772515	0.116984506678974	0.096273606300797	0.10776802120266	0.10393786257923	0.114350518493222	0.15309501925841	0.116222229544606	0.109118867023891	0.093014586723518
140.5	0.118290621509164	0.005459336860441	0.021143920741823	0.131539027928348	nan	0.173452294881402	0.122327123298206	0.111226166601171	0.136647403922174	0.136229266346933	nan	0.091071123550609	0.114171498325382	0.09373195026224	0.108592749017507	0.108857993448068	0.115005871408517	0.144950367807635	0.105581737293966	0.106207066964511	0.093058303089955
141	0.117907832858383	0.006043839187594	0.023407688520707	0.135854429104037	nan	0.177105875198567	0.116524580570802	0.112170461052141	0.128314901317649	0.133378182493196	nan	0.085435555964443	0.108486759685222	0.091507565302991	0.10843695785746	0.1053641597053	0.126055266695356	0.15553885853556	0.106579898375951	0.103270625223558	0.092501248651888
141.5	0.117412649969146	0.005631290656588	0.02180989493062	0.139481724250671	nan	0.161887912557828	0.117923039259968	0.111744659219229	0.130882609162608	0.129162379800757	nan	0.088948551545296	0.117121799704425	0.090381428382118	0.104732965448755	0.101040149961351	0.118481592150613	0.162140894152949	0.107512244970038	0.101306220238492	0.095854228701245
142	0.116329987763899	0.005224804087278	0.020235579217223	0.134782235213561	nan	0.15265901492602	0.116923786936554	0.11420724937839	0.135580036285972	0.132199273967669	nan	0.090291742658028	0.113415130864171	0.09261300443467	0.103239576856569	0.107382100591753	0.11047149633629	0.158750278833288	0.105279144975765	0.101241616890752	0.092244115072938
142.5	0.116509844806152	0.004798324324165	0.018583830197193	0.130203648330787	nan	0.147903939106963	0.12061844373951	0.115290891013237	0.137631217485534	0.132480415083903	nan	0.099765328481224	0.110578901270416	0.092230934193353	0.105365974501708	0.111291710179446	0.117796170092576	0.15123380829123	0.105782775592748	0.101593159845792	0.08439019969
143	0.117100722819783	0.004891123991899	0.018943241764859	0.133154086334578	nan	0.146894999565667	0.117801533800469	0.12417849768768	0.138755233863285	0.139100811028798	nan	0.099145435092373	0.113257899029717	0.090884830369021	0.106003603809156	0.108066079308632	0.119736627969624	0.146520978143566	0.102039818640943	0.104037780536028	0.084033349936998
143.5	0.117570933735787	0.004745189699394	0.018378040680348	0.134216524662615	nan	0.145212710114394	0.11264516259956	0.129569441959446	0.144374651453695	0.141087690506092	nan	0.09765693635623	0.111607565794549	0.093297695046669	0.109697201516761	0.110061303772961	0.111429257574502	0.14234779313576	0.105216875598174	0.10264946033577	0.090064669345421
144	0.117668695625913	0.004454490668319	0.017252168174237	0.123779535325476	nan	0.145591300204816	0.11959681895899	0.120120290674972	0.150057060615869	0.130505185123761	nan	0.103031342996239	0.106603804481164	0.090656449259193	0.11219583959614	0.111921266365597	0.119429937500729	0.144134550838756	0.110267593430387	0.099925319569819	0.0948828350727
144.5	0.118005171659289	0.004782068544535	0.018520871833406	0.116584933348311	nan	0.140975234244383	0.123878058089678	0.119060206929278	0.160036287068502	0.133501442755167	nan	0.097254167307927	0.109953060749527	0.089286757318967	0.109892566555463	0.115497087465481	0.122023220300634	0.141055511558872	0.115864806451007	0.101924787316151	0.091294619089279
145	0.118049956651081	0.005030312562924	0.019482316782423	0.118298070129209	nan	0.146142175133298	0.12569269110768	0.11958998407744	0.162076868494564	0.133605433367542	nan	0.094642472551919	0.111380383455412	0.09149932499308	0.103965694643051	0.126218511311521	0.108744926717571	0.13416432274701	0.118867898587538	0.107984634593907	0.085925914506548
145.5	0.117571074311082	0.00521055090466	0.020180376878314	0.11727200559043	nan	0.148406956397877	0.129923542290034	0.120092034977355	0.160423115680564	0.128180939985135	nan	0.093102357478798	0.105494181276177	0.092494891196382	0.103192663162021	0.125395314863342	0.114417983825935	0.141343093873736	0.109182051096235	0.107268722689029	0.084947334594264
146	0.118793726276265	0.00492990586779	0.019093443324319	0.116996318458607	nan	0.15021486270759	0.126635864851031	0.120722409538783	0.15459950686023	0.122363255183676	nan	0.108418861999841	0.113501429898248	0.091620297495192	0.107362920070905	0.115911587148878	0.122708023878754	0.151040894361205	0.109861781912088	0.102781191797438	0.085960414257778
146.5	0.119505753540262	0.004623348046594	0.017906149988179	0.11844516648843	nan	0.15358872673511	0.121859590698176	0.118903397400831	0.149340929984001	0.124526537171627	nan	0.11599259328385	0.11511309296631	0.091269660300371	0.109426580344935	0.112418738761057	0.129918999413009	0.147502815415957	0.109111775265301	0.103743452366758	0.090930000048474
147	0.120175330449257	0.004818475762293	0.018661876381466	0.11946776555419	nan	0.161606180670235	0.125163109290821	0.11368188325096	0.144983292904645	0.124776924847517	nan	0.105023952631566	0.120534880966961	0.092039056296129	0.109925033151483	0.118734403239231	0.119933311178252	0.153282801096876	0.110342973753839	0.110147184086484	0.093162534268922
147.5	0.122310945892099	0.005596039157012	0.021673366459833	0.116956604628239	nan	0.161486165291591	0.13315170173163	0.111531353186267	0.154848892513537	0.130095409979153	nan	0.106147318099598	0.124087903653125	0.097390375942887	0.10728813373454	0.122105173449387	0.113085210559481	0.16668519296021	0.111587322640585	0.113433605890969	0.08709477001238
148	0.122304693651731	0.005357703216257	0.020750295330486	0.117766923647125	nan	0.14556860975925	0.13563009758034	0.116222657695774	0.171873153380033	0.139114471424127	nan	0.111673011924175	0.116311701867903	0.098075825979139	0.104535998582695	0.113674935255772	0.119404285901871	0.15023059571347	0.110100458749551	0.120536137448926	0.086156233517547
148.5	0.120304674418333	0.005145872695345	0.019929879250775	0.119584482284887	nan	0.132248782399205	0.131843497906892	0.118079376541559	0.176859897896514	0.130563563234971	nan	0.107863857866798	0.119358199907737	0.092215843473241	0.106890479141397	0.110401397158738	0.115168413297127	0.140219933700704	0.110076791203859	0.124811969089143	0.088688305590553
149	0.11682110533762	0.004635640710783	0.017953759271865	0.12698035714098	nan	0.130250115001319	0.129765164878656	0.113872376686609	0.158524511943405	0.119484294989909	nan	0.095998467437771	0.118448785224433	0.091066054820955	0.109782973406098	0.113758211938274	0.112101297806345	0.143514668189059	0.105505924600817	0.113587587548832	0.086496893788453
