# Supplementary material for: Stochastic pulsing of gene expression enables the generation of spatial patterns in Bacillus subtilis biofilms
Source: Nat Commun. 2020 Feb 19;11:950. doi: 10.1038/s41467-020-14431-9 (PMC7031267; doi:10.1038/s41467-020-14431-9)
Supplement: Supplementary file 7 — Source Data [file 41467_2020_14431_MOESM7_ESM.zip › source_data/sup_figure2_b_72.tsv]

distance_from_top_of_biofilm	mean	sem	std	sigB_YFP_image_205	sigB_YFP_image_206	sigB_YFP_image_207	sigB_YFP_image_208	sigB_YFP_image_209	sigB_YFP_image_210	sigB_YFP_image_211	sigB_YFP_image_212	sigB_YFP_image_320	sigB_YFP_image_321	sigB_YFP_image_434	sigB_YFP_image_435	sigB_YFP_image_436	sigB_YFP_image_437	sigB_YFP_image_438	sigB_YFP_image_439	sigB_YFP_image_440	sigB_YFP_image_441	sigB_YFP_image_442	sigB_YFP_image_449	sigB_YFP_image_450	sigB_YFP_image_451	sigB_YFP_image_452	sigB_YFP_image_453	sigB_YFP_image_454	sigB_YFP_image_455	sigB_YFP_image_456	sigB_YFP_image_457	sigB_YFP_image_458	sigB_YFP_image_459	sigB_YFP_image_460	sigB_YFP_image_461	sigB_YFP_image_462	sigB_YFP_image_463	sigB_YFP_image_464	sigB_YFP_image_465	sigB_YFP_image_466
2	0.331762083325534	0.020436091153908	0.122616546923448	0.21920009536628	0.232181199124916	0.299192666762143	0.169240547864077	0.259338260759649	0.207209253037969	0.293184243033058	0.277281486329446	0.364676300453174	0.392584752751112	0.294496299120523	0.323375314837516	0.398383603478345	0.147175562739287	0.22751540091389	0.36856322776497	0.359184282937194	0.322416946611898	0.303409706158395	0.267084983496516	0.319970077596315	0.323127212494323	0.305406020731775	0.301068290810152	0.214716747343181	0.243847082456206	0.291689656694781	0.216527094901508	0.32085367268591	0.314205295410692	0.252202179232789	0.643073610511396	0.506353953640979	0.63765905075719	0.611940463188217	0.510257401410094	0.53660513963889
2.5	0.338118108109378	0.019652662562184	0.117915975373105	0.232671822414852	0.255621138111394	0.293588049445083	0.179386677788952	0.245518680085251	0.22178476266167	0.289477135777944	0.281326407046147	0.386724177420531	0.393428944888252	0.318891894006674	0.310366857851116	0.402027811316038	0.152195353918229	0.237304252668121	0.389661866759059	0.39211822714474	0.314356640050099	0.308887944208997	0.26867986383527	0.312993025392354	0.340989081183689	0.309459827890288	0.303072550123191	0.233712457017574	0.268491964689671	0.291692594852367	0.254185777649547	0.304192146008786	0.336615375000914	0.265417903121105	0.641538750283279	0.488460368135153	0.648110353761468	0.544229145590573	0.536184946822986	0.557005225125613
3	0.340889525850352	0.019752158091411	0.118512948548466	0.231936552863998	0.252403325323345	0.286087912930026	0.191664660062598	0.254223238063554	0.225704992882589	0.288127423921956	0.283069823666638	0.383395754920172	0.412430704260341	0.332124055987799	0.302108776740826	0.377447929677588	0.154510820357029	0.232949566288556	0.372488122228288	0.384255178744581	0.309827323739583	0.297657013763929	0.274463245245315	0.306256415314131	0.375248560669268	0.295202262240762	0.30040659294207	0.223741830758633	0.265936186286097	0.296294894275824	0.282152158991892	0.349665753804072	0.335792124336109	0.280538411262538	0.629561494240021	0.531566916721213	0.63984244774175	0.556163041098799	0.49920623076271	0.598460713348432
3.5	0.344448422554755	0.020698066625689	0.124188399754134	0.218548393696697	0.244618809828619	0.281406361859856	0.203740080709975	0.261947881752185	0.238516260248968	0.294714730552024	0.275906564337033	0.371681854372478	0.422150609531127	0.343044385578911	0.302650390705476	0.353445876581814	0.18318730118659	0.247256497606979	0.375886964989843	0.354678229137033	0.304726992697189	0.298399446581913	0.262067879617973	0.302301914187965	0.352057436171236	0.312072145094581	0.310252691633468	0.245594719161915	0.267542720911053	0.285006941904788	0.272502744681864	0.353080878902288	0.327756995012843	0.271473622128884	0.641882554951962	0.557921088822437	0.663315332976173	0.593900701038028	0.541985007237753	0.607368628135998
4	0.348137330300233	0.021411827892032	0.12847096735219	0.225625963785362	0.260347485022853	0.267335554166789	0.188063970318635	0.259008706015366	0.241565076773858	0.277936263146216	0.283098262441755	0.358353995285079	0.431912551335595	0.353243548895034	0.294796556297077	0.341812584461118	0.190777716584531	0.249646695752861	0.358818083091012	0.373931437547838	0.327389625117532	0.305240871494468	0.278108429299816	0.319916607033861	0.334597258230459	0.328764055179526	0.304454916045296	0.253375788180538	0.276637436234133	0.314175725382356	0.271596337416484	0.333016006339749	0.322863865689554	0.270554334219517	0.677474000197114	0.567379773003343	0.691664908529158	0.580215422011062	0.537470269764215	0.629911140819465
4.5	0.348997959908109	0.02113710337202	0.126822620232117	0.23404675375955	0.268249920700873	0.279114869766626	0.205147914182173	0.270612690643072	0.214957011073968	0.292691611378382	0.30669485383007	0.35676068413049	0.437688145609714	0.354829324321428	0.295407696353317	0.340460339650284	0.205268667194958	0.25443637568709	0.347595698647551	0.380531222504353	0.333060732995626	0.309557460382248	0.304951216853571	0.333399802969229	0.316912745931116	0.317745856914193	0.295565459380684	0.235667008290714	0.261329834383922	0.322472407544502	0.277124315841854	0.316876096959755	0.331062528260231	0.273995898428213	0.697868202728438	0.584576512653341	0.700193551747616	0.494052100537734	0.518773362852118	0.643245641511022
5	0.350865966292686	0.020836425175429	0.125018551052574	0.216768358324431	0.26379289358726	0.30156243436763	0.214466898041723	0.273962866804964	0.209149264263444	0.314404186012313	0.312161690609963	0.368232878822034	0.422642580076011	0.364033253111348	0.302339451309929	0.354910035289339	0.195184739372226	0.260337066939745	0.362498398596627	0.368444885827129	0.325378705897098	0.306276719463988	0.304242312893245	0.353329787415719	0.309432931166568	0.320282988550284	0.3073779991768	0.25418038182613	0.264346592543829	0.300684278333839	0.271924765431239	0.30803194402568	0.354281171623451	0.260459541936115	0.669288082002529	0.566489062405526	0.702113818396739	0.506197600985439	0.573441351817141	0.619388835581894
5.5	0.35205142034613	0.020604603163012	0.12362761897807	0.225206792216465	0.255936587598338	0.288177765341288	0.205875260156273	0.266121735984934	0.218867044755881	0.301202665540888	0.293884269340642	0.366987857582427	0.423385627206375	0.372487763592022	0.303428001638745	0.3692430750467	0.182350132386213	0.25009037990347	0.370437351182347	0.363802387756383	0.325228520666984	0.313218000728372	0.317662127058924	0.352905471564047	0.333216707971716	0.332778343906613	0.30778186168085	0.277062731376643	0.269936257839928	0.301653617211431	0.268842847359313	0.334016512139356	0.337744462396345	0.26273964251146	0.639893627825964	0.531246727570301	0.671981714148813	0.581607314183655	0.575167163695029	0.63373420374167
6	0.352655961096559	0.021611255523267	0.129667533139599	0.221563617489019	0.250177462272321	0.272143872437005	0.211043084628463	0.265276077933826	0.237274445886482	0.29780313322791	0.292265429930681	0.363607058663247	0.4323573401945	0.378266037157548	0.293597472420992	0.364157475244813	0.184824187604441	0.254692894788518	0.37901236087811	0.363155103259344	0.311794101732928	0.322907647386141	0.301440315343671	0.355898187275477	0.335221096613415	0.328233318073911	0.290554659352611	0.262605963288567	0.260013203121887	0.299945978156313	0.255040669893001	0.344601020624155	0.309007134380115	0.291672659962641	0.66928403118204	0.542458860185468	0.692347595106663	0.605879415113524	0.558714571090975	0.649433078671965
6.5	0.353475671270513	0.022142311104835	0.132853866629008	0.213659448953639	0.257472964181641	0.26993860293556	0.219091549284294	0.259370586280383	0.23688352915808	0.283674709882135	0.29074718407832	0.345434725263878	0.439546850469214	0.36872916122835	0.288401483537287	0.350143777844322	0.189320672684563	0.249890161094932	0.382790513003187	0.367661272931069	0.323877459572851	0.306935233697351	0.290553568167465	0.359790672741925	0.335026179550111	0.337392184914722	0.296094411577108	0.268717387160783	0.269107895074442	0.287549297961119	0.257818811275599	0.338398931258221	0.320152227513505	0.312532479491848	0.657716929565018	0.541270379242131	0.730257304054511	0.612988389882241	0.550734470387944	0.668928431109231
7	0.353562193360274	0.021965203960507	0.131791223763043	0.224890156644863	0.25257601381894	0.264928965127505	0.230353480319126	0.257700148739408	0.221141893766945	0.273410972428418	0.279233774165662	0.342419846026259	0.439447632126714	0.359108286859919	0.289808741876117	0.352163728861829	0.187005722018817	0.24270622874114	0.369263406310619	0.366470785794485	0.330821848401318	0.291497617229258	0.30506854120376	0.330530696782133	0.352417347391304	0.335274573936427	0.30312262313186	0.275584796123008	0.290021070905893	0.284887075006034	0.291568089476556	0.343215161919644	0.335725799170457	0.300719770035391	0.627023236193759	0.544349601702986	0.719849062235756	0.627682781105027	0.557648860856219	0.682162817896585
7.5	0.354350549074631	0.021920507759412	0.131523046556469	0.229027373781902	0.251106119272705	0.269372259983068	0.22533154705437	0.264075866723744	0.225127820062736	0.273832111257013	0.278672810329526	0.352368518843105	0.427552058624348	0.359011014194497	0.287783423807426	0.351855254098116	0.206254505003301	0.238707264221817	0.358938966483376	0.354186293493152	0.318605046129702	0.283251219115216	0.322761543803887	0.341642852543918	0.349502357516308	0.322513541400483	0.297205537591774	0.278006008624978	0.283368504805631	0.295317390765262	0.3087319037317	0.35762985975791	0.334863994901291	0.291968385079972	0.652731037961233	0.543590204193287	0.731067376578652	0.615263017956795	0.567384638168489	0.662362687900675
8	0.353054839947771	0.022206532945939	0.133239197675631	0.235047479015044	0.255396472337875	0.262492357647583	0.210637513437671	0.258887434845899	0.234378028195802	0.264205102259492	0.275272297347783	0.340459908404089	0.425601175573682	0.357867068827289	0.287995846152029	0.347817597870538	0.209087286364282	0.243503055056334	0.370257373411005	0.341643006100334	0.309759605202379	0.288247269581732	0.327237214456669	0.360570474164496	0.328353238306532	0.337008960842977	0.285341032138141	0.280506129701973	0.277244125196562	0.29957592995734	0.298811197949366	0.356370275977573	0.319045282477149	0.283450918278982	0.643090844545096	0.573440337012242	0.740066716640235	0.620118004137617	0.547204239939285	0.667038278714437
8.5	0.352724956363713	0.02234095814937	0.134045748896219	0.245299866789187	0.257067848973809	0.262098605272439	0.212271433292623	0.252710782094401	0.22863759656311	0.264772248271074	0.276286012777581	0.33604005210853	0.411879050982106	0.360598682797594	0.291568505796142	0.34381198666133	0.204663655425335	0.245302027565496	0.376974858304279	0.338897508975538	0.30617168616554	0.289426497321978	0.314987447274207	0.339044702056688	0.340473929537614	0.349667905982822	0.296680842227365	0.292683389910874	0.269139575791157	0.305216465100208	0.281128167764298	0.348197340849052	0.310420307263979	0.281705544325455	0.633857037814148	0.596753859779623	0.706812738872475	0.637833898674024	0.548944920023498	0.692796406071803
9	0.353133927065287	0.021909819220231	0.131458915321388	0.238846512937975	0.258876709870756	0.263515799378174	0.224824380984545	0.25186636265262	0.233791257442514	0.264431761277737	0.283464176285579	0.322232197059162	0.401101614790892	0.360657533024313	0.279727352910465	0.342580122401405	0.216168615131091	0.23535925462937	0.382411164272775	0.341840588085354	0.30109715792393	0.279414059343167	0.300283271751141	0.332285998250184	0.363570335613505	0.35749493528348	0.315542286075608	0.307480104422794	0.267709419667921	0.291208213727183	0.294001957131283	0.360039253759768	0.325320550294923	0.283104559717647	0.634297358022866	0.560984873510001	0.695099626963552	0.613648172727133	0.589048487190585	0.692629276904239
9.5	0.348006338702714	0.022057101417757	0.132342608506543	0.232005811230277	0.254126412287513	0.255296359137919	0.222756206955303	0.245566703939482	0.224523486859075	0.25268702792311	0.290769149698346	0.315171415244788	0.412595535355291	0.358376373838508	0.273602777965884	0.331982787906817	0.194906321691918	0.229307457330039	0.383956180179964	0.33091934274328	0.296821915792874	0.270412613355275	0.30071079267036	0.32443394322695	0.353662687158377	0.341891460952314	0.297428247243283	0.295499797357267	0.276444040205755	0.277325075303479	0.305107589033509	0.368590014152707	0.318109481268005	0.283915186637382	0.610856298770692	0.559340404511504	0.698840891242767	0.592971502692698	0.612393258735795	0.682929981401928
10	0.3452223840056	0.022081608623565	0.132489651741391	0.225312120842896	0.261469943367875	0.254893273270598	0.209794912376497	0.239474883383242	0.225944629908005	0.245396970014813	0.29351793732798	0.317106217036929	0.413969177871948	0.363869458799387	0.269803568903809	0.319619064367787	0.207418371828911	0.225263967472021	0.373247332657635	0.319482451985031	0.284637089132754	0.262131125110105	0.322304837979771	0.317530272706883	0.354966264325315	0.319440292364083	0.292231557435665	0.300560029615949	0.270490134503744	0.289218222810891	0.280582078018	0.355725213739638	0.313085613511845	0.293164894350086	0.618444653653104	0.573048373330752	0.700748142315854	0.589440039813447	0.604585996414624	0.665309095659343
10.5	0.342659713955998	0.021753946751954	0.130523680511726	0.22592739484442	0.275497813177508	0.260359752334004	0.216482206141398	0.238262777593416	0.228492235921399	0.236623359619966	0.285659764056063	0.302393822465377	0.396810219207118	0.36046046168003	0.263546798833396	0.320581874013861	0.209243828391216	0.216102769438279	0.374083804153734	0.320715494128401	0.266824384624944	0.258324352765729	0.327571591461314	0.319744660268919	0.345675056413113	0.32072305491349	0.301385564660955	0.320522525276856	0.262691669088059	0.289821819129159	0.261043718388823	0.346316939949858	0.331626268013741	0.278207274562922	0.626104123260703	0.613308850841996	0.668498105225957	0.55338001134032	0.604319095179879	0.651075975005598
11	0.337932723907545	0.021486635798753	0.128919814792516	0.23605773477505	0.27296874854712	0.258375365089026	0.222505256671215	0.237110844658498	0.212604138299018	0.225209579744765	0.280270236987937	0.288790215040218	0.397099981640603	0.356741821916147	0.258506684915315	0.307283035103392	0.199938322245067	0.215537720235567	0.361469048997432	0.319863615373922	0.259916929592806	0.248382994188183	0.327476884405073	0.327507278542826	0.326852477517529	0.308178695645672	0.284964595067342	0.321468501957278	0.260880110896994	0.292548446356094	0.270398129721835	0.342825574281853	0.331170354598524	0.281222373727576	0.616450557618458	0.607825635787742	0.660463361295647	0.551714814053339	0.59622280622986	0.636707912854245
11.5	0.338043892692451	0.021682494932143	0.130094969592857	0.242205611518431	0.268642212928919	0.250164259967882	0.218647564986544	0.23376072695798	0.236644813855299	0.225595836348558	0.287926404279835	0.290120047217402	0.396178056205075	0.361297652863098	0.242963070183549	0.297499498632025	0.215024772902589	0.232208290466762	0.35800542309316	0.30656248160216	0.253403233091617	0.229695577871752	0.324090560067988	0.309993622207076	0.334719227262024	0.296717452045518	0.271522502553887	0.317135115200494	0.269271289735937	0.300459082911369	0.277511270725254	0.342996969987367	0.335867544489981	0.291535767400833	0.600250567361588	0.578262539734571	0.695173437193534	0.576466768098942	0.592238695980295	0.646866081691377
12	0.336877712203989	0.02203818797542	0.132229127852522	0.227957185404894	0.273958722822618	0.248185212928706	0.213395264443819	0.227658856993841	0.243383785256837	0.227466163977224	0.284451481094589	0.280968663730471	0.385853330664311	0.355146313310142	0.239105546083424	0.291346714272549	0.234886953881713	0.224278041509306	0.359800561449488	0.290846614382882	0.252590779742971	0.227490750609841	0.313631468552434	0.297634533766333	0.346960242562611	0.304010551953826	0.265073844034437	0.319017436128964	0.277268230374285	0.298565628481094	0.286588277254467	0.342743885826466	0.335969433870934	0.277273197857858	0.595145784659432	0.573685836742663	0.713326243292157	0.574813221395494	0.6047035444909	0.649293047743626
12.5	0.333407854247809	0.022890642585322	0.137343855511934	0.208550282504766	0.280454816864072	0.243461571296816	0.206096781049025	0.225698124607299	0.224992195427796	0.226783716218009	0.270599225235182	0.267226684603845	0.377825205116816	0.343770085368428	0.231397165816341	0.277942403913987	0.237741149565329	0.225271377792626	0.349706456283671	0.275327301619072	0.242450276641607	0.22565926761291	0.310605286417897	0.319454549433935	0.350757931363084	0.304109708451862	0.248440449997653	0.310357445473571	0.279956501007263	0.304333619567982	0.290453092103639	0.340273376139538	0.319105617977618	0.272285312340953	0.606386226587169	0.577687887942252	0.759360840649056	0.559969226330311	0.598799801200738	0.642799646646819
13	0.33225920366626	0.023844496182707	0.143066977096243	0.20708570043782	0.27432451683274	0.236812468370636	0.205131046907077	0.224162317074361	0.218273780021884	0.221536777460935	0.270762567710202	0.260472548388118	0.361871994590889	0.344847134003506	0.21592601641308	0.266931371929524	0.226908559899915	0.228055238886264	0.358578182676097	0.269383521553691	0.2288799979003	0.213310283435424	0.323401215733188	0.318305225715277	0.352566603645342	0.294233002344567	0.247962195387364	0.321125155527902	0.279248222341938	0.302447400081688	0.271779151871016	0.356466457071909	0.309924874043451	0.277160540735186	0.606028823771854	0.590523258148175	0.774033421575181	0.556454561098227	0.652851677993641	0.625824724073266
13.5	0.329062912195847	0.023318876192277	0.139913257153659	0.209748260801871	0.270790851020379	0.232828072326388	0.199606713267128	0.217137355291672	0.217909699226629	0.220085928715028	0.260579720881646	0.251005044938177	0.350414990434935	0.338197932300809	0.211778454618082	0.265890440586701	0.234206624013005	0.208132566881813	0.368716409187759	0.265640521909546	0.223440512634042	0.209377855073147	0.344556199190034	0.31498256056951	0.3535160332678	0.284501454995475	0.26054119081527	0.316373537075276	0.2813335040044	0.290544763371086	0.287225168470909	0.358320334186471	0.301481610427398	0.279624772751539	0.584321511283688	0.606057000458852	0.726349905174619	0.563647548675542	0.671230756743028	0.595231945676673
14	0.325169988735545	0.022884703797459	0.137308222784754	0.208696962715404	0.271385212892145	0.233617578586796	0.200078313287927	0.210038976070995	0.229816156859698	0.214978136554166	0.253695217389683	0.247890376989773	0.361720194463858	0.34165236139594	0.210134715433531	0.259704790577665	0.235163193266862	0.197941955114941	0.348682638489023	0.249575271854784	0.217181279528053	0.201127906460412	0.356204445235594	0.322104179909734	0.343400137271007	0.281725112215315	0.252901113002341	0.324701288304895	0.260113690365931	0.282900331855168	0.295992333359371	0.354161110018932	0.292373000220872	0.283105854509721	0.583961023434325	0.611363459107659	0.711572969466416	0.577682096027074	0.619748336739334	0.58419786423981
14.5	0.318254234237835	0.022524264277995	0.135145585667971	0.200499938427973	0.269731626222029	0.22301800399871	0.207352658222365	0.210529916916666	0.224037434006748	0.198587709518599	0.259142530756477	0.241258134511984	0.358814489185432	0.347240780555921	0.198598137311754	0.247975823388641	0.235955432628722	0.209436845432814	0.328647435573051	0.247115858068765	0.202824686368078	0.190184506013282	0.341495407782958	0.311330891470189	0.325305756347169	0.278789447883856	0.228902747481673	0.331422503783403	0.248822054118964	0.272404897799397	0.282396168715762	0.357831408759415	0.300753236088183	0.283832221872697	0.588693490850464	0.592648649395839	0.7003229184633	0.556044217819407	0.618265383882357	0.555193317176845
15	0.312731079764754	0.022315495003515	0.133892970021091	0.197679879459488	0.274450605150242	0.210443799934579	0.207964970230026	0.204394910942032	0.21891568545227	0.197601625714446	0.254332366077161	0.232931720668787	0.32844902627267	0.331458988037624	0.189141557138439	0.241650958814906	0.252290546448716	0.212438896144524	0.316883227567281	0.236930115783885	0.190875658097471	0.1845018947786	0.343938452872871	0.290019783154202	0.319948689658291	0.280148095526921	0.22264865343035	0.325906437047359	0.258846920181925	0.274771957280244	0.298020465672714	0.366493993511484	0.298992359363596	0.26890557492598	0.577628413736231	0.575472551724247	0.723000270803896	0.509328368426168	0.630643721073306	0.522998810192953
15.5	0.308873656952304	0.022824737479603	0.136948424877616	0.194326253003185	0.271959151634962	0.209521490406958	0.20209252518475	0.200320307645097	0.226699390144652	0.187962050671982	0.249742761200317	0.221979702499699	0.31631033212338	0.332151139248521	0.182359929462746	0.233352920173355	0.251633050506155	0.195450177004348	0.320073766727096	0.217420646416741	0.189031987817131	0.17801827082717	0.352273281970971	0.287018079545891	0.316871111555997	0.265539789686612	0.231044642055792	0.321723185343961	0.245801408193667	0.280874570732468	0.288872552642122	0.367626924943828	0.289642274255336	0.26192170511032	0.553130728527337	0.599902148256182	0.752678914110989	0.512054444161397	0.608568956635308	0.512374736808817
16	0.303345164607431	0.022393582850195	0.134361497101168	0.187193150144094	0.26761101609005	0.205808034120041	0.199248767100092	0.199915172042698	0.224626397203036	0.191950682503054	0.251994780583469	0.217353424217916	0.318637047935235	0.327121353900707	0.172920968566891	0.223550455106459	0.24578856685071	0.191513984772735	0.314811587906376	0.21833577877872	0.189575739740715	0.172534316585776	0.343532230196762	0.289817507030017	0.33469279430755	0.250641055187109	0.227501169176578	0.303965507358898	0.232704691737892	0.282514446797372	0.264361234803862	0.367613658404833	0.283835878809439	0.253502481486694	0.543706245341731	0.590200957946894	0.738251559357	0.515330486780514	0.586232188121128	0.494875773481898
16.5	0.300443849730152	0.022495423670823	0.134972542024936	0.18403095771007	0.26587051106051	0.201664655637055	0.196213296228936	0.197490214072038	0.227075556280027	0.193667810624402	0.246148683653552	0.21889854933256	0.315405438252488	0.317026858049951	0.162636526642438	0.213287800339714	0.234756378291166	0.186272580425375	0.311579205888089	0.214171069913217	0.191817569560514	0.165304303736594	0.333615070245794	0.276081119458377	0.343809938162032	0.251887591097546	0.217564121628396	0.318062457294859	0.238739570574643	0.277671558592016	0.259375424973486	0.360394716573984	0.288483165994178	0.254979418033023	0.579325796621257	0.575267934052042	0.737006683440834	0.498568346370054	0.58176205383322	0.480509507371181
17	0.293519556233354	0.021845040589844	0.131070243539062	0.188763933033086	0.258665489462201	0.195038934139359	0.193233247035461	0.189499210613331	0.231475128247525	0.179020915239929	0.235827460766897	0.204239831830584	0.300405245065369	0.310770007152527	0.152068770478062	0.207379956386977	0.230897012548996	0.18324059812922	0.301555775675801	0.203920088733629	0.176509947796811	0.159499830192845	0.322987509694222	0.259163920409663	0.358363030559947	0.252748401686721	0.216807160014115	0.329936330250829	0.255668509179689	0.271326628993711	0.262385454701299	0.357674934023329	0.279419534856109	0.255411077721805	0.556929068649218	0.565923837677851	0.722033119466937	0.468174448736591	0.558343111555444	0.464916119928011
17.5	0.28884645357429	0.021219328339356	0.127315970036138	0.18637995426552	0.25176466261205	0.190338413684953	0.197520803233713	0.186307026580885	0.22386229722221	0.176932149563479	0.237330265121755	0.191751200341459	0.286703427048628	0.314818226452552	0.153082230068322	0.207191033656841	0.236534994074197	0.191124655039474	0.286463079489572	0.196665030160498	0.160635002099293	0.153358818542022	0.356749752785928	0.249085600237325	0.375485294351133	0.248261212940565	0.212159497079475	0.328326831142501	0.244779675479785	0.282898574547577	0.270120357515683	0.365113300432201	0.267252113945125	0.244388987719846	0.517578134278726	0.546481339154856	0.719454993368516	0.459059473680003	0.536532267115155	0.434828107216917
18	0.28203873336935	0.021245330740473	0.127471984442839	0.175719879491595	0.240680900900501	0.192315542956909	0.188324876305736	0.182416694781951	0.222839255423202	0.17500092439231	0.236408947759206	0.184789473760028	0.271765593310407	0.310192439182343	0.152879518389676	0.201042612903397	0.245156621836398	0.182312568900727	0.278501819539519	0.183587130116977	0.167898165555184	0.150094855834761	0.373359202880889	0.241666050196929	0.338800001320494	0.232896514656715	0.19525529913033	0.326058772734278	0.217759616969079	0.287661789118751	0.270914299971331	0.345908782772877	0.259304313356256	0.241074471055676	0.506418929743403	0.547516508518635	0.716681122945179	0.444162934135002	0.557615519981929	0.390451183837378
18.5	0.279605156666885	0.021916015843801	0.131496095062805	0.166011729795528	0.23493283393714	0.192382912258784	0.181441938673598	0.180266857135334	0.228603500084908	0.173799843992173	0.227567339611811	0.17841895132151	0.274082609481761	0.299425408640514	0.152393781174927	0.191887401755646	0.24411337858329	0.168927026111122	0.272128932903936	0.178103324437723	0.165641833124314	0.146028725843879	0.369132296758057	0.256318397904157	0.324409243722049	0.210361345082593	0.197964260303714	0.315706067870833	0.229015014155667	0.276822999737421	0.27966062642654	0.332588630484882	0.241539488382083	0.251746942310868	0.555562805197114	0.579742498796348	0.723313691464928	0.409797592314677	0.539250437220793	0.396300129674132
19	0.277861531927137	0.021899690480993	0.131398142885957	0.156264410965833	0.242715308951011	0.178859301373631	0.18671867081017	0.173668268679281	0.234934563502848	0.172410058306499	0.220087548115717	0.177729096769095	0.282560739538378	0.305001538265976	0.147108031513998	0.181956309183257	0.216202041359035	0.169166293451867	0.285885850319525	0.179868406128331	0.161239709555154	0.140906917938612	0.362564683910786	0.245169363737573	0.337524713718945	0.200928674343257	0.207991135490939	0.321710435592361	0.23423719044431	0.272261695792219	0.268578423621192	0.334386657387217	0.239812487978822	0.255522060562507	0.57623052751764	0.588002401128804	0.709761767960698	0.417633134616663	0.480750806761551	0.414527456010362
19.5	0.268153729684535	0.020578663471852	0.12347198083111	0.14947742868919	0.240768117454157	0.168597321467865	0.176585186196673	0.173770402076751	0.234338067671492	0.164914503658924	0.216921132012598	0.170350223182474	0.257715252428462	0.310350799821685	0.137686415506803	0.17763816546245	0.198410832165038	0.161491621269227	0.287565099620902	0.176505679264254	0.159657806683155	0.134823788158595	0.355595407832793	0.222707645309747	0.323025827999884	0.200291439371484	0.204292806903534	0.333920206729359	0.227635186950441	0.273987919071591	0.262810675467043	0.329373887276978	0.23262234944257	0.238880484515977	0.525801801001221	0.542460910817282	0.67601845924968	0.407854150646027	0.455228540070609	0.411612456880879
20	0.261915645011652	0.019800505715168	0.118803034291006	0.151387190544826	0.231240750930968	0.175035528629768	0.175398349600568	0.173037854462308	0.225794920647939	0.162724290999171	0.211138874327461	0.166172934026406	0.245357759295792	0.29638280143218	0.13276222703773	0.174962587542517	0.195752156787558	0.158141697959929	0.274641882618689	0.165947184573982	0.1576335139166	0.128659618408421	0.364228338740988	0.223646499605569	0.323502899602857	0.199316912003043	0.190303389227765	0.32855798420092	0.227377117509769	0.269752994447814	0.265609584739933	0.328473761329105	0.226521661285928	0.235966347467954	0.537805643242771	0.527413957840484	0.631988423557929	0.371980207787255	0.457339572757645	0.378921446340576
20.5	0.258847199760023	0.019640941968566	0.117845651811395	0.152071239938668	0.230214017620455	0.170095700374646	0.184345555365507	0.166872438695877	0.22355909576558	0.165842971700719	0.208754001446322	0.160272976943703	0.243247588767489	0.288509297280471	0.126198863152443	0.171257863830334	0.209339223291482	0.158246897115875	0.265642218197087	0.150527970959998	0.152385156301924	0.130966027098407	0.391915558899018	0.209817667102387	0.327901370991961	0.183777272144076	0.179699137368883	0.319915619855777	0.232596605423974	0.268786064747857	0.269992574471551	0.33143185398078	0.223953461744459	0.234757726776444	0.560895330716553	0.537660480057908	0.587122468610958	0.34330187987171	0.443040586551028	0.372431627958533
21	0.256396058704782	0.019804107717849	0.118824646307091	0.147745262341971	0.229752030735692	0.165300482317766	0.179211008769402	0.16875967082939	0.230497151877262	0.164886815254405	0.216113546767407	0.157028852148038	0.232774976712003	0.29436137324451	0.124587614241776	0.162179708669577	0.203994682839882	0.160606716336884	0.262116101810782	0.159432195484408	0.145294911635252	0.129727998165223	0.399797790651394	0.203833284291189	0.324798908844011	0.174644876913221	0.179762704273455	0.309988544890119	0.21581714995306	0.273600798671842	0.277674398572875	0.313027769733568	0.218082891434538	0.22569952402222	0.533184175816776	0.575628144877053	0.587995289500553	0.349016888149717	0.430756414342734	0.358973516956983
21.5	0.247182533643696	0.018882264840967	0.113293589045801	0.144272045496141	0.22448046267973	0.157693309581377	0.167624060902019	0.155601292653687	0.2296293745308	0.160519629529873	0.217478875248387	0.152656232263209	0.226572923971203	0.291410461753733	0.123466550805807	0.155609192980617	0.186548561808276	0.152755909542479	0.264024680224604	0.155089519320943	0.140508473342627	0.125530969673632	0.352665133034883	0.198644324614395	0.326506477908607	0.176121654879405	0.168757155281965	0.311845818851426	0.205696242261808	0.263673432274601	0.26948248436323	0.31756345403152	0.20864680171804	0.221981142606305	0.484690552986974	0.573420100858677	0.560675416594283	0.339376323128596	0.424957603024154	0.309577100088756
22	0.241394361748263	0.018502061827962	0.11101237096777	0.144108801353564	0.220781094469721	0.151612195881604	0.160744687235571	0.151829415616465	0.220958848145141	0.151945773978048	0.212937659272345	0.146741135520616	0.218576130539377	0.290441619013447	0.114962209809596	0.151045252043022	0.189923151838032	0.145941586701381	0.264266091863563	0.154760971427126	0.12779324515235	0.115720309763332	0.360898746421859	0.185721073430168	0.325236073822301	0.16948736786064	0.169906802359556	0.308991782712961	0.217273421282185	0.258277061153448	0.257405087665335	0.329173236772779	0.210404428869092	0.218848642844908	0.484367480302053	0.563753537865405	0.532195966662054	0.310986479553868	0.399791607513702	0.293782407969126
22.5	0.240206130011255	0.018564751968307	0.111388511809841	0.139421598990305	0.22393974641675	0.150403815958353	0.158224354237103	0.159134652281502	0.221962877777904	0.150477623679783	0.212615012442074	0.143073344041778	0.206692792441775	0.28784647575761	0.117661946244571	0.144181310725483	0.187983982649187	0.155032951718008	0.246017544350165	0.154920630340578	0.125554693389031	0.110184003848309	0.365407695082544	0.175896944598531	0.323232395357154	0.165810018646213	0.164877354382964	0.306537699300509	0.199024102847942	0.26505397725559	0.266095524473623	0.328071878628194	0.219966544293085	0.218133925382155	0.486282126559156	0.5420537093125	0.544432794205876	0.31327283612613	0.400652663648892	0.307495263025114
23	0.236451428278596	0.018364036408893	0.110184218453357	0.130263590752975	0.223482446525705	0.148560762403198	0.153281852684626	0.156606104429635	0.22189116323963	0.160983990792452	0.207690588492207	0.140852494311578	0.199839758819446	0.271519222783325	0.119219508737353	0.13875755474728	0.192506062042793	0.151981295995801	0.239662310960665	0.158029749934058	0.125497558815003	0.109607956590529	0.372588681611425	0.170447281946948	0.308550723207473	0.162662923740536	0.153288655419718	0.314588415715217	0.197469478764221	0.259248972516458	0.275230440768297	0.313564591157539	0.204657390772272	0.206804855219874	0.489003125116747	0.51593135392582	0.550387217380929	0.301841478334208	0.385998325901503	0.316204961750589
23.5	0.229299168170339	0.017840264247843	0.107041585487057	0.123415992128054	0.207637780759129	0.146042794451061	0.149409268292443	0.151520166629672	0.21642932630455	0.148919642333051	0.195905235934656	0.139508449497542	0.193115837919045	0.260125015339918	0.115519676461644	0.134424360623658	0.180115544623138	0.143622164942058	0.243551303743488	0.149426529107595	0.124727800946161	0.10537689231043	0.385071221256638	0.162820397059782	0.300229262595564	0.162211869649458	0.15895227485846	0.302097557900512	0.202968878779287	0.255585335776103	0.270374122626918	0.307548904852373	0.193769030674643	0.199095716474985	0.490952594907226	0.514395127809419	0.507084100980413	0.296199398255467	0.350282733745688	0.295636911752307
24	0.225583781399355	0.018123122002287	0.108738732013723	0.121265465906531	0.197311721125643	0.13799117957719	0.153868957621324	0.150209777241744	0.22118661803107	0.140852558789225	0.184991724999303	0.133450475368764	0.186692626793777	0.258040876895187	0.111463272913041	0.138114679451687	0.16368302262962	0.141013805625465	0.238385380411921	0.133989385550337	0.118404623314353	0.105362296980096	0.37964054815465	0.161196608104343	0.312842907118351	0.157441433415713	0.152472295586822	0.29221932442999	0.18462620157758	0.252722688077047	0.277101784352255	0.316110953502104	0.186902107292997	0.19547329864753	0.481355590736727	0.519091271382237	0.507178949899768	0.312380158011858	0.347925394261117	0.273639947998749
24.5	0.223630467104501	0.018408274730891	0.110449648385343	0.121360812560606	0.197440743372406	0.137983227711654	0.151672298598238	0.146324805687385	0.230530615517096	0.141838051507429	0.187344714607393	0.126788568542302	0.178920790680882	0.255614142769861	0.107835268136828	0.134965743954026	0.166372036770076	0.139863986378302	0.240097520596445	0.152448129148715	0.109938494539141	0.103497994040407	0.373610960339376	0.157013742075663	0.299701196870491	0.153713123775817	0.143069187279823	0.281660014759156	0.186943155522534	0.252861653781715	0.292130874465634	0.29249075089063	0.192977485884468	0.191273700211576	0.468638336861313	0.516479585118081	0.55591949446644	0.305639034176166	0.335915815680711	0.243451225587749
25	0.220089530988045	0.018474551731633	0.110847310389799	0.123824552908842	0.198860344582176	0.13307142694516	0.148016206958699	0.141696571028081	0.224749005257322	0.14066522577381	0.18213749088686	0.122845517557884	0.177222508962101	0.256033945822223	0.106038617817938	0.126788474403642	0.159674400583069	0.133951966029485	0.222644648209332	0.156162952489417	0.108413147527202	0.099677200720638	0.368926506432287	0.148542319847346	0.291046357414271	0.155137944534396	0.140252718918293	0.278406047297124	0.17789903313284	0.252509473239771	0.281494051014959	0.288014210100603	0.189295319260586	0.189691258469075	0.469569363804129	0.519051765181217	0.549719610577278	0.286284021590134	0.351179143412386	0.243819297867093
25.5	0.217522445354041	0.018665935029677	0.111995610178063	0.125130386597749	0.198526066532927	0.125137542025206	0.145086618015981	0.147030747445375	0.223000197432455	0.140789576253458	0.18106584509293	0.119310191255125	0.178019316469398	0.24232077829239	0.100847257339623	0.124587608780896	0.148371163132336	0.130486016870937	0.214629886130698	0.146264916716872	0.106791562881854	0.097354118676563	0.373938835958657	0.139240415060452	0.308519371585548	0.152288429160899	0.142863470387625	0.281368654048503	0.164016786651927	0.248657446242454	0.281510495730535	0.293215626506496	0.169664766225441	0.198544288768801	0.484248129644148	0.53590020943348	0.514449111877174	0.265558013867558	0.351638394983056	0.247958236023976
26	0.214382583783394	0.018139132847165	0.10883479708299	0.122532072657872	0.195805836178797	0.129055319314294	0.140926473653519	0.141517086225985	0.232712957762469	0.133154310594352	0.184365643851879	0.116712011790176	0.164986135021548	0.235732489702081	0.10118481006831	0.124346726440176	0.154551305188686	0.131125455806276	0.218624433077529	0.141872014209667	0.10595047759763	0.09264318153918	0.379467617850934	0.138644272315867	0.311746572126914	0.140481486476158	0.14221624050977	0.273416959637665	0.160241472260436	0.252901645107686	0.293409299416676	0.281656813360112	0.183724121274954	0.195377480261741	0.466321757839661	0.524158466815876	0.495790424524875	0.261582641892161	0.331307340824901	0.231912246808758
26.5	0.209667813178523	0.017784627424999	0.106707764549995	0.120007012748119	0.190959767713959	0.12455669091727	0.145795351575545	0.1325254802639	0.230188959550354	0.13258840986061	0.179590525253434	0.116997822682175	0.160862919393416	0.233759464262142	0.101976105937076	0.11797980072981	0.15869809082241	0.137182375911946	0.209549987204079	0.140287663205921	0.107653123839502	0.089694409202383	0.375792270369562	0.137429336405927	0.304893856847977	0.141200984782065	0.121916474146728	0.27687745372972	0.154760614805655	0.240192764135919	0.278169635928046	0.263027351708147	0.173843558632328	0.183095455362632	0.450015807402482	0.516519582432444	0.491772132965472	0.247482974574518	0.322475396806045	0.247389475495656
27	0.205956968026509	0.017791139495272	0.106746836971634	0.118337182161425	0.189648790181653	0.123225255755382	0.137840430195484	0.139547291194881	0.226803478194328	0.126153828558179	0.174926904614318	0.114677407821267	0.148010535509261	0.234775529645572	0.102447955260414	0.107493432330843	0.153045461858128	0.138262388722553	0.207848819769529	0.142039226795116	0.100130218591123	0.089280727623757	0.381396528176615	0.131415737168611	0.298208949208377	0.149187745954238	0.119943349422735	0.279787899582205	0.154286574914441	0.229065027752566	0.303779560214029	0.254507263080667	0.166069939662304	0.180289118316076	0.428844462508469	0.515575147349608	0.505167127944057	0.248042519300279	0.279714806674917	0.220631194967418
27.5	0.201773200870738	0.017444374469871	0.104666246819223	0.115972077513184	0.193564267606182	0.12653851955322	0.130921010739725	0.138666786418647	0.231381220926157	0.122456941459313	0.171224190545937	0.108124068978263	0.133435715222497	0.232409462871454	0.103997951700746	0.107473834832668	0.151281683529611	0.137198269347848	0.196212632973486	0.137601174490922	0.103536623885427	0.09058368066265	0.378648980716954	0.127125912043149	0.292058422637019	0.140371512468602	0.126908385867229	0.278344599680452	0.152838355004034	0.228105379853029	0.306201677436368	0.269349881361307	0.170807291594418	0.170062113813366	0.427550705631791	0.496456950452109	0.495262677466276	0.239523753606068	0.254373742410689	0.179037976916523
28	0.197965819670525	0.01714409386113	0.102864563166779	0.11422107926602	0.189738729950668	0.124422641547075	0.132485360682106	0.125614959521714	0.223492352434671	0.123421434862857	0.164203929529762	0.101087647086278	0.134794717753772	0.216662481715976	0.102502091732693	0.10502322863465	0.146281795766954	0.143149470184854	0.186483839409127	0.141481522444202	0.109965581072238	0.09469976874375	0.383380623011257	0.118549619575194	0.289701655648216	0.130662621554995	0.122845364536559	0.279002716648173	0.146922235902916	0.227740080881918	0.281524156444411	0.254515380542745	0.16312505054286	0.164442110529973	0.438405912251385	0.50365592151579	0.453429600022028	0.237080826516655	0.255791666616745	0.19422715272822
28.5	0.197347362655033	0.016936206039187	0.101617236235123	0.10386093685676	0.180070682989822	0.126089842367526	0.13186737223961	0.129473003243014	0.225875015161836	0.121324501775529	0.169849933203053	0.097517761280002	0.137523438964023	0.2245335543954	0.102443213759445	0.098357173020415	0.150595945610629	0.143013857535713	0.196402904207107	0.149950607299596	0.099634886047471	0.094858034905918	0.400712062862655	0.115532568958151	0.284563032129933	0.133192079167964	0.118298384639838	0.270396976205977	0.146663189382622	0.228379514293334	0.300353653442704	0.231738535606302	0.166125179013255	0.162514578011641	0.431094772130546	0.496616064849729	0.423377007741312	0.223236421512151	0.276040915259815	0.209774818165416
29	0.195911167989571	0.017131382067576	0.102788292405455	0.103525818807209	0.17706688741884	0.130035909800279	0.129510155821149	0.127148390553542	0.219391524937852	0.125197218171037	0.169492185489662	0.098372927601124	0.135661715868899	0.230905501103711	0.0994760643144	0.096324688617	0.148832877043989	0.130237945542167	0.197249791665484	0.138111105058255	0.094103686511195	0.094688440312101	0.391125645568954	0.115312540416534	0.273241380073877	0.135789215333286	0.115177464043768	0.260529167083009	0.143848024461846	0.221113657795781	0.286979340143403	0.244793579218496	0.163529248803411	0.159586258840912	0.419665239681615	0.500343488601694	0.452581531695989	0.220094214338665	0.280829214689031	0.218841170185956
29.5	0.191981426229137	0.016932980703038	0.101597884218229	0.108244233768741	0.172111499091766	0.12553582210005	0.122370309065648	0.122523682491586	0.205380734408974	0.117190497563257	0.164195514555489	0.097233779865496	0.132595004572499	0.22351837535884	0.097788524091917	0.096320284342104	0.140234255254113	0.122142547416929	0.182703974776878	0.121321751104396	0.101292614640184	0.093029249273464	0.385956395290452	0.119123500135324	0.278718909669581	0.129019281638033	0.123109762620037	0.2524240097634	0.140238777662205	0.226523159825197	0.280215510501305	0.264807639912758	0.167279422348923	0.151331823379763	0.407351681591978	0.490883654901127	0.454143712288093	0.228879283447943	0.252686621514982	0.204886970244637
30	0.191474967820262	0.016856533323798	0.101139199942789	0.107348066362069	0.174251169446392	0.125584430292383	0.121589114335327	0.129186320852932	0.213132940885052	0.117866575990488	0.160494379331521	0.09466829541959	0.132453804211788	0.21383561034763	0.104504005075074	0.096744646968054	0.139775037102404	0.122686182323221	0.182353582844659	0.125832982254196	0.105475628319217	0.091280938502147	0.363954265724213	0.117430279289902	0.273303279261412	0.120782185545749	0.115520317083899	0.263490217986565	0.143190180421782	0.227612634107242	0.301322561438527	0.251816489831631	0.160600235178256	0.147015520916989	0.405823428766349	0.483394027076749	0.460365865807372	0.210846565030294	0.280846280336911	0.198195764681718
30.5	0.189463243062989	0.016941416924145	0.101648501544872	0.103416353779993	0.17282688983334	0.123655184732936	0.11951356337364	0.128562936566846	0.208673333502808	0.123336933841654	0.154150384268148	0.096490457770344	0.123431397278868	0.201776888295372	0.108595324629636	0.094946169569797	0.132196801454772	0.121070186631122	0.188920658715142	0.135122792671203	0.101515692980771	0.092010857914239	0.369558351761834	0.113310087189641	0.263418013730716	0.118751509121864	0.110121040561144	0.262658891501162	0.141077912866447	0.221661775249312	0.284929565385157	0.234507894495863	0.165642123780908	0.149260463242331	0.376814088788802	0.489906089444877	0.483448676421606	0.211323015244417	0.287172890416629	0.196364796317244
31	0.184780978113873	0.016226510089368	0.097359060536207	0.096984606211871	0.170909782487683	0.118395710829839	0.119938771450464	0.118004929369947	0.213888613407881	0.117917011863359	0.159511379420789	0.101978833559496	0.118376284047968	0.196062599543317	0.106458369147563	0.093921420608321	0.137192582429886	0.121018906933369	0.181401638519854	0.13038626271882	0.097440123395941	0.086257425391247	0.386539025976839	0.110598014352489	0.259014833512013	0.124236349043735	0.118129982388074	0.231931059306964	0.131480935479354	0.215827727353017	0.286385013722908	0.241509983180193	0.153198347441393	0.153891191087992	0.374595113480746	0.46134141493072	0.455790150629882	0.223298034797413	0.235442607787927	0.187641154404011
31.5	0.180744841172116	0.015507484670412	0.093044908022473	0.096590759663343	0.165397496694752	0.120131636580101	0.11954209051361	0.112375651671952	0.216837976786944	0.116038673845875	0.154516962731517	0.100241927275332	0.124310544964954	0.193094018698802	0.104064182189865	0.09432958134242	0.133127623002346	0.123603718265474	0.177183519263229	0.128017654163821	0.095546385741446	0.085028090714722	0.381469322353682	0.10815735180998	0.249765805275971	0.12888838495927	0.118596644288621	0.238306435349639	0.12437820631027	0.202712316595016	0.27628299202659	0.242204878133182	0.140949222800604	0.150562708407044	0.361874697744464	0.438868401446383	0.434612313147121	0.204476853067818	0.235971982330891	0.189502113211222
32	0.178036436244699	0.01508307866117	0.090498471967022	0.096051310770904	0.15959497273581	0.11292737483682	0.114809559937499	0.111246013189767	0.224540603804049	0.10988548285735	0.14595824023608	0.099304591221287	0.118873350597957	0.195062828049809	0.102879203774266	0.094059222848333	0.127281655050456	0.128721963218195	0.182302086604501	0.131032019260871	0.099945252742751	0.088903345485456	0.374090292741723	0.10492942864004	0.240487452342585	0.127114925574981	0.116100719936625	0.254526592038692	0.137399680573063	0.201479765394328	0.260464723183197	0.228356453959492	0.13713429963778	0.140245309059998	0.354379232904585	0.435331963989493	0.412404188734139	0.18251294591344	0.244518866102713	0.192492223104829
32.5	0.17848416105478	0.01603722233754	0.096223334025241	0.091990703419967	0.165773795390089	0.112708731941693	0.111659928494483	0.118170987407782	0.226433748240152	0.105214742227805	0.155347988011092	0.100420839716486	0.116224569340652	0.196039056864039	0.101158773426674	0.091043164012027	0.124862509263645	0.126070362502303	0.167386915630763	0.123484445608896	0.097698771911764	0.091634828769493	0.383525207263208	0.10103220759602	0.238820075340453	0.118327836262474	0.110269381887906	0.245720848878749	0.128862636491227	0.198206599447284	0.266830972087931	0.227593853253821	0.134580781627433	0.141281930335773	0.394573000810108	0.461033224802088	0.407731076832064	0.184760345854352	0.265350699315627	0.172088418760543
33	0.176296535337646	0.015277106786331	0.091662640717987	0.092317276506688	0.167537344771844	0.123214267226609	0.112231797617435	0.122888011363223	0.21434120597734	0.101578711591113	0.160562130474615	0.103088758879005	0.118269929002647	0.181936432453939	0.109622672152866	0.08674048979839	0.118104870674859	0.117992241431383	0.150025169987799	0.131074522108216	0.093906261245098	0.091451777603774	0.376850312600434	0.104260385242178	0.255411529308253	0.111915088416473	0.110342165292078	0.2384649178981	0.122543282281211	0.201610084347652	0.28306897155133	0.219372111711919	0.14170378508422	0.147058213745109	0.371759943330527	0.436220690881829	0.381457825087162	0.184568241234069	0.28054296069352	0.158937427919991
33.5	0.176062239376494	0.014824727322555	0.088948363935329	0.09483823053353	0.165357196861419	0.123984286798743	0.115286914993864	0.122282136345438	0.208980647792306	0.102565881752031	0.155233682039176	0.101033890787282	0.115787514209408	0.168051033987192	0.10966688708159	0.087759488779658	0.118654050100261	0.115848760836757	0.155883089030558	0.141568475787571	0.094209185973053	0.092780248670992	0.378850602161004	0.1042565028993	0.245393102419604	0.114488237566036	0.116463369539031	0.225724024041172	0.138990096382014	0.208597869675675	0.303533474541311	0.208623017098272	0.134735983086388	0.147767959616162	0.35902395170482	0.423580623096831	0.371909686120669	0.197977582459406	0.272910397300832	0.171704774860938
34	0.175787604285343	0.015616565122691	0.093699390736147	0.093675583922291	0.162270088115754	0.120568899352921	0.119271473657798	0.112555287108016	0.210907679136153	0.10450107838143	0.152482379502647	0.093102380869602	0.112792278938185	0.178683962065618	0.101900545301793	0.088628144922835	0.11760451612693	0.117131067270721	0.150554667263922	0.136352885108525	0.093212072216038	0.097638620366339	0.387335863864548	0.099297431315282	0.233896435612113	0.120357923601552	0.113075185953657	0.221447690140982	0.129866527940676	0.206314853462635	0.284417944431697	0.233054475937485	0.139823249592306	0.137487110190062	0.374369744837336	0.459882280381349	0.387153955228797	0.190341708139041	0.253102534519181	0.169082833781459
34.5	0.171239757026189	0.014490965420745	0.08694579252447	0.093973434980661	0.159463631460508	0.123074020249693	0.120383758193535	0.107507454629743	0.212379068482811	0.101327939523713	0.146561257122227	0.09770736302963	0.106176577170033	0.181258235081181	0.106174053246554	0.089358420603171	0.113365410541954	0.119315910080972	0.148208113605433	0.128090036538532	0.092909326973638	0.093940077317314	0.378810226933029	0.097742869601645	0.245018031519674	0.124322028550486	0.107568848423142	0.228449770820455	0.123373422438165	0.220129773960803	0.247181275115791	0.229631708250887	0.139573420937557	0.132833421066749	0.322986248915164	0.439023937954521	0.360321773153632	0.182065567685948	0.247413506557574	0.16825108925247
35	0.172216897454466	0.014635885697484	0.087815314184902	0.096961548950185	0.150938023979091	0.123407715051751	0.1167737478469	0.120666320907526	0.216943999104081	0.098220665134309	0.149803516300764	0.100160701210979	0.107937446805438	0.168542386593217	0.103943208317218	0.08894452888816	0.112174193308615	0.123175671093021	0.148174460802226	0.129766745312747	0.093955918937552	0.088613059076519	0.388517444239223	0.103771254409102	0.248680845506857	0.121784783492772	0.112333534014941	0.225221368635553	0.117411687126544	0.21920193150034	0.254040526017007	0.210689709308504	0.141239636282526	0.129908968582017	0.331427538872996	0.427475344754873	0.367638219163383	0.185313854347862	0.269032280165084	0.179232421775368
35.5	0.173122059987898	0.015431693954999	0.092590163729992	0.097132655219872	0.1464335607244	0.114306499435653	0.118590427531944	0.120847881810169	0.217969045180745	0.100108375406348	0.15062267844249	0.099761229455161	0.107996782693122	0.169883736778587	0.102538468312092	0.08639203223996	0.109838971430268	0.115496723575193	0.136336747780749	0.13100890675244	0.095824835458396	0.089809751728206	0.397220320610922	0.10648666475301	0.245711888060931	0.122680019019643	0.110327258738678	0.219597672272234	0.116626354083542	0.206302874131681	0.262505941835772	0.202693554405668	0.141139103750275	0.129785519921174	0.36733355845084	0.447447107305768	0.373271888667074	0.192733161643369	0.273644882268675	0.179109139677186
36	0.171045131361089	0.015215828164257	0.091294968985541	0.09114936577351	0.146516536051563	0.117215568711109	0.120442115189953	0.116190920690683	0.217466048663029	0.095098867187053	0.142314498989262	0.099709594295703	0.104457133883784	0.162975943145136	0.104988741017885	0.086873805721273	0.107103667663675	0.110774471113007	0.137829167880236	0.133605163844953	0.096420267166988	0.091129612464354	0.389180412135307	0.101326979508852	0.235595091482866	0.118298937701505	0.108440218225638	0.222293041872012	0.122374671692266	0.195607142476761	0.25834306527034	0.202839308849006	0.138736272840083	0.127161617473748	0.355950707716592	0.44650272951077	0.36883942299485	0.210313568214817	0.26958150568221	0.175023677259535
36.5	0.167579894781963	0.014375260523894	0.086251563143362	0.088904252736255	0.143116118162482	0.118044009805275	0.115924939856961	0.118837542570531	0.214088047127097	0.092090352617813	0.138668539672589	0.098512804948676	0.104607788435028	0.154793740553363	0.106780633716444	0.086507176925668	0.113127460243821	0.114430069300747	0.138765148008687	0.133914137234939	0.099875248588282	0.089142981800403	0.379518638174292	0.1007389017871	0.232407426006606	0.109206159809081	0.111331850502778	0.227090554250214	0.124939772866856	0.195803762242113	0.256104209712809	0.199930573195627	0.135141157989866	0.124346843567969	0.327104465641735	0.415550297314526	0.375392280187593	0.200013894633167	0.240051013090163	0.175653313655062
37	0.163445591536692	0.013630715771173	0.081784294627035	0.09244732115583	0.147053380498639	0.110606117778744	0.112261027564637	0.119214733022187	0.204639317290214	0.096152024438627	0.135307144150968	0.094178884499806	0.10451599613101	0.15529971701579	0.109998854194083	0.087630968769497	0.115163239662015	0.113850578136505	0.134417577770049	0.123692705707665	0.098416260087651	0.088536596356771	0.381835028646832	0.101099501997044	0.221548553577955	0.105836187179895	0.114691094238303	0.227057166042703	0.122601794228628	0.202510429599039	0.238666332968731	0.190419865436342	0.121651420057111	0.123448539974173	0.317838489106211	0.385422843701733	0.354798486997809	0.173888170336501	0.241382016530454	0.179408522007447
37.5	0.164631806959518	0.013680596399327	0.082083578395963	0.093411867215236	0.148768224160096	0.110122472847595	0.113830740398686	0.115360728018917	0.217611960506278	0.094465670122427	0.137955527680886	0.095279029425221	0.102926312559865	0.156720004040868	0.107199713617844	0.086934291022266	0.108705286037951	0.109595554604157	0.139216110414164	0.128253098579087	0.094228655143025	0.094368347758957	0.38239737394796	0.102166018437208	0.220208688207801	0.11431353834394	0.112972325501795	0.241258563451271	0.119085988820711	0.193109960141731	0.241454797129572	0.206776191958832	0.128050123236153	0.126305720011133	0.316949632181272	0.393206904478615	0.340877875587913	0.184973182440292	0.239974069152975	0.172342310319479
38	0.165421259500047	0.013988472899927	0.083930837399559	0.092190042073729	0.139065214080294	0.110963581784111	0.112114764939838	0.108492533704801	0.220262437787676	0.094533476575343	0.132945331585126	0.097271015099874	0.105357649910146	0.160221057218364	0.105272745614752	0.083692618190468	0.105504064669039	0.115745329147829	0.137551301354036	0.132226509349009	0.097034324328648	0.090829535245752	0.380202774453045	0.101360401381821	0.230767691228443	0.123260723819671	0.114079513423602	0.2454475019866	0.122634978904456	0.181837991926636	0.263654684297285	0.203715186225297	0.144502678324959	0.123175360651774	0.290948301664358	0.422291824501372	0.33624443725922	0.197753971528957	0.247459372762268	0.14997567450314
38.5	0.164954412010545	0.014370583544934	0.086223501269602	0.092101366871415	0.132926050226491	0.109793647571812	0.110684402233519	0.110109023018836	0.217897193187876	0.091565326586963	0.137237534116237	0.092675446527902	0.105727826563097	0.156417477188949	0.112370292067468	0.086405329806862	0.107710718417005	0.123356968965784	0.130451904263668	0.127135691727284	0.093471448773348	0.085364423673796	0.384779769103136	0.104712403318731	0.220578567170392	0.122682267991082	0.112125898393589	0.225431022506888	0.116904630536913	0.181848537909148	0.267093382304927	0.187651194764382	0.139311487698534	0.117803352231569	0.350568079774983	0.415410989931606	0.338234107197835	0.182949731132769	0.24706928366367	0.164756466971712
39	0.162181724263974	0.013902134348926	0.083412806093556	0.089547442272009	0.132535472488453	0.11146610128153	0.109638823305033	0.108562854410154	0.231710131418021	0.092725186081712	0.138521940180232	0.09213761477422	0.104711082935847	0.148964957478975	0.104664735836712	0.088233148898539	0.102587678256542	0.114850349478914	0.128092020505012	0.129652746884683	0.090799498214034	0.090625196490365	0.379852937533727	0.105156476500791	0.221795107489559	0.118162538294473	0.104073322613218	0.212973189770489	0.110988662912295	0.180189362276146	0.240718481936346	0.185137963961306	0.133700584161178	0.11760862491729	0.359056563520032	0.400340356235332	0.305026097200217	0.194618167531398	0.236277436919157	0.1850209428031
39.5	0.160433921259445	0.013743893563513	0.082463361381076	0.089201618792964	0.134833384631737	0.113305926198322	0.104328869485375	0.101312963685242	0.227627189795827	0.094522561677999	0.131192620543393	0.094551337388553	0.105860049030706	0.14458068426082	0.097736839788657	0.090536096726746	0.096572108499013	0.114027115471849	0.132172640734465	0.126991013760444	0.092651074160905	0.091865452614843	0.379142400566216	0.104844476837752	0.21783399817343	0.114425146332731	0.100834574096063	0.212874104114844	0.125598750461411	0.17994837648364	0.24121939832687	0.173555678245702	0.146505731443962	0.112017125735328	0.329735599705575	0.423138481758771	0.279339244314909	0.196416046768987	0.242607222752563	0.172149183232867
40	0.160658959807443	0.013800178709832	0.082801072258989	0.09362342486157	0.131011247404463	0.102466726588632	0.108553250650278	0.099700677269805	0.208733473368431	0.08805088220192	0.136926906373965	0.096852017050381	0.108774064764279	0.158023310341088	0.10386544255462	0.090475305376843	0.101126786075529	0.114686355851908	0.137046202863501	0.123701908325477	0.087907513274	0.090707259815248	0.381248367207935	0.104968486975566	0.202540357271615	0.11374763946086	0.104259762918715	0.220443743645155	0.130380180822213	0.190816608384577	0.24441779226745	0.18500056759893	0.143201854002076	0.113862784057295	0.378184194573073	0.401250779944642	0.274739130325958	0.187548086993155	0.226286503437819	0.159251917976417
40.5	0.160250158052641	0.013864641815261	0.083187850891564	0.091596286853656	0.122082006028303	0.099851657419092	0.109517667732694	0.10736677208073	0.216337136744638	0.092450490867116	0.134827475615694	0.09696406330215	0.110691775496753	0.158997640457528	0.098554780503082	0.08790848797694	0.102467166781194	0.110284278578475	0.128502540671075	0.133916720712377	0.093484686197554	0.091683998125835	0.358918140522844	0.098459549172306	0.198228183166876	0.10883844185827	0.112126492359125	0.234094344245881	0.124812558630024	0.188020992091286	0.24353354334413	0.191827449116599	0.133529692503475	0.115380443380612	0.367606889224154	0.42883824932519	0.276982743808689	0.193020969605112	0.21116048210142	0.156391051346828
41	0.16007571590957	0.014358355492093	0.086150132952555	0.090772797294769	0.121535649650583	0.108469414896344	0.104717030901437	0.111597019839882	0.226920353980487	0.093378537728812	0.133300057863894	0.089384941835261	0.103615719191642	0.149755039985062	0.098218768205439	0.092459297162579	0.09611319840242	0.106873849170116	0.116110414205703	0.135292424556996	0.103910656126046	0.091425290424266	0.348974515285091	0.09527570612595	0.191226375157232	0.099892448109176	0.115368000549643	0.221872537564103	0.127703876147788	0.185796467402168	0.253570243857813	0.182139478265074	0.134274488316828	0.114984738781153	0.374769231692079	0.440239111126709	0.311802886542166	0.175242276384723	0.228337462790327	0.14748118313434
41.5	0.158067874157456	0.013713480669161	0.082280884014967	0.09098307004463	0.124250087989896	0.110164381327667	0.109101107985208	0.110794089539565	0.218223381015196	0.087098217646676	0.133758760230708	0.08616015072322	0.099208173529192	0.154856235380827	0.105999884266963	0.091300809470462	0.092697041598149	0.109285567944904	0.111402640860398	0.138528861224014	0.10544411350049	0.089481175705726	0.356990920336599	0.098404662864668	0.19785743297119	0.095347191441659	0.10780498558525	0.218998067298148	0.126462761006117	0.189019065092147	0.229334953799551	0.180570806776198	0.134485011537573	0.113711270649479	0.381547205566427	0.381989692551242	0.314355092832669	0.171778409544241	0.237550646110779	0.143565417878053
42	0.15903658571239	0.01327157113622	0.079629426817318	0.089000177566742	0.125429314751709	0.106560676625704	0.112376555319252	0.102281420938498	0.219866372636319	0.090004265757092	0.139723340332645	0.091583057543896	0.098772792992537	0.158560978111916	0.108050747179165	0.090815536637024	0.092083342611539	0.116416273684105	0.11281465615539	0.15009282623133	0.099334563383039	0.091384387131583	0.355384478834822	0.100818670157651	0.197668204816818	0.106598279848793	0.109296829406903	0.225050104436775	0.126887423653712	0.186034710840121	0.229661021426532	0.184511096623623	0.134081142015633	0.117664472957881	0.317503349079979	0.412438163937373	0.283960795898153	0.184298869332732	0.264566617272947	0.152778155228502
42.5	0.156804328339304	0.013228800518263	0.079372803109577	0.088521419416179	0.128334225429361	0.108880766833076	0.109458797749471	0.100292108063761	0.215800435388192	0.090605349947253	0.139919593528857	0.092247868888301	0.105105756088288	0.153835047246523	0.102691296598384	0.096021778939104	0.09459923805921	0.110848810060581	0.114118672324104	0.148715169604425	0.094871756455277	0.097573963646323	0.351233099119384	0.09824637329043	0.185015116039456	0.101170600145897	0.116758893187644	0.215624620151064	0.124930971597981	0.177950052200919	0.200561964525174	0.180859320293615	0.129209560155734	0.119722974464834	0.341264650130916	0.416239140059986	0.282773247196616	0.170901143801025	0.252838996140149	0.144017371786744
43	0.155588276653327	0.013551832489175	0.081310994935051	0.08808600352926	0.123137728475747	0.111938714353373	0.105420665936605	0.102024116950675	0.215206591063702	0.090987615545101	0.13320928165236	0.093649013795305	0.106871265138889	0.153144921123939	0.098062940026019	0.10086552363862	0.095970133324853	0.106186375401665	0.112392927512257	0.143936745524021	0.100839811874261	0.095832461507441	0.354619050195118	0.100492873226527	0.190947355054949	0.101000423989152	0.11058608392904	0.207312654786585	0.116942563288684	0.174382401323571	0.181240926560294	0.184476659125148	0.130591079586411	0.113630642539577	0.3715417242625	0.418361668546133	0.290700975935706	0.177768100600653	0.220445540770485	0.133962676078453
43.5	0.156141014870805	0.013376305875537	0.080257835253223	0.087085873684992	0.117197329328764	0.110046109838186	0.104387876994973	0.098143200262663	0.211758413358079	0.091497218692728	0.133983618178919	0.107707975594818	0.100775106961398	0.1501132514548	0.099174066012178	0.097541239598105	0.095296379712266	0.111387141431296	0.113789891855172	0.13845416760407	0.099050848655601	0.096571479861195	0.349445140991254	0.099993682686198	0.186593290194668	0.114510186728208	0.112387186278705	0.203310363883539	0.106629833499125	0.182434617873594	0.205796179944736	0.198256384795261	0.12587468266034	0.107044669472452	0.347200645005608	0.423039965556271	0.284422954444335	0.192590746979144	0.231186081678726	0.142539748467407
44	0.154768563067767	0.012776844741674	0.076661068450046	0.085937987873823	0.116362770502526	0.113198721555419	0.106067130783296	0.105060492854839	0.2031156888286	0.093036825680029	0.138072665228492	0.108216648582877	0.102644327145508	0.140571871375269	0.100202555525693	0.094871666746333	0.094453009710775	0.111622795791046	0.11115693478805	0.135600856118871	0.09543796506892	0.094958470190602	0.343225833309764	0.095664868887152	0.186928147241886	0.116253313912722	0.119152149790512	0.207299217987962	0.109237757125045	0.191699442202788	0.206332947013965	0.185099978366583	0.117054634876753	0.1013704090802	0.333858547403019	0.401745959325247	0.277898894786295	0.189344311526666	0.227714259856981	0.165966776462882
44.5	0.156059604350295	0.013147757844335	0.078886547066008	0.08936207120607	0.113968727927942	0.116625915966028	0.102838574251751	0.110679165710975	0.195514024035251	0.10070701801927	0.135791811772904	0.096158184443304	0.104346105032166	0.136083914687869	0.100140569295078	0.101410181610566	0.096755289583765	0.111701219815176	0.106780948462232	0.139989537502059	0.097908468850772	0.093116964605781	0.342420016476484	0.097264553460442	0.183149736658248	0.118638632069329	0.118225705330628	0.200063299250587	0.11740469854207	0.195341118247599	0.197035706501242	0.171404350661734	0.134932255699033	0.101662677877202	0.369910974834295	0.40235968640881	0.285432745691279	0.18492367382429	0.246899787199867	0.157257049448811
45	0.155422717807996	0.013221143297955	0.07932685978773	0.090904654284132	0.109816127530654	0.121014469226584	0.105708010135164	0.100021210578505	0.191917433201686	0.096589479582588	0.128387756968556	0.096776712634476	0.104219296311917	0.140221405220951	0.101908546965122	0.103793649158972	0.096957354988382	0.106999985984442	0.111180692584335	0.145274560327223	0.094322600299478	0.095910808125538	0.341017919084558	0.102640585402823	0.173510618828909	0.11204243901992	0.118829950897153	0.200747686615835	0.114468805477399	0.187655510582011	0.196132113744782	0.160952359566655	0.146979420999901	0.105131245487772	0.383209894288926	0.382491304775976	0.310919628385785	0.175903265914322	0.252371558823205	0.143711496891233
45.5	0.155101329919935	0.012892583138899	0.077355498833392	0.094140571313839	0.101331218244512	0.121129249784519	0.112530202959716	0.098201229790536	0.20375842920794	0.089571136155604	0.124788816722484	0.091338873781916	0.107521172349695	0.135260334627587	0.102106023077348	0.103308754450485	0.093416965305563	0.116810218406711	0.110260237118808	0.139628426412507	0.093775560009179	0.10153024854832	0.328605122734484	0.103478575065716	0.177029643927078	0.112480209714891	0.118232743892744	0.212177886675885	0.116343168476497	0.188738763144033	0.199944658838277	0.161552266204276	0.127783927697887	0.103483568648962	0.358988450989892	0.378805459751877	0.312815594992346	0.181759287655182	0.253105178875085	0.163017031485196
46	0.15590345565851	0.01273269942124	0.076396196527437	0.099317736722243	0.101998833126515	0.119697916155909	0.109637269699199	0.101446257676955	0.20454185537918	0.086778059469148	0.134533530796142	0.087250729805645	0.105108409826108	0.12560628490858	0.097953227046581	0.105328732346629	0.092045526689043	0.129089584808522	0.10574282573937	0.135748411405773	0.101335868159555	0.099212882991655	0.305572737153148	0.10284510719509	0.177270199544333	0.11925676267478	0.11856675248582	0.206432004128571	0.124252048543242	0.189135534726102	0.204689093492109	0.175259000468495	0.138858937688682	0.096382416067546	0.357347829926635	0.385957184854884	0.301625937203753	0.184227670132707	0.267011920119366	0.171362780206868
46.5	0.154547686340145	0.012334362662285	0.074006175973712	0.094647989057122	0.106110045783637	0.118763238469832	0.106790585217748	0.103396373697949	0.2011039096547	0.092820634845128	0.132387116424338	0.092255085884286	0.100185414722215	0.12511925322193	0.09690022819261	0.102407169733339	0.094890432775158	0.116115271316702	0.105282754964537	0.144742814863209	0.11509135251712	0.08950593669241	0.309666950922857	0.115741494597954	0.167393837969865	0.122363835569701	0.120246725984171	0.196958328903163	0.117350651271268	0.183626822916757	0.199981598084355	0.169462043196215	0.142698703751918	0.095775481947725	0.361830842517688	0.347256100979756	0.317839930919047	0.171947981723133	0.261839870706178	0.17776758458966
47	0.153889458081492	0.012234562349632	0.073407374097794	0.094635593620442	0.104079283357354	0.111359188776046	0.102744939436502	0.102617848227356	0.199232036781903	0.097529753772796	0.12430826746391	0.093231559805784	0.099547049402281	0.129954319320711	0.098082244724507	0.102305969076246	0.093176616585939	0.133123685053766	0.107357264672231	0.140685022561508	0.114592454498967	0.090402545434677	0.342993965354703	0.115870667314217	0.17002495466512	0.12638873781132	0.129374167370118	0.19382140410263	0.117055547571127	0.185189409035261	0.195381512601594	0.173582616218138	0.125070081173184	0.095292191076225	0.347067599653145	0.344529409774691	0.309080926682615	0.170462937206665	0.241879846293645	0.171878332537866
47.5	0.151858303793728	0.011909178514068	0.071455071084406	0.099459944558599	0.104509972354841	0.114294362319966	0.102145883935322	0.098479120546999	0.188999759629258	0.103052605785017	0.125785755352116	0.08903549328637	0.09964631627285	0.132436676853078	0.096435516117923	0.114777874133206	0.092827976449904	0.136179121807896	0.103883299752274	0.148875903262037	0.104625677853805	0.097874204741279	0.335104290642704	0.105407753129591	0.15885719695512	0.120982628754794	0.133930282746463	0.199535741111211	0.12274227258033	0.180256415586544	0.18408961923581	0.173851627639507	0.12584665027459	0.089627498188444	0.341014104421457	0.335772094588112	0.306951193769928	0.165076893856605	0.246872297396971	0.139513214477021
48	0.148886919065217	0.011842558393771	0.071055350362624	0.094475597029424	0.102362315007822	0.109029007178248	0.101230407414455	0.097982174176606	0.198039929713868	0.102763747904722	0.119190104683823	0.089966940099879	0.099263179178496	0.134624184194692	0.094866931465653	0.11538225610294	0.092120376009545	0.110978329939253	0.102259275108436	0.142046971353292	0.103407551443548	0.098657617315031	0.327275718966308	0.110095623311942	0.144841879006607	0.10898742492062	0.134206354217569	0.204259440059273	0.112146715492002	0.165535728534519	0.184533169725494	0.160410020245792	0.135820687737942	0.092112525641151	0.330584361664234	0.333699068916629	0.305532928749061	0.152390340918272	0.257171859193683	0.140565262792197
48.5	0.14979074780054	0.011765855259665	0.070595131557991	0.090943544509722	0.100287438837219	0.119822065260199	0.097451294270718	0.117927176892451	0.189955418778716	0.091000451930237	0.12565109326781	0.093795473043304	0.099506453660249	0.136004898847989	0.098914004994202	0.117670103502322	0.089177301720114	0.110976591816903	0.102879854120816	0.137428042581549	0.105446360780981	0.093736212991394	0.327996009714335	0.114594694702659	0.148302624239966	0.111637777732958	0.128332833674248	0.213259443457307	0.119316720478205	0.163736002886541	0.188542148617053	0.155578804137488	0.133447992599651	0.094839318836073	0.332557720161822	0.343626140518725	0.292336099193325	0.149762019361636	0.248924300761589	0.156893235739501
49	0.150023518219486	0.011993977227343	0.071963863364055	0.092314021240542	0.100259163375756	0.132556158111331	0.102974383857944	0.122176535203932	0.172509519975892	0.090283481074879	0.128008791407889	0.097197839079589	0.099928315544103	0.126567919119236	0.102286905572483	0.122549302339484	0.091910511591996	0.107445622707496	0.09989430783145	0.144370983912644	0.102247681272619	0.094766298719359	0.30764719515939	0.114734746873828	0.143123261132931	0.107366306805947	0.125482171627133	0.201962475724623	0.120918674997948	0.162241588052206	0.166509845163366	0.15668657711866	0.137699242619945	0.091019333558928	0.348706292887896	0.345518574838317	0.327172017560653	0.160438592101374	0.2530462365824	0.150349299376806
49.5	0.147585802406108	0.011530023062859	0.069180138377153	0.089223047487031	0.101539459836773	0.117846787776249	0.098828527207159	0.097374034168809	0.185754118602724	0.10135416642246	0.116603859978628	0.104417360838064	0.100807573430626	0.126874033517036	0.101887232154057	0.129942239583254	0.09299317948938	0.100965997306056	0.097712674208959	0.143033876353359	0.09974959500512	0.093016819384527	0.304416214108343	0.119768223108166	0.136618093113388	0.104926809049064	0.137577407985894	0.178734370491823	0.10737179995627	0.16430814633005	0.167254327462045	0.157928178529768	0.133278253430868	0.092021632347446	0.314043561436749	0.360314835743701	0.300699077481671	0.166958730009502	0.248734787144686	0.165795658546299
50	0.145812682065887	0.011048143760609	0.066288862563655	0.0886441196679	0.100446784610446	0.107574830790514	0.094082996134265	0.090939945470521	0.181024562905136	0.098898868654411	0.116640688540963	0.10911102397303	0.099185396172253	0.120864728288036	0.105562131902195	0.12773418022544	0.090864541160705	0.099044880062788	0.096370107830316	0.16234460352519	0.09222385205548	0.095931211163373	0.319607582940131	0.110385195974259	0.148330510196509	0.110936534494324	0.134996982306995	0.192020459333461	0.106837422050972	0.165919183043008	0.175476195493412	0.150271712375976	0.130169812202353	0.091897563859258	0.299009899874523	0.332486678542899	0.251611539885491	0.156852277616005	0.269276250614092	0.171493982501179
50.5	0.145749743312394	0.011450751286346	0.068704507718076	0.092791965052419	0.095052524497534	0.100772685994983	0.10111632589352	0.094317290293634	0.173513902598822	0.097233382390455	0.119080055314361	0.098247070304115	0.099871754552619	0.125486942432288	0.106294177036465	0.122564912454818	0.092529964684807	0.104252890677895	0.093940185005712	0.164756714500167	0.090745022599111	0.104054886492874	0.308985685411947	0.097983723932044	0.150944761122694	0.103923727852475	0.122270862387528	0.207162834791895	0.106343567099538	0.165362419504056	0.173470893667719	0.144396751084782	0.132470237111163	0.092542212659449	0.299016341714789	0.351544955882614	0.287406909906763	0.163538484945246	0.257802755406913	0.150950725300365
51	0.148175925584426	0.01183314128124	0.070998847687442	0.0970188753855	0.092900768423434	0.109723520688682	0.100271802305984	0.093030422651898	0.180007993721707	0.096344122266717	0.116645560503627	0.095169229984532	0.101968212136653	0.146200233812066	0.115982070161589	0.124064781715799	0.091189669921751	0.110967891657136	0.095228074590718	0.158749019786307	0.097529932058564	0.101344162651246	0.293126713664732	0.129063986568732	0.135596430444715	0.108792093592228	0.125065940143396	0.193699567032267	0.107509776980728	0.171158126922328	0.169360815002637	0.148067439640253	0.135841644310297	0.091664137361791	0.341037914641678	0.384648728999725	0.288992247652029	0.169729614941131	0.22137852943039	0.143439194870787
51.5	0.14938920697838	0.011939868292738	0.07163920975643	0.097787705756082	0.090715930156758	0.119948595886065	0.098815724783948	0.093094245812463	0.176792452478893	0.085314918776306	0.119711843978313	0.099427952047925	0.100531272345217	0.145241022290129	0.119280297111366	0.128296001138996	0.085388053816141	0.116875783427974	0.10155989401314	0.146630029647025	0.097430372836378	0.094832238607426	0.30202273497449	0.144906086289575	0.125690369190374	0.114944684295819	0.126837786835073	0.182030261163986	0.1035714924279	0.171884715342902	0.168773961692384	0.162981663619189	0.13645831284702	0.087553326536863	0.353987163785057	0.366532214767897	0.283848698421514	0.172382686639162	0.252594966736853	0.152725197723439
52	0.145808887463434	0.011674799732499	0.070048798394996	0.097182194370603	0.089243912977894	0.109044399634943	0.099795741794424	0.103154767406509	0.164216234495969	0.089316528419658	0.121430678765907	0.097590125407503	0.101995628866477	0.136684779927864	0.115066328514725	0.128285141838845	0.087448628404151	0.114986040084816	0.103007911458632	0.143645985844075	0.097504558662947	0.090399534177334	0.287697165053755	0.122427775581619	0.126040888878371	0.101281732109843	0.120568706419524	0.182172886962093	0.09876674451488	0.161187791548918	0.16235702506817	0.157117379966902	0.131982388798371	0.083789184357854	0.328584336222877	0.361044210224823	0.319223268855778	0.166236659525892	0.228760373634583	0.165691197369538
52.5	0.141985586514944	0.010679649965838	0.06407789979503	0.097642244786341	0.091111426344488	0.105976272335725	0.095507012489179	0.103470360853847	0.167677186452653	0.092620671751068	0.118235255737143	0.102164445481764	0.100387721809269	0.133300377947782	0.116447594005838	0.122922607528843	0.090599285405032	0.102849367282222	0.096367819001004	0.148725625042542	0.098592977316799	0.086595273637786	0.279355704055822	0.105651966009187	0.138129720412467	0.103221804556771	0.115173232664413	0.178122331032352	0.09614578375969	0.16589358246437	0.157565867560017	0.139959117106563	0.144524902176903	0.084502101700941	0.309164769548228	0.33330848618751	0.283356729370288	0.181089309889825	0.22610369511193	0.141004072236327
53	0.14255726549366	0.01093776483531	0.06562658901186	0.09935346218848	0.091208147351209	0.104268167087927	0.095517155168537	0.099163861971895	0.160600786837733	0.092051466095355	0.120583803656653	0.110947440008993	0.103204329078293	0.134764144160253	0.11848204499743	0.124068500418088	0.090105885325099	0.100623902496783	0.094608245675771	0.144017524981133	0.098405385868517	0.08589301750567	0.274097510327917	0.095709882569606	0.141371943624807	0.119973250652327	0.120214246334268	0.179392262002672	0.085334427716195	0.164751069269376	0.172074335591207	0.1516861672369	0.130356123652362	0.08805615018569	0.307030734525849	0.356023827925176	0.263689228542506	0.181741852433221	0.250203196191657	0.12504534360988
53.5	0.142800865027939	0.010525321269094	0.063151927614564	0.103807567458215	0.091579329488904	0.100756467849114	0.102236753154285	0.101116634252169	0.151021665834614	0.088796946636046	0.121428225123824	0.103400888587476	0.110155613107882	0.127002725643277	0.108306532684943	0.130080886878613	0.089384878529748	0.108462254980618	0.098044697626013	0.1457050804933	0.096287366970237	0.087687051912222	0.267662252959488	0.097996440667689	0.13465095829103	0.111237323323667	0.135922098716673	0.184124019523771	0.08988125648875	0.165483125834239	0.183553377185107	0.154964309929291	0.134303061563879	0.094066938360608	0.289200977385774	0.34010306369336	0.270663023253429	0.165878524072146	0.261549559702772	0.137130127870581
54	0.142198792961742	0.009966603719975	0.059799622319848	0.110258995706757	0.093683137357247	0.105868573034538	0.103135943777697	0.103580274947883	0.163598250093424	0.09807840430319	0.117812595999337	0.096254590765754	0.111449782018866	0.135060656314109	0.106744081230276	0.14283901638017	0.089701838084055	0.103637031443972	0.095551597250084	0.139349741147684	0.095271523599085	0.092088381606727	0.282395553852888	0.096613541524644	0.129022969096238	0.091235735266615	0.132764171041185	0.186470515596116	0.100197893842345	0.174256847951256	0.186565826655429	0.143291178227408	0.146130750222076	0.096065107716736	0.238866665507469	0.324522013608404	0.264114960415229	0.162926647220247	0.263622330584609	0.138328216194706
54.5	0.142335302788286	0.010032824298129	0.060196945788772	0.118050172584543	0.094534708589068	0.106588495873693	0.099844788335153	0.101322025695367	0.162363486032544	0.097866515034002	0.114444520259912	0.095233535992158	0.109153940641673	0.152903436750787	0.107872578293299	0.142994872540397	0.089644005523003	0.095346842365174	0.097199709589597	0.123655326427536	0.096367826742872	0.095588945304756	0.276322428829073	0.095798854657934	0.135788189709002	0.111189752310924	0.14642781505335	0.189524792779187	0.099054025954256	0.152992059636374	0.19015444309726	0.143904418017757	0.144420176655566	0.090624345192612	0.275165320771751	0.332681805637338	0.264089757285498	0.14948151955091	0.231103296809139	0.136707468643109
55	0.142518774551971	0.009916512109609	0.059499072657656	0.113278930507502	0.092802423690634	0.1031328131258	0.097899683247702	0.094151171260527	0.156381082246915	0.091706793076106	0.118801175695768	0.09848326487945	0.110530450930103	0.140808242573045	0.101162629599355	0.145141533165884	0.090069949193887	0.0991175663937	0.097893456104504	0.13582671500319	0.092849306235161	0.098155398692844	0.264528332372831	0.097270811842764	0.138665408050057	0.123700914944199	0.156074934554966	0.177104144923325	0.098443020015814	0.155396125630011	0.193356130638039	0.148318723357186	0.154059971861682	0.08360821575921	0.275984403504864	0.308741770437197	0.267949609779693	0.163604321818353	0.260043601590839	0.128151631719834
55.5	0.141468395133225	0.009702165612636	0.058212993675817	0.10608796217588	0.08931575255099	0.10846811589229	0.100139896732812	0.091641202904592	0.154101881064105	0.098746197815457	0.120112804646502	0.102100164771688	0.11692391094722	0.132785543173392	0.106279885035737	0.13549752156547	0.088319307602826	0.107050512324139	0.090362274636293	0.147985649670748	0.1104667054805	0.092485816072061	0.260874621709043	0.096199579476758	0.135911582231698	0.113941208391436	0.136859597965171	0.181266975044877	0.101117871885308	0.170905363385888	0.175212222832151	0.136946994038385	0.150374943474205	0.083423061666469	0.248833686400954	0.315294961640598	0.26389547861298	0.169992623930082	0.270021056567129	0.124387685613498
56	0.138521030760664	0.00875955228808	0.05255731372848	0.111281755384041	0.087778866583838	0.104466111258353	0.101583335205901	0.092186218509451	0.154987019285871	0.103331623907883	0.121367547058235	0.099425673557857	0.115002434773043	0.131856206573464	0.102487775263021	0.12475736441271	0.087277095673804	0.104504948740026	0.090261014917897	0.150485047569719	0.133742645584204	0.084523942756902	0.256815138056051	0.091122215982606	0.129074279440855	0.118367437008686	0.133398587605834	0.199556496847127	0.098490032051708	0.169521564934732	0.165131676616499	0.138498163840095	0.135045780136372	0.083621802871501	0.235986019781568	0.276536208873991	0.258097246243358	0.160809303308678	0.23587181763131	0.138027739897359
56.5	0.138880152825149	0.008868225729508	0.053209354377045	0.11122791331307	0.088340632020787	0.100354427040647	0.096944645236587	0.102111972775352	0.163539388223871	0.102373503218515	0.117982409190603	0.09343452698817	0.105905959338091	0.121223707189505	0.104027575324854	0.138066696881309	0.087063935958604	0.098074594963179	0.092553947821757	0.153463871976164	0.115907394008223	0.087108097214825	0.272237043497027	0.090637159537059	0.121380901477308	0.128755993607353	0.129044513292739	0.193003034734804	0.098711508302504	0.172041815275432	0.180264748222941	0.164934632970553	0.142385797366144	0.081553162792331	0.227368661465045	0.272848826303812	0.260051053198545	0.162184861000117	0.222035016378523	0.13942172642417
57	0.139451250234712	0.008960391621324	0.053762349727945	0.111400622046436	0.088203497892924	0.099814124594547	0.098133523804134	0.100737200938618	0.166642283771602	0.099683242731993	0.114998979790663	0.094545985100623	0.105459211749548	0.118564628539183	0.113627192016831	0.152314057226328	0.086703303307859	0.095661899229383	0.092311044730419	0.143086555434442	0.110608477558983	0.091680607063594	0.244564935447163	0.096381412026302	0.117683228197127	0.127117175230748	0.1265855435628	0.188672726637089	0.100445243682272	0.168867290897629	0.202186516761676	0.155186082452261	0.149300327201313	0.085183139853438	0.235842480025914	0.293944777019915	0.261844052674616	0.166499147968966	0.221382997159937	0.133832744357084
57.5	0.138711339157876	0.008987220464932	0.053923322789591	0.117627498988915	0.086658884132377	0.099627521528051	0.095886419591769	0.091947847534457	0.154218326940647	0.094042437836348	0.119061149579424	0.096415091894839	0.109446810251355	0.124080220545255	0.111709197297214	0.150487504782626	0.084126135727666	0.097057657079099	0.089914796111917	0.149593933634314	0.115115577972472	0.090067140236313	0.241741970764383	0.102305352434306	0.113161696752301	0.118735442139795	0.121585338427573	0.197275822495013	0.094823889668101	0.172501171621076	0.184186182321058	0.159870023963909	0.142635569983129	0.087559951067765	0.217058261655807	0.28276415297925	0.261394248117125	0.157051156041096	0.261956206650234	0.138628960094437
58	0.139787760293624	0.008903759826713	0.053422558960275	0.111783124230723	0.085903033288652	0.105448179888834	0.095923405708886	0.095930126307091	0.150248291367151	0.091741036615554	0.123470631059226	0.113889916185219	0.110078248108412	0.124627236154204	0.107995364635451	0.146442510826096	0.083201709779631	0.099693741809622	0.088946464505429	0.14773720889526	0.11052817943235	0.090179338176888	0.263629203356008	0.113850074785544	0.115625326804532	0.117888537451001	0.124987758272917	0.189724602522579	0.093987975670074	0.175380025531021	0.183896481188537	0.157917722686375	0.155801425940665	0.089485066851577	0.227313549910551	0.268175150810792	0.256967210612076	0.157206972636982	0.258913431607372	0.137628867250812
58.5	0.138535436204171	0.008230791535169	0.049384749211011	0.106955188179113	0.087653110383988	0.107194322486959	0.099774843029019	0.094867008489439	0.152430578890049	0.101811985578209	0.12188820004463	0.113790216192039	0.114139854819893	0.115559675858665	0.107108210573442	0.140609472763774	0.09258794305285	0.098510692066063	0.090882676212739	0.127037272046021	0.108266598618882	0.088397224292831	0.24514976769395	0.11340968624385	0.109996715617123	0.118934896597071	0.14070715560803	0.186480814997258	0.100265662739569	0.173303574553779	0.200900999307813	0.159118707073991	0.158592317662373	0.087024987728144	0.226892023037012	0.253019306559406	0.241135917053021	0.165187219913496	0.240832449566893	0.135393864022952
59	0.13814619956991	0.008685846874008	0.052115081244049	0.108493593803087	0.086116460334681	0.103357698014859	0.0998529079015	0.091077024656963	0.160174827037954	0.095776909454633	0.11838568626022	0.095719281398197	0.112738053637724	0.117106203357069	0.103557265955905	0.163919261379596	0.090025055908936	0.091352048925572	0.091095930969144	0.140908088504597	0.110599857896025	0.088065981967372	0.244884816857285	0.100923118150367	0.1112416704827	0.122738024975672	0.135097893325869	0.202222032068958	0.099729550777259	0.161340171068572	0.189866282360345	0.175650927950654	0.147812210737587	0.079975004427677	0.217600228821191	0.270189196491285	0.238371399315404	0.160925808956481	0.251433060511677	0.133085849443643
59.5	0.137678288525022	0.008640479554002	0.051842877324014	0.101160203448049	0.084281877233492	0.092867307913491	0.098967339729345	0.096611840587205	0.160451860197659	0.094538550201676	0.123600068541599	0.100514588113669	0.111460906256143	0.128321592771008	0.106416709301084	0.181806485587388	0.085464498838881	0.090285691013704	0.08786855144002	0.14213319278248	0.105941370767593	0.093037133796383	0.248410189172413	0.104213669838531	0.119893687644932	0.136831332883863	0.122802928423418	0.192326698477468	0.088708948079716	0.152807453031552	0.191581696717236	0.156427532763506	0.145989051274301	0.0801449195481	0.210988732145104	0.275657209059718	0.248406479600335	0.157006119078229	0.230728218540162	0.145442040626355
60	0.136827939560818	0.008136638557269	0.048819831343616	0.105240352013679	0.086534602650799	0.098307700043694	0.094504189428898	0.098419283889009	0.153919515495842	0.100041010491498	0.130945768027488	0.101392783486549	0.113278232712422	0.126569565671781	0.107951419116295	0.167158977798564	0.086313990747357	0.093047503486386	0.088455672678695	0.151266081976182	0.098603954513415	0.092738599377577	0.236606306702756	0.100418377757414	0.110507916390173	0.123960325164327	0.13445339788752	0.191413656626376	0.097815389991228	0.167799648928867	0.187303441166504	0.133957433674386	0.155975242219449	0.082303477944937	0.196925445444688	0.246106130346353	0.260519952125091	0.168280168130638	0.230377065907807	0.143221183735615
60.5	0.136474311334602	0.0088315344703	0.052989206821802	0.100359118899744	0.087722283175612	0.098379138068921	0.095271139103563	0.108561065478596	0.148319045912052	0.102274647664388	0.128036374288004	0.097477391978409	0.110586971001607	0.118990805596122	0.098732015050518	0.153077002377369	0.083712487855737	0.097270885864987	0.088344704272002	0.157251602533763	0.110560901806033	0.089295041245615	0.244745957212053	0.094212642455042	0.10362691081794	0.111914179685852	0.137071281028658	0.178966181712533	0.101263131626697	0.169939698300764	0.179294545759607	0.119478475024802	0.150233221473579	0.082876998291157	0.216150871902528	0.272791396719063	0.268430133130478	0.170135812783018	0.248720724115422	0.125474735168047
61	0.135898505791285	0.008876248201783	0.053257489210701	0.10260242420574	0.087185906214731	0.099411102984932	0.093391933386374	0.105570756044449	0.146933685232479	0.107828962830194	0.120887033942609	0.096450230248595	0.11601714542729	0.110493277376843	0.096657441047707	0.142397945706553	0.081740559244129	0.096551637050112	0.085367840330263	0.126559759187654	0.115929940814203	0.086520612664372	0.248072554749877	0.095915041562419	0.106799247456745	0.111383281775245	0.132524392629654	0.174855973588071	0.097186139969055	0.164140435325593	0.170510494155527	0.163723894185524	0.141523337713228	0.083575945945754	0.214762453014641	0.276749640562186	0.254500789466017	0.169436661944761	0.265038118528303	0.139048117765728
61.5	0.134932899642025	0.008350191300384	0.050101147802306	0.106001797537541	0.086932978167628	0.102605775491104	0.092767315949725	0.107371495730241	0.152897875046169	0.105837155772444	0.123065648310348	0.098682090080719	0.117545268097882	0.106682034295722	0.098264964293277	0.136040114878952	0.081633688208423	0.097487435957423	0.08403554731004	0.137588413522959	0.102361065042143	0.085398807651969	0.232020455220805	0.092860904008843	0.107550729600644	0.116921414095436	0.136287784913779	0.196283172863166	0.099482602015125	0.170066478342208	0.156774597502588	0.169606521421933	0.145919267406961	0.082134530608123	0.193362468246675	0.246906774956789	0.24806797928	0.167543504449143	0.268262528459695	0.13926610201829
62	0.133288611035169	0.008024738127473	0.04814842876484	0.102564405192182	0.086878417096127	0.104323284240661	0.099831267562843	0.119438369859382	0.152110514683873	0.105900178811788	0.124747985464379	0.095239109916606	0.117049315602944	0.116164320118844	0.097381088401535	0.152283837441269	0.085566352662522	0.095942167957763	0.083857907743513	0.143795493451272	0.101215462500243	0.086347849320495	0.230908395401105	0.087576082357273	0.103156233783055	0.121939681118638	0.130848883542713	0.198794458835564	0.099135901562038	0.170571120451837	0.14204339054355	0.136030056528772	0.136622308803226	0.076776536859372	0.183043892426521	0.246933111603697	0.234736013923674	0.157156373855407	0.264186521068847	0.140582317607718
62.5	0.134648338274973	0.008100904202503	0.048605425215017	0.102018804396209	0.084996471267077	0.109027620910192	0.1005092236869	0.101441473548911	0.144654644352725	0.105534828268362	0.125045549563783	0.096803959547582	0.11437663021641	0.131102677703601	0.102948007342195	0.168621031231634	0.085928552298606	0.094223067940433	0.083825683728246	0.131667290193574	0.103570494823728	0.089264850728829	0.230251481392055	0.090281206918977	0.1037127511468	0.118176666334178	0.15412972564615	0.189745108723323	0.108107187727905	0.173347042169577	0.131170502586989	0.135804932668008	0.135910094984809	0.077576985814886	0.182588568794956	0.234805863261321	0.252227996007992	0.178143913128994	0.2645663392606	0.145881287857473
63	0.132195144809946	0.007755490356118	0.046532942136707	0.091987779811414	0.082429692537036	0.100401103576263	0.102637289050566	0.105932465533105	0.141575436431438	0.114680845236592	0.12499888203284	0.097197464952977	0.109739556381882	0.127608741467982	0.103251115192539	0.151864879993918	0.082604049013219	0.099429930042207	0.081802341422555	0.139057114405581	0.094926881256585	0.089460953193967	0.21253055740094	0.094299429216168	0.10738397883857	0.117793895746954	0.143125969531364	0.176580051562009	0.10921520853275	0.173166998066608	0.145189968998714	0.126486056926581	0.142887669107381	0.077665049449503	0.17481314067782	0.249674072757648	0.272067001755326	0.174463088524449	0.218355276632212	0.133936422710358
63.5	0.1304109314168	0.007465899922301	0.044795399533806	0.093116971093386	0.080436306339647	0.094940666617385	0.100786821407976	0.116079698461024	0.139541900109178	0.113707357625894	0.12226876217157	0.093045789805483	0.11743487749916	0.114513864457469	0.095058582403512	0.145743421308699	0.081947739218258	0.097697923193032	0.080034218633518	0.138781422137765	0.120231017294476	0.085452326335705	0.222256093857159	0.090982224291299	0.111736954369882	0.116613947477195	0.129781773509455	0.1855299922094	0.100878260004071	0.167027528453316	0.147903364221302	0.132142178964482	0.148644761060878	0.075647126883812	0.17969604012867	0.241052105188106	0.254316978339472	0.1503478102535	0.209729335300175	0.130098321796303
64	0.132379568448312	0.008007559550552	0.04804535730331	0.097607198059942	0.08064719886024	0.097705694509496	0.098815363676445	0.099989394649152	0.140699223142431	0.096650990456559	0.125356274104218	0.097850444474108	0.118085120839485	0.110257394034603	0.101723650656486	0.160232414905273	0.082218285890497	0.092795396786289	0.078230805326352	0.122764009426356	0.133495603160302	0.085860360002651	0.239777433276748	0.093068244600255	0.113598977687528	0.119177756246922	0.146866597539759	0.200041456513797	0.100312528788657	0.161047971268215	0.137625806730932	0.144854257511899	0.140190267492556	0.076528075064578	0.181934515370267	0.219678527332726	0.262812115197839	0.149471909110071	0.245209148903918	0.144863620989987
64.5	0.130109764919281	0.007796794650634	0.046780767903805	0.094521969883012	0.081846574104597	0.095259731628756	0.101960527103237	0.097587454407857	0.135260690503352	0.10345168170978	0.126330302633629	0.099730178378119	0.109475560573884	0.112542546884595	0.103463643736696	0.158373007581692	0.079726965968078	0.094310328912245	0.075964497031591	0.121493726907338	0.112691141412639	0.091849535498666	0.211336068401907	0.095535899372154	0.10884735841314	0.117823690264915	0.132023546476786	0.204016344572996	0.108457036831423	0.157339152787835	0.128307148655742	0.139488744321305	0.12180161052767	0.078104054256632	0.171571953677443	0.220388472948537	0.275545098040795	0.157342882508875	0.237819810242234	0.15247236485324
65	0.129570093883808	0.007588294991187	0.045529769947125	0.090495331806287	0.082312012428694	0.092031078346339	0.100017602696764	0.095812665909917	0.131878149741684	0.119379899815046	0.116326634843798	0.097006296219346	0.104058813215606	0.119442143492943	0.095530659805048	0.147716820100755	0.079122870443869	0.095997901076895	0.079458859300814	0.134968004863124	0.105317661225517	0.092972900622236	0.203086601609568	0.094317807671205	0.111278208476094	0.117403688635117	0.12242030219146	0.196209322958148	0.107085227488037	0.158822623687812	0.123176168127596	0.144808202769145	0.129514473367152	0.078744098259219	0.189992377766914	0.211512273443155	0.267274417549415	0.170962421862656	0.230250112691325	0.157388839192197
65.5	0.130163587064887	0.007667130951926	0.046002785711557	0.087015954370103	0.080779204731478	0.094260323978526	0.098481065335379	0.093168969406343	0.132512223362663	0.111558200686546	0.110307695822855	0.095674085923842	0.106256154247936	0.119865475553565	0.102347710461547	0.136153656180861	0.084863924027025	0.099326048715184	0.081758924926981	0.130023389539252	0.11711119999667	0.088775301425277	0.20859971993647	0.095316864114567	0.110661399217182	0.124664434994436	0.12716159686519	0.20044959095831	0.107250052419517	0.164137912472096	0.119698817671959	0.13973161107738	0.138221784781966	0.078046930808796	0.189407365561616	0.214775291325853	0.253891061769613	0.172953504011463	0.248478265920963	0.152367008801401
66	0.129692977100989	0.00764443709985	0.045866622599101	0.087907620154773	0.078322645225918	0.095247303029635	0.100243167504018	0.110434080915898	0.123894225449246	0.107993789182852	0.113714886869854	0.096206384021385	0.10741517902702	0.106257563984618	0.103581154758062	0.161742370565987	0.083671098449841	0.097324608120643	0.079757559828977	0.130049811334245	0.118752837921988	0.085960165118761	0.196981466875012	0.095692635803934	0.10270105372571	0.117912274534584	0.130780400590996	0.207160352121118	0.104443023124442	0.167560796310534	0.119485005802641	0.144429193859054	0.143284504075251	0.077152457117762	0.190265304460934	0.209481964316297	0.252278370006539	0.160536762773157	0.250972995676489	0.139045140098402
66.5	0.128593971058419	0.007373219361604	0.044239316169624	0.087373303612755	0.077460109686552	0.092121737080786	0.097632094375961	0.116731578779399	0.127594521856027	0.107429593798315	0.119952719226998	0.096742940486276	0.11371429809751	0.098508068743354	0.093671692903632	0.164229222357644	0.082467198787485	0.095211616436932	0.077846621360864	0.129537132025751	0.117616409978971	0.086340461723143	0.190490015679576	0.096279711310411	0.102358795267133	0.120244729357864	0.131940962114662	0.19893825501981	0.108290117296183	0.170049644908567	0.116182358503492	0.144744913422149	0.134638379374799	0.075793900284257	0.19118358063549	0.209863935269675	0.255177785413178	0.153812137125668	0.224041374401998	0.151765012458224
67	0.128435386477831	0.007294422806162	0.043766536836973	0.085365034530558	0.077276452602207	0.094587283522571	0.097218474811464	0.103880233687125	0.129732368062662	0.11442417376327	0.122734749912488	0.099149584732658	0.114025205434525	0.1036168452878	0.098975948763597	0.14475119253361	0.082600547520748	0.096998086950532	0.076453235830332	0.129432934478391	0.112324061493651	0.087334217251148	0.18522475392814	0.095200008255613	0.10493279960399	0.121576256718032	0.135322418855897	0.203167850634725	0.123111746210633	0.164381377124205	0.112461795320466	0.136737277801052	0.130386317794162	0.077620829117386	0.169241908248119	0.213795553226906	0.260334310443467	0.163030528518849	0.226872151197148	0.157830785511617
67.5	0.12783494110965	0.00712289030519	0.042737341831138	0.086015109801643	0.075737954501358	0.09644113049606	0.097718567454587	0.093852777816784	0.129788723738535	0.11508722959703	0.12178844090244	0.103404276893129	0.112239774513634	0.108995039451625	0.105845101879129	0.136411700595896	0.081215910551347	0.099683928254634	0.076089676147683	0.124274048063384	0.12025859644872	0.093914563220074	0.176479950828914	0.0993398398715	0.099116671809722	0.113337079847539	0.124098386864628	0.198679178249598	0.128369378917906	0.153112942853329	0.112766650341616	0.139514725286507	0.133223352055076	0.081532266320756	0.171105666781476	0.209034315109945	0.265681891108445	0.167411140290243	0.222871267558693	0.155455566633479
68	0.127206325415385	0.006962188405591	0.041773130433548	0.082661464575734	0.074778221406139	0.090406513214507	0.094795589718004	0.094010867247614	0.129255096235381	0.108027118409854	0.116473706304645	0.10441041286886	0.114309711555566	0.10722321025373	0.106752503809685	0.130764425344987	0.08469637120348	0.099501990502614	0.075484966483227	0.12089398902611	0.139065310952886	0.098547835982517	0.172860966980299	0.102792956574245	0.101880785168738	0.119040674564194	0.129271127396185	0.208273920676924	0.126745066243768	0.154252615676866	0.108822324554627	0.147118572025632	0.126353068977472	0.079870627112726	0.173910788668168	0.203943344540416	0.234306207239181	0.152634164013339	0.244608805446632	0.147888719414311
68.5	0.126054041187051	0.007100194086892	0.042601164521351	0.080040741287032	0.075671646658454	0.089374249504166	0.095200883563253	0.094027417168268	0.127308981479466	0.108799199561103	0.115529490716232	0.100197757849451	0.112525298641906	0.105145451405352	0.102772986430013	0.126587531183816	0.083882414555294	0.100990705562234	0.075005624347181	0.128621648459944	0.125477322746497	0.091364833965189	0.173939748168412	0.091679814125894	0.102920004708535	0.120745781479913	0.143396289327996	0.202995469734115	0.11992767225565	0.15648993885938	0.108300977092863	0.149014441498156	0.12109088068317	0.077814583813547	0.16637866026749	0.215276797616041	0.215566217918628	0.156746347737729	0.257881891973255	0.145309821575254
69	0.126287935792631	0.006855526538844	0.041133159233062	0.080387719833681	0.077855377445316	0.095660516033214	0.098860097632065	0.091734152368466	0.128707832778116	0.108793944097346	0.117396807502199	0.098119538009702	0.114068833150653	0.106252326585615	0.105964265534096	0.123579775372229	0.086260170788195	0.098419894179122	0.073042896705009	0.135374898581831	0.115160903351056	0.088670626730439	0.172117534043849	0.08943457485046	0.09567783634191	0.122523859825469	0.13948358390482	0.185254491835821	0.124032650756716	0.158822387808729	0.113851586232607	0.149143938327967	0.134548079769802	0.084808088490704	0.16292731611812	0.225492922785376	0.225713305252976	0.16527128396512	0.234745476669129	0.144494130669408
69.5	0.125239242330524	0.00681078451934	0.040864707116043	0.078865501669794	0.08125897189993	0.095846541305551	0.095870413804222	0.09015623490791	0.123992775231451	0.109905285391718	0.119568709120274	0.099870627696396	0.114024760579571	0.102463650716048	0.105263193413162	0.132063504009008	0.088223531650652	0.096927146639523	0.071815385599637	0.128590200541957	0.112831682972331	0.088941547777904	0.171330657170503	0.091699084392948	0.09716115624971	0.129012432417039	0.144114312225884	0.17975057976915	0.115348096019641	0.155365862294505	0.110194492905455	0.146184574895575	0.133857164658792	0.085770672203427	0.158757939202133	0.197160649079018	0.249774501551995	0.16383308724752	0.235723518755042	0.132333520264025
70	0.123682593877643	0.0067250321112	0.040350192667198	0.077829633458581	0.080675468840985	0.093876783625865	0.097203030332082	0.089352162892303	0.125505264077644	0.101153943850375	0.114273928148719	0.106246439664534	0.114729343973122	0.101163474111055	0.096527195889889	0.148493989439139	0.085075884697726	0.100231768711629	0.07332224548957	0.11470137797493	0.11234187935731	0.087098393587915	0.18064978167836	0.090126832803227	0.097509529340452	0.128571655717215	0.149102378977388	0.172174082407775	0.122916846795733	0.152173466261962	0.101715154632497	0.126364207799528	0.120214231575458	0.081293080965697	0.165324842991706	0.190658669934189	0.249060464742471	0.170204307375761	0.218546106700302	0.139848124649712
70.5	0.123834582626445	0.006081045424306	0.036486272545839	0.080244453313786	0.079778453667076	0.09389890417986	0.101037879384095	0.092899909771451	0.116835330544604	0.097667102820971	0.117327067042943	0.110415980660584	0.11160110291612	0.106687482273794	0.09517930178692	0.15186912604959	0.088285782199451	0.09850754342133	0.072824412213987	0.11921215199922	0.110635022552287	0.091296299809422	0.178435137325577	0.101492747806524	0.095237905234135	0.126691223953699	0.147857538527346	0.179287123352209	0.120100560662984	0.157350746617764	0.104151144947344	0.13846356688147	0.126438687762379	0.085857986177701	0.16953295947992	0.191818074271259	0.210032305068192	0.161898625997592	0.208659094591965	0.142370821912923
71	0.122485072158967	0.005871102350636	0.035226614103817	0.080985532420661	0.079737414334959	0.089651104572287	0.101161376090149	0.095312533833634	0.113159989685951	0.108976203559168	0.117028409095392	0.105526525789196	0.10681625915636	0.102068449229204	0.09764638625861	0.131395671248444	0.087831389117583	0.093600261776576	0.072823955769971	0.120610668599737	0.110465293101066	0.094362913945318	0.167735096583321	0.096864280464684	0.094599018539529	0.132318588958001	0.159006529379986	0.170949718123914	0.114821165171376	0.164268214605201	0.108023432192354	0.157377597026185	0.125802448732541	0.085828470135981	0.163076189739743	0.187355836516333	0.192321448069666	0.140065824006733	0.219440131226844	0.14293334282513
71.5	0.121699127303656	0.006001216626665	0.036007299759989	0.078148351427469	0.076595612869833	0.0924243804813	0.102033845355085	0.092286444403229	0.112684279953238	0.103046504982381	0.10693300234174	0.09961962613682	0.11338463978584	0.095886052495355	0.104739888437594	0.138565926481821	0.081906380058971	0.092774221450027	0.073870486845921	0.11085045209691	0.117884820427315	0.092734675779354	0.170317029722179	0.088171347669664	0.094139654536634	0.128212900989334	0.158794401219554	0.158922090568661	0.117763264686601	0.157922758725116	0.110746968836878	0.171849603546794	0.125070124450041	0.085092166687554	0.157660848263223	0.171002365472406	0.189116742755084	0.149010881627782	0.228275949893743	0.15442901877381
72	0.121878105122311	0.005988965189916	0.035933791139499	0.076340974137346	0.073811318320065	0.095119376704784	0.104314421596684	0.092757775892096	0.109405544966435	0.089840287873841	0.106256648210948	0.105909247908637	0.113906829919204	0.100345025369909	0.103794980178276	0.142554822320496	0.081193466700628	0.090481098171174	0.07674388097987	0.108718824580375	0.118028375104524	0.096685647943822	0.170178766211192	0.089441950574403	0.098282776320744	0.124923140681779	0.145018459900843	0.158247806122991	0.123452777087519	0.165801553156808	0.110812936313522	0.156760596981349	0.126299104089955	0.087668321166461	0.157955855213151	0.167374220205554	0.199312932197983	0.159821008445415	0.225838515810856	0.156090622165885
72.5	0.122545635193662	0.006099475279505	0.036596851677029	0.078204785125327	0.070557380924325	0.091643457146104	0.105652941323697	0.101351683536095	0.119561375747793	0.090038076345886	0.112119680706564	0.108613160744957	0.106715945693853	0.10313929045913	0.103694811226116	0.140876118578925	0.082528583276701	0.090610051554882	0.078372426331565	0.116344129465459	0.123871314264544	0.093108071628614	0.160776744274939	0.089537254953859	0.094857677693459	0.120524947951254	0.157266565105066	0.188843605846532	0.137364435121633	0.167871070994236	0.108362072780677	0.130178692596198	0.113125447442344	0.081349439418237	0.160709130530685	0.175476503176974	0.197771152357144	0.161235577475807	0.220098024021002	0.151836876344903
73	0.122711378576392	0.005961286525486	0.035767719152918	0.081467606925446	0.073002970274113	0.090265071572844	0.110246888564992	0.110152105408308	0.114622321875077	0.089855391977509	0.11539997513508	0.104655456985043	0.107819940871739	0.100850251705434	0.108874004509528	0.151815642960328	0.084728238878302	0.092804880691429	0.07601033584621	0.120006583269923	0.128239624247442	0.08636250718619	0.159866096762004	0.090282275608819	0.09229003466821	0.11525738528468	0.15029067962708	0.186897992204782	0.128840962244893	0.153611127531563	0.11659436683919	0.144126259240178	0.108024607496219	0.078603156891237	0.164948039541611	0.168503080165367	0.202119641848991	0.162461087737554	0.209034396277976	0.161390018471217
73.5	0.121040489033448	0.005889782976403	0.035338697858419	0.08182385464053	0.074024166161852	0.090605774117655	0.108314675409235	0.09813486739619	0.112482633165846	0.094557880721	0.115290249131765	0.101722738875125	0.113217635987314	0.097761279343176	0.10615138998834	0.148463787658182	0.088353121029003	0.086324506632719	0.074652698228017	0.117232620293357	0.119032540477246	0.087549028776068	0.153938082305586	0.086847421628997	0.09245469797862	0.118046151490143	0.142963873564583	0.17310726665866	0.124600936421111	0.160407929643007	0.111168888813881	0.135093982222802	0.114692747995152	0.08224607561513	0.161841478665387	0.161442081984244	0.218875920573635	0.160536980656339	0.203755011667403	0.160783118320279
74	0.12055287131372	0.006056949880413	0.036341699282476	0.079891044802617	0.07314503917781	0.090964755298879	0.103085407996502	0.092139769073239	0.111365622484342	0.096667248840851	0.117963525163278	0.100696458266629	0.116016773941978	0.097322536161438	0.096020179741878	0.144875394458315	0.090284729040288	0.086981369830035	0.082074019443659	0.11568203298288	0.121126430050711	0.090770684856204	0.145846874407237	0.086203301741405	0.089984550312884	0.122348523602651	0.151690495903468	0.181119207591537	0.12601775430963	0.163596066551714	0.101397874566134	0.127176852189525	0.113827826299672	0.08158149309508	0.161356779992225	0.161432940883982	0.23006668986966	0.15308890914837	0.204950383746984	0.151696692783948
74.5	0.120544208832477	0.005522606215354	0.033135637292126	0.079354771210258	0.073815317720235	0.089524753992116	0.107202417431211	0.098763034830881	0.102865735476755	0.089560589404642	0.117302751627765	0.103470134170328	0.116973524079635	0.110242213492305	0.096476735124695	0.139483885299464	0.093673785922261	0.09123309268049	0.092370469670081	0.107763865615703	0.119307158794575	0.092241028350144	0.142549466224931	0.091308854947001	0.096648753136625	0.121490354167154	0.142132385251253	0.178712842902081	0.123239633118492	0.163091986193586	0.10738907976882	0.133930543994829	0.121899969306862	0.078974734016728	0.157503114588845	0.163478825798779	0.21766277250954	0.152723844176939	0.185951443779388	0.159821858026246
75	0.122120644697434	0.005783001928699	0.034698011572194	0.079194743496382	0.071048352388533	0.088381876037089	0.109538729600664	0.106691430727415	0.110415829289912	0.093977000309611	0.111582408054397	0.103903768428798	0.115933139435376	0.10942419695441	0.102224012406548	0.129369381824528	0.092490263462255	0.087798627434135	0.085830180934026	0.116454360567503	0.125316837606305	0.091112601330399	0.146854912656769	0.093036108834164	0.095581323955878	0.120438214877568	0.155535723559512	0.200373336422917	0.116478455366795	0.16113661071568	0.108356528886325	0.132965108586153	0.129521933918008	0.081015667735012	0.152516139530878	0.160376715838121	0.206159474920177	0.152859944993731	0.198813635450641	0.175756277268433
75.5	0.121863789152279	0.006002184358588	0.036013106151526	0.078669507936936	0.070267224215707	0.087243857904819	0.108557484571046	0.102417363208194	0.119614251274173	0.093554088892425	0.116796212653078	0.103750954383915	0.111923529678496	0.104150125638507	0.103249080454249	0.123587836393839	0.091299929373726	0.084927920651706	0.080272372552567	0.121074578534544	0.129435818640425	0.095579475035723	0.138932583182332	0.094086792856772	0.089399120350962	0.11228843524875	0.162158490169451	0.196690136785459	0.125620158538497	0.152641453612419	0.102464412087185	0.131948910870234	0.133263572156884	0.08179618145503	0.158878314906345	0.159135384684671	0.213764485361148	0.145104629262549	0.211677768707533	0.172737756404016
76	0.119603773358025	0.005506063251479	0.033036379508874	0.078284793723774	0.071927756722529	0.088853062882611	0.10785743376317	0.087466824367483	0.110233640701396	0.082145441129033	0.114357509097615	0.100474978733537	0.114159067729993	0.109003063373546	0.100138133603564	0.138256113518277	0.09558821841291	0.086512186524399	0.082351137838865	0.110016548564507	0.130197735053201	0.098931719742836	0.137534526868926	0.098960829117445	0.091198758740308	0.11493913041525	0.162782532833087	0.174418400579622	0.134983339104385	0.154931170742325	0.102867492993103	0.130951464815908	0.121473353075943	0.079523121174679	0.156480437776002	0.162993627481972	0.208525352659858	0.139062390095141	0.190197029472209	0.156761290817523
76.5	0.12213330081933	0.005648563789946	0.033891382739673	0.078197021483871	0.074377943718676	0.088708486073839	0.114828211157983	0.09969750129522	0.110233770787468	0.084640632924508	0.101378162970792	0.108700794721078	0.121732399973777	0.107891290081223	0.097127372955315	0.143577678201056	0.093327759672694	0.088549059393188	0.086017773595367	0.112451215187572	0.139427252378019	0.095666443011095	0.161706246949816	0.094369294318783	0.09233816669754	0.12857018777143	0.168107155078235	0.178882807717104	0.132038882492378	0.15522223095234	0.103148405673845	0.137856779794732	0.128559610964869	0.076913164597264	0.156493548260663	0.158626844389432	0.209783439946824	0.138517612196714	0.183921274264609	0.167345708665904
77	0.121601153701149	0.005795468985658	0.034772813913951	0.078682980520943	0.07411255133663	0.087170545218297	0.111590960093037	0.103971712309885	0.104224234402648	0.085771203532424	0.108766042526763	0.107130901631508	0.118618463817673	0.104301775960448	0.098548326281294	0.135345260945414	0.081356759357773	0.085833448147037	0.087683452000841	0.120891419929624	0.129382587391707	0.090128800763436	0.153106986836811	0.093846358827935	0.094827723893613	0.130340500162199	0.179148979129788	0.185809186956145	0.144683441288186	0.156189588689242	0.095743887114181	0.124242532260733	0.141919889113521	0.077903979170565	0.160741380127753	0.152922256141388	0.207402238016703	0.135007778871358	0.187705068768399	0.164189485406605
77.5	0.119706648765809	0.006052011178486	0.036312067070914	0.081021278528771	0.076267715726202	0.093707646800168	0.112140871168086	0.096090276974404	0.099671074403763	0.082535604104446	0.11179806868599	0.098651149423888	0.108104520473213	0.104494469985555	0.097733559518542	0.120180169447458	0.074337813472647	0.083821499829549	0.100284659457047	0.125591222023227	0.130189218049722	0.087462463122066	0.145082912548731	0.090872334904631	0.092706391343025	0.122994372090684	0.177142418783579	0.197673173077253	0.133589771881549	0.165397512650605	0.093772461251188	0.104755488722036	0.123498079196127	0.077149159526474	0.160421620806558	0.166488489111628	0.215984488871165	0.143734436188027	0.192636181973734	0.141163430213194
78	0.121343168532222	0.005951880105048	0.035711280630287	0.080519824216534	0.075316559419035	0.091443524995681	0.118277459045449	0.108849440127577	0.098631566895456	0.087597729542199	0.103825630422795	0.108269943084136	0.10640988830777	0.104274233600722	0.104998480463842	0.116678433110899	0.080362700910641	0.08987197318294	0.110129960512941	0.132083566318425	0.127946279678823	0.091872243455066	0.148127679325946	0.086669611569802	0.089187136619953	0.124192379160802	0.166852962418585	0.190502674655624	0.127717816705914	0.166209512919592	0.088941800030786	0.119874178129514	0.115178016347476	0.079661648013494	0.162090869517639	0.177734376912091	0.221688368139841	0.163331053265148	0.183124528832122	0.141253185836949
78.5	0.120526319543223	0.005515814380451	0.033094886282709	0.077785449435872	0.073337691459282	0.087358124099241	0.116054378726152	0.107505547100666	0.094812735998706	0.090978394691217	0.102202518845441	0.107929092481065	0.109107137814158	0.096123263337804	0.114394576462932	0.128481252959298	0.084024625067863	0.09804742188081	0.097706279591238	0.124402341244547	0.121126740396862	0.092063579033205	0.142032234501106	0.090144012099463	0.089478126265901	0.129793006584696	0.173388378723227	0.170523196650311	0.134710669232154	0.167040495632208	0.079793564976476	0.133494293859451	0.127202903953588	0.08295175363965	0.158623305887913	0.170562870749802	0.192988845685394	0.17012787709011	0.180640420393826	0.142536716547626
79	0.119091562062237	0.005456551189446	0.032739307136675	0.077810571746194	0.075597737320016	0.089166396075603	0.11872237301418	0.09905024735311	0.098732957924669	0.094862522802499	0.099121311341819	0.10448309656481	0.112633987842062	0.094769246940383	0.110505043175371	0.128431597698768	0.080769125096681	0.095650464008542	0.090886203106107	0.119887155361226	0.124505408148903	0.089385919194037	0.14320009040548	0.088779442446347	0.090481478989268	0.131948760434508	0.16890967837999	0.171573881453681	0.122414566959011	0.158340129571282	0.082917651046747	0.128906644163367	0.127955710625022	0.079261947539426	0.155898345360747	0.167289861952419	0.198624580334779	0.154331010031542	0.184993233434646	0.145589418459543
79.5	0.119337832279815	0.00556862211415	0.033411732684901	0.078808316649674	0.075621837184196	0.092010214339733	0.124869808998165	0.109410528001506	0.096882721176395	0.093424821734219	0.104897215605875	0.111086595366149	0.116363604704411	0.097199343260319	0.100597395470471	0.121506753234861	0.077661536937774	0.08606029730471	0.089825455068748	0.120091647944299	0.127633790470705	0.089861304363695	0.148607018834023	0.084275394672994	0.089674770472362	0.131796678902373	0.155640337317503	0.185719707867005	0.130476909829393	0.159548628797673	0.089223021502784	0.116927539863226	0.119752435805833	0.078069687514013	0.160891221960283	0.164054336890478	0.204801380440448	0.14688570804174	0.178860995989647	0.156480831835462
80	0.119225951943725	0.005547563245681	0.033285379474086	0.079427515128803	0.072598784080937	0.094130740801106	0.121618331558211	0.104799372844139	0.090466998107784	0.08920924475757	0.113022365374107	0.108278520107463	0.109729085657606	0.102666033459617	0.100604080488649	0.124964059048415	0.075033404120261	0.09115831175538	0.085777976250321	0.123996570846023	0.118290909306362	0.092794399877098	0.158151904759956	0.088354178394892	0.088531205733405	0.134367149741224	0.156818642842507	0.162951952083427	0.132787276395158	0.165176064651424	0.089993184314339	0.113713374748608	0.122840353703708	0.079717278295494	0.164124383525985	0.161515020808144	0.1940188349127	0.145073436064551	0.195237910397212	0.159421366975242
80.5	0.118972337238673	0.005594104706636	0.033564628239815	0.080752804123085	0.071543913165295	0.097711992915109	0.113708320503803	0.085934192788289	0.09197949611388	0.088182847705997	0.1082720122342	0.108044114631542	0.104937702651938	0.097363369449132	0.102055060751893	0.131355803726304	0.076401521286937	0.092245185045296	0.090938643950208	0.122661157490787	0.121227576068279	0.096352507806124	0.14641036192909	0.086835224783182	0.088434093266407	0.132650224417682	0.174702504713442	0.158822884755188	0.131431292468516	0.165605683097134	0.090341586517895	0.131226224340555	0.136279231442177	0.078761578936836	0.15948275936108	0.158422894720639	0.196244512592073	0.130523387264048	0.195480317319116	0.158653493497749
81	0.11917825123292	0.005746164871623	0.034476989229736	0.080043595576277	0.074338646908754	0.101668347558117	0.119348895181264	0.08475721331794	0.094997214355434	0.085889625619179	0.107263898166889	0.114294156069603	0.10615895267535	0.090117186966881	0.10104022017836	0.146819137410934	0.077951363819203	0.083453244336482	0.096767230073468	0.112113943765541	0.119719263062835	0.09386654035145	0.140488066283154	0.082910189973401	0.085755750462599	0.13725450642775	0.182613472105029	0.173817234969612	0.128764858876698	0.173370753429251	0.09184187296658	0.136546595410812	0.126289748778604	0.076844437387786	0.155318641639921	0.158935978317964	0.203422698288341	0.131224791277127	0.165122258395453	0.168464765234004
81.5	0.117703082067417	0.005401200377844	0.032407202267063	0.079453067336017	0.077482314830781	0.104179230429507	0.121695843788002	0.096427130536324	0.089005793307411	0.088783153933223	0.105121026020387	0.10474922447999	0.10741842037928	0.098559429356085	0.108252718820152	0.145710221581687	0.076140233176714	0.07922202750507	0.095588890353825	0.118803619260292	0.115191148972307	0.092281538520686	0.14827622341184	0.089561942099901	0.086862886905804	0.155586298442813	0.176614215510114	0.16439883704858	0.124103631742933	0.17273612721115	0.084293397277287	0.117735233697211	0.105772191993282	0.077114568692153	0.153262109001589	0.160164707458068	0.190015311412803	0.127725479487079	0.158667628063497	0.158058214450573
82	0.11894397591735	0.005270404041684	0.031622424250105	0.078847986778057	0.076512232930187	0.104684925414687	0.114040041884103	0.100072379190588	0.087247606310565	0.098443178676285	0.105661804861695	0.099100444062193	0.109277462734391	0.106456523014621	0.112145551097084	0.148980188503547	0.074062873155267	0.080801180073961	0.097099195846697	0.119509235148599	0.121107866934811	0.092434434993042	0.141093905553274	0.104072589045845	0.086562934264952	0.139178757107055	0.173321469008742	0.152586990418345	0.130142040913065	0.174531280621371	0.080692043793465	0.133559173876549	0.125473848580545	0.076497434379908	0.160789081659185	0.158570266239301	0.187238648463311	0.129214295270313	0.178173563619966	0.142743674516383
82.5	0.120090252361901	0.005333025711978	0.031998154271866	0.077899781985148	0.073434723654851	0.106134166782362	0.116681232729692	0.094466109210502	0.08862782073047	0.100630212280528	0.105634194214461	0.109376090168299	0.111978565122847	0.105660994154968	0.102946273955326	0.148108175558293	0.078690599407541	0.087473559104922	0.10484539553822	0.110877883614633	0.113639492140424	0.089673557466512	0.148093979448922	0.107604818446297	0.088507248872546	0.155300490696574	0.167217693839775	0.143670248533749	0.129352533910477	0.18029960845355	0.086525140053018	0.141790880168576	0.122763739332471	0.075392637851347	0.162357802543356	0.152196762348391	0.197595867792721	0.132873407650529	0.169661095063202	0.155356554564852
83	0.120850567363486	0.005938404416563	0.035630426499379	0.078851167913016	0.074422427269166	0.10672379995676	0.122790603468702	0.088547831074795	0.088255936498634	0.090089394266422	0.103874190062882	0.108732836664504	0.114035230975263	0.096135541270991	0.097198456930721	0.160934344591599	0.081111778975885	0.085806003971085	0.10558828279351	0.110841555290006	0.109428041584327	0.087615131701546	0.154036809790482	0.095595132121127	0.090459727693927	0.171317739643662	0.188050307668261	0.17451899148499	0.120263808779417	0.179173200851754	0.084375828915855	0.135413059079149	0.114953601155446	0.078946145927909	0.157492421538834	0.146353961179619	0.198414748300846	0.134530868175902	0.176174745798253	0.160417339083755
83.5	0.119779020309254	0.006092867263413	0.036557203580476	0.078677431749443	0.075669239311578	0.107148683843736	0.118010977213611	0.087343862453094	0.086582098414576	0.085912441671467	0.103525091405962	0.103209769087804	0.111154066208782	0.089461580087259	0.111022345706344	0.16854838733976	0.08198088459227	0.080931146381797	0.0950859327264	0.112433763235031	0.106772900803671	0.090652320359115	0.155773093519686	0.086968043973071	0.090227777989925	0.12383680638818	0.183245918325567	0.193463495006049	0.131149218801835	0.176166220779581	0.081837985102229	0.139888942965683	0.113550282743162	0.079731285129618	0.159915615534244	0.145086958760689	0.193527261511603	0.137115921928753	0.18968016026517	0.156535840125635
84	0.117012263240295	0.005483802221637	0.032902813329822	0.07919030821077	0.073518587100964	0.111595395277214	0.113063979206145	0.086588641584296	0.087462151966106	0.086344576196154	0.102218676196131	0.111689607748565	0.109634269120781	0.090999165277631	0.113615870355157	0.148615050624422	0.085786789197685	0.079261496522835	0.100124734186656	0.11003764847865	0.104855225436051	0.090310658556828	0.145737595383361	0.085348785824178	0.086182278332823	0.106026879400624	0.161783193405501	0.167980873985944	0.140990157085406	0.168996276616746	0.085255835531003	0.132453073114866	0.109765502409741	0.081620329955794	0.164631227313405	0.14359937776137	0.205395535840857	0.137025578444416	0.161752735898635	0.159995672343197
84.5	0.118171964214947	0.005908394885814	0.035450369314884	0.082075337137717	0.073290133466073	0.11542254821147	0.11194733664401	0.087318849019598	0.086690656657539	0.087421352197268	0.101197086971359	0.119209548760412	0.109446550725477	0.093040815214459	0.099561648326931	0.132424010301208	0.084335457552492	0.076872007963305	0.102534392244774	0.108611591544489	0.102765226012517	0.090623952536607	0.13638399864966	0.091997537397721	0.086206789463521	0.094485846737897	0.18339073315686	0.182590612904162	0.14513305182212	0.164076634412027	0.08393967433777	0.154003673089345	0.115516737231627	0.083964050831958	0.163086174182207	0.144374462725835	0.221263026627293	0.147593863467466	0.145578536322311	0.163988771105558
85	0.117706288564249	0.005815135559617	0.034890813357703	0.081174878443183	0.077667277488336	0.118552456100147	0.113203245284582	0.086041963039056	0.082852446407177	0.0913243281367	0.099613371286629	0.117451382784702	0.110974162170644	0.093607436492597	0.089402337993274	0.123067843751938	0.087169373259193	0.081337353554098	0.09508514788584	0.10794887025379	0.099213250048569	0.09301385780974	0.135224299361381	0.097637341864957	0.089762930641152	0.097422913807672	0.179514816123452	0.186580526500353	0.139629542160998	0.180259927913707	0.078886644415308	0.149703148886202	0.10962609686678	0.085790931747121	0.159067657539273	0.14664334887489	0.210295222329334	0.149547323704389	0.147672137885115	0.163166884064918
85.5	0.116428752159821	0.005620268940865	0.033721613645192	0.078553996551918	0.077101501225854	0.118459028296863	0.109395985642148	0.082419792047734	0.082692520113283	0.08977362606464	0.100485223052466	0.111207823518065	0.104458666556679	0.093327124459638	0.089931978944255	0.123480113888757	0.088972663896291	0.079410135812356	0.095102730592165	0.109193871604264	0.096450203263221	0.09245289070283	0.135383204277643	0.093008547894288	0.09403746352944	0.096002696989584	0.173291115906809	0.16532185026292	0.129106808138234	0.193338449250509	0.079266214052207	0.123836390951285	0.130793056940363	0.087548810384728	0.160958549053357	0.153469494603934	0.19420435535725	0.156275467745576	0.160442466686207	0.158709011655607
86	0.118563072311734	0.006033246863941	0.036199481183644	0.078117997523757	0.075426731738861	0.114220067993037	0.116305002582664	0.088131854533605	0.080836698879977	0.092440065606866	0.105441262271061	0.106931814579518	0.103928668408779	0.0923894077631	0.10505870938616	0.121315292236149	0.094080478253931	0.082680452440082	0.091433116079773	0.109554011018503	0.096980190936784	0.094841163419909	0.131324793906182	0.083855426803221	0.097746037845509	0.085897564502727	0.189369543975241	0.176245987105815	0.131698834298522	0.192089723152805	0.082585058908136	0.127894444980305	0.140115404360055	0.083491927381855	0.163930781181462	0.156116840767995	0.18086049159376	0.166215646652643	0.198665299656566	0.148616882808862
86.5	0.120089341540262	0.006193045076531	0.037158270459189	0.080005616043101	0.076692699635747	0.112966173517556	0.126369017933842	0.092137234724698	0.080947968585038	0.093510902055398	0.107774611257803	0.106057301767294	0.108979823933413	0.090909048278	0.109052281225231	0.118014495037818	0.093868841494588	0.09252899836947	0.094259228894481	0.101872286539273	0.112100679149873	0.093854231550826	0.129694921264091	0.082201319310218	0.09218317825298	0.08428526620742	0.189842228732817	0.162183655497347	0.125696433040483	0.200091052398455	0.081521039441225	0.144186514898729	0.148622335949339	0.082028962093533	0.167145811666741	0.156050992782028	0.201781413245499	0.146604751919055	0.20220019322437	0.155084127071898
87	0.117335679184377	0.005976092391881	0.035856554351283	0.081118955017033	0.077738031408022	0.1160689283142	0.11434318743629	0.080819132411414	0.08469442719006	0.09317388937575	0.099962095994533	0.105751830308297	0.103594463705135	0.087177928468655	0.099628372737523	0.120512493403138	0.08785918203837	0.092422965910232	0.101167454068939	0.09897770973079	0.127968749172774	0.094593025297986	0.128984033506632	0.084140653071122	0.092095219070138	0.083526813574822	0.185217833388021	0.132442507748688	0.117563408741221	0.202942672577066	0.083463638954586	0.137375742842922	0.135854398185693	0.083998186729197	0.162095520844787	0.157069037883189	0.22060265918444	0.141462900974435	0.166156916873236	0.158855163682626
87.5	0.115976133939812	0.005574539810367	0.032979422272197	0.078348523313947	0.076512385324246	0.115115467910182	0.105823716363878	0.084732701344121	0.085615589381514	0.097233640850056	0.100370064092516	0.107984568042568	0.107007746279917	0.089823238155873	0.090725047465449	0.118074711081222	0.099531986158515	0.081995727611649	0.093477432979152	0.102709442182018	0.109741029652887	0.096144845903184	0.113544014444767	0.089939094425343	0.092493342100478	nan	0.17758225398182	0.146064336846433	0.135182301046551	0.198247157298863	0.080970009244421	0.128504550257306	0.128700089745035	0.082099363722853	0.153580231585031	0.152027116979717	0.20197009428994	0.15245842694116	0.150439375522619	0.150371199308005
88	0.116534061767821	0.005821183660727	0.03443858696894	0.076881612929703	0.072077386715537	0.117840304727315	0.112418930684181	0.096879258117024	0.08717812229635	0.096487287290401	0.101920039839885	0.106413053678257	0.110844722952506	0.093088229279509	0.093031182449612	0.108976408040251	0.094973647541971	0.081486358407	0.082346615932052	0.104574478004473	0.098747015188343	0.093395422844147	0.117723732660549	0.09752517701659	0.090528748694621	nan	0.189901144984401	0.171560089102294	0.127754785198473	0.189883242229869	0.076525319759143	0.130785746562251	0.12868828972268	0.079933619747646	0.14736525946555	0.151114018381807	0.20039832929828	0.164380995247618	0.155854851125496	0.145742797525775
88.5	0.117309646476684	0.006330623672568	0.03745247472369	0.076703634837413	0.06911177785959	0.122638851465324	0.111659229556764	0.095320190301767	0.088705513055751	0.103778846447821	0.095586222863686	0.107200402440822	0.109998433050588	0.098895188074072	0.096749450309533	0.105188305610505	0.094284239533408	0.082798948419092	0.085481412015819	0.102673790073855	0.101381489244144	0.092553124381523	0.125431337235571	0.096657898701785	0.086500896137765	nan	0.186406499604232	0.178859550100746	0.119906231636165	0.196449933693461	0.075035599186496	0.124095200884367	0.110627614283261	0.078232573100366	0.150323447594241	0.149843353714741	0.230064373088782	0.163673737601791	0.16115021112518	0.149179765930212
89	0.117192525872345	0.006552252127641	0.038763646346109	0.079379806711727	0.068531309804776	0.117892077211733	0.108513361799598	0.089048323357799	0.085130908611898	0.110432889469369	0.091376232659129	0.105797103769002	0.108154396062159	0.097443981635754	0.094215297655292	0.10181647469262	0.092056844385634	0.07905230267978	0.08504115724278	0.101167817613933	0.099664248750444	0.093368504509659	0.111612888665007	0.090904860451086	0.079620560967835	nan	0.191700724734763	0.178584444810822	0.144806348090704	0.204113979330896	0.077229946069736	0.119751720051743	0.12271062074465	0.080508370999453	0.155668197487109	0.142609152322508	0.21388082314509	0.144474726560633	0.183544075255644	0.169126453093665
89.5	0.118223988279712	0.006677659762155	0.03893711284327	0.084556848736026	0.069520842784432	0.112883276908425	0.109452204792952	0.091514853354742	0.082408294099382	0.102404535805826	0.095613197480384	0.109653809897796	0.105739230794582	0.09111540835683	0.092387207360321	0.111678514045731	0.084656601549608	0.07873473137472	nan	0.101400245970801	0.098586978989473	0.095320682119662	0.114295973352872	0.08286032642975	0.079711665140829	nan	0.202816633645958	0.191767075690216	0.141392588816856	0.200447677083956	0.077143723014606	0.118740673452736	0.124708810400282	0.085353247586843	0.159622830397139	0.148891793467922	0.188441654975292	0.146512928604267	0.18059294024541	0.176911583063302
90	0.120215415596356	0.006487614612563	0.037828968718152	0.082933782087678	0.073799514261324	0.113161436626279	0.122964954267882	0.090847521519494	0.08200249482562	0.105670007056819	0.09992949635512	0.113459857758918	0.103704333763046	0.091532066565264	0.092014658393451	0.124962601891034	0.100112183986154	0.083961618558943	nan	0.107860716673049	0.098652100727045	0.097933945937879	0.114957550765046	0.084002001993558	0.080972648272929	nan	0.202079202596944	0.1960932576038	0.128561384874834	0.19401823650443	0.072233432358115	0.118356763708905	0.137134736130978	0.086136878602031	0.167596581395258	0.155766422435257	0.179001117995609	0.165947844990472	0.179778463318178	0.159399731071115
90.5	0.119122144519192	0.006598181032381	0.038473676193296	0.080408536576921	0.076335096667349	0.118416222305233	0.116428239981461	0.088036822457063	0.084638081827516	0.10973688424216	0.094889673331169	0.111356918851362	0.109378304443092	0.085990772429159	0.090783655573094	0.113141629962849	0.100720046328568	0.085433337747876	nan	0.106792897181	0.10032132368719	0.098296446013042	0.102861130885092	0.087872016311746	0.081432977033698	nan	0.223768699475006	0.170178891172155	0.113842344488548	0.191261851678369	0.075847076033807	0.111363063025699	0.142350006088323	0.082561881699288	0.167377148442951	0.153563678353256	0.191781158108745	0.163430477205064	0.175432692311209	0.163245076252656
91	0.115348909804455	0.006128207508381	0.035733283183002	0.083059230623129	0.078627670739825	0.116590265368078	0.093095678855305	0.094756447665305	0.084656244408585	0.110319988941004	0.094417906365339	0.108977479859198	0.114217811440545	0.089819973434336	0.088241924918497	0.106640421994772	0.087921700891928	0.085569612677399	nan	0.098399240058592	0.105157472094318	0.093326491511892	0.106248950013677	0.086264941067049	0.079286524745998	nan	0.194105890185048	0.157718307889831	0.107106049223	0.211630417133458	0.077807504817812	0.107059784994404	0.138002281999295	0.079864195040688	0.164887130955362	0.149051306789165	0.188339206170393	0.143912047406833	0.149392323558483	0.162739419317365
91.5	0.117827913355423	0.006714046776456	0.039149283773258	0.082887937232097	0.076780387416744	0.110420385758134	0.094689782521852	0.094548198413755	0.079717092792943	0.107665956819043	0.102655180404177	0.110315765377341	0.114511810332173	0.094684034912707	0.087749066485242	0.105551036519061	0.084173892142097	0.086081442415332	nan	0.106260332577063	0.104629548453124	0.091373653574515	0.115206720419268	0.085651008846066	0.080633968526562	nan	0.209627482858538	0.166889536608787	0.112032278523748	0.231374606753343	0.07526223553918	0.12417612088337	0.142838054661778	0.07872908089856	0.169151157609721	0.147760628866032	0.191604052660533	0.160941946017379	0.142298291452579	0.155104292166965
92	0.119103211022695	0.007024634220083	0.04096030421619	0.081282141370623	0.070026935501713	0.112729970830817	0.102445067722616	0.09253649496373	0.08323888740775	0.100053126341467	0.104572190682033	0.11999874661394	0.116032570140828	0.090514082324708	0.089830588686721	0.10142227945245	0.084329055686992	0.092159262860736	nan	0.110516168699324	0.099030176083467	0.094842717635403	0.106405447912651	0.088680300269691	0.082343847500666	nan	0.210750363057465	0.158678496338483	0.113459589961068	0.220948724839809	0.074447155334551	0.150496036224005	0.121456844101947	0.080829620285871	0.162166948204998	0.149750234390689	0.231338168409609	0.153957513118217	0.15692528490411	0.160417347935196
92.5	0.116285281791674	0.00603988547779	0.035218281671368	0.081239629919179	0.070255727928663	0.117322480065263	0.10088027142931	0.092883146357203	0.08424592221503	0.099022626633024	0.100943430516867	0.116285310651569	0.119794469304525	0.085286757382498	0.086860682105282	0.103839442439645	0.081396728040794	0.104276615492665	nan	0.108408920010611	0.104786686295903	0.099253015371435	0.108218611913468	0.089052057412391	0.07961289059541	nan	0.179136920841531	0.138894018563323	0.121908268858503	0.20694527435935	0.074135503577165	0.143681310533804	0.124711047872359	0.081972842358806	0.160823583435599	0.148166592249562	0.207394478499743	0.129012013690102	0.16214893271493	0.157188653073081
93	0.117008272476341	0.006317353634094	0.036836185143129	0.078877627129062	0.069309597618536	0.112633446944147	0.093556079086135	0.099473793968273	0.07888623835463	0.099974478055459	0.097970924351686	0.112474949790222	0.117808798072911	0.088117150613214	0.080262021637618	0.105813708185208	0.089084900892674	0.10648331006984	nan	0.111726086201287	0.101968292200024	0.102793045847193	0.109880755527208	0.085802389648317	0.077385234527781	nan	0.200262839935735	0.159008278860461	0.127465579275007	0.220856121474806	0.072611029773131	0.12838307364005	0.137013906931492	0.080424102370704	0.173679291805683	0.148694535779417	0.175846526255232	0.15780401842588	0.146103120186029	0.146854283236868
93.5	0.115400141516885	0.00639653943932	0.037297913764156	0.079824780194245	0.068970939989782	0.106012136195266	0.094369954965784	0.097905704513553	0.078880707023849	0.099876691254191	0.095457401277455	0.107701225236713	0.109788146448465	0.088796295702512	0.080153940448668	0.112172890312135	0.092640963211705	0.08994694256327	nan	0.116649598166714	0.095031117940471	0.101965646013113	0.100226582394447	0.089215778358618	0.07838625267811	nan	0.201840715356676	0.16166372319275	0.110563536986613	0.221243409715677	0.072573529897069	0.115277459239989	0.13554509439687	0.082393213288451	0.161953776857602	0.154514469399989	0.182916965938993	0.150574887428974	0.155294587062832	0.148675889439416
94	0.113955799798855	0.006438472757161	0.03754242492328	0.082643051217599	0.073675962929327	0.108470356440779	0.098654555841888	0.099550723818903	0.07913402213899	0.097452983357392	0.093511389537185	0.103891644343891	0.109281261862874	0.084108329856285	0.08231556119602	0.112102481328229	0.082063045948634	0.076362320895882	nan	0.115391113982046	0.093258875989947	0.093587926503597	0.098387337411601	0.094690560865127	0.077093651818053	nan	0.194106195795559	0.170903096104213	0.105667806391059	0.22490853361374	0.073016679206691	0.109261893289737	0.143196104207203	0.083980675640199	0.150922344696203	0.155136020244156	0.185506228171088	0.129980504182181	0.159521985827728	0.146717768305938
94.5	0.11534420825581	0.006582164289335	0.038380283335083	0.082241807353713	0.074823947769962	0.115052142655648	0.10107939032906	0.096350895033905	0.078655336989188	0.097834640412346	0.093968691389791	0.100286043747337	0.122559196367554	0.087957276818519	0.08668998973505	0.104627417984071	0.079954584795564	0.080128630212063	nan	0.108741404916827	0.092661476335514	0.094197752490672	0.096612730243202	0.08549385372448	0.071486406554281	nan	0.175534571796012	0.181253155750441	0.117610464041633	0.214377137868523	0.075508650323503	0.117435304132568	0.144388106215009	0.081894477660505	0.15648153548175	0.148380692332827	0.203559144426937	0.140966205266648	0.174183224316665	0.154071003481582
95	0.116445500963909	0.00714871301291	0.041683801688331	0.081110945281961	0.073043616302995	0.115651776478572	0.094823088160607	0.084623859029145	0.076314700727654	0.096045827866744	0.094984518609077	0.095224571247172	0.124770507075249	0.08483339909352	0.088567099813591	0.095181292482009	0.081646561249773	0.086518526171066	nan	0.106343385189859	0.091094628680236	0.096546119533732	0.094567089694266	0.079259472258052	0.075622900151054	nan	0.19288802568589	0.183858972561352	0.126867616134472	0.210603718592424	0.07424833462329	0.112923310422727	0.162434104330624	0.079227646767085	0.16906348301424	0.145765471062404	0.203374720627296	0.142829106215371	0.188103559296014	0.166630579307284
95.5	0.114169752721839	0.007017692857853	0.040919829466938	0.082041694939193	0.072923586085724	0.11951880992633	0.088112204805531	0.089559487242077	0.075070589245454	0.100817313325638	0.090392184758497	0.100285873520105	0.115897593891232	0.080709657780614	0.083331904556136	0.092905808343196	0.078645753909342	0.086853467426038	nan	0.104978660041379	0.092774800892957	0.091442965670821	0.087579455587668	0.082381766129156	0.080375188420567	nan	0.222330938219634	0.168396257051873	0.132756019067926	0.219465699750975	0.073393657542481	0.101679755193888	0.161184905874516	0.079490847687222	0.166444507174369	0.143347030367955	0.181826254473003	0.134491050864457	0.152363749174663	0.162171906323735
96	0.114684714888009	0.007128224299846	0.04156433298807	0.084275087291075	0.071350086924833	0.120155722370477	0.089644102793652	0.086484225382412	0.07993084258073	0.099887650048901	0.091273624923167	0.103586413155942	0.118921453184006	0.082271860443884	0.083200850496058	0.089829325315485	0.071113833643453	0.081969372456163	nan	0.102140603889052	0.09489113275948	0.091369482472797	0.090650883073673	0.082927215230012	0.079391127963299	nan	0.190857285607774	0.177949615643847	0.131298350760305	0.233664035378473	0.077503650717325	0.112313764552265	0.15119396228418	0.077997051226907	0.157723178293183	0.144232028792524	0.208969318981897	0.149658481441822	0.136631159089511	0.168708241911741
96.5	0.115886477111287	0.007321998399296	0.04269422044043	0.084414194391878	0.070907655341529	0.112681310268506	0.09601191881989	0.081389675635494	0.08022828610287	0.100860766248544	0.091917450781037	0.101899960472264	0.111144473222574	0.081081995958148	0.082214403809916	0.095849690314717	0.073719949096911	0.081161730240526	nan	0.104640983970812	0.095202801479285	0.092345188927123	0.09083603485039	0.085265724813561	0.076717097440746	nan	0.207516997491425	0.179210644179721	0.124425564814766	0.226608515546138	0.078990961485393	0.122306261259729	0.146644784956323	0.081581230550338	0.162471837010373	0.143897298553814	0.215133657671015	0.16509559469418	0.143988124989477	0.167663933505647
97	0.114715408098217	0.007137791015293	0.041620116045632	0.083797928514904	0.07550025098038	0.111934152884113	0.115658303069407	0.088164757066918	0.078148786730602	0.102691492298115	0.094483223834431	0.102664047370235	0.102911457457826	0.083574494871862	0.079602399229602	0.094183728394373	0.07447347924507	0.077508069252945	nan	0.107978682376846	0.091907491959809	0.091159955319601	0.089290749970272	0.084026526232257	0.074516228977696	nan	0.218263584211643	0.144816907497791	0.121596233077127	0.207213419240517	0.080647922579018	0.109225009389543	0.140971069365676	0.085750562384181	0.164129855962945	0.137885176994889	0.234128488094519	0.146302840694501	0.15762924533109	0.162302762576895
97.5	0.116772459813256	0.007395027180322	0.043120047749531	0.083185174294114	0.077838824605286	0.106991607930536	0.136114852007803	0.09069414793114	0.076983496000415	0.101523191197445	0.09732167287187	0.112348948028148	0.101717722641907	0.084423464736156	0.079232999259016	0.097719399564805	0.071742042559887	0.081336102488728	nan	0.104010093395387	0.091634268302457	0.093821562074703	0.090197179439945	0.090676488846056	0.075687493081074	nan	0.194991407151803	0.152975785090548	0.123904870950782	0.218579182503203	0.078841647073757	0.10332983432422	0.141604369024173	0.085270907981302	0.156501552034497	0.137114294887632	0.238068992832283	0.151581191871164	0.152369970479282	0.206701356002436
98	0.116199632881415	0.007119020506139	0.041510666109717	0.081536757194355	0.076412334506425	0.120603089811672	0.121288528089964	0.090529964603002	0.07623291991155	0.101793498557863	0.093412801513186	0.106744498754597	0.107826513151112	0.082098888360064	0.082106142246426	0.102166788059846	0.071867317038137	0.090889451938358	nan	0.100013908320614	0.093330867979271	0.096917456938414	0.0825461457665	0.095352183499242	0.077348197256633	nan	0.205792237331239	0.15249158168423	0.124920246403096	0.214190838341727	0.077080282776735	0.103624036296424	0.138444859486168	0.085776748284645	0.155132995956271	0.135461440045273	0.210227301482348	0.161840838729902	0.136748402037961	0.214237088496292
98.5	0.115195309603154	0.007167823168523	0.041795232086414	0.082541770335967	0.073236951625995	0.117071492722533	0.097371691517259	0.091509894088509	0.077142890151669	0.098596241359368	0.095384279003005	0.098571860208732	0.101866076870243	0.088553454401895	0.082732316073834	0.097599458134127	0.071539096951677	0.085251661055526	nan	0.100330324534905	0.094528566751138	0.094746628960659	0.078803812972667	0.09455229949225	0.075826500447486	nan	0.213956836511091	0.155439137171086	0.14244378651585	0.228427201230619	0.082402117628269	0.10617142362078	0.137583482939883	0.082759018673444	0.166239275528578	0.136927651819894	0.210108154027824	0.149549556433114	0.145199549886645	0.176871376463877
99	0.115167455390989	0.007332195184281	0.042753677403156	0.082920441242083	0.071700508670154	0.111619991390691	0.111479472993925	0.087390710261143	0.075470790877352	0.107864534807218	0.096032498926266	0.100305146814404	0.09209850112766	0.08349553803715	0.082238039817209	0.094511630698882	0.077253011556306	0.079062748959431	nan	0.102951406085817	0.09593962541038	0.0906616629054	0.077339362243998	0.093055532559592	0.076185602776874	nan	0.207303575737655	0.152540073536279	0.139312610627263	0.23537327472759	0.09603296006649	0.104384334521032	0.122059855424031	0.079401813679092	0.159315301736985	0.14460685076584	0.215828125409874	0.142413033038738	0.149516275384635	0.193196095867183
99.5	0.113969037556423	0.007114762612939	0.041485838539291	0.081227492585036	0.072149540883241	0.111738884991658	0.127320719420699	0.08209284146556	0.075922270319256	0.107545871385521	0.098755180397662	0.098741647760086	0.096185136002032	0.076155549259522	0.087403297882625	0.090468648398732	0.08035669003227	0.079071259540854	nan	0.105068891923314	0.096173540307109	0.087776006752016	0.075625581729463	0.083486579115036	0.076070648766642	nan	0.186473391012115	0.13605404636162	0.121937577104901	0.226229052166313	0.096393464808372	0.1015068086071	0.125469447203959	0.077877421307915	0.155109528711161	0.146119758654941	0.20634199738943	0.154617489413973	0.157031911502463	0.208418141312202
100	0.113075462999905	0.007063814656397	0.041188763455555	0.081352885040112	0.072912655791868	0.109149696502593	0.108324240761334	0.079500876594474	0.077064896716058	0.094436168163012	0.095257982543739	0.102973106965599	0.105109529525089	0.081036278422942	0.088918412577515	0.09145462301431	0.076939166538458	0.0818049012447	nan	0.101927943974564	0.094467945403338	0.087408193968437	0.073835657195164	0.087467056745262	0.075095924998196	nan	0.201173279644429	0.134230246335295	0.128105427561925	0.239167868597042	0.087532701081515	0.094218607401939	0.143211677617509	0.078436285536468	0.153622601258986	0.14690423672821	0.175942334845865	0.164500389668024	0.155651757280193	0.188505648752512
100.5	0.114059313312127	0.007213400154114	0.042060989296911	0.085138398671633	0.07371814586645	0.11892071309381	0.086413950629215	0.078061076609423	0.07869186120874	0.096822134853905	0.094996938458718	0.106578465861548	0.105630145495474	0.081929037992096	0.089429729337202	0.102449448958791	0.070979014541424	0.080990519065749	nan	0.103822014517953	0.093377606107667	0.090989247214067	0.074488122921316	0.085369395650118	0.079084331830181	nan	0.223424011668233	0.138863186497973	0.133321679873883	0.236997070038391	0.080546239410642	0.108290927422758	0.140283012378319	0.087634559981085	0.153953084422497	0.144245409774277	0.1906373680868	0.152610004127344	0.140026597377852	0.183362515978932
101	0.114927118320057	0.007007715052304	0.04086164936277	0.085363576887729	0.076612645360406	0.113756732139538	0.096441617341555	0.083069852376613	0.078306717045065	0.104980289844646	0.099271148277728	0.107300279102848	0.101974124293299	0.079726495926263	0.08831243498416	0.101397289508238	0.06421069436714	0.089822627144425	nan	0.100741458849397	0.09485313174944	0.091420661894922	0.073131953896289	0.091076434093481	0.08564493197494	nan	0.214421795329355	0.132538310273867	0.122872616644347	0.237355375857623	0.088712762712871	0.109947165925978	0.148411417878228	0.08840279937872	0.166604083606734	0.14709858398089	0.193858286957286	0.146166674859185	0.143297750647268	0.17534642009153
101.5	0.116939256845881	0.007938485017922	0.046288924257453	0.084069325125073	0.075640530949324	0.104319901101538	0.114839465149872	0.089098989852029	0.076968018005585	0.108771433867541	0.093512675538149	0.104949855923873	0.100325656204433	0.077781493295761	0.086142383176309	0.085934201125402	0.068252798741482	0.099320076800968	nan	0.102322473805991	0.091366884272167	0.091632628242931	0.069469442878187	0.100404559929945	0.082392220235463	nan	0.256651852190728	0.124676841775655	0.126983203893236	0.246514039187299	0.090025623675388	0.100059166824211	0.173370816226676	0.080995276147818	0.170311568102948	0.153197612792611	0.198596762375266	0.14561901106241	0.151915645298595	0.166441555830982
102	0.116262766085402	0.007981338792111	0.046538802553262	0.08401411963328	0.074527413433361	0.104263935740603	0.108162777342134	0.095555186302965	0.078661115272262	0.119644884088316	0.093408017736818	0.096499053494134	0.098079652359445	0.077151258594959	0.087035080636568	0.085296186820703	0.069350781948014	0.093200411383164	nan	0.105619974794629	0.093772640569646	0.093882785758841	0.068907199334199	0.092437891714079	0.081916357004333	nan	0.255902329958916	0.12401105907284	0.137612104558766	0.234619329283487	0.080373793067484	0.107146173222607	0.137640760687467	0.080526698373074	0.164797288113621	0.147437669907013	0.224893968114995	0.133129084368478	0.158810103125918	0.180909727171965
102.5	0.115682383520222	0.007523618315834	0.043869856474808	0.082559427944292	0.077241319608096	0.104177358080723	0.103744659790116	0.097207035317888	0.077527788087806	0.121074348627766	0.094167518883072	0.099671079232588	0.099168192043093	0.086227956302104	0.086588339551128	0.089409119854251	0.072395265041522	0.088321940609273	nan	0.099265745602776	0.096547939644461	0.09116226192021	0.072185426597166	0.089911205157358	0.084315071316216	nan	0.216557786683657	0.122188376966901	0.125214194453185	0.229933727069889	0.088689476104792	0.10033413399506	0.139351564220653	0.079692753265938	0.164981689909434	0.141053197391269	0.230769187953618	0.13299334870419	0.17077929671968	0.193475690557608
103	0.116649175942388	0.007731676974314	0.045083036503708	0.081505289425695	0.080055878411207	0.101473122498672	0.107587366660386	0.094516313228433	0.077180010739057	0.118851755267411	0.095435035964202	0.098123248943203	0.098397497093444	0.088532416407772	0.084262706285094	0.089163514583653	0.08724879236655	0.081891687374129	nan	0.098224967281545	0.098373954356513	0.087250581871091	0.073929596469204	0.088633625966783	0.080144116167063	nan	0.212631138872174	0.112114851122795	0.127984426593211	0.250864858998549	0.088417278875243	0.103829539282905	0.153185569811987	0.080794273499437	0.17467898061754	0.136182653672809	0.224562880778579	0.15300079811322	0.175562984675318	0.178129445708726
103.5	0.115194636244217	0.007511467922172	0.043799008113861	0.083356008101502	0.079993429640387	0.105035667516156	0.103576442854348	0.091792234579639	0.075877103340002	0.121842072154703	0.09716828503688	0.094468227058385	0.095939145539149	0.082637642555493	0.083071397549825	0.087794989581051	0.101995240569018	0.080414502589154	nan	0.105096652118215	0.091006786809639	0.089885536574949	0.074515552963683	0.093920210571357	0.080910793718757	nan	0.197285216065697	0.115219257428552	0.138901477359976	0.246791135853072	0.081278452899752	0.099619066298859	0.116002169836337	0.081622357384652	0.163429876248804	0.140890028713759	0.232807265119823	0.145452284641366	0.164787098805077	0.187428660469573
104	0.116923999183914	0.007689463509615	0.044836891821736	0.086246196152174	0.079263186320869	0.106247074745383	0.104585257543545	0.090282805967266	0.076473797863982	0.116924059532355	0.099191095648577	0.09897300151153	0.095723269523552	0.082333920670095	0.086847481126389	0.087332311108583	0.087713540386564	0.087507318056688	nan	0.103402282864262	0.090272218058919	0.090402381225568	0.073840780356095	0.110110078993397	0.082623336483269	nan	0.200686539658765	0.125421410510283	0.124642860369696	0.226141447232442	0.082008505421257	0.103657290387009	0.119604784851409	0.079362976337284	0.19188224360645	0.147093803951433	0.241231613215929	0.148721266365276	0.156589839883133	0.208999995507562
104.5	0.117154283915776	0.007622189867119	0.044444622448545	0.089627703636129	0.086320862217747	0.102033046660359	0.094551784097288	0.087454332149067	0.079075451741686	0.118422395319153	0.097062085365791	0.099852915153424	0.095739968196716	0.081842766505732	0.082728450600971	0.091347787026535	0.090295300710564	0.088010017832505	nan	0.09492433454195	0.095293094648602	0.086562738581917	0.071672875498766	0.103739189449447	0.082199706858986	nan	0.199812645159871	0.122139373457581	0.135391514834792	0.239433732139054	0.080421120382956	0.109393154790241	0.14274280994409	0.081356790750839	0.203156092769452	0.143187630015662	0.222172343429089	0.150456513103105	0.159818145664291	0.192161263817787
105	0.115020819080681	0.007226264984136	0.042136003501902	0.091884815850746	0.089202663872382	0.099956152672581	0.105508546985052	0.08109250279157	0.080863196872367	0.119980699314126	0.094255972919424	0.094442638520149	0.096716776872888	0.082907753825046	0.081864609994279	0.090035947079153	0.10293070292154	0.089190347999624	nan	0.09573603127524	0.089523259581571	0.08539303481286	0.069830954679192	0.0895254005386	0.083335989221078	nan	0.17599249411961	0.114999355030676	0.153762231236342	0.256324654358818	0.08316486763556	0.108397389381794	0.143963153606266	0.081393427243662	0.164248861700982	0.142079714279771	0.2047534595108	0.137524344926609	0.14604349013833	0.198903226055145
105.5	0.114079952399358	0.007301434204199	0.042574311608064	0.084983389039887	0.086646116349998	0.099160012671736	0.106931820121955	0.082194165472755	0.083544439553784	0.112237239004989	0.095403878257912	0.089588472214627	0.098399400658736	0.089981485637553	0.09104565784881	0.084302785278192	0.087909568146293	0.086398497275566	nan	0.101224633590191	0.088977046163017	0.090689994254956	0.069751750642438	0.087531671699763	0.087583172293697	nan	0.184389749631289	0.111328015207323	0.134744523565839	0.260270686715264	0.08326992104922	0.10512163363842	0.135965659241408	0.081258253120384	0.170395889805397	0.141253876225213	0.197720523464912	0.146571097773353	0.128373282558983	0.207650025803669
106	0.11567762199837	0.007441798882122	0.043392771292768	0.089393463667301	0.082305876004295	0.099104741533443	0.091430936060698	0.086083207277563	0.083940502645505	0.116450759802537	0.093518329940587	0.092819236573939	0.096777361449231	0.088141822867394	0.100899810939596	0.093307040555703	0.092631467405632	0.082356868574917	nan	0.101803986265786	0.089280508937684	0.093552579000339	0.073555871505174	0.087154961965118	0.086067464484894	nan	0.210393079883675	0.110739287628449	0.13770249549251	0.250084519954793	0.076544280002034	0.103162012018797	0.143105713648153	0.08406537391685	0.171488998409048	0.140498831090727	0.205793324946918	0.144392794017086	0.149598091050681	0.200571170425902
106.5	0.117709097627643	0.007566245207881	0.044118411831759	0.093373514467356	0.08156521334029	0.098635642686515	0.09142030622914	0.089023207858311	0.09251018844648	0.114665882587736	0.092679065508831	0.097750414060125	0.097102032371303	0.090888127775276	0.097532034830203	0.096247449663158	0.105227198809381	0.086797702810094	nan	0.096704126606337	0.088379365732676	0.090915068781191	0.074612549808023	0.086087017550909	0.078528191801923	nan	0.208007367147191	0.111214882390314	0.154675044220268	0.250332240604344	0.077926669755925	0.103551060940947	0.15910989605009	0.08319262606741	0.177594941949358	0.147332199450415	0.211118181125775	0.152768798692002	0.146992881560899	0.195357325287311
107	0.116054061412223	0.00748465715995	0.043642675849079	0.086764503866864	0.084654217804134	0.100180058626503	0.094585199810581	0.090154625105736	0.096549383357087	0.099738006397615	0.092041731886089	0.095573862567503	0.10189100444294	0.092198730100235	0.08549326756521	0.089944139217571	0.093109981340274	0.088530641983389	nan	0.096283205176079	0.091765252168615	0.089793381050003	0.073653589941019	0.08843013313622	0.079808760521396	nan	0.193320081394264	0.10376761382697	0.157793877360002	0.253755856662112	0.080447417663924	0.107061249957868	0.14866898771526	0.083522276325505	0.172552131029989	0.144439259068927	0.211103872106434	0.144633757898131	0.147247940474968	0.202434151878386
107.5	0.116334166178643	0.007057787528099	0.041153619560383	0.087435161875903	0.108532772416779	0.103510720727137	0.092476620999148	0.0849053181384	0.085472150947295	0.104723541498312	0.092407760147154	0.094041592938026	0.104043908191467	0.088943502602486	0.088528741108119	0.08882870586453	0.108126127964057	0.100348912546699	nan	0.103415595319649	0.094664158153261	0.0899624334424	0.081340200326119	0.08538669095279	0.080308516376242	nan	0.184453602315523	0.097878587632308	0.160837598682402	0.253292535708137	0.08385282655287	0.114262319605236	0.125693675186355	0.083904349633281	0.172436939777208	0.139448742433632	0.205389446421612	0.132383706476111	0.164946361662967	0.185511991628907
108	0.117761961601609	0.007589705974945	0.044255210435924	0.092538814086402	0.112004079510287	0.099616789519565	0.084604688016252	0.083066136521618	0.081816069017989	0.105681710304827	0.092966758014863	0.091542153449889	0.100791199408936	0.091218233989513	0.087934855163178	0.096820649151711	0.122885953294905	0.10967573351293	nan	0.105159997943172	0.091143981178918	0.088850344549672	0.086340280510773	0.095876982416205	0.079823065113746	nan	0.212586414861304	0.099203756702639	0.141659150629434	0.25827264171992	0.084127980623283	0.10495745411539	0.132202518257811	0.081102269635411	0.18855903484415	0.139669810227903	0.237556666821208	0.132431278019241	0.143749560952411	0.165231643970841
108.5	0.118415077494622	0.007944039398163	0.046321311581443	0.092375519829706	0.110332884507781	0.089907721854974	0.084346051067161	0.083378872018022	0.088775375230685	0.109287087999896	0.100670210207856	0.089874340920824	0.101912897369289	0.09454815770146	0.088161982411783	0.098537186532819	0.106112674470971	0.097304704003043	nan	0.097426691147138	0.098872842379309	0.089170349932062	0.094722395374868	0.103295029663257	0.077771966132414	nan	0.187317892361777	0.105153933713647	0.12621065920594	0.274584410862701	0.088375417090771	0.088618610561234	0.145266435966592	0.078757819601994	0.20542997023137	0.148548319651289	0.24195701839389	0.135154806471038	0.138204307757537	0.184163169686666
109	0.1174930186972	0.007619636563099	0.044429734255632	0.084853488822689	0.113228660044528	0.091219821288128	0.089152486743107	0.079794101651988	0.09093200166455	0.121104834321156	0.107078136315165	0.092216132383096	0.101056964895883	0.102062136360827	0.09230164571218	0.091522221736545	0.09161817171204	0.094004182776053	nan	0.098103355339712	0.100738384367936	0.090111380713984	0.095069528422131	0.090054099528893	0.074044113770903	nan	0.162297673299745	0.100746063985785	0.139881924452482	0.265336160159491	0.08803901891457	0.092202526561249	0.148229754401754	0.077702834079619	0.192632723278868	0.145710509947288	0.242426215703339	0.146895367444371	0.139496907716046	0.180392125885901
109.5	0.116514540643782	0.00771415856781	0.04431446715811	0.08660042050918	0.095030723116736	0.094750264531439	0.097398675420564	0.079049806600452	0.087031273379076	0.108933521523141	0.09921970111878	0.092606704902528	0.092592174906319	0.095472313018385	0.092878644747	0.088702606988778	nan	0.09167113295936	nan	0.098590391240072	0.08949875739869	0.091413464813173	0.082859769336523	0.091433305908294	0.077257511917507	nan	0.19461818781503	0.099050056582182	0.159958564533173	0.251281963091366	0.08306364959941	0.106790059083579	0.15468799035107	0.078469557757096	0.169634631877941	0.140233889651237	0.242187481818198	0.146706090555002	0.136865178824859	0.164955916012451
110	0.11886963493162	0.007833545763196	0.045677028511266	0.095913189001329	0.095285211967029	0.086395225360274	0.093168558276339	0.080486533514998	0.090049998294229	0.117221193029778	0.091126121484934	0.090509984629949	0.096611313823293	0.084797451511174	0.093494245364404	0.089563292543081	0.134270993073974	0.100977732168431	nan	0.093018819067248	0.108160309840252	0.092254307724204	0.08472355306073	0.094423351232463	0.082299327746638	nan	0.243174627858929	0.097764354890658	0.135819237212243	0.256541173435487	0.090009724356591	0.104660984286723	0.1538258508388	0.079560634249646	0.186201643300541	0.142133028709344	0.2195012636806	0.137454736551286	0.148463179528048	0.17057607099304
110.5	0.119054347418227	0.007786356563767	0.044729213068842	0.097549845518021	0.095804481318629	0.081964299380712	nan	0.103416988729904	0.091259306486773	0.121913455043849	0.092331313937498	0.088999170309833	0.10260129903865	0.083330984666922	0.093061032411632	0.092088488160957	0.113316041189067	0.103610320336905	nan	0.09200552158652	0.114615053675673	0.091955519358807	0.085910348054336	0.097625290150856	0.079184468142291	nan	0.233725463107025	0.092496643587137	0.12219148946829	0.253762918561835	0.095005740301694	0.095740307334576	0.1401492501445	0.078510018869666	0.18406305316418	0.134251095759291	0.216161359675846	0.133460291095958	0.168713027311776	0.177073926340126
111	0.116947783108984	0.007809405618898	0.044176669361272	0.093964677024158	0.09604866905467	0.079749766421756	nan	0.104687469692918	0.090527159570395	0.120883051967128	0.089948359255635	0.089606238433716	0.099543714449572	0.090839210840315	0.087649270317495	0.09027680955051	nan	0.089606681749971	nan	0.094534389807294	0.100219913576876	0.092065098315097	0.082767118738206	0.095585671598322	0.075008742893465	nan	0.197288579316686	0.091797504096015	0.131630419019374	0.264232751162055	0.093052804048779	0.096815306933628	0.126740978351129	0.080155410447694	0.170589429240383	0.133994645560015	0.216253738315932	0.149393823033198	0.165556079291281	0.17826336052281
111.5	0.118154311052748	0.007971126280784	0.045790634283431	0.096906667869238	0.09840554831766	0.081956551397464	nan	0.100288631780755	0.091247261808702	0.131589546568276	0.091687740701984	0.094084809644119	0.104902440859234	0.083947950337629	0.087138202692156	0.092598863081231	0.103212366056693	0.094763583124949	nan	0.099371273690638	0.093462662742457	0.091856283246708	0.0806845138212	0.091660464129275	0.078468031579164	nan	0.208274772893837	0.089564488737645	0.116320188119049	0.266215092695986	0.098885093952242	0.100495967860577	0.124316268886027	0.081903586417587	0.175180620534807	0.134769559939104	0.212360731104577	0.143929228362708	0.158956171475911	0.217841411363846
112	0.119499994523429	0.007614835966638	0.043743902253461	0.102517352053874	0.090967995465612	0.084306212662452	nan	0.104227041774536	0.094586549944951	0.129077645171496	0.093306495133071	0.096971728683161	0.109324469094657	0.08098823703758	0.087676521669864	0.095494919799449	0.114534386334457	0.100750659685567	nan	0.102282635300317	0.093955748640092	0.091235338373034	0.08254797079287	0.104684111516779	0.079278981371626	nan	0.184867039869345	0.087834921624581	0.142444434914305	0.259237520473842	0.099066815725688	0.100721253796514	0.133652070686619	0.080176386937606	0.171092585683907	0.129517449046156	0.206825416461391	0.129457288561112	0.178694520855115	0.220697108654969
112.5	0.11845092810048	0.008005506895944	0.04598813588104	0.101214182267037	0.086501362517003	0.081428906991091	nan	0.094058813721281	0.095637039028868	0.1162136568629	0.092828944612622	0.094470753392952	0.105730184271565	0.088378102151651	0.090731293399938	0.093925558455431	0.100928503781196	0.100219432437237	nan	0.10099191267051	0.098867583362651	0.091344347396634	0.083855255474604	0.099172205760022	0.073536702306835	nan	0.195416933902466	0.087549513219731	0.162030895607738	0.27260762394028	0.085409375576137	0.100584414493895	0.127384481981571	0.080356715015859	0.172732186916324	0.130954069254554	0.207878794882946	0.131796478559389	0.164779971725795	0.217815359477624
113	0.11975541611585	0.008563152261263	0.049191564616668	0.102322693932145	0.089032042452993	0.080664374960217	nan	0.102609733975921	0.100514193607051	0.113750805631359	0.097315580253745	0.090186162300542	0.101685506249243	0.096255103380789	0.092169535573782	0.09798063075749	0.084217421270727	0.092454033918136	nan	0.096063009616289	0.09950371788191	0.091282294084318	0.08640527634743	0.096176589068299	0.077164104573086	nan	0.205277642874243	0.084878621085585	0.146028561656833	0.290382154981481	0.077166030091896	0.094074801388804	0.158929668279177	0.080272219763758	0.186103195885733	0.136168877469429	0.197007348299739	0.147457070696894	0.152473120342521	0.22771202528734
113.5	0.119739773912666	0.008059085622603	0.046295922232854	0.098061845279471	0.10275307845272	0.081593295966405	nan	0.100866813712431	0.108667200280021	0.119701600539086	0.1025028703727	0.08632682169907	0.097575577767105	0.089606167366018	0.0906133343306	0.101171638107687	0.087831783811	0.08027301131047	nan	0.093195965192295	0.101329053741737	0.090026452834915	0.093123020597313	0.109638794625659	0.078798252967101	nan	0.199611375918928	0.089658456887432	0.133953172288657	0.27352822128302	0.076793326049036	0.093685359428197	0.167545006210822	0.078959478646301	0.18460968495974	0.135602518613958	0.189078669539068	0.154502394168164	0.165164997296216	0.214803072787288
114	0.118566220896016	0.007884046829385	0.04529040091964	0.094825171263277	0.120048768644911	0.084718234745439	nan	0.097229686493908	0.106818359955024	0.112809214420324	0.101132787760719	0.089163569992564	0.099097333620059	0.074723435561126	0.094087822819306	0.097262730758326	0.084098485915303	0.07963043291134	nan	0.097513891307192	0.102824426961998	0.08722141164755	0.092421626231465	0.109502588219743	0.075598515931483	nan	0.201877800683794	0.089065243008214	0.135487938663251	0.261964985964526	0.077844537329781	0.103173167458937	0.143452834898493	0.077700215621048	0.173233524422352	0.135958195451753	0.209264835337426	0.145962182589204	0.163269559691458	0.212267994183264
114.5	0.11941353975575	0.008038782972799	0.046179292389167	0.103270095027335	0.11424021754102	0.087100615309382	nan	0.100909302822428	0.10257659300153	0.117727492147976	0.100947886140668	0.091434035129625	0.103755366311218	0.081759534589913	0.094985239086967	0.090521479685313	0.077599952504254	0.084391639633128	nan	0.102821307058822	0.101865693974763	0.089143581468521	0.091361096969154	0.093741330533921	0.08103353542304	nan	0.198949997580896	0.085791287890983	0.136052908444483	0.264438877141328	0.0790510746732	0.107746767755863	0.132419852949977	0.075173672479339	0.177858549261003	0.141672969214761	0.221076119986609	0.140229144792859	0.179910314681389	0.20850282048385
115	0.121691337717902	0.007764965284644	0.043925276867599	0.120836666522989	0.131944698130377	0.082269632839514	nan	0.100936303049342	0.114804462123616	0.118537991719282	0.101717280480828	0.088431612403824	0.102585336521613	0.084087996062794	0.095660759141822	0.092065617756733	nan	0.083076759529892	nan	0.102785879860088	0.099164473333972	0.091282507919454	0.094098253411164	0.092157335438279	0.083415589215887	nan	0.177869281857815	0.089347636028261	0.148990396891898	0.256455348888569	0.080011371825105	0.108469538789699	0.120937379610139	0.075983223803984	0.187008288350271	0.144272581484713	0.213127407592709	0.16102751644859	0.176744455046541	0.195710562610993
115.5	0.123571298267114	0.008212642560487	0.046457721967854	0.117371008095093	0.146865345386139	0.080787833261353	nan	0.104517228538075	0.139269345243833	0.120906568098161	0.095255271067478	0.089084940750201	0.101405052685173	0.074877068214497	0.091508720906637	0.091356394332494	nan	0.078066982320529	nan	0.100609589179298	0.100324614237699	0.089531893451115	0.092011026860877	0.094421493970089	0.082776959943855	nan	0.161801802591422	0.091359113304993	0.185249327200869	0.253198953172585	0.07933849245553	0.102722135589624	0.147005988942024	0.080552388098576	0.192114260161245	0.139346472767645	0.191490351868983	0.168654794539927	0.157123974996424	0.236947450582324
116	0.120657464859714	0.007808417586566	0.044171080206379	0.096430686922832	0.125482096072268	0.078274751599497	nan	0.109428977011827	0.134597221234072	0.120452859404878	0.09268724271501	0.088062016804544	0.100852458528466	0.077119302630718	0.08415221213134	0.091339161114487	nan	0.084978561080742	nan	0.092170908858514	0.097678601801737	0.091650711630597	0.096629238865801	0.093119209925388	0.082778450821594	nan	0.170510469700307	0.086670549585303	0.163968188786713	0.251372697364736	0.081997669146321	0.102797518332725	0.146007681188328	0.082141087465351	0.196116128627946	0.13768577514936	0.184145299246544	0.14904598213912	0.180008694066256	0.211343930417253
116.5	0.121233945813984	0.00746931164775	0.042252807335358	0.100875932938998	0.141557178967413	0.078569216392175	nan	0.116044206818319	0.140786814217464	0.12276956149666	0.094711542538452	0.086981196338172	0.100840416985742	0.078661223012797	0.08442649360717	0.095993350008502	nan	0.099723319449323	nan	0.094788151115989	0.099778558564386	0.093796589533854	0.104232949991178	0.092208250944543	0.082638280284785	nan	0.178540631722509	0.085929223079781	0.157644258043886	0.250702492915678	0.085007436349352	0.100618329553764	0.130507652999935	0.078658123545365	0.190981534515861	0.138843136341205	0.198306526633864	0.145956486981762	0.197609114157109	0.152032031815464
117	0.123855285033625	0.007656086200497	0.04330936375776	0.10538649136375	0.15033271800874	0.081649412302069	nan	0.11590743679578	0.135504774015726	0.116771094831074	0.095590249322034	0.090322739664961	0.10262294707603	0.095397684221294	0.090746527367094	0.094394008562332	nan	0.105795439562019	nan	0.109163519334008	0.097746147868784	0.08855130797158	0.105716904491756	0.090250284154756	0.085238494981046	nan	0.18054916208548	0.088280373773772	0.167805420302128	0.253471900577973	0.084618899822891	0.091078240865041	0.157214996228489	0.076351137933831	0.178086839856727	0.139161607305723	0.182815052109551	0.126943432235933	0.191251667812072	0.212507493305169
117.5	0.122641754796698	0.007436639487302	0.042067985685687	0.102904970671143	0.149272842787715	0.080038530472611	nan	0.119110889671255	0.114085572363223	0.118340652462151	0.096126746144113	0.091723211445309	0.099998462513396	0.098480339956303	0.090219245523993	0.09383257665825	nan	0.094399413598553	nan	0.106008260411557	0.096677752874808	0.08431244490412	0.117537235463022	0.093287972493952	0.086135121589747	nan	0.166887905010668	0.088826176375825	0.154380680969478	0.253081258609156	0.092589308995267	0.090427908913213	0.15597279700591	0.078764923710137	0.197783106677757	0.137755695014634	0.178528640395167	0.137825904504122	0.172867010212603	0.208994349891864
118	0.123921576095091	0.007332287269862	0.041477680401018	0.117368311674684	0.146688002695141	0.081638758954161	nan	0.118620673567224	0.114434894374575	0.13305811654631	0.104212982872697	0.08795399441209	0.097925134860529	0.087301691964329	0.082971173357825	0.092361013609808	nan	0.092208306564773	nan	0.101102130029151	0.105670680422383	0.083499039886004	0.130193312350196	0.093977951407964	0.08074155800474	nan	0.168879724018251	0.090631374821183	0.165270403214397	0.24298811588247	0.092953787432213	0.105439474634733	0.1466028484169	0.07973485738555	0.221927988371985	0.140665449014987	0.181406704191534	0.169179627266607	0.163683420803918	0.168120508128698
118.5	0.123894509707387	0.007119349930993	0.040273124910762	0.124753896005294	0.13673897956137	0.081517276716743	nan	0.132489823961832	0.119293505122713	0.125600228738351	0.103797511902084	0.086358152609218	0.102007040263619	0.092885360474141	0.079589062628233	0.094843081651632	nan	0.101297098195459	nan	0.101779293440509	0.103743973367802	0.085624923671214	0.148571662914911	0.088070238181147	0.078602254223296	nan	0.181376169178349	0.091692393641294	0.161490931329892	0.245093582246513	0.080963463720741	0.10522344169979	0.140562048545286	0.082882861619883	0.200302658461805	0.143890126124082	0.178978679644859	0.155813211064355	0.159293729986952	0.173392159450387
119	0.121456762443776	0.007452013073509	0.041491052822024	0.11796759454425	0.211093257260514	0.079315169560785	nan	0.132759826293735	0.126499480939285	0.125034021174871	0.098696336539399	0.088279722571467	0.101702009306182	0.090381373334425	0.077219056860847	0.095176604880791	nan	0.097444883274563	nan	0.104407234754637	0.097728237038089	0.086220880621903	0.153055384133427	0.08799141912241	0.08147507628523	nan	0.160039510155049	0.091731188717992	0.135197224327954	0.255604010854203	0.080341851514641	0.098244280496582	0.128833915103831	0.084422243788878	nan	0.139654614514193	0.177097470950194	0.138559686266805	0.171009092723208	0.173433740290486
119.5	0.120580691617837	0.007263046875974	0.040438933561612	0.114677970841011	0.223893479696922	0.080649150497423	nan	0.111928899952066	0.167331415538929	0.131304495789496	0.096336880875237	0.08844551415435	0.095327922924286	0.089991464961481	0.082400089794722	0.097941558261045	nan	0.092350687630079	nan	0.108384637546629	0.09664284441814	0.085642508297045	0.123526895559786	0.095929443373111	0.085009738525362	nan	0.146367931014226	0.092677455601161	0.122780958485803	0.24699989632459	0.082488815344757	0.101994167141713	0.134334437062542	0.081355591343207	nan	0.138274969543622	0.162453315157769	0.155152882963441	0.168120621989168	0.15786549116166
120	0.126093500270066	0.008017334173639	0.043912747779592	0.114097576356121	0.240930260383672	0.083164231541921	nan	0.130445375997887	0.163089847451862	0.131336177073601	0.101183591058366	0.086056868885277	0.091595624819093	nan	0.089401533660748	0.099099183939989	nan	0.088161838120441	nan	0.100214959695806	0.104474082359163	0.091769144051064	0.164958730634381	0.096418963810332	0.090513893204202	nan	0.151671170062287	0.095561805900293	0.120136641774131	0.2566908414853	0.085686816930876	0.107455848729069	0.13172778509658	0.080841802917165	nan	0.144304259040409	0.169695262095167	0.15761882850605	0.15585040895962	0.184745153831163
120.5	0.123336906452429	0.007517814006324	0.041176763143921	0.120179072524116	nan	0.086533495546023	nan	0.12667140362861	0.121128609252306	0.126818921565843	0.09931184178406	0.089202629741333	0.093623016373665	nan	0.093097569352418	0.097786629955821	nan	0.090355439822106	nan	0.099378060680068	0.10672430149786	0.092658223071961	0.168718600930428	0.082821572120146	0.092099015617488	nan	0.155128991695989	0.091665496071817	0.109229292606858	0.255977815071585	0.08474272440756	0.113604704614602	0.114343164700904	0.083268317808244	0.187234248691258	0.149853538071107	0.169094809299378	0.152066755595787	0.16250182117767	0.207624016748273
121	0.119675196181668	0.007429984367346	0.040011690332593	0.119329926069643	nan	0.086257608767498	nan	0.115633616526661	0.13777878326125	0.128234972186036	0.092566172531699	0.087409092390996	0.094165224496708	nan	0.095068562616518	0.093785699155194	nan	0.086490233266032	nan	0.102140983920714	0.103378506367508	0.087682792059401	0.135811359348673	0.079454437098137	0.092378590129768	nan	0.160158002851793	0.086449113793797	0.117943674085488	0.26441638643836	0.089619014183371	0.109340661931447	0.128714948046211	0.08099005804778	nan	0.14361748239057	0.166429752222222	0.172047830833511	0.140962757783937	0.191999642649131
121.5	0.122148715462871	0.00808697421706	0.043549688949917	0.118124477226246	nan	0.087537925509793	nan	0.125038587385417	0.16923013054934	0.134161342561452	0.094614133903029	0.081829509611979	0.092923739356681	nan	0.089632664911236	0.084014625179099	nan	0.078360221799758	nan	0.101997506793188	0.10682480622806	0.085514860317591	0.143489144691277	0.082896382006441	0.092985949174624	nan	0.153610170444953	0.085560901242427	0.1233551028831	0.279394886973704	0.093571773349831	0.10358923388462	0.138235630259988	0.084633070864728	nan	0.143259148940999	0.178891758785828	0.170124614570261	0.158585508456776	0.182473656023719
122	0.123653676638615	0.008607818117091	0.046354519190374	0.117851999441817	nan	0.091051850604637	nan	0.131434764931006	0.210051964146243	0.137378761987215	0.097435169604574	0.081847156872659	0.094682241049069	nan	0.082681110829542	0.089675384241108	nan	0.083960626365006	nan	0.105326639358279	0.118451695942192	0.081516497757962	0.142624084197202	0.083889200674317	0.08628457046173	nan	0.148069712957943	0.084032363618399	0.111364887673195	0.286904592529434	0.096115608818585	0.096082534914785	0.145705131554864	0.085793456057685	nan	0.142586247378736	0.177569761390408	0.137955222357233	0.172862429631514	0.188424631811114
122.5	0.124792233576014	0.008865065279082	0.047739837553862	0.110302847037678	nan	0.089462555680339	nan	0.128590252739369	0.213446786438746	0.132176102651857	0.100567196880794	0.086955312718574	0.093246721274607	nan	0.080269832017414	0.09634743894637	nan	0.084395969954358	nan	0.104601098013381	0.115577399541649	0.078447326189112	0.136659147286957	0.086082892856043	0.089429389245162	nan	0.144142754294562	0.089112764896713	0.120293634723013	0.288809329168864	0.09901238130611	0.103319700461137	0.149928077892098	0.079060709451964	nan	0.141354547551982	0.173169605184916	0.148585964246499	0.15970412847231	0.220715140157841
123	0.126373650960998	0.009205704234573	0.04957423446891	0.11698824986236	nan	0.085993365753971	nan	0.128779372795119	0.223380873609804	0.130578909443295	0.102499410809234	0.088087208073374	0.096164996460182	nan	0.075936102555234	0.089236751085729	nan	0.080431654187369	nan	0.10559930317563	0.110552488787217	0.080088464270736	0.12619209870064	0.0856473074893	0.091122886786733	nan	0.146853509525472	0.088910156060527	0.139225183188497	0.285311806456457	0.104879733836675	0.122301294043298	0.13774410094581	0.078436298764155	nan	0.139859309288541	0.172226301145615	0.158289087417861	0.15761587034051	0.242277433970609
123.5	0.124893306671467	0.009138911893482	0.049214546704282	0.123783293409004	nan	0.086999862503664	nan	0.136622470962791	0.203124966282703	0.125022919077231	0.103814304076842	0.088500516177395	0.098874250391736	nan	0.076986980500711	0.084137847719201	nan	0.078642094966937	nan	0.106490341197437	0.112605721394569	0.077810040331827	0.123530073316001	0.09008791682902	0.085608121449401	nan	0.140722766865041	0.08448344031504	0.142208136996501	0.301171561842908	0.106479086226393	0.116998283781015	0.126492887819834	0.079041907469958	nan	0.138355107278045	0.176232073672905	0.137779339744615	0.167180067329595	0.2270128202157
124	0.12396127784046	0.009216195012488	0.049630729036936	0.11324234852711	nan	0.087698332536909	nan	0.129544794346658	0.169476693252428	0.119883066748411	0.109758056347327	0.095062133429526	0.095449146831457	nan	0.081647642612763	0.089685867172129	nan	0.083192928133277	nan	0.098696199077008	0.115435588486834	0.075479622995094	0.116274304677632	0.097107652083149	0.082832030539155	nan	0.140217217449824	0.085012112164382	0.116977667132677	0.31592821140621	0.106669611685102	0.115061232050705	0.129378999979995	0.080584429267372	nan	0.139154172910292	0.171721005076083	0.158550599844792	0.166182237228875	0.232934431220626
124.5	0.124655379530992	0.009138820647136	0.047486705046298	0.107712784000132	nan	0.086210056786422	nan	0.14386000544313	0.176167881670348	0.129185105216439	0.117188700808307	0.088510859812039	0.096788485319322	nan	0.083187559724209	0.091089237873138	nan	0.105825666923115	nan	0.094702460196141	0.11523586767536	0.077590648548511	nan	0.094072948480133	0.078147680564041	nan	0.136953940734685	0.083916933693592	0.117701521021103	0.287173224150864	nan	0.113680029551079	0.140736983884888	0.081866706668898	nan	0.137288809916282	0.158880236630995	0.158859596999277	0.148527659591904	0.239289034983418
125	0.122426681677282	0.008234639930699	0.043573618785586	0.11301489325834	nan	0.085662649802772	nan	0.144660585066967	0.159191586012842	0.123994354763718	0.116243084515761	0.08049430682816	0.09649781119714	nan	0.083880372145221	0.088836385492527	nan	0.097738219841685	nan	0.101874965232515	0.111704534716134	0.07804251442984	nan	0.097674317926919	0.081489467463154	nan	0.130459565654862	0.082778793098365	0.137002624388852	0.270369445001798	0.130885166447618	0.104109495769413	0.118507076772564	0.082047580681632	nan	0.140054415651583	0.164308980139942	0.138900715290244	0.158694683760813	0.231255177289804
125.5	0.121924402705524	0.009667735860009	0.050235029111074	0.111558019106624	nan	0.084585706836454	nan	0.103984844673822	0.161090152210932	0.121984771959325	0.118340161895845	0.083935856658394	0.096133073907646	nan	0.086174655086644	0.090080945187071	nan	0.082549681163799	nan	0.104962011194805	0.114767335798819	0.079917376005974	nan	0.101657416045591	0.080592519892483	nan	0.14003314755556	0.081859229530805	0.12292160285153	0.282986341685269	nan	0.104259701117687	0.095830486799488	0.081387136208757	nan	0.144270185395534	0.161079409022174	0.134817682759265	0.172330339266312	0.269793485938055
126	0.123354547893935	0.01027863588973	0.053409358780538	0.11140349395877	nan	0.089094031986445	nan	0.094270246050275	0.145314605804082	0.129475723392208	0.119592063742898	0.081956037637644	0.098439491181929	nan	0.086746522358778	0.096081425928625	nan	0.095080010953626	nan	0.098128164594345	0.122110768071645	0.081844654529805	nan	0.097073205062393	0.075819962008299	nan	0.141847307063892	0.083951881854812	0.100143477678272	0.30931381857462	nan	0.109590920095635	0.113768709060825	0.083533844253353	nan	0.146669190091734	0.152186987766892	0.127321030052124	0.193201004785839	0.269968762490421
126.5	0.126081758293382	0.010191325280984	0.051965766477108	0.114688830231001	nan	0.09175233997282	nan	0.137019763468521	0.130031350985769	0.135121335908786	0.121505390948813	0.079541680333303	0.09922468394095	nan	0.088625730930981	0.096566281022816	nan	nan	nan	0.097410298805899	0.124600389701826	0.081770442666226	nan	0.09332961301058	0.077459178805742	nan	0.132852303986707	0.083029156541987	0.117403449883127	0.318811384646737	nan	0.102782293293242	0.13095836067774	0.087136818504286	nan	0.14883836565064	0.145289966200216	0.140018970555198	0.181361092839035	0.247078000408366
127	0.119040682492878	0.008541411055198	0.043552821644073	0.115139889784794	nan	0.084460271231495	nan	0.147842317314249	0.11609347949862	0.143193261546749	0.117339848809941	0.083541056138036	0.099468623320901	nan	0.090113981590974	0.09546659382943	nan	0.092426359480562	nan	0.095129304128973	0.116180748599809	0.079617242099687	nan	0.102901979249194	0.080102248996578	nan	0.132377474906784	0.083354596971639	0.125552930110286	0.301811934987539	nan	0.094524351926383	0.132929389322526	0.083556897819008	nan	0.153162435758026	0.144395241076205	0.147776456966154	0.155639511843153	nan
127.5	0.11819470685198	0.008815785407117	0.044951861818534	0.110554614976673	nan	0.087003910524505	nan	0.125227150684301	0.120027670114938	0.143809451883576	0.117766970127357	0.087297856047769	0.096088655081323	nan	0.095590568375538	0.099590699722422	nan	0.085554804411991	nan	0.093636596909779	0.112309015968047	0.075407844348924	nan	0.099866396397042	0.080224150886392	nan	0.128620375044233	0.084793918092238	0.125604151028666	0.312555190943883	nan	0.100087544300682	0.129429213420303	0.079538274110032	nan	0.153334479929615	0.142946396420007	0.147575076173587	0.156816109079632	nan
128	0.119272050951208	0.008559365528574	0.04364437185417	0.114535067193859	nan	0.092857064467808	nan	0.123368985487944	0.152088682218985	0.144869776478534	0.135350709134373	0.086368122250091	0.095713599873034	nan	0.090172636344807	0.096271862226296	nan	0.079766283730577	nan	0.102429576911995	0.116594063226226	0.07979402404834	nan	0.08940711280954	0.078487651227339	nan	0.127687434712321	0.079074859914315	0.126390910648609	0.299064806424932	nan	0.111285520175542	0.112137849689161	0.08511221116337	nan	0.148208537980345	0.144920994227588	0.139269639128637	0.169117393988042	nan
128.5	0.119711823455962	0.008464389865707	0.043160089095897	0.114913798547066	nan	0.094017071687203	nan	0.141517136505943	0.176376372575812	0.1444347617028	0.127957559905386	0.086536566680434	0.095165096767503	nan	0.079695548159493	0.090373592743202	nan	0.088146275800905	nan	0.102417927001018	0.120281452276069	0.081831221064505	nan	0.092138145649749	0.082232743064636	nan	0.133697313847478	0.078473078895192	0.107504682843277	0.284201871618918	nan	0.109232494441753	0.102734037646978	0.085029542475129	nan	0.148515394347302	0.155262473727316	0.133186124555777	0.176346948780133	nan
129	0.11897635018182	0.009247616175908	0.047153775335171	0.111916303946022	nan	0.09519782654585	nan	0.133947504134357	0.156841246603743	0.143581669498817	0.119774632002552	0.088002439833202	0.090579884038892	nan	0.087458432234993	0.085711631731682	nan	0.084504459586269	nan	0.101550631356139	0.115493153064579	0.075629302840974	nan	0.083222409296762	0.084925449510243	nan	0.145181360680278	0.080609444550101	0.095004140391723	0.312576503889026	nan	0.105335313528164	0.112874283947426	0.082150637145622	nan	0.162156520532974	0.155437667182927	0.137486580727854	0.165212026107968	nan
129.5	0.116862377024151	0.009767800118119	0.048839000590593	0.117709267987207	nan	0.096377945285648	nan	0.113031091799196	nan	0.146181861579525	0.117846417160167	0.082899589305031	0.092799922071047	nan	0.091667634465357	0.085884044923246	nan	0.078512077904109	nan	0.102952869506853	0.11228295829706	0.072183954565581	nan	0.090632833243993	0.079089675142084	nan	0.139219741404498	0.08020007014187	0.100323378921659	0.323579051919566	nan	0.102522474463651	0.118038360470156	0.084774927068542	nan	0.159943145039135	0.148508110399923	0.136956130132836	0.164304269429995	nan
130	0.115188050594469	0.009104682151041	0.045523410755204	0.109880804135005	nan	0.093407995052854	nan	0.108514254654543	nan	0.137359709319024	0.112825967606766	0.088961869123943	0.09265817655959	nan	0.094325842310515	0.095369616805109	nan	0.079112953290876	nan	0.101094918692887	0.121828528332943	0.073316280368102	nan	0.091038863575205	0.078066096506568	nan	0.125891623201806	0.083380236673902	0.096068242298239	0.311144134489248	nan	0.10405883575889	0.111648146705429	0.090332487212393	nan	0.142156953700524	0.145303873077452	0.140727001201241	0.166415904803145	nan
130.5	0.116566109236545	0.008984566010568	0.044922830052839	0.110452491847216	nan	0.090389112721193	nan	0.107557296243591	nan	0.129727413094641	0.117794592761693	0.093731325331143	0.092261791976991	nan	0.094479968258827	0.089761625863155	nan	0.086967070469866	nan	0.103446385719525	0.122624835807151	0.080491086371757	nan	0.092626484994385	0.088107010604268	nan	0.143083809813929	0.084580557374088	0.095130468059505	0.312129665798785	nan	0.102801413263359	0.111596448568199	0.089223739532248	nan	0.143523551668375	0.144995980213688	0.148573094690295	0.154661619102294	nan
131	0.116787305863737	0.008398667827594	0.042824971141083	0.111847057609918	nan	0.090267481201141	nan	0.121231676729868	0.129317409105698	0.135120396581518	0.118196175863288	0.087798652559659	0.092480092363073	nan	0.095466832885699	0.087787021053828	nan	0.083078881920171	nan	0.100130045615933	0.117809641509322	0.077879566279416	nan	0.101204632815074	0.087113964280939	nan	0.140972549661016	0.089146583528393	0.097809449035337	0.300615435797876	nan	0.099146979465034	0.110211515132582	0.082676013259439	nan	0.145213098229509	0.145572961038591	0.140808409259577	0.164354735539013	nan
131.5	0.114122759614058	0.008142569623088	0.041519121398912	0.107074166616833	nan	0.087670128132555	nan	0.129548407138388	0.123010410729472	0.134959917604768	0.13000682589458	0.086051838685645	0.09021732381407	nan	0.093618484683538	0.09528806888901	nan	0.070036951220459	nan	0.094714301404277	0.123913882465997	0.07034817850933	nan	0.106485666011766	0.086174577481379	nan	0.130346181715193	0.08754805220194	0.086894927427536	0.288541092301931	nan	0.094997244150515	0.108332396184724	0.081765866997538	nan	0.14612447089582	0.141170338984861	0.128161393534757	0.158313415902692	nan
132	0.113760505062046	0.008383418360595	0.041917091802974	0.101611049912952	nan	0.091760080204106	nan	0.124426007400387	nan	0.126638703423792	0.129691117633885	0.081687227748383	0.091437821987027	nan	0.102546595082449	0.093767938783667	nan	0.070868120051635	nan	0.095423401321379	0.124750890061359	0.072662150863636	nan	0.103173334732622	0.081300682783909	nan	0.137329416714418	0.077773267103185	0.092226210731316	0.287907783006864	nan	0.097666011580679	0.119303340437672	0.083550286742625	nan	0.149863355193724	0.141700812827294	0.133191371933678	0.145516153350557	nan
132.5	0.113749597471327	0.008053368126246	0.040266840631232	0.100169419407966	nan	0.092729345228957	nan	0.122978105476677	nan	0.134422948138596	0.124123258737018	0.079861217065622	0.090701537106919	nan	0.107735896391473	0.090762649472214	nan	0.071511868560154	nan	0.095493181817909	0.119449448857522	0.077049237473039	nan	0.099485992107056	0.078268999428761	nan	0.135233625638387	0.07456911283353	0.115043490459736	0.276112518101444	nan	0.096552399919017	0.115178907499146	0.08395566067084	nan	0.148930313818773	0.141283240226281	0.12775643107058	0.158130728746883	nan
133	0.114027400431948	0.008334156786741	0.041670783933704	0.103885138202297	nan	0.093319483650977	nan	0.118215144702285	nan	0.14441689783918	0.133951814189244	0.084813911881421	0.088910511712146	nan	0.099473621020044	0.089691764245052	nan	0.072098276406797	nan	0.101317824532904	0.119883833030473	0.077362595963622	nan	0.098730519623539	0.081459296968644	nan	0.133821876371384	0.073975627312371	0.120520407738956	0.287334338520114	nan	0.093306599437475	0.105695992106745	0.083446250880453	nan	0.140754459915622	0.135238017386632	0.13127416299941	0.151814044592853	nan
133.5	0.115882768244985	0.008767200757861	0.043836003789307	0.100828802121985	nan	0.096571219718983	nan	0.114378155258699	nan	0.142986863603693	0.124819173189948	0.084337617873104	0.091839373955021	nan	0.099617130057384	0.088552931303261	nan	0.075491861220026	nan	0.104878750981114	0.126113745520185	0.072825978191432	nan	0.102177806023862	0.079846844874721	nan	0.139022219783213	0.087784366830339	0.116192577765942	0.303138125274328	nan	0.092304987744195	0.111625181614753	0.086898438688503	nan	0.149009958196706	0.136945028061275	0.145005529458821	0.139759307058129	nan
134	0.116387211020586	0.008714014906469	0.04268978026371	0.102181698984493	nan	0.098725888351688	nan	0.114037109552276	nan	0.14372479445625	0.121237569633797	0.078543264299633	0.090996361263806	nan	0.090668823433132	0.086212096994533	nan	nan	nan	0.097514062750653	0.121165289832002	0.070293948687724	nan	0.101307280914364	0.080780852199448	nan	0.138691306746019	0.087205978277422	0.103726020126238	0.288085079246443	nan	0.089415542869342	0.131846701723053	0.086112612451883	nan	0.151918944904673	0.142799662731471	0.148128710325481	0.144360674758818	nan
134.5	0.122529425371522	0.011356823021698	0.057908662200056	0.101110841221754	nan	0.097769559614273	nan	0.133291282032895	nan	0.140028887309397	0.130211601953905	0.085835810647933	0.094155556098149	nan	0.098722906371775	0.090014192116507	nan	0.076231920020243	nan	0.094659921278971	0.115149530502305	0.071481792100073	nan	0.095772870119209	0.077972848917338	nan	0.142083141210557	0.072125243136545	0.094513471647518	0.291825727357536	nan	0.089101460557137	0.131036464698421	0.080440378496259	nan	0.149168196340678	0.143012309935737	0.141524388900504	0.150160739295077	0.32089344315039
135	0.121546979823043	0.010176520282962	0.051890275503297	0.099843689516952	nan	0.089482283626429	nan	0.137545114431843	nan	0.139238493350828	0.129598310788134	0.088316513832705	0.091846475028865	nan	0.105151219922666	0.096964629220478	nan	0.077538236635249	nan	0.096684210958076	0.120741880522979	0.070186096123696	nan	0.100295118326298	0.075387802788176	nan	0.146900158463686	0.070404932040751	0.114607392872394	0.287483776787529	nan	0.088763165932473	0.114994819817605	0.08065443177359	nan	0.159459810161156	0.144468244252475	0.129172291176533	0.151598340993181	0.274441015877406
135.5	0.120255536373702	0.009637773064034	0.049143192921087	0.103722418174632	nan	0.086511486159557	nan	0.132147571827772	nan	0.135434102252072	0.131022743319364	0.082509805636556	0.087103935996196	nan	0.098284019978862	0.098103834606474	nan	0.071777310056418	nan	0.097014938174366	0.130517838793109	0.067894832999765	nan	0.101408291847436	0.072590036086533	nan	0.138306902490486	0.072058364086511	0.104385035666945	0.274374218490656	nan	0.089778090840621	0.130383109163226	0.08352976969142	nan	0.162318983429576	0.141694342847134	0.137875525789377	0.160920537997273	0.255231435687626
136	0.118285656637753	0.009596675183372	0.048933634025627	0.093665218235502	nan	0.090957487039176	nan	0.12906175891911	nan	0.122745166066089	0.129154194195021	0.092426570811422	0.087489345087227	nan	0.098767639465362	0.093068869835947	nan	0.068553344198471	nan	0.095745286796652	0.12711801903584	0.069032407311778	nan	0.095442071256766	0.077873615739054	nan	0.129824274670039	0.072264955761427	0.097951330342033	0.276385998547565	nan	0.087067267855974	0.135339267058641	0.082556615533477	nan	0.159258149164474	0.133815695826325	0.138195908158893	0.153882288581562	0.256069983725518
136.5	0.117699252647713	0.008892358605625	0.045342310051948	0.085832764518381	nan	0.090691027755738	nan	0.127943741893302	nan	0.132134308573771	0.125864708672865	0.108614169827749	0.085063781952203	nan	0.097439055537228	0.090897713415301	nan	0.082094386408118	nan	0.092073406689233	0.118627906845887	0.072319093918452	nan	0.098318037233715	0.087588409978754	nan	0.128605327909799	0.080431969188662	0.099559360106484	0.264829477388526	nan	0.08232165839337	0.12619202086925	0.078790847856463	nan	0.161275406875877	0.132648843640163	0.13300533538022	0.150071204097042	0.244645856561691
137	0.120841151762194	0.009941333317716	0.050691052578163	0.089006213540595	nan	0.088280443082547	nan	0.119313643414896	nan	0.137312308299848	0.137239069236042	0.099995672747958	0.089506333032157	nan	0.097177532738562	0.089389390309807	nan	0.083890552043518	nan	0.092758847575198	0.129277338880249	0.075821416093998	nan	0.104847191109893	0.080388689760947	nan	0.135149409856422	0.084202571489687	0.092357340017419	0.258684060973499	nan	0.084170256540377	0.127652928030785	0.075097756108748	nan	0.169337946270418	0.133485682857413	0.135504613900236	0.164044224347312	0.288819665320698
137.5	0.119121421474573	0.010641114342071	0.054259249676594	0.089900210307475	nan	0.084744236852079	nan	0.101014279204155	nan	0.13324024048187	0.152407878472091	0.081164344730634	0.09285374239021	nan	0.096565136523332	0.092898573176973	nan	0.0708179055208	nan	0.098837316496089	0.12378172479921	0.077423059775003	nan	0.099671612264197	0.073239672685798	nan	0.152166881147593	0.075243137145144	0.089142631290947	0.253591648293261	nan	0.088783405874479	0.116655311754069	0.079095876728003	nan	0.160476845930025	0.133272519202138	0.128208556842981	0.158481295236491	0.312600336688424
138	0.118035417577536	0.009417040153447	0.048017671502712	0.091911491853865	nan	0.085842746968769	nan	0.109872482687565	nan	0.141338662467767	0.136704188983303	0.08915702540247	0.097495711429149	nan	0.093493288057247	0.092314594655717	nan	0.072506704392309	nan	0.098451835730771	0.12860875438357	0.074046028050103	nan	0.114292800908601	0.078307341724718	nan	0.151512865131338	0.071586382422899	0.094897139620413	0.250123141301425	nan	0.085799321528239	0.110722992658052	0.080705164481252	nan	0.145267700493824	0.130782932273542	0.13705107737821	0.147819503827134	0.276344395781235
138.5	0.12376014488169	0.01037010892694	0.050802950896166	0.105097542434009	nan	0.088548866475595	nan	0.111197929126074	nan	0.154445272152276	0.123622657538446	0.10311191206351	0.101989360146025	nan	0.094212936884173	0.085689609462565	nan	nan	nan	0.093416603170856	0.134240589788158	0.071115114978661	nan	0.117798172506938	0.078626375431997	nan	0.164724183490741	0.071264178588263	nan	0.253271751609953	nan	0.082660754210523	0.112391977438022	0.079674280704751	nan	0.148299563915046	0.129841234717667	0.148865183031126	0.15672085260751	0.283176719569353
139	0.123993597809728	0.011242990068496	0.055079177701989	0.103923496540487	nan	0.089542247574558	nan	0.100342751209431	nan	0.148660024285268	0.138082438804922	0.095860814088073	0.095792055295505	nan	0.096449163056588	0.088621573635429	nan	nan	nan	0.088068835393632	0.123695358345835	0.070667551535932	nan	0.099213467214078	0.080662428182792	nan	0.157895465354314	0.069859273187055	nan	0.26662843173562	nan	0.082574469968169	0.115966077766644	0.081561330172344	nan	0.161252095890579	0.125633391818282	0.156840451951597	0.162910724860434	0.299136027375634
139.5	0.122118023876495	0.010846678297612	0.054233391488061	0.101786945825635	nan	0.094206292695322	nan	0.10504929174489	nan	0.140499418314247	0.133418495692809	0.080969828787174	0.09621737464237	nan	0.097156824125097	0.090707549094985	nan	nan	nan	0.092070263557205	0.137384698942757	0.070343448506052	nan	0.093097234472362	0.075017607191378	nan	0.144744062332861	0.069856854499552	0.116981168745727	0.271974961170363	nan	0.081488491141158	0.117265722628907	0.081524346147461	nan	0.1626582979326	0.12035349468199	0.145152790307692	0.156137670199162	0.299005487409111
140	0.120972430822086	0.010603632853178	0.051946979820196	0.102205844850362	nan	0.096831883227093	nan	0.107715206004309	nan	0.139957205294658	0.121332406604138	0.0750848649033	0.099593204082453	nan	0.103763273260379	0.089289062045788	nan	nan	nan	0.095952462000372	0.13908398274886	0.071005300034275	nan	0.094466510201231	0.071800987222767	nan	0.150369162071489	0.070354922000089	nan	0.258080179844333	nan	0.081302824964337	0.12305096202563	0.084774554114882	nan	0.164332747388439	0.118951909546659	0.13648724259549	0.140393350509649	0.288130723011173
140.5	0.121218497771219	0.009948852997387	0.048739226739114	0.096530045254169	nan	0.090817958633672	nan	0.104514405114439	nan	0.143364714453834	0.128388431087287	0.075310148214754	0.094314746316508	nan	0.100048873146659	0.090529891786222	nan	nan	nan	0.092759378042388	0.133523322236356	0.070226831628884	nan	0.096978234837024	0.079775870917501	nan	0.152856628835574	0.072885938214548	nan	0.271001277552885	nan	0.081932087035486	0.126003912343125	0.096738839342128	nan	0.165352601896816	0.126420353521373	0.15143875139441	0.142335808607812	0.246413393866619
141	0.122122031464925	0.010270414772822	0.050314551280311	0.09474555346209	nan	0.087683661178854	nan	0.100713544669632	nan	0.14164174915526	0.134295788888581	0.088816301534981	0.094948796954523	nan	0.093986770243778	0.093258328773402	nan	nan	nan	0.090306612977298	0.12686311734014	0.068044114414123	nan	0.09442730765679	0.080511513713386	nan	0.175609282108146	0.073963032079718	nan	0.273044108852945	nan	0.080477306966256	0.118348999101545	0.091501039489575	nan	0.173239167549935	0.127054275659289	0.153049783311874	0.150280023370443	0.246240607170553
141.5	0.121139822415956	0.010284694139734	0.05038450560588	0.103869043621177	nan	0.091024182252251	nan	0.102576200789617	nan	0.138011467312608	0.131065380807064	0.09334745024421	0.092798104630918	nan	0.092198862165891	0.1023631279933	nan	nan	nan	0.087942110730291	0.119867678636384	0.073451037057988	nan	0.090859732161824	0.076790808531411	nan	0.187149190756633	0.073136345611712	nan	0.258336371476245	nan	0.079720077170446	0.111526925259563	0.081313080697258	nan	0.168842143230539	0.12379259922413	0.139304166213509	0.145104394306155	0.264105079517775
142	0.119072649105646	0.009840948111469	0.04821060291661	0.112643125032358	nan	0.094155811270018	nan	0.098230673594761	nan	0.136478046254411	0.132172676209882	0.088426800816523	0.096675155526971	nan	0.084501673188047	0.097796570430339	nan	nan	nan	0.08774833536543	0.128096619731813	0.073334054001364	nan	0.094379661684006	0.074925024896765	nan	0.175066711454486	0.070642100376982	nan	0.259926518603744	nan	0.082942969719822	0.107246630847623	0.081755976968876	nan	0.159138894819079	0.127200887880901	0.125728929204987	0.135962768683455	0.25163961107851
142.5	0.120758518170841	0.010237255186083	0.050152103145126	0.133234050685721	nan	0.09400609521643	nan	0.099067820268697	nan	0.134840103064116	0.130857998599412	0.092788803240944	0.101928681207351	nan	0.084074862222868	0.086671100079324	nan	nan	nan	0.088457053072722	0.140061717915071	0.062481420112898	nan	0.098669727076753	0.076260990441775	nan	0.160627677946087	0.068871787378618	nan	0.251212854609038	nan	0.081252076226487	0.109745980821686	0.085364596719829	nan	0.159581468934408	0.122202561777191	0.133027657447989	0.149274307324074	0.274401561881542
143	0.124527353143656	0.010190262049032	0.049921884730755	0.15101117636393	nan	0.096296773507939	nan	0.097366305926281	nan	0.139962023785171	0.13582069859616	0.092063760005489	0.098570752267079	nan	0.09325741549211	0.087946360050809	nan	nan	nan	0.094348804795311	0.135488922550422	0.065953729591691	nan	0.1094425857976	0.080578638211996	nan	0.144685259670381	0.085970796771022	nan	0.260304505841924	nan	0.080733847720738	0.112761394606925	0.086804142603589	nan	0.161066827411825	0.126903035829805	0.138932570396151	0.163515363096878	0.27339813770017
143.5	0.118294271841164	0.007914086612813	0.037954626055958	0.117180926906769	nan	0.102274229059079	nan	0.089959784612631	nan	0.14004508475008	0.150049054594054	0.083947383408751	0.097416400354285	nan	0.101213244538586	0.093132182928627	nan	nan	nan	0.095845525429404	0.143609066779551	0.068277988527171	nan	0.108490035941221	0.08080056550907	nan	0.145493839352261	0.092298457332424	nan	0.24810805173613	nan	0.082328218869022	0.127143548641171	0.089103344212583	nan	0.16549347691826	0.134509674478861	0.128647429399395	0.153695009908552	nan
144	0.116633703609213	0.008235749797853	0.039497268498658	0.081617586620377	nan	0.104730893441418	nan	0.088073210157423	nan	0.148154441166993	0.149957436761564	0.083623047056902	0.103190047594484	nan	0.09263734376963	0.100078843539392	nan	nan	nan	0.093198915010823	0.141932854798992	0.069655482149824	nan	0.098333540488059	0.077554528463515	nan	0.153336035030891	0.076371575022291	nan	0.242737137485789	nan	0.083430463682584	0.131171111762389	0.091380685880443	nan	0.166537952316368	0.132947218194361	0.126005068376679	0.162553467849925	nan
144.5	0.116868217656154	0.008207048514671	0.039359621980015	0.098554077843426	nan	0.106627840127982	nan	0.092840391262818	nan	0.135557046253625	0.165953163471675	0.080617964584904	0.106578322900665	nan	0.085066869386939	0.099192117425437	nan	nan	nan	0.095048577505419	0.132340625250999	0.070144429602501	nan	0.100229107156906	0.078624688132749	nan	0.135390747524186	0.075650539203706	nan	0.245423322910849	nan	0.083946890635194	0.121924538531687	0.095264556394257	nan	0.172389712561266	0.131475947503872	0.130057559647141	0.165938187929483	nan
145	0.114070383527808	0.008051244457824	0.03861241197273	0.108968656260552	nan	0.114383426412768	nan	0.089844980338918	nan	0.128032269674614	0.15715719556346	0.078631258248482	0.105910130563996	nan	0.089497024116694	0.085250529590148	nan	nan	nan	0.098762525852554	0.142895709944089	0.062132632169656	nan	0.096523867350658	0.078720981101817	nan	0.123759567119671	0.070338186355488	nan	0.24188545365841	nan	0.079948734407968	0.111845965460301	0.08904490091917	nan	0.165864561207774	0.129540542255779	0.135914392893219	0.152835713201222	nan
145.5	0.114893973497076	0.008362880109884	0.040106964056666	0.092953619540573	nan	0.115213975067432	nan	0.102414612592895	nan	0.129832970811652	0.142086469386835	0.08047009776165	0.106777399039707	nan	0.088959644110579	0.080484467891975	nan	nan	nan	0.096610316245069	0.146852860623544	0.06970870582164	nan	0.096313660706081	0.079804692225536	nan	0.117828909297388	0.072154738878661	nan	0.254059763375864	nan	0.08259121426996	0.116966699456429	0.084380513582369	nan	0.166752920276358	0.132376208375015	0.142240267175526	0.159620637417081	nan
146	0.113469771726871	0.007677693082268	0.036820922510261	0.086989376633211	nan	0.113865762143351	nan	0.114737359275869	nan	0.128413089962703	0.153950776791739	0.07404347082665	0.099404009372341	nan	0.084101728515878	0.082748438360829	nan	nan	nan	0.092627788050854	0.143255306065202	0.074046269109557	nan	0.094095104538473	0.07933765072417	nan	0.107275078655398	0.083416279376136	nan	0.234045237547356	nan	0.086205460687458	0.117434348839306	0.088833541792223	nan	0.17041676532134	0.136539314103529	0.13167414431026	0.145818220441084	nan
146.5	0.117545179902408	0.010027373820736	0.048089595465527	0.086478571989395	nan	0.109295503110042	nan	nan	nan	0.126310014284352	0.143659163327148	0.069502077443308	0.089767618155505	nan	0.084386892563515	0.07918544698847	nan	nan	nan	0.09650045250068	0.144692017384538	0.07192247512487	nan	0.103173157395526	0.075148485916292	nan	0.102961161290397	0.090639009975064	nan	0.231613083115728	nan	0.081542957905044	0.11040593931488	0.10245111619475	nan	0.160213454326286	0.129270415552949	0.121766521756619	0.13451521443984	0.275683567602599
147	0.112624287945073	0.007198778886049	0.03452413071107	0.093749912845094	nan	0.103878997942184	nan	0.11573880392388	nan	0.127674558854916	0.144105788880716	0.067945503863745	0.087403482548	nan	0.084693159289136	0.082416877952753	nan	nan	nan	0.103336372668376	0.138763161117288	0.084120112224647	nan	0.112390753225059	0.074612629589836	nan	0.103945855703715	0.086850549305405	nan	0.234725251891095	nan	0.084459287601547	0.1173485962556	0.104150712038646	nan	0.157157571256346	0.135634129705619	0.131526039706431	0.12635480229172	nan
147.5	0.112320434298998	0.006947155830706	0.033317388930266	0.100063568334354	nan	0.104006251149972	nan	0.102671841843484	nan	0.132360604384125	0.143344865500386	0.069993616731957	0.093067595026622	nan	0.085663563519787	0.082458492706301	nan	nan	nan	0.103904375417231	0.146609206583179	0.077650663212994	nan	0.110195508144998	0.08211800684566	nan	0.09454752417822	0.078431423672843	nan	0.219263878406527	nan	0.085372093538136	0.133435205204237	0.096080368842234	nan	0.156064850465968	0.145605908900792	0.132727980299761	0.120053030266191	nan
148	0.112989699962737	0.007433793037453	0.035651218986801	0.093108409252506	nan	0.10091602681229	nan	0.089420104024743	nan	0.132141181401004	0.138273109376954	0.070230746303264	0.090462868278477	nan	0.101751958936413	0.080186390461544	nan	nan	nan	0.100542529419681	0.162625933894403	0.066878008885189	nan	0.105689198125108	0.080178543515469	nan	0.112025494869236	0.077318252996159	nan	0.224732744808381	nan	0.08236562695664	0.141433270919994	0.103126954735687	nan	0.153703598280621	0.148054055016086	0.132105318412432	0.124482473423418	nan
148.5	0.111341533101156	0.007628489284237	0.036584949384597	0.095716065186276	nan	0.098648037091057	nan	0.097935285170424	nan	0.125734801701424	0.138621852318667	0.069214451291059	0.082402561088272	nan	0.0985935726998	0.077237883099677	nan	nan	nan	0.095863227575719	0.147587637322638	0.065513389729106	nan	0.095684401282923	0.077904966146219	nan	0.11395045286488	0.082557633602382	nan	0.233452608134126	nan	0.083137329185761	0.115809707198272	0.104092103087837	nan	0.161966048996686	0.155070540068439	0.129185905013367	0.126316334572743	nan
149	0.110271000709581	0.007187046227531	0.035209192030493	0.092491906811266	nan	0.104405190720751	nan	0.105814698828823	nan	0.115923117326836	0.128981063142635	0.07044348452336	0.084844981877879	nan	0.098632346146331	0.084555201273199	nan	nan	nan	0.099205594996724	0.136456161695848	0.06334627205731	nan	0.093342552192186	0.081149104997571	nan	0.098579035199108	0.080705804056016	0.112840284797904	0.22853545848283	nan	0.084464173967547	0.101467653839276	0.100375528758139	nan	0.182022495623209	0.143139551335283	0.131788179080533	0.133265176008959	nan
