# Supplementary material for: Stochastic pulsing of gene expression enables the generation of spatial patterns in Bacillus subtilis biofilms
Source: Nat Commun. 2020 Feb 19;11:950. doi: 10.1038/s41467-020-14431-9 (PMC7031267; doi:10.1038/s41467-020-14431-9)
Supplement: Supplementary file 7 — Source Data [file 41467_2020_14431_MOESM7_ESM.zip › source_data/sup_figure2_b_96.tsv]

distance_from_top_of_biofilm	mean	sem	std	sigB_YFP_image_472	sigB_YFP_image_473	sigB_YFP_image_474	sigB_YFP_image_475
2	0.35673600452824	0.014065155203701	0.024361563429152	0.315500953806617	0.366829991418735	0.365717068209464	0.378896004678145
2.5	0.363346866636846	0.01276582609522	0.02211105939751	0.341445332571529	0.349235992491962	0.363628017080181	0.39907812440371
3	0.36243680494587	0.010533222502995	0.018244076542615	0.338142404735089	0.352203578558329	0.375207845581389	0.384193390908674
3.5	0.37451483029591	0.005812290946511	0.01006718322773	0.372551226026565	0.36329298660307	0.390820411116982	0.371394697437022
4	0.363567076199566	0.007648800020339	0.013248110252161	0.362506918566045	0.347110144785309	0.384087231388628	0.360564010058282
4.5	0.361142901312792	0.005712482524895	0.009894309970468	0.367065167302601	0.345306631577321	0.371418975964016	0.360780830407229
5	0.371574408595384	0.003563521962381	0.006172201092732	0.375354788430763	0.367586682549622	0.379493756283592	0.363862407117558
5.5	0.366909115962241	0.008961708765521	0.015522134904518	0.349889767835446	0.357613393385633	0.391053838079245	0.369079464548641
6	0.367226539066972	0.010464201798509	0.01812452917567	0.354062970330745	0.345469680820962	0.390054978449281	0.3793185266669
6.5	0.372033297151476	0.009548082073365	0.016537763265906	0.350531509511915	0.368774776319458	0.396953570761562	0.371873332012968
7	0.370296878816094	0.010665539357439	0.01847325605721	0.347405062764594	0.381630108438353	0.394045130841582	0.358107213219845
7.5	0.358824048156604	0.006547486887911	0.011340579951753	0.346797266393955	0.368457787841658	0.371727816299012	0.34831332209179
8	0.361544096913454	0.005360351114236	0.009284400476265	0.353554442639565	0.369783978731069	0.371739807578581	0.351098158704601
8.5	0.359860771447065	0.006571509374038	0.011382188118248	0.351573947391434	0.374560814349614	0.366971366663956	0.346336957383254
9	0.348418692869546	0.008600646175997	0.01489675615475	0.328866568183927	0.363510806119434	0.362216975526164	0.339080421648657
9.5	0.352710427932187	0.011763494304248	0.020374969809505	0.332720296367792	0.343867121333195	0.386711127319558	0.347543166708204
10	0.349460868646956	0.011477676348758	0.01987991858888	0.346983528043761	0.335542460104274	0.382624470172553	0.332693016267236
10.5	0.337232792108647	0.009156417045479	0.01585937953806	0.336447783160808	0.342095717159877	0.357256253443248	0.313131414670653
11	0.333367729371943	0.007808785566117	0.013525213345924	0.314615600681871	0.350827950912475	0.340112428945527	0.3279149369479
11.5	0.323046970361291	0.008833262695897	0.015299659785896	0.301276957551971	0.343491110245526	0.32837590486422	0.31904390878345
12	0.309707492061942	0.00779300044888	0.013497872720867	0.298361464089965	0.324729147441541	0.321427566697594	0.294311790018667
12.5	0.299053901051152	0.006855183220873	0.011873525633746	0.28594796814539	0.313143651977289	0.308389299313594	0.288734684768334
13	0.291187272846228	0.005848476356884	0.010129858196988	0.283327321486127	0.30705412008939	0.29287878937791	0.281488860431486
13.5	0.282445722991379	0.008992369452318	0.015575240771845	0.275508405177658	0.298257053350834	0.295797110475235	0.26022032296179
14	0.27645943855755	0.013709225986382	0.023745075940858	0.259516026418208	0.306826087245907	0.291611149381527	0.247884491184557
14.5	0.26631624975373	0.015064868905552	0.02609311835378	0.245070720179406	0.305838019095671	0.273656146329201	0.24070011341064
15	0.258000617223636	0.012806597702524	0.022181677892866	0.235872934780804	0.286755052514606	0.272431233173366	0.236943248425767
15.5	0.25207387093238	0.013287195864685	0.023014098327753	0.229926397903953	0.27685901988794	0.273230598033072	0.228279467904554
16	0.24426142132138	0.011400025212849	0.019745422876221	0.224380854279092	0.26529545679444	0.26267407966247	0.224695294549519
16.5	0.235636384314443	0.008342860834026	0.01445025884501	0.220057355035129	0.258661423980552	0.236076297718584	0.227750460523506
17	0.232207155294539	0.010927125052117	0.018926335770925	0.21465368175818	0.259557162103923	0.240128627444473	0.214489149871581
17.5	0.228172177114731	0.011479141759116	0.019882456754074	0.213744868751208	0.256480051190621	0.236649908604602	0.205813879912494
18	0.220302272932455	0.008999672351526	0.015587889764315	0.208413380026373	0.245695582927337	0.22042678678085	0.206673341995259
18.5	0.211705256852204	0.009144001272661	0.015837874788723	0.195868286756903	0.236345967980662	0.214604958648764	0.200001814022487
19	0.204673583546693	0.009151676514215	0.015851168697055	0.191036275931033	0.230404776022077	0.205101081074865	0.192152201158795
19.5	0.209786571400808	0.01456913282961	0.025234478283104	0.189888193631743	0.244712300488086	0.222502242529757	0.182043548953645
20	0.20340213616906	0.016412892969679	0.028427964522675	0.175607951062111	0.243255050108189	0.21736175274109	0.177383790764849
20.5	0.190446662877	0.01093580862613	0.018941376162307	0.170379189009375	0.21913566131008	0.195414247490423	0.176857553698123
21	0.186083633498343	0.010387879333431	0.017992334788398	0.172388124410604	0.215184986001848	0.186800057138226	0.169961366442692
21.5	0.182011454279525	0.011691880074764	0.020250930325493	0.168837105708328	0.21532198564959	0.18073292563673	0.163153800123454
22	0.178043784869986	0.00900386119773	0.015595145058766	0.168815630961688	0.196448860992989	0.189374189854468	0.157536457670797
22.5	0.175484071688444	0.010736163473697	0.018595580614808	0.165447735691633	0.194579036075348	0.191892849506213	0.15001666548058
23	0.171019267040411	0.012950670777366	0.022431219778495	0.157014190469646	0.206689438972765	0.172625508871756	0.147747929847479
23.5	0.17115197042358	0.013400892638356	0.023211026916408	0.158778660981963	0.207953747894733	0.172150655188315	0.145724817629308
24	0.167301138380983	0.014236262309438	0.024657929629825	0.155003918365442	0.203573135190882	0.173722710311047	0.136904789656563
24.5	0.157560035449419	0.013063007311727	0.022625792363555	0.154191511201056	0.192396904888645	0.154624751826311	0.129026973881664
25	0.151614147164276	0.010559242629617	0.018289144723944	0.153226069718816	0.178179926082737	0.148310492877452	0.126740099978099
25.5	0.148503765465866	0.010643636140849	0.018435318573227	0.148142870356212	0.175155016013796	0.147675914729505	0.12304126076395
26	0.146681671067884	0.012093162363454	0.020945971637682	0.14324682693635	0.175974218630246	0.150347592642981	0.11715804606196
26.5	0.146378892403243	0.01361354002774	0.023579342998918	0.142858534133762	0.183247000868474	0.141875783495994	0.11753425111474
27	0.140085703666545	0.012882097619803	0.02231244758556	0.138335206475466	0.174486463151481	0.135420009932035	0.112101135107198
27.5	0.133883162016208	0.011864133218598	0.020549281522377	0.128019735823646	0.161835577736039	0.14057863404913	0.105098700456018
28	0.130313805602242	0.012141338174089	0.021029414589397	0.122953281475241	0.162072134443811	0.132407382179917	0.10382242431
28.5	0.129528024019281	0.011608057388832	0.020105745174633	0.125522862925681	0.161736607479633	0.124531621057	0.10632100461481
29	0.131070198866991	0.012026501259505	0.020830511218753	0.133194037679845	0.163686661900751	0.119350364404108	0.10804973148326
29.5	0.127680037015718	0.009936677305468	0.017210829951488	0.129277485405555	0.15455379159642	0.1186787188892	0.108210152171698
30	0.127882958317891	0.010179066259503	0.017630659935069	0.136042615471422	0.152570041238861	0.115192847192983	0.107726329368297
30.5	0.126258166715276	0.012412644146461	0.021499330317943	0.135970101617887	0.156277641384084	0.112053814430093	0.100731109429041
31	0.125676012550051	0.012610327884753	0.021841728596494	0.134724388587251	0.156401552320405	0.112546655548522	0.099031453744024
31.5	0.131235021524342	0.015902614051879	0.027544135511014	0.157948174328103	0.15848026025116	0.112100187744399	0.096411463773705
32	0.131147669051768	0.015822366054245	0.027405141901905	0.15442427057112	0.161613248611193	0.110988675089452	0.097564481935306
32.5	0.123795305971746	0.013761547176303	0.023835698900113	0.128773912352697	0.159574011431333	0.111695558437664	0.095137741665291
33	0.124207538926531	0.013496558060528	0.023376724288138	0.133192392619087	0.156244476112301	0.11459155859076	0.092801728383975
33.5	0.125570672956372	0.012014090124568	0.020809014502463	0.136998722901752	0.151133923867004	0.118559839594189	0.095590205462544
34	0.122352659264157	0.011634340658674	0.020151269133388	0.132892340319482	0.146069568278756	0.118714378298511	0.091734350159878
34.5	0.126119686698883	0.013136274818972	0.022752695408647	0.140840776413221	0.146679613501263	0.128590673383856	0.088367683497191
35	0.128787009470996	0.01334836758078	0.023120050848016	0.143501590356092	0.148865026310012	0.132759366695035	0.090022054522846
35.5	0.126176626053438	0.013095681592992	0.022682385878806	0.148394320862741	0.144994850419509	0.119227705753872	0.09208962717763
36	0.120327509827415	0.011878971033392	0.020574981371474	0.139160746426627	0.135049904194105	0.120266296156674	0.086833092532255
36.5	0.120557606033842	0.013457605232962	0.023309256011695	0.127411103784104	0.147716992324509	0.123678816978708	0.083423511048047
37	0.12419313555866	0.013783547077288	0.023873803846381	0.135147414342016	0.149060143310053	0.127494369361787	0.085070615220784
37.5	0.128990050428921	0.015542223258152	0.026919920345697	0.142933013045841	0.154927233229312	0.133913322107776	0.084186633332753
38	0.125577982421643	0.016241930534157	0.028131848898165	0.149601982088642	0.149194641309897	0.122922345190954	0.080592961097078
38.5	0.12349383264629	0.014749596481706	0.025547050497455	0.151108848403314	0.139319538843652	0.119856846943268	0.083690096394927
39	0.125968702986019	0.01322822893237	0.022911964605017	0.136384064784434	0.147989978170589	0.131890263183408	0.087610505805645
39.5	0.1192942149783	0.013185651948615	0.02283821910592	0.111243969291373	0.147345947364099	0.132037714056047	0.086549229201679
40	0.115329840399043	0.014083408905996	0.024393179768953	0.102828598990604	0.148675390203663	0.126057858211834	0.083757514190071
40.5	0.11781984869267	0.011195779528543	0.019391658973775	0.111802441637893	0.141011825392469	0.129013689455779	0.089451438284541
41	0.1202253508633	0.010793495284609	0.018694882224199	0.120495791238745	0.144365524520117	0.124101622199631	0.091938465494709
41.5	0.123310261484463	0.01184996577039	0.020524742782267	0.130187610444933	0.145298974877587	0.128081839673688	0.089672620941643
42	0.127590809391987	0.012321669828511	0.02134175817707	0.151700598648283	0.135888437247671	0.129368058268859	0.093406143403135
42.5	0.128323151063664	0.013011490390645	0.022536562438792	0.149548520868307	0.148620401080687	0.119951916338349	0.095171765967314
43	0.121625878375078	0.012044197280077	0.020861161625477	0.133900299352004	0.147352532714032	0.112778892831563	0.092471788602715
43.5	0.124145075621235	0.013519408240582	0.023416301960953	0.136774818410992	0.155095450827216	0.110299930704661	0.09441010254207
44	0.12634745836082	0.013142058092834	0.022762712332809	0.130364908505758	0.161942477037857	0.108097692326206	0.10498475557346
44.5	0.120492275775048	0.012973211485714	0.022470261430593	0.118922256084935	0.157638181022898	0.10421190387654	0.101196762115818
45	0.120533786174008	0.014199805061997	0.024594783824953	0.122166877124808	0.159270749840201	0.10747348940658	0.093224028324445
45.5	0.126510882928045	0.012652566220424	0.021914887539905	0.139260543709842	0.154756301736637	0.113771995545221	0.098254690720482
46	0.122551421937099	0.01082412164608	0.018747928638317	0.134554586162295	0.146455682568464	0.109381959985413	0.099813459032222
46.5	0.118751796105624	0.011092327699085	0.019212475149019	0.127127248751482	0.14605273686798	0.104419644792354	0.09740755401068
47	0.126623178817872	0.014650477237833	0.025375370931058	0.143786325879723	0.158974734787884	0.103938036345531	0.09979361825835
47.5	0.128691575849597	0.015627674666852	0.027067926527145	0.15256970616739	0.158739787481914	0.103071028813217	0.100385780935866
48	0.126238572406312	0.012264369686753	0.021242511420263	0.146589986038881	0.148351217474739	0.104667488257142	0.105345597854485
48.5	0.122049238155211	0.011655508037639	0.020187932109219	0.142241291600316	0.142057327967837	0.104608299104322	0.099290033948368
49	0.125869392267436	0.012407731535589	0.021490821426315	0.146629606103311	0.147995354093774	0.102520402340974	0.106332206531686
49.5	0.133082416275493	0.011219139380771	0.019432119424692	0.151268934342615	0.153068538640762	0.108913808388064	0.119078383730531
50	0.132586516335303	0.014318469616061	0.024800316861648	0.155812970065694	0.1588085420761	0.105561839912339	0.110162713287078
50.5	0.130312797330613	0.016057063426338	0.027811649674773	0.15143477338188	0.16361332771491	0.097717139272046	0.108485948953616
51	0.130063015381395	0.015902560943528	0.027544043524651	0.152708235577832	0.161485457470561	0.096993232878435	0.109065135598753
51.5	0.12728162717447	0.015398672177442	0.026671282580427	0.158698717830553	0.147506210640153	0.093847294095407	0.109074286131769
52	0.121230120217857	0.013775840610888	0.023860455855028	0.1374954032346	0.150339985689721	0.090299680426527	0.106785411520582
52.5	0.123986858538423	0.011128621880502	0.019275338515252	0.130166353852376	0.151894678425176	0.100304315581796	0.113582086294342
53	0.122091366775345	0.008868273874276	0.015360300925681	0.12936101336299	0.143450931744574	0.104251089164346	0.111302432829469
53.5	0.120578896801057	0.01159840486253	0.020089026508656	0.135884344652955	0.14483961885788	0.098710664972551	0.102880958720844
54	0.121681059354363	0.011461953855123	0.019852686431082	0.142110670505382	0.140229023148331	0.096924682910467	0.107459860853274
54.5	0.122788028294936	0.010823346806232	0.018746586576332	0.136259015494352	0.143643632863914	0.095620812084828	0.11562865273665
55	0.125113071298301	0.009416078940931	0.016309127133771	0.133084091096419	0.145294710672686	0.101116341574939	0.120957141849159
55.5	0.129950914514983	0.009815121482941	0.017000289090915	0.144968388994797	0.14608785542564	0.104760821825329	0.123986591814165
56	0.133742814953615	0.014089435707343	0.024403618495093	0.156194358243998	0.158741045635106	0.102035994483235	0.11799986145212
56.5	0.131707348993446	0.017717921919208	0.030688340968606	0.170737847273352	0.152314477165943	0.097375204753021	0.106401866781468
57	0.129591140120715	0.012793550502998	0.022159079480391	0.161990145320826	0.136541868285342	0.103137988413366	0.116694558463327
57.5	0.132302347357125	0.010870348548333	0.018827995981695	0.144666178143957	0.15384042778078	0.104708302002571	0.125994481501192
58	0.132340138406747	0.013474472902059	0.023338471671576	0.15037521138412	0.158256308588441	0.099972947694969	0.120756085959459
58.5	0.12848888548317	0.012857002191896	0.022268981029388	0.16186490115013	0.134061887535526	0.102685857838586	0.115342895408437
59	0.12892007974407	0.011383923071664	0.019717533149578	0.161172998259908	0.12455642266941	0.107663583793012	0.12228731425395
59.5	0.130671744380161	0.009958799497514	0.017249146712086	0.148964891341086	0.127899168115976	0.103841039700673	0.141981878362909
60	0.127756519421073	0.009833568932469	0.017032241010767	0.147770202856289	0.124656375000262	0.101875677279659	0.136723822548081
60.5	0.1264672248337	0.009304312495737	0.016115541972114	0.149152379080934	0.130632081359704	0.104485965013763	0.1215984738804
61	0.132211760527591	0.010450478398801	0.018100759550125	0.154119288388803	0.14301040949934	0.106394202050763	0.12532314217146
61.5	0.127473369239426	0.009550004398664	0.016541092830992	0.150518054762693	0.131401111705264	0.104390531343314	0.123583779146434
62	0.128192468103205	0.013149496124662	0.022775595381844	0.161283977215396	0.120042856828759	0.098366437696929	0.133076600671736
62.5	0.132043453486671	0.014675530650417	0.025418764714557	0.168879232658849	0.121696196912237	0.099181685492098	0.138416698883498
63	0.123910189481812	0.011965750275841	0.020725287428439	0.158677557188434	0.111649305718367	0.105384392308812	0.119929502711635
63.5	0.124480601615226	0.012186018018252	0.021106802349563	0.160664971160066	0.11083597462228	0.109180595142602	0.117240865535954
64	0.124943974503237	0.011216501594016	0.019427550644013	0.157114569167059	0.121812303208631	0.105769685498534	0.115079340138724
64.5	0.124038833287634	0.010116204538524	0.017521780240482	0.15290361326448	0.123030052285462	0.10839624499794	0.111825422602654
65	0.125441982861148	0.013214315207346	0.022887865326352	0.162966316179201	0.124602022397446	0.10447636486583	0.109723228002113
65.5	0.122113029702903	0.012164766078431	0.021069992910032	0.154771563460922	0.126562007621966	0.10423804545142	0.102880502277302
66	0.118247546052866	0.009776417569799	0.016933251946901	0.142362426508396	0.12490201314306	0.107749298384789	0.097976446175217
66.5	0.123050423590892	0.010792457422546	0.018693084594373	0.154438194481148	0.119965371869201	0.110015752158583	0.107782375854636
67	0.125467328698407	0.010600214894597	0.018360110768589	0.156266213069847	0.122662163921961	0.111705280963654	0.111235656838167
67.5	0.127653157291342	0.01122358923711	0.019439826801958	0.155479858669606	0.134668065825355	0.103863509332536	0.116601195337871
68	0.128609760973271	0.010723504268112	0.018573654227552	0.15300715080161	0.139996461396418	0.113436391162173	0.107999040532883
68.5	0.126672467880947	0.013210708492842	0.022881618313584	0.153602260118257	0.142816537881853	0.114642121753223	0.095628951770453
69	0.12128127824129	0.012134094377191	0.021016867965131	0.143701264196769	0.140399348204502	0.104753331638203	0.096271168925688
69.5	0.126024577356621	0.014188268785874	0.024574802408577	0.156037543781334	0.143859894690413	0.107203269315399	0.096997601639339
70	0.123789149708023	0.015039004497664	0.026048319885211	0.162040849262037	0.133448137297798	0.097614082724985	0.10205352954727
70.5	0.121820267697212	0.009260473128459	0.016039609960618	0.145895392012653	0.126127495229151	0.103878519634173	0.111379663912873
71	0.128427352133419	0.00955177497103	0.016544159552288	0.153847910498788	0.131160926368498	0.119084842529376	0.109615729137015
71.5	0.127409541981768	0.013798823601383	0.023900263562276	0.163278497602961	0.128465781724543	0.121505959932031	0.096387928667536
72	0.129670773800926	0.013218065667006	0.022894361313036	0.163948908746739	0.131186305907294	0.123579160439608	0.099968720110065
72.5	0.132794734564177	0.014726688616087	0.025507372910309	0.169865395784882	0.14201799995649	0.115632665687778	0.103662876827558
73	0.130386264471588	0.012442249309801	0.021550607965015	0.163951731842887	0.13063250986057	0.122407827038429	0.104552989144467
73.5	0.120213995370917	0.008043354748522	0.013931499087741	0.138776184933492	0.124540576035183	0.117462267632461	0.100076952882533
74	0.120541214013414	0.011859296084628	0.020540903360578	0.147860237666253	0.132107060143426	0.106178171035014	0.096019387208962
74.5	0.116100115678378	0.011155551918175	0.019321982708751	0.144498375196343	0.112249666238799	0.117441853643292	0.09021056763508
75	0.114117117288685	0.009340639331941	0.016178461898098	0.132285773429389	0.113699562703133	0.121961992590473	0.088521140431743
75.5	0.120784420142231	0.011748782432482	0.020349488100132	0.14055009878993	0.136703083631605	0.116646894767394	0.089237603379993
76	0.121751472009759	0.014779704838047	0.025599199700369	0.148686898401855	0.137090104386441	0.120196797446653	0.081032087804086
76.5	0.125646417284893	0.016563131217365	0.028688184800906	0.14852606762294	0.15245653633121	0.120991261603761	0.080611803581663
77	0.124672198280508	0.015518371119386	0.026878607229485	0.139798455740305	0.154138728926794	0.12235704089818	0.082394567556753
77.5	0.123401851888415	0.016085876179696	0.027861554827495	0.154802129234009	0.14087310880134	0.116567637016463	0.081364532501847
78	0.127887478037931	0.018145610713755	0.031429119690589	0.161908810332063	0.152695358199867	0.113436797929137	0.083508945690657
78.5	0.126277725269105	0.015975652367083	0.027670641583845	0.155161576076429	0.1457715958898	0.120503095846772	0.083674633263418
79	0.125321521359437	0.016382684190904	0.028375641383001	0.155045368593756	0.142399073894911	0.123719590824776	0.080122052124304
79.5	0.131240941240065	0.019416238449944	0.033629911487175	0.156880501473142	0.162065538975492	0.128721119493348	0.077296605018279
80	0.133940800583633	0.018451395906636	0.031958755180862	0.148543904947448	0.161017422623898	0.146794068848629	0.079407805914558
80.5	0.129409341875944	0.016538439031439	0.028645416680332	0.143712635146495	0.150713830510453	0.143147621795905	0.080063280050922
81	0.125414450167327	0.016297986203877	0.028228940166171	0.155419806595141	0.141092179613865	0.124910179547517	0.080235634912785
81.5	0.126964477142554	0.016036810302341	0.027776570234998	0.149122502489798	0.143900103958431	0.135204347998718	0.079630954123271
82	0.124907426080959	0.015790834520404	0.027350527683252	0.141020371478687	0.138195961501162	0.142793260653584	0.077620110690404
82.5	0.121687213138398	0.014668171187331	0.025406017750575	0.145881436017177	0.137625146599791	0.123268188137119	0.079974081799507
83	0.126915176123729	0.016238588489053	0.028126060306242	0.147245641102699	0.147709185402697	0.133491207673424	0.079214670316096
83.5	0.134191189933253	0.019023026438515	0.032948848305234	0.155258526884999	0.138635610382806	0.163586799796729	0.079283822668478
84	0.128854123950937	0.01771619258092	0.030685345666828	0.150042870089406	0.138302920028507	0.150675557123556	0.076395148562279
84.5	0.12317741341011	0.016436650292982	0.028469113413687	0.131560951545861	0.146057152463777	0.140405318734153	0.074686230896649
85	0.129414848962502	0.016379647998356	0.028370382543246	0.145691315357053	0.145878693378409	0.14581334408925	0.080276043025298
85.5	0.124668451094231	0.014975968464029	0.025939138272248	0.141886503398958	0.130249169321926	0.145702519754689	0.08083561190135
86	0.120213213493309	0.015197808411232	0.026323376331952	0.127552497262854	0.132467650806704	0.144881460618858	0.07595124528482
86.5	0.126046599992687	0.017520654202086	0.030346663259858	0.134457080073558	0.141847389124956	0.153121228230949	0.074760702541286
87	0.129593915544254	0.019591027151676	0.033932654399164	0.147344326014155	0.12826883124759	0.166955211842906	0.075807293072365
87.5	0.129723091041616	0.018419572167812	0.031903634848333	0.147348197358054	0.127208505955988	0.164830672744737	0.079504988107684
88	0.123862988543803	0.015178966747695	0.026290741613406	0.127310506906155	0.131166970391327	0.154831298932035	0.082143177945695
88.5	0.121349087567993	0.016738191352866	0.028991397849974	0.126719263177788	0.115273038754764	0.162297580043669	0.081106468295751
89	0.123839708540646	0.015196492645875	0.026321097359503	0.141547962194598	0.126909517978234	0.146859738149448	0.080041615840303
89.5	0.129850360607829	0.017286204616573	0.029940584665936	0.142622846507904	0.142131045278898	0.155781363329444	0.078866187315071
90	0.129200638568312	0.01879773905403	0.032558639109002	0.139709047595612	0.129802974847259	0.168743747722301	0.078546784108076
90.5	0.126786093798746	0.01813360330419	0.031408322247156	0.135159097983527	0.131085865459391	0.163906787958811	0.076992623793255
91	0.127373929273149	0.018475221566606	0.032000022434454	0.135253250803628	0.135689966940379	0.163057642543796	0.075494856804791
91.5	0.125824646994188	0.016889217200283	0.029252982290956	0.126536006854626	0.134163115602215	0.161993479837532	0.080605985682378
92	0.131890835293939	0.018759306820426	0.032492072527752	0.136685176038439	0.136483728868515	0.172665881244022	0.081728555024781
92.5	0.133120942741192	0.019858404565219	0.034395765664217	0.138234179978003	0.148592251632349	0.168952993081557	0.076704346272858
93	0.128283545882672	0.019558926794358	0.033877054949349	0.125844469234874	0.141148551498946	0.169786809554913	0.076354353241956
93.5	0.127492851741689	0.017968097137257	0.031121657157061	0.127034974594794	0.141163055215031	0.163312289804873	0.078461087352059
94	0.131049233502486	0.020060087805693	0.034745091283754	0.124458390023435	0.160566881892831	0.162313664465373	0.076857997628306
94.5	0.132424287947918	0.021639395894577	0.037480533134505	0.122496209356011	0.156742026032449	0.174350284619507	0.076108631783704
95	0.133071641972017	0.021146319389786	0.036626499576188	0.125570171899724	0.15318918671407	0.175883007906557	0.077644201367719
95.5	0.131689468529507	0.020035310157553	0.034702175138282	0.136463599467945	0.145441310806774	0.169508604342385	0.075344359500924
96	0.122835162152618	0.018261449946148	0.031629759126603	0.132684052684066	0.121114018364175	0.162752952775488	0.074789624786745
96.5	0.122916409438724	0.017903225061729	0.031009295426255	0.126566609690313	0.128714936186955	0.161520555698821	0.074863536178809
97	0.12668636156312	0.018425276933543	0.031913515792423	0.132758720075568	0.135767449384984	0.162925941292817	0.075293335499112
97.5	0.127804554463942	0.017564762777392	0.030423061553338	0.135443201955498	0.139765141158745	0.158679137652901	0.077330737088626
98	0.128781508820508	0.018003407374118	0.031182816281333	0.140573823860484	0.13550387881629	0.161558832898147	0.077489499707112
98.5	0.131119250824281	0.020671327227966	0.035803789018719	0.150480990175833	0.125033216328317	0.172583406130459	0.076379390662518
99	0.129975621441874	0.021414225860147	0.037090527194531	0.145490630259569	0.117091246220178	0.179121408923546	0.078199200364201
99.5	0.132862149015374	0.022329638601721	0.038676068572832	0.15388855751455	0.117857088522364	0.181319732755888	0.078383217268693
100	0.140956902368983	0.022901790387969	0.039667064536255	0.162849934005423	0.134156382005776	0.186582350560542	0.08023894290419
100.5	0.139209641855487	0.02183579666103	0.037820709240647	0.150744646893529	0.140314471822813	0.185365740230993	0.080413708474611
101	0.139113910315195	0.02130977183282	0.036909607512144	0.157008799362482	0.143461708808398	0.177301680948568	0.078683452141334
101.5	0.135585472247389	0.022756918066025	0.039416138314037	0.156010993766558	0.12688746199265	0.182886099741543	0.076557333488804
102	0.132883792764266	0.022211079643142	0.038470718432881	0.150451570360513	0.126654165710556	0.179694584181118	0.074734850804876
102.5	0.1394988522374	0.021862095161571	0.037866259579747	0.170949360639171	0.135988089941144	0.172131767842575	0.078926190526708
103	0.153180406441396	0.02744653198677	0.047538787892649	0.185367659233417	0.151083430303197	0.19956252790782	0.076708008321151
103.5	0.153140868927199	0.030879785435834	0.05348535730169	0.187513721759189	0.138849474984541	0.213297590770176	0.07290268819489
104	0.13947848848448	0.026732135556531	0.046301416978729	0.168035900153608	0.12209632444263	0.194698661823713	0.073083067517972
104.5	0.139341543796505	0.02471282410147	0.042803866942259	0.171206806779888	0.126667778252564	0.184374121043243	0.075117469110325
105	0.14779714247504	0.026970669867136	0.046714570524047	0.180093292561144	0.13454267092465	0.198811372835421	0.077741233578944
105.5	0.155594836002506	0.030449053394795	0.052739307522163	0.188717055524537	0.141128467320923	0.215712430947104	0.076821390217462
106	0.151898661778847	0.030986898222294	0.053670882089979	0.175725326818283	0.13766170582972	0.220267569423211	0.073940045044176
106.5	0.15526942101002	0.039784471914376	0.068908726707997	0.146745455278969	0.13489695022622	0.264818777238607	0.074616501296282
107	0.150978252729179	0.033464128896878	0.057961571480426	0.159073474328799	0.130860688736041	0.237287797887817	0.076691049964058
107.5	0.143527255169214	0.027568636017191	0.047750278277149	0.185532112944707	0.123141839890318	0.190625577068723	0.074809490773111
108	0.142252458464321	0.028533389634073	0.049421280558373	0.172171924127827	0.122608643436167	0.202060778127228	0.072168488166064
108.5	0.135537417636758	0.025418085754432	0.044025415957818	0.165141584048318	0.11984481651499	0.185737206801352	0.071426063182374
109	0.13972961288849	0.028105652280105	0.048680417729006	0.173504545385992	0.118600928575653	0.195904493238322	0.070908484353993
109.5	0.146895798199478	0.031138175594511	0.053932902184693	0.176978026628987	0.122473680972794	0.215191100402865	0.072940384793265
110	0.149498678257517	0.03023959594435	0.052376516575969	0.185308728846589	0.131046920408262	0.208641783767766	0.072997280007453
110.5	0.149509380026017	0.03078772460352	0.053325903262734	0.182847759282915	0.131779857136397	0.211801335926111	0.071608567758645
111	0.150889765093875	0.029905442468403	0.051797745778102	0.18670326663711	0.133359061585452	0.208737033254184	0.074759698898755
111.5	0.153721972077928	0.030015654543212	0.05198863869128	0.204470035665221	0.138002890805685	0.196933521203679	0.075481440637127
112	0.149299599095288	0.031702910068655	0.054911050986697	0.216484767136713	0.123545544882362	0.183472599149511	0.073695485212567
112.5	0.14402967407173	0.029626890638662	0.05131527985645	0.208721782806013	0.123696445861015	0.171602960088882	0.072097507531008
113	0.150763936261153	0.029382802086848	0.050892506083161	0.200746246303801	0.135581056428744	0.192634523049203	0.074093919262865
113.5	0.149165153572336	0.029935561695633	0.05184991380995	0.185529324394877	0.12682227664354	0.208614264517377	0.075694748733552
114	0.142777306013576	0.028185584696765	0.048818864735834	0.185027476967112	0.118395456615756	0.192978313423152	0.074707977048284
114.5	0.143910102092844	0.027831235970478	0.048205114738307	0.184997326163685	0.12286438260383	0.192893667881728	0.074885031722134
115	0.146253756190315	0.028273143940688	0.048970521794979	0.184142948777201	0.125610992490705	0.199201694719332	0.076059388774022
115.5	0.142678809347924	0.026751294171293	0.046334600672901	0.172587008837536	0.128221167664597	0.195635888713279	0.074271172176286
116	0.144085517246851	0.028562654417954	0.049471968650928	0.160332296197976	0.130775708951921	0.210970821160248	0.074263242677258
116.5	0.144642500936115	0.026179664727078	0.045344509432418	0.171400354616959	0.13506608310127	0.196339454894057	0.075764111132173
117	0.143085050304029	0.024267047685648	0.042031759541239	0.173423992578705	0.140418635764132	0.182896850987327	0.075600721885954
117.5	0.143275901129801	0.025230972046778	0.04370132550937	0.17533063929132	0.135169427869933	0.187244786839812	0.07535875051814
118	0.148675732529655	0.029572013874933	0.051220230513516	0.174004563451085	0.133748253792683	0.212668895377425	0.074281217497427
118.5	0.147891906215389	0.030023712771363	0.052002595951856	0.160959568360424	0.136291652486362	0.219651903867213	0.074664500147555
119	0.1466919561954	0.027591452337981	0.047789797303997	0.192811476688802	0.133815889125923	0.186150939330653	0.073989519636222
119.5	0.144265288118962	0.02674631004739	0.04632596791707	0.19491058220639	0.133383578938481	0.174932741276065	0.073834250054912
120	0.136501801774919	0.023991804478602	0.041555024322197	0.177013029904453	0.123393637699348	0.171374093232945	0.074226446262929
120.5	0.138670880512503	0.025936435895879	0.044923224738915	0.161668251884036	0.119270725628571	0.196708170360994	0.077036374176412
121	0.144460066546546	0.029555488905257	0.051191608426444	0.154700048736338	0.123642976843809	0.22006283306451	0.079434407541529
121.5	0.137151192453746	0.026622338523788	0.046111242939499	0.152926995490349	0.117441419824773	0.201807481540175	0.076428872959687
122	0.130792087797079	0.024676628646464	0.042741174575184	0.137442568804471	0.115067397534038	0.194382416714352	0.076275968135457
122.5	0.137634023141322	0.029057969466689	0.05032987948109	0.14473413115491	0.114696225152855	0.214220243031584	0.076885493225939
123	0.138211366511894	0.031893740623199	0.055241579202804	0.148400906273064	0.106870217126292	0.222600241410211	0.074974101238009
123.5	0.131183077331611	0.025286999486714	0.043798367881956	0.150847204502748	0.107766396370927	0.191072837322573	0.075045871130194
124	0.136500626184086	0.024948051565711	0.04321129286166	0.162613301667545	0.119329820095897	0.188828355231035	0.075231027741864
124.5	0.14211717254892	0.028200607801421	0.048844885516385	0.163241379692208	0.122754354972805	0.207269004923972	0.075203950606694
125	0.138544387953696	0.027257897097787	0.047212062680852	0.1500899586722	0.121266796629766	0.20647833219871	0.076342464314106
125.5	0.136556885611379	0.025666352985405	0.044455427415718	0.1625850454602	0.113915141056279	0.192782986061955	0.07694436986708
126	0.137426222522486	0.027167814777643	0.047056035525498	0.181386072985992	0.108768200061585	0.184484806066189	0.075065810976179
126.5	0.141621348751299	0.031412025495583	0.054407224126998	0.163746188168206	0.112089269618312	0.217614311985713	0.073035625232964
127	0.142248513767651	0.03439456956957	0.059573141998958	0.162159002417931	0.105438683070947	0.22912538643512	0.072270983146604
127.5	0.142257564119918	0.032026605169465	0.055471707347462	0.17289398006359	0.105963390885442	0.215926329703193	0.074246555827447
128	0.136628716827787	0.026472187907328	0.045851174443002	0.161770102422831	0.110628282090412	0.196643642011539	0.077472840786367
128.5	0.141645808247082	0.029035459610158	0.050290891265907	0.185336532116235	0.108272052509803	0.195820232997997	0.077154415364292
129	0.142128025140694	0.029690689185945	0.051425782181792	0.192497124156942	0.112231494334424	0.190790096604946	0.072993385466465
129.5	0.131793578207732	0.024645123151282	0.042686605456813	0.154859614949881	0.115258343070095	0.185369198705486	0.071687156105465
130	0.129635868052221	0.025241379561855	0.043719351854263	0.147063265421181	0.108170148633405	0.190276192467666	0.073033865686632
130.5	0.134545004847491	0.027759999977084	0.048081730378421	0.167028956034125	0.104227079320788	0.193755779666895	0.073168204368157
131	0.143512690520474	0.031832987274166	0.055136351315548	0.190458162824126	0.103677350114561	0.204548878788784	0.075366370354426
131.5	0.144470215919626	0.033221171027273	0.057540756106171	0.17392987253972	0.105476729939303	0.222755645903278	0.075718615296203
132	0.13784517138772	0.031875358322613	0.05520974012423	0.157632783766669	0.102242876716602	0.217892434008775	0.073612591058832
132.5	0.140388357751908	0.032615638478915	0.056491942966778	0.175878866306154	0.099381182848236	0.213178744608567	0.073114637244674
133	0.148608209673787	0.037892165290982	0.065631155492779	0.186059867824184	0.101244322579105	0.235828239822901	0.071300408468959
133.5	0.140529219842407	0.031789937581346	0.055061787060335	0.175399113740218	0.105742311074812	0.210133831302561	0.070841623252038
134	0.135466708856438	0.027606549680247	0.047815946667862	0.169180779214214	0.105092946435768	0.193297295264546	0.074295814511225
134.5	0.136742976634655	0.030606613274816	0.053012209239593	0.164964888364911	0.098717036040186	0.208542933348493	0.074747048785029
135	0.13414922486019	0.028081847598873	0.048639186811655	0.162161766125836	0.104098626675264	0.197511112643739	0.072825393995919
135.5	0.130632106084785	0.025080736133009	0.0434411092736	0.158719615890686	0.106140063445187	0.184301875815985	0.073366869187284
136	0.130029409747829	0.026988805518461	0.04674598239357	0.149074721037481	0.098612766484968	0.196690249137815	0.07573990233105
136.5	0.132542524736237	0.028273074735773	0.048970401928551	0.155463200311459	0.10117751300932	0.200198226231719	0.07333115939245
137	0.131093843259149	0.028087126301337	0.048648329792519	0.156878035319312	0.0986579165242	0.196579196099418	0.072260225093666
137.5	0.129656728344615	0.026017353048347	0.045063377358195	0.152478090726135	0.100180289247206	0.190910995635967	0.07505753776915
138	0.13720141786777	0.027492168309773	0.047617832322762	0.167775368429124	0.106523715632729	0.197228032432347	0.07727855497688
138.5	0.13742855652757	0.028567395245185	0.049480180004561	0.169550335601962	0.101123615586368	0.200489580643133	0.078550694278816
139	0.131100059673287	0.026063436399865	0.045143196064406	0.163157175880672	0.102234043254898	0.185565349236049	0.07344367032153
139.5	0.13328354084227	0.030443869987398	0.052730329597194	0.159993032631793	0.097334326588946	0.205258882344986	0.070547921803353
140	0.13540550234178	0.030462943961397	0.052763366689262	0.15954098237063	0.097380952920223	0.209473246803121	0.075226827273145
140.5	0.136601906555582	0.029133984896477	0.050461542067643	0.170889060693078	0.100939688067	0.199487190877073	0.075091686585179
141	0.131726523434236	0.028781358567767	0.04985077535023	0.165161252182348	0.095857618749919	0.194315336146393	0.071571886658285
141.5	0.132032486837945	0.028693245389775	0.049698158849131	0.167206998500547	0.095502262589104	0.193154554761677	0.072266131500453
142	0.13726515816112	0.0322260974594	0.055817238129346	0.166749477976806	0.093688228766002	0.213574301387738	0.075048624513935
142.5	0.131568983306806	0.029107489155847	0.050415650098686	0.151017613014341	0.090586191974836	0.205094540272443	0.079577587965606
143	0.135367995684544	0.031397319567273	0.054381752711994	0.166296802604584	0.090217388109919	0.208559157222463	0.076398634801209
143.5	0.140615670725392	0.037277917310935	0.064567246782891	0.164873540669438	0.090675021152441	0.234892317369325	0.072021803710364
144	0.136068573372211	0.032906138882972	0.056995104426224	0.15702746110937	0.092629224902906	0.219471225351765	0.075146382124803
144.5	0.133365480398111	0.030056149610876	0.052058778205928	0.15948684011198	0.092812399501035	0.205425193672428	0.075737488307
145	0.132406719602527	0.030790753557567	0.053331149565038	0.150486967063187	0.091627721456916	0.211318685838138	0.076193504051867
145.5	0.131019933615361	0.030212577922233	0.052329719988941	0.147296610614717	0.090185801580184	0.209327849846893	0.07726947241965
146	0.128660102281374	0.026769909900286	0.046366844061337	0.159516944582238	0.090002455598574	0.187889304723649	0.077231704221034
146.5	0.128276149014604	0.025700240506442	0.044514122323897	0.158550649984602	0.096095094830353	0.183873936851569	0.074584914391893
147	0.130852670779409	0.028204120969165	0.048850970501413	0.153688469855441	0.098065922965647	0.198676033074939	0.072980257221611
147.5	0.129823139605136	0.02718104721181	0.047078954773784	0.151682343602199	0.097223457342549	0.195473843694113	0.074912913781683
148	0.129747823458441	0.029068029428642	0.050347303846316	0.139162165361347	0.094326675297796	0.207781755810229	0.077720697364391
148.5	0.12814798811811	0.028807109542979	0.049895377347641	0.142428946427072	0.090001789697435	0.203382826364514	0.07677838998342
149	0.120857288011983	0.023662373237523	0.040984432675047	0.137876704338186	0.087669257981091	0.179917456714816	0.077965733013839
