# Supplementary material for: Stochastic pulsing of gene expression enables the generation of spatial patterns in Bacillus subtilis biofilms
Source: Nat Commun. 2020 Feb 19;11:950. doi: 10.1038/s41467-020-14431-9 (PMC7031267; doi:10.1038/s41467-020-14431-9)
Supplement: Supplementary file 7 — Source Data [file 41467_2020_14431_MOESM7_ESM.zip › source_data/sup_figure2_c_24.tsv]

distance_from_top_of_biofilm	mean	sem	std	sigB_YFP_image_44	sigB_YFP_image_45	sigB_YFP_image_46	sigB_YFP_image_47	sigB_YFP_image_48	sigB_YFP_image_49	sigB_YFP_image_50
2	0.070905412118986	0.002154334149303	0.005277019401246	0.066205686852171	0.065212519198421	0.065054781082026	0.077201555276218	0.077817311669385	0.075085738800643	0.069760291954042
2.5	0.069082643160737	0.001869340001675	0.004578929159878	0.064040425385833	0.062920145359693	0.064840661553698	0.07178364841438	0.074285729575243	0.073984965805946	0.071722926030363
3	0.068915651919376	0.001999299317644	0.004897263171322	0.062497970427429	0.061583761208215	0.066501836040302	0.072772310940171	0.071943021997677	0.07345408470343	0.07365657811841
3.5	0.069902107171871	0.002855182655693	0.006993740628892	0.06026007371816	0.062880377936366	0.064064445693605	0.080741419018624	0.07516589317283	0.07267251658351	0.073530024080003
4	0.068825846005278	0.003276461594227	0.008025659067683	0.057962843794398	0.059618364839045	0.06286317429101	0.080240862336641	0.075438182309812	0.07103007853996	0.074627415926083
4.5	0.067880648471481	0.00267421067503	0.006550451618528	0.057065548245471	0.060379048033166	0.065704868999125	0.075128017823766	0.071980681022045	0.070083204560605	0.074823170616186
5	0.067458159715822	0.002374035995453	0.00581517681986	0.056041721130054	0.063296085652219	0.066491328395696	0.075044831153775	0.070291106729934	0.069147005011246	0.071895039937828
5.5	0.066262814434901	0.002633933008639	0.006451791887838	0.054217481049324	0.061181476269849	0.063545981589226	0.074256831102435	0.069176084832294	0.070110980226923	0.071350865974257
6	0.066953986897458	0.002635490637552	0.006455607283885	0.055661765612949	0.061649382710605	0.062463485072564	0.073802676554254	0.072249324744944	0.072122022301167	0.070729251285719
6.5	0.067132494927937	0.002226506462458	0.00545380474203	0.058393645121194	0.06201906565363	0.063134384641249	0.074005142200658	0.071719681548998	0.071039531448549	0.069616013881279
7	0.066919301605533	0.00244520635813	0.005989507893227	0.057529699181401	0.060919078877826	0.062910892290461	0.07411469406381	0.068473749852708	0.072225400318985	0.072261596653542
7.5	0.067262579530078	0.002521747694983	0.006176995112749	0.057392317199483	0.060638989030965	0.064280080292522	0.071548564672722	0.068839161313242	0.07277049223511	0.0753684519665
8	0.067519664325829	0.002280146094493	0.005585194470508	0.059540746251145	0.06130724480964	0.062722078745698	0.071998317568029	0.072420174163369	0.071132993367539	0.073516095375385
8.5	0.067541204095982	0.00248594590426	0.006089298993599	0.060321165164658	0.061121508337656	0.060612976638628	0.074102633309937	0.07427756501823	0.069880811078754	0.072471769124009
9	0.066569975847205	0.002680229002303	0.006565193449452	0.059455131911579	0.059303637536605	0.058951718041715	0.074088463944549	0.074411248800902	0.070204404855861	0.069575225839227
9.5	0.065814756281181	0.002361424787896	0.005784285796305	0.058490663605915	0.06092696382337	0.059348033830808	0.074967782892887	0.069654373566065	0.068948202204629	0.068367274044593
10	0.066140284211066	0.001934319109242	0.004738094817359	0.056891622991689	0.06482911525809	0.06336677338237	0.072504021643028	0.066587445316391	0.069062904059737	0.069740106826158
10.5	0.065608324480485	0.001757665536412	0.004305383702684	0.057399829619303	0.062764866275163	0.063431692982897	0.06779237425713	0.067833654492458	0.070703704214995	0.069332149521446
11	0.064918415579984	0.00189121473127	0.004632511085647	0.056554252063926	0.061209422833534	0.063380714409848	0.064866393870122	0.070333155156243	0.0696760132694	0.068408957456817
11.5	0.066031505781216	0.001967819808231	0.004820154435907	0.056436764910738	0.064175398331662	0.062855981358927	0.068099848603528	0.070067014188166	0.070583474557991	0.070002058517499
12	0.06487910965755	0.001937901750271	0.004746870459811	0.05752292828772	0.060344940029337	0.06111133016791	0.069430381283034	0.066422298007765	0.069530958826302	0.069790931000778
12.5	0.064582163300167	0.002315346536757	0.005671417592774	0.055567048701587	0.058699576877867	0.060834270820535	0.069258107849728	0.067344059396442	0.068975329027502	0.071396750427511
13	0.064725109110763	0.002324642145803	0.005694187091787	0.05559313532098	0.061067176798504	0.059520792293172	0.071446260189014	0.065806182644878	0.068267558737153	0.071374657791638
13.5	0.064422520989204	0.002157803739589	0.005285518127062	0.05570460341261	0.061604053022435	0.059187706312727	0.071636577368913	0.067210514586175	0.068667783219399	0.066946409002167
14	0.064763380404174	0.001951226178835	0.004779508510906	0.057312487224242	0.059387641044328	0.061991515034064	0.069480361325824	0.069511174459934	0.069280337530994	0.066380146209833
14.5	0.064675521219857	0.001604275347344	0.003929656007918	0.061173447930909	0.058274655280096	0.062500086498626	0.066431898042162	0.069431441656296	0.069571970605915	0.065345148524997
15	0.064504481765097	0.001952683747132	0.004783078809499	0.060847448401703	0.056311242272722	0.061473522430079	0.068319391389679	0.067675359939123	0.071161271557332	0.065743136365038
15.5	0.064923553238764	0.00218291886877	0.005347037378381	0.060161922932818	0.056704672715407	0.059923398719005	0.069267638470857	0.069521245631637	0.070866091992918	0.068019902208703
16	0.065532493681976	0.002253558904829	0.005520069422136	0.059398566695737	0.058210100503603	0.060276177517079	0.070906083345672	0.071696106694431	0.070073569811842	0.068166851205466
16.5	0.064298056852781	0.001937423342461	0.004745698604787	0.058399604462144	0.056697783718508	0.062888023209023	0.068834703873777	0.066567355380615	0.069857578919432	0.066841348405972
17	0.063351190619073	0.001719755029863	0.00421252230575	0.058267686512851	0.056639413321366	0.062391265175705	0.065389038460634	0.066477403200761	0.06934530913872	0.064948218523478
17.5	0.063737037572352	0.001614001485158	0.003953480082731	0.059034269615476	0.058144955005779	0.061149617653324	0.064765607911173	0.068470787229921	0.066789722106006	0.067804303484781
18	0.064568544249327	0.001726052316388	0.004227947444498	0.05935681627691	0.05898163541471	0.061857261567865	0.065743085222927	0.068087939788084	0.067135938658206	0.070817132816584
18.5	0.064233009790097	0.001958244610305	0.004796700086803	0.058212989724259	0.05733600641171	0.062238603621703	0.068907748051097	0.064471799862542	0.070063271261581	0.068400649597789
19	0.064463146955147	0.002199474337453	0.005387589829107	0.059527275548155	0.055256112495157	0.06215915563001	0.069634752915696	0.064607381572612	0.070141946038398	0.069915404486001
19.5	0.064817185875502	0.002021963296888	0.00495277835601	0.061007827082751	0.057091243784129	0.061380878637041	0.068216249519161	0.065738326482293	0.06726433303848	0.073021442584656
20	0.06356475482991	0.001851567980518	0.004535396776344	0.05763841465175	0.057846188199108	0.061390291638341	0.066631723107751	0.064148713138077	0.066413910253785	0.07088404282056
20.5	0.063823990131213	0.002287216512394	0.005602513386633	0.05674441711997	0.056256966008546	0.060233294204878	0.071870852181982	0.067348136231874	0.067319176647822	0.06699508852342
21	0.063859090984413	0.00243058907103	0.00595370299841	0.056161802306571	0.056778846385148	0.059566151737862	0.073209175024021	0.066951250184198	0.066346652538128	0.06799975871496
21.5	0.062773746031241	0.00180482577994	0.004420902235473	0.055615431744171	0.057843955703391	0.060694210557583	0.067023322395096	0.066787578453416	0.064091519534816	0.067360203830216
22	0.063307278298618	0.002133168677896	0.005225174796133	0.05526225313768	0.056515091282043	0.061709486811523	0.068287349175897	0.067838004988701	0.064719127181896	0.068819635512585
22.5	0.062843477128066	0.002385878058287	0.005844183831305	0.055994190862065	0.053169847904825	0.062066404553645	0.066617092922049	0.067098333411256	0.064113136222343	0.070845334020278
23	0.063505089128106	0.002193211595809	0.005372249307686	0.057623448036898	0.05524175447291	0.061656458357985	0.06998520126967	0.06654751305011	0.063309296040226	0.070171952668939
23.5	0.063519034679827	0.001923695966419	0.004712073537978	0.057517276310801	0.057596949611728	0.061188673695816	0.069684904676994	0.064507125397156	0.064357913703107	0.069780399363189
24	0.062476577778564	0.001949931786116	0.004776337909219	0.057178652322419	0.055484149666354	0.061537634846587	0.064049473862955	0.063827625961262	0.064132779079132	0.07112572871124
24.5	0.062391271638073	0.002107347097657	0.005161925100194	0.056156239909298	0.055682733598934	0.062637972223373	0.062577140005295	0.063096822477263	0.064271518713683	0.072316474538667
25	0.061380366757899	0.00191106415524	0.004681132046061	0.054899333792937	0.056288811378968	0.06197936480494	0.06007916457629	0.062719432719728	0.063544960763814	0.070151499268617
25.5	0.061666961506583	0.002005498976921	0.004912449173131	0.056492974002637	0.055491317862513	0.061463463744026	0.060826904903168	0.062964262110112	0.062741261666358	0.071688546257265
26	0.062022010993848	0.001971492681318	0.00482915110086	0.058774539150488	0.054542065605592	0.06239833087828	0.059665954819308	0.063242652597647	0.064330395426712	0.071200138478911
26.5	0.061718195726898	0.001714196353742	0.004198906385606	0.05843435833004	0.054317942402612	0.062443219903465	0.059952941429278	0.063737408140168	0.065334869655364	0.067806630227357
27	0.06251905086577	0.001552196146341	0.003802088539249	0.059163380371943	0.055620291561868	0.061415412904349	0.064973371851358	0.063429040930315	0.065439390067151	0.067592468373408
27.5	0.063506760235022	0.001905640485173	0.004667846821863	0.058384252214619	0.057360320970588	0.061367970502508	0.071780388888187	0.063907314512178	0.064439715439976	0.067307359117096
28	0.063519889934497	0.001482085791919	0.00363035394523	0.059527758562545	0.059675881218562	0.063249559286454	0.069737760141248	0.063534082285023	0.061212800612753	0.067701387434897
28.5	0.06255576801999	0.000960676703579	0.002353167731546	0.060627123053831	0.060285709065706	0.063030865918648	0.064168492751435	0.061346723347589	0.06104637718264	0.067385084820083
29	0.062304309334567	0.001352032847504	0.003311790591866	0.059668453255586	0.057355583567671	0.06199536221064	0.064217301651378	0.060433749221752	0.064324046708047	0.068135668726897
29.5	0.062091443594183	0.001786770347073	0.004376675637865	0.057431537116857	0.055938776778808	0.061357425616836	0.06541393652696	0.059828858106691	0.066144263233096	0.068525307780033
30	0.062442152438777	0.001635142139225	0.004005263898024	0.057500130764835	0.057860223164323	0.059628528960592	0.067607606649288	0.061934387903104	0.065157198342459	0.067406991286837
30.5	0.062837957604684	0.001414281637147	0.003464268363598	0.05820694420295	0.059010337387418	0.059463313547796	0.065490921798293	0.066037247910065	0.06500296743425	0.066653970952016
31	0.062629131971829	0.001863290285416	0.004564110441954	0.054902284374098	0.057959974642125	0.060904653087332	0.064115895284848	0.066351755870175	0.06541637539238	0.068752985151846
31.5	0.06274480742753	0.001944536643894	0.004763122563683	0.055618601029482	0.056723737166381	0.060993747663755	0.066020242567202	0.065061493165001	0.06524028816711	0.069555542233781
32	0.063221272069214	0.001658772033498	0.004063145081669	0.057927147618855	0.0577732593014	0.061245089513225	0.066362980778242	0.063979035570505	0.066110898815233	0.069150492887037
32.5	0.062717543583556	0.001356236588728	0.003322087612876	0.05876112871003	0.058138310929892	0.062167613182625	0.064206104961976	0.062070052959802	0.065478209749678	0.068201384590892
33	0.062205698766094	0.00096629583547	0.002366931737479	0.059043108298149	0.05839763546483	0.062011829424627	0.063874527635865	0.0637594626104	0.063252793966232	0.065100533962552
33.5	0.062336255717452	0.001125976909787	0.002758068891133	0.058406120712885	0.059537972031557	0.060471411415653	0.066590154944894	0.062735827079951	0.063817115596242	0.06479518824098
34	0.063166553601542	0.001647081017123	0.004034508056976	0.057951095668566	0.059701605040123	0.060838101373623	0.07037292085899	0.061568444170465	0.065518070986981	0.066215637112048
34.5	0.063414299482628	0.00170882883128	0.004185758694392	0.057024485210248	0.058055961270153	0.062728796159669	0.068925997020221	0.063809298232399	0.066046444448882	0.067309114036823
35	0.063085558116743	0.001589948269061	0.003894561976622	0.057285502786898	0.058470216250554	0.061958238751023	0.065760764408145	0.063372515638377	0.065657055339012	0.06909461364319
35.5	0.063651186580848	0.001554726467069	0.00380828653392	0.058339800600502	0.061660249634339	0.060965617894347	0.065964479647075	0.063122343550788	0.064372436431238	0.071133378307647
36	0.062770919294605	0.001335019674412	0.003270116998887	0.058788076178109	0.060010059810663	0.061472065808856	0.066270829423733	0.062255189108706	0.061809096165281	0.068791118566889
36.5	0.061896233927097	0.001374139389345	0.003365940339354	0.060398769122286	0.05592835869531	0.061026227670805	0.065790070051139	0.060998805592683	0.062277410745523	0.066853995611931
37	0.063273466354786	0.001526509327451	0.003739168939855	0.060053052249726	0.05760563115216	0.062253708305989	0.067974563143125	0.062001754391779	0.064318407109901	0.068707148130825
37.5	0.063651666464521	0.001384812901122	0.003392084996973	0.060721058167042	0.059981701548097	0.062298184826965	0.066733723805282	0.061154716674704	0.064712198756905	0.06996008147265
38	0.063066967216852	0.001190234922636	0.0029154682345	0.061801401270494	0.061533090541609	0.061774004335159	0.062592210858503	0.059545571143653	0.065045394215353	0.069177098153194
38.5	0.063254781136965	0.00079635602373	0.00195066591173	0.061038242332701	0.061692175640209	0.064446860875954	0.062949433577261	0.061574293511396	0.064043421553519	0.067039040467715
39	0.063158010616427	0.00063872785617	0.001564557332117	0.061294417774485	0.061428009522878	0.063604130707623	0.062743411629705	0.062894521638709	0.063864310691898	0.066277272349691
39.5	0.063352295012912	0.000674209893126	0.001651470217696	0.060690896659425	0.062173769531293	0.063280882765304	0.065976369173276	0.062707584432316	0.063467770201618	0.065168792327154
40	0.062073633285674	0.000805064375607	0.001971996930329	0.059581994019319	0.059645205620523	0.064560179036962	0.063537421817586	0.061884001136003	0.060909431265459	0.064397200103866
40.5	0.062469017498404	0.00117615207416	0.002880972441608	0.060774405252654	0.05814662642548	0.062847698171045	0.062277441018423	0.062878877689294	0.061899651108087	0.068458422823843
41	0.064105008833224	0.00125268532482	0.003068439854082	0.062473112476486	0.059212563844514	0.064759032531324	0.067997855957876	0.06295092597911	0.062713512112178	0.06862805893108
41.5	0.063663771696496	0.000711563498158	0.001742967490077	0.064137120857649	0.060619698564319	0.065059546725905	0.065174595426902	0.061930133886471	0.063028119211168	0.065697187203056
42	0.064089136003843	0.001054632183968	0.00258331071704	0.067094832732316	0.061939277666286	0.063413823921313	0.061126434018344	0.062637589306427	0.063680574822521	0.068731419559695
42.5	0.063586829984119	0.00108425152351	0.002655862985434	0.065572914891173	0.060735229256239	0.062627443032284	0.060706895440017	0.06257697591286	0.064127281524801	0.068761069831459
43	0.062580993855109	0.001310347747243	0.003209683366351	0.065940509698103	0.057964999272378	0.063264062167785	0.060769164501453	0.060084076073862	0.062053985631325	0.067990159640855
43.5	0.063351590357093	0.001503048273726	0.0036817013294	0.067941427043597	0.058465834273186	0.066067319140664	0.062913416904595	0.060054577626613	0.060094902711477	0.067923654799518
44	0.064106237135001	0.001223175431492	0.002996155673064	0.067344534656628	0.060249707249964	0.065403308332659	0.064687956050778	0.061246345454078	0.061300315202557	0.068511492998344
44.5	0.065582643667572	0.001778437672652	0.004356264837339	0.071297234362347	0.059835190057567	0.066119419489087	0.066244244301917	0.060948521135346	0.06290486396033	0.071729032366408
45	0.066069669833299	0.001951898074014	0.004781154311256	0.073206606043541	0.060074709045053	0.070332822575429	0.064826900801406	0.061405828971108	0.062348978790597	0.070291842605961
45.5	0.064898277886626	0.001986072893404	0.004864865180813	0.072910288241535	0.060030416575173	0.070860680485229	0.062011763539346	0.060129755927246	0.061924682476642	0.066420357961206
46	0.064628092615768	0.001997383118392	0.00489256946091	0.073265114926639	0.058517317530812	0.069596795364662	0.06242560048093	0.059822325293238	0.063187226381795	0.065582268332298
46.5	0.064781846962888	0.001672315482286	0.004096319620558	0.070636820341051	0.05876203713817	0.070284073265951	0.065345828791493	0.061042970752734	0.063578004355979	0.063823194094836
47	0.065744806128042	0.001839572285463	0.00450601344435	0.070365513447765	0.0603781656305	0.073538060064481	0.06705806151343	0.060951417869301	0.064260295310752	0.063662129060065
47.5	0.067117497766988	0.002484179765666	0.006084972855229	0.076081693495476	0.058134113718598	0.075443064020408	0.065405563773302	0.062305701607593	0.065470462870622	0.066981884882913
48	0.067003204608356	0.002464531136108	0.006036843738665	0.077289247616657	0.06018189656347	0.074848839476549	0.064357930527461	0.062203623907247	0.063707928751623	0.066432965415483
48.5	0.065713261582537	0.002112131534539	0.005173644529261	0.074308845084754	0.0615017689017	0.07309537525011	0.063966650537368	0.061413954424051	0.061558065220557	0.064148171659218
49	0.065924500264401	0.00245641036004	0.006016951980984	0.075850664536381	0.058587444096985	0.07419773992217	0.063520884796732	0.062168856317824	0.064488544541136	0.062657367639578
49.5	0.067118938043822	0.002523934427222	0.006182351490938	0.077080532696386	0.059516595063967	0.075426283941783	0.063328885077519	0.062712816406459	0.064354118303242	0.067413334817396
50	0.066514957108085	0.002542175280264	0.006227032273364	0.076732485006159	0.060826505628152	0.074131187574726	0.060658732899399	0.062241952713139	0.06218411951841	0.068829716416614
50.5	0.065994326091375	0.002409939029935	0.005903120934559	0.074742231816338	0.058990655854735	0.074715082372825	0.061679516383526	0.061633292858586	0.063862356133645	0.066337147219972
51	0.065924681469882	0.002528272359583	0.00619297721176	0.074350307344	0.056943685200481	0.074837187323537	0.061438231833758	0.062668516426575	0.06381896587608	0.067415876284741
51.5	0.067263030764551	0.003647128491151	0.008933603829688	0.079529575387793	0.05504150552065	0.079934933170333	0.06117832766166	0.062523775097031	0.062016652501592	0.070616446012799
52	0.067930757931409	0.003606591667033	0.008834309294804	0.081127496477029	0.057292048342857	0.080580686800023	0.063424948508694	0.062444451237233	0.061142286119315	0.069503388034711
52.5	0.067273123815936	0.003070745164526	0.007521758783208	0.078916068181647	0.061742812136853	0.079067886049763	0.061491517740962	0.063621934974666	0.061021934783934	0.065049712843723
53	0.067562463523693	0.003335382519517	0.008169985269815	0.077216846211745	0.061304449436036	0.083035439294553	0.060789479746488	0.062967575375451	0.063402191111953	0.064221263489621
53.5	0.068274061592988	0.003676012550538	0.009004355036885	0.081412040997655	0.059886452404189	0.083003600607621	0.060754818221873	0.062787221808258	0.064911822247475	0.065162474863842
54	0.068649487019242	0.003882765798255	0.009510794996456	0.084811563559024	0.060356489063886	0.082182087801849	0.061646861793569	0.063045524383852	0.064941418813479	0.063562463719033
54.5	0.067729908473888	0.003720093321348	0.009112330432838	0.078848906383358	0.061831145409862	0.084445733660962	0.059394330758819	0.06071180264222	0.065662673688186	0.063214766773808
55	0.06751226493905	0.003652023111526	0.00894559315209	0.075473276606462	0.063547800872477	0.085552868173715	0.058278600011747	0.060011806276642	0.064980987757318	0.06474051487499
55.5	0.069176250072355	0.003560978038667	0.008722579179991	0.076022703626569	0.070355407564242	0.086251879096959	0.059091943273876	0.060923191842966	0.065619596966658	0.065969028135212
56	0.070144387882939	0.003613226312641	0.00885056079117	0.074103812959736	0.06903262894213	0.089421228774995	0.060570232510433	0.062982716175023	0.066367364661213	0.068532731157044
56.5	0.070550575823119	0.004618886067451	0.011313914045305	0.077943705282835	0.062204853925246	0.095077828511071	0.061844444065644	0.062025043625224	0.066501933127652	0.068256222224163
57	0.071783418070218	0.00533661895288	0.013071993386223	0.08400368796664	0.062556867491696	0.098188860038126	0.061559142383503	0.0604679142254	0.067158709629839	0.06854874475632
57.5	0.072016939936559	0.005288908583993	0.012955127327008	0.082020305164491	0.064569525933625	0.099674176496057	0.061589841048749	0.062359604870474	0.066207947612108	0.067697178430408
58	0.071525534759287	0.005374215469919	0.013164085669073	0.078256034872273	0.063791539253839	0.101059849359557	0.063090853242533	0.060454028246088	0.06779357506766	0.066232863273058
58.5	0.071367501502428	0.005895056033428	0.014439879287015	0.07143241028363	0.063796538107078	0.105737099774478	0.062906016697564	0.060300436104873	0.067706538782379	0.067693470766998
59	0.071493968056331	0.006041680243552	0.014799033785757	0.069541507207448	0.066539910236241	0.10716342114331	0.060925311437805	0.062826167376161	0.06640593982268	0.067055519170676
59.5	0.071649334535602	0.005554998774874	0.013606912520228	0.079804293421175	0.064717636608133	0.101513792957463	0.059302286105913	0.061853273416123	0.067946240262181	0.066407818978224
60	0.073937852586282	0.006492869103774	0.015904216270927	0.086333533116807	0.065430591058818	0.107923311533781	0.061282767071882	0.062399139641742	0.068260886080123	0.06593473960082
60.5	0.074790593275397	0.006092537113125	0.014923607166125	0.084525838165834	0.069197784803451	0.107506104672395	0.064468056575545	0.063750614662833	0.06970267630008	0.064383077747639
61	0.076516925189108	0.007594110652575	0.018601696149042	0.088050058350009	0.072455435895806	0.117136672414547	0.063005703508202	0.061332358877465	0.070095562384262	0.063542684893468
61.5	0.077011324043782	0.009485378206009	0.023234336622039	0.084470885254598	0.072670730010053	0.130488007459842	0.061956333053668	0.058711420321214	0.067939839171468	0.062842053035635
62	0.066183798225355	0.002751004161187	0.006151432310799	0.077435683579288	0.068317957287868	nan	0.0596611875724	0.059834594779665	0.068465591039309	0.063387775093599
62.5	0.080776984455164	0.013490343346654	0.033044457654252	0.080540511251331	0.067250536706642	0.160287798465948	0.060580132855482	0.061480558885633	0.070261738595672	0.065037614425441
63	0.069035318133668	0.004233729356633	0.009466906639768	0.089622388463493	0.067133649115399	nan	0.062176635198556	0.063284608423148	0.068417952528711	0.063576675072703
63.5	0.069077491475262	0.004392533707327	0.009822003963042	0.090174062303355	0.067898092612419	nan	0.061070184884353	0.063286197064905	0.068846613991494	0.063189797995048
64	0.070451704470073	0.003949220598517	0.008830725716425	0.087891756242494	0.072746553479884	nan	0.061867524095317	0.0617325461739	0.070938926793636	0.067532920035208
64.5	0.071406893034621	0.005830281108789	0.013036904887185	0.099832645760924	0.069492275588913	nan	0.063388719562918	0.060833448685507	0.068007467500553	0.066886801108912
65	0.070642607943815	0.006162843365018	0.013780536698864	0.100976438794064	0.06678544869074	nan	0.063778605350626	0.059976769332148	0.067492568501802	0.064845816993507
65.5	0.072318254649305	0.007082526816731	0.015837011414676	0.106795922891085	0.067775032431164	nan	0.062755445379773	0.059099938414569	0.070112525705257	0.067370663073983
66	0.066083077396763	0.002404739994005	0.00480947998801	nan	0.069721315932509	nan	0.063094154682236	0.058150977355694	0.071147031646096	0.068301907367279
66.5	0.066319313424818	0.002058974372003	0.004117948744006	nan	0.069339740789252	nan	0.06260394858456	0.060138721855699	0.069867599354856	0.069646556539725
67	0.065882301944101	0.001892384664455	0.003784769328911	nan	0.06641102130364	nan	0.061469576305452	0.061633627086679	0.070560693720938	0.069336591303796
67.5	0.066617249850211	0.001953235267325	0.003906470534651	nan	0.068437104711331	nan	0.062952445928431	0.062638929601198	0.073187957882258	0.065869811127835
68	0.06647108574061	0.002122147466776	0.004244294933553	nan	0.070608673402526	nan	0.061529072049615	0.064227672360989	0.072402357275165	0.063587653614756
68.5	0.066673608909953	0.002624488921139	0.005248977842279	nan	0.070612434072152	nan	0.061053853772351	0.064256055338005	0.074904254307057	0.062541447060197
69	0.066606693329547	0.002677742908054	0.005355485816109	nan	0.070089800840669	nan	0.061878044498537	0.063531228603091	0.075479869219087	0.062054523486354
69.5	0.066582989006408	0.002412186516071	0.004824373032141	nan	0.070213017816089	nan	0.06262739485091	0.062557955725797	0.074320854920121	0.063195721719122
70	0.067470274317041	0.002165403066306	0.004330806132613	nan	0.072129143959039	nan	0.064083268006215	0.06345206986547	0.073353731393153	0.064333158361327
70.5	0.066986804124826	0.002068148076656	0.004136296153312	nan	0.070515290354365	nan	0.063856764593183	0.061980871679538	0.073006966289643	0.065574127707404
71	0.066539841924575	0.002179243020485	0.004358486040969	nan	0.06867358837003	nan	0.063070083771666	0.061468732628196	0.073752651610487	0.065734153242494
71.5	0.066742514956734	0.002386655933668	0.004773311867336	nan	0.068967199938103	nan	0.062114901151862	0.063629941053546	0.075097586958295	0.063902945681864
72	0.065967167824052	0.00295440504737	0.00590881009474	nan	0.067545979218285	nan	0.062070031839413	0.061725090014321	0.07690815245036	0.061586585597882
72.5	0.068133753667514	0.003453679138237	0.006907358276474	nan	0.074258122925936	nan	0.063411822131714	0.062346180771821	0.078561694660566	0.06209094784753
73	0.068437856893988	0.0037909225078	0.0075818450156	nan	0.076640066986714	nan	0.06290133457029	0.060688722423193	0.078612493814589	0.063346666675154
73.5	0.067148612687846	0.003556860375249	0.007113720750499	nan	0.072292326458688	nan	0.061728596218623	0.06012196040816	0.078583094954339	0.063017085399418
74	0.06854257149571	0.003214099353964	0.006428198707928	nan	0.076428464961141	nan	0.063502911662937	0.063423175719665	0.076395973243438	0.06296233189137
74.5	0.069552173456716	0.003639837333786	0.007279674667572	nan	0.079535814996148	nan	0.065697398823422	0.06381307607211	0.077019622920493	0.06169495447141
75	0.06907425920031	0.004301805524235	0.008603611048469	nan	0.076142900521793	nan	0.064407162153405	0.063702526751744	0.08207231580779	0.059046390766816
75.5	0.069674445341581	0.004285629645001	0.008571259290003	nan	0.077596440860102	nan	0.064176733791371	0.063319220750187	0.082275576354257	0.061004254951987
76	0.070663750822789	0.004468563918592	0.008937127837185	nan	0.083295451013181	nan	0.06322674791065	0.064340722844829	0.07970951861504	0.062746313730245
76.5	0.070746346990694	0.005667397471534	0.011334794943069	nan	0.091107752506302	nan	0.062606744291804	0.062988666291972	0.075274541562023	0.061754030301368
77	0.069385684693387	0.00423703988127	0.008474079762541	nan	0.081085236838804	nan	0.062664999594615	0.061071878777223	0.078205871551126	0.06390043670517
77.5	0.069571793530435	0.004189210508686	0.008378421017372	nan	0.073441766823084	nan	0.063241879171764	0.061530335703837	0.084207066790185	0.065437919163304
78	0.071926910839764	0.004738984296404	0.009477968592807	nan	0.077931689374778	nan	0.064553508980914	0.062846275343904	0.08767968294088	0.066623397558344
78.5	0.071500073544432	0.004296074931209	0.008592149862419	nan	0.077401448662693	nan	0.064533894076752	0.064110584751946	0.085612290442651	0.065842149788117
79	0.069962360721293	0.003672955025155	0.00734591005031	nan	0.080491551894211	nan	0.064995464912656	0.063400629978395	0.077197147293925	0.063727009527275
79.5	0.069242783913243	0.003067550977916	0.006135101955833	nan	0.077543099312861	nan	0.064472514175643	0.064262526826156	0.075913146293807	0.064022632957746
80	0.068319909404513	0.00266818397372	0.00533636794744	nan	0.072369070881972	nan	0.065787958159776	0.063577298632042	0.076710650221476	0.063154569127298
80.5	0.071223458388374	0.00498070186	0.00996140372	nan	0.082592968188706	nan	0.066420211994359	0.062304991100476	0.083834275039798	0.060964845618531
81	0.073960602533737	0.006475035467244	0.012950070934489	nan	0.090547492429625	nan	0.065750356369312	0.06310961262104	0.088894188493147	0.061501362755559
81.5	0.070763417363511	0.004179619850719	0.008359239701439	nan	0.084418501999501	nan	0.067439088494528	0.065254973557948	0.075765143534812	0.060939379230766
82	0.071201465211096	0.004349227714858	0.008698455429716	nan	0.083740147487645	nan	0.067247575246392	0.066167703455313	0.078748507758294	0.060103392107835
82.5	0.074192610500707	0.006386466710981	0.012772933421962	nan	0.092211271742647	nan	0.068149612108405	0.063178132462913	0.086611019876357	0.060813016313215
83	0.073025916561746	0.00612969339318	0.01225938678636	nan	0.090549828789309	nan	0.0679862226963	0.062146561383112	0.084457222049273	0.059989747890736
83.5	0.074662093145079	0.006440073074002	0.012880146148003	nan	0.091605302577587	nan	0.06672363093404	0.064473911364864	0.088945048300472	0.061562572548431
84	0.077856369842919	0.007517389661483	0.015034779322966	nan	0.0964251139657	nan	0.066491979414931	0.064924213465228	0.09609282445294	0.065347717915798
84.5	0.075865348675059	0.007091381594798	0.014182763189596	nan	0.098782631184683	nan	0.065908111527831	0.064049575744559	0.08627361043879	0.064312814479429
85	0.073893624127662	0.006483418682286	0.012966837364572	nan	0.097459754552159	nan	0.068552043161604	0.066196116057147	0.077060359512483	0.060199847354916
85.5	0.072963908909315	0.005025309425189	0.010050618850379	nan	0.088145039812693	nan	0.06744653868788	0.067608172898392	0.080963790905792	0.060656002241818
86	0.075305292853662	0.006233153541621	0.012466307083242	nan	0.092556247070845	nan	0.06785981735557	0.064663463318419	0.08818170363982	0.063265232883654
86.5	0.076591345642494	0.006033987494117	0.012067974988234	nan	0.090789467224081	nan	0.069904904118774	0.064651019114579	0.091641304672366	0.065970033082671
87	0.075822424327241	0.005543259705448	0.011086519410895	nan	0.087066837737481	nan	0.068628918192789	0.066191475332024	0.091419622636538	0.06580526773737
87.5	0.075012614029097	0.005353429751339	0.010706859502678	nan	0.086236109605638	nan	0.069181824140439	0.066925826372187	0.089478230868715	0.063241079158507
88	0.075589008553457	0.005997988856239	0.011995977712477	nan	0.096623004754955	nan	0.071295003311273	0.070003186066385	0.079101500191821	0.06092234844285
88.5	0.075805613933032	0.006321593905873	0.012643187811747	nan	0.098713224111215	nan	0.070974982458713	0.070779318059982	0.07766876386949	0.060891781165762
89	0.073773569774778	0.003651475371336	0.007302950742673	nan	0.076447766887321	nan	0.071826864904738	0.070062774015293	0.08616256989413	0.064367873172409
89.5	0.073233573286634	0.003569684609469	0.007139369218938	nan	0.073108873418149	nan	0.071536573718246	0.069000860068169	0.086646197014171	0.065875362214436
90	0.073054411046996	0.003617443842339	0.007234887684678	nan	0.081211597900864	nan	0.0695498982946	0.068109189877073	0.082100085901979	0.064301283260463
90.5	0.074923832903807	0.004083985685029	0.008167971370057	nan	0.087574101482593	nan	0.070499104973183	0.070217400788755	0.081089829200066	0.065238728074441
91	0.071714052592668	0.002877323007127	0.004983669638132	nan	nan	nan	0.07076176842991	0.0712034980395	0.079413627826303	0.065477316074958
91.5	0.072860552361944	0.004658000977475	0.008067894354693	nan	nan	nan	0.0705791401369	0.071069990645098	0.085934252827535	0.063858825838242
92	0.072539200782102	0.005291921327746	0.009165876609314	nan	nan	nan	0.069058797186544	0.070338683267067	0.087687408028291	0.063071914646507
92.5	0.07782309201804	0.006681741899195	0.01336348379839	nan	0.100983706974403	nan	0.070396603908092	0.072118274290797	0.083260906528969	0.062355968387942
93	0.0742634160128	0.004475165187697	0.007751213477354	nan	nan	nan	0.072976066471862	0.073781280268644	0.086030942735779	0.064265374574913
93.5	0.075062928620381	0.004954861406642	0.008582071700767	nan	nan	nan	0.07296949944838	0.071830319331583	0.089249668329716	0.066202227371847
94	0.075457654708361	0.005220018810962	0.009041337797051	nan	nan	nan	0.075517522142037	0.072024378738416	0.089584259419623	0.064704458533368
94.5	0.074333766779698	0.004323555869413	0.007488618435186	nan	nan	nan	0.074684357774791	0.073052720508883	0.085337513221626	0.064260475613492
95	0.075309392041568	0.00442980494258	0.007672647228168	nan	nan	nan	0.074503420475917	0.072735825073979	0.087546544502646	0.066451778113727
95.5	0.077423401090156	0.005326560916947	0.009225874137763	nan	nan	nan	0.07523022637862	0.073961467907934	0.092654218621772	0.067847691452299
96	0.075473543169858	0.004181476883148	0.007242530412286	nan	nan	nan	0.071826678420889	0.074401746538111	0.087430679181265	0.068235068539166
96.5	0.076200542476745	0.005044193121154	0.008736798769028	nan	nan	nan	0.073404445786655	0.073926910628708	0.090556742937545	0.066914070554074
97	0.080625975743856	0.008325590933898	0.014420346500546	nan	nan	nan	0.079948975907118	0.072942627278521	0.104007005194833	0.065605294594953
97.5	0.080336606308458	0.007854686821728	0.013604716652774	nan	nan	nan	0.07763185940363	0.072911620564364	0.103101775595307	0.067701169670534
98	0.079498112461399	0.00702552957077	0.01216857416665	nan	nan	nan	0.074025782425297	0.076174586269557	0.099905741122755	0.067886340027985
98.5	0.079708818405737	0.006354192259487	0.011005783834493	nan	nan	nan	0.077843376712748	0.077896392540539	0.096893451845188	0.066202052524474
99	0.079352429516671	0.00651779162925	0.011289146255008	nan	nan	nan	0.077589394126495	0.075912479490614	0.097466855765518	0.066440988684055
99.5	0.078237486060968	0.006127357827462	0.010612895073319	nan	nan	nan	0.076490770528656	0.072906288017209	0.095812344126109	0.067740541571897
100	0.078226555445954	0.005902129072554	0.010222787426494	nan	nan	nan	0.075820353724754	0.072673669754318	0.095429632126185	0.06898256617856
100.5	0.081407564194633	0.008527137895246	0.014769436077712	nan	nan	nan	0.079710120366724	0.073298690794042	0.105750731760087	0.066870713857679
101	0.080128815650037	0.007826841246174	0.01355648670115	nan	nan	nan	0.078482051687731	0.074455746657172	0.102138497877117	0.065438966378128
101.5	0.082698057009856	0.009168183696295	0.015879759975107	nan	nan	nan	0.076878213761383	0.077123702401842	0.109357136168256	0.067433175707941
102	0.086031576824659	0.009214027047115	0.015959162987918	nan	nan	nan	0.085330435491172	0.080041404786575	0.111286351881182	0.067468115139706
102.5	0.083915149118025	0.007249504038347	0.012556509324092	nan	nan	nan	0.087730617867769	0.078439029234572	0.101844292389209	0.067646656980548
103	0.08204078409172	0.004859075750893	0.008416166078372	nan	nan	nan	0.083450598131555	0.078691646474081	0.094591521380257	0.07142937038099
103.5	0.084047272699022	0.004023100571008	0.006968214592945	nan	nan	nan	0.082023370635679	0.081483410100948	0.095642517703426	0.077039792356033
104	0.083457568206806	0.00392612052591	0.006800240227516	nan	nan	nan	0.080781575760611	0.082899817305893	0.094355401547952	0.075793478212767
104.5	0.081222112217243	0.005119331439918	0.008866942154722	nan	nan	nan	0.08046119207985	0.086330124709087	0.090846261909539	0.067250870170498
105	0.08263445284974	0.004781763649429	0.008282257590598	nan	nan	nan	0.087662416798585	0.084973654086333	0.089355035717479	0.068546704796565
105.5	0.08314245158384	0.004600361479463	0.007968059815613	nan	nan	nan	0.085193346002788	0.086161149501377	0.09127983468313	0.069935476148066
106	0.085856282659825	0.008538455940516	0.014789039507163	nan	nan	nan	0.081764358902488	0.09059711704185	0.105969939601364	0.065093715093599
106.5	0.08768528548847	0.00915816917468	0.015862414314857	nan	nan	nan	0.084441067663115	0.085958715208097	0.112313448001456	0.06802791108121
107	0.083692072092116	0.00722225770499	0.012509317290399	nan	nan	nan	0.079476721263016	0.083955379282886	0.102992704131121	0.068343483691442
107.5	0.078261994945037	0.003608887206922	0.006250776001175	nan	nan	nan	0.078165934060793	0.085411823599418	0.081070791966921	0.068399430153016
108	0.081706876919801	0.006341119752155	0.008967697554129	nan	nan	nan	0.082493201311052	0.09227572501414	nan	0.070351704434211
108.5	0.083130384391023	0.00712679758134	0.010078813795819	nan	nan	nan	0.086154391715922	0.093681351592768	nan	0.069555409864379
109	0.080487525262266	0.004982924996615	0.0070469201105	nan	nan	nan	0.083362461460702	0.087313814235764	nan	0.070786300090333
109.5	0.079137109525583	0.005015182064717	0.007092538493693	nan	nan	nan	0.080747825121204	0.086905569423484	nan	0.069757934032062
110	0.078462747054794	0.004487287614295	0.006345983002404	nan	nan	nan	0.081443924767319	0.084303030246587	nan	0.069641286150476
110.5	0.079698328838223	0.003748516684035	0.005301203133344	nan	nan	nan	0.079559770395975	0.086259120453238	nan	0.073276095665457
111	0.080548987571752	0.002927620270658	0.004140280292243	nan	nan	nan	0.084633788727661	0.082139585890715	nan	0.074873588096879
111.5	0.083265501051497	0.006567843313484	0.00928833308947	nan	nan	nan	0.091317944117066	0.088226955407295	nan	0.070251603630128
112	0.081375833125792	0.00597445291611	0.008449152341723	nan	nan	nan	0.086294668580687	0.088347006910344	nan	0.069485823886344
112.5	0.07891969408714	0.005748893630243	0.00813016334053	nan	nan	nan	0.087414241666849	0.081382959022126	nan	0.067961881572445
113	0.080946898649994	0.006925911184626	0.00979471752909	nan	nan	nan	0.086668203329473	0.089011205888461	nan	0.067161286732049
113.5	0.079036317844796	0.005888432676848	0.008327501352719	nan	nan	nan	0.07719091087702	0.090032093005772	nan	0.069885949651594
114	0.076321783863286	0.004937783454748	0.006983080329767	nan	nan	nan	0.074929488820325	0.085485000076053	nan	0.068550862693479
114.5	0.073902922386657	0.002850389537636	0.004031059542171	nan	nan	nan	0.074024045701785	0.078778265753067	nan	0.06890645570512
115	0.07481856091497	0.003481708572711	0.004923879483759	nan	nan	nan	0.075817949119961	0.080286931923351	nan	0.068350801701597
115.5	0.076923936096456	0.004513271129862	0.006382729242518	nan	nan	nan	0.080876533484022	0.081975551694537	nan	0.067919723110808
116	0.078006044254482	0.005467599017475	0.007732352684131	nan	nan	nan	0.083150282288496	0.083790750492003	nan	0.067077099982945
116.5	0.079271476447765	0.004267398572403	0.006035012937144	nan	nan	nan	0.080832686699263	0.085757510066318	nan	0.071224232577713
117	0.079339957432178	0.003779434958347	0.005344928176201	nan	nan	nan	0.078807519565481	0.086136089707348	nan	0.073076263023706
117.5	0.078439857535833	0.00466901955292	0.006602990774724	nan	nan	nan	0.076186852956086	0.087414430195508	nan	0.071718289455904
118	0.078861202885965	0.004571530188736	0.006465119993709	nan	nan	nan	0.077050207490286	0.08752794317486	nan	0.07200545799275
118.5	0.079282671427132	0.004651257553499	0.006577871514248	nan	nan	nan	0.078905705932692	0.087520751260477	nan	0.071421557088228
119	0.079112985726311	0.005178263211485	0.00732317006322	nan	nan	nan	0.078740107383424	0.088262624715248	nan	0.070336225080261
119.5	0.079383245466093	0.005402773105644	0.007640675000427	nan	nan	nan	0.078220609321129	0.089268115526339	nan	0.070661011550809
120	0.079373040744439	0.00344046643352	0.004865554291174	nan	nan	nan	0.078795152420314	0.085599994813378	nan	0.073723974999624
120.5	0.079874419126098	0.002627015902148	0.003715161517387	nan	nan	nan	0.080496218912555	0.08408166724058	nan	0.075045371225159
121	0.078975982285679	0.002840157815666	0.004016589702195	nan	nan	nan	0.083910072893748	0.078946261674252	nan	0.074071612289038
121.5	0.078264528404432	0.002358188788839	0.003334982567812	nan	nan	nan	0.082259843391441	0.078437413863127	nan	0.074096327958726
122	0.080783244888565	0.004101049520765	0.005799759852229	nan	nan	nan	0.080879835480291	0.087837683165665	nan	0.07363221601974
122.5	0.083933803322891	0.006320899506486	0.00893910180847	nan	nan	nan	0.08617313075246	0.093589127831333	nan	0.07203915138488
123	0.086643968756322	0.006324351220764	0.008943983269616	nan	nan	nan	0.088572641839143	0.096505638874592	nan	0.074853625555231
123.5	0.084150811426417	0.004056480579698	0.005736729851312	nan	nan	nan	0.085555599727859	0.090368318391428	nan	0.076528516159964
124	0.085824110130131	0.006808880371031	0.009629210965288	nan	nan	nan	0.084773364362953	0.098107650631194	nan	0.074591315396247
124.5	0.090359632665814	0.008973202104604	0.012690024114246	nan	nan	nan	0.088881255693771	0.106588038988015	nan	0.075609603315657
125	0.086668540233539	0.004367557760301	0.006176659419065	nan	nan	nan	0.09035067826236	0.091687360213946	nan	0.07796758222431
125.5	0.08786104454475	0.006287166618523	0.008891396300814	nan	nan	nan	0.097102179905854	0.090625357038954	nan	0.075855596689442
126	0.090000636750657	0.007649182092641	0.010817577056474	nan	nan	nan	0.096806460758015	0.098463243266824	nan	0.074732206227133
126.5	0.088421926863099	0.007137578254387	0.010094059969854	nan	nan	nan	0.089514174766908	0.100202210169597	nan	0.075549395652793
127	0.093353433440839	0.010159823119836	0.014368159647384	nan	nan	nan	0.093019028759464	0.111115582431371	nan	0.075925689131683
127.5	0.09425574006306	0.010428524970651	0.01474816144904	nan	nan	nan	0.093679659055379	0.112599624418542	nan	0.076487936715258
128	0.094314847428284	0.007511542099704	0.010622924711738	nan	nan	nan	0.095961658281715	0.106423410322618	nan	0.080559473680518
128.5	0.090707387321487	0.010661279649174	0.010661279649174	nan	nan	nan	0.101368666970662	nan	nan	0.080046107672313
129	0.096864866313508	0.007481706099489	0.010580730235587	nan	nan	nan	0.098101484243379	0.109160923788667	nan	0.083332190908478
129.5	0.098930018002437	0.00752360441294	0.01063998339871	nan	nan	nan	0.092734938713435	0.11390314666557	nan	0.090151968628305
130	0.097890506047739	0.006817174762222	0.006817174762222	nan	nan	nan	0.104707680809962	nan	nan	0.091073331285517
130.5	0.10153737624944	0.006101031997961	0.006101031997961	nan	nan	nan	0.107638408247401	nan	nan	0.095436344251478
131	0.094877409121863	0.005599445835102	0.005599445835102	nan	nan	nan	0.100476854956964	nan	nan	0.089277963286761
131.5	0.092155898327518	0.010571396649459	0.010571396649459	nan	nan	nan	0.102727294976977	nan	nan	0.08158450167806
132	0.089819507646817	0.008924208589417	0.008924208589417	nan	nan	nan	0.098743716236234	nan	nan	0.0808952990574
132.5	0.093500276725849	0.011598303020713	0.011598303020713	nan	nan	nan	0.105098579746563	nan	nan	0.081901973705136
133	0.09841700968293	0.010366345998004	0.010366345998004	nan	nan	nan	0.108783355680934	nan	nan	0.088050663684926
133.5	0.091051354369221	nan	0	nan	nan	nan	nan	nan	nan	0.091051354369221
134	0.091893964788435	0.001430485847529	0.001430485847529	nan	nan	nan	0.093324450635964	nan	nan	0.090463478940906
134.5	0.097137164063537	0.002411798976454	0.002411798976454	nan	nan	nan	0.094725365087083	nan	nan	0.099548963039992
135	0.100853450672284	nan	0	nan	nan	nan	nan	nan	nan	0.100853450672284
135.5	0.092096925424755	0.001383345429397	0.001383345429397	nan	nan	nan	0.090713579995358	nan	nan	0.093480270854152
136	0.093868098103648	0.001912377531203	0.001912377531203	nan	nan	nan	0.091955720572445	nan	nan	0.095780475634851
136.5	0.093680121265282	nan	0	nan	nan	nan	nan	nan	nan	0.093680121265282
137	0.085628687858974	nan	0	nan	nan	nan	nan	nan	nan	0.085628687858974
137.5	0.091285744646544	nan	0	nan	nan	nan	nan	nan	nan	0.091285744646544
138	0.105253254881775	0.019531758976207	0.019531758976207	nan	nan	nan	0.124785013857982	nan	nan	0.085721495905569
138.5	0.109692191889774	0.025831414932805	0.025831414932805	nan	nan	nan	0.135523606822579	nan	nan	0.08386077695697
139	0.099218741704284	nan	0	nan	nan	nan	nan	nan	nan	0.099218741704284
139.5	0.098835568613151	nan	0	nan	nan	nan	nan	nan	nan	0.098835568613151
140	0.088657558899142	nan	0	nan	nan	nan	nan	nan	nan	0.088657558899142
140.5	0.088682767767976	nan	0	nan	nan	nan	nan	nan	nan	0.088682767767976
141	0.08884926693225	nan	0	nan	nan	nan	nan	nan	nan	0.08884926693225
141.5	0.089858340106161	nan	0	nan	nan	nan	nan	nan	nan	0.089858340106161
142	0.092555085999707	nan	0	nan	nan	nan	nan	nan	nan	0.092555085999707
142.5	0.094067619156486	nan	0	nan	nan	nan	nan	nan	nan	0.094067619156486
143	0.083814622837402	nan	0	nan	nan	nan	nan	nan	nan	0.083814622837402
143.5	0.075951490635515	nan	0	nan	nan	nan	nan	nan	nan	0.075951490635515
144	0.081430060669914	nan	0	nan	nan	nan	nan	nan	nan	0.081430060669914
144.5	0.084183514315104	nan	0	nan	nan	nan	nan	nan	nan	0.084183514315104
145	0.091581406091381	nan	0	nan	nan	nan	nan	nan	nan	0.091581406091381
145.5	0.088985168383353	nan	0	nan	nan	nan	nan	nan	nan	0.088985168383353
146	0.0918899865452	nan	0	nan	nan	nan	nan	nan	nan	0.0918899865452
146.5	0.091810461689983	nan	0	nan	nan	nan	nan	nan	nan	0.091810461689983
147	0.087685492924867	nan	0	nan	nan	nan	nan	nan	nan	0.087685492924867
147.5	0.089463664892068	nan	0	nan	nan	nan	nan	nan	nan	0.089463664892068
148	0.093408261772134	nan	0	nan	nan	nan	nan	nan	nan	0.093408261772134
148.5	0.100610856740886	nan	0	nan	nan	nan	nan	nan	nan	0.100610856740886
149	0.097338790393271	nan	0	nan	nan	nan	nan	nan	nan	0.097338790393271
