# Supplementary material for: Stochastic pulsing of gene expression enables the generation of spatial patterns in Bacillus subtilis biofilms
Source: Nat Commun. 2020 Feb 19;11:950. doi: 10.1038/s41467-020-14431-9 (PMC7031267; doi:10.1038/s41467-020-14431-9)
Supplement: Supplementary file 7 — Source Data [file 41467_2020_14431_MOESM7_ESM.zip › source_data/sup_figure2_c_48.tsv]

distance_from_top_of_biofilm	mean	sem	std	sigB_YFP_image_68	sigB_YFP_image_69	sigB_YFP_image_70	sigB_YFP_image_71	sigB_YFP_image_72	sigB_YFP_image_73	sigB_YFP_image_74	sigB_YFP_image_275	sigB_YFP_image_276	sigB_YFP_image_277	sigB_YFP_image_278	sigB_YFP_image_279	sigB_YFP_image_280	sigB_YFP_image_402	sigB_YFP_image_403	sigB_YFP_image_404
2	0.140099335040991	0.00758510154764	0.029376971973302	0.133285258433806	0.180731502527344	0.161120412319787	0.112853781331072	0.099438159682792	0.096659333650928	0.141603633550972	0.153408060102089	0.162702203072766	0.193185691946244	0.16730043683542	0.165231653009963	0.123802179284847	0.116180346569975	0.134440007515114	0.09964670082274
2.5	0.140257130760967	0.007557680921244	0.029270772343929	0.144905296486399	0.166408796827289	0.163331217244351	0.113862246942499	0.10777750559797	0.092452532017871	0.137886850724883	0.148019018287945	0.166313665716935	0.195697444329348	0.173814209715461	0.164420694732565	0.128540176719377	0.10942218717634	0.133013194477573	0.098249055178672
3	0.139232964739196	0.007521750541224	0.029131614580485	0.15640067808523	0.150804892399534	0.15971087051443	0.113338179005801	0.109953702853203	0.093835094139643	0.137557664769091	0.138398859870577	0.16738542333154	0.194619167518803	0.172697948602601	0.166407086402529	0.12908769974582	0.102871585670785	0.140077899547665	0.094580683369892
3.5	0.14150893163774	0.00716141778611	0.027736051820838	0.156495140538692	0.161582587923548	0.158162210471465	0.112131757969491	0.107029746813813	0.09948480478247	0.144894045909112	0.157145039264406	0.167230225815695	0.189309564908239	0.166113436715465	0.167246221727363	0.131974479350059	0.107291406364731	0.139556180149781	0.098496057499514
4	0.141649666575289	0.00717377684082	0.027783918233905	0.158252379652264	0.171984913507322	0.165335612041985	0.112067282561129	0.109836723604728	0.096995939926731	0.14173335794352	0.157617904779626	0.163793778646883	0.19338713085232	0.158130856112587	0.16061318774694	0.128899239684114	0.108145369758632	0.134289337537461	0.105311650848379
4.5	0.140182869658512	0.007159311086659	0.02772789260895	0.147628922481567	0.172389675335252	0.16897488991912	0.119650871700791	0.110717655128264	0.091446089708043	0.133985594892847	0.150284947076525	0.163820992527528	0.194052023421549	0.145658203258748	0.165554954722494	0.133350570686634	0.107251071724663	0.133535568252308	0.104623883699855
5	0.138703820129377	0.007033666777965	0.027241274293832	0.141636609203502	0.156825855156381	0.163685896010345	0.11961825367924	0.106927741805331	0.094237529419617	0.134993099949428	0.15090769825673	0.168194818221601	0.194089125407497	0.15395559434319	0.162536904856786	0.13085517186471	0.105170012473015	0.135155923813051	0.10047088760961
5.5	0.140872927249604	0.006779034768002	0.026255088759834	0.151813833568127	0.151647826150416	0.153832272405806	0.131576350647644	0.104090259118488	0.104703870345841	0.136304724389895	0.152022005504914	0.169953870304174	0.1928077855595	0.169609998105848	0.160964165200236	0.126244939673465	0.106321525125397	0.140602359500086	0.101471050393822
6	0.139716457902658	0.006396033774066	0.024771732288737	0.143075806670579	0.150693313868578	0.159211534638149	0.132770646436781	0.109451110785541	0.102782070121921	0.131007489998437	0.15019905246544	0.165225952963291	0.185525696048382	0.166103850618504	0.165824829589032	0.125551684710915	0.106638630876632	0.13868881731651	0.102712839333843
6.5	0.135651662490217	0.00620074263451	0.024015372957574	0.1358519887628	0.147830265431703	0.16762914661904	0.124476988497449	0.108136977260407	0.105152994319697	0.127931957244306	0.146627329960055	0.155638300429126	0.183285085860114	0.153827111533238	0.155568360784382	0.125098065363351	0.103052183154392	0.133262066662026	0.097057777961381
7	0.136684235647605	0.006107247685725	0.023653268577976	0.13659553974792	0.162915296538167	0.156996008126455	0.121483303144541	0.104437958094302	0.110455765602436	0.13308997019683	0.152549216802934	0.158466312735403	0.182129380917075	0.153994766912522	0.145691988154415	0.129604036748894	0.108816325196939	0.136398988491992	0.093322912950857
7.5	0.136381609810625	0.006244018324178	0.024182978982954	0.132921876503559	0.164687458971837	0.149132322863636	0.117631425095892	0.110610422699585	0.108592338240378	0.135503892959519	0.153915542988504	0.157498721310376	0.183856716215095	0.155629661911519	0.143909958679602	0.137834074446998	0.105722521325024	0.135340584400628	0.08931823835784
8	0.136302921071211	0.005979100703505	0.023156957449971	0.14170759257823	0.160347648479823	0.142740637963872	0.121251641505752	0.109560994571808	0.108965770799608	0.137483128056446	0.149684293105801	0.155635299022455	0.182835205882281	0.153312268790513	0.146696359481706	0.141470522724044	0.102846701942872	0.134456839598208	0.091851832635948
8.5	0.136351884295131	0.005881365920922	0.022778432264682	0.144092042743641	0.154495042929722	0.148075460567726	0.116821843223936	0.108527439205792	0.113888192493607	0.13786762991578	0.153861307900569	0.153262259838232	0.182953885677338	0.15137429985048	0.145259168434282	0.136285395021371	0.103098251896171	0.139332504377304	0.092435424646148
9	0.133797875951542	0.005679897979257	0.021998150281821	0.134563187330446	0.149039417818423	0.149661139082059	0.117169110545046	0.107881474036699	0.116229557338816	0.132195319276368	0.150180700925978	0.145751796188524	0.181125694854412	0.152054534256687	0.13765678077527	0.134538423961743	0.101658068346864	0.141010257691682	0.090050552795661
9.5	0.132035593279551	0.005298155303893	0.020519667257597	0.137921180720011	0.150347655164702	0.139065477738531	0.127149969685473	0.101838541150782	0.113728470991217	0.129150410634234	0.145489148790888	0.141782702391779	0.176408530903906	0.149972625170209	0.134210698973138	0.136136964839368	0.099095072530709	0.135058248990873	0.095213793796999
10	0.131828381873798	0.005343221834668	0.020694209180763	0.13746736369335	0.151747471568898	0.136844302945898	0.125654928940523	0.10446597911581	0.109428432019667	0.129712461204493	0.143328608828836	0.144836686216002	0.177807915971594	0.144557230121062	0.136673363012525	0.140538684796319	0.10207253310374	0.131568204942847	0.092549943499205
10.5	0.131265743524005	0.005571795698112	0.021579471947259	0.128898979441027	0.145991458327766	0.135218938950241	0.122610137711892	0.107574805521321	0.104662282979079	0.135234475460895	0.139422359803266	0.147916488935742	0.178970617008774	0.149788502357044	0.134643097707913	0.142909934901026	0.102800944171965	0.136049828206222	0.087559044899915
11	0.131526277503919	0.005883089949441	0.022785109398426	0.124280360182336	0.143916943870804	0.13883787776549	0.121034589454375	0.107910548846821	0.105008905826263	0.134142455499537	0.140974961714762	0.148516729224604	0.183018206200662	0.15401285630493	0.135468656377704	0.137961406389492	0.096186281619213	0.142855205902121	0.090294454883586
11.5	0.130930584149232	0.00572699642807	0.022180561789705	0.120852532702609	0.149778902601699	0.137373626888383	0.124243215216798	0.105490221070403	0.110133235059621	0.127397731305404	0.140279685423378	0.147869208104781	0.178204220891897	0.147197108996212	0.138626276521438	0.141425547825676	0.094267939312217	0.14229249105341	0.089457403413785
12	0.12899783931293	0.005722781225611	0.02216423638078	0.120070294070529	0.147774693330659	0.133250747497712	0.12139084227158	0.102764266821469	0.113830185899123	0.120803919587408	0.137510509933076	0.147439641788293	0.177372427168628	0.143701333401327	0.136664466814035	0.141242165901392	0.091324279649972	0.140337030516404	0.088488624355281
12.5	0.128344562779684	0.005686515866337	0.022023781248268	0.121270891687966	0.139626636536491	0.135208457073919	0.114850249286483	0.102649418366583	0.115901937726763	0.119787572393541	0.135379696309614	0.145164120426792	0.178214151756184	0.14335026211392	0.141976485104687	0.137781558085801	0.092417908986326	0.14233343633828	0.087600222281595
13	0.128024617842658	0.005391839729019	0.020882505475909	0.120722987838924	0.134534483308833	0.136104656805886	0.122247222059955	0.100400005288592	0.123902037175718	0.125937054120319	0.134991847895871	0.136089044142952	0.17167564946982	0.144064023326917	0.142230343419379	0.141866030973788	0.090371630982986	0.137833180721545	0.085423687951042
13.5	0.127472086299846	0.005309949357482	0.020565345430733	0.11919679816246	0.138347055416856	0.134025357280529	0.129107286604247	0.098595406727499	0.117584411096382	0.122630791429883	0.138604148228127	0.131854523590376	0.167980423816591	0.14195554306133	0.142064313392104	0.144279726522005	0.090072921771571	0.136014212711139	0.087240460986443
14	0.126321990684065	0.005373536057627	0.020811615661435	0.119815074466639	0.140009880929574	0.126714204978479	0.124627753659304	0.100533597473554	0.106662106112334	0.121107671454213	0.136633548848803	0.138872817360228	0.168051564378908	0.137745841857694	0.14484814099992	0.143303948381613	0.089476911495219	0.134252004667107	0.088496783881449
14.5	0.124982350234635	0.005442998445862	0.021080642334255	0.123395231613879	0.143210242341383	0.122684755059798	0.121443267865523	0.101466243130106	0.108710255493135	0.115995885930556	0.128152219129547	0.140599789142639	0.170510832069832	0.134841967520773	0.142742659971527	0.144906937915965	0.088633259249022	0.124878046187927	0.087546011132549
15	0.123582489294462	0.00519443433051	0.020117957655034	0.12361330495079	0.1418239015908	0.123002938112722	0.114099813848325	0.100490982375341	0.113502306445566	0.111869716969985	0.129261520383941	0.132080143047858	0.165770160561904	0.136609060751413	0.142361953510746	0.143552110084418	0.088760543279324	0.12245574473562	0.088065628062632
15.5	0.123019822864777	0.005018859904416	0.01943796082675	0.117327738655284	0.133997936327745	0.123578156001879	0.112341489627077	0.101126065085155	0.111613872965608	0.118336988381533	0.129693995024157	0.127944880157323	0.164108069006405	0.138795863695959	0.143592652208067	0.141645107490162	0.088731917327582	0.126821674800894	0.088660759081602
16	0.123608214332809	0.005271636290636	0.020416959560896	0.113218810347126	0.12886849965613	0.123428054759842	0.122959958086009	0.09977201949519	0.108592799135243	0.120885426803411	0.128021703515036	0.126814143563688	0.169301317744853	0.138615248438776	0.147929096937567	0.144467928643717	0.092792674117796	0.125977032541534	0.086086715539032
16.5	0.123194817242044	0.005204891907048	0.020158459674808	0.11850363801353	0.132722486184173	0.121656210988856	0.120261405306619	0.098179726440986	0.108451635142499	0.116091340524747	0.129612804824328	0.127215779565808	0.160062969222371	0.140155795506765	0.14950824938013	0.144946376065782	0.090581269860113	0.128934993138379	0.084232395707621
17	0.122267113647526	0.00538859754014	0.020869948532377	0.118511165856424	0.134134238902156	0.120268233306228	0.111150354648538	0.097764161017278	0.110672076549314	0.108746985856238	0.128407086825339	0.12603657778242	0.15771709163306	0.143620838849078	0.154039532657115	0.142889376505647	0.08793737790813	0.128824584686587	0.085554135376867
17.5	0.121916414570254	0.005066079238078	0.019620840519643	0.116582789733584	0.128629183709382	0.11978940637596	0.112226599199394	0.097179770391427	0.117547689760743	0.108821951479032	0.131641127675429	0.128818445860418	0.151159550867266	0.142335902686252	0.153198182878056	0.142567080069284	0.091362878731746	0.124635181916617	0.084166891789474
18	0.121763641327862	0.005152132009808	0.019954121471448	0.111025473944589	0.130612783482289	0.12435468365995	0.112865959630797	0.096989243317015	0.113285792796616	0.112594721071353	0.137722725380905	0.13073663271593	0.145432012134912	0.146046495329271	0.153872165025102	0.138404176244332	0.088795804426018	0.121685082447845	0.083794509638872
18.5	0.12103319876709	0.005402363428977	0.020923263590587	0.108468315299087	0.128206475855475	0.125209845800178	0.106165579412634	0.100839581089387	0.115996302497333	0.109342125866603	0.132456942909401	0.128623144148258	0.151450799703017	0.148034097627128	0.155984900187345	0.137350630818836	0.083148645960538	0.119115976048857	0.086137817049354
19	0.121046314423897	0.005097172021059	0.019741262350315	0.113232736946696	0.126665102841257	0.120789813501938	0.117225150092782	0.100621339090877	0.122705257961821	0.10596466083368	0.125882134071374	0.124700373092935	0.149138498964411	0.148370054792486	0.149165106339759	0.142500451538965	0.083449958849765	0.120549169168536	0.08578122269507
19.5	0.120873351750326	0.00548362090218	0.021237972431058	0.111898343977392	0.126368265952751	0.118670199147638	0.120808596804814	0.100465622299266	0.113090650327499	0.105334578277135	0.126756417901563	0.121371239439349	0.155413063281968	0.152922152731215	0.151748815143651	0.141897209798362	0.084064661310247	0.119375855818171	0.083787955794197
20	0.120608441384042	0.005715630667818	0.022136542389532	0.110567019044176	0.124200266945997	0.121336540043354	0.117991054356404	0.099683118705235	0.108321992400125	0.101275709067808	0.131440488665147	0.126535694658432	0.154001048886726	0.155145312653969	0.154704060558885	0.140511812572904	0.082777817955662	0.116553323667077	0.084689801962774
20.5	0.120974310145604	0.005633124732454	0.021816998275902	0.114031684234638	0.127064317974912	0.12627922518714	0.118288105603765	0.096397619447402	0.114057747519143	0.104398323156778	0.12930422491101	0.128295125909613	0.146234285577733	0.15777823361699	0.151797784285973	0.142034946613849	0.081322097638098	0.11550126647087	0.082803974181756
21	0.120244376533587	0.005732026837509	0.022200044481687	0.11225237197575	0.126000597943327	0.122351310454336	0.115980281318239	0.100349833563631	0.114960925311531	0.10902327503674	0.121632925259701	0.121719856474177	0.143387681639443	0.159188072257299	0.159772422173429	0.143178995973287	0.081499594546199	0.110869164829763	0.081742715780534
21.5	0.119099245836912	0.005828883148601	0.022575167361521	0.104348800217669	0.120113448369243	0.117919462576342	0.113916633591964	0.101710317229709	0.111842179335509	0.108018257245694	0.125672685277114	0.117157264742258	0.142605889331488	0.158081640946839	0.163016281677504	0.145560348711088	0.081500346217913	0.109238381118554	0.084885996801698
22	0.118713271692023	0.005657094202569	0.021909831634475	0.104603166090926	0.120129584762658	0.117303210929894	0.111043410777419	0.100601172184945	0.108448121649057	0.113405610214807	0.1270247924347	0.114711805627123	0.143393970169395	0.155250812078997	0.160668197695561	0.144163086251341	0.082704336749651	0.11146526482781	0.08449580462808
22.5	0.117165206879279	0.005610020423907	0.021727515673675	0.103129544839736	0.120153311863562	0.115395672023185	0.108786434701785	0.098775884745963	0.108801285656559	0.116920206163431	0.120702950402351	0.114475445810073	0.134479440717107	0.152159652509636	0.165531034384816	0.140967256183213	0.084093297958497	0.108395847263903	0.08187604484465
23	0.117465313322704	0.005876709424881	0.022760397733066	0.10367502014673	0.117249030958352	0.115419765687807	0.103018102703022	0.09764804378373	0.120452958745041	0.112966500915405	0.119098264176029	0.115366760831195	0.137290290045906	0.156855163002644	0.164983351473811	0.144078538680411	0.083810755942588	0.105802562947321	0.081729903123268
23.5	0.11887213170733	0.006062916498545	0.023481574628311	0.110544172015231	0.116180917374323	0.120295650231499	0.109205521581693	0.098243323159427	0.124458258125621	0.107406245817212	0.116760800064271	0.111979136512463	0.139111903041477	0.166987445345662	0.164330210491345	0.143367235337337	0.08409577601233	0.104998706526534	0.083988805680855
24	0.118053003237607	0.005973340546614	0.023134648458262	0.104934786422513	0.115482803944946	0.120598740675859	0.112364237347965	0.097596480762029	0.115058148177154	0.107973884521703	0.116990991394274	0.112002605123471	0.133461612851629	0.166533945105416	0.162963739787717	0.145838758720982	0.084341411498388	0.10908062818766	0.083625277280005
24.5	0.115934075628066	0.00590702963423	0.022877827398926	0.100035625379259	0.117249795641403	0.117346585946267	0.110146013601585	0.095322428345347	0.108787796857924	0.109215578316932	0.114712507515871	0.114609530550013	0.129922130904355	0.160252619741455	0.163186299728433	0.143638280803842	0.082091601252168	0.106686654050137	0.081741761414065
25	0.115139692659633	0.005992961230172	0.023210639038921	0.102214650859766	0.113065100817407	0.116873841141264	0.106975772546504	0.10025786757687	0.115487822804463	0.10566194223821	0.11492827504367	0.113919996688264	0.124670395667017	0.160646479808734	0.168130668432386	0.136697094913842	0.078385358995519	0.102749608571078	0.081570206449135
25.5	0.116085763299249	0.005922443245892	0.022937524060198	0.102772207137504	0.1122372828452	0.11440392834095	0.10411681408779	0.100704162929764	0.119093167799195	0.105726766700206	0.120785302860906	0.114343197346451	0.126983032285165	0.165791005859592	0.165039271153802	0.1351765071188	0.081402443116531	0.10459657519097	0.084200548015158
26	0.116947482784699	0.00597408986656	0.023137550561933	0.106221210901602	0.119845420056386	0.112739191721996	0.107749631269225	0.0986932776326	0.113113303678555	0.111421867153472	0.120323010426302	0.110214880693063	0.133413691019165	0.162693096861341	0.170016571262555	0.134069754230297	0.081889809142644	0.103955119423583	0.084799889082397
26.5	0.118247923434315	0.006209119390239	0.024047815993009	0.107477708629174	0.121011158424453	0.114114128811828	0.111452466840674	0.102449411147805	0.112710607179145	0.118098186045622	0.126690865684499	0.106910173921353	0.133590211340483	0.159030163773951	0.175722467320038	0.136958092079732	0.079362138998324	0.104734245729169	0.081654749022792
27	0.118135560600427	0.006432934530775	0.024914648304935	0.105994410438652	0.119620729478734	0.114801187748992	0.11147769545461	0.103831798648365	0.113423332175622	0.116185508484192	0.124960702559674	0.111537588794866	0.129424375695885	0.169113498328207	0.171723077984135	0.139171799275429	0.079075369717297	0.101029371050785	0.078798523771387
27.5	0.116932813440185	0.006495456171213	0.025156793577129	0.105369191143367	0.119515832070471	0.112366134792625	0.107084289473203	0.103699005726349	0.110632070048909	0.111666903405909	0.123620440904935	0.115364658107486	0.128858030655773	0.174316157543035	0.16715229339194	0.135752126371134	0.07860677737218	0.097851997514674	0.079069106520964
28	0.115505001644898	0.006095740550792	0.023608701636017	0.103210951583111	0.110542033669996	0.112161479611275	0.108202307972564	0.102021418251807	0.11242784109172	0.109350146396895	0.124454521552729	0.111912394602466	0.125982235560868	0.168449673505232	0.163711952524462	0.135985018635427	0.081713126319979	0.097635613629217	0.080319311410611
28.5	0.115739007611801	0.006147489516126	0.023809124516939	0.106429912168822	0.107156040764083	0.112229699189695	0.10854369864842	0.099428369382671	0.114916962666966	0.113300622780506	0.113397649159717	0.109452582413911	0.133698053168936	0.1669818900987	0.165170294330455	0.137802742714675	0.081932583476846	0.101909072304282	0.079473948520128
29	0.116452831735699	0.006651977965457	0.025762999879555	0.110864554093811	0.108355939118301	0.107808106999779	0.109569795000372	0.098573698494162	0.116027397817587	0.116433966021582	0.114236695002951	0.11073264785473	0.137123253487832	0.169071927935732	0.173444975810034	0.135052905649461	0.079677219474678	0.100324640243903	0.075947584766269
29.5	0.116850117535331	0.006675886172019	0.025855595965405	0.111791884921141	0.110631125320591	0.111554766617265	0.111639835906083	0.103557670799786	0.114061672267573	0.111239767543041	0.114485027656179	0.10951141301066	0.136253705462911	0.173952043592712	0.172296919191324	0.133994189679998	0.078841975264041	0.097236509845394	0.07855337348659
30	0.116009565877286	0.006447150893724	0.024969708041879	0.109318628788885	0.111301527476416	0.112507731509165	0.107840597047377	0.104395019582245	0.109400658116144	0.110614514567776	0.114815534297263	0.10576736500294	0.138894640287463	0.174104878307594	0.167336588338414	0.1294873218264	0.078438317086171	0.099176559140955	0.082753172661375
30.5	0.114799409804308	0.006426280664031	0.024888877989848	0.104197800474306	0.11104672009481	0.109582102135234	0.106422786692048	0.101713239764862	0.106142081431764	0.11165670230449	0.11542969808708	0.102993461893055	0.137640451452002	0.166692793312247	0.173339723788092	0.127598008258739	0.079151268539901	0.099904617363178	0.083279101277115
31	0.114265848819251	0.006362273671744	0.024640979974678	0.108199079134188	0.108673872696329	0.113856744203047	0.104308186977125	0.100794347744244	0.110274120340966	0.110844017564073	0.110319559520552	0.104633055871759	0.130850491679719	0.164475425724069	0.173479186809858	0.130937281870536	0.079258953194988	0.096239285806539	0.081109971970025
31.5	0.114414060163147	0.006205156283911	0.024032466948201	0.108992805529588	0.110632853192372	0.116244542120755	0.102611569380735	0.100828670066774	0.114797024470644	0.113063415998597	0.110873762025815	0.105525161536598	0.12923018925264	0.169622211341269	0.162145804389957	0.133201924160443	0.078571797121943	0.094405686074397	0.079877545947823
32	0.115408685019183	0.006147846638623	0.023810507646424	0.108000258238393	0.113026601911176	0.114429754496803	0.102566547282882	0.10111294556929	0.119114561418339	0.11420769034692	0.114068461327597	0.105784206599668	0.131208655797633	0.169734758303988	0.163787587628217	0.130883123014896	0.079474075051655	0.097415648687542	0.081724084631933
32.5	0.114925839469367	0.006441083482232	0.024946209058216	0.107267664983696	0.110956018245054	0.111355077693417	0.102800715796347	0.104900195823527	0.116382162039645	0.110418556180311	0.111788664921875	0.104475820955138	0.133145910311371	0.173606723337336	0.168301149604188	0.126128384950806	0.078832040903817	0.096555187880998	0.081899157882352
33	0.113509789644737	0.006112721301998	0.023674467802647	0.104623739919187	0.111310181951386	0.112288173237483	0.10654188586263	0.10403287031407	0.109200730555531	0.111823465027051	0.110968215796785	0.100754729532685	0.130871490790464	0.171382168221606	0.161535747300031	0.1244277606584	0.080437464587347	0.094292151782316	0.081665858778818
33.5	0.113040249519955	0.005720295171774	0.02215460793567	0.104215229984285	0.111829320383413	0.11628470195248	0.107065596200373	0.099575026565464	0.111329468129937	0.113900607522047	0.109025645854036	0.099910511502285	0.125687913702228	0.165668542378359	0.158358225484973	0.12590766487102	0.082161385272511	0.095284987076683	0.082439165439193
34	0.113386619517161	0.005852962351458	0.022668425713175	0.105008806010977	0.112090830770982	0.114512331299143	0.105058098118606	0.101246176380467	0.111470103445519	0.114270414651759	0.109713288107153	0.096830439084556	0.12623915722386	0.167930648272867	0.159535578493928	0.128436340475459	0.082705650522568	0.09537592951724	0.08376211989949
34.5	0.113833608919803	0.006125591020925	0.02372431200972	0.109203955687835	0.116619917593401	0.110776514262119	0.103667369558275	0.102968372934101	0.110464070689827	0.113121015429542	0.112350320585989	0.095952069108709	0.125561238733875	0.171803974196031	0.163649310915963	0.123846973815145	0.080582707165913	0.09833654827619	0.082433383763939
35	0.112615742404645	0.006185151083148	0.023954987138811	0.108316700835873	0.115542114617362	0.112256094109065	0.099812186354397	0.104366065634242	0.109930083252281	0.111544656632885	0.109164482447364	0.100543327581382	0.119826484862084	0.170383524014207	0.163619800256458	0.122422596237002	0.076546447062153	0.099585218021673	0.077992096555894
35.5	0.111881575894934	0.006271749336334	0.024290380731211	0.108242376103122	0.111683819451622	0.109612530174733	0.100581106108216	0.102072233425288	0.10776222328061	0.108597959095804	0.109020417036539	0.099204627741237	0.12498634091173	0.171846507933801	0.159700483868186	0.126404088444949	0.075156954764222	0.097864344180999	0.077369201797882
36	0.111831916607645	0.006366200136615	0.024656187107731	0.106625428647638	0.1108943667743	0.109353472122949	0.099772412693911	0.105061656980048	0.10765380818369	0.102874314204943	0.107338255169772	0.099026716029919	0.130203346477981	0.174368495589036	0.157195915646938	0.127744526333814	0.076574372017045	0.097669828227014	0.076953750623316
36.5	0.112609016482196	0.006158727892618	0.023852650561934	0.105223410271684	0.114655741651282	0.113195094549892	0.101399366124932	0.107160677798087	0.112194589689195	0.106419014735183	0.105206319019021	0.102773599520711	0.121448394493439	0.169145118124408	0.164588108634805	0.125440422915397	0.079993508206788	0.094371632498845	0.078529265481468
37	0.113919618715897	0.00610625650539	0.023649429753047	0.108555087674286	0.118430280898136	0.115416763307976	0.103122487685307	0.104740611018892	0.116116523898933	0.110001711299373	0.106398128336745	0.100464008849184	0.12156814303603	0.167715094877596	0.167593473515953	0.125359605695836	0.08068444289588	0.09349499849194	0.083052537972295
37.5	0.113275553795248	0.005914991508454	0.022908663605203	0.107229756210856	0.10979906416389	0.114512509482413	0.10237883321391	0.107183513658869	0.113392454655811	0.109416628287126	0.108016056634917	0.099443417581058	0.12320265599402	0.169810540598961	0.16252349862156	0.123519665350521	0.079401985313328	0.094265553670409	0.088312727286314
38	0.111994132276375	0.005978110460021	0.023153122253451	0.110408606947078	0.108529843387131	0.112543459265644	0.101747233574582	0.105413221960341	0.110083369458553	0.1126917618708	0.108235844213223	0.097520661810158	0.122838593884007	0.171426437651065	0.158722625856785	0.117094858450579	0.077159261996283	0.092766202062096	0.084724134033674
38.5	0.111880933453774	0.005957973971076	0.023075133967114	0.115876574777333	0.112652697586308	0.113256775263495	0.101586799157801	0.106770530740573	0.112483724027038	0.1110940768077	0.103985671077964	0.095791476258154	0.123779877707889	0.168039134520668	0.156868347813298	0.1197241261281	0.076422767338285	0.091205360677482	0.080556995378302
39	0.111073720499575	0.005783307269905	0.022398652742342	0.112119976050954	0.112231394617894	0.112460837898973	0.104219382600203	0.108323573130933	0.113388069792545	0.112255131451573	0.101642036156579	0.095341038414259	0.122857174929529	0.164565693755944	0.153576851870561	0.119832969318581	0.074638707411082	0.089341339777374	0.080385350816222
39.5	0.109990138341664	0.00586471110062	0.022713928423019	0.106642498071987	0.11305484205104	0.110904686098628	0.101661969916	0.106437187700186	0.111392796905696	0.108368207100764	0.101900767840652	0.096004161399625	0.123740029453888	0.166021985588277	0.154090842060168	0.116050765835094	0.074715073993995	0.087914854357842	0.080941545092786
40	0.110341142407216	0.006124792785458	0.023721220457052	0.108195533531743	0.115502623448822	0.111340052224154	0.099680191049105	0.104567923457453	0.106707673022269	0.102022235824084	0.101965590506481	0.09702413553583	0.122375836133625	0.170539510683569	0.158508128469218	0.116803146510543	0.075612348770216	0.094244171021972	0.080369178326372
40.5	0.110767277099749	0.005948681775329	0.023039145447738	0.110629082927083	0.115368882155134	0.116010291534026	0.104530305084465	0.101469727448128	0.106102787711268	0.107210864812349	0.100633123002077	0.097470389904403	0.12097641250255	0.168423476782558	0.155622521163763	0.117672556240945	0.075145429599122	0.096604710169965	0.078405872558144
41	0.111406109128137	0.006117948614457	0.023694713096745	0.109619136293606	0.112788296186347	0.116625874574269	0.105406021615719	0.10161055295635	0.107586749288144	0.112109590624771	0.100880299033097	0.096540855179283	0.121216633811711	0.173237846995825	0.155040662569494	0.119091269482699	0.07438978316575	0.096545089185388	0.079809085087743
41.5	0.111618345992017	0.00648825010227	0.025128884592119	0.107417383327553	0.109842963539419	0.114132498286762	0.102950922562206	0.104430767086716	0.10297181216691	0.114765943245702	0.10186240452438	0.095786063832151	0.122387927079068	0.181702217507398	0.156062686700191	0.118564281780109	0.07483520096429	0.09614882337552	0.082031639893898
42	0.111693349248111	0.006350207267444	0.024594246991778	0.109962763063631	0.111167924998732	0.115794732597391	0.103413173915111	0.104412664118349	0.102319998390785	0.111984206445504	0.105106097659442	0.09695305870316	0.124118178046522	0.176245142195514	0.160559301656598	0.113436753229358	0.076476131416198	0.093553740905599	0.081589720627877
42.5	0.111224115054886	0.006096224295858	0.023610575172602	0.109505695910771	0.112894503376084	0.112653643798263	0.102908321990773	0.102885731327951	0.106149032768028	0.106414705670855	0.105600108502842	0.09652041773657	0.122517381508181	0.17134220176861	0.160172995539092	0.116267231477008	0.076640944479742	0.095241392319354	0.081871532704059
43	0.109787713915211	0.005811140255399	0.022506449431634	0.107815366846661	0.112355662930228	0.109202146687365	0.105118300345242	0.100806837784552	0.105473525075723	0.10133939320667	0.104193352805643	0.095083789086362	0.120094196834563	0.166229771229483	0.157650287834389	0.116954580954817	0.077697319422842	0.094040518662055	0.082548372936776
43.5	0.10979493902746	0.005993575500782	0.023213018098764	0.108648841100463	0.114143028960672	0.109971442408794	0.106130147254593	0.103172400114416	0.10303373612501	0.105238955546802	0.104402490620371	0.093450839727034	0.116135297957155	0.169073905626256	0.158902840843862	0.114398655861794	0.077895462004439	0.091064892801815	0.081056087485876
44	0.110680824930091	0.006111916061682	0.02367134912031	0.107570516656027	0.1143556832855	0.111040991374784	0.103809770849261	0.104274449886291	0.108709296553676	0.109525792256532	0.104740552124159	0.095731242012658	0.115321055595149	0.174753950631977	0.15517920694546	0.116732492000475	0.078531919676127	0.093215122875774	0.0774011561576
44.5	0.110843997807016	0.005417836908646	0.020983192119654	0.107303461985879	0.1161324636991	0.112048356333875	0.105151267129991	0.106474395884771	0.110384298865439	0.108906601455966	0.103313486099277	0.09650618752751	0.118819943536754	0.169710058115862	0.14510236757826	0.115765048001335	0.080855271383907	0.094077278443086	0.082953478871248
45	0.10997326737438	0.005402170412292	0.02092251604018	0.108696763544123	0.116908230704895	0.110302587669138	0.105954574785795	0.107724012360045	0.102891156623463	0.107388235757936	0.10070014315268	0.093517036747152	0.119196812396243	0.166693784941219	0.146814998959406	0.115770395364369	0.08242413260421	0.091684993989752	0.082904418389659
45.5	0.110118888566906	0.005724124608251	0.022169439279371	0.111590698681537	0.114034465749156	0.109838535817546	0.104277542477063	0.105723510800303	0.10390241763678	0.113227735406684	0.098032861148569	0.094075267620657	0.116628638766469	0.166880769753714	0.153410470028227	0.118531982679635	0.079793071721651	0.09079449893608	0.081159749846431
46	0.109903696826542	0.005322823497437	0.020615206760376	0.112094237518228	0.112471026961	0.109865997390352	0.102616879628153	0.103248631852721	0.10821291458911	0.117901037204022	0.096761900381165	0.094855299203914	0.117957630358145	0.163613206893419	0.145657851186406	0.117614285909725	0.079625559972864	0.093444741814018	0.082517948361424
46.5	0.10953149352449	0.005218018364936	0.020209298227602	0.110776047972425	0.113270829034364	0.111471820427644	0.101670820978955	0.10318075413029	0.107598355044873	0.111214383276895	0.100494185171837	0.09684451496411	0.118428650769607	0.159248758075949	0.15000589088605	0.112651059309786	0.080310618893133	0.096481265678658	0.078855941777269
47	0.110264319828343	0.00539404185735	0.020891034282262	0.111685596637577	0.116485679205748	0.114856657912989	0.103913777909418	0.104868052678514	0.105362835037002	0.110529226098424	0.102574267621616	0.099372077623488	0.113352608875156	0.161919113971749	0.154583587388136	0.10902858029604	0.079313703534024	0.094274635837427	0.082108716626173
47.5	0.110597792734317	0.005155024117451	0.019965322556186	0.111336929777632	0.115644407816366	0.114573076865454	0.102245457601358	0.106369296125301	0.107919746643442	0.109569974069393	0.105459470835219	0.100985021918183	0.114450091215539	0.163588188369213	0.149024692601293	0.108766339491044	0.080740536832745	0.093461433328784	0.085430020258111
48	0.11004264169597	0.005240403701626	0.020295996263802	0.107723445085906	0.115141647587414	0.110442347321865	0.099655985707471	0.106489109007344	0.110415353681401	0.104158447839725	0.104240245076272	0.098664798755339	0.118081333894452	0.158431272615464	0.154577905365723	0.114073507091934	0.079702387099155	0.095182592298492	0.083701888707562
48.5	0.109738110279223	0.005363215200609	0.020771643154084	0.106789250793188	0.111093127167368	0.110196112004868	0.100211900934483	0.105048696776735	0.110715407217146	0.106097965404181	0.099142254961384	0.101241360290151	0.116980866706532	0.158538703220753	0.156867697550605	0.116609342192175	0.081388285056745	0.09381330206723	0.081075492124032
49	0.108478216321257	0.005112550631757	0.019800823453436	0.106379029521329	0.108299443704462	0.111825901552626	0.099755041659947	0.103107419638091	0.108112675907201	0.10637952007302	0.096830457692776	0.100141349431442	0.114468463174923	0.158818417380337	0.150551678144212	0.1123919859837	0.083535957646289	0.094135173450722	0.080918946179032
49.5	0.107352844292747	0.004578604157598	0.017732857651251	0.106721839786305	0.109926233580503	0.113876843613785	0.10252493412501	0.102325270298155	0.102350400602324	0.109136039915616	0.096858468998591	0.095106891677083	0.117196337979442	0.153670416737317	0.138864841540717	0.108858150146884	0.081438034099897	0.096133335244407	0.082657470337921
50	0.108631442677202	0.004882172019785	0.018908570925947	0.110819778263661	0.109677635982732	0.116345580301473	0.103531273193953	0.102560863172667	0.104070609355529	0.114785445413455	0.095313873568491	0.09513152668408	0.116334548008791	0.157322787236225	0.143801202579843	0.106981334210583	0.082327464221543	0.096032545108533	0.083066615533681
50.5	0.110116726414141	0.005588383618702	0.021643716687451	0.109660403587673	0.109721511844493	0.117475510153479	0.10488961553044	0.099707570819602	0.108859048568178	0.113819358908099	0.094108429486197	0.095399182673683	0.114664439716452	0.166375983076462	0.155334667761678	0.107685994395654	0.081520125799001	0.096629341509299	0.086016438795868
51	0.10951068942852	0.005312201520537	0.020574068020737	0.107218354577276	0.109791168964638	0.113797111912107	0.108193207369034	0.100117423753911	0.110467161955804	0.108407486496186	0.099876156453799	0.096565280333084	0.11909524617003	0.162895472282091	0.149841468715832	0.109086071648749	0.077854546832232	0.092912930095558	0.086051943295988
51.5	0.10990234630726	0.005337717605086	0.020672891391257	0.110393822290304	0.112590082216005	0.112197965435876	0.110231779347401	0.103646005954975	0.111073098312618	0.10827631064778	0.103560694538541	0.096343545286967	0.118965703479194	0.161846739868231	0.148198432469367	0.112691446090473	0.076507436858063	0.090493041766875	0.081421436353492
52	0.109669797973252	0.005242153949865	0.020302774946082	0.110247256863993	0.114784345546284	0.114709413483353	0.10808214319941	0.103799517075255	0.111642877431198	0.109157919447331	0.101417817585549	0.09788544760949	0.117268136190467	0.158991442598391	0.149051255188842	0.108025505180728	0.077153774230466	0.093214837424465	0.079285078516809
52.5	0.108439192132262	0.004534783211871	0.017563139858236	0.110745209157299	0.113164390173986	0.113246796937516	0.102759845436164	0.103428343832966	0.108925908842329	0.107972469569624	0.101207619908877	0.099922991440233	0.117955497344916	0.149926247368628	0.142636076860882	0.105269529955099	0.080935341805132	0.097309847593837	0.079620957888705
53	0.109104015834519	0.004522906628841	0.017517142049953	0.112559472663454	0.111370001873509	0.11058457343762	0.104329555264186	0.105177253359506	0.105262767443559	0.109661827553206	0.101976016889244	0.100240624399101	0.116473591447467	0.152076045016826	0.144099101835332	0.110401575266561	0.082119117341818	0.096616653333364	0.082716076227556
53.5	0.108356189243094	0.00475090059442	0.018400158881677	0.107307839840725	0.112553653670351	0.112092507463459	0.102308528410424	0.106026998973985	0.104828168696842	0.110174092990284	0.10279744119886	0.098955002912142	0.113709306524578	0.153422030979052	0.144754207348209	0.111031682726364	0.078349658990451	0.093240797264993	0.08214710989878
54	0.107029967295086	0.004704921906579	0.018222084189386	0.105556048397635	0.114470835055425	0.112192279739443	0.100167996787693	0.10728027118111	0.103278845898547	0.109216971642934	0.10109630059852	0.096715234654089	0.110875976700474	0.151325902039014	0.141621637969579	0.109042290480433	0.076849710757808	0.092753654796205	0.080035520022472
54.5	0.107164145561988	0.004654368905784	0.018026293259206	0.107907802434215	0.113207231348627	0.10995151359047	0.101312409332506	0.107497886694289	0.104709292413011	0.108449136503894	0.097001766098954	0.097678131642921	0.108032284513183	0.154362767784452	0.140120879314151	0.109312542125468	0.07846449960115	0.09401449832464	0.082603687269871
55	0.107718439361694	0.004538114254654	0.017576040931463	0.108521032220112	0.112309066611623	0.109218698437094	0.101662790968775	0.105785412594391	0.105255006013281	0.107934398686582	0.096082450841649	0.100634341821407	0.11256513224888	0.156763628081502	0.136631349953605	0.109895184206219	0.080303545129553	0.094158653457696	0.085774338514743
55.5	0.107885277472734	0.00466014058983	0.018048646895398	0.109809575822777	0.112315663297453	0.106454693753537	0.103886414873693	0.103914552190906	0.10350809242296	0.106505036073609	0.100948650602497	0.098130146833108	0.11468339300128	0.16016982038127	0.134954713025565	0.110810384320609	0.079816248891489	0.095173613265758	0.085083440807238
56	0.107852057337046	0.004601257388685	0.017820593237993	0.109258521139388	0.113630107354914	0.109294189807185	0.105642016233734	0.103458740151742	0.103815526950935	0.110099447154425	0.101881804933228	0.096464512026955	0.112989435932779	0.155678413651007	0.137332858821255	0.110394547842279	0.080855396624426	0.093730756567913	0.081106642200575
56.5	0.108264464324917	0.004711569577148	0.018247830506791	0.109537451069711	0.113120186621915	0.111585968493973	0.100514195642157	0.105020322121381	0.104373372444764	0.111200292299718	0.100858166042907	0.102002748154065	0.114287849118796	0.152632408832628	0.143557353765143	0.111441546073643	0.082144254938994	0.091133763990787	0.078821549588096
57	0.10807298614507	0.004788751434176	0.018546754553691	0.105969670049196	0.115288481612217	0.114395963360833	0.096995991998989	0.109091284250983	0.103497456277429	0.107286881025314	0.101255721539907	0.103417851819327	0.112703833088024	0.155103721741958	0.14205308088212	0.110022577187269	0.080999600048735	0.090731485227599	0.080354178211224
57.5	0.107375245001919	0.00444077505101	0.017199047816816	0.104169835149084	0.115545293598861	0.114353744873508	0.099848523315215	0.110161898615956	0.102865377762145	0.108049357823371	0.097868828087491	0.102249491287696	0.10990503512312	0.151388738874268	0.135807134162768	0.111664258937388	0.081077688263148	0.092603029485559	0.080445684671121
58	0.107199536445687	0.004499821252853	0.017427732773211	0.108100802777788	0.115176882627743	0.106821177063816	0.100329632069222	0.108569360775175	0.100797790022235	0.112681337994679	0.096261199205499	0.105156192584159	0.110806369716849	0.15108963392355	0.13652626724015	0.111030746751631	0.080065298687516	0.092692300683357	0.079087591007625
58.5	0.107060447229455	0.004328662752592	0.016764838752138	0.108692794341072	0.116091203129206	0.105858061164972	0.101235260600426	0.108749917380703	0.099315457335294	0.112819923780144	0.097430861293487	0.105718554284898	0.11069131934959	0.149290346602001	0.13564790833048	0.107119378138489	0.080609023859524	0.092154586152813	0.081542559928186
59	0.108336503408713	0.00438236186209	0.016972814508927	0.110118623163696	0.118165518779798	0.109444484970469	0.101838997151232	0.111009649431922	0.101944201796492	0.111578047537026	0.099613046586516	0.104097264547401	0.10977569430505	0.151116553592272	0.137709664242389	0.109005904269684	0.081492500335065	0.094922325858025	0.081551577972376
59.5	0.108276391375548	0.004342992179178	0.016820336382666	0.110144359699578	0.118045201799235	0.112178059740596	0.101162468940207	0.111847603275107	0.101350492971445	0.107751982225531	0.101085068242085	0.10495169884729	0.111604453721855	0.151050122012412	0.134383361429677	0.110825254853885	0.080991451749389	0.094731086641359	0.080319595859123
60	0.107500831005638	0.004227334623949	0.0163723965974	0.108850335201969	0.112811784710072	0.112017286784204	0.10160765399963	0.105610431878652	0.101271081221807	0.108972531097382	0.101263877368472	0.103909401867734	0.112072458199432	0.150997390860348	0.132913458047822	0.110758210261079	0.080437349964809	0.093972784728152	0.082547259898645
60.5	0.108279658462324	0.004386275476744	0.016987971873308	0.109257398772326	0.11210009152762	0.111667804179545	0.102140365017799	0.104256574948577	0.103371523471436	0.107217428951095	0.104824512915173	0.102898581364934	0.11114220173964	0.151707863994551	0.139282350895401	0.113732950376472	0.078646820133463	0.094974385699459	0.085253681409693
61	0.107538165575728	0.004271227004151	0.016542391054947	0.1092706316206	0.114317836711784	0.111283354650886	0.101504237775752	0.104228941889212	0.102305274030208	0.104332414565763	0.104609713236414	0.100763608879732	0.110912001393783	0.148305838642046	0.134547672821025	0.117911052331259	0.076534640752225	0.096272174590406	0.083511255320554
61.5	0.106571250271358	0.004073084920793	0.015774990065918	0.109465308757788	0.115207081378938	0.110292308156852	0.104552029589326	0.107344135919328	0.098816126244075	0.103891425093624	0.103799070354052	0.098404332374911	0.108788169135343	0.147813035135821	0.127363153134266	0.114314205377212	0.077746553890144	0.094532641701256	0.082810428098789
62	0.106702578328246	0.003861022950756	0.014953677587601	0.108093666326154	0.11466082820652	0.111255254416045	0.10454294310154	0.106908234119498	0.098540110683161	0.105160755846127	0.106669039875236	0.098435906571771	0.105906265098335	0.146183844157421	0.128404254707548	0.111912012468457	0.079203179534049	0.094054861410934	0.087310096729136
62.5	0.106994605557638	0.003747534592808	0.014514139067281	0.108879151912818	0.114512369290967	0.112673991885504	0.103624508434114	0.104699264527854	0.099594183968392	0.109613346691706	0.106067671053563	0.101806095441856	0.104654897297925	0.143658598518532	0.128269041027145	0.111815963143496	0.077729453438302	0.097153387156396	0.087161765133639
63	0.107439044598984	0.003707048935926	0.014357338792416	0.110865127474481	0.114408052996531	0.111506760170545	0.105438907239921	0.105649494366676	0.099758063188422	0.108308015273608	0.104973263671338	0.110849786426768	0.10523458069468	0.142838206983407	0.129161928269241	0.107974377653081	0.079940392468345	0.09859825387261	0.083519502834085
63.5	0.106849213503709	0.003375094173931	0.013071683527516	0.10727533005553	0.116569661869223	0.109148932273475	0.104270683674676	0.105802074514423	0.101011991324121	0.105677504621411	0.105233613167615	0.109227982468842	0.105095704819088	0.139794337701056	0.127017170241255	0.106748287337791	0.082517297145791	0.097578321328665	0.086618523516376
64	0.106710718421292	0.003590332701836	0.013905298761556	0.107984727285842	0.115360715934035	0.107675668642953	0.104300059641862	0.108464935775414	0.09891051943398	0.107268229245422	0.105979196008288	0.104420449544481	0.104997705455678	0.140459719830609	0.131047839964904	0.106345243869456	0.07997086471586	0.097739617070931	0.086446002320964
64.5	0.107132663311807	0.003714480752739	0.014386122095164	0.110130823764744	0.115614525359876	0.106781698202903	0.104234337000611	0.107842199419779	0.098197669935997	0.110518515248436	0.102968819811892	0.107768114359192	0.106867499091815	0.142232774749024	0.130258685500279	0.108632827340477	0.08006456813688	0.097724899701269	0.084284655365744
65	0.106869717843644	0.003318812770855	0.012853706590704	0.109010384536153	0.115954688797561	0.105082760933917	0.10409231644177	0.108326513629578	0.102092308350966	0.107549998758083	0.101793779553497	0.110028090789425	0.107269409437679	0.141197352650842	0.121473471333084	0.109157254577837	0.082237135214215	0.097682202993578	0.086967817500117
65.5	0.108070567719068	0.003713878102343	0.014383788040217	0.108844252644798	0.113648131091119	0.108236120959949	0.104928585633281	0.112450039270816	0.100237139584884	0.115520223718113	0.10398489544064	0.107664421897398	0.105887445110493	0.149829854546381	0.12242762063203	0.107532921772513	0.082896497374567	0.097180181447748	0.087860752380362
66	0.108903867367242	0.00376771006243	0.014592278325129	0.110299506825868	0.113574850901931	0.110280217169612	0.102109948693223	0.112568885484333	0.09607255584349	0.12276883593476	0.106416700027475	0.108931638580593	0.10841864903955	0.149496595431552	0.120783023626892	0.108387827591516	0.083572831836849	0.101679609841212	0.087100201047018
66.5	0.107900383089748	0.0034520447144	0.013369711689235	0.108547817647634	0.114703643694092	0.108366309239015	0.098946041959199	0.110470149367852	0.09555976812673	0.114774138303291	0.103703277980805	0.116423247687762	0.108132364123464	0.13976186659384	0.126119646687357	0.107294215422	0.082111181927256	0.103760018645003	0.08773244203067
67	0.107545402341606	0.003691215565014	0.01429601641056	0.105590200106983	0.115055463053133	0.106736971079415	0.099534599912601	0.107180780103868	0.099252217495403	0.109671091870845	0.105466847098718	0.119314397863186	0.106026092284837	0.141266768992288	0.131277083278951	0.10875934797823	0.081723731987047	0.097872682245638	0.085998162114551
67.5	0.10808833913906	0.003822146927742	0.014803111397904	0.106374869092286	0.115645369929464	0.10754471191002	0.1001307752532	0.105424490462253	0.102469184493625	0.107922993401176	0.110316568060658	0.122153032791895	0.109907465975677	0.145092754722146	0.126143436287857	0.109049566879169	0.079852777545997	0.095106488710512	0.086278940709019
68	0.107954033696815	0.00374513873748	0.014504859959497	0.108072252583762	0.117627804991389	0.109926040654858	0.099839291637973	0.112109509599058	0.098240519919879	0.109268665487797	0.106708661841675	0.119494811031969	0.110157222700154	0.14405518912288	0.12358366082095	0.103328128885353	0.07856783963256	0.099414937975396	0.086870002263384
68.5	0.107565365431571	0.003806510678897	0.01474255246653	0.10836359714825	0.116725129137042	0.11249679750615	0.101772178441033	0.113244568187326	0.09490170560609	0.10679638912263	0.106862387828462	0.119062196400776	0.107383635649307	0.142833754698445	0.125163221524836	0.101653092748089	0.08022770694181	0.101132063064367	0.082427422900516
69	0.108686928630978	0.003953062889408	0.01531014673719	0.111003045954195	0.116391135606517	0.112380790121789	0.10270173558643	0.110455346433251	0.097845624390036	0.105546933145073	0.106470850948332	0.129375459918679	0.10779749673257	0.142779714728307	0.129802424276911	0.103948447204103	0.083002746782428	0.095403403149668	0.084085703117356
69.5	0.109298972796173	0.004166023069324	0.016134937967408	0.111218573901083	0.114947408203259	0.114089993759957	0.102948638145415	0.107561697493029	0.100077877948198	0.104752476648504	0.106572469864453	0.124684234035956	0.105627180339665	0.141753778858503	0.144474378861714	0.104518387733075	0.081838469440579	0.095345228228955	0.088372771276421
70	0.108299549683497	0.003849313548444	0.014908327267454	0.10902496203441	0.113995686616368	0.113723574703403	0.103152110678532	0.106752779417717	0.099702685087877	0.107781290714794	0.109102751390329	0.119311642380584	0.10407377747216	0.137425247573287	0.138977421701464	0.105500133379854	0.077570310307537	0.098931382024477	0.087767039453157
70.5	0.107667214292653	0.003540773398263	0.013713356404167	0.11044701990614	0.115394978338368	0.112398983269924	0.101874942581234	0.107165349068721	0.096493359970457	0.108796349156246	0.107655919224812	0.122543113856838	0.105448468393675	0.136158429251737	0.127074111985113	0.105611025236042	0.077487512511008	0.099510095118502	0.088615770813628
71	0.107911848478387	0.003645130640981	0.014117530267272	0.11132569711776	0.113713871074237	0.111053805363707	0.102879031609329	0.103941103536821	0.095769026475269	0.109530225918975	0.109944586564818	0.123551642947541	0.104564109940126	0.134711869451603	0.13359523927361	0.105328475622064	0.079338213077959	0.099835371561185	0.087507306119191
71.5	0.10806158175494	0.00378397751165	0.014655281885043	0.109341806877041	0.113517903070463	0.111060992931108	0.104655661195525	0.106975618352814	0.098438558126279	0.10557145204266	0.112984643314051	0.131349162880908	0.104087984117602	0.135269596974721	0.129144365996594	0.105928152803571	0.078662481409477	0.096751325872575	0.085245602113647
72	0.108795879589321	0.003883880129239	0.015042203059207	0.108524506757292	0.114607664577657	0.117805820279161	0.104136359145256	0.11256134245074	0.100971117279463	0.101976110915588	0.111410992136297	0.134849451844419	0.104011333249308	0.13940671589698	0.120338039432188	0.108720095968607	0.078541190011888	0.097130077481991	0.085743256002305
72.5	0.109100861917417	0.003502245822696	0.013564139745626	0.109648484946261	0.116880732968227	0.11341555643771	0.101984071673651	0.113585123984409	0.096055702208481	0.105187730899901	0.11194829636615	0.132802660812313	0.10386934717032	0.134972824484782	0.122646297878286	0.109659199679	0.082352308586625	0.100844481462585	0.089760971119968
73	0.108666944670458	0.003463668252853	0.013414729460087	0.107520422508839	0.118253764504066	0.110342494603187	0.101980428384388	0.116737761773427	0.091487243729197	0.105435241209965	0.107386330133467	0.133145143905609	0.106418207349776	0.131004334485394	0.125897150245582	0.105041376198942	0.083925821528713	0.102998201235265	0.09109719293151
73.5	0.108665736451197	0.003785587995582	0.01466151926249	0.110102421737452	0.118372594705704	0.112087511192541	0.102900001085174	0.116375158335416	0.09216949271397	0.102857148275578	0.106758095925525	0.132861003102475	0.107435843377127	0.135302253226832	0.127834882127	0.102288880325378	0.080808528487353	0.101904522197138	0.088593446404495
74	0.108144101339495	0.003828025153804	0.014825877669544	0.109719070488672	0.117482027736426	0.110135927300153	0.097683196498288	0.112835289918364	0.092502726613659	0.103430626863167	0.109205897223362	0.135376085748027	0.104688117367034	0.137391417166265	0.123372552990011	0.105361970300269	0.079525435508291	0.100864810801846	0.090730468908093
74.5	0.107856555149438	0.003900713121721	0.015107396958757	0.106997857648242	0.118148813351862	0.111452269999739	0.09681822677377	0.106425871627339	0.094316958254645	0.10477903770687	0.109230763962444	0.130363332660722	0.105602449191456	0.139313129129961	0.125836823416484	0.109149134933708	0.077561115183933	0.102964275047862	0.086744823501967
75	0.109568051689601	0.004492054033296	0.017397650461221	0.107837855783475	0.118407128031358	0.112736744868794	0.100853667551631	0.102111966005807	0.095807527355085	0.108670974376835	0.11727024290592	0.139836383695157	0.103579925323595	0.142407186335009	0.135120656852739	0.104051037804637	0.078539278049192	0.101306782785056	0.084551469309319
75.5	0.110797559493982	0.004510016146181	0.017467217425285	0.108547663746357	0.117697221498164	0.112996202777695	0.099456285476102	0.10455285713234	0.099355507888008	0.107101563606238	0.116148786011845	0.152665897255428	0.106331380704912	0.136135171613662	0.136057652634056	0.100301447448783	0.080081032412803	0.101654068011744	0.093678213685571
76	0.109907806566581	0.00412573964732	0.015978920944857	0.109625821304066	0.11671867341009	0.113634487460113	0.099556331005217	0.104078966070052	0.097470957142534	0.105073779651499	0.112013467442232	0.154417923433862	0.107927702231131	0.127418961439553	0.126304055557021	0.105174476883682	0.082461782815063	0.105274875497518	0.09137264372166
76.5	0.109916639680105	0.004174339301114	0.016167146594633	0.110965022680548	0.115946807637559	0.115050335802969	0.102302136982131	0.105710982141658	0.093090266777362	0.107182541652678	0.114477262227141	0.151028905957961	0.105651673376632	0.136795821067792	0.121305476714157	0.1012323977747	0.085757785364793	0.104109611117707	0.088059207605894
77	0.1100408043312	0.003984915547817	0.015433511552737	0.112119091028899	0.117667495917131	0.113968369053847	0.10197717428361	0.106364522045469	0.096768436770781	0.104382952123017	0.112819135013308	0.144112014792745	0.107467253139519	0.139110358453732	0.125845284396254	0.098088123054202	0.084291250966184	0.103861959893382	0.091809448367126
77.5	0.110778617915978	0.0043937968199	0.017017101910092	0.109217185367659	0.121358090562156	0.114561164759393	0.098885339302485	0.105327705594607	0.098792569521631	0.103846660537673	0.114635862159243	0.157143053385311	0.108149927173954	0.133810426242248	0.125749030588831	0.102751294132235	0.086516129168814	0.103515001983024	0.088198446176391
78	0.111664525059244	0.004685211175836	0.018145744857477	0.106326898099382	0.124960134971584	0.114602618520878	0.098118785499956	0.104383788700034	0.101511297728976	0.104149863986009	0.117672933340912	0.160114450130707	0.109773248332524	0.135792117421737	0.128482052406749	0.1058263171119	0.087884017669601	0.102120094671102	0.084913782355858
78.5	0.109462434093896	0.004384656933559	0.016981703282506	0.106604355249875	0.12253798375609	0.10929392554218	0.100679001841624	0.102477583557363	0.09639333745941	0.100958589506779	0.11435718351096	0.150168571642333	0.106871990169884	0.132512625278358	0.132624064272102	0.10481465472942	0.083606570211673	0.101701135910277	0.085797372864001
79	0.109008197733263	0.00396136541811	0.015342302292582	0.107673150167434	0.120093492997751	0.106481438739831	0.101475258338121	0.105882664631878	0.095016878994472	0.103478508348734	0.115417655107085	0.142584352560979	0.104627172492785	0.133893759020739	0.127388621524364	0.104992062138435	0.081995054080017	0.104992835971782	0.088138258617805
79.5	0.10981238025102	0.003777161187703	0.014628882375914	0.109109488704113	0.121196046164717	0.109173259525375	0.102292533962831	0.110468594795708	0.095201158394465	0.102676326283627	0.120652034822461	0.141817005920497	0.105369971291961	0.134233895804965	0.117553652957914	0.106289773141386	0.081799322035714	0.108181331530676	0.090983688679916
80	0.110059734189601	0.004227450145475	0.016372844010346	0.10797189148533	0.124111843432816	0.110461928476539	0.105622205220894	0.110424482678698	0.095621522452673	0.098357716947981	0.118283314376393	0.150416818811205	0.105369767610185	0.133823744215522	0.120043898433776	0.10323438017694	0.081545373890695	0.107335154021379	0.088331704802594
80.5	0.111871828484437	0.005250279901087	0.020334246619839	0.106252065799282	0.123827444088479	0.110486003073164	0.107740584576341	0.108909536225706	0.098338384622681	0.102471116729197	0.117410745493298	0.17162405613752	0.103587370581529	0.137082797952612	0.126399837303992	0.098489052002834	0.0837939702871	0.106815350482169	0.086720940395094
81	0.111831626812585	0.004829474336185	0.01870447367498	0.107390785179873	0.120403179101701	0.111523103459801	0.107898266266766	0.104810554327355	0.097035350581818	0.105596426398212	0.116086215670328	0.166331268170679	0.105413662251331	0.136136046662393	0.128194824612402	0.100944652380353	0.084982552844652	0.104881770396628	0.091677370697071
81.5	0.111133795161477	0.004036668070956	0.015633948212978	0.114344347944409	0.123141625401423	0.111252250546413	0.107349501858855	0.10614484305607	0.097601820277824	0.106354225021848	0.113328758788246	0.151237261913498	0.110443326074866	0.130368355382755	0.124941748768613	0.104722959159518	0.084234561453977	0.104532438101575	0.088142698833738
82	0.110876906585765	0.003515583006373	0.013615794435891	0.113383733253642	0.125084230100574	0.111451052288885	0.108922544016022	0.109770187063596	0.100972504652418	0.104898799199047	0.119209473068163	0.135634997799981	0.109142174113476	0.128442064086882	0.125852617208267	0.105532490571648	0.084167669856511	0.105859857219296	0.085706110873833
82.5	0.111299714503498	0.003813876084424	0.014771078559472	0.105184387563397	0.124659352267575	0.110109856626831	0.111079497932508	0.113388279220715	0.100139135534673	0.107756678080437	0.120356691400746	0.141777664700305	0.105850091940374	0.128457340860802	0.130194529668585	0.103142963833746	0.08252180664006	0.107996690320495	0.088180465464715
83	0.112888953761545	0.004512049798255	0.0174750937259	0.10670674529235	0.127509432848881	0.107197751559777	0.110705459772867	0.118791987810849	0.095210808370459	0.11449388452448	0.124638293760516	0.15701777386646	0.109361086473298	0.126518604152298	0.127849771210821	0.100648270176782	0.082601180373729	0.109832508560105	0.087139701431046
83.5	0.111344381948878	0.004005179973071	0.015511995334269	0.107265800041211	0.128571217683371	0.107434770825436	0.110651488161816	0.110108308460153	0.097075009163522	0.111853677961985	0.133838424674074	0.13855078339679	0.110851795961355	0.124780113794885	0.125631883111627	0.100170390419818	0.080811993063984	0.107283313359962	0.086631141102063
84	0.1101086661363	0.003837907194394	0.014864150648178	0.106606461339229	0.129098222134873	0.10943057711578	0.111849124152886	0.111732149730597	0.095702180260934	0.111274804679559	0.133084394635115	0.131566704231088	0.10321101016083	0.120812623382952	0.124644239334261	0.098333238130921	0.079552332935405	0.107194784715977	0.087645811240385
84.5	0.111512354419224	0.004104883198854	0.01589814426729	0.10735549518023	0.128075945218195	0.11063028363715	0.110027445327502	0.116972234581412	0.094332862480185	0.109207427763511	0.126806767790945	0.148198105984213	0.10328870627992	0.123194466242244	0.127224482550639	0.099105932919737	0.085883756159716	0.105703530928291	0.088190227663697
85	0.112574419214457	0.004218621431038	0.016338650546365	0.110861834275252	0.124005735112236	0.111157256592757	0.108660063202633	0.113253711943933	0.096989792783604	0.102494680495874	0.136206681565459	0.147633407922942	0.108602857675701	0.12677064273652	0.133237460201116	0.100323089214417	0.088878873293021	0.102624456047998	0.089490164367852
85.5	0.113331422628175	0.005216001459461	0.020201486786285	0.111609125568446	0.122601683285317	0.110372442679802	0.107782059021285	0.112946506062838	0.096074436564214	0.098348075556434	0.135509819221677	0.168821376046708	0.109941275842123	0.132262876340037	0.129960731487896	0.096911590443613	0.084787227088527	0.104295780631825	0.091077756210055
86	0.112693655497142	0.005477386506559	0.021213826720643	0.110076440000203	0.121275125968178	0.111623634024087	0.105407511910287	0.109433319997327	0.097240545188399	0.098920467935521	0.124817773545607	0.176116973007599	0.107837811654822	0.136526977373342	0.127039661469289	0.102371541471601	0.084143195142431	0.102920566430654	0.08734694283492
86.5	0.11226723498311	0.004450040137633	0.017234931343007	0.109408981447658	0.122809486229035	0.113202295205865	0.105515617463716	0.11286471118151	0.099304851003767	0.099938455570206	0.122258302437956	0.157664964073482	0.108371577505048	0.135274998783618	0.125422950671715	0.107089999043107	0.086233678841334	0.103153869148729	0.087761021123014
87	0.111594132953848	0.003779423763015	0.014637645292416	0.107912505583918	0.128423315544978	0.109774944697813	0.108777850961209	0.114125972134557	0.097570032433549	0.103003943358699	0.118701960330505	0.144962235365582	0.108395940371804	0.13185993309233	0.123384343723416	0.10103644402845	0.087993683478822	0.109074170429249	0.090508851726683
87.5	0.11107853880845	0.003906277138591	0.015128946303433	0.108405756550306	0.125390825141231	0.112272978187841	0.109023302538469	0.105258615879976	0.097360823040011	0.104396957692949	0.124593244732969	0.144447266173894	0.112526596741662	0.128398382981133	0.124741382981576	0.09775879200813	0.085563431651864	0.109763141989363	0.087355122643829
88	0.11016654518516	0.003770392610448	0.01460266778893	0.107549994615827	0.124004559708962	0.113862676676401	0.107866136281647	0.103310588808553	0.098773861749209	0.105006879149461	0.129574649500077	0.137729202192143	0.110374572295268	0.124236849233866	0.124508740617352	0.097393473756543	0.084854605870788	0.108857024077304	0.084760908429153
88.5	0.110163100109623	0.00379180380403	0.014685592985095	0.109451049444239	0.135322778463381	0.109983500519929	0.108361494041599	0.103115787012817	0.102402279677785	0.105106271653218	0.134227437824282	0.11765163760369	0.108438490532061	0.128056572743779	0.125487051034961	0.09871538588095	0.086175176372886	0.10775423997321	0.082360448975178
89	0.111543784529156	0.004250447251183	0.016461911417763	0.109640570855559	0.135635948770413	0.110708914723527	0.109554501389372	0.101589421454878	0.10470853698601	0.101980601330197	0.139898970261799	0.131612509697013	0.110405187205924	0.130546244257347	0.127792135219401	0.092721973453389	0.087979115367901	0.105388133460844	0.084537788032923
89.5	0.113109250079198	0.004374554221942	0.016942575648661	0.105290754587323	0.135172308765329	0.115563678899308	0.110053600869848	0.100340291275042	0.102861383780592	0.106139122911504	0.137523425895875	0.144312835203939	0.110408960129941	0.12868194450383	0.131579813038613	0.093469801799045	0.089451653011689	0.110257467289669	0.088640959305624
90	0.113342506451235	0.004432404287297	0.017166627988358	0.106109970225861	0.137697742588489	0.116096339425207	0.110870779092289	0.099672270253496	0.104802049201725	0.107210010841477	0.140089976862496	0.141953552498057	0.109258767081701	0.128403831405687	0.12991845196847	0.099322504512339	0.083038762938956	0.109741284109004	0.089293810214502
90.5	0.113755164115333	0.005008677221448	0.019398523465199	0.107427480729089	0.13632203142478	0.114078629128566	0.110316831392059	0.099938891600955	0.106582717506677	0.103946244965268	0.143577147863773	0.157383192955392	0.10367760796424	0.128887914814319	0.125826811156048	0.103250812950932	0.081496796065133	0.109794432027319	0.087575083300772
91	0.112393835211276	0.00476932196361	0.017845168755045	0.107312049131918	0.137431325550634	0.112138777144207	0.111197385600098	0.10242921552946	0.102995082689559	0.10855970286187	0.154710265905972	nan	0.102194002036566	0.131401626510734	0.12594583477908	0.108161157651764	0.08440719050109	0.110635739254311	0.086388173021874
91.5	0.111374327667096	0.004763392482303	0.017822982667512	0.107023962033346	0.134062550261231	0.11076470592444	0.114178242011884	0.100374072217272	0.099581656499037	0.110961751921225	0.155422701733077	nan	0.102026546405542	0.129485563767533	0.126417947595814	0.102830982028571	0.084917949249829	0.105010652401311	0.087555630956336
92	0.111308622573496	0.004055865841612	0.015175660386032	0.109353242900034	0.135548473070963	0.111511792465477	0.114897492326672	0.100858711524438	0.104671928735209	0.110245700201283	0.138427796035261	nan	0.106523700650499	0.131307201545116	0.125531567949139	0.098075578012998	0.086601124099504	0.107972800078784	0.088102229007067
92.5	0.11222206641794	0.003928194293247	0.014697957194011	0.110934607559623	0.140406314605967	0.112528548107194	0.115512061903301	0.101260052424243	0.112064712390646	0.106490642000309	0.13365778358468	nan	0.105931551766887	0.129927069850892	0.125655313256762	0.100449055580263	0.085316531104184	0.111579984915076	0.091616767219071
93	0.111530770153164	0.004164226736469	0.015581109728713	0.108198473043523	0.142384151726643	0.112302661748471	0.118138124411015	0.101393453536222	0.106179080360171	0.105212606455327	0.134770947579579	nan	0.103518183232499	0.130556228641206	0.125213982732799	0.098495229715021	0.084088438005242	0.110615969523554	0.091894021586184
93.5	0.112136144394612	0.004841946626536	0.018116905361545	0.106332261201937	0.139734826359529	0.113342884110717	0.115269370674023	0.104272312039524	0.100262584055386	0.112416605070403	0.148547615857472	nan	0.106099206443612	0.133954917092496	0.12796629177668	0.093791114209171	0.084527478848417	0.110270456477091	0.085254241702715
94	0.112594989921607	0.00500049264289	0.01871013023478	0.107349506956146	0.136275659801903	0.115047285171253	0.111915877656795	0.106102250716988	0.103631725516488	0.109346745393398	0.157265144686572	nan	0.104454474531391	0.1314721568875	0.130508868862964	0.095874521680599	0.085771224612272	0.109119257889978	0.084790148459854
94.5	0.112210921525849	0.004256670789092	0.015927003701069	0.108211896245814	0.132953307446526	0.111432072802628	0.112678298208088	0.112815166975966	0.106617840551638	0.10171499374871	0.151086119556396	nan	0.106650009736265	0.128371536282386	0.124393917002842	0.09682157239697	0.089274043600441	0.110237834484691	0.08990521384838
95	0.113602046291055	0.004816445689949	0.018021489593792	0.107808734398291	0.130484408739273	0.105861365064784	0.112908780312281	0.123507731376922	0.112810760692494	0.103028130709892	0.164815259690501	nan	0.111937891519271	0.125597165588042	0.115802776326606	0.094511072747131	0.087942024561502	0.115362270413255	0.091652322225573
95.5	0.11458978687059	0.005090794906454	0.019048010366286	0.110041262587249	0.132653097791475	0.107664914262859	0.115839794770848	0.118297052969798	0.111882911197003	0.108477699484822	0.170099849545829	nan	0.110365737752547	0.125978284521381	0.118319145794471	0.096339787433503	0.084135919916422	0.116112597512244	0.092638747518404
96	0.112288853789774	0.004171727064375	0.015609173386024	0.109345284861954	0.131950074732928	0.112330097153574	0.113588802316459	0.108228850770631	0.105634355256169	0.109865662464871	0.149430355869595	nan	0.106053269981063	0.124591810186719	0.124311940308293	0.098318445304713	0.082716932838542	0.115585529012212	0.092381395788882
96.5	0.110802848917943	0.003531745081209	0.013214580071307	0.106475291562535	0.131968772400315	0.114597340215798	0.112904233708506	0.108695583151861	0.108968211058147	0.105105927542805	0.133365769521033	nan	0.108568288064501	0.122923413925904	0.12120524967628	0.09615218589093	0.086477011597439	0.115992484199023	0.088642971254072
97	0.110993522657161	0.003384022914179	0.012661854333848	0.106728468379274	0.128914003473734	0.112508096516451	0.116722775420854	0.106931048092685	0.108273921909309	0.102486859395995	0.130774292938871	nan	0.114019700359987	0.125639983757351	0.120810904530838	0.094871075730988	0.089257707858788	0.117221745854933	0.089742255637363
97.5	0.111469949803685	0.004134133052814	0.015468509474969	0.106890840861188	0.126448403134539	0.112625592095167	0.117361128833599	0.109420447813509	0.107828475433881	0.100280260160164	0.147448817522295	nan	0.11187374673155	0.129378637712793	0.119985390187894	0.094223907729986	0.08431561749143	0.11343959315419	0.090528388193088
98	0.110890883871751	0.003899842823567	0.014591875708055	0.105602617136527	0.127291964725845	0.113656451866699	0.113682921752554	0.107020302234634	0.107896773954774	0.104719758534577	0.142527629962863	nan	0.104821474707133	0.130160561346228	0.12140248837539	0.094616772306656	0.087375810732764	0.113497593537863	0.089090136901759
98.5	0.111225622919602	0.003973804328982	0.014868614321132	0.105977014661676	0.137146214249446	0.110821992052582	0.113010867229649	0.102887593413813	0.102749687599528	0.104466980913176	0.139799056249598	nan	0.110614986806457	0.128196181914433	0.124447160922408	0.094747479658253	0.09139254983892	0.112795041018453	0.089331537265636
99	0.112286152041286	0.004051637690426	0.015159840092913	0.105904193527648	0.136114847172504	0.109843471129482	0.114892912449901	0.099606136813271	0.100335666569064	0.108418134651456	0.145035107849249	nan	0.112893400495126	0.133535716212	0.121931639580331	0.100037211599816	0.091851084580693	0.109313950813787	0.094578807174968
99.5	0.113645686965666	0.004223012541503	0.015801066070353	0.104852558999333	0.134134958001953	0.114755665308441	0.118358057893766	0.097639618862669	0.117173077033678	0.109462262473588	0.151709265686154	nan	0.110014588265839	0.132444185931955	0.118799699836421	0.099883533966897	0.088983631473466	0.109645699195608	0.096828501555216
100	0.114488454371812	0.004866658011629	0.018209366898113	0.10811577440822	0.134317752014233	0.11767521038873	0.118469989858912	0.098086179248277	0.120106777038448	0.104749799251603	0.165945769743771	nan	0.108040776478284	0.126458602104478	0.119065271713785	0.103361263098032	0.086310804313667	0.110280926754248	0.096341919162495
100.5	0.114202578035999	0.005117496838408	0.019147919847223	0.108541409244654	0.126068995681547	0.115225055082838	0.114080846659436	0.099433456633294	0.108290779517066	0.106746176714476	0.17442702979276	nan	0.110086571444003	0.12976055797299	0.120066046099297	0.10739595856794	0.086831174878262	0.108144418204183	0.097940194047231
101	0.113170549365288	0.005235839888575	0.019590718995053	0.105084680146083	0.124424723782371	0.114504523353043	0.112798294942114	0.099335887932013	0.109551582743327	0.105801639606951	0.174365111089686	nan	0.107337042901071	0.133691693419414	0.117597362887041	0.100582097961641	0.088992072896134	0.108092225257722	0.095399301560715
101.5	0.111668459242674	0.004829150692163	0.018069027359176	0.104331978434257	0.127327439976929	0.115938701848181	0.111702179883836	0.097546718283969	0.111360357727363	0.104116581668497	0.164152524895965	nan	0.102550900881691	0.131604268477972	0.115100016924741	0.097539579809924	0.088216837510678	0.109863459639692	0.093675342676411
102	0.11158479884623	0.004945096250557	0.018502855914204	0.105479810617004	0.12361356011793	0.11456126806912	0.112370079410616	0.102123574485428	0.104468495115946	0.106222263659752	0.167026052189007	nan	0.108873906537906	0.130310105427215	0.116129822883155	0.095076471181891	0.084415086271865	0.108984626951789	0.094116859774824
102.5	0.11317570938849	0.005109295456954	0.019117233087723	0.105676414415695	0.120043874148903	0.113296480659198	0.113241935977219	0.11067862545925	0.10139956996827	0.109325545576908	0.174021980742996	nan	0.109759532189614	0.128502571192604	0.120904733816056	0.094535228354328	0.087516088549333	0.109325652964869	0.09940740681211
103	0.111044723187726	0.002975284463198	0.010727540691151	0.103690709629748	0.126189449914935	0.116301835601961	0.111229489002828	0.104626087006233	0.115282125126314	0.109313832077756	nan	nan	0.108683747792009	0.131282615939121	0.122816128567817	0.098099007177088	0.088463868835426	0.109928698802307	0.108718529154619
103.5	0.112218645595889	0.00360887043735	0.013011967408371	0.103985890195081	0.130289221923126	0.118763784158004	0.118494042951362	0.098985094049048	0.120463360350269	0.109002107214089	nan	nan	0.105996864029201	0.135169734511809	0.123948694767392	0.097916490525085	0.085341469166535	0.113458485425155	0.109245799076291
104	0.113476294027988	0.004863822066887	0.018198755764522	0.10583988523526	0.123662607012294	0.114105764580853	0.11435609345032	0.098420768564128	0.114888678966028	0.106701667356529	0.165867074499973	nan	0.104262281392721	0.131415622932128	0.124626174440435	0.094574627885715	0.085420401128459	0.11491020448192	0.103092558493059
104.5	0.110926925730025	0.004476014845536	0.01674771401011	0.10453738555638	0.122163708286492	0.113933684492278	0.107390517164152	0.095707678136978	0.11090813986736	0.106122654778858	0.158508569026683	nan	0.104435487261998	0.124970190646128	0.120883131796046	0.093376466824869	0.083576180367719	0.115601867617922	0.101788224126512
105	0.11055246748387	0.004067490801811	0.015219157004231	0.102670381178	0.119918026233068	0.114701139175391	0.111478229132968	0.098537472494815	0.106151926973481	0.105007335768075	0.151695464671834	nan	0.112289293585606	0.121731920852802	0.122659111579903	0.094599429778981	0.081804311787411	0.112281468253312	0.102761500792409
105.5	0.110814641753715	0.004907861623126	0.018363536695432	0.102309449194978	0.111032583608968	0.117569042523707	0.108172427218845	0.099647099511341	0.099635744294405	0.104482400992019	0.167521357693382	nan	0.115367761071347	0.123891336764089	0.123560021911419	0.093763669761606	0.084430814067199	0.10919992749503	0.101635990197384
106	0.112157846184387	0.005502822009625	0.020589674620416	0.1031109558085	0.11715962833258	0.118350385076831	0.110869053896209	0.101479086953748	0.098356098693676	0.106073140424454	0.179184735622679	nan	0.112821017583106	0.125291733885553	0.11986556933782	0.094240896279899	0.085931940079496	0.108627834426868	0.101005616364377
106.5	0.112908040523105	0.005533305094021	0.020703731878319	0.102759126113429	0.124834695277378	0.115011632225896	0.111085786648755	0.103876326646481	0.095842617089737	0.107198630149927	0.179867237532332	nan	0.108572927751746	0.12457865344855	0.118592324834868	0.094863361413597	0.085610827712555	0.10748543627263	0.11344102472869
107	0.108022838744189	0.003306530322759	0.011921864622585	0.09990958867125	0.127032588555561	0.116252338301948	0.107119106611316	0.104843934306656	0.093269512399665	0.113344940800062	nan	nan	0.100980915054497	0.124127990647077	0.11729602709696	0.093897130733327	0.085895614890064	0.107922059990726	0.120427994359533
107.5	0.108685598983732	0.002904279187078	0.010471527527273	0.101679063572504	0.123691183709966	0.115212224790468	0.108173865403409	0.102811435679636	0.103748647588136	0.113701985346025	nan	nan	0.103613207763125	0.126675568462515	0.11792196398581	0.094219262769112	0.087567276237819	0.107388640372422	0.115194060091302
108	0.116315333597716	0.007927390345613	0.029661578644504	0.104477254228684	0.11893801770255	0.114553814467312	0.107691629851615	0.098634131557868	0.105858061671266	0.111593100794989	0.221956933006622	nan	0.111056104526882	0.123885906403938	0.118018077176525	0.097753792351651	0.086475739282121	0.110080591098611	0.113756849845107
108.5	0.107876849009175	0.002855282588075	0.010294867777246	0.101658026495807	0.119068345220336	0.115705900362475	0.110284049106467	0.097016297342517	0.099919786854526	0.110472827409114	nan	nan	0.112381787821824	0.123366912333073	0.117827439265996	0.096126616519734	0.084535752184616	0.112311419523642	0.109600725688319
109	0.107615252486426	0.003115039055073	0.011231433038137	0.100396851691238	0.119973490736482	0.118191015262038	0.109710177682348	0.096055416112222	0.09893481162592	0.115559698308764	nan	nan	0.11327377653786	0.123895504414771	0.114781132110523	0.092668052132214	0.083933704397185	0.113631362179773	0.105608541618628
109.5	0.107657343167446	0.002914593658445	0.010508716882667	0.100210618774143	0.118614750146832	0.114258861744365	0.110049718892707	0.095690261681831	0.099514577527073	0.121118995479159	nan	nan	0.111310614218976	0.118151556044579	0.114575045719878	0.092718488554861	0.086320940020458	0.116636708111518	0.108031667427872
110	0.107202039048411	0.002473952854897	0.008919963871412	0.103750771675766	0.113905717529806	0.111823997006483	0.110622997704365	0.100606735372227	0.096491815476051	0.111902850509052	nan	nan	0.108799177818964	0.121364957515424	0.115682815753248	0.093210692965933	0.089611164900208	0.115134556055313	0.10792029639491
110.5	0.109296342706484	0.002937056492404	0.010589707782297	0.106333472264332	0.117791652207252	0.116323053459608	0.115158650077278	0.10331683694002	0.096369832889684	0.108626048284925	nan	nan	0.114628071716063	0.128074929082798	0.118548745407993	0.09387697527184	0.087651111390041	0.114662536815744	0.108786882083193
111	0.110342111656005	0.003462115026771	0.012482833250576	0.103991794753657	0.122461308336685	0.11313451962087	0.116629268792545	0.1001115729167	0.095432267485243	0.115371324236636	nan	nan	0.114368070942318	0.130192630970002	0.120200314241785	0.094540801849104	0.084376680741032	0.110865298216916	0.123113710080578
111.5	0.108521989794083	0.003542572643226	0.012772927312206	0.104027362398011	0.11871442357494	0.110958778658682	0.111108344432299	0.100224349079892	0.091990715300102	0.114666331634205	nan	nan	0.11124143290956	0.128371901680346	0.116225927365644	0.092551292856601	0.084256668178222	0.105193805363801	0.129776523684856
112	0.107410552156144	0.002812380719506	0.010140182890304	0.103539144795712	0.117347165662323	0.113853862039837	0.108381513368191	0.105351931632834	0.093690830967779	0.111001511436724	nan	nan	0.110027508375817	0.122656623116778	0.116475422937733	0.09065004629216	0.0867771516589	0.110024638036864	0.113970379864364
112.5	0.10843329743546	0.002979888330292	0.010744140170024	0.100414251966337	0.125792067218188	0.117295330640627	0.107674626551262	0.105613449073377	0.097314216853266	0.112240689010238	nan	nan	0.105715410543027	0.120326091245245	0.114929708258005	0.091901824136667	0.08736442856586	0.118004313579694	0.11347975645464
113	0.109677282960451	0.003219517727542	0.011608136248919	0.101575226075465	0.127675833063361	0.118379228122618	0.108910027676996	0.103924010580979	0.099639582057627	0.111238670430906	nan	nan	0.107790017124916	0.124812460133875	0.116093162014932	0.088908627962571	0.089830205919521	0.114185512701736	0.122519397580813
113.5	0.110397969878002	0.003186037523285	0.011487421655756	0.106717014932749	0.123067826360315	0.116989304350471	0.107183098872449	0.100650013426781	0.105057658182766	0.111096919042539	nan	nan	0.109803120575252	0.126440456352235	0.116938979468736	0.090563315350276	0.091499253317456	0.108198712416653	0.131365905643355
114	0.110456898308986	0.003170636280492	0.011431891685159	0.10705961087206	0.121436729821606	0.118042461186259	0.105223517972831	0.10055859495519	0.105089534013116	0.112107605530888	nan	nan	0.111202366658458	0.130636054925343	0.113491101761672	0.093146396708268	0.089696585600995	0.109939962417488	0.128766053901631
114.5	0.107890360698934	0.003193105949304	0.011512907228204	0.102097311750018	0.126097740972994	0.117825811423981	0.103435852515883	0.099293964234813	0.095495812249553	0.110116620452829	nan	nan	0.108392700766264	0.128447740105619	0.112135187806481	0.093435739097281	0.088526933627077	0.106632836348671	0.118530798433607
115	0.108573766710332	0.003421477782504	0.012336313582678	0.101499434341041	0.128231442243927	0.122620086102229	0.104010331670607	0.09771737219094	0.096275347473025	0.111336190165353	nan	nan	0.105516423878274	0.123370377506672	0.111385665055825	0.092498426695383	0.089922916450118	0.108190162961528	0.127458557209732
115.5	0.110117608432688	0.003586093703049	0.012929844724963	0.101148723159123	0.11850151611545	0.130324650371048	0.103979812678153	0.096976937488836	0.099009965286095	0.115616767376877	nan	nan	0.108995897236755	0.12626185699125	0.113551534704874	0.091955994425165	0.093118348115328	0.109192684390141	0.133011829718544
116	0.109281020045419	0.00352411245997	0.012706368174925	0.098320104069643	0.119989455711843	0.127224033563594	0.103594969654465	0.096516752632314	0.098131089301082	0.1144431385064	nan	nan	0.111071367495438	0.12859428085993	0.114311783626934	0.091581117765952	0.094595162262117	0.102696720460099	0.12886430472606
116.5	0.111162907450436	0.003692925471851	0.013315032145226	0.099663043500663	0.13029302293823	0.125122775177722	0.106228360158242	0.101210158720058	0.099892293253188	0.113689997283378	nan	nan	0.112533882935891	0.130039145163354	0.113642902628872	0.091817847962246	0.092849180694667	0.107115894808651	0.132182199080939
117	0.112063932153873	0.003799189632836	0.013698173026402	0.102639840358732	0.131139478510325	0.128059319107917	0.10110592275315	0.103946417944933	0.103838973007221	0.112205903474761	nan	nan	0.117402800771411	0.127556626597959	0.113349662174384	0.092113448627252	0.090298834886158	0.110370684230342	0.134867137709674
117.5	0.110490787417822	0.003772242092375	0.013601012287521	0.101054381919495	0.129080355868527	0.118896662763888	0.096612417423015	0.100773118195998	0.102290970265159	0.113618039514794	nan	nan	0.11408570448265	0.129083123196038	0.114771927209576	0.092793354662102	0.088821692443497	0.110819240773174	0.134170035131591
118	0.110215195273609	0.003642504499709	0.013133236744808	0.100714274080772	0.127261835701338	0.113513482899891	0.097756284889266	0.10235416525356	0.103118075900782	0.11586114904252	nan	nan	0.111078288570777	0.130568745257083	0.115160994650262	0.094880533031894	0.087356597249871	0.110225212732522	0.133163094569983
118.5	0.109484056500512	0.003540279154128	0.012764658019666	0.09947603759099	0.122996176572511	0.116614809234465	0.102118185702158	0.104009788681892	0.102299149959439	0.114910455054963	nan	nan	0.116117913006227	0.127515043658063	0.113350447984405	0.094381172280879	0.083535506291256	0.104293364522767	0.13115874046715
119	0.108316484077692	0.00353760644266	0.012755021421422	0.098949167212843	0.120595365977417	0.113464513428447	0.107136100479177	0.09649996751396	0.098503893737134	0.115241777144386	nan	nan	0.112876117255742	0.122380138254683	0.111678793173283	0.094191186425532	0.082628205533223	0.108711819971168	0.133573730980696
119.5	0.106838158325601	0.003281441841245	0.011831406816063	0.102879735311949	0.123611636530488	0.112127106430112	0.107261494376798	0.092177735316908	0.095813154782753	0.11328063375891	nan	nan	0.112119898021647	0.122907508253693	0.107826022972991	0.092175950059413	0.084697509286815	0.105793641795383	0.123062189660551
120	0.107479061909748	0.00291275132094	0.010502074240326	0.103168889281074	0.121329809051158	0.114042052061101	0.106097372848175	0.097224382430819	0.096991552089406	0.112469484500534	nan	nan	0.114928835538154	0.121911309815984	0.115875753115569	0.096580950112972	0.085184956484273	0.102713101535948	0.116188417871309
120.5	0.110395378595561	0.003421665795317	0.012336991472517	0.100537076924249	0.129771373231815	0.113774566191417	0.104319047830621	0.101896430138151	0.100942957801068	0.111806178574059	nan	nan	0.125164153808613	0.124209400171282	0.118338878458229	0.097427679144183	0.085758127323626	0.107404598039839	0.124184832700706
121	0.110126837035602	0.003683284249379	0.013280270223246	0.099181979399217	0.13049922256841	0.112208327258032	0.103763819573877	0.102571403669792	0.100544529190034	0.111867397973584	nan	nan	0.122342125328796	0.127940922789677	0.119549996552185	0.094520259870478	0.082868815429512	0.109807209176953	0.124109709717889
121.5	0.108457467448399	0.003320613486462	0.011972642191435	0.100351080069454	0.120641557796239	0.112273596460664	0.103117488081917	0.095837519763981	0.103029117893611	0.109196101725248	nan	nan	0.114827638647878	0.128184109218606	0.126229577985325	0.094662643717032	0.084824829677173	0.108654306546714	0.116574976693751
122	0.108095657613921	0.003030100314139	0.010925182052427	0.102744074353668	0.118197553585596	0.117288854738103	0.102402306259108	0.097830399445288	0.106636483904172	0.107026630654115	nan	nan	0.112516902008	0.13171950909216	0.121421132385706	0.091702197817084	0.093584917352662	0.09953414420542	0.110734100793814
122.5	0.110097141236024	0.002960208447898	0.010673183344957	0.101503982893103	0.118706695500796	0.119812142355721	0.104906758954019	0.0990982056894	0.114045937185035	0.112802229093516	nan	nan	0.110521727129999	0.126140797427166	0.119953481497969	0.092250180706305	0.093077464738709	0.10468055768324	0.123859816449362
123	0.109740749020688	0.003235075630832	0.01166423106697	0.102525217094536	0.118797685981906	0.118425888368722	0.107944311052401	0.09174297163397	0.109538824045276	0.11282601198314	nan	nan	0.113227769309156	0.128047977813839	0.118649590954999	0.091664833168319	0.08969180670908	0.109300600500797	0.1239869976735
123.5	0.109836175822358	0.003588971545027	0.012940220931774	0.104878848044261	0.119092156676288	0.128901162464149	0.109239374502716	0.090206878498535	0.100286293421454	0.111578522440986	nan	nan	0.121174408846564	0.127532501347068	0.114298695910658	0.089983697677471	0.09031237301243	0.108107387740591	0.122114160929845
124	0.110988242299146	0.004013570933875	0.014471135799797	0.103285357359089	0.126126214311881	0.129114985859948	0.109514368024082	0.0903488449573	0.104073044349861	0.114863900544218	nan	nan	0.123705265430649	0.123264138117087	0.112654523535446	0.088766810477079	0.089138488534031	0.105475935212986	0.13350351547439
124.5	0.111572310544771	0.004099520003392	0.014781029577019	0.102963786260092	0.129876153661828	0.122578610011069	0.106058575708204	0.096105176946596	0.104994933918697	0.114734368128265	nan	nan	0.118206415905992	0.125433817734919	0.111273094150057	0.090084543833577	0.088490046771054	0.108564340686763	0.142648483909681
125	0.112579627800148	0.004490316180716	0.016190065232618	0.102972644567257	0.129922820295218	0.130592120251866	0.103830986118723	0.100001625913919	0.101182265122952	0.111571869367195	nan	nan	0.117452781716354	0.121125114928773	0.115139450669783	0.091472332242942	0.088817370353051	0.111102835588893	0.150930572065143
125.5	0.112408919564489	0.004940596106558	0.017813572593554	0.102202324043348	0.126755044683356	0.130407588176308	0.103950238558142	0.101637223493383	0.098279771915997	0.109277824053989	nan	nan	0.113873649364084	0.117992166496895	0.123082344754807	0.091106070299023	0.088653179122842	0.107012769476952	0.15949467946372
126	0.112939118160542	0.00546310276897	0.019697497156649	0.100655629109889	0.125261171806518	0.125654507174657	0.107795594784738	0.099476491665051	0.101325414596947	0.110096720740658	nan	nan	0.111020259511855	0.120110602749542	0.128384057525026	0.0907550414411	0.086208109572433	0.106064349428532	0.168339704140636
126.5	0.113116492244507	0.005438060651779	0.019607206519073	0.102304999641216	0.128300281194178	0.121103797547667	0.106721717464305	0.097216668460585	0.105652823990476	0.110093620034166	nan	nan	0.114341280382515	0.11891038310727	0.122877369459472	0.090005475001241	0.08622402944544	0.110057491557191	0.16982095413738
127	0.112006978535821	0.004570093720756	0.016477707243862	0.104128124506932	0.128572128901658	0.11302417881993	0.10462623299013	0.097530792619898	0.103664832809511	0.112964043828485	nan	nan	0.116109679691482	0.119516893355572	0.118601993906072	0.090389339806542	0.090284434044196	0.111153277982447	0.157531746238633
127.5	0.111759396116098	0.003746572919122	0.01350846076716	0.100789789005679	0.127548351755303	0.114024213325763	0.104730279344513	0.100296108942027	0.107403539982018	0.113272491975712	nan	nan	0.118619255053039	0.121371266664266	0.121571852444183	0.09316501640647	0.089821418446406	0.110055755593259	0.141962206686738
128	0.113303014657827	0.004374992087842	0.015774258302464	0.09748726576391	0.131566119337062	0.120458923659791	0.101374292827715	0.101363373174163	0.114077011585056	0.10985098709212	nan	nan	0.122312262495972	0.123403612407138	0.123251300061578	0.09517067592215	0.087609833494826	0.109441866144111	0.148874681243988
128.5	0.114468440010588	0.004773633122082	0.017211578991921	0.097176026060197	0.130760685158728	0.118512720205284	0.101263300440469	0.09737721257949	0.11987799277689	0.113370689057764	nan	nan	0.146418307349245	0.124692599576577	0.129020096214607	0.092566220131496	0.088924490915829	0.105377637383409	0.13722018229824
129	0.111759732622865	0.00428574749596	0.015452482350374	0.098146447219314	0.128876881455277	0.114644624642898	0.101539392371822	0.091456688130231	0.114416650360496	0.115291500826006	nan	nan	0.142303696893744	0.124834509701645	0.125921513701434	0.089962811977725	0.092865414587321	0.102618346453707	0.121757778398494
129.5	0.108943742893085	0.003756901524711	0.013545701084213	0.098602035028672	0.128836903728901	0.118023786517432	0.104068858285785	0.090448358748151	0.10616305599847	0.114081587742698	nan	nan	0.113951621012291	0.123051609423481	0.119772380675996	0.088491165988943	0.088384906647836	0.103199744054255	0.128136386650279
130	0.110587434579473	0.004065234900266	0.014657412879714	0.099263332751003	0.124533897366123	0.123417431874899	0.101880350026348	0.093841037132209	0.114301520162357	0.113304938053525	nan	nan	0.117781252779337	0.121526129084528	0.119718892805399	0.087926884719463	0.088014718563965	0.103563648681634	0.139150050111837
130.5	0.113162884017046	0.004688227943248	0.016903646240443	0.099116457498379	0.132383106365033	0.127198297612108	0.103211975104404	0.097284239702536	0.119878921780959	0.115785476328492	nan	nan	0.109993438945195	0.124433751400312	0.117160518350415	0.090674066481018	0.089883711053422	0.104620281114547	0.152656134501831
131	0.112056802920517	0.004559856109521	0.016440795011617	0.100074290735687	0.137779750600073	0.118900047189288	0.10725322057599	0.101450406412508	0.116332285540389	0.116489359600098	nan	nan	0.101855015619771	0.118087618017007	0.115784775162536	0.091648053011081	0.085957999486909	0.106684183253346	0.150498235682549
131.5	0.110978004104377	0.004180316936568	0.015072347062485	0.099406153193861	0.13366311083036	0.121455830159967	0.100136457011578	0.096667475042357	0.118266604249933	0.115054799369504	nan	nan	0.11277343860825	0.116916255719136	0.117666607205044	0.092427127301281	0.087499416309243	0.100198479872509	0.141560302588261
132	0.111556353107831	0.00421730323348	0.015205703052493	0.097536828352116	0.133209852594778	0.126099159575437	0.100881184496334	0.094972099738348	0.126842738385286	0.1144796006645	nan	nan	0.1138465477592	0.121382229171734	0.115245573287619	0.094348795714258	0.086882067314756	0.100357868663029	0.13570439779224
132.5	0.113293635413698	0.004972400168383	0.017928243769232	0.096828778462134	0.13958477357489	0.133101416974506	0.109978353675984	0.091570861313799	0.135555084075409	0.112147740660604	nan	nan	0.110791304075366	0.117521262646013	0.116886494174122	0.091847789099298	0.085079575355349	0.103914541217482	0.141302920486817
133	0.112855587539728	0.005302722742497	0.019119238747644	0.099638421311835	0.139139853632998	0.139554673890209	0.105285730605243	0.088605716258677	0.134788684159493	0.111723490184147	nan	nan	0.107388654672917	0.110039160811301	0.115748974452484	0.087957123702652	0.087257497871271	0.107426650581643	0.145423593421325
133.5	0.111161418927674	0.004488217505943	0.016182498353113	0.101597837404432	0.134080068422881	0.131279860773211	0.100320803084544	0.092710041209337	0.140939748813471	0.111201247316174	nan	nan	0.112795455310597	0.109685880530829	0.108560174929969	0.089936700467185	0.086431326680461	0.11052789415067	0.126192825893675
134	0.113783634427857	0.004915334301118	0.017722489858726	0.099641927778439	0.135791457825449	0.128705114357486	0.101030623933079	0.092257889248094	0.143378247068524	0.109958569132505	nan	nan	0.113294223969754	0.123203856204707	0.112743939349859	0.097148487546216	0.083991207840848	0.111332608567748	0.140492729167298
134.5	0.113554981086215	0.005109990408098	0.018424332433527	0.100483841305571	0.136993790137367	0.124133994432858	0.101067151115755	0.093566722282347	0.135191791722992	0.109679665728652	nan	nan	0.112811132374147	0.12489100927692	0.11326554816388	0.09287765528244	0.083627503634101	0.10998825781589	0.151191671934096
135	0.112300810774228	0.005030355701513	0.018137205415628	0.099726356784398	0.136668692930198	0.118109948845804	0.100612020540172	0.091266767668344	0.142492765292344	0.110917825505644	nan	nan	0.120357139489778	0.120249406354157	0.108726406358192	0.08922658748965	0.084536878854189	0.107666111054759	0.141654443671564
135.5	0.114065223176164	0.005866962227631	0.021153633142933	0.097540953807181	0.133603120804086	0.118915761478444	0.099481091433442	0.08907497507028	0.153585467102856	0.112300281988446	nan	nan	0.124243858318561	0.125729649695763	0.109245281314921	0.088160342142235	0.086710108764341	0.106290266154896	0.152031966390852
136	0.114519538991179	0.006579863345893	0.023724034679163	0.098060802182143	0.127502749018612	0.116931341394728	0.098010185337758	0.091133426197837	0.168923707591975	0.112866402872368	nan	nan	0.128627776229281	0.122900197439084	0.104601043984278	0.087764842486242	0.084874241081724	0.106281344820741	0.154795485239732
136.5	0.114072014721127	0.006160451075577	0.022211822232979	0.099959085877393	0.120095835410395	0.122247396792432	0.098327037221594	0.086899003458182	0.166352001524457	0.111269233262608	nan	nan	0.133888381361507	0.117274180111871	0.110188424351225	0.09290375204843	0.082517099752793	0.109478298859038	0.145608476063847
137	0.115551754224177	0.00631411742118	0.022765874121365	0.09945196925708	0.119850791228958	0.124335869796806	0.100045682939816	0.08529923297262	0.165020642498398	0.111397838496428	nan	nan	0.153708392835452	0.114438564455937	0.117105444217301	0.096893929579798	0.083879845826663	0.109828118582178	0.136468236451049
137.5	0.115481244160502	0.006478127940847	0.023357222459741	0.099124294015121	0.124877091038499	0.123461143872655	0.099755289732248	0.087312043459482	0.175489951837763	0.116083546644697	nan	nan	0.139326335311006	0.112402371737918	0.11013793076627	0.095284131329004	0.085180172228156	0.108450219006787	0.13985289726742
138	0.116222602604999	0.007612893823053	0.027448679033681	0.101328254689178	0.126074218559854	0.119610648146218	0.099636316168297	0.085564151093202	0.195091452951122	0.115092791621888	nan	nan	0.113063849234743	0.116210646719592	0.110238059989663	0.095729248098157	0.086010593222277	0.110269873786814	0.153196332188982
138.5	0.110709742599279	0.004895831437925	0.016959657591557	0.102964694244821	0.122542290846969	0.116153839969039	0.09970697835753	0.089182417091805	nan	0.109967621381374	nan	nan	0.121391462399806	0.115965660916677	0.111111464385307	0.096364522192646	0.0867719140291	0.111639552766649	0.155464235208909
139	0.112191182528009	0.005083995557369	0.017611477221635	0.102454629412431	0.126798466415468	0.120444909007917	0.098988602786459	0.10070713373309	nan	0.112323271673876	nan	nan	0.122932175542312	0.118144684450647	0.11095739550806	0.093193484911131	0.086010197810734	0.107227450118542	0.158302971493446
139.5	0.112820721528192	0.00569319111224	0.019721792527198	0.100072161833443	0.13057184447105	0.120756907871089	0.099502582822271	0.100652739367339	nan	0.113064862791662	nan	nan	0.109450460630284	0.120391290007594	0.112143274538643	0.097128724898086	0.085936248218505	0.108222684502979	0.168775597913556
140	0.109928423650906	0.004565548315319	0.015815523293088	0.100249673127165	0.122825904528264	0.120251219718499	0.098154454451789	0.092734026498856	nan	0.109857404213037	nan	nan	0.106873369518905	0.120884347952073	0.113209470957617	0.096275480152921	0.088223962317251	0.108953640580194	0.150576553445209
140.5	0.110007838644524	0.005519575192793	0.019120369340229	0.100436834047758	0.123675796015852	0.120121157343547	0.099359911254141	0.092484594036694	nan	0.106359015801799	nan	nan	0.104795345210235	0.125663759076466	0.110145428724443	0.089928535521338	0.087203952534258	0.107604081715273	0.162323491097003
141	0.111362706775985	0.006035570977091	0.020907831170021	0.099805920458494	0.129890328400448	0.120020420491766	0.098433497396239	0.093150965285386	nan	0.109508977100664	nan	nan	0.110090954816342	0.12167098827123	0.111547473926528	0.09046771879112	0.086586620528309	0.106472180908693	0.17006914171259
141.5	0.110737179732626	0.004486788554185	0.015542691477333	0.102414082376118	0.120571828799463	0.124534808307878	0.096382682564909	0.093661648568764	nan	0.114933235550321	nan	nan	0.114765674292464	0.133757283953012	0.109138425132338	0.094796536490203	0.087239324358886	0.106691540899065	0.140696265230711
142	0.107275191718306	0.003832895233613	0.012712275350636	0.100894596561052	0.111967499443628	0.128230849771825	0.099554382139374	0.099596489815876	nan	0.111954801977113	nan	nan	0.105923132569679	0.132220924862095	0.105857036798594	0.09093899981697	0.087826347385401	0.112337239478069	nan
142.5	0.106051228757404	0.003367402744085	0.011168411420142	0.098085149924079	0.120193533974464	0.120770190903801	0.10312357223747	0.102784868081274	nan	0.112269151733827	nan	nan	0.100653505396214	0.119021759992706	0.111804766922116	0.086163275948644	0.088155340619206	0.109589629355051	nan
143	0.106406091839271	0.003671620245395	0.012177386726649	0.09737880340406	0.12291127394758	0.119052613682236	0.102874743720303	0.097147641621271	nan	0.113888048801301	nan	nan	0.114915111868672	0.121544169097008	0.111406635455063	0.087124410781654	0.086546377720178	0.102083271971931	nan
143.5	0.107453988921965	0.004079899786748	0.013531496774893	0.098046020729525	0.115436345878578	0.13109536769076	0.102806739540353	0.091470262159525	nan	0.112034057688348	nan	nan	0.124594682929064	0.119827164752858	0.111174936124147	0.088682957456309	0.088135382364488	0.106143949749622	nan
144	0.106914036819322	0.003513282475216	0.011652239752824	0.099448807579142	0.113828129639526	0.122599975469758	0.111226956828824	0.089740592220548	nan	0.110639651710121	nan	nan	0.116628005251387	0.118709181334244	0.11128584551218	0.088554530224939	0.088508192561305	0.111798573499891	nan
144.5	0.10597381103526	0.003542060142024	0.011747684475968	0.097933831489282	0.114335778984328	0.128746154655803	0.109267013288685	0.092985747568322	nan	0.108111146625245	nan	nan	0.108884826325284	0.118045417614245	0.112690246838139	0.08906226026392	0.087842875118054	0.103780433651816	nan
145	0.104359704615815	0.00345135206454	0.011446839817499	0.097925723301063	0.112614782945659	0.127508113334219	0.100244260824776	0.09534740062474	nan	0.10657749539157	nan	nan	0.099614652662318	0.12110652108884	0.11219937915049	0.089317184431841	0.089669142345285	0.100191799288973	nan
145.5	0.103581598189377	0.003228248421459	0.010706888744037	0.098871353617952	0.113089942478229	0.118777304008809	0.09972604445157	0.089893473760508	nan	0.108447099259614	nan	nan	0.102331514665149	0.12115791860569	0.110814855793656	0.088112170281193	0.0893418829374	0.102415618412759	nan
146	0.109547755578877	0.005844437654354	0.020245725918018	0.09859647720498	0.119009375496412	0.122355523213125	0.098803500550244	0.093664181514159	nan	0.110211510578343	nan	nan	0.099740871816866	0.116661841891149	0.117217721747578	0.088133018296435	0.088436635196774	0.103126792552845	0.168163372466485
146.5	0.105394050665458	0.003084085674702	0.010228755004297	0.098826776711637	0.111547127501658	0.121854544749883	0.100023961666416	0.101177653765903	nan	0.108468651788097	nan	nan	0.100391013143294	0.1182585407464	0.117758164875191	0.090397875214882	0.088785671402562	0.107238626419574	nan
147	0.106243901070788	0.003199801643838	0.010612541456173	0.099468036101329	0.115957297171753	0.125413071519392	0.101646359298172	0.105177682495646	nan	0.107431800575921	nan	nan	0.103336536500485	0.119238276505068	0.115435605367872	0.093009208151886	0.087233361610233	0.101579577551699	nan
147.5	0.105909059455429	0.003073770133847	0.010194542225771	0.102005140386768	0.124761365749366	0.117094619538095	0.102031322994598	0.10225822772833	nan	0.106489453748722	nan	nan	0.101271080766962	0.115399366869389	0.117900011340312	0.093693823387348	0.089845555108733	0.09815874584652	nan
148	0.106627973966502	0.003555575060668	0.011792508390182	0.100607803002976	0.120155285084691	0.121310963579585	0.102771034705285	0.092876221645364	nan	0.105950503702521	nan	nan	0.102181889670602	0.123512042950976	0.121605672457767	0.09192705697588	0.089771279915293	0.106865933907078	nan
148.5	0.106984153634238	0.004409387082676	0.014624282508678	0.097269546595422	0.119553117015476	0.12462771137156	0.09992237282611	0.090396789441524	nan	0.109762298642451	nan	nan	0.096581015111826	0.13208410927943	0.124629609084349	0.094512794009868	0.085512441496208	0.10895803873663	nan
149	0.1064416324472	0.004161303932847	0.013801483783883	0.098501687438649	0.114879968030892	0.12068392134268	0.099548248740905	0.092053116044974	nan	0.11235434762753	nan	nan	0.09462763219651	0.131334415841982	0.127112396620025	0.093045949663314	0.089554669551415	0.103603236267523	nan
