# Supplementary material for: Stochastic pulsing of gene expression enables the generation of spatial patterns in Bacillus subtilis biofilms
Source: Nat Commun. 2020 Feb 19;11:950. doi: 10.1038/s41467-020-14431-9 (PMC7031267; doi:10.1038/s41467-020-14431-9)
Supplement: Supplementary file 7 — Source Data [file 41467_2020_14431_MOESM7_ESM.zip › source_data/sup_figure2_c_72.tsv]

distance_from_top_of_biofilm	mean	sem	std	sigB_YFP_image_81	sigB_YFP_image_82	sigB_YFP_image_83	sigB_YFP_image_84	sigB_YFP_image_286	sigB_YFP_image_287	sigB_YFP_image_288	sigB_YFP_image_289	sigB_YFP_image_290	sigB_YFP_image_409	sigB_YFP_image_410	sigB_YFP_image_411	sigB_YFP_image_412
2	0.193829074366547	0.012252508895376	0.04244393585396	0.195588178854482	0.244081680720627	0.142991096874227	0.210275643537765	0.231463330635867	0.177951628794312	0.210265597097569	0.222439595160374	0.280336553395488	0.155783564467995	0.133297419998216	0.151902530597814	0.163401146630377
2.5	0.190410429721914	0.010626077597668	0.03680981256866	0.190902692703954	0.223395403350634	0.137161421167142	0.211058550309723	0.23147202356282	0.181495334765898	0.199112295666432	0.21368200258933	0.266168591793127	0.166159775324724	0.153156934295272	0.147171823759041	0.154398737096782
3	0.192509846523801	0.011502818992455	0.0398469338504	0.183733410678365	0.225457261889766	0.142894866378101	0.213489043479201	0.224935761448079	0.196758926757019	0.206468712194788	0.218443051359237	0.280753756195166	0.170159156616118	0.14722758155463	0.14456982469189	0.147736651567047
3.5	0.190630540610953	0.011069224099582	0.038344917081682	0.187820203497428	0.231060362009309	0.151889504917984	0.196587741684805	0.221845960921184	0.203225158114714	0.19252901984018	0.228866472449717	0.267366101586824	0.168271599782292	0.134587679672158	0.14448521168597	0.149662011779818
4	0.187652609829817	0.01012880576886	0.035087212423325	0.18693948843079	0.214406558818816	0.158948677322518	0.184538408913909	0.225022317288129	0.197344756153748	0.180258135802613	0.221330484211633	0.26420623263372	0.169899952874345	0.131958405246509	0.151902970442445	0.152727539648444
4.5	0.183737510668061	0.009182287055633	0.031808375420076	0.172182282489304	0.208677592185674	0.173888662436542	0.178516059965395	0.220800971450951	0.198434418837989	0.181842224077384	0.19690106737563	0.257588766710092	0.166854266100647	0.136064056688449	0.148307497729825	0.148529772636915
5	0.183545245301328	0.008544852885268	0.029600238680973	0.170692023973529	0.206948444861257	0.177713473220533	0.188440646131918	0.20944551292626	0.210698097481045	0.178652453849847	0.194353317479897	0.248483506978707	0.165766357849042	0.13936721643819	0.144221153777379	0.151305983949662
5.5	0.182538055192704	0.007859101680135	0.027224726823686	0.175593930163788	0.195784897162664	0.178865775333524	0.180558794062044	0.204801865248928	0.211466725959352	0.167274171467409	0.208977688233496	0.238776881442274	0.165023835765439	0.145465830695349	0.140338009231385	0.160066312739496
6	0.17935357274773	0.007409523257092	0.025667341482294	0.179417641289496	0.185518225181713	0.175915103388824	0.170924368712413	0.210609646562625	0.20677628878081	0.161582438427646	0.204943347062836	0.227328898023036	0.167739942885115	0.149435658952379	0.137108964824081	0.154295921629516
6.5	0.179836546121322	0.006757790744284	0.023409673832038	0.179827851264482	0.187680842887809	0.173944824744723	0.16979916778279	0.208597180124188	0.208144524476337	0.163483114368514	0.199642131610035	0.224071928957482	0.170052206728344	0.151217741245775	0.144776478349739	0.156637107036964
7	0.180029814611742	0.006599967513893	0.022862958124734	0.175835685537753	0.186310847856749	0.176816355994227	0.164525956326472	0.205091327747	0.211350097194643	0.167669793095264	0.19611965906838	0.225470801638303	0.169851354538223	0.151328996680633	0.144460979937136	0.165555734337867
7.5	0.17841067466833	0.007679429662421	0.02660232469693	0.167208791026971	0.16989189511239	0.179437120255921	0.164177431040146	0.20383370749408	0.214096844879887	0.173368994329213	0.197631651821747	0.238136764561447	0.167591829293319	0.146980220395547	0.145244468933336	0.151739051544287
8	0.177714684064507	0.007405330583968	0.025652817636551	0.158171454033749	0.163092590088083	0.179470228011419	0.170168398515698	0.200873585330727	0.216411996893018	0.179393893489137	0.201265180842707	0.228190143706911	0.168646812333066	0.153191286372073	0.141996654275211	0.149418668946798
8.5	0.175663777102161	0.006957322102243	0.024100870731413	0.158995943921363	0.162670496604505	0.179194117307229	0.176435903372885	0.195992553330053	0.209739995780199	0.171528947114572	0.195861528375031	0.224836367204897	0.166028292702455	0.153655323247876	0.136129965836862	0.152559667530163
9	0.171954598478139	0.00644282137157	0.022318587919299	0.1608676961226	0.168602323716382	0.175459652897633	0.166350567610521	0.188053304150536	0.197484687531989	0.163539470453899	0.193476887327795	0.223381080894831	0.161234688979918	0.145400572827054	0.142801873239383	0.148756974463271
9.5	0.171627329800765	0.006005511116954	0.020803700759967	0.159313288211183	0.164270527511248	0.177386872890321	0.161645586468618	0.188673871761487	0.192891746542055	0.166361822990274	0.188474730560596	0.222248275174441	0.163791374597517	0.152524029245545	0.144496237931652	0.149076923525008
10	0.173477138237908	0.005790217576744	0.020057902059596	0.155342612891028	0.155882275668546	0.177315829271006	0.164916029698886	0.195622170949985	0.196729259717203	0.171423377524306	0.189299008927023	0.219131881964534	0.161630231743131	0.162721803248528	0.150937145535405	0.154251169953228
10.5	0.172753501108708	0.005996226013882	0.020771536219421	0.154457083224723	0.161821465887544	0.173407009239744	0.157465067039305	0.188947993538165	0.202534740278729	0.170693114400577	0.199942747550641	0.214221780426767	0.162856389283628	0.150146625939594	0.149973114619638	0.159328382984144
11	0.169436215431392	0.006289428861614	0.021787220677811	0.151084799669246	0.159504368364541	0.17309323597144	0.148610649612558	0.17981200281741	0.194015033388763	0.17035543201079	0.198865745681132	0.216469083720414	0.163750631201792	0.141974135276536	0.144141667817562	0.160994015075918
11.5	0.169494993169852	0.00592120025202	0.020511639356577	0.142401392088021	0.159099832901406	0.175289356285584	0.153402635458345	0.184201848059259	0.193674832819361	0.168486320378186	0.191908192972898	0.212257153100739	0.162875941008055	0.149036532030106	0.142320044500868	0.16848082960525
12	0.170502088545578	0.006038466799272	0.020917862592316	0.13553014918091	0.163219184174151	0.182655039764322	0.150536726110964	0.179887714082782	0.205651386985166	0.167129049717255	0.189666972075364	0.207764189029115	0.166961078471436	0.1548639314816	0.148701375256111	0.163960354763333
12.5	0.171361158549129	0.005655793205226	0.01959224237711	0.139792662939524	0.163250344670825	0.181944669250101	0.15023197447839	0.173693906474891	0.206990401027768	0.171608871132279	0.190738133882149	0.2035082034945	0.176232895981107	0.157302487508306	0.157681379052326	0.154719131246507
13	0.171888271745482	0.005442311995623	0.018852721774121	0.141849548950668	0.158390859325734	0.178330169288794	0.158134905419662	0.183135728622252	0.210616281735445	0.173425242905246	0.182940617156189	0.200579912384744	0.172474865646237	0.168797646572414	0.154159586822364	0.151712167861512
13.5	0.171303368638487	0.005623852373862	0.019481596091593	0.149949576492499	0.153479800421022	0.173984505194411	0.155014505401732	0.183445560219624	0.211471754852295	0.17098645952889	0.180079695157016	0.207196209512219	0.16614963236955	0.168502515958366	0.159735110086891	0.146948467105813
14	0.171217913625103	0.005673189468257	0.019652504799971	0.149142614210734	0.156104609722436	0.173856815608774	0.156747873806084	0.168194550573282	0.209302462191297	0.168479753047862	0.184351433306219	0.21410820370452	0.170530617434027	0.161294297174226	0.163874028655516	0.149845617691362
14.5	0.171206239846743	0.005944259658496	0.020591519483796	0.140569458325256	0.154620740828742	0.173297092540871	0.154987447015291	0.170685450135329	0.213747283056761	0.168665212189387	0.187488474216508	0.210678407902265	0.168607059052738	0.166410573501982	0.160287795285855	0.155636123956679
15	0.16999618235637	0.00559072153685	0.019366827505587	0.143817570857716	0.149972309671366	0.169461844188176	0.149500665836912	0.170890411479917	0.207841621090531	0.16719823998896	0.187834355901392	0.205812949029763	0.173506826890959	0.165735607616126	0.164815725709766	0.153562242371222
15.5	0.169286124160345	0.005510255672629	0.019088085575376	0.141805598133584	0.149764856495739	0.173864898154571	0.146558340192301	0.166348576434954	0.199401801148999	0.169948078319035	0.189013941907859	0.20692744397717	0.174946996902632	0.166308448625067	0.162457284325943	0.153373349466629
16	0.171266362955903	0.00551929181106	0.019119387677111	0.142061448784331	0.155784113054258	0.172623183211874	0.145495123657339	0.170937210135452	0.20043548520675	0.175667349220017	0.197695913170832	0.205830168972283	0.16907061842336	0.169239983927856	0.161927138176715	0.159694982485675
16.5	0.172493958198952	0.005796907961912	0.020081078233663	0.138935886489285	0.159695100486165	0.173839678436778	0.148421026222824	0.166440245204929	0.211776211615143	0.180007013230278	0.196528814479076	0.202871629969703	0.172170253648925	0.164371992027034	0.166224316758138	0.161139288018093
17	0.171498519213243	0.005819725894215	0.020160121869809	0.142796821119956	0.159376144295441	0.175069602640899	0.145078755541393	0.160902925475302	0.214510035192398	0.183638885355994	0.189250754223849	0.200229635092948	0.174234362981981	0.161523599996991	0.166032873284832	0.156836354570174
17.5	0.168847664009394	0.005627043727884	0.019492651266213	0.148980046914245	0.156528344969842	0.169593200357018	0.137644982199219	0.159210855406634	0.2118615641238	0.179560416748309	0.188848075271432	0.193771272255417	0.172691959934437	0.156647627066591	0.162483755435585	0.157197531439589
18	0.167912274679909	0.005625779304174	0.019488271173997	0.141555083974278	0.151610855205957	0.174108520720774	0.145451762983664	0.160307127569858	0.211029494194574	0.174554752408634	0.187003422560686	0.196672914568312	0.164202516008384	0.156922385316041	0.162224669920552	0.15721606540711
18.5	0.168833725446723	0.005805231210315	0.020109910811901	0.137088696207982	0.154266503965578	0.176839952085359	0.146358729101845	0.158133971713841	0.211323704550959	0.172555129809467	0.188367456044566	0.199313700756058	0.160777532760087	0.162676772860077	0.169292833129643	0.157843447821942
19	0.170919974152487	0.00618069465368	0.021410554332485	0.137097076842306	0.155678798141118	0.174989426578864	0.139930829815498	0.161624258066711	0.218578412820401	0.174114319014627	0.19009391586269	0.194897909334548	0.161600451621781	0.16755042851529	0.18263841252947	0.163165424839023
19.5	0.170531069982565	0.006435678340811	0.022293843734911	0.138963926873514	0.157728956869374	0.176318104989927	0.135275869551354	0.163380421667573	0.221369988812183	0.17076233708481	0.19104166940139	0.192773032945666	0.15958802901693	0.162650648826236	0.185218388299814	0.16183253543458
20	0.170076768198109	0.006268398160824	0.021714368193239	0.141430539719877	0.155142274558314	0.174199443366462	0.135813991225136	0.158380461685198	0.215339587992018	0.172964835284088	0.190846367267997	0.196504830931009	0.166831416027777	0.155629426616186	0.186646703978224	0.161268107923135
20.5	0.171769877365872	0.006044317430612	0.020938129773787	0.139092925402618	0.14749277436321	0.171219120966473	0.144656829417609	0.166395745685523	0.209614326612575	0.181983546684017	0.187984424571463	0.203405605754278	0.169362745487438	0.158138994578636	0.187664304766627	0.165997061465875
21	0.172502607010246	0.006920234857477	0.02397239674692	0.133567020113429	0.142298762916974	0.172094286814183	0.143186463716705	0.171264346146281	0.219570035220895	0.184499338384842	0.186851976407359	0.208715250756218	0.171336170160284	0.167936613023874	0.182342992965997	0.158870634506154
21.5	0.172034898700155	0.008218377925644	0.028469296246034	0.127254811518791	0.134227010794169	0.173337709482639	0.143843312360941	0.16144500311612	0.234585418589686	0.184315463346448	0.188320925912715	0.209050260540532	0.170639709451985	0.173910647644424	0.182802858369464	0.152720551974107
22	0.171648533418533	0.007446991237853	0.025797134374963	0.132481567150473	0.139039650576216	0.175343191060672	0.143554018908385	0.155981490899661	0.22847274968017	0.177144841387901	0.191367634637367	0.203607419792106	0.171954668059745	0.171427172195583	0.183442053197907	0.157614476894744
22.5	0.174008131969356	0.007223737466008	0.025023760623328	0.140649693514688	0.14668682402994	0.178358544225064	0.140550894114113	0.156862642989131	0.230575818631961	0.179652108548523	0.196005615343486	0.201585099294219	0.181926672819184	0.167046790586678	0.18216475865884	0.160040252845797
23	0.174233605270139	0.007222923970568	0.025020942592462	0.140248243289455	0.14572963518861	0.178789634527899	0.146547768062201	0.159965091646273	0.235552166936134	0.178039662245425	0.197449935156121	0.199004910336029	0.172742935651148	0.168903182297112	0.181083672843007	0.160980030332388
23.5	0.171561243790285	0.00634188755848	0.021968942934352	0.136627130021971	0.150100758214913	0.175792785483923	0.144426357840518	0.16227512203886	0.223410545404095	0.177018220617618	0.191937060119838	0.190054766893875	0.170462958028514	0.169110228416595	0.18098927845554	0.158090957737443
24	0.172137662289674	0.006767156368693	0.02344211730668	0.138306677799249	0.149496942569783	0.172010669963588	0.139826530241446	0.164620179271702	0.22654809294341	0.188962707394555	0.192651247246254	0.185702910409514	0.182410492628256	0.163628518641995	0.179124839619198	0.154499801036809
24.5	0.173555343710208	0.006915504271776	0.023956009517351	0.147889218979497	0.150400724957243	0.173680849341827	0.137643394610419	0.164183467055127	0.233543068815985	0.18022585687012	0.189845351228444	0.191089952937619	0.181099990795365	0.16577211635754	0.18678116590793	0.15406431037558
25	0.172446752515734	0.006642894297029	0.023011660863528	0.147179382040493	0.151556751220428	0.176194285764621	0.134884215242511	0.158399544842137	0.22415866432515	0.170853179448014	0.187772668822218	0.198073555044215	0.175862549424323	0.165458094694485	0.192090047631071	0.159324844204871
25.5	0.171732907586916	0.006579162103393	0.022790886068617	0.142055762487647	0.149863304540906	0.174873760272467	0.139917774079243	0.161642728301548	0.222788150155177	0.172629772930429	0.192103547683735	0.192494838373424	0.168853814489943	0.159687991020348	0.194968838079532	0.16064751621551
26	0.173131337044741	0.006972999419005	0.024155178549732	0.138258718758352	0.147873706330285	0.17461006171806	0.139919499635316	0.169045734998366	0.221332241928035	0.18243541881812	0.197648720628876	0.188384323310679	0.170777140420955	0.162664330205805	0.203213670622265	0.154543814206515
26.5	0.171892671612939	0.007020052875784	0.024318176505356	0.132386872420278	0.148792062131085	0.172117420825844	0.135620768191132	0.168352004506392	0.216463861645633	0.185180524842677	0.20146281655488	0.186431731894062	0.171540062431774	0.171955863756627	0.194690082004058	0.149610659763771
27	0.172913347925758	0.00696523628022	0.024128286248126	0.132252162073683	0.152136187623353	0.176635532753596	0.137125593658805	0.172428789562234	0.226218579283936	0.184497893468081	0.194677352538475	0.184991582243727	0.169312599225284	0.170431970023201	0.190511399379402	0.156653881201074
27.5	0.173653871092839	0.007128493099716	0.024693824460226	0.135182296239394	0.150207132724894	0.178819001274599	0.140630856256246	0.168215934702563	0.233147906022517	0.184567532116454	0.190391300543268	0.18285940480319	0.172387569063994	0.164171569020926	0.195626426522255	0.161293394916606
28	0.172139762988106	0.007347582641719	0.025452772896536	0.138061327664944	0.148519441194353	0.173606271354482	0.138418032423673	0.161478406245034	0.233798864760849	0.179860313721133	0.190379491883134	0.184483560922002	0.175743770990795	0.156189797430436	0.198021328068923	0.159256312185615
28.5	0.17393898206674	0.00712939583733	0.024696951635052	0.145486879857507	0.150792944881771	0.171036199000606	0.142357466593314	0.167254680267433	0.233524953482384	0.181746712570934	0.190406416859876	0.185512664473885	0.17584841406909	0.155286678943506	0.204066134773233	0.15788662109408
29	0.174213510953958	0.006517062488975	0.022575766694011	0.147888110041914	0.151886339819253	0.167773564414494	0.147645853723107	0.164530038165467	0.225333630047077	0.186270055889335	0.195392498158045	0.185121065718799	0.174444399569944	0.169254572700739	0.199536761494962	0.149698752658317
29.5	0.173762503346232	0.006576437406732	0.022781447442513	0.144701946119152	0.153277823071257	0.169300720572791	0.143217166214068	0.160903557594385	0.225336770589431	0.188913971907172	0.190266512130954	0.192037474411556	0.167512927047422	0.179235584107318	0.192031025242056	0.152177064493458
30	0.171666458293331	0.006847707245696	0.023721153729805	0.147116097697833	0.155557356345473	0.169829950999603	0.132744934177728	0.159473998777031	0.230664954743621	0.181564474474195	0.190631329012801	0.188280609933271	0.16610038754196	0.170343466786359	0.185968472452243	0.153387924871182
30.5	0.171423948988833	0.006804523730071	0.023571561643581	0.145708238176401	0.154625029560757	0.170735852652969	0.134883081639669	0.162447149043971	0.229823122719306	0.180937085606606	0.19544363035898	0.183659405443403	0.170385007710577	0.167958297029215	0.182725825549242	0.149179611363733
31	0.173579929469587	0.006471400040952	0.022417587334065	0.143658878301912	0.153533776002742	0.172516768801321	0.138879702105095	0.165613161221119	0.226632333763494	0.186268901135032	0.193838273444828	0.188008638468889	0.173554692434953	0.176315984431079	0.181529559501413	0.15618841349276
31.5	0.172751468315257	0.006528157129574	0.022614199656431	0.148005618648296	0.156691235671677	0.170852117702352	0.134867726364657	0.161103796471405	0.230097510180662	0.186601507943645	0.189027561598287	0.185990071441414	0.175508784041373	0.170282819489276	0.179113352563142	0.157626985982156
32	0.171987177684327	0.007032486510072	0.024361247877977	0.150393029789037	0.158907235915076	0.171308092767386	0.1334815073301	0.159413091267954	0.238587267406794	0.186601468286167	0.180392037749542	0.182389462919426	0.170734851044439	0.164876550774409	0.185846849120784	0.152901865525142
32.5	0.171629833505565	0.007132950882308	0.024709266672101	0.148682571557282	0.151761486694379	0.170146045585788	0.135950926209049	0.159322801381573	0.238260020703594	0.183407041113038	0.183082503949256	0.183644528889147	0.170593185060917	0.159403088771751	0.190467215837417	0.156466419819157
33	0.170828008159944	0.006682375139374	0.023148426513261	0.155297320727193	0.146021589990135	0.17103991248459	0.13777542193478	0.157437994035015	0.230490154549794	0.179683972497672	0.189998978830549	0.188977057767455	0.165450691429841	0.161760478498794	0.182198984804188	0.154631548529262
33.5	0.170866887608305	0.006653035050887	0.023046789465347	0.148390413511356	0.150385096810866	0.172710913738006	0.139813873639946	0.158855750991407	0.229568897730027	0.17868010778731	0.192933965286567	0.186272524836666	0.15997613203705	0.164545463797144	0.18498168844706	0.15415471029456
34	0.171705286005525	0.006393022973099	0.022146081206725	0.14070932187	0.153232180665406	0.175248622466924	0.138994762603778	0.169495753833876	0.221333740831501	0.176364060140643	0.199878817594966	0.184780697189227	0.162292570206021	0.161987795011426	0.18704251490288	0.160807880755178
34.5	0.171959383731651	0.005522214061599	0.01912951064992	0.152597084277733	0.152158342522657	0.177021910892766	0.143307242181953	0.167794396116449	0.216191064500035	0.179857498402199	0.191765498661911	0.187427089599623	0.162296120055647	0.165222858491012	0.182738967331891	0.157093915477587
35	0.169099555853691	0.005316295939696	0.018416189351252	0.148639704596799	0.150934152564488	0.170988426273689	0.145685538950837	0.161664287248092	0.216866990859672	0.175991089355652	0.176672647547336	0.184654653335211	0.165809553662839	0.168341099467408	0.180067802626643	0.151978279609315
35.5	0.167897568456314	0.004862987044481	0.01684588127518	0.14748820699708	0.152414682122824	0.165673840393669	0.143758600633524	0.158035230189847	0.212721452159614	0.173106822876644	0.172150353177093	0.178016552653464	0.1649268862113	0.175723135001719	0.17697752544971	0.161675102065598
36	0.168307391110359	0.004852560883255	0.016809763993239	0.150233188762007	0.1506430427744	0.165536858789158	0.146471940020135	0.152339617906695	0.213029488948852	0.176076987823098	0.173484826323737	0.175098721256668	0.167232460602962	0.174063865074271	0.179030043975656	0.164755042177033
36.5	0.166263657301758	0.005354974602216	0.018550176168559	0.146836750594407	0.146768713275392	0.16549578119273	0.144439438040285	0.150958129444038	0.215352634164039	0.176967093372255	0.174499405854182	0.179769442029722	0.170269536309889	0.163242215067834	0.173132089038594	0.153696316539492
37	0.164515536694613	0.005128650310272	0.017766165823289	0.146377360165078	0.14916263029387	0.165959085901692	0.141886753067325	0.150994039334154	0.209999252181107	0.176334625284608	0.171227392899962	0.180999527082783	0.167729717941179	0.161433486986225	0.168769133034291	0.147828972857697
37.5	0.166329109995731	0.004845803585161	0.016786356025995	0.145697874766249	0.153357535784838	0.170693993308381	0.144126903513041	0.153929333988786	0.20731262260836	0.171262495813735	0.173056077992435	0.181411727603476	0.165460396159178	0.166837738380978	0.179049528520352	0.1500822015047
38	0.167204453522098	0.004574627050597	0.015846972954626	0.149259293568296	0.154380639571903	0.173657608364379	0.144665814133743	0.154347644141538	0.202907306862279	0.169379642526919	0.17004191357141	0.180032359099595	0.169223400059999	0.168651644483658	0.185895780379628	0.151214849023928
38.5	0.167824044548711	0.004281084362036	0.014830111253069	0.155216460958799	0.159716101722204	0.169621250022388	0.141975281429906	0.154477444996676	0.200718336576386	0.172935862886308	0.16749944046266	0.176638667994442	0.178668666361867	0.172244149349937	0.181085986055029	0.150914930316638
39	0.166475436101837	0.004604131558224	0.015949179567151	0.158558932944771	0.16293568449367	0.171065124840256	0.138152370237866	0.154057863320958	0.208169324223897	0.173038663921023	0.171953614660822	0.174598447359141	0.17268898094561	0.160879260764325	0.168948848104335	0.149133553507203
39.5	0.163866210205512	0.005198506217334	0.018008153783771	0.162480209898198	0.15241951369647	0.168661419766997	0.13819996467253	0.150066710059645	0.21435392037429	0.166466421449977	0.165100339961905	0.176972989046991	0.160915754972343	0.156657786762469	0.172643944029736	0.145321757980109
40	0.164428199947547	0.004936632299549	0.017100995922209	0.163274992334246	0.158581037574474	0.16642516773561	0.136979812480756	0.150226825967981	0.20950729942243	0.169508745139732	0.155280872288328	0.180115147801098	0.158646698065807	0.16673310121487	0.174544273098447	0.147742626194329
40.5	0.165263541363264	0.003855346048232	0.013355310472596	0.165726658674143	0.168194192006308	0.171900499323179	0.140566197427389	0.146078601767362	0.189475008757145	0.174972704043106	0.15914760864441	0.183280646684246	0.1575125645097	0.166848901211433	0.171470054186449	0.153252400487563
41	0.164092855169607	0.003975144423675	0.013770304218457	0.167764904514926	0.157778617712095	0.167840148203878	0.143180319311968	0.139757363269746	0.189698461987299	0.172371095635637	0.163068923205496	0.18218945929793	0.160299354551149	0.167633358118794	0.172366172635081	0.149258938760886
41.5	0.164015423193791	0.004446969010681	0.015404752532366	0.166717504557837	0.149976057466616	0.161401191150199	0.139619171448929	0.141470403668174	0.197239849130228	0.169613454571917	0.164509467668919	0.17510799237141	0.174180414390699	0.170834630407816	0.173819733098173	0.147710631588361
42	0.165467002630725	0.005158023089174	0.017867916114126	0.162555115845032	0.152015072770837	0.160066014707077	0.139267160594245	0.141981614373925	0.206378193652936	0.17360884370465	0.162412253726141	0.175782703378286	0.186894949004604	0.172377184686691	0.169911256044903	0.1478206717101
42.5	0.163297051675337	0.004986085467318	0.01727230672055	0.159790460885562	0.159906055282589	0.161668057695728	0.138792775617114	0.140841337583047	0.205133463844158	0.168049950221893	0.157147848479556	0.174096305843415	0.184024101605251	0.168328790490894	0.160712590180233	0.144369934049944
43	0.160316493148717	0.004139495613633	0.01433963344104	0.168031317714915	0.155163571780205	0.161094186501887	0.139801252201458	0.142116392378018	0.195103663332533	0.164361423995598	0.153367879145505	0.168725740641329	0.174349103285665	0.162558922961336	0.155303057849126	0.144137899145751
43.5	0.158309889453743	0.003740569304139	0.012957712168002	0.161641160790187	0.150718728266125	0.16180861515816	0.138818552403362	0.144924524714121	0.192193623383703	0.164336450923839	0.151854590345217	0.16611233833855	0.167270525238168	0.160039238857885	0.150705250996707	0.14760496348263
44	0.159193801352594	0.003546363905747	0.012284964933765	0.156123591300641	0.154105870926837	0.159707595229781	0.140842495077203	0.147629625546739	0.189719985845291	0.162856415869884	0.152584053193495	0.172235373295211	0.169762258026218	0.160965429729017	0.157124896784878	0.145861826758522
44.5	0.161093525817408	0.003299972038967	0.011431438470094	0.161867480188754	0.16103640509461	0.163387974940215	0.144528282136484	0.147512318492945	0.182312244187937	0.162796885409675	0.152103499000035	0.174235056465107	0.174609995919984	0.163297220014111	0.163687416354463	0.142841057421985
45	0.161447162551238	0.003441176768152	0.01192058600053	0.165329613628523	0.16680460863721	0.166903453360188	0.14389499323409	0.143439864719683	0.183998833898816	0.161270149007161	0.149295851063737	0.17279008450083	0.17205902302533	0.162239869602506	0.164611701230618	0.146175067257401
45.5	0.159773927501919	0.004006073123686	0.013877444378121	0.162466986434574	0.165346303302367	0.162194615645304	0.137219526806129	0.143455822043798	0.192696130576021	0.164518116083254	0.148089651081253	0.167242380085833	0.170017021178403	0.162810474104462	0.157561852313399	0.143442177870148
46	0.158244043962181	0.003774877688913	0.013076559899112	0.162391162828155	0.161514417148824	0.157388365406242	0.135755153013851	0.142619186824635	0.187187282280098	0.164300571423933	0.147502425469617	0.168270653934735	0.172022711073953	0.159540072500418	0.150762938994252	0.147917630609644
46.5	0.158240839304194	0.003726075205631	0.01290750313795	0.163028019225948	0.161791686382891	0.153719802158638	0.138546634982864	0.136210327467005	0.180769201468673	0.167592992589811	0.146329250742446	0.172569119504583	0.173629928454578	0.157073309788361	0.152842968346957	0.153027669841772
47	0.156066287089155	0.003675143890714	0.012731071887685	0.153654266432142	0.156622832187709	0.155674172069845	0.137144492948357	0.133619733256179	0.178742070977456	0.170879149175293	0.145882423869891	0.166841867139935	0.168525513990139	0.161043413605327	0.154276694090723	0.145955102416022
47.5	0.155364909801661	0.003420351791781	0.011848446166248	0.157219555960543	0.154760634900518	0.155204311350816	0.138136157762838	0.134511713020695	0.177981960245785	0.165301867290312	0.147875801403175	0.169489242548826	0.164330451112711	0.15730569810386	0.153992158061228	0.143634275660286
48	0.156109246677794	0.003769135140928	0.01305666712936	0.162155718768032	0.155414224961195	0.153218085669516	0.139437552280456	0.133187467334256	0.184073649343315	0.164206248777503	0.144618742267737	0.170711989076369	0.164516748364217	0.157766691523913	0.15379121435151	0.1463218740933
48.5	0.15336001450776	0.003323954833757	0.011514517308263	0.160075789293725	0.159566721858399	0.149420974528917	0.139944589091165	0.132181219216256	0.17200022031003	0.15838810917139	0.138697484536518	0.16722968053307	0.161123724449936	0.159664512396074	0.152773064079093	0.142614099136308
49	0.151404970320755	0.003072405000874	0.010643123125887	0.161778438327287	0.157898360313658	0.149625600097899	0.138001723610095	0.13250412610335	0.165063772002407	0.154694425938565	0.138640577953803	0.168422540117806	0.154327463677458	0.155235131381032	0.15113486358729	0.140937591059169
49.5	0.153125692515191	0.003394762978175	0.011759803915707	0.161094402687145	0.15121605375092	0.151564402733179	0.139401432181496	0.128549896498421	0.173779171141633	0.16247693672865	0.143356445222808	0.166873458853484	0.153449583863906	0.160564957547317	0.154175868666279	0.144131392822243
50	0.153992144424205	0.003213344497006	0.011131351862074	0.161487141018599	0.157317998263902	0.150912476993815	0.144140940081446	0.127860211364956	0.166605510619289	0.163586353687252	0.144419443233053	0.165554259717151	0.156190600952604	0.167067626060779	0.152784176544308	0.143971138977507
50.5	0.153093835600999	0.002822325015824	0.009776820645761	0.161219084872339	0.161187364399857	0.14782124477752	0.144641184901545	0.128802812955745	0.16385445544502	0.158974931921427	0.147523643076504	0.162036412089979	0.159533156263649	0.159725117482977	0.149825134753093	0.145075319873338
51	0.153245100175447	0.0028568361729	0.009896370800728	0.160777048189048	0.155780564566991	0.148041882056027	0.143069833794169	0.128222848444395	0.162971836872897	0.158795810749758	0.151286513190219	0.161268236685854	0.168412816470328	0.153361321594635	0.152314241922779	0.147883347743706
51.5	0.15417398218154	0.003162928016281	0.010956704049762	0.162542641529059	0.155351264941277	0.144918074042841	0.144197415267192	0.130263573721516	0.163039110729428	0.163935199592285	0.149792629132722	0.166979863202634	0.171812206642341	0.154403149782494	0.148565902125815	0.148460737650411
52	0.154758293762898	0.003023637561696	0.010474187761064	0.161439140972733	0.159557617352815	0.145500595231285	0.14449189067115	0.130738423677311	0.169952187657636	0.159594653211794	0.149156503204922	0.165777940836893	0.166223466713007	0.157601390774975	0.153586680026487	0.148237328586664
52.5	0.153144312267176	0.002912643660786	0.010089693609651	0.15998181999383	0.15807522417456	0.149133423494795	0.141611912524445	0.132545906549094	0.171502245052575	0.14966955562148	0.143929463977834	0.16398625013903	0.160152842491217	0.159676142517169	0.15343074361249	0.14718052932477
53	0.152741926789482	0.003210846573961	0.011122698802818	0.168364693716679	0.165311793999434	0.146612158200813	0.142592026911737	0.130225085756301	0.164541254091071	0.149172533956844	0.141789006473015	0.16629530433834	0.158603929542919	0.155072726059942	0.144807408882248	0.152257126333917
53.5	0.152705777293268	0.003955137685106	0.013700998843068	0.174420592280213	0.166723140400478	0.143742845199379	0.145370481138967	0.124060267559699	0.158596576573771	0.154527903165801	0.139393213760671	0.165953603665947	0.16783005601146	0.156895146416772	0.140438109701605	0.147223168937715
54	0.151849434918001	0.003822059570161	0.013240002730149	0.169933354093043	0.163163995958095	0.145614435824723	0.146050656643558	0.12401847467987	0.156919401194083	0.153809880790432	0.137204019759287	0.166222555059895	0.17107923177375	0.153416056390433	0.141318811911442	0.145291779855396
54.5	0.152351647942125	0.003925184289801	0.013597237238012	0.170118746914436	0.166706572673931	0.143907969154723	0.148749952605327	0.12450711872363	0.152080470979556	0.156396782600952	0.135256819404404	0.168312872079364	0.171338807508652	0.151621773581573	0.143387490541975	0.148186046479099
55	0.152766120378889	0.004361438898085	0.015108467531181	0.172195043126918	0.174452093148895	0.139731646665529	0.152037514366633	0.124765231638408	0.152446770443555	0.158109304080556	0.135545537632786	0.167655882738908	0.172498431238842	0.152371771235076	0.141762818402877	0.14238752020658
55.5	0.152414801044904	0.004261817626809	0.014763369324453	0.172974229932138	0.176918186658545	0.139563047846954	0.149120686240035	0.124507109184435	0.146432357134677	0.15685784831351	0.140828255593844	0.167020681375865	0.167969291590365	0.154427576849205	0.140767371252804	0.144005771611368
56	0.151740203956578	0.004392321744261	0.015215448848498	0.177182214807214	0.174002119828174	0.135880425122474	0.150626941312044	0.126316838533067	0.146525035662859	0.155828348432432	0.141198562087726	0.166095022499755	0.165971190169426	0.155993422117809	0.134295764795101	0.142706766067433
56.5	0.151396586452316	0.004865924732915	0.01685605772643	0.179140940089823	0.181864114776929	0.136173442746317	0.151405166949807	0.127707483489099	0.14881437207785	0.155434923338106	0.136721891051714	0.163209976060995	0.166010700589109	0.153156171116675	0.131039900660382	0.137476540933302
57	0.151285212879142	0.004764769254125	0.016505644868974	0.177237821043428	0.181055629904629	0.139843381526437	0.148784717256655	0.12551255670129	0.147784219829958	0.149170932547199	0.13547576018576	0.165133878238703	0.168250936452113	0.153265285359851	0.132329474926743	0.142863173456081
57.5	0.151319046351086	0.004584208982361	0.015880165739924	0.181733334297682	0.171163152105528	0.140315336271915	0.15279436396684	0.124259459881485	0.153911674307885	0.143157651336476	0.138368772562303	0.166737728772065	0.167485034831521	0.146903899512237	0.133254997812073	0.147062196906108
58	0.1506447623304	0.004578036280141	0.015858782872195	0.18443949417663	0.166632191071348	0.141358455135689	0.155411776474158	0.122122441859956	0.154460220297586	0.144935970267895	0.135947185453618	0.164999786898811	0.162017584392859	0.149839119238051	0.13387645432899	0.14234123069961
58.5	0.149737926656051	0.004604564475764	0.015950679237501	0.182811282753785	0.167076719574893	0.142615476055706	0.154081431444303	0.120502132913001	0.148815448042181	0.148964612684142	0.135275497981609	0.164755575364518	0.157384700226377	0.154311138591904	0.130598546824457	0.13940048407179
59	0.150275715211307	0.004818290098228	0.016691046511475	0.180032247798379	0.178115722110464	0.139888822859107	0.148882686445135	0.121468081384941	0.148077127795304	0.147696154951824	0.136947629924753	0.166223286555881	0.163261784471245	0.150649145941678	0.133790353544054	0.138551253964223
59.5	0.150737810070763	0.004808619849183	0.016657547786137	0.172803746920149	0.181322699238153	0.139675138795843	0.147831758651762	0.117771604395097	0.147766314293552	0.144742251175739	0.136659538884475	0.16878320505086	0.167051512142266	0.149942494521032	0.142441626617717	0.142799640233278
60	0.149763165030761	0.004970166568276	0.017217162036667	0.163841139757134	0.189919999994818	0.141621667960655	0.146197201621576	0.11699502750178	0.146350293506632	0.148958078687685	0.135181042963352	0.166542198939158	0.162057310678106	0.151137002064354	0.138202227037289	0.139917954687354
60.5	0.150809926879777	0.005393333923669	0.018683056755959	0.167657515641998	0.198954540622437	0.137946701475131	0.14538832191069	0.119862648595296	0.144998912531325	0.154043134780811	0.135921774737796	0.162258171815404	0.160449655334361	0.15106003136063	0.133895907762693	0.148091732868529
61	0.150922515301996	0.00550553662376	0.019071738310567	0.169224684531778	0.199346504167667	0.13795017439493	0.148223642967177	0.118698068081135	0.141329141663138	0.159271625319111	0.135845984873076	0.152524892686837	0.1596257975542	0.152768157616452	0.132268649628856	0.154915375441593
61.5	0.150585650808769	0.005406493070251	0.018728641376889	0.170367716991842	0.190832798996228	0.139652870700893	0.150440817362788	0.117020379286739	0.143963986728196	0.158130960126456	0.130827447751813	0.152637591609278	0.162169412418185	0.164372861597331	0.128710683172574	0.14848593377167
62	0.149472362147932	0.004836196344842	0.01675307556929	0.167390410370947	0.184756009253985	0.136434563886964	0.152500510590281	0.119943383360305	0.14928126408835	0.154624482748196	0.131342465001658	0.156104259894616	0.158371869646273	0.153422468150009	0.126485080931181	0.152483940000356
62.5	0.14701125356458	0.004775128415787	0.016541530057617	0.154310627638586	0.18995653062355	0.136225206758817	0.150967972104526	0.121774759338696	0.151621343653793	0.147537159499745	0.128639994691837	0.151879562844743	0.159114039833844	0.142977428439471	0.128445565674787	0.147696105237147
63	0.145856640976364	0.004523442891153	0.015669665825228	0.157978287780916	0.18350340377821	0.136303512623755	0.148304552839744	0.1187437127717	0.150038227654334	0.142947647011948	0.128163848934318	0.145821405529894	0.158782870471672	0.153346898931057	0.131469573292987	0.140732391072195
63.5	0.14617523140296	0.004774347608275	0.016538825261053	0.167318146735546	0.186023360833988	0.134582263957638	0.149536676404681	0.118949106269129	0.143993689497946	0.144503341863766	0.130349988571742	0.145443508708562	0.153069739045681	0.154819806401563	0.131382159395683	0.140306220552555
64	0.145893484967655	0.005202239604074	0.018021086614806	0.160286121010223	0.192292802470113	0.132926460921747	0.151609549123793	0.117396931909042	0.143625434605268	0.141838780413116	0.131046697585872	0.154825973774193	0.154213039081212	0.150091597412951	0.125496631813768	0.140965284458219
64.5	0.145644195902605	0.004928577148137	0.017073092059192	0.152720205531836	0.190107028217628	0.130831534749178	0.15225863668745	0.117950517318801	0.146888102554794	0.139243641517911	0.133495414913374	0.154961805434782	0.154630763812761	0.147754839112211	0.126411618594116	0.146120438289019
65	0.146140845669633	0.004998497572068	0.017315303512662	0.155066862539152	0.192924299513909	0.130732425331642	0.156555036358232	0.119977042845574	0.144880089760959	0.142266980694389	0.135359402800076	0.148639051861345	0.156228013327981	0.142411804415612	0.127618531051463	0.147171453204896
65.5	0.145881151243532	0.00585612826879	0.020286223394368	0.154101077812437	0.200810898379339	0.1313757586756	0.158512059227984	0.117800279934482	0.145063012133028	0.1452099332425	0.134022344645531	0.143425606983806	0.158739654857363	0.140700553254413	0.118306955730504	0.14838683128893
66	0.145171862712814	0.005900185674638	0.020438842725127	0.156160148488029	0.201960778075005	0.129661305473239	0.156761936317553	0.115464146796055	0.142161086754586	0.145021419906323	0.13113094601302	0.142613574460236	0.152843459710189	0.141257996056468	0.12238872507502	0.149808692140853
66.5	0.145362046937677	0.00606223080088	0.021000183508668	0.151674110510352	0.205221300536907	0.130060219352295	0.155383913666553	0.112290187046453	0.135329976868839	0.140330003975382	0.130399746790196	0.150411170035651	0.153938630801566	0.143623811889162	0.130955360173832	0.150088178542609
67	0.146279912877849	0.006993119864514	0.024224877817514	0.145514941002865	0.214481191158222	0.128921315966213	0.159655601432613	0.110244055192934	0.135520618762009	0.138002652171421	0.127796406366304	0.161605555124022	0.157446373990837	0.146132333993375	0.128651942438414	0.147665879812809
67.5	0.144444494110977	0.007076949452628	0.024515272029098	0.143080560488457	0.213840114730191	0.124346379781205	0.166659925025758	0.111592644447341	0.136787836667971	0.140399236872398	0.126133700654252	0.155064084743918	0.150919724669048	0.144144563355541	0.123358001013404	0.141451650993213
68	0.144958658164212	0.006815009626653	0.023607885854869	0.150476916449119	0.210816772348009	0.124847752947733	0.169185322499977	0.115054968857394	0.135990309066502	0.140900979009716	0.130829533446766	0.145711319943993	0.151480066141809	0.141770295091624	0.119759557214786	0.147638763117324
68.5	0.144132346103322	0.00703997957052	0.024387204600775	0.15132805779619	0.21469022500606	0.12865139188829	0.163815020365729	0.113450798076994	0.137020683880027	0.137244392019517	0.131362876706056	0.143037525700769	0.149659417457332	0.137564681437122	0.116412980610114	0.149482448398984
69	0.143084429313737	0.006800766162091	0.023558545046274	0.145095449102839	0.209358685523019	0.129477875643823	0.159635138029771	0.113931134991525	0.134638464863743	0.134777638948756	0.129295941923782	0.145933587609347	0.161761160060828	0.137044552508815	0.115068403567955	0.144079548304373
69.5	0.142683066410468	0.006167704508209	0.021365555148579	0.145930313930663	0.202253324679233	0.130171124322559	0.155348604679596	0.116502161586286	0.132447239585715	0.138332077537211	0.127326029139623	0.147075061098626	0.160768286048671	0.136514044557933	0.117675683785859	0.144535912384108
70	0.14058413473385	0.006255315442407	0.021669048327237	0.143054068170839	0.202845125482345	0.128655901056238	0.157950126224925	0.110535654232166	0.133313495997623	0.138385525547913	0.124396732512857	0.146980150961012	0.14344551132274	0.141359768177943	0.118203001911184	0.138468689942262
70.5	0.140983709002095	0.006507930235084	0.022544131638558	0.153885819326528	0.202346128728377	0.124087387830944	0.161146428050263	0.111659737763728	0.133831948208926	0.132334796782198	0.123128271068384	0.148790495287856	0.147494942852379	0.142486010831842	0.118321689092105	0.133274561203697
71	0.141275929663966	0.006135165060203	0.021252835194187	0.157378441980326	0.198831213376627	0.122877674129536	0.156828546184064	0.11624622207872	0.131451218468226	0.132077509724326	0.121459945210337	0.148282925754556	0.147374202467242	0.144651597586824	0.120982649090002	0.13814493958078
71.5	0.140115453060508	0.005817595832049	0.020152743118019	0.145342836423964	0.196078937100627	0.126437438761425	0.156052404187151	0.113853873585063	0.129324952913884	0.134616358836791	0.122740538244534	0.150807068665253	0.142556063460204	0.146905373567438	0.121322849894637	0.135462194145635
72	0.141104958495934	0.006306446836414	0.021846172671803	0.153975456079755	0.201787234116781	0.127201993718525	0.157984819842529	0.115598864058699	0.128851384737323	0.134413783110089	0.122711787241999	0.150339026628705	0.146011901885358	0.143750266015452	0.118329008137285	0.133408934874642
72.5	0.141737691354147	0.00609038294088	0.021097705382308	0.150680641846552	0.199007828946506	0.123209329000771	0.160254434192685	0.120348843696471	0.127769459694991	0.134075717635629	0.122568224340882	0.143992867482726	0.153903317913917	0.145441882227368	0.119492091225289	0.141845349400117
73	0.139078833120601	0.005648313407066	0.019566331596221	0.1433180791782	0.191835255296889	0.122833962373961	0.158377209498431	0.119218446806951	0.125751831536446	0.132002306674999	0.124909587159529	0.145201017162287	0.149015638050894	0.139347061671582	0.115079011091476	0.141135424066163
73.5	0.139586624967494	0.006421882950492	0.022246055101026	0.148415143557486	0.201356360282477	0.124504923709579	0.159386093475691	0.117499187480219	0.126495101798016	0.137462756622935	0.123434286229929	0.150121587682416	0.147980332020738	0.134248122948549	0.112983264937965	0.130738963831419
74	0.140217451329312	0.006849354196853	0.023726858935969	0.144861106210869	0.206560290058736	0.123964945362863	0.161662171680498	0.118488923210475	0.126639246677736	0.138430398217023	0.120794450719279	0.151398066521534	0.155281336619077	0.129676872530089	0.117726776874034	0.127342282598847
74.5	0.141513864551573	0.007154606629888	0.02478428438227	0.144447525235154	0.214780716249319	0.125191049796248	0.162517250093588	0.118391023570753	0.129530354706726	0.13907978072849	0.120978513490978	0.150074059964888	0.149186245338605	0.127708177212325	0.120116863326488	0.137678679456881
75	0.140710980525268	0.007136185123191	0.024720470411168	0.145854595758853	0.213005464292653	0.124300137964738	0.160081194442524	0.115558472959162	0.131066792686553	0.145027485610476	0.116020732641102	0.148995351341176	0.14408830941169	0.131824329442281	0.118287235413929	0.135132644863348
75.5	0.13855210933102	0.007095447496826	0.02457935113388	0.140883944698549	0.209491275336848	0.12088426553614	0.16131193023868	0.117011464731187	0.125683600039161	0.140619452954308	0.114888444032536	0.143903652576424	0.144733847240782	0.138228250629672	0.112775711712479	0.130761581576496
76	0.14115900934552	0.006682964701863	0.023150468817634	0.14546295360492	0.206456484946698	0.123399471113202	0.168061669090257	0.12098840768312	0.125750195485968	0.137632655506141	0.125665205572519	0.145044178872508	0.150966919951641	0.137240873865667	0.119344333434704	0.129053772364421
76.5	0.14012832465954	0.006116338353897	0.021187617570465	0.146830795775711	0.196002554046099	0.123749498516325	0.165933678388637	0.121141527505063	0.128633199345575	0.137869928480732	0.125987814673566	0.15096758280705	0.15170394480475	0.127483813626651	0.119762142362666	0.125601740241194
77	0.136978555262733	0.006204158001021	0.021491833751906	0.141190860918199	0.191118655045489	0.119370123543086	0.166362727631135	0.116536102564047	0.125764753210356	0.13266882027543	0.118819082983115	0.151600495316453	0.145772918353343	0.126793655224202	0.113192760094088	0.131530263256584
77.5	0.139995178665421	0.0061073483732	0.02115647536381	0.146447511031456	0.194026363113461	0.123107330830548	0.166850460051906	0.114236754950038	0.120558087292309	0.128379135723288	0.122031708964967	0.150288289668047	0.15098182398308	0.130605425597627	0.134092355001803	0.138332076441945
78	0.140390327753583	0.006375051812388	0.022083827279881	0.144627184004852	0.200764398305325	0.12810217905214	0.164630519104012	0.1149966042897	0.119540249137658	0.12980313264927	0.125648194969106	0.150147094952526	0.153006278641077	0.1282022105083	0.130410322523096	0.135195892659516
78.5	0.138371067585959	0.00675089407274	0.023385783061003	0.13869527974689	0.199084204149788	0.130690511634387	0.16643319280272	0.114520983898947	0.124122372660152	0.130070300369125	0.124256037518904	0.152449950496919	0.152004315958524	0.128613762522098	0.106639498465884	0.131243468393131
79	0.138428652677727	0.006250665671818	0.021652941049432	0.143401269271344	0.192301226719037	0.127944698641495	0.166123916814372	0.115861398119406	0.12159795938074	0.127047475865302	0.123169779622019	0.153425111025224	0.149840365431677	0.13171618023252	0.111435586774264	0.135707516913045
79.5	0.139914760616809	0.006845976607556	0.023715158623432	0.143617488190435	0.198353955298491	0.12270177795418	0.170769152826642	0.115885471508857	0.11746782902194	0.128360417661433	0.122999968617275	0.156572824710665	0.153924545135019	0.133534109054415	0.115039899025203	0.139664449013967
80	0.140740263274404	0.007810092494987	0.027054954026258	0.139343479897616	0.213323911326129	0.122532815147708	0.174113195517641	0.1170572704736	0.120078190849623	0.12920627220648	0.125426722889153	0.15578157731986	0.153333054378773	0.12769919487077	0.110911106790995	0.140816630898905
80.5	0.138326983147974	0.007223410463746	0.025022627854266	0.138277981995184	0.204248546537322	0.12061466834841	0.174057584471373	0.118691744522231	0.118619162019836	0.129184974778776	0.129629364034361	0.151767052687093	0.145414102374319	0.121908128114921	0.110769199504538	0.135068271535303
81	0.136175097902164	0.006754277820849	0.023397504708293	0.135746397223428	0.194294762222041	0.121192388408671	0.173155026657235	0.1164512917216	0.116589594502338	0.126949911648356	0.125090052973133	0.155061824982716	0.142434983243702	0.126458574538073	0.113645674721564	0.123205789885274
81.5	0.136753048389427	0.006948953042806	0.0240718794591	0.138201231918902	0.195908886651575	0.131814845217257	0.172490413338888	0.112553543479878	0.113622677157543	0.122427680396124	0.120981542013461	0.157668422241661	0.142299115539996	0.131994941244509	0.115177959129453	0.122648370733301
82	0.137422386850803	0.006795035823179	0.023538694569995	0.142158941355959	0.197306605168713	0.133858756815218	0.170033821952641	0.120209718323823	0.112289861992798	0.123318360243443	0.11822048652201	0.154097609278303	0.144244235607741	0.129156277747318	0.114595842702932	0.127000511349547
82.5	0.137251748297578	0.006267476183234	0.021711174369177	0.13890278835316	0.191583965328576	0.125528554536505	0.166909105656442	0.126631700107378	0.116657585627798	0.130124785457898	0.113422856268448	0.153494706786029	0.14641680542235	0.128451200941075	0.113763749067737	0.132384924315123
83	0.13769974864289	0.006344966857048	0.021979609937495	0.139051330021216	0.188248601901561	0.12453012907475	0.16728894142302	0.118726314818638	0.112899625844094	0.133680598637928	0.120038928514194	0.160465717694754	0.148908340066369	0.134128319472422	0.112088200373744	0.130041684514884
83.5	0.137243308305049	0.006877393494362	0.023823989911758	0.140003233455736	0.195750315745717	0.127502897109855	0.170593488762657	0.115676933220343	0.111364610637759	0.128746072468066	0.118955960545121	0.155875087634677	0.145682722653834	0.131749894643024	0.110370659616552	0.131891131472299
84	0.136002225009431	0.006422340418589	0.022247639816997	0.136863584365805	0.192000242795022	0.127443223884712	0.168375364540324	0.119411040953469	0.11650433090089	0.129727226873085	0.114425844829778	0.148911853758604	0.144707760185178	0.125966893817646	0.110176655090704	0.133514903127392
84.5	0.136730580359553	0.007090597872635	0.024562551542886	0.141662735262469	0.202045513347486	0.129617571090333	0.167652103543086	0.115316852998065	0.114745225961042	0.129491928378567	0.117139399833468	0.150313951341047	0.146265808356247	0.124027517884917	0.111098686256855	0.12812025042061
85	0.137896297399085	0.007406499561985	0.02565686709519	0.143596592785027	0.20457581786975	0.132996844431495	0.175735582229443	0.11277153300048	0.112746646594137	0.130675684536964	0.120024131244873	0.149366771223372	0.143024805739748	0.123509268608573	0.114545667354852	0.129082520569388
85.5	0.138699359594735	0.007886844125002	0.027320829471759	0.138059275557654	0.210003267932576	0.130014159320685	0.18040270839761	0.11802304178018	0.113696744134909	0.133657393890165	0.118235993828365	0.157506066572087	0.138896239907727	0.124775510067385	0.114721566695783	0.125099706646432
86	0.138291431278311	0.008360850600717	0.02896283606987	0.136471742369545	0.213978966670297	0.132147347323832	0.18367349367069	0.118860345949203	0.114746771603604	0.131262887228283	0.114271870301755	0.155863994361982	0.139286921162375	0.122718253240691	0.11092835596724	0.123577656768543
86.5	0.136313092110686	0.006780940871036	0.023489868223509	0.13638896657133	0.192943642306537	0.134384339829918	0.177237143648597	0.118825874359663	0.121386905064807	0.130758511227691	0.120696147240566	0.148922722370522	0.140590276840499	0.117127592687173	0.107857687116802	0.124950388174815
87	0.135745456078829	0.007242622732944	0.025089181107025	0.137738450242553	0.200856106258559	0.131521713313996	0.175484053198112	0.11385816773027	0.12115279838562	0.131177198699386	0.126188486245225	0.148058088546597	0.13276129570509	0.116641535660084	0.10684778113938	0.122405253899911
87.5	0.13725615946804	0.007811318527198	0.027059201126421	0.138858158263903	0.206362202546336	0.13111690269046	0.178624091057047	0.111210522148826	0.116484327552609	0.134426723740422	0.118228770747112	0.158293042985989	0.132859327874919	0.123484523058535	0.111959927329922	0.122421553088436
88	0.137126978679222	0.007225094556201	0.02502846172166	0.13803434842509	0.199541557860827	0.132210938286553	0.172879728755129	0.113837799328642	0.117728497239492	0.141643103971262	0.113575491431409	0.158085515520582	0.137119293553881	0.124690717093643	0.113606811001561	0.11969692036181
88.5	0.134439353201712	0.006857699109367	0.023755766560888	0.140175843555303	0.188086435047192	0.1300544956184	0.175370989026357	0.111713307623667	0.113208533574591	0.138555580379146	0.111752628413724	0.148565826719923	0.140711844553915	0.119849207699506	0.112443577809099	0.117223321601431
89	0.132920578550088	0.006302495762242	0.02183248574938	0.137835291911207	0.169862499458741	0.134612114305274	0.178783163159002	0.114928362496324	0.108069448560762	0.12844459037859	0.110205907914968	0.149707702690298	0.143838651163784	0.11995411304144	0.10981778120222	0.121907894868537
89.5	0.133589509731738	0.006111492393546	0.021170830671386	0.13104089078479	0.1756186948296	0.132789277768153	0.175472175500969	0.118372224220582	0.110434259994686	0.128577197617323	0.115256032751004	0.149880071522677	0.143499376639983	0.124394469658513	0.109372188470752	0.121956766753565
90	0.132563553364635	0.005920569196271	0.020509453315337	0.126232893925535	0.174655801209342	0.133341544713079	0.172019654503662	0.115737462693294	0.114384686168859	0.131472659301307	0.116644254307854	0.147608505949279	0.141284900495163	0.127247574639149	0.111311632693374	0.111384623140357
90.5	0.132860758344362	0.006362983779347	0.022042022387133	0.127786405016698	0.180153766317554	0.135700454990325	0.173870297537563	0.117263783460177	0.116522608465966	0.132413868749871	0.114706720503984	0.146237492771521	0.142246720317488	0.122405425528674	0.107671425210165	0.110210889606716
91	0.133892858508591	0.006728977847747	0.023309863030607	0.132451820594045	0.186198145254827	0.134717294175511	0.178882205639503	0.115748842598098	0.117618245541147	0.130662488185098	0.114090749762802	0.139655644054977	0.144301631178988	0.123515585674821	0.106822439649723	0.11594206830214
91.5	0.135031913329873	0.00636457191111	0.022047523836937	0.130671093479037	0.178265972873279	0.145760887760177	0.182477639298914	0.118391545685298	0.116072509997793	0.132163083501698	0.118655960739	0.135949272503077	0.144895505844866	0.126216382988674	0.112333369353698	0.113561649262836
92	0.134175128425194	0.00593054791283	0.020544020603485	0.129170202094801	0.174266236516473	0.141653695245937	0.178502086448107	0.11760371663853	0.117215208728938	0.138996039357237	0.119523318867717	0.137961274517289	0.138608084241264	0.125357019113062	0.112428061828633	0.112991725929535
92.5	0.134877700260492	0.00660589711643	0.022883498870459	0.129167482644352	0.18858218761927	0.138786190573148	0.175330347665522	0.115244727180967	0.115814648545006	0.143570868304089	0.115188678628992	0.141688795914864	0.137038074641323	0.124458157840565	0.111272232439777	0.117267711388526
93	0.138413714671528	0.007337282984465	0.025417093837208	0.130107811320792	0.197613776775173	0.154866416897318	0.181025644528127	0.117288043923956	0.115518191899425	0.138624814824649	0.115768410764909	0.145573178532344	0.145619490182844	0.123042873269734	0.114670736188232	0.119658901622361
93.5	0.137965866935719	0.007285363381535	0.02523723905684	0.132943501421258	0.193926249435786	0.159288231649132	0.183290425730763	0.120374514707386	0.120599280904089	0.128972285288623	0.117794179293394	0.144712449213022	0.142982668330085	0.12027063061591	0.113200094249801	0.115201759325096
94	0.135569224470003	0.007678403620607	0.026598770383824	0.130430526741558	0.191936851385798	0.152948825678818	0.191032897739611	0.118080245598316	0.115614494833135	0.128532644973213	0.116904538591633	0.136983100108055	0.136419315428254	0.124243917027251	0.11396556261784	0.105306997386556
94.5	0.135790126393111	0.007761362209511	0.026886147365637	0.127433744244769	0.195198899143587	0.155630836841745	0.188414411809288	0.122691772601494	0.113871390668166	0.12703558938111	0.115827570388974	0.135152489789911	0.138742374819254	0.12426176338343	0.117109931204315	0.103900868834398
95	0.135290947547563	0.00796403650241	0.027588231711013	0.127383190567638	0.206749580996451	0.153762456428454	0.178296474328537	0.122335369907543	0.116568762713767	0.126091566369185	0.114951938539434	0.136917604556609	0.134989044375275	0.121243619165493	0.112306422225225	0.107186287944709
95.5	0.133665393440109	0.008040946485327	0.027854655707056	0.127189546287089	0.204313042645171	0.151106175014526	0.179439264922332	0.107700154742061	0.11920858339436	0.130230466639264	0.112647308074297	0.135042588679696	0.129910760346125	0.121474657800838	0.110992452177464	0.108395113998197
96	0.135104120850394	0.007629591963151	0.026429681842392	0.133304486506933	0.201813522836045	0.153171862009712	0.176325668551932	0.108070948789485	0.122386933706542	0.133820977720875	0.112924858615932	0.133962303133007	0.13398343166118	0.121508092237278	0.11478396183347	0.110296523452728
96.5	0.13473860009411	0.007352849854842	0.025471019058024	0.13358488034475	0.197572425394073	0.157033512474683	0.172602398829792	0.107001798264721	0.119094256728613	0.135670690175109	0.109429605067657	0.133496175207032	0.132330176510936	0.122403302028394	0.113112327536298	0.118270252661369
97	0.133195054835992	0.007128236553275	0.024692935757283	0.128032976764226	0.191489082142799	0.157408467130943	0.172046107753701	0.109115414693114	0.114817364729875	0.128529264093612	0.110116527727387	0.139621469195463	0.130209089724104	0.121526974189406	0.110151802363691	0.118471172359576
97.5	0.133935758561377	0.006974256956319	0.024159534786769	0.131092351956928	0.189634188566556	0.156353105148982	0.173778218904304	0.123614680867259	0.115564680945022	0.12456368894135	0.112150308864412	0.140721964565034	0.133337487813785	0.120213129476914	0.111973055529844	0.10816799971751
98	0.135654436517377	0.007272590483777	0.025192992441088	0.135657456736678	0.193993647350078	0.158167358487711	0.178386148885928	0.130581253657155	0.114650452671086	0.12584767268449	0.109847795177564	0.13653639364705	0.133186289919057	0.121061839314426	0.116014089352376	0.109577276842297
98.5	0.136065578173595	0.007481612267294	0.025917065138969	0.137144885773032	0.197706809378048	0.16317700683352	0.177536862903614	0.119470765995668	0.114733772284233	0.125772276390717	0.112225580319097	0.137813473537873	0.128208682588652	0.12239403205324	0.120874993664095	0.111793374534946
99	0.135443886924293	0.007715400048721	0.026726929770209	0.141665264580252	0.199503878403314	0.164318860015059	0.173507798609086	0.109986442258922	0.114024294475905	0.12257146679911	0.111895779958046	0.141221779585619	0.129259090402732	0.119408442507112	0.117930171488716	0.115477260931935
99.5	0.134344906261675	0.008159646660819	0.028265845176697	0.144190844633303	0.198467280388315	0.161938823227846	0.17949785446655	0.10505488554938	0.113921946896253	0.120914564614345	0.110787595652972	0.14223361304067	0.127885860656077	0.115504152700162	0.113692830267119	0.112393529308782
100	0.134142931277945	0.008145209515691	0.028215833438941	0.138280587162925	0.194403416511808	0.159861223423249	0.186604646741633	0.108747507665251	0.114754632003062	0.123482883361909	0.110724460742416	0.140565821185526	0.126177899249673	0.121064474849087	0.117463342021294	0.101727211695454
100.5	0.134223294293639	0.00782520570464	0.027107307720229	0.135114238229598	0.195446967302094	0.161539413852093	0.180766243844682	0.118988632868582	0.116966269888673	0.11807633845417	0.10894827755102	0.136707595298138	0.129493451364042	0.124815439610729	0.115103385709109	0.102936571844378
101	0.137095796650987	0.008081710756616	0.027995867285069	0.139001810641455	0.196342791084271	0.1780998094671	0.175290999806543	0.116661821623454	0.123999777237666	0.116333991022858	0.10857735064753	0.150977137436682	0.130284814881229	0.120461186466566	0.117279453793988	0.108934412353487
101.5	0.138659020034994	0.008637609509184	0.029921557051693	0.139758292174582	0.204277853914412	0.180365127088133	0.175500336647185	0.111588898628602	0.125839620264775	0.119737840124997	0.108567135667039	0.155974883241551	0.13035153680983	0.120453469187083	0.12651971573144	0.1036325509753
102	0.137598582683487	0.008544935829932	0.029600526009717	0.13713997455496	0.209147166093071	0.176335148938946	0.168705043017508	0.113514302446634	0.124840129206109	0.120516494525647	0.109824789022636	0.15215478018132	0.127587292180672	0.120340849694116	0.126684123265637	0.101991481758072
102.5	0.13881786715511	0.008159054810937	0.028263794948565	0.137971653845864	0.204703651202524	0.179810324027608	0.168559313373339	0.11462070066958	0.126619520926901	0.125954138971177	0.113582313279862	0.153456917318849	0.127436417500859	0.119208117213402	0.126458324281015	0.106250880405454
103	0.138488495960947	0.008701923583969	0.030144347542034	0.138276016845877	0.217075298534883	0.168297821105929	0.17308732072943	0.110150501259609	0.134475229820834	0.12505799313277	0.114528906866285	0.145947751325816	0.13021917649808	0.116337410091095	0.120830031214748	0.106066990066953
103.5	0.137651404543887	0.008968013453146	0.031066109887621	0.139790048253424	0.217535305789281	0.163982000945067	0.177491234288209	0.109951182184042	0.127449042005715	0.119056433936018	0.110903738313051	0.150209607205174	0.131053453782684	0.115961081195956	0.118713324984715	0.107371806187199
104	0.137060472216241	0.007479319234477	0.025909121840282	0.143385745244145	0.188802133418533	0.171106750766701	0.176775667461504	0.120973356482556	0.118987936724453	0.114509734046201	0.116277114945616	0.154906933503154	0.125025205198547	0.121052304534493	0.120161287446425	0.109821969038806
104.5	0.135232773899661	0.007702012467421	0.026680553828204	0.144600368819067	0.186558068783413	0.17931931844903	0.167296137275788	0.116389570499001	0.120430592441661	0.111462352708352	0.115178122085128	0.155351393626405	0.117965247022951	0.117894769359969	0.114799851178008	0.110780268446819
105	0.136385573263946	0.008392743518964	0.029073316379481	0.147165948683646	0.19482825649845	0.177820253551105	0.175197851062985	0.118129569693867	0.116116901733158	0.113745112659745	0.106155271006757	0.153206829931513	0.124612385368441	0.114627765858162	0.128199330956015	0.103206975427459
105.5	0.137942648541578	0.008881867728374	0.030767692343301	0.150305582041605	0.195634810913566	0.182221369035206	0.182691071609627	0.120513405013163	0.114492336806893	0.116066966416565	0.102623391527478	0.154842062644365	0.124616137091376	0.116910429954026	0.130809868720901	0.101526999265751
106	0.138463850964674	0.009250033963219	0.032043057592066	0.149649177047978	0.197229029749748	0.190757152823634	0.183102828469493	0.119706948406935	0.116193096850243	0.114146257929682	0.106294777824355	0.158349042211883	0.122592677408497	0.115281312098966	0.121218750715668	0.105509011003676
106.5	0.141089990946803	0.009269308106898	0.032109825184317	0.150491213220774	0.200055823758134	0.198968462419791	0.183377085496174	0.138924178921647	0.11760401943004	0.118218785384073	0.114534674946837	0.15019804129631	0.123675784037082	0.110190522852195	0.121143949002144	0.106787341543242
107	0.140563238698101	0.009963432234361	0.034514341695367	0.155247148135655	0.201051993883739	0.211752920292554	0.178466946400345	0.136954063989458	0.118263016242456	0.121094264135312	0.11441226642529	0.142576910910188	0.11979663740688	0.107963111650034	0.118579365099765	0.101163458503643
107.5	0.138391109160074	0.009834392454633	0.034067334785994	0.151256903537389	0.20405400161504	0.202815087822663	0.175966903444704	0.132489030325894	0.116465709520882	0.11669001752894	0.106099566203304	0.139740738749635	0.116920141814103	0.10723376703797	0.12984894978816	0.099503601692282
108	0.13955249454442	0.010054380640656	0.034829396216505	0.14627046825807	0.193008752827879	0.21678254007045	0.176307227774503	0.146148477167605	0.118685191772262	0.113152432525091	0.103243662450033	0.144085056242703	0.117274230624262	0.107100011314503	0.129921703002402	0.102202675047698
108.5	0.141889966526264	0.010165108061167	0.035212967252739	0.152192042021727	0.181533839715961	0.222957935293555	0.176754260177595	0.170338982682602	0.123324930155202	0.112250085119256	0.105950936872222	0.143355401176355	0.120307107828893	0.109610807291289	0.121667828283194	0.104325408223585
109	0.138610395715224	0.008057659023108	0.027912549636176	0.156819132383004	0.185224838712007	0.178649890383188	0.176339387865494	0.155607241252949	0.120259229992813	0.114667476974422	0.112902221156407	0.145986260172889	0.121597080205338	0.107783485803946	0.121314525849961	0.104784373545495
109.5	0.13698260404599	0.008278471396073	0.028677466134008	0.155052847921374	0.187205147642368	0.178800279177316	0.181359569775066	0.123338116123902	0.117983515820017	0.111748407348749	0.117587298223394	0.150855388774763	0.12089090910075	0.107208458511662	0.124467301544297	0.104276612634212
110	0.138563391869518	0.00897465649008	0.029765568199925	0.161333277620002	0.180467001434473	0.188704382585302	0.178162991944943	nan	0.123174081201073	0.110571128268478	0.116514557332832	0.148058846296874	0.121196013482615	0.107753851138953	0.122426683576322	0.104397887552354
110.5	0.138228223097173	0.008934746331998	0.029633201180241	0.162095315759398	0.177310239424139	0.187364178542548	0.177082443953776	nan	0.124776829539293	0.109556850413116	0.119503422783704	0.150415714520438	0.123152586601257	0.104050838965973	0.12203712314513	0.1013931335173
111	0.137721657407947	0.008691527507701	0.028826535598095	0.161071665188561	0.175493379305893	0.177857731541506	0.18148930817232	nan	0.124081098528261	0.108229339693292	0.115579399779845	0.148834061259885	0.124339221079414	0.105011178218143	0.131955005641237	0.098718500487006
111.5	0.13598336809044	0.0084644444634	0.0280733863439	0.161388609984667	0.178302781667446	0.166339877617366	0.180085335612094	nan	0.123978519292293	0.106503156491403	0.11578740896424	0.143246068625132	0.122028926435288	0.105811820466172	0.131820043936743	0.096507867992434
112	0.137320924444921	0.008776267534573	0.029107586471955	0.152178456895102	0.183277361290342	0.174718271962793	0.180526116896364	nan	0.129545163427984	0.103308202150705	0.116360117321544	0.145044417009286	0.117723253710837	0.101094571973461	0.140599832820935	0.103475327879692
112.5	0.138235954617694	0.008713808420837	0.028900433026955	0.148069405023596	0.18565514279237	0.173859191396281	0.180825511824516	nan	0.129951182186969	0.108612248028895	0.112933851575489	0.143839463124384	0.118515087908553	0.101628159757925	0.150010565490907	0.104931646302438
113	0.1368919460907	0.008350428333113	0.027695237619689	0.148146661505389	0.188050403563086	0.163289409354656	0.175938202905952	nan	0.119861955492457	0.113705737604069	0.114411188421511	0.139222354246859	0.122196568712466	0.102870964500465	0.153495075877873	0.101514830903621
113.5	0.134783277878	0.008087030882125	0.026821647104026	0.153171678406263	0.187625565412648	0.157257663570613	0.169251812698823	nan	0.121294072550697	0.115204079777033	0.107325436012577	0.136752570106637	0.116838500910218	0.101702056220013	0.14666443581382	0.104311463056659
114	0.133247841418519	0.007600894191834	0.025209314105506	0.154590070894565	0.174529288991022	0.147268545048816	0.173848185682709	nan	0.119562632834772	0.115592404263867	0.104461962207417	0.149746876992246	0.113726119621266	0.103675312504066	0.136239751256003	0.10573294672548
114.5	0.133765199008008	0.007672430055276	0.025446571723597	0.162138272370152	0.177099875273012	0.143371527422099	0.170094199919033	nan	0.11850460982544	0.113716202325833	0.108754957018736	0.151913555744027	0.115499076690366	0.104171601240924	0.135690903257329	0.104227607009143
115	0.134156090934445	0.007822535342936	0.025944414641814	0.168260844949706	0.183544452826136	0.147155836037287	0.16634703356355	nan	0.130048888662757	0.111305964056657	0.113092707038379	0.139944057434147	0.111119686028455	0.104164928697594	0.128952656145443	0.105936035773234
115.5	0.132659636741528	0.007900917891675	0.026204380146093	0.164293037049411	0.178995386603507	0.149467479840065	0.16847865891324	nan	0.122317808532369	0.110134352869276	0.110942709882075	0.145849784087638	0.10855364298145	0.103339888364398	0.124419936682155	0.105122955092746
116	0.130570773556141	0.008203949954626	0.027209423798349	0.158688128781254	0.176477809634498	0.157895561078331	0.16755277854438	nan	0.107713074284782	0.109005690270029	0.106141584291387	0.144026616344348	0.106833543666017	0.103214053516793	0.126644640025022	0.102655802236845
116.5	0.130443299121042	0.007886005162523	0.026154920218896	0.150377697469809	0.17426337905688	0.152576001426097	0.174536822852029	nan	0.112586243740067	0.107897971163973	0.106459709691094	0.141436961400636	0.107972675265686	0.10549152272266	0.129666028426496	0.102054576237079
117	0.133290309327957	0.0081087038403	0.026893528174388	0.153143428476276	0.176704608493685	0.157269884527035	0.173026124028564	nan	0.118474038911848	0.107009515366618	0.111786767632605	0.143139268711921	0.108038425193925	0.10089988711268	0.146816068667506	0.103175694812821
117.5	0.137045584420219	0.009598500033483	0.031834623161278	0.183562400786672	0.185396694533215	0.15521058981354	0.16965327370461	nan	0.112197824625476	0.108926043036489	0.1143476884071	0.145665419211121	0.109313872309995	0.099356688145152	0.162022033022936	0.098894485446326
118	0.136021925573524	0.00920535786327	0.030530718093414	0.178033214387311	0.18732502106782	0.146548661173995	0.169617072005744	nan	0.120293299324776	0.109560052130145	0.115055380162007	0.147584730251754	0.110919566710298	0.100340101084488	0.153583794258737	0.09340221432521
118.5	0.134910015532382	0.009030243059401	0.029949927993743	0.154208717682872	0.186624552282443	0.167938253847223	0.169559700297286	nan	0.120886468441433	0.104595278719629	0.115999260840471	0.143417262109485	0.110808140577392	0.097028406859461	0.152412859031064	0.095441285699827
119	0.134157045000258	0.008657718545174	0.028714403954845	0.161473365394524	0.185931619818528	0.158611202914891	0.16878026097123	nan	0.114222693145331	0.106562705013098	0.117682523602018	0.148888772225583	0.111208436201934	0.097563582035898	0.138542922426285	0.100416456253778
119.5	0.131537512240256	0.008334588962939	0.027642704371906	0.165336559579284	0.177094917368527	0.154880673031335	0.165505078025381	nan	0.115754294390654	0.106923420143952	0.116680644457352	0.148082164599383	0.109686578510581	0.09603115401993	0.124296864551106	0.098177798205586
120	0.132700956306769	0.008693128588695	0.028831845783014	0.162059524655027	0.177288552739022	0.163425993986884	0.166483170535642	nan	0.124890840483273	0.10679569523635	0.113778954728099	0.150561610234123	0.106704492832223	0.094306133670963	0.131890182300783	0.094226324278834
120.5	0.134359838447684	0.009241729665361	0.0306513497139	0.172042373645881	0.183785343628663	0.154927113171191	0.166390872776098	nan	0.126187408252622	0.105205478670103	0.111454556136239	0.156667432720602	0.106081083556941	0.093240003390224	0.140621433539194	0.09571496188445
121	0.132824500373842	0.009375888304944	0.031096303583781	0.16763460757545	0.181753160613036	0.160585887313904	0.165615447556688	nan	0.121057710000985	0.101681462108199	0.109706575631648	0.150658140558561	0.105405788631616	0.091999369521195	0.145212027306162	0.092583827668656
121.5	0.131390518341674	0.009434365837073	0.031290251616517	0.156707330688776	0.176667698810327	0.169914771806547	0.166012396760929	nan	0.118583170919906	0.103119050288693	0.105848688710599	0.143391472804562	0.101195725298692	0.094682756356374	0.152758394495337	0.087804763159341
122	0.13194772083738	0.009368923122374	0.0310732026866	0.166051830041624	0.178520147443044	0.165081648983052	0.167221142523587	nan	0.114951202107834	0.102690022548121	0.106079809070088	0.147278324864362	0.105616987054717	0.096876577184839	0.143547811118245	0.089457147109045
122.5	0.133744304440873	0.009811223423849	0.032540146831253	0.181885142626168	0.178099194838196	0.175483023461058	0.161934486533083	nan	0.118407584567711	0.105316358071982	0.105797216619535	0.147481299690036	0.113035707635192	0.096713109381233	0.13253030417033	0.088248225695959
123	0.134028423823257	0.010307735999146	0.034186892747205	0.186891230788035	0.177151760624377	0.183427052745223	0.158255485919512	nan	0.118825654634482	0.104405687693325	0.10520762257398	0.149221808844717	0.107819007588239	0.093395911766261	0.132529186922667	0.091210675778266
123.5	0.130816718279398	0.009664377932765	0.032053115435171	0.175847422576219	0.179694488879031	0.158874805727887	0.163465072951279	nan	0.118068317401386	0.097431685124571	0.10564258562034	0.149168596449931	0.10157270651098	0.093255496521617	0.135043655180627	0.091735786408907
124	0.128540396080171	0.009477334110726	0.031432761258115	0.170555263698638	0.17546666853884	0.146067856057451	0.162710796997164	nan	0.106637486614738	0.094970318358463	0.103890898942847	0.151124712973368	0.101463098817254	0.095534330441948	0.145335816379018	0.088727505142331
124.5	0.127356309162158	0.008917490215989	0.030891092260182	0.179536769708994	0.17115514954444	0.151256008025509	0.161001822453164	0.095873891408245	0.116305664939485	0.102160037456917	0.109089997958598	0.14907134104028	0.102279778418503	0.093138493508105	0.1374766325275	0.087286432118317
125	0.125739948511248	0.010041550471224	0.034784951205854	0.187655920788648	0.175533826084913	0.155509988148102	0.164272771626842	0.077949878526689	0.11943585683083	0.09757277018261	0.107804681368227	0.141171601941267	0.101541574101729	0.090542383220173	0.129049819844826	0.086578257981369
125.5	0.126985132890531	0.011401908209839	0.039497368645357	0.204907535154632	0.184316452175374	0.161287515724926	0.160799199713099	0.077909641137166	0.10897238930669	0.090560495856954	0.100800082979279	0.151291118028937	0.100550785010756	0.093681649472632	0.126925446256899	0.088804416759556
126	0.129604112939205	0.012378240013942	0.04287948122486	0.22688727890217	0.188383894249825	0.166136587120507	0.157927244535601	0.081354596042117	0.106238372956773	0.092675245723419	0.106013956680876	0.150531521415594	0.101664612680694	0.094952032711822	0.122212692823508	0.089875432366761
126.5	0.133142486414878	0.012984212176115	0.04497863037057	0.243382710871817	0.186164902135766	0.161075956843326	0.164602076699635	0.084853102601106	0.108963080381325	0.094421066456269	0.106404739922467	0.150996185458358	0.105395193014854	0.096121763380243	0.139343969410258	0.089127576217994
127	0.13315636150319	0.011409918861418	0.03952511835643	0.221242979181404	0.18477354220543	0.165273397022998	0.16323600671836	0.092412518953763	0.111915556919971	0.102658434744599	0.105225792507255	0.146980336883694	0.102732946049601	0.096537895285029	0.14422609612004	0.093817196949329
127.5	0.129059891359802	0.009382151593148	0.032500726487291	0.186747333368114	0.177585384307829	0.164095578421998	0.158810951887331	0.095481746931992	0.103888202667933	0.114057594345622	0.106287414991426	0.142219399112464	0.100785976979637	0.093001743712423	0.138475589743183	0.096341671207478
128	0.126486770111448	0.0088925568416	0.030804720517689	0.178225497073173	0.17350462027603	0.147841659702786	0.160327202340348	0.087883814026491	0.107353572959969	0.119005038937384	0.105657365617018	0.146874813373199	0.102660023442362	0.093693502414664	0.132339731073396	0.088961170212001
128.5	0.123164717566522	0.008377958711122	0.029022100302754	0.168634207751905	0.173516221217803	0.139078075777595	0.1595333844987	0.091187445243554	0.108916126645517	0.109142406409942	0.103602733015093	0.143954710720262	0.102740344828384	0.095932266885079	0.118531172822948	0.086372232547999
129	0.121714601643854	0.008016867188106	0.027771242574663	0.164358534216865	0.170894557965333	0.142136722559962	0.156465695805077	0.099375756888782	0.103960392478135	0.096946610985811	0.100963932274718	0.138693656399023	0.102339048184203	0.09478324126071	0.119883537906108	0.091488134445376
129.5	0.125381055230334	0.008947660310415	0.030995604533013	0.182131317199285	0.172157825169209	0.145659810072157	0.155894631720924	0.097629616153275	0.107143851687281	0.10024095098225	0.103662338851698	0.142748124459088	0.099861590480315	0.092271694670164	0.140561497710209	0.08999046883849
130	0.129162453779482	0.010288207485289	0.034122123994029	0.194730728770033	0.172657817979987	0.157509609722823	0.152065211624694	nan	0.109524327086687	0.096826093209361	0.104437192335374	0.141639893051786	0.09985982782525	0.092399147853533	0.142375882437422	0.085923713456838
130.5	0.123945794368493	0.009351835947534	0.032395710010356	0.18073319321979	0.17457061294659	0.158802114258103	0.147636786296246	0.095273713580177	0.105781759183376	0.092721527599832	0.100269915209867	0.147525984021929	0.097648787416643	0.095809337007921	0.127208735954064	0.087312860095868
131	0.117132262376804	0.008282537192579	0.027470068179949	nan	0.17308147261037	0.139277889589901	0.149693629466731	0.102669611489343	0.101940439090724	0.090774533135871	0.098291007199256	0.143862125829545	0.096379057379769	0.095440185704023	0.130187407614931	0.083989789411182
131.5	0.117699331991017	0.008741253925663	0.027642272010982	nan	0.168487517749787	0.137842806754095	0.15542962580498	nan	0.108985918270204	0.090653555441234	0.098039402596432	0.135678683014415	0.099408177319756	0.088363060460157	0.128324772792221	0.083479131697908
132	0.123446396780637	0.009794430708751	0.032484451696063	0.178283889942736	0.171277141055517	0.152234508558287	0.154284896214385	nan	0.110890819649989	0.09156655389555	0.095609821715849	0.138168407067111	0.097809598487438	0.086877100057834	0.11835205994015	0.086001964782798
132.5	0.126432858587001	0.010881002174851	0.036088201557021	0.190795903985196	0.173172777515405	0.168734833598151	0.153292008814356	nan	0.107399626569471	0.090390147473742	0.09681264604465	0.137961425836702	0.095246629781478	0.09007435635772	0.129481392630521	0.083832554436624
133	0.126177757625774	0.01042596427734	0.034579011585586	0.187794303882688	0.171514367990866	0.160602666344131	0.152959477307223	nan	0.104167943650788	0.088866846269496	0.102035447934123	0.142663929328068	0.097185896382002	0.091977752699627	0.130963999641134	0.083400460079146
133.5	0.121688633684557	0.009610870720211	0.031875652087554	0.175117285867552	0.168822349621081	0.146233856137792	0.14558007560639	nan	0.093331598869596	0.086868373680845	0.104598578818498	0.141529936174348	0.09672379610708	0.088180499774592	0.129462370976518	0.083814882580394
134	0.117637972659073	0.009143265137588	0.028913543085591	nan	0.169853739662094	0.153368034786292	0.144528512118592	nan	0.096785045643288	0.089199016615813	0.103315190525301	0.133308796279961	0.097571761466811	0.088815347981518	0.134903020470808	0.082369233699326
134.5	0.1203954447175	0.009002809561263	0.028469383554333	nan	0.16996042061448	0.149469786463436	0.150477624341219	nan	0.105429707248218	0.088992062965015	0.10722953276271	0.138569333210656	0.099594026936078	0.091611888914582	0.139576159853211	0.083439348582893
135	0.119752807113844	0.009607146866313	0.028821440598938	nan	0.168691056393661	0.134302763735659	0.151542882227083	nan	nan	0.088733881376865	0.106866212250571	0.139244535134928	0.100691564639732	0.088408126036874	0.138038696498723	0.081008352844348
135.5	0.126323823688795	0.011302190380257	0.037485124800476	0.21569383029308	0.168588338089945	0.137378571260266	0.152460545013486	nan	0.114515585930885	0.095184389776742	0.101728725855377	0.13398092236038	0.099577721351017	0.086596091688271	0.130732299367013	0.079448863279081
136	0.128224942477434	0.011406627535164	0.037831503657477	0.206112722794263	0.168472683899728	0.170585533946584	0.148596786310707	nan	0.112229559686619	0.095670574279684	0.102273729876971	0.134441398678671	0.098517853774496	0.085179066613706	0.137656011823408	0.078963388044365
136.5	0.12412437625432	0.01093829946494	0.034589940038212	0.185671040501682	0.171724635143252	0.152422267905343	0.143380903548342	nan	nan	0.092639563360641	0.100148564463302	0.130503389041131	0.100026131958584	0.083586738570966	0.126933548632482	0.078331355671789
137	0.117855189891338	0.009339024246388	0.028017072739166	nan	0.169553326529959	0.141879653447592	0.14533029967108	nan	nan	0.094798523901521	0.10261363932008	0.131488493184377	0.097316496550668	0.086809974354852	0.128320916524305	0.080440575428945
137.5	0.11899544037029	0.009387926157245	0.028163778471734	nan	0.165591377649877	0.146499434552243	0.141825782518083	nan	nan	0.093301870767938	0.103935388236473	0.132504587728751	0.097517266139573	0.088233418045449	0.140718150399602	0.07982712766491
138	0.11738455121428	0.009164506312672	0.027493518938016	nan	0.166662786865395	0.13650753771015	0.140306279298927	nan	nan	0.091081296514573	0.104523855198558	0.133188881588075	0.1036212756741	0.084695740701442	0.135291698140921	0.077966160450655
138.5	0.117630473019349	0.009601030806431	0.028803092419293	nan	0.172603782759119	0.140651192573765	0.139673408125028	nan	nan	0.091256468178507	0.101676547184241	0.134827184908195	0.107015984888436	0.085911211329246	0.127451781308351	0.075237168938597
139	0.115546607867371	0.009241878453239	0.027725635359718	nan	0.170556832267183	0.136244062076516	0.138480771150973	nan	nan	0.090784809986884	0.100392382181573	0.133883860326414	0.103095432321742	0.087178377259491	0.118767003701379	0.076082547401556
139.5	0.113391870733354	0.008429395909594	0.025288187728781	nan	0.164680538230933	0.123234531214834	0.132870205881153	nan	nan	0.090609933880434	0.10300769705043	0.136541194710178	0.093913495135235	0.091114029432101	0.119392756812881	0.078554324985362
140	0.111768377795727	0.008205919342918	0.024617758028754	nan	0.164668725970634	0.121515489756815	0.1300392048842	nan	nan	0.095881237365986	0.099186170946036	0.133775917287626	0.091437266593385	0.090099839629383	0.111794446139419	0.079285479383785
140.5	0.11147316448543	0.008096719142851	0.024290157428553	nan	0.162573772161759	0.115417530067071	0.132716428636229	nan	nan	0.091907983989924	0.100782030750969	0.133584965251969	0.097568095748301	0.087636560057674	0.113769363560518	0.078774914629889
141	0.111160485672296	0.008490417040429	0.025471251121286	nan	0.167176901127172	0.105096459114407	0.132219009399238	nan	nan	0.088867101743083	0.100655169953985	0.13367245310107	0.101579342767905	0.087629034114834	0.116445279949205	0.07826410545206
141.5	0.112982806525267	0.008921625648515	0.026764876945544	nan	0.170134511816056	0.118130165938198	0.142201223736709	nan	nan	0.094423923461436	0.097732362233536	0.132826870481207	0.097566443212777	0.086839381732701	0.110436384864507	0.079536797775541
142	0.11685963364064	0.009151430652232	0.027454291956695	nan	0.169023979892014	0.128846853641595	0.142329757856267	nan	nan	0.091761647662197	0.09882278313377	0.132582169845868	0.096215750225676	0.088831844530197	0.137641137528975	0.082540412089836
142.5	0.115974561002094	0.009272987739192	0.027818963217577	nan	0.165405084180605	0.134089321758084	0.131090086049962	nan	nan	0.087006952392889	0.098857135185632	0.129711470434283	0.097971605839356	0.085971527280822	0.147920811064255	0.081721615835052
143	0.114174438423025	0.008939659824494	0.026818979473481	nan	0.162994447446869	0.140825811203635	0.13428579549359	nan	nan	0.086787328976684	0.098804276771038	0.127456571161558	0.097498044087918	0.085678140598094	0.128429787179218	0.078984181311646
143.5	0.113778715595258	0.008566768636248	0.025700305908744	nan	0.165953578266248	0.132175417233803	0.136353807165433	nan	nan	0.087083282355443	0.101162984036401	0.123788341218089	0.094988394043384	0.090606614308693	0.12443972387577	0.081235013449319
144	0.112068013685177	0.008347697606214	0.025043092818643	nan	0.169529898972819	0.115595422696082	0.126166571416526	nan	nan	0.089149585768906	0.101503026588867	0.124693671610302	0.094446078970355	0.091422768923376	0.127517712517764	0.08065539938677
144.5	0.111617459162406	0.008672485320108	0.026017455960323	nan	0.175288406974048	0.105476273351407	0.122869968537242	nan	nan	0.093989246896792	0.110578672453274	0.127173432047174	0.09309343001607	0.089907976753036	0.119622440299187	0.07817474429583
145	0.111915452663387	0.008689242259328	0.026067726777983	nan	0.172432135964104	0.113007439961786	0.125850018438917	nan	nan	0.091686373995321	0.111814671030496	0.126989329738234	0.089863548748905	0.087316602047563	0.121666287413199	0.078528119295344
145.5	0.111800644845005	0.008295041995053	0.024885125985158	nan	0.17050004004255	0.11308955494537	0.125682428518884	nan	nan	0.092450631185529	0.102816683024223	0.127538087211926	0.099210024190691	0.085502131467643	0.119963567020133	0.081253300843104
146	0.113063856306126	0.008189163153831	0.024567489461494	nan	0.168015907145162	0.124871371158086	0.126896781872637	nan	nan	0.087878929590669	0.103477471652815	0.128006127547007	0.103944520246925	0.087365708887076	0.118194957550486	0.081986787410394
146.5	0.11163588727385	0.008029902263806	0.024089706791417	nan	0.16278544371654	0.128865396640929	0.12316729691767	nan	nan	0.083001645567401	0.102130324316747	0.126656658125002	0.102119123708951	0.088476316630055	0.118332405391248	0.080824261723953
147	0.110325548271282	0.008098613980257	0.024295841940772	nan	0.166488822312142	0.110665033637226	0.122619747919936	nan	nan	0.083910312052879	0.098965158062715	0.121180343069677	0.106151984331886	0.090068653474389	0.124762134997402	0.078443292854567
147.5	0.109720873895746	0.008391795751863	0.025175387255589	nan	0.16855299134026	0.106136201827853	0.12234011183233	nan	nan	0.078313561887345	0.10718276712472	0.121470565232951	0.104501308507483	0.086796985907737	0.121782785860824	0.080131459435959
148	0.112845760650575	0.009108669896602	0.027326009689805	nan	0.169833759513738	0.111386501909703	0.124011453703054	nan	nan	0.082028805099586	0.113991452803385	0.128149728699812	0.094169207479446	0.084142665451965	0.139719460168531	0.081024571676533
148.5	0.114369477278759	0.009740735089632	0.029222205268895	nan	0.171658703764333	0.105613690418161	0.141425233995058	nan	nan	0.08167946658732	0.111832150678489	0.127114801707848	0.093496204152253	0.085543574872011	0.143799763097851	0.081531183514265
149	0.110783429355227	0.009639444179614	0.028918332538842	nan	0.172183949901516	0.099179893507631	0.147819393848022	nan	nan	0.07585638627106	0.099255256419505	0.125206392188623	0.09339044123935	0.088487111151878	0.120716775051526	0.085738693973155
