# Supplementary material for: Stochastic pulsing of gene expression enables the generation of spatial patterns in Bacillus subtilis biofilms
Source: Nat Commun. 2020 Feb 19;11:950. doi: 10.1038/s41467-020-14431-9 (PMC7031267; doi:10.1038/s41467-020-14431-9)
Supplement: Supplementary file 7 — Source Data [file 41467_2020_14431_MOESM7_ESM.zip › source_data/sup_figure2_c_96.tsv]

distance_from_top_of_biofilm	mean	sem	std	sigB_YFP_image_418	sigB_YFP_image_419	sigB_YFP_image_420	sigB_YFP_image_421
2	0.275878742219232	0.006633089511642	0.011488848045315	0.259649033297493	0.271705180609648	0.290496582034778	0.281664172935009
2.5	0.272259551949263	0.008651075815592	0.014984102852735	0.260728877355431	0.25998783806032	0.297030576921899	0.271290915459401
3	0.268644504211561	0.010016822023926	0.017349644675814	0.262405405832665	0.256863841720525	0.298438686815399	0.256870082477654
3.5	0.264177836906312	0.009330838154125	0.016161485760147	0.262344917356659	0.249966532719659	0.291051277235481	0.253348620313447
4	0.260275461414928	0.006894135539433	0.011940993028564	0.253005154764901	0.250201735874619	0.280471457436239	0.257423497583954
4.5	0.26062685455481	0.008424481632322	0.014591630214613	0.244175993128104	0.25749022202721	0.284193009169722	0.256648193894205
5	0.256274447004435	0.007690406203292	0.013320174274945	0.247633580617688	0.256852514737319	0.277658152742559	0.242953539920173
5.5	0.256781809691293	0.006992419400839	0.012111225670084	0.255230599128482	0.245653451869058	0.276907362264313	0.249335825503322
6	0.258301779579355	0.007450521373261	0.012904681561366	0.247416259004659	0.244318963681494	0.275366954549016	0.266104941082252
6.5	0.252250089883205	0.005231227176669	0.009060751255926	0.247495496197125	0.239949187878474	0.262902165317246	0.258653510139975
7	0.24906872192859	0.007631409750894	0.013217989421925	0.255560548392296	0.231168591352598	0.266418211905995	0.243127536063469
7.5	0.250565953615446	0.011709044965548	0.020280660788438	0.255766906365752	0.22506299518931	0.280232133788399	0.241201779118324
8	0.251644947968429	0.011016928456209	0.019081879829505	0.251865427359137	0.227502285555043	0.280744014439736	0.246468064519799
8.5	0.248744714728102	0.006942123965279	0.012024111420305	0.242292975561013	0.236567557933606	0.268424756120271	0.247693569297519
9	0.24547759991875	0.004690147685601	0.008123574086462	0.235819472992411	0.244010030336851	0.25834271104657	0.24373818529917
9.5	0.24541955996809	0.00221923091772	0.003843820703219	0.247342082545855	0.240555236140159	0.243188096906872	0.250592824279471
10	0.250744313911985	0.003097695613772	0.005365366189437	0.251614470285671	0.242131223409092	0.252354188308055	0.25687737364512
10.5	0.256519472380697	0.002006259596208	0.003474943553804	0.251074845693513	0.258202016430467	0.260492090100223	0.256308937298583
11	0.260232179887118	0.006363039284505	0.011021107331319	0.25011125146726	0.248619442438451	0.273588415165307	0.268609610477454
11.5	0.256397594325788	0.006746050754104	0.011684502656547	0.255564124452747	0.240390513366179	0.273402362163715	0.256233377320512
12	0.256889331734812	0.003259456351532	0.005645544005907	0.255739198257359	0.251408829471235	0.254115836451337	0.266293462759316
12.5	0.257370834456275	0.010300431468122	0.017840870642668	0.24298059635024	0.253029931250958	0.245857750457561	0.287615059766339
13	0.260187459035321	0.007801810205975	0.013513131667758	0.245548397641137	0.257405190998264	0.255544764316476	0.282251483185407
13.5	0.263418414618072	0.004446315843731	0.00770124494784	0.252269354517398	0.266700235053979	0.261384703451043	0.273319365449867
14	0.260486938144542	0.006684123018017	0.011577240671246	0.240980934183558	0.265828321773898	0.271229658264741	0.26390883835597
14.5	0.259906800799588	0.007935424594366	0.013744558577073	0.239916222640189	0.25689582958073	0.264987810610372	0.277827340367059
15	0.266003888098943	0.008926918875829	0.015461877047982	0.250308412285725	0.270149265976749	0.254086508354404	0.289471365778892
15.5	0.269311450013591	0.005263723006313	0.009117035683904	0.255632868356191	0.272437558993215	0.26826598304846	0.280909389656496
16	0.267506000088646	0.003728298254622	0.006457602002776	0.264033619265286	0.258845289965107	0.271821657485175	0.275323433639014
16.5	0.268737888827726	0.002561208781874	0.004436143738998	0.267053774149415	0.262240834484776	0.273147663273993	0.27250928340272
17	0.275217434052191	0.006507768287456	0.011271785317759	0.265784150729173	0.262344056096212	0.284836438448535	0.287905090934842
17.5	0.275265378169198	0.005272104927947	0.009131553598038	0.265725444814434	0.266667396170614	0.282900202847946	0.285768468843797
18	0.274988633737103	0.004920682828406	0.008522872666731	0.267917346998819	0.266691193605333	0.277495741997099	0.28785025234716
18.5	0.282036740268765	0.008201786676054	0.014205911235768	0.287719056052931	0.261430120134996	0.27856859693096	0.300429187956172
19	0.286860198072866	0.00872747974202	0.015116438335206	0.293422680770963	0.264140719295077	0.284349511169773	0.305527881055651
19.5	0.286131761750557	0.005550647249359	0.009614003050783	0.287477147578249	0.27185526120506	0.286253786029687	0.298940852189234
20	0.281872669891196	0.004085655074742	0.007076562171656	0.288095351994472	0.271104059879946	0.279944832476862	0.288346435213502
20.5	0.282049919887273	0.007001393876744	0.012126769918321	0.274026592363847	0.267532516059054	0.287885991164817	0.298754579961376
21	0.285607639634073	0.005488912224792	0.009507074851625	0.278203609825541	0.278434864659505	0.284263895367521	0.301528188683724
21.5	0.289845477017682	0.001058483439813	0.001833347096727	0.287607543079172	0.288492014722881	0.291362450934274	0.291919899334401
22	0.298442554336999	0.004509546302717	0.00781076331539	0.290052350181178	0.309791682085951	0.30146066151838	0.292465523562487
22.5	0.303185305807421	0.005501343390501	0.009528606262231	0.298579942606614	0.319648391115092	0.296694299594028	0.297818589913951
23	0.307057756250331	0.002355331109729	0.004079553150698	0.309155767575919	0.305190696753361	0.301526710948764	0.312357849723278
23.5	0.3109771720131	0.00666917203846	0.01155134481503	0.320998948073647	0.297971221316264	0.301074285218138	0.323864233444349
24	0.303075975113839	0.007459842619579	0.012920826433579	0.309302694303955	0.290955986382177	0.290778602025229	0.321266617743994
24.5	0.303446776789211	0.007336241538142	0.01270674308066	0.29672310134424	0.288668566396622	0.305506447715674	0.32288899170031
25	0.309402908311512	0.009248755228021	0.016019313961701	0.299336260421941	0.292437515070846	0.311258180876654	0.334579676876604
25.5	0.302237681618116	0.01497652790055	0.025940107244726	0.297316311729025	0.281473983716229	0.284206729561968	0.345953701465243
26	0.295277052846058	0.013172074099215	0.022814701580903	0.302007555450101	0.283878167463785	0.266822355973665	0.328400132496682
26.5	0.298528377284635	0.008613301053084	0.014918675044828	0.313329345911886	0.2875990179845	0.280096312227195	0.313088833014958
27	0.305826962174837	0.00356052561921	0.006167011274123	0.303730185906448	0.299225782319577	0.304417084202038	0.315934796271283
27.5	0.30695409266581	0.005735418115643	0.009934035578945	0.291395990427573	0.309284009769101	0.308101707775673	0.319034662690891
28	0.311115947683152	0.008919419017668	0.015448886912598	0.292789865993647	0.311512718035598	0.304948854806992	0.335212351896369
28.5	0.315287597050318	0.012846142974078	0.022250172312398	0.315692734650013	0.314005190896526	0.284277167989569	0.347175294665164
29	0.306928140246389	0.01611847493331	0.027918017525017	0.322517457378905	0.307023791455892	0.261993758467198	0.336177553683561
29.5	0.309681066496899	0.010906478703393	0.018890575245945	0.312444671657486	0.315816298716324	0.279322748840872	0.331140546772913
30	0.311392857544775	0.010613872322498	0.018383766127615	0.313750863684646	0.312330471278437	0.283860867492592	0.335629227723426
30.5	0.302204169579531	0.013428562913361	0.023258953238577	0.310660377171564	0.297796349529078	0.2680491138709	0.33231083774658
31	0.301829337280658	0.010774979322368	0.018662811636845	0.314195381913421	0.29865247582693	0.27286293717736	0.321606554204922
31.5	0.302979983805833	0.009587150506492	0.016605431777053	0.319990768615259	0.296015659459932	0.279054013552325	0.316859493595815
32	0.299024648579616	0.014049100825721	0.024333756430807	0.306961698276245	0.30849102362584	0.258194458207024	0.322451414209354
32.5	0.302299160186942	0.019580983005568	0.033915257427786	0.295017762417381	0.336968404961143	0.250063334959971	0.327147138409272
33	0.306114592516799	0.014034761688818	0.024308920317155	0.302611496256717	0.326872999310347	0.267724222142686	0.327249652357445
33.5	0.296978715201107	0.010196579927327	0.017660994497567	0.294696867607866	0.290507993617456	0.277248339851662	0.325461659727444
34	0.297787102162274	0.011407216429921	0.019757878429557	0.296514951453037	0.283107854502732	0.281093257310425	0.330432345382901
34.5	0.296053288962993	0.012775596882422	0.022127982897374	0.296837863880697	0.284096300291978	0.27203718209555	0.331241809583747
35	0.302141083391386	0.014371723069244	0.024892554548241	0.301481039825296	0.300847066579867	0.267943280426704	0.338292946733678
35.5	0.306569869343961	0.015394658072673	0.02666432994702	0.300628893019097	0.312361969028732	0.269394534070626	0.343894081257389
36	0.297175827682166	0.012954123082069	0.022437199345644	0.28380620147847	0.296952049843861	0.274455379096842	0.333489680309489
36.5	0.304772847891277	0.008751492897478	0.01515803034051	0.297749262976745	0.308011263341718	0.286024675592657	0.327306189653989
37	0.303953305741851	0.007297431488396	0.012639522102655	0.30539227806556	0.307390394831883	0.284004451728842	0.319026098341117
37.5	0.299003985232963	0.010232953626335	0.017723995592308	0.301198458626791	0.300923068472486	0.272051415997136	0.321842997835439
38	0.304685750430185	0.012757953273553	0.022097423270384	0.308286330499511	0.296179996389619	0.276676541126981	0.337600133704629
38.5	0.295603557741405	0.011036866922396	0.019116414265965	0.298480894062946	0.284782821678849	0.274032812695789	0.325117702528037
39	0.288263617123697	0.010605910888467	0.018369976519373	0.275916834847202	0.290442664278796	0.269462955680743	0.317232013688045
39.5	0.28784108299282	0.013701955219225	0.023732482602731	0.277042298139429	0.284390890159613	0.263162359305755	0.326768784366483
40	0.298122446285173	0.012272757989794	0.021257040387321	0.307520213462099	0.285727039498558	0.271683925440087	0.327558606739949
40.5	0.297559918046047	0.0082409079962	0.014273671349919	0.308687011088494	0.28670750580461	0.280491452470035	0.31435370282105
41	0.290378366635036	0.00479035993781	0.00829714679883	0.289636109578963	0.281238108193863	0.286880333719748	0.30375891504757
41.5	0.294782260356282	0.009183904939808	0.015906989967631	0.298385690638467	0.276714847800345	0.285160322849538	0.318868180136779
42	0.283698127074998	0.01543036961113	0.026726184146044	0.291629699523359	0.27133462194373	0.249640352488987	0.322187834343916
42.5	0.27955033071063	0.01156064498408	0.020023624480693	0.282877309376876	0.270759994789287	0.254891142060277	0.309672876616078
43	0.284385660579931	0.008264532751471	0.014314590626364	0.284368306727588	0.277076677555832	0.268821623303524	0.307276034732779
43.5	0.280205381727023	0.008344759045524	0.014453546643767	0.273159484398549	0.286561510883941	0.261245640651378	0.299854890974224
44	0.277013247834696	0.006163504377427	0.010675502734377	0.277282487284437	0.280874300240048	0.260245116435409	0.28965108737889
44.5	0.282950312609434	0.009672786906975	0.016753758373667	0.288251194452893	0.283218715729551	0.256937736270791	0.303393603984502
45	0.286867946930106	0.013892734704957	0.02406292236506	0.278304714085901	0.301984486995808	0.252025605675051	0.315156980963665
45.5	0.280151053815076	0.013040789862114	0.02258731061201	0.270183319072349	0.287565074912175	0.250742716884941	0.312113104390839
46	0.278625679713185	0.014228311345364	0.024644158156079	0.278733764183854	0.27017975511351	0.248712104187702	0.316877095367672
46.5	0.286141630843665	0.010483826385683	0.018158519957734	0.290300252829317	0.275726129383512	0.265046359982036	0.313493781179795
47	0.284948466320662	0.008214485174985	0.014227905681095	0.292473695067318	0.279220430091879	0.265093620655795	0.303006119467654
47.5	0.281332918448194	0.010260928453494	0.01777244941428	0.278250019476326	0.294361746930765	0.253614355897691	0.299105551487995
48	0.274672928237774	0.011333665203863	0.019630483969066	0.262056807545776	0.290089557217985	0.249391057422321	0.297154290765014
48.5	0.265945954345392	0.009549038057614	0.016539419079196	0.262471527092213	0.267723964289735	0.24358276866463	0.29000555733499
49	0.266528510819836	0.00814977393237	0.014115822521065	0.262770551339677	0.263588561008496	0.250488947948786	0.289265982982386
49.5	0.273851797736985	0.013266007041205	0.022977398208934	0.258254114466048	0.275786779258685	0.250921791725923	0.310444505497284
50	0.275929305233256	0.011931908869744	0.020666672393679	0.258578096405565	0.283256453286812	0.255412401567685	0.306470269672962
50.5	0.264776150866179	0.014075330011727	0.02437918671361	0.245932686100541	0.280463701007754	0.236594876947441	0.29611333940898
51	0.262105351346308	0.019863862326254	0.034405218783626	0.254228186994278	0.296246755532415	0.209209642725925	0.288736820132615
51.5	0.274996289697187	0.011928924625002	0.020661503530162	0.264151082688719	0.287639527488109	0.247371776384817	0.300822772227102
52	0.275093673805801	0.014454897821425	0.025036617444925	0.254849820856186	0.260349099290837	0.267408354537665	0.317767420538517
52.5	0.264443425655852	0.010240898700948	0.017737756865208	0.242188106592432	0.261585040575433	0.262173049149205	0.291827506306339
53	0.270014812295357	0.011143157070933	0.019300514203576	0.244528728563843	0.284321708961853	0.258673302405808	0.292535509249925
53.5	0.279654816434633	0.015722777958336	0.027232650259963	0.256682806370434	0.299230750593336	0.249339014799069	0.313366693975692
54	0.279311251162134	0.013000819266516	0.022518079509626	0.260493147792701	0.292683887042491	0.254826626928465	0.309241342884881
54.5	0.267831230830342	0.012173086110384	0.021084403628095	0.26352295843659	0.275005540904408	0.237208579555366	0.295587844425003
55	0.258403995489013	0.011900875718997	0.020612921399866	0.257587484777453	0.264400098218463	0.227095424348386	0.284532974611748
55.5	0.265282024034353	0.016475620887446	0.0285366124633	0.239520573195584	0.270087053289199	0.241474475790948	0.310045993861681
56	0.271478467818094	0.0198248768531	0.034337693963365	0.238652352055063	0.294136974278835	0.237359868357339	0.31576467658114
56.5	0.267401921617399	0.021948845202446	0.038016515058101	0.245214000746158	0.294360856924844	0.217316559295866	0.312716269502729
57	0.265739256415246	0.025272961404457	0.043774053210247	0.252670342040189	0.274975015621337	0.206823159278473	0.328488508720983
57.5	0.265170340196927	0.020073441970733	0.034768221376094	0.258106778204954	0.272796087809412	0.216272825728816	0.313505669044525
58	0.268015873031325	0.017299744126735	0.029964035785446	0.264173037617722	0.272705767741539	0.225436368058808	0.309748318707231
58.5	0.265797325800657	0.020895345843136	0.036191800642035	0.254674034292665	0.259701131579795	0.224757097907198	0.324057039422971
59	0.257478906911665	0.015338805641741	0.026567590698919	0.236254297003707	0.260018253452735	0.23371681369038	0.299926263499838
59.5	0.256048654557659	0.011679337344792	0.020229205679916	0.235523148178716	0.262612774767764	0.239844882890451	0.286213812393706
60	0.250669653669613	0.01213001520722	0.021009802635489	0.227271024687711	0.255339871898349	0.237440012915863	0.28262770517653
60.5	0.255916081640081	0.01231549087691	0.02133105591896	0.230528359614559	0.264473839399205	0.242414628269784	0.286247499276779
61	0.269764244883243	0.017148968361422	0.029702884499375	0.242792836337745	0.28945846358918	0.238853979366051	0.307951700239997
61.5	0.265747640403151	0.020072434861833	0.034766477012311	0.228145065744923	0.293037009176701	0.234689692964506	0.307118793726476
62	0.267280682502686	0.019227699046815	0.033303351661728	0.229273619616117	0.278964723941486	0.245023634920637	0.315860751532506
62.5	0.267284215828969	0.016616013120056	0.028779778943168	0.236006703216974	0.268087410939901	0.251944972134861	0.313097777024139
63	0.254961756856841	0.012989424926211	0.022498343933299	0.232818729691557	0.254942262992386	0.240657990114348	0.291428044629072
63.5	0.250879617340435	0.01356713488174	0.023498966928313	0.227748271488134	0.259496111673559	0.230804258811293	0.285469827388753
64	0.256578472477504	0.018184310481815	0.03149614965511	0.212244316491495	0.272749592375688	0.244732891129148	0.296587089913685
64.5	0.267465483301782	0.018616353657087	0.032244470385745	0.225986857671869	0.28041104961915	0.251205862909791	0.312258163006318
65	0.262656723327165	0.014621605219066	0.025325363127636	0.228460567044026	0.269717783357675	0.254109755038108	0.298338787868851
65.5	0.253342502294269	0.013247500964809	0.022945344744367	0.21784444339617	0.260238518413575	0.253692722051846	0.281594325315485
66	0.256592797859436	0.015968260672584	0.02765783879342	0.217394423918464	0.261291423891205	0.252557485911758	0.295127857716318
66.5	0.25851552907247	0.015411636899486	0.026693738137712	0.222651756985204	0.268480874443472	0.247701955207934	0.295227529653269
67	0.248365556286544	0.011581944630618	0.020060516550679	0.227659101229796	0.272783827711435	0.229512600618452	0.263506695586493
67.5	0.247068553037768	0.01228946328707	0.021285974810958	0.221400204861927	0.27211655255646	0.231162807712833	0.263594647019852
68	0.255919083275416	0.009576742701348	0.016587404929749	0.231085370528587	0.266766355034321	0.251328238203787	0.274496369334971
68.5	0.261420949111132	0.008723779677041	0.015110029634673	0.23952971027936	0.269953702714252	0.256438433779089	0.279761949671828
69	0.252279154995138	0.010471270588357	0.018136772678837	0.22852654879418	0.271060717234455	0.240863578596806	0.268665775355112
69.5	0.250564718138396	0.01160574077565	0.0201017326829	0.22438326267704	0.268968663233106	0.237691910319668	0.271215036323769
70	0.249218860414659	0.010444742979182	0.018090825511942	0.22751429044104	0.260681334067546	0.236254210602459	0.272425606547591
70.5	0.23852550529087	0.006963939463277	0.01206189697123	0.222804351343728	0.251942595681197	0.230956009572063	0.248399064566493
71	0.240643858904656	0.008770927721476	0.015191692443111	0.218747481839807	0.249014861187443	0.235528895268184	0.259284197323188
71.5	0.252258253372581	0.012977796937341	0.022478203665786	0.224835205651436	0.269894901642895	0.235819354695241	0.278483551500753
72	0.247000141210322	0.013599002368975	0.023554163035315	0.217789343610437	0.269973788562366	0.229886511875853	0.270350920792631
72.5	0.237374049995059	0.012590382518337	0.021807182208486	0.205353397648126	0.262354861711958	0.230215253751194	0.25157268686896
73	0.246671851463727	0.015040543789626	0.026050986017097	0.205198078913197	0.264653710694276	0.244359724627473	0.272475891619961
73.5	0.241486395126742	0.01410487795486	0.024430365252376	0.206193105541006	0.25002315950972	0.236010977330359	0.273718338125884
74	0.230368373854793	0.01506911915537	0.02610048000241	0.19109549470568	0.247552653301118	0.223477671472293	0.259347675940081
74.5	0.231586861507563	0.012829382709636	0.022221142682835	0.195235883495447	0.246974097398422	0.232138554929748	0.251998910206635
75	0.228495262867186	0.009049189491557	0.015673655966694	0.20499099074138	0.227246806288719	0.233051917368464	0.248691337070181
75.5	0.229836792480592	0.014098039953467	0.024418521486541	0.193814345734875	0.226199298265764	0.237671904184148	0.26166162173758
76	0.228976166678148	0.013076390576641	0.022648972858356	0.193985709834074	0.240481854636829	0.226237118598567	0.255199983643122
76.5	0.226242029029458	0.009644419994075	0.016704625439272	0.203047690809742	0.240806265378921	0.217734357764787	0.243379802164383
77	0.230176503447619	0.008624965008271	0.01493887760783	0.20683501309838	0.24275878437997	0.227442508526294	0.243669707785833
77.5	0.228128732797212	0.010038078761826	0.01738646242586	0.199579130293984	0.23667390829045	0.230353802692828	0.245908089911587
78	0.230287378528608	0.01321013200277	0.022880619803489	0.197235953243996	0.234210669810725	0.228087227276312	0.2616156637834
78.5	0.230079210168744	0.014924648467515	0.025850249430842	0.196024055150641	0.227916855912922	0.227540226015359	0.268835703596053
79	0.232009343850997	0.012347237711764	0.021386043049906	0.199544827429973	0.238014837907124	0.231285349528241	0.259192360538648
79.5	0.230378943471319	0.012394131847342	0.021467266075303	0.194675432843042	0.248651563680602	0.232659065841373	0.245529711520261
80	0.225726313210625	0.0126758957291	0.021955295434247	0.188638996704533	0.235679763036873	0.232755799768593	0.245830693332502
80.5	0.229767896391944	0.017747731198793	0.030739972155385	0.186602100516452	0.239060897922691	0.221639830243915	0.271768756884718
81	0.227783608428861	0.016592987722572	0.028739897784861	0.18511732084308	0.231847791850975	0.228085502732461	0.266083818288928
81.5	0.227676519470894	0.013534699792884	0.023442787706467	0.191261952019389	0.233150333203706	0.229663411951197	0.256630380709284
82	0.227532308666405	0.013907810009399	0.024089033558293	0.194084183528139	0.234365434570877	0.22082133713674	0.260858279429864
82.5	0.224264091218653	0.013438114853294	0.023275497683852	0.190125284812178	0.22586159183826	0.225212917075499	0.255856571148676
83	0.220558189279829	0.013575117189278	0.023512792690531	0.185270206905225	0.230553347066709	0.2166758794004	0.249733323746984
83.5	0.219924000376917	0.016407832910896	0.028419200243773	0.183060468107624	0.229026727870105	0.207313904752572	0.260294900777368
84	0.217738883399038	0.017578999787809	0.030447720778728	0.186520107775044	0.218455820238793	0.199315274078983	0.266664331503334
84.5	0.218297076394695	0.01627792854778	0.028194199286731	0.185525239729811	0.219090168989901	0.206057835434133	0.262515061424934
85	0.217157529295932	0.013181034135693	0.02283022081932	0.183734737739636	0.220922591776238	0.215957875612224	0.248014912055631
85.5	0.209901205817882	0.00773420344217	0.013396033317912	0.192826250920665	0.209832409061706	0.206655681200612	0.230290482088546
86	0.21189184021472	0.009688580202098	0.016781113163239	0.194430883608092	0.206094065420357	0.207436437582824	0.239605974247606
86.5	0.221678930913978	0.012423209696391	0.021517630387232	0.199930021298593	0.216819827934165	0.212606447858168	0.257359426564984
87	0.219345645292747	0.013726966205444	0.023775802901609	0.189762751248728	0.227817629142141	0.206540901124238	0.253261299655882
87.5	0.21084352627528	0.01431796647567	0.024799445396929	0.181862573773904	0.223639107203515	0.193192821236993	0.244679602886707
88	0.205823688013856	0.010763585212114	0.018643076458979	0.191153431524243	0.207222801847376	0.189167397665214	0.23575112101859
88.5	0.200483425273809	0.011789543033392	0.020420087531854	0.183641548965172	0.191494760970719	0.191377494414227	0.23541989674512
89	0.214649188832032	0.014929186305672	0.025858109197085	0.188846693643426	0.228525475664046	0.191073082391993	0.250151503628663
89.5	0.220700573864864	0.017454566350531	0.030232195743202	0.182399205132652	0.233362485885985	0.20436611808837	0.26267448635245
90	0.212104799917709	0.012751090586471	0.022085536747681	0.182276304818627	0.219265985379261	0.204032803838605	0.242844105634345
90.5	0.208964501930073	0.013970881135398	0.024198275953015	0.181618774877235	0.231931576849815	0.188160735330298	0.234146920662946
91	0.217052168504574	0.021724589396347	0.037628092608046	0.169628058478324	0.259341736191315	0.191221746952497	0.24801713239616
91.5	0.215850781865659	0.015698570130977	0.027190721073035	0.180886218444861	0.24784002292978	0.19853574723651	0.236141138851486
92	0.207706424071699	0.013700724323838	0.023730350629383	0.179738053637071	0.219327748367615	0.191368518356878	0.240391375925234
92.5	0.211522191954678	0.01782997694497	0.030882425966469	0.176496172460862	0.212558529313172	0.196820411343003	0.260213654701674
93	0.209081437846656	0.015846272699114	0.027446549425457	0.186957859347661	0.193505798606665	0.199907988986353	0.255954104445944
93.5	0.211807773018229	0.022604533655255	0.039152200772303	0.182339543870486	0.192392413894608	0.193287700335105	0.279211433972717
94	0.217774348471324	0.017279903027705	0.029929669993848	0.187895955461333	0.212778715521507	0.203138265069595	0.26728445783286
94.5	0.209800318878214	0.008775798968443	0.015200129690354	0.193778629491638	0.20611316504151	0.204494481824533	0.234814999155176
95	0.200973965869546	0.006417761844095	0.01111588958485	0.18450893011257	0.197067195102727	0.210720270322354	0.211599467940531
95.5	0.201917457941887	0.006786949334729	0.011755341076146	0.189190723170619	0.195105064838387	0.202926743959077	0.220447299799464
96	0.200944354946098	0.008725586681355	0.015113159457953	0.185283204979667	0.192403025682233	0.200746724066464	0.225344465056027
96.5	0.212041486626763	0.006136133015566	0.010628094144962	0.19517142577424	0.210949524450365	0.22255825046638	0.219486745816067
97	0.210069123404023	0.006894811184613	0.011942163280345	0.19094797764132	0.209069773919542	0.219284688811929	0.220974053243302
97.5	0.20732860666018	0.009890632331906	0.017131077717845	0.180725302262561	0.204106262022574	0.219897149296558	0.224585713059025
98	0.209529980859293	0.009474502955882	0.016410320496049	0.191074891010555	0.195379299034852	0.224284615342104	0.227381118049661
98.5	0.210286308946607	0.012611709076667	0.021844120891064	0.181322990823607	0.197453985740725	0.227204033041042	0.235164226181052
99	0.212407589392286	0.014957419090324	0.025907009814542	0.174799404825887	0.203341596161775	0.242776229114642	0.228713127466839
99.5	0.211769080411316	0.009720002795725	0.016835538691908	0.189187611773338	0.202055191158081	0.229912255692932	0.225921263020912
100	0.211154191300605	0.012548671343071	0.021734936333683	0.203950079968661	0.20591776531759	0.187938708156782	0.246810211759389
100.5	0.20690116633406	0.010123687328155	0.017534740812306	0.18908066527111	0.205495030902914	0.19746862819454	0.235560340967676
101	0.203138015736949	0.010573630466471	0.018314065188386	0.17613779256048	0.202483818892423	0.206246167102711	0.22768428439218
101.5	0.205019897473396	0.008151639530683	0.014119053832131	0.186206163911189	0.198559581882021	0.211241717608407	0.224072126491967
102	0.201412237084156	0.007873634834798	0.013637535574114	0.185790546981744	0.189915612574532	0.215067403949937	0.214875384830412
102.5	0.198723176626938	0.008466952931995	0.01466519266351	0.1811066200179	0.195912529176217	0.19602567171879	0.221847885594843
103	0.202492546479667	0.006420187427162	0.011120090817959	0.189254478531906	0.194110709153678	0.210526360861094	0.216078637371991
103.5	0.19844216726937	0.007070191489674	0.012245930879357	0.185121239465291	0.18763462854509	0.213199895759512	0.207812905307589
104	0.201130420046038	0.007657914627064	0.013263897214099	0.18949522202726	0.18989971151671	0.203055681984009	0.222071064656175
104.5	0.200332301364947	0.007791480643393	0.013495240340546	0.19104212047557	0.183783708871429	0.209098281746138	0.217405094366652
105	0.198724123252742	0.006522262253834	0.01129688960393	0.186725829589464	0.189948558924761	0.215182818501621	0.203039285995121
105.5	0.203286890415688	0.004589526674701	0.007949293383276	0.196237307522695	0.196265289850456	0.215555381233891	0.20508958305571
106	0.204991489584981	0.006647906147154	0.011514511210819	0.20131442588723	0.189231610434367	0.221016462090261	0.208403459928067
106.5	0.206942596812382	0.007970725554423	0.013805701633448	0.195264604256547	0.191190702742432	0.219737601733235	0.221577478517315
107	0.206457756487001	0.009980116828446	0.017286069412341	0.194755435169888	0.193575278575115	0.201572786614458	0.235927525588544
107.5	0.202652330501142	0.010651788646709	0.018449439127585	0.215090444098661	0.176368623475481	0.195081386101796	0.224068868328631
108	0.201843633365245	0.007399781476696	0.012816797482544	0.212108185829875	0.183508854995849	0.196313397850289	0.215444094784967
108.5	0.205814751578271	0.00650074247433	0.01125961625246	0.200751565082601	0.197761713582795	0.199515747473102	0.225229980174587
109	0.208162781644162	0.007312511456006	0.012665641372732	0.200515610190155	0.20822946597965	0.195302825279606	0.228603225127238
109.5	0.206874672996545	0.002060182538095	0.003568340828847	0.202758998253434	0.204071327484378	0.209285784396331	0.211382581852036
110	0.205295862754917	0.007214965976663	0.012496687646461	0.196896703102671	0.189636456618633	0.220447535056933	0.214202756241431
110.5	0.198297556841324	0.006547109158675	0.011339925705525	0.195530782357386	0.184033462843745	0.215707680531221	0.197918301632944
111	0.200030863063563	0.001702810866282	0.002949354936081	0.198106266783418	0.197277505891425	0.204876641272288	0.199863038307123
111.5	0.203480848233165	0.003351708649846	0.005805329673701	0.200259831003267	0.203984880650032	0.197077658909161	0.2126010223702
112	0.201370782879218	0.00391537511743	0.006781628634079	0.212070739008254	0.194606859064545	0.196576457644954	0.20222907579912
112.5	0.202999746962673	0.006534977978101	0.011318913884414	0.216802686646003	0.201428284651789	0.185823355288524	0.207944661264374
113	0.201194194014081	0.005965788330764	0.010333048496084	0.207834324554648	0.203913969931282	0.183634118002299	0.209394363568096
113.5	0.192144438521736	0.004377862363829	0.007582680042696	0.195007434558519	0.190808667222755	0.180920402940795	0.201841249364873
114	0.190330795568977	0.005018342232971	0.008692023717275	0.186279922192963	0.179276769116641	0.19290705065794	0.202859440308366
114.5	0.190354222786163	0.004654342313884	0.008061557363464	0.184506888964224	0.180349716318556	0.198151796272568	0.198408489589307
115	0.198477924263043	0.002724090752624	0.004718263587972	0.19964344246775	0.191617855583755	0.197831267788169	0.204819131212496
115.5	0.203474213245423	0.002655603156212	0.004599639591299	0.195664098770768	0.205400491887872	0.205274085209383	0.20755817711367
116	0.19467546288923	0.005645123110031	0.009777640041555	0.181689563515099	0.201376132543261	0.189183138072476	0.206453017426085
116.5	0.194923034329487	0.006822318431793	0.011816602149279	0.196654109033519	0.192496498054182	0.178696661608561	0.211844868621687
117	0.199639770281394	0.0100414776317	0.017392349441171	0.220082066990705	0.179395387255015	0.185716321540551	0.213365305339307
117.5	0.203406616843035	0.014563622764754	0.02522493457082	0.229703109165523	0.1714754593999	0.185997602145726	0.22645029666099
118	0.193851099118825	0.009351668936328	0.016197565733284	0.203406552119037	0.173447031964902	0.183735687894709	0.214815124496652
118.5	0.19222756638464	0.00179417915587	0.003107609455848	0.189522541589556	0.191897578576094	0.190098345093638	0.19739180027927
119	0.197967923488802	0.006437578020995	0.011150212210051	0.20497685416611	0.196660165956164	0.180450675696195	0.209783998136739
119.5	0.197159739427462	0.008241833764547	0.014275274827732	0.200672411877063	0.184482375848234	0.184420369014633	0.219063800969919
120	0.196521492304732	0.004829437018251	0.008364830287565	0.196876602226674	0.187400139819103	0.19201268285156	0.20979654432159
120.5	0.196053852767614	0.003329839362504	0.005767450956899	0.195524194856798	0.19085734679128	0.192232053490661	0.205601815931716
121	0.194704213663305	0.00454703005448	0.007875687077902	0.188491078031242	0.185368210080203	0.201626168075221	0.203331398466553
121.5	0.190431303159467	0.001970030779876	0.003412193403219	0.190732216336521	0.18487095782258	0.19213003777975	0.193992000699018
122	0.191393204299261	0.006624783951995	0.011474462394022	0.197678371275537	0.178134720312514	0.182899694769019	0.206860030839973
122.5	0.187091463119778	0.008485844688648	0.014697914145876	0.189213527868754	0.167977472763024	0.182360480568234	0.208814371279098
123	0.190321356205871	0.009125129135798	0.01580518728883	0.195549439663747	0.17790867479132	0.174013918496268	0.21381339187215
123.5	0.193263742564433	0.006683889621588	0.011576836416773	0.198922319617684	0.190865731987118	0.175933029876695	0.207333888776236
124	0.196509474241514	0.00302744865063	0.005243694880198	0.194131487425274	0.193628332459591	0.192728097583345	0.205549979497845
124.5	0.198299773683235	0.006264400438495	0.010850259838431	0.194627153328853	0.182423899263732	0.205399212531958	0.210748829608398
125	0.188623693464926	0.008658800681335	0.014997482712684	0.17955567126314	0.168803061238911	0.201153042212436	0.204982999145217
125.5	0.186197034063572	0.007790923792937	0.013494275847264	0.169860086186687	0.175996564063031	0.197834915818976	0.201096570185596
126	0.187544234595755	0.006341019134212	0.010982967312222	0.17361675323894	0.184496587920806	0.204252562289002	0.187811034934274
126.5	0.191200446024254	0.005170527348089	0.008955616068814	0.179288272676411	0.188421272986337	0.204170651674639	0.192921586759628
127	0.196140386072127	0.002569715379287	0.004450877597916	0.19202108086939	0.19248957365484	0.203087860186478	0.196963029577801
127.5	0.198547997641316	0.005655252965725	0.00979518546629	0.191771730504642	0.188357082097762	0.200320872428761	0.2137423055341
128	0.196807638281482	0.008190610005035	0.014186552673702	0.202453894426404	0.182233367317787	0.185133355815923	0.217409935565814
128.5	0.196067623526708	0.004416049683242	0.007648822420123	0.196126769914776	0.189601523335875	0.190006127163968	0.208536073692213
129	0.192789131524861	0.006653538099683	0.011524266038746	0.190181164526193	0.190301497422384	0.179442555076913	0.211231309073953
129.5	0.186882872134942	0.007489110833972	0.012971520467954	0.197457071026841	0.183347680886442	0.16717762923016	0.199549107396328
130	0.179231422157405	0.007212025148238	0.012491593982212	0.190095770362203	0.17792345108979	0.159308058471917	0.189598408705709
130.5	0.186087671910846	0.011470109979378	0.019866813252685	0.195285290057449	0.19114912588874	0.152815392970302	0.205100878726892
131	0.188553969428539	0.005482143048749	0.009495350294793	0.185897805610279	0.196059974324867	0.174181435866208	0.198076661912803
131.5	0.187166651974352	0.003112157747191	0.005390415339303	0.186530578389582	0.194578402299805	0.179423771699415	0.188133855508605
132	0.185357933447025	0.0051048179762	0.00884180409817	0.184009964256662	0.192652021214089	0.171430169724373	0.193339578592975
132.5	0.182586895075651	0.004614008572389	0.007991697273936	0.176147666282336	0.18780121550268	0.173553990373515	0.192844708144071
133	0.18793908456982	0.004997511981645	0.008655944663644	0.188757018212169	0.189642931005748	0.174575514732839	0.198780874328522
133.5	0.186770392718281	0.005239441116747	0.009074978217472	0.182404492092887	0.190364971390825	0.174967096280126	0.199345011109288
134	0.181525583961961	0.008846598918687	0.01532275880135	0.16690817490842	0.190109740611362	0.16674345614821	0.20234096417985
134.5	0.190733983627626	0.010188800492572	0.017647520121317	0.200195632876196	0.191486983807151	0.16213750696543	0.209115810861726
135	0.190208729995994	0.008019084391075	0.013889461595524	0.202856558624201	0.184952708732498	0.169828165138402	0.203197487488874
135.5	0.183972957994403	0.007584253343773	0.013136312128889	0.187787443617718	0.176337025099395	0.168418125755648	0.20334923750485
136	0.182035211475718	0.010851175008127	0.018794786435898	0.181096562696904	0.18177510703737	0.156070432082298	0.209198744086301
136.5	0.183532358726935	0.014586374021646	0.025264340903694	0.175043665115296	0.182118728149017	0.153626215974869	0.223340825668556
137	0.189114850980032	0.009800587792388	0.016975116000456	0.173346084793875	0.195176298214497	0.173718731411516	0.214218289500238
137.5	0.185296450581919	0.006732429352836	0.011660909697481	0.18041326524749	0.199311258690332	0.168857273047916	0.19260400534194
138	0.178917270222352	0.00924753318601	0.016017197322848	0.184378386471751	0.188216453871281	0.151524991369121	0.191549249177254
138.5	0.17826262248357	0.009115454552357	0.015788430418768	0.185883100914801	0.191579599043251	0.151324285499834	0.184263504476396
139	0.186765729155425	0.009504548938192	0.016462361663974	0.194800896167526	0.205517760625277	0.1609411643082	0.185803095520697
139.5	0.183939499570384	0.007660265996361	0.01326796990519	0.183045601446342	0.195509704475269	0.162593603631689	0.194609088728237
140	0.188857640817136	0.011090862732529	0.019209937752513	0.190266121915983	0.208616766247416	0.157541662148622	0.199006012956522
140.5	0.193885055557262	0.012370585401338	0.021426482434487	0.198284906181777	0.220165153918207	0.160437835169487	0.196652326959579
141	0.182791950302288	0.006185452037992	0.010713517197583	0.193627816185499	0.185244117540549	0.165025821144352	0.18727004633875
141.5	0.183043501223526	0.006295703471306	0.010904478281689	0.182661282771242	0.190300955453541	0.165478261099521	0.193733505569798
142	0.180809960909507	0.010032720754913	0.017377182085659	0.169080248611883	0.187367591431743	0.160880430015035	0.205911573579367
142.5	0.178837002816698	0.009040897552035	0.015659293906149	0.188352357973673	0.168031733347835	0.159825839157073	0.199138080788212
143	0.179352121022956	0.008829044728784	0.015292354052553	0.197007962399751	0.166419724961913	0.162069049574726	0.191911747155435
143.5	0.185582007499285	0.008158866501143	0.014131571312151	0.186904444428684	0.186072987816881	0.164735751628654	0.20461484612292
144	0.189629444300072	0.012816958744277	0.018125916884532	nan	0.1923108167766	0.166210919046427	0.210366597077188
144.5	0.189059740741348	0.010838516739104	0.018772861670813	0.19521732426111	0.1917298666177	0.158900287315972	0.210391484770612
145	0.189279743482699	0.010331528171543	0.017894731712941	0.202714125177346	0.189407657894464	0.160043988097596	0.204953202761388
145.5	0.183543810621449	0.004121155081344	0.007138049986758	0.192917114725697	0.177847129614567	0.175511257899351	0.187899740246182
146	0.179230455345938	0.003804188157874	0.00658904717099	0.17364618754992	0.182565665775677	0.17232923280133	0.188380735256826
146.5	0.176093932584345	0.0051301866005	0.008885743844376	0.175452367609849	0.185459283871979	0.161994171578613	0.181469907276937
147	0.174680181272008	0.00562178968797	0.009737225369031	0.166564597785014	0.172894261453796	0.168203287874859	0.191058577974364
147.5	0.171414689816328	0.005521560805527	0.009563623852253	0.169062807048734	0.163189253528789	0.165823951132606	0.187582747555184
148	0.170177019950503	0.009724171139133	0.016842758474473	0.1891743419504	0.148161149191807	0.159758146414536	0.18361444224527
148.5	0.173954666643887	0.006256512269771	0.010836597129422	0.18632198897387	0.166377753354958	0.160426334454336	0.182692589792385
149	0.174024821771263	0.005653455442207	0.009792072064229	0.186736788928615	0.174490538613583	0.159223123317676	0.175648836225178
