# Supplementary material for: Stochastic pulsing of gene expression enables the generation of spatial patterns in Bacillus subtilis biofilms
Source: Nat Commun. 2020 Feb 19;11:950. doi: 10.1038/s41467-020-14431-9 (PMC7031267; doi:10.1038/s41467-020-14431-9)
Supplement: Supplementary file 7 — Source Data [file 41467_2020_14431_MOESM7_ESM.zip › source_data/sup_figure4_g.tsv]

sigA_RFP	sigA_YFP
0.959665145426443	1.07960627061581
1.1166727843307	0.95898566065352
0.938320789134978	0.826793902300961
1.14605621430704	1.23377704328347
1.21735599438362	1.18138105978923
1.17287267555685	1.07614232875047
1.33704483990498	1.31232777465025
1.4675431228197	1.56285951257919
1.48570002941336	1.53860289237489
0.969645979140861	1.1896611525715
1.06146281725865	1.25224871170082
1.10335859313633	1.33418322527014
1.2728870925791	1.16543639806304
1.24429643748181	1.45209556779626
1.6075669587892	1.28276651708898
1.19383517555909	1.23970724362256
1.25326631171298	1.02012945578119
1.23766823671705	1.1712058473467
1.1164308340168	1.20332402694548
1.13111854177078	1.11230624010418
1.43280616101747	1.37451590417541
0.973141874790204	0.980901566752368
1.31218082271699	1.3110395703888
1.1006776753826	1.29665244197437
1.11053906976205	1.25416335358086
1.15301274621959	1.36919105698013
1.24866168574407	1.64488797961056
0.97131266412698	0.943064136141333
1.00693303885458	1.27646720364103
1.02663539553507	1.06974587966341
1.15535711543232	1.11666856871244
1.21435156693326	1.18524604759384
0.992365022146645	0.896756436003842
0.642332269747696	0.440477650712436
0.829264955941911	0.908584363682759
1.12483513814081	1.23889904901352
1.1153868902164	1.27177050806469
1.34237534808256	1.30809056649283
0.995512409586715	0.668944351781086
1.19107329693644	0.994243476789213
1.10642640459262	0.856261411762806
1.08534763350983	0.999383403623916
1.1940180417378	1.05754619044724
0.933951840674088	1.23821925994276
1.01269769884668	1.00019243863838
0.774949317928613	0.657827983983417
0.953450492937451	0.884706631522684
1.26936753684804	1.44654702580733
1.07055722866765	1.09964093911334
1.02418740767168	1.13087274919392
0.706277088410912	0.485776567047279
0.664264603912543	0.478773672056103
0.856678176388484	0.603610984908157
1.07931720599127	1.40716787593306
0.947337152642687	1.14496391777336
1.24176891682314	1.25767489576687
0.889221622320845	1.09073429074095
1.19250231553978	1.28096641287282
1.17556492767078	1.27751638268382
0.851718064011558	0.589836428913765
1.083608187126	1.09303508987241
1.10906475159311	1.18351436971169
0.756382683159692	0.804425800133084
0.894658296482763	0.984104108535044
0.965681995252688	0.940771509373207
1.3345674682995	1.27548414621057
0.86009417934929	0.992220307110335
1.15599325544438	0.919080665264478
0.652600647244305	0.500598573426641
1.01501224713464	0.994917713564854
0.678767618913119	0.501365641697964
0.644221309534711	0.777683030064151
0.945655485082009	0.882242859974229
1.11921469681619	1.15257257937807
1.03098485392806	0.889061554281862
1.20099270547375	1.28521661368741
0.90936252228679	0.651926075152635
0.884615976645474	1.01729959658088
1.03798192138093	0.937786403484394
0.635801515065784	0.511360283385217
1.18563353405982	1.0618918613574
1.10152420687111	1.26173792173006
0.969398704987948	0.757531793477587
0.770431726663546	0.355729072275111
0.90499391007094	0.822079343878193
0.961369066897769	1.11258089576748
0.989533795809218	0.898436613954978
1.16351109135661	1.22830457408625
0.788690758398713	1.02509735597347
1.0013208905192	0.958048940434876
1.01943954259475	1.0723011748104
0.93139120882619	0.967378484586345
1.07381947389825	1.18982274813111
0.811970143210868	0.59572084586429
0.875950598428701	0.818572557701283
0.948821432619611	0.441357840178459
1.01658850551897	1.10254715017859
0.746841832306229	0.883542829367209
1.04883825564763	1.32466651716452
1.04995952335819	1.46387504301709
0.796374273081665	0.70337705806989
1.18818035425461	1.32603487506092
0.843215683905153	0.928309364240711
0.840199370547465	1.0017430478461
0.96980407764201	1.10780380122433
0.681649467815579	0.594067313179264
0.886396548447494	0.791899420189804
0.845391631742173	0.311949049351609
1.02186641269534	1.23370725293774
0.865491424011453	0.774071492184535
0.653040907227357	0.847599417750609
0.897339182421185	0.592779687293757
0.738262037049144	0.766222147940216
0.883130892843131	1.0267788917228
0.854307815849578	0.8126407856829
1.20047518385714	1.07441064888429
0.766593682622259	0.775252532563689
1.06410870784945	1.18574575746715
1.22875605569418	1.18055744508195
1.02065088244907	0.903478230865375
0.747810624644625	0.727701727343832
1.27245228992998	1.36342620777397
1.1773818264576	1.5289237064588
0.92825883666068	1.13111325926934
0.681622234467045	0.404756723277884
1.17395857488421	1.34696552549949
0.925815111196777	0.819942247689163
1.12948237166068	1.0311150924136
0.97790181316147	1.15474201549034
0.686569901774365	0.513121238781982
1.25722094495432	1.27886014307868
0.762073253255754	0.861035971353849
1.29752985483723	1.22251965470051
1.12697817605329	1.28227059096528
0.747306597523039	0.614736186333555
0.721344706592653	0.650263343459587
0.8989885310688	1.33611040248457
1.14656905120515	1.35196149172922
1.06290978819798	1.11141775008337
0.997313409434728	0.974708662311431
1.10415419923037	1.08029732704329
1.18151219059681	1.17971748198615
0.899163335729896	1.22260663395774
1.1505074786617	1.29904071424847
1.38080481686148	1.18837547469716
1.01610413503518	1.07661776193821
1.01069181437643	1.03390378944862
1.20991331233403	1.35571900350671
0.869533026101289	0.530335087786465
0.968054600712188	1.3125130428814
1.01709088509967	1.33930316574836
0.816039992370435	0.93641372885121
1.23347090080945	1.46687571608352
0.988627447662515	0.913296715747497
1.23973411159246	1.2743205136807
1.05183014160991	1.03354337379954
1.15420361770079	1.07636327456724
0.964416963383806	0.765917727393784
0.882488340810236	1.24163529451171
0.793192901526633	1.09577872411074
0.820690316583877	0.874949901066345
0.79787256337793	0.952220123675984
0.853116249971426	0.994159714279076
1.02273725196163	1.17528548094917
1.04222849072208	1.03846899173345
1.14119108429971	0.813985679970321
0.955958340302944	0.977409987766464
1.26873496990995	1.12279709606804
0.909732242685316	0.798590832504084
1.03488707639411	1.06512068396142
1.07725845320818	1.12277219199265
0.800526031585916	1.09009930573409
1.09339914832358	1.33864630480823
1.03137385974934	1.13153559702851
0.90521223728406	0.87352009847384
1.33659043205005	1.31588357441849
0.992419847302177	1.07280229303215
1.09304879303837	1.12415943903889
0.882044078868058	1.00879287603908
1.25632423102686	1.19114158433062
1.05550051067935	1.06878761399058
0.82260608225701	0.926409087829538
1.19434739730099	1.18066559013074
0.931830148394679	0.657999991169416
1.20435471348635	1.26882900337188
1.08194094572922	1.22407336891448
1.25932243367132	1.01438925192516
0.829739824848927	0.757168982420166
1.20529423433573	1.46625184421769
1.25600814445915	1.19891849675115
0.87013436858765	0.6211837422218
1.06314631585678	1.36404768941073
0.806192988674595	1.33829181983568
0.891713243142103	1.08536473174421
1.12477894375311	0.92637313548736
1.23218809011248	1.29023043657283
1.24722637993114	1.40825923247574
1.08664628652989	1.41185585441425
1.19724888337902	1.22821468631142
0.789157378810166	0.458752242310557
0.930001571300532	1.05005619028926
1.26296076535119	1.31379323950218
0.995180888061424	1.07228452715959
1.00832611503111	0.879401554133166
1.18791358626967	1.02255019287209
0.630894703970921	0.74679311988656
0.710361946010019	0.942063226268017
1.4818393409403	1.10939063651816
1.05117775470357	1.12833646876653
1.02216464389205	0.816431104563327
1.15971902977365	1.00350844415827
0.977115685402468	1.06252791395561
0.931132551727208	1.1865530124104
1.14112716246099	0.976345888310468
0.911842171818566	1.0229184804841
0.979310148769212	0.77942379460669
0.909641367170948	0.656719781215176
0.896336344505545	0.861478609063583
1.00922530480179	1.21820547238114
0.723185327195685	0.643465691876654
0.709778221997631	1.11871922830066
0.931903919542527	0.837949795557373
1.04913296073365	1.076226897391
1.01063985665224	1.04016550050208
0.714759371462559	0.858586652111714
1.19006539411047	1.24883199920374
0.979492192824636	1.19473466926869
0.884312209970082	1.15105637540876
1.02637295087701	1.24423301128258
1.05912124990719	1.43074162249808
1.08415755863123	1.2297673511946
1.04160949329808	1.05986570374674
1.07092345440202	1.13974184649329
1.0635575092054	0.963164044165247
0.807824859931418	1.33619820608086
1.02840933677868	0.969805821963935
1.0774971367028	1.16928012578402
0.867011198265048	0.785001527908007
0.90083692135033	0.857565758823724
0.840178022506886	0.521871330214104
0.969678714564952	0.948289318567414
0.927577308031653	1.17224171970919
0.878519986191527	0.954271931651256
0.986955791334962	1.05131072451441
1.09046542466069	1.11810757926034
0.873182725486577	1.03439482295515
1.02159231051808	0.967905501182997
1.02018043338552	0.484736043539796
0.941833598270337	0.790053595381259
0.761901592999175	0.399664848267262
0.990040318743227	0.627021057971166
1.02179828832091	0.608012649394385
0.903110594131374	1.13277598376773
0.819910054573495	0.755080048515986
0.982840644991363	0.88590601474335
1.00185277202213	0.984363593327497
1.25772025890397	1.3461896427881
0.773420836145596	0.5581567490125
0.901475730250971	0.919483475649029
0.90938474892933	0.990659137911805
0.852900584925545	1.24698490504927
0.99700801105673	1.0533573210404
0.915986759047135	1.13204767352527
1.00370822599195	1.09506397039854
1.22730957784248	0.89630076949853
0.992492350352711	0.914679521695636
0.884474921894737	0.947686200356751
1.1240343444338	1.27148157451058
1.17302656200662	1.23104140905983
1.09530517257681	1.24042873500863
1.1375455685864	1.20391524325544
1.07368035241393	0.779238287415926
0.833210723368787	0.309733606416188
1.02995276197252	0.911611491457402
1.09917380442367	1.09766859377094
1.06081555228821	0.991733159024447
1.15459518565281	1.22201248420425
1.09433324402386	0.969322820472436
0.674023816764757	0.95387157106377
1.0686499932559	1.48129601198506
0.77494145399643	0.903990021545988
0.749872731253803	0.880362287022903
0.846761995021848	1.01886137504748
1.06624581497615	1.14172052213431
0.802844673748596	0.666357695781493
0.807558025183672	1.04905071908891
0.880423346060984	0.938935107652272
0.950228870960487	1.0622399153242
1.09277800318998	1.05447303939978
0.856647991749483	1.23611264727823
0.661595523234068	1.02113843889607
0.78511981168911	1.27139987126311
1.24090292446736	1.27096418082773
0.962574527908504	0.881883755138375
1.13418442830861	1.27484741410041
1.13024119002576	1.05395209351221
1.17077764763071	1.00584162209845
0.974998542258295	0.899489611570167
0.833679495583255	1.22856272540722
0.979691865693382	1.07882264903192
0.801238716428896	0.931002561613716
0.915128958556483	1.10792415080855
1.03372950554146	1.27126301194652
1.09242494038286	1.54272814521571
0.96558405098781	0.839735433708206
1.08003829169498	0.93691530635328
1.09478846378761	1.25242344945443
1.04552461904893	1.16964229084809
0.999596885238583	1.14825726625913
0.749158752024529	0.659354192372412
1.07284900286835	1.07780848627551
0.937047962462154	1.10878956515592
0.685989982195674	0.931766495428254
0.642466649940506	0.378217878404038
1.05253053932433	1.1446527520214
0.950696320302884	0.978853295181577
0.949014116356161	1.19559449219108
1.12982134300509	1.24288540110309
0.671734524763674	0.779252261257356
1.01246710131784	1.16235137021362
1.12091416060664	1.20978974003684
1.03958472606607	1.03926698394424
1.08738487456909	1.01973956200555
0.849971631319985	1.15585589987559
0.958745551947209	0.906179508353197
1.2776079297771	0.72438592873861
0.909977227048961	0.961363344475107
1.2328829776478	1.25190309304394
0.731871842543052	0.429864970605712
1.01462784904612	1.25912485292957
1.00305046284578	1.02623260838295
1.16452251627206	1.23490634694794
1.03673711075512	0.952415980970485
0.694545943982705	0.648227797493409
1.1060078088595	1.10035167930727
0.928417627264158	0.756074562632175
1.0870468510909	1.05071940186438
0.824607817277461	0.73657314101971
1.2839574420125	0.888958598620746
1.09352987337691	1.43140425209069
0.815126978650252	1.02959525005335
0.666830520521735	0.483322571677353
0.985158361433773	1.26889410630787
0.98491851295278	0.840802585645815
0.802995986100191	0.940278868767298
0.915175496873883	1.10478084245524
1.11143646370981	1.0842710326232
0.952106760403397	1.03146567304691
0.874930895990448	0.739983731305661
0.702489431395323	0.870868168019278
1.13025182951847	1.18008204571416
0.921285831023204	1.13089921350483
1.05821823379371	0.6464150228729
1.16316315884159	1.30035617753789
1.0863194296928	1.50469561397229
0.886731610663297	1.10116977120427
0.747744341795205	0.571630209885805
1.01276383999576	0.967001901741043
0.865112919201253	0.669996092501767
1.09389674751518	1.275229084271
0.738734391078921	0.537566273259329
1.0707267856083	1.23419448764554
0.869756301855808	0.724668747094034
0.818230135453935	0.604907196695377
1.59199577732638	0.645196769899013
0.822597899820155	1.22727447488455
0.965542096007878	0.835048746701371
1.05703550221919	0.638719448975989
1.0026489169802	1.22952734447882
0.994120108197334	1.3092314709043
0.827018346118648	0.474940476308521
1.06800350118711	0.946862892200218
1.09939786564519	1.09784707823837
0.691642231667421	0.466378736024703
1.15147925100233	0.856173861350469
0.925089302712423	1.12135411188023
1.09659695580023	1.0801123171809
1.22590400360868	1.16696040956197
0.892179804661282	0.985763799009316
1.16511229342604	1.35704802934475
0.806907588862405	0.652683740042593
0.741333911491954	0.875135945203358
1.08672018275603	1.34890028221349
1.06981117658808	1.24899343907625
1.11071140922378	1.31538769286495
0.735209309691718	1.01486205314108
1.13277306108502	1.0840208617242
1.08568851513022	1.16210782392766
1.04213493588907	1.3784813290526
0.848605942916875	0.759042257492558
1.16282811564355	1.02665770464535
1.00516119068038	1.2973086933888
0.989879725027407	0.594337716954384
0.9259421502508	0.783039987750692
1.15381739367279	1.23733649704435
1.19001222698453	1.11998550731712
1.16700548882748	0.995818811829681
1.19426137833179	1.36995991262295
1.00544851229628	1.192514767714
1.12684684864145	0.890914473500603
0.653995420412868	0.600757599588959
1.01926849966259	1.13407250113805
1.16038654096951	1.21644982089024
1.15617521363052	1.33022284229798
1.03349237828241	1.08624290406475
0.924670080359964	0.912853597824391
1.01803854147457	1.12283749122006
1.14770825596212	1.22380646848287
0.935585459469166	0.852409502951384
0.983146265622335	1.17617296909845
0.940219867176061	0.9130813406321
1.01323478399153	1.25106295549322
1.07599008838656	1.32738708157665
1.14516450930495	1.30696969227673
0.872286915521004	1.03789348069448
1.19756328402887	1.32178336863824
1.1630830981426	0.574233255955692
1.07538472140953	1.04051270125709
1.17400180917093	1.24768056123792
0.709303064295743	0.557667499715173
1.46303442816978	1.53317722184716
1.14532708718933	1.18831943130244
0.863259597142384	1.10716917371268
1.04308975756512	1.18675362508599
1.04122084604307	1.16702919694849
0.835403211111152	0.74388792806846
0.952786061233672	1.06407866794192
0.854081297305908	1.296076839777
0.736722676074701	1.06348101303825
1.23837992551706	1.50621541491106
1.07327655849032	1.033320788591
0.972950582252487	1.14732051317771
0.775589922097258	1.0206674730496
0.887774096780838	1.07033246892654
1.15689358491128	1.3002171030706
0.984146603663847	1.26544180465075
1.05560592307732	0.97186842701171
1.1061845439476	1.16155688295085
0.903683550859667	0.92678366751372
1.16971276945945	1.33831581348156
1.08434520724082	1.14747758550726
0.90298568699355	0.865221383894813
1.26122973806737	1.48632684898226
0.743200782332817	0.729709349715139
0.697277101246541	0.489817049786925
0.825713452272311	0.611397180731293
0.945817895739029	1.40590579708337
1.06885856436275	1.21235713820391
0.83833597494811	0.673603547617734
1.24982790378533	1.30350790933027
0.975698949647429	1.29222564708637
1.04952202543207	1.11992081274579
1.13580734244078	1.23080729300864
0.914071335661608	0.869661396172061
1.02991416650688	0.925493646808154
1.05495237765224	1.07009914370361
1.00339246587975	1.21905665003737
1.26285413957614	1.35144784915759
0.955306506922511	1.01249120285822
0.845850413773619	0.907913510012405
1.05257382027826	1.10719951588291
0.957792265451001	1.06087894838846
0.840705225728497	0.564644335810968
0.835978573237833	0.828902371345578
0.697225208020793	0.600401960865997
1.05803177194557	1.08265987161581
1.04464944175096	0.79265859839512
1.14724960521638	1.09280787857225
1.09629961841804	1.19740590555666
1.25740496814659	1.42377263898949
1.13867155466685	1.47815224400969
0.957837502108489	1.0074240385264
1.17197662239887	1.1949961487732
0.72353731999686	0.636733064856306
1.1336726728818	1.27991217828974
0.856555897964037	1.17105927987881
0.705307804232618	0.569083735590627
1.07732659872533	1.00724445416737
1.31141210363783	1.21208962411838
1.04127509097495	1.01032041429788
0.676552548872094	0.99019000314581
1.41468762415316	1.20265557576538
1.0610029309657	0.855844138413926
1.03284118092082	1.07640228449913
0.721507302390967	0.944308251147051
0.773408405731366	0.549092251511768
1.22258204727757	1.10862680248288
1.19681632952397	1.3528003144387
0.829057382522175	1.03980330518483
1.1579814019829	1.14950569614177
0.907565680048968	0.832797287843739
1.03095382987662	1.08159835224403
1.10540404581552	1.17179919588263
0.672472248511157	1.34292836277802
1.03224564702754	0.996276032585304
1.17394094448475	1.31047285556595
1.18331676510282	1.55141589407635
0.890187306096108	1.56067495124995
0.830485476983121	0.726503787229656
0.951694101478253	1.08419779517715
1.23512300195996	1.19703988467796
1.15884354399735	1.14579822152005
0.999239441455355	0.959215409910146
0.667489477251891	0.534339923565531
1.06613446396881	1.16266255749866
0.90784179975647	0.942884013218888
1.33350702869198	1.2101089503338
0.80133732003097	0.511425544256065
0.937594632235905	0.936660975336074
0.828324057197653	1.29225411809788
0.991041203852746	0.754130978763295
1.00764563618191	0.491472120596928
1.15020604966521	1.29393370276866
0.890270746432405	0.753729268933588
0.829085846893163	1.05553095068783
0.941195389185133	0.796781002085867
0.836408445525644	1.17551015526329
1.15220534444336	1.56745484405462
1.09014798128891	1.29376621031198
0.927393795833108	0.941687413240128
0.749534311074148	1.0208166658717
1.10791853164333	1.03759795908203
1.08513563407811	1.5793262788873
0.886423148550798	1.02170285078584
0.921901157859312	1.32738855253633
1.15661360856858	1.07156837381719
0.810098686182245	0.875288532976586
1.04784634840646	0.916906161351399
0.803190400608007	0.785265419003839
1.14214353457428	0.849103614722436
1.03716820939536	1.24036469963169
0.89813319671314	1.14124475084933
1.20940841258375	1.35604823028316
1.1605345411037	1.33914484768211
0.663032285282632	0.773669320535654
1.17177599700319	1.17170181341533
0.797695891016046	0.943661293592131
0.832992615446357	0.68068746504354
1.01872771522883	1.01064024918751
1.02634812005282	1.1365747995201
0.805139034022401	1.00924778127026
1.05919525934553	1.22886284398113
0.954230347262825	1.22774584554069
1.02829156668633	1.07523295399203
0.990802511093369	1.09373720963393
0.756780615273145	0.748294433803799
1.0647712873418	1.2730425441465
1.05052344598472	1.21331119025613
0.960220338235849	0.463312064322608
1.23621138659067	1.40943939289909
0.83039401466939	1.00930078395478
1.03546688269304	1.07377019192497
0.913915577625484	1.00342681107036
1.0719549918661	1.32937686046489
1.03429623392077	1.08194919603971
0.951229867876438	1.05530966841359
1.06853351266251	0.889686005913725
0.944641156384977	1.09153306212781
1.02153607516491	0.865108194246092
0.855752763057072	0.898931280890361
0.85792797728527	0.876527689847666
0.808220133795837	0.645748001193551
0.99552150254975	0.875774468475025
1.04892653460641	1.12083597296495
1.12959880644132	1.09433707947983
1.13939793383575	1.12451650531223
1.01695131394496	1.03946772845795
0.932243784634002	0.915701627035382
1.15312042931916	0.701793008924875
1.08310925244168	1.16290791458445
0.951030618681311	1.25370456349814
0.938281851347627	0.853152102360296
0.758013299955106	0.918112417456432
0.919878639576865	1.10756586185162
1.1188341358234	1.2531983297082
1.02584821484472	0.906665342945642
0.669602908041875	0.822586597233516
1.40182058495795	1.49015072565533
1.10227459855357	0.80356577576684
1.10412997600501	1.19274026182706
0.80269309352427	1.02901650059506
0.853377118866924	0.991868046248423
1.03053395685684	1.20082121738309
1.19135548150598	1.05840191398955
1.00647191727452	1.07034876018383
1.07168435711292	1.30188475430746
1.1165441552121	1.19074747937093
0.947000749834844	1.23094352234135
0.651910743371158	0.649116632962327
0.949297103467609	0.992157033664339
0.979214267030466	1.09621320504574
0.833103315644886	0.60130036603481
0.687963691815336	0.402975946486418
1.06406398812563	1.28839669590674
1.29636107243555	0.817451304932161
0.974873585547571	0.61392812097514
0.919071134448405	0.81785802251558
1.06310475461739	1.16613095142423
0.685242373165344	0.979356954268237
0.945247730581766	0.764260198832535
1.27764136365869	1.25766333853889
1.23050745671854	1.18321428069237
1.08915903788451	1.53219635742281
0.771227459670017	1.04175263532992
1.00515688324898	1.19983331197329
1.06782969079794	1.25686984335422
0.847379279896187	1.08129170901174
0.936301561321778	1.10991765480737
1.07915829763127	1.24114128142818
1.04567423031168	1.15406135733754
0.92465159517253	0.871782525478024
0.870976834969272	0.683751775770444
1.04614936648689	1.01432882761043
0.825925183947239	0.837305388728475
0.67772141328115	0.661962135210417
1.20357776842606	1.39502001569417
0.873413560932187	0.849583204234096
0.747445459866458	0.851183178066529
1.04714560307989	0.884387929264227
0.975712386995611	1.11199836932963
0.781528642257668	0.675354294277363
0.787382515731732	1.10677683798779
0.749478318261508	0.446808439331606
1.19019147503433	1.19489533796119
0.952760661348406	0.97005405352493
0.841467982865873	1.12518072686769
1.02250214169355	1.23300123964013
1.18916446568672	1.28110771071716
1.09446138284137	1.18867722390758
0.786804303548447	1.24715107635959
0.635454666941913	0.459418024601344
1.17722361086116	1.11294159802335
0.841533977181063	0.747836880477702
1.19649256286364	1.26504385705271
0.987187509881506	1.02226824847339
1.12573145681818	1.26421551638912
1.18209867690817	1.15715405245572
0.906795454845984	1.25104455647065
1.14863136985087	1.27399873393752
0.862794985443188	0.671420315216436
0.889996369394933	0.774857216220242
1.10965106692389	1.00745060612414
1.10440476845077	1.8796477806055
1.18902951799052	1.21782430720321
0.926960707081993	0.648256035712611
0.98823697412947	1.06489834438408
1.02883378192501	0.837338270283921
0.919199575000007	0.78858020993086
1.06720049965254	1.12561983627728
0.879361355346	1.15547038575501
0.840545224194447	0.78088464137109
0.856551453594492	0.92560603684535
0.652662318879391	0.822954006780833
0.944042108504516	0.765666820186732
1.28151548185141	1.30223119927199
1.16243601154267	1.15710504345941
1.34104990785403	1.47226711035819
0.689545777763487	0.609150061307747
0.994983755848568	1.00597093994367
0.969682216975624	1.16220130410874
0.909925592336909	1.34356694193266
1.10654080716189	1.20725640741203
0.88832072125657	0.852868754620666
0.833989644154111	0.69597002190373
0.964159910554953	0.97742924539544
1.17197825433878	1.44106252849353
1.02162397115753	1.08906157969646
0.917297146906155	0.842251036009927
0.756408243943238	0.744520282890333
1.03807369295815	1.01260179363707
1.02022538242076	0.582727842231608
1.39179608722705	1.54931031324114
1.10642797788366	1.3817933160889
1.20949740093629	0.480859420024362
1.10455444198996	1.12413638192222
1.04111463666826	1.05119787981962
1.11725093807536	1.53991043906771
1.21119735791189	1.48322355215699
0.82811990460133	0.861984759110327
0.932600836293368	0.966495893109158
0.947331737046093	1.14311367367626
1.17648865390734	1.05091922247945
1.0167764790505	0.799886956071906
1.12928971567039	1.23361922641901
1.22129563151611	1.36816896532835
0.753849916952498	0.848946635119214
1.13856154258023	0.916338979677448
1.13433721543171	1.4238466254012
0.961832869011558	1.04936600696177
1.00018994061062	1.16950141354147
1.15640159865097	1.09863984214095
1.12786520312545	1.23581868530979
0.934917633825349	1.02068437206564
0.993786349835279	1.27053790707287
0.847491649255161	1.20163977457367
1.01044413257181	0.967931411548648
0.884417234817169	0.774281588492043
0.985527114822679	1.03901139546553
1.24522261221241	1.35066448602654
0.979324323065888	1.20447884569926
0.928967824280968	1.22405341437958
0.909097792780981	0.656447173522477
1.15430865433027	1.25442458899207
1.06205729963655	1.13072164775725
1.03550249128732	1.44079086575257
0.917617312974257	1.17427760083447
0.922091862035217	0.622326065501556
0.787450702874777	0.978739696413021
1.26444037951861	1.17785730173915
0.637487702937768	0.399953548890092
0.96213706890681	1.26431855548234
0.990730357989246	1.20312823198925
1.19084762221695	1.25584650282447
0.965288063986102	0.912570468813269
0.926542562419977	1.08542542559962
1.1644976616002	1.34241301798604
0.91028623705943	1.08777359876895
0.713143838821096	0.951770445294167
0.988485350001534	1.19542535906238
0.872351657004979	1.06967186054492
1.18418035970399	0.822509473517949
1.00715664940759	1.17280855096529
1.17917289903947	0.962319327323538
0.931500586053862	0.944470476422088
1.16839192022294	1.1483144488319
0.898221095252179	1.08058952858363
1.00949084846515	1.1501670301496
0.873828017909846	1.02922436440807
0.913099715784548	0.909744776282131
1.03083426452454	0.82640813141947
0.678809021839223	0.697653788653809
0.655618859778816	0.503481015722903
1.05132723923575	1.06595205862862
0.915185078212999	1.25954333554407
1.2056027942698	1.40289005464176
0.901652528014981	0.373577032920937
1.1986544574911	1.32327281305714
0.863028946357112	1.31659670137929
1.23322390760731	1.2785919933855
0.92520213541592	1.06218821914215
1.05452993228689	1.32070107128269
1.02268084045143	0.896434533215266
0.899576643180718	1.2958609622674
0.87670562570266	0.774431573902925
1.2282799304506	1.25808575480971
0.770088124248164	0.454098292954715
0.709348751880786	0.38721924904968
0.921370119300498	1.07576643756536
1.06868630901208	1.01942585989284
0.916295341142043	0.979959886619156
0.71228513204408	1.01320469872403
0.909511571562991	0.987999534859695
1.0409846876067	0.740504041791732
0.92114010311612	0.839751393312665
1.03775959862964	0.697168553787649
1.11609728356992	1.07263313283059
1.28734220916844	1.33936790442498
1.17136141140995	1.24723884654571
0.947291807582868	0.976737342370226
0.852728017333283	0.812966519876561
1.08475769376681	1.33727035477432
0.988745450439039	1.080027205225
0.641778176251568	0.54407304191174
1.12397009315274	1.08504042451345
1.15157275074088	1.07230970721507
1.16338323131404	1.33185676236073
0.834005613323802	1.1323924289002
0.969808509480634	1.10767384389909
1.00936097942347	1.29985956251416
1.05290747755372	1.16669651661619
1.03506579388471	1.71533277312026
1.19647413515673	1.64271799761923
1.21542903417146	1.19863639656299
1.30278067556699	1.21709461557905
1.24886120985405	1.18430175659683
1.19323302867287	1.25418631207773
0.997660331792556	0.801237733520942
1.18391747645433	1.28865182838486
1.11235556878548	1.19071803476262
1.07223117725021	1.2269959590161
0.735295879595453	0.349693118411563
1.16370421774636	1.1379298613098
0.94606067915749	1.4848118182896
1.08654970957359	1.37224983635917
1.11119651958258	1.40614372944959
1.06260151800526	1.20250963290428
0.802999634554938	0.364461059440777
1.01884469829785	1.3605028658564
1.21620709195765	0.502826745913856
1.29225967373287	1.36329182558406
1.09735804267126	1.17201359334917
0.729961078881308	0.326044277132992
0.980814220971248	0.785161139152742
0.672654338250177	0.600968246168232
1.18558798944806	1.25953735009098
0.803058968208892	1.16515448822032
1.08626434542413	1.22058365937308
0.959043542824496	1.17359850972426
1.23203405254446	1.2195394245453
1.12157022779097	1.48441170914713
0.961033646492727	0.925481372474738
1.00197722995199	0.781508907757662
0.767892916398718	0.37221301003036
1.20034748476956	1.0590322273714
1.22330342102504	1.03526020249527
1.01697301000451	1.14377189113338
0.80130110537299	0.713465103278174
1.10291191752716	1.34267218529147
1.18352888282536	1.14439547096606
1.20680389868251	1.08679769348079
0.816113258049166	0.734422444587603
0.778345299941683	0.916572699079144
1.22310080416644	1.28269835151256
1.13780018652076	1.23005007075429
1.05428157085595	1.11762114373835
1.02771350278945	1.48977411473231
1.16197303536019	0.560924617028161
0.856021268376047	0.91363714611638
1.16804868963199	1.08611793856695
1.01703592748256	1.09341286140071
0.966750647056435	1.23909883366785
0.677734319153836	0.791438575396764
0.845227292409635	0.837779952889196
1.10103632701219	1.05590568412558
1.04290877069162	0.458134191699246
1.09507615164507	1.1470017799858
1.14179367135944	0.99912499356354
0.762960560355917	1.05396615369353
0.820240659528175	0.872976694267488
1.41056753019717	1.35317017233454
1.33420941654412	1.54134152114829
0.952832440651955	1.17620819064526
0.903483917060557	0.656305477962569
1.00510686475027	0.872520152473184
0.995773721455405	0.918887701738509
1.00025889978177	1.47050419698856
0.88851425878699	0.836970177315462
0.938454088513102	0.963955221750195
1.11112428034833	1.10195684440946
0.686635606193565	0.958475908159038
1.13620628107629	1.14002749499871
0.984879164584185	1.03366715248681
0.681138190752055	1.04757881705147
1.14764724504349	1.25369828910532
1.237584833527	1.57992193924069
0.877544976467192	1.01287560467342
1.12049998266178	1.31342858800647
1.06178463299897	1.06856999357174
0.849649348608457	0.859049260146913
1.01275672926836	1.02095527065802
1.07873176547557	0.900113111115724
1.00910168996444	1.00058436032989
1.0016690124017	1.04928242159447
1.14210840495348	1.38922493113001
1.05869519612098	1.25841407254232
0.801782426324421	1.05044341548053
1.11115353214108	1.1370524218524
1.07845156749147	1.25997643829872
1.01885601818909	1.18311228052139
1.00799615386394	0.992803501180655
0.814019971467773	1.07315438962736
0.811991402322142	0.679980589109704
1.05472682252059	0.870732934920934
1.10592335893913	1.11586240959774
1.06346247777146	1.25646310281491
1.10240950853842	1.13417483749417
0.643052998699975	0.342598320147778
1.1961041593451	1.32282911452836
0.815224018491061	1.26458637541587
0.848622705076556	1.08780309486398
0.640739897770922	0.573997386680868
1.10979565504347	0.994900601581553
1.20660782038664	1.34674453764338
1.2013904601118	1.26317233531887
0.904057162974743	0.540053683985331
1.2225217472547	1.33445274532287
1.17770442590472	1.13375504695265
1.05916503224869	1.37561093055986
1.15189257319363	1.32888660913106
1.09190534253152	1.0634950666074
1.5127387261373	1.54197817597081
0.662524635917555	0.796620239515804
1.16297577344646	1.06801781575097
1.11826736626536	1.15399062770141
1.12929939312812	1.24577703859755
1.03343039274356	0.516251282307482
1.21214627554803	1.42861118801113
1.22135397652304	1.49454073772664
1.01787108350425	0.735834802789282
1.27573527518785	1.22436909642239
0.9208517281925	0.864222724555395
1.05279484285021	0.673885948778991
0.782828416935372	1.07830243098641
0.901349167420636	1.02296338498686
0.667843256726696	0.797599298446683
1.18508069279516	1.27406937801963
1.1855256050747	1.10059649292115
0.852869131651288	0.806462097073887
0.934901547900929	1.25378530656273
1.19499127310386	1.16130429592126
1.24673310568312	1.4099342698847
1.13336636432099	1.45888880459326
1.08894482550225	1.43477882413977
0.724333499409504	0.471864570314208
1.14800347385524	1.17784762504126
0.935294052883609	0.86041506297222
1.14669821339213	1.19428341039003
1.2219637167078	1.06771557151525
1.01184110210459	0.831172989230053
0.902857605049056	0.83460120143587
1.057994427184	1.162792760299
1.37000722042103	1.48070115941266
0.744836924430535	0.67118984177948
1.06026005846243	0.414314204970105
1.17223399266904	1.25684613113647
1.24496164307061	1.41732718627012
0.859586282374263	0.916918261308843
0.651624638429604	0.555180155219454
1.05236190402089	1.23610037214967
0.915674175556908	0.723148893526408
0.869263565775573	1.02364140662727
1.27436179138139	1.23636535873679
1.09601309813559	1.21411751852089
1.24608270851044	1.4286608780169
1.06778680296306	1.16043524394576
1.22237315448496	1.0115537219241
0.892576015240094	0.776943038800005
1.10643626718494	1.09608218214111
0.87372146913514	0.83345356410493
1.06999274963364	1.03128259854997
1.12629506105887	1.24544967981361
0.986040697685678	1.30604562433307
0.79276791416884	0.776877015834409
0.950543217795294	1.05755307140122
1.18548368126659	1.58028753142049
0.934682717885423	1.12024883063375
0.961061293082061	1.28112007221633
0.886047648516884	0.931105780371148
0.934156999131437	0.930206737509414
1.11477320829446	1.19071949573366
0.761005435489379	0.536714976921306
0.854615497084254	0.94361489057655
1.12074206966261	1.15797968501314
1.0793682052418	0.996290857541486
0.817054935159427	0.461971395750388
0.97396974839866	1.04540647444498
1.04734276804829	1.19325375966326
1.03370113427636	0.981112249772392
1.02628359765265	0.930765345452826
0.776003389371334	1.00139393935882
0.838223342941156	0.624879313609561
1.1851246339264	1.25047689399068
0.630271872612763	0.319290134121857
0.736824451862715	0.650762502457788
1.27668025740771	1.05831155390956
1.25152865942235	1.12662473502965
0.844774559654002	0.890469929713737
1.30695480044858	0.516941636576507
0.648355634555518	0.780176662392135
0.907576190812579	1.0967565570426
1.01025360683383	1.16363043418803
1.06010407517485	1.04833943187547
1.13873280008933	1.21575614629096
1.13656494445968	1.2220367049322
0.71446874514201	0.575410499288924
0.963687825778739	0.87121558629909
0.997749371454992	0.620814414092724
1.35315078974646	0.610294866306053
0.987727191651077	0.974165439294093
0.862740377821035	0.691884750316771
0.963518522877601	1.20436311021582
1.23319346951675	1.1117235811786
1.38133621927989	1.06619036130357
1.06717571670029	0.903260721375664
0.812964122837223	1.32510732871635
0.776950914244158	0.614483700656884
1.24699261852589	1.32277758401295
1.06459204952959	1.05771390247071
1.44401600613739	1.28338238165708
1.37739565012243	1.42221485898315
1.02386895855847	0.975219959543784
0.876063145518362	1.05506839895499
0.820284349513482	1.26019874886803
1.19205818166807	1.20581753508472
0.962822504739953	0.920828345391794
1.18755952636622	1.13920321478505
1.4177371261768	0.828224275492296
0.973069484322145	1.11904170222507
0.995912105684944	1.04483868751357
0.711011599704047	0.604497423331845
1.02055197608672	0.765833863111257
0.714161399867777	0.530895854918209
0.801291183649022	0.709176576193528
1.13821444996883	1.23397496620423
1.30193926228545	1.44134180488199
0.9915519868139	0.854878619956775
0.894826960181158	0.764724351144584
0.674173528286954	0.899364152282488
0.958031448160655	1.08492171752906
1.07879177797794	1.27191022697866
0.812737012984352	1.01636501246499
0.746381889733596	0.908289943058443
1.13710547055353	1.12059641815821
1.13049733181832	1.05508663680555
0.90314087705838	0.950468477498587
0.818168728177759	0.634618593918609
0.838967966679061	0.690229846209765
0.856510882269459	1.05098461432817
0.871388162573958	0.934925733191246
0.791202359947107	0.629091602099256
0.755608507103669	0.991343526941722
1.03202021649387	1.01592809818361
1.16122141884072	1.00708756873036
1.05390728113673	1.45274482944991
1.13999213886901	0.711453502307547
1.06217714906479	1.17423536095328
0.775604612418891	0.765730944869434
1.17729845085465	1.19358988332306
0.734643107719928	0.905965511337091
1.24574047387192	1.26153144276817
1.21444221181182	1.1613040756408
1.2025730326097	1.04951652781281
0.813650294927051	0.928500484607799
0.999548964581815	1.1971411678021
1.01804470110297	1.10825909539083
1.2729422527686	1.34647214455438
0.783632676640721	0.931682769426856
1.41266127226853	1.5745017167682
0.981498369090023	1.1164332105777
1.1219464298364	1.27645132086034
1.04004401765504	1.21698890690167
0.683684328478812	1.1059712192428
0.922367060969244	0.976675734182149
0.818381181763871	0.830531818387881
1.01947924828284	1.03482430882271
0.775157098620204	0.61865198846685
1.11280345091414	1.40872209723904
0.841726384792911	1.0001278404582
0.993864851222126	1.17700552712887
1.15290495878542	1.1696562721819
0.920716430690708	0.804147630511876
0.865679024126487	1.18906645388481
0.89521597583701	0.830522288559662
0.981777593326739	0.896213967393547
1.0390795786172	1.05562825141269
1.04872444148923	1.15054246987051
0.892857643697984	0.972343104903084
0.716816041200341	0.614859573775314
0.916009751011667	0.871652709365821
0.827379444797676	0.631314839391302
0.837967849285818	1.12729288195054
1.13156979315432	1.12252325616814
1.40168947109337	0.993405615519154
0.661028157801129	0.654870690755151
1.06277924386813	1.07680670449201
1.2132966837042	1.47093399868018
0.720429824586744	0.96694630821543
0.858832421972479	0.753972231278697
0.70884984611145	0.739836546604636
1.08293738214881	1.1512780657595
1.14705638992282	1.20842568491352
0.964927733330218	0.900127812364205
1.18736867797027	0.845649142026586
0.655505193076092	0.765160309624181
1.06805936181333	1.15574748432018
0.679668392050183	0.845735262024886
1.09982189894226	1.22553397566177
0.647661500133908	0.799972538774269
1.23742003097575	1.51904852409894
1.21323747274351	1.17116452477201
1.11046019944462	1.23702555688129
1.12438686090651	1.21897328505689
1.26383986762875	1.03919413618055
1.13797979296246	1.11149889959825
0.732924482394388	0.668027565945838
0.962262038364244	1.18997394698083
1.13798389838346	1.43112249898036
0.926645300772971	0.783934939760657
0.700077722981189	0.894505909249599
1.32720471424791	0.723644147852504
1.22357981692181	1.14182849999133
1.05814693909654	1.16266099252946
0.985406514755671	1.18822797639276
0.897697588571721	0.997509391985802
0.986331246656057	1.05850621437613
0.687129005205103	0.776602278844395
1.03064906422372	1.08317030621388
0.847264975532311	0.689097390232578
0.9434845614492	0.903027770924598
1.18944921699264	1.32218141933126
1.10641020556239	1.17581295331547
0.947659210598098	1.04171857354842
0.965399891808601	1.00614649652425
0.965331059406128	0.87611752437585
1.0427367656389	1.10792552417582
0.734497916410393	0.906005411037335
0.841245895571755	0.971818327432526
1.02949084845367	0.922491670868241
1.09205648762108	1.34642765505627
1.19930350107027	1.13207952813666
0.866662526781265	0.679871166939577
0.800598581328718	0.679206123313081
0.964181425550912	1.06699118032574
1.1681196721539	1.19240841288751
0.958711714551276	1.08288332105981
1.01119241241515	1.63596674129225
0.800245032943998	1.22454788449607
0.83601466800349	0.467559725234984
1.1449599405803	1.03308616310417
0.947247399320714	0.654441440223571
1.21886329397096	1.21616996461127
1.20978069207686	1.21663660518844
1.03175553390434	1.05233450669749
0.717023943650475	0.578608330579042
1.25003416441689	1.16910953190847
1.00625516642819	1.03656611596974
1.03969839480325	1.04288078338932
0.85839170451517	0.979202176907428
0.817538857516277	0.377850624908536
0.702662006333264	0.790193171169926
1.27457326247719	1.31916243777402
0.885299178443822	0.793389284096091
0.835884037074948	1.09870234135199
1.0404392160354	1.12502454142407
0.78660730162176	1.12611532208672
0.663643477882018	0.611694606639401
0.943474437010816	0.560715031455836
1.03368944801132	1.10680478856019
0.73890479896075	0.819512170458965
0.963953959327577	0.486413279013656
1.2171819216807	1.19622786169772
0.858602842111611	0.860330353000645
1.12628491226647	1.2489465340846
1.02465773079426	1.0416383409125
0.85075087039862	0.965500271046002
1.08261242656186	1.00728428035587
0.90525345223283	0.950602437806298
1.08948316354313	1.17094277234368
0.907261944943058	0.777400268674843
1.01823957982985	1.17800897255881
1.02160044917215	1.35514468521518
0.767258003250934	0.883038148993403
0.841122339147246	0.716401524098456
0.959547594476496	1.04508281070432
0.805207544486687	0.439160698413708
1.16494808473957	1.1082611643655
0.878465772310216	0.583552779018185
1.33869427907244	1.19269547188056
1.1122936516489	1.28116217241067
0.949184965502249	0.980767759620933
1.04641204809043	1.04365575837801
0.910402329725065	0.936236731851406
1.40742046931384	1.3519589934213
1.01289946392334	0.689906664945788
1.29480808651084	0.939618598977945
0.842429896303305	0.898635236203172
0.636579687357615	0.817374301978157
0.939852714147346	0.872374082539454
1.02850574624275	1.08884216577747
1.1066234529071	1.19957371459489
1.06405453070418	1.16930880477737
1.0330068011217	1.2150154251383
0.880374007254668	1.03143624753978
1.21356656753096	1.10649611052613
0.966502283664365	0.993929139689869
1.13789729599473	1.1496884231437
1.07225350074259	1.1647500330338
0.844217818496242	0.91909991023734
1.37205534281333	1.30442870886691
0.705248354407399	0.387909844229391
0.815413309531768	1.02440039943664
1.05501789831753	1.30292859260688
1.10304977702213	1.1581008949629
1.0469788085532	1.05551397713458
1.00666940757131	0.725388087455998
1.08271578579873	1.15514561253766
0.816846581373638	0.878177880864191
0.871442273300933	0.965048514058328
0.933456159594159	0.739915982083845
0.783413990821729	0.496605081710926
1.06716505996259	0.630228585912164
0.699070277803838	0.838675951795556
1.05162682230736	1.21538080702523
1.04878840555595	0.942160209348946
0.922934053803488	0.804794635305803
0.831944382167086	0.745929322875143
1.1346041917216	0.454991665420838
0.670802575057135	0.572051660707449
1.16395272298945	1.29876853781777
1.10668786552547	1.23227740218295
1.1093884990894	1.2347031480386
0.939935456668356	1.14055489628173
0.821412675953247	0.990362703346933
1.12147295232235	1.05607340234437
0.999839826115647	1.42154435551228
1.24165261094608	1.65692593491347
1.05419531644721	0.802824658677797
1.02699626234761	1.13285802964174
1.33304419563236	1.41773758564156
1.10142275743049	1.20173972241233
1.16714374065949	1.07488082828471
1.0766029049719	1.19149915957095
0.916109731137697	0.95647612856516
0.971986106726136	1.08209974985541
1.01706041714595	0.986109681105891
1.30350633896912	1.1867577683237
0.732891731435439	0.747875545974798
1.13302492450029	1.26786205859455
1.18484187700796	1.24426934410943
0.949030118272666	0.833328219307901
1.00153723129515	1.07601765750928
1.23713347817072	1.17772781184443
0.864627789599195	0.860498526474218
1.08652180605372	1.01775565391117
1.25159547004881	1.26506136378681
1.16316455344871	1.36232348764121
1.38224793771313	0.870246882093875
0.747268352390455	0.536073151526045
0.970089918966741	0.907213994587921
0.779776206461444	0.991715755278734
1.25202973549095	1.41174186716634
1.11737473745183	1.08055202943495
1.06241075756879	1.13197043929603
1.19768464602581	1.06008192462414
0.858383042055724	0.697185977524844
1.21161095173639	1.21486106040982
0.848505902896635	1.02642617966136
1.00236815345805	0.920566236704586
0.80193226183416	0.788897042308622
0.985869303684993	0.823993914328364
1.16643602997919	0.810753446593645
1.08712548596478	1.17820833377978
0.798799775122079	1.02794995932827
1.1273859593248	1.26433283045091
1.02309845939834	0.95267686335917
1.05609193967425	0.880151480817077
1.30446685739192	1.26480266870295
0.908940282525137	1.167956885748
1.0423526369889	1.10024704860852
1.04101005349256	1.23251268444908
0.906007982202899	0.559391887215609
1.21283782385798	1.11701291891725
1.22634888314771	1.72292041641796
1.02612285627839	0.969726861926345
1.20576692496573	1.24074548684806
0.646742314204629	0.967896769234002
1.29557449935365	1.28915938494056
1.04458847881421	1.108012593649
0.942587769351102	1.04732269716063
1.16303025133101	1.26290932762736
1.18655981456676	1.37755610291785
1.25172239852316	1.30009959989143
1.00747710125663	0.970161568348416
0.863300019401223	0.776852776502132
1.22853164280085	1.22788656065828
0.96735949461457	0.95586804762032
0.68443932941709	0.998790644096289
0.702435566345112	0.772570992243803
0.668042917466311	0.62617957667582
1.11456988834176	1.22198096420193
0.77308322909643	0.812535060447329
1.36102146393024	1.69436221391897
0.865279513415821	0.829849033778411
0.84119015529426	0.685796482999724
1.10774650990076	0.880736693588429
0.695225036367078	0.814143613345289
0.973018938423076	1.08656437559596
1.07395979331326	1.22329741957769
1.06028723150639	0.994173024917785
0.729452317911267	0.94045956427042
0.823752165931923	0.880987472154112
1.00513890168786	1.13637217440831
0.833402020098846	1.01621176765348
1.12892398477182	1.08236146566922
1.11141675232948	0.966859398083282
1.15964305709348	1.28768343516716
1.07706485862811	1.28165778536307
1.14698468555968	1.25117358715876
1.17430910858088	1.15346799605498
0.90904194382328	1.08609474424413
1.01433941414449	1.17231595705362
1.28945031740635	1.37069029419005
1.16484538600038	1.26396531712593
1.06932512091517	1.07321096641597
1.04263085466577	0.93994495835765
0.951511911914062	0.92132860800763
0.678964775749303	1.29087903006689
0.880688427858562	0.90172899135444
1.01757698139091	1.05945175103542
0.663595125705349	0.581921766988307
1.24424821266452	1.08956810864511
0.832440280780473	0.939972034033387
1.27698246691274	1.49636251491384
1.18169496098997	0.897512186640842
0.823001146174774	0.828385456677639
1.1439234878189	1.06343703229884
1.05231438689671	0.903399703126338
0.837298119532907	0.79002921308523
1.09291804472903	0.835208469125174
1.04211596443563	1.16913906003281
1.03719037482592	0.738840376585088
0.862084428577848	0.693923251649493
0.768895892972786	1.13948612210298
0.646718041291572	0.736572125550124
1.12116673525737	1.43440020983604
0.721370193250282	0.890291130056047
1.0073915367257	0.729263442449187
1.10686928013747	1.16835490341012
1.1999712354838	1.21472087252695
1.09403346193657	1.17228796468918
1.18126710872223	1.15204339054686
0.977394166271163	1.12775991881332
0.63565040353722	0.469684830018127
1.19315057369121	1.24144718429548
1.06299928368702	1.32245816478153
1.01757718523095	1.09484111267414
0.890541771251088	0.913594948825264
0.794288163169268	0.823201480947301
0.858374580973389	0.981414667131987
1.14683190588109	1.04133650662283
0.983352133183798	1.16374554146668
0.993690944368604	0.826725145179215
1.27068128477428	1.26897823860586
0.780597428675603	0.70580260479947
1.13664510249863	1.00007612363007
1.10595525191759	1.22732551339432
1.1206671805697	1.09534050618032
0.886131783215892	0.918005121021814
0.988472008425882	1.15183650697372
0.712377151590853	0.74776329097583
0.822436827045338	0.888810229019427
0.647338358326658	0.430658629412944
1.03743321975388	0.936617660388529
1.0167818220797	1.00425892481076
0.899676868610981	0.953917197982778
0.933094672769152	1.05416987559822
1.36675090876853	1.45920593444662
0.888747649386988	1.04719267604621
0.651145951843543	1.0969761794842
1.02702091062117	1.00872267726218
0.833510916789456	0.683728308213468
1.00095558356683	0.876943038749653
1.10286506639072	1.46829323077037
1.00326586668244	1.17972001700533
1.08577130030657	1.38627929034267
0.937378003512538	0.824405357863419
1.00064937336736	1.27641279280955
0.651291051189635	0.463277017541664
1.00962305049713	1.06142687871575
0.679721239941984	1.1951729883489
0.65321101780789	0.732191939333793
0.936397119628754	0.88260511275169
1.24369526634905	1.26606289268691
1.14477798054897	1.04967634734816
1.11374563355	1.16362220102964
1.05845988016219	0.817314644836652
1.20587832632523	1.47025086357751
0.974772159449273	1.03306018600398
0.765897352829029	1.0646358599171
0.928743653171233	0.765078776036842
1.17780414737814	1.08338852015073
0.790834223824601	0.786641831715638
1.1029369897133	1.31344952856491
0.864521395305035	1.34643123402691
0.814428619027767	0.727572524247225
1.11898368510929	1.2854265197493
0.709216578923887	1.0907065350088
0.83708365434943	1.05192799006561
1.21499876915266	1.03426920763618
1.05689670927997	1.04781337619461
1.26080550638937	1.27090749004563
0.910567163607446	0.883611021409537
0.926104510696297	1.11669259484589
0.96646483597302	1.09149483907475
1.14704585136922	1.3190446809526
1.05760017343439	0.928086245934807
0.70669519762597	0.780367216653041
1.102590953467	1.31332651492222
0.988879381058857	1.25821111206036
1.10833637328431	1.03372964880561
1.02971230957584	1.17137249662093
0.874803648269457	0.801894732576575
1.06000236548075	1.85548626116816
0.770062758292241	0.401453916637155
0.977404910755107	0.819732363684641
1.24775405372019	0.681647203169397
0.959414826141135	1.07198590335116
1.00320652885114	1.12442237518872
0.903087297857286	0.845246233539205
1.10629600196475	1.06311923165579
0.839711446359135	1.11216595743602
0.799421596511171	0.496146074797486
1.06144227554249	1.16198290086709
1.06183873762659	1.35339334714561
0.907349546869729	1.42645284590282
1.09177066446134	1.13414848809539
1.16978022522116	1.56936534334338
0.829601433818729	1.17547982206326
0.845822513191048	0.316248676082969
1.19403345649731	1.3278950972228
1.02453790862881	0.512648318083784
0.903595499337561	0.877351598781285
1.14662163633744	1.303687083043
1.34021853975246	1.34671362729801
1.06365669439345	1.09249942293136
0.929968689972081	0.918836398362712
1.11725615472497	1.11952988290136
0.765079111680143	0.744783814333915
1.08322353189622	1.07849494032789
1.04314475824942	1.24266336502203
0.962580521128147	0.987334847247795
1.13175793117037	1.4179548379123
0.678874262742764	0.511527360810876
0.83432079406679	0.959688496420008
0.959740245693978	1.04571073542392
0.865357536206752	0.8440694586094
1.18269012216482	1.22202387285999
1.07568576181471	1.13175875361722
0.939370615673896	1.04967554422864
1.32152966967051	1.63507369365186
1.021707175914	0.991902587865456
0.963243858088526	1.12524992875563
1.02719165457593	0.915458771570231
0.859184008511441	0.816962072639099
0.897783300006875	0.721768420313947
0.966840736634676	1.16093390191011
0.70421676405443	1.03825124709382
1.06411567094559	1.26077821673117
1.03668958162031	1.10157754090678
0.997613861051735	1.20324617550985
0.946284438882474	0.690318081842144
0.962958167825769	0.813442759421675
0.637430808628858	0.515621806983389
1.01901963475959	1.31131610000497
0.694478154932132	0.971426614248744
0.990990652234117	1.37472883647076
1.14043129303335	1.07851223172202
1.26571485773276	1.10234086723034
1.04799416124045	1.0944369347346
0.861311902659193	1.18212503202671
0.9122587117098	0.815709813890701
0.800820403656762	0.731382404592219
1.10827779809118	1.10324992512248
0.740437805273786	0.820823908512696
0.957674950197226	0.468647590964098
0.807570142814843	0.858989622082097
0.739270369305717	0.758566709775398
0.972490068165772	1.19022135379427
1.3030616734271	0.70302255809782
0.897871140507353	1.07854960672824
0.988216981012834	1.08472448123046
1.21684283476327	1.18273892627835
0.723438660682726	0.77695247639414
0.959694496841048	1.05581011002326
1.14002881422837	1.14217279132168
1.35679158155872	1.53356510560192
1.09265470716074	1.43956355979444
1.23693189183981	1.2611161292149
0.939840812233535	0.847919762829033
1.02518069734077	0.835728012674439
0.681258205362725	0.85590130023932
0.994961190513409	1.05399926969375
1.28678695735299	1.1575479090545
1.13135060980583	1.1128623070443
0.684665501322234	0.692116775499858
0.795345762129036	0.558632242745786
0.975805636952744	0.841354649987785
1.26399398502125	1.27237924147791
0.823302421677918	1.03913228563494
1.26863894243094	0.90866602958113
1.00489316147833	1.17057376764038
0.757423064581852	0.813935845518926
1.0707428953824	1.47948945816708
1.13936343593926	0.928683418312724
0.957259315612052	1.05445957576579
0.807922673151336	0.860647130107811
0.638119940672887	0.738723989945536
1.05154640201818	1.27655460360971
1.37717602186355	1.15683877684256
0.699204421075236	0.827063620988771
0.753167345586876	0.936607909590145
0.996483059711381	1.08979576388071
1.05491518573392	1.05255321481123
0.68214457679464	0.477476138600129
0.722538755851515	0.806724714617211
0.847522582647713	1.03762046440916
0.797176307365064	0.874949846351328
1.15854069197537	1.14719190891978
0.960597178117254	1.07206914186534
1.12261641582239	1.18032029292338
0.948332893804875	0.977120440410885
0.990565204403078	1.45241388199545
0.901434651038407	1.15287476217654
1.14228447894214	1.16727284201065
0.916740399883458	1.11477043195921
0.706671643053222	0.544269025053955
1.2666366724077	1.44163818627551
1.09621133433628	1.15421446557533
0.874532622210354	0.527825624106303
0.756996225206857	0.78240175421274
1.0589975840892	1.22281663148497
1.04756714819556	1.04432812025112
1.09156150269615	1.32619715718391
1.13996753476354	1.32156029103526
1.07583543574505	1.00393006235539
1.21942550420196	0.621057727950745
1.15811604851076	0.92487803625381
0.897501911704026	1.16262597520299
0.840514794594371	1.01928481081551
0.925504390901873	0.870479053241732
1.06096178207059	1.2045329586446
1.19484967953684	1.26971387072651
0.839002816559373	0.835399509665392
1.17803811504597	1.13245837359578
1.10739568060638	1.13486353824681
1.20926632151163	1.38353681294729
1.1772145575091	1.32405895630794
0.762772326675868	0.50447099094182
1.09352850136548	1.09576431086385
1.10924629673715	1.10773473073111
0.924545974363267	0.889459542501816
1.10426042195784	1.07237327568824
0.975136394186778	1.07907838760422
1.19758695270144	1.23831148741806
0.856424400064156	0.681610470578439
0.748017829130102	0.817778230275329
1.13780470519833	1.25330625309579
1.19682477237328	1.52363744024782
1.35835735311472	1.35668678531531
1.00576967416118	0.963939559025404
1.25746501102061	1.20765565121292
0.900329689289104	0.831058434822143
1.1260389141226	0.788350706944434
0.738646013050369	0.291925475373879
0.997918105241308	0.854632921821522
1.05562419229211	0.920948573943168
0.661278664515164	0.82545328478397
1.02072966421208	1.32059940531137
1.05632596593309	0.476783747750497
1.11391734402116	1.03157304406645
1.08709249175944	1.14813627998219
1.05777746694249	0.911107217308479
0.765187913199317	0.406823610404593
1.01154936013264	1.05773934229842
0.679144506768699	0.401527350963843
1.29325501748342	1.4539449772179
0.870404487254771	0.891165200504942
1.1477542242716	1.20482461612838
1.18415074472598	1.24229926810309
0.656980573287049	0.548174416966103
1.0000202692605	0.732394131870016
1.35018963259017	1.14312813043523
1.09239894521698	1.12871806130057
0.942822726118607	1.05730599841968
0.632267554652972	0.826703560074839
1.11060039425261	1.28138491821607
0.842626221151648	0.589039988733563
1.2582096788101	0.854778365634999
0.661912313897503	0.689106783641311
0.984110555065064	1.09688592805813
0.994839703831222	1.16860366043335
0.952946286666672	1.16060363692142
1.02146545145084	1.05988873768865
1.45089478534276	1.21863392549473
1.12809066439871	1.06912117750908
1.3085443914164	1.01356412075073
1.14748251478214	1.38684178001213
1.09453738426781	1.22820568902163
1.11440680849965	1.0818045959927
0.817077423556603	0.826860000181044
1.03337297000678	1.16175258251513
1.21645730301684	1.22707449925841
1.16036749662021	0.965845021992888
1.17083762654512	1.12384870163218
0.854852418536268	0.915988103669017
1.06025151236384	1.376138149525
0.874060588895174	1.11214050343866
0.701820759246039	0.457471835204597
1.10680186927232	1.34185895475375
1.04359325649779	0.579920883874866
0.992455296633523	0.877686068678002
1.11529116628018	1.05346877216304
0.922225154064042	0.775633816023003
1.16514983085623	1.32050271148543
0.779707262777357	1.03123486539663
1.06047937521303	1.08262072348706
0.756785778030575	0.306378172867061
0.830051261320975	0.885342570733561
0.91381184907236	0.761975876572686
0.883786861354285	1.00169455886253
1.23987271027788	0.844261688376125
0.631922181580328	0.560031393034085
1.32691937894305	1.53086503646285
0.912364696585592	0.72178094026951
0.863595883136035	1.22331673939064
1.1548652427814	1.15630816293762
1.18663122932679	1.06243355758102
1.05010985711278	1.21444041156389
1.21302642719015	1.15476227501853
1.19316212091893	1.07928134679429
1.01350264948203	1.13610361013656
1.07577886640126	1.04708033924338
0.872573391001586	0.670659931752057
0.734577059140249	0.423883281376631
1.04996290132996	1.30337267654486
0.810573992059551	0.927841517189425
0.850889794814807	0.950556801192475
0.910789030064739	0.906115709443291
1.07846786719464	1.12845407628723
1.01277014086058	1.03569630376283
0.942766029666661	0.47291396006757
1.07444100126491	1.31103498662063
0.989585566980164	0.993660067338754
1.10073759298558	0.930426818592857
0.741106865987141	1.00084906783074
0.913339662513438	0.860613690169905
1.27941151841511	1.2034292750509
1.1879461938471	1.07620323241569
0.995729989498235	1.0271914786317
0.970223788063129	0.860912143497508
0.856685502801606	0.76969547642152
1.29341285643807	1.14649065742774
1.27105413770995	0.946897907892005
1.40501459884104	1.11630732966037
0.956789501010216	0.967611948654365
0.951013059209613	0.935487308483984
1.24028434685692	1.36936201009778
1.0833281424963	1.182012099598
1.14102011927485	1.02430968583353
1.45396805678369	1.4411093387715
1.43963159054581	1.30649111015211
0.6562456247474	0.733151908081015
1.06511746645261	0.92817944809562
0.825011231427533	0.76032433364243
0.933974041160146	1.42520281187489
0.956812427034603	0.940713507562709
1.06987729181276	1.51547868657039
0.935958395814954	1.23172420729664
0.851010924748163	0.667366600037606
1.1379652895094	1.10969242540022
1.04984005512897	1.26519521609585
1.11233818717771	0.894505841351102
1.04374511832212	1.18408172076181
1.30255597754544	1.426481467506
0.817563443992916	0.688697982251033
0.945078307744181	1.0459857605045
0.790883520100364	0.733494822053009
1.07645359008938	0.960824088581616
0.879074638467625	1.14085319851151
1.15271271843367	1.12798574725198
1.09427641331344	1.02360796882522
0.930088909706948	1.12588246948373
0.98898183919288	1.10014624574049
1.35276131449921	1.292862071676
1.173107448325	1.32674763797861
0.852367588368039	1.04271479824337
0.922252679591703	1.21517502762584
0.984850383787417	1.09863852343751
0.996668656428919	1.19170844838372
1.33360977220096	1.36898485167581
0.981536714588738	1.2208226482214
0.853834581145968	0.924906792279967
1.17868786740515	0.90948609068254
0.822346110132254	0.601449077348507
0.707887559809987	0.896237518888419
0.796694899516058	0.91128740305462
0.815212015873893	0.640817466407838
0.976041650397392	1.32643847697521
0.752358166155909	0.583244527109675
1.0943937669549	1.10026929609767
1.02362271150998	0.992630670492205
1.2029587245154	1.58710440773298
0.980480147775174	1.27822762774318
0.803446232295518	0.873629308424261
1.15629979606014	1.1794029533638
0.995083227328864	1.10762753587913
1.19587499836757	1.15353553839122
0.874756627838565	0.794046023641617
1.02444235475547	1.15123926928133
1.07503951013126	1.26649978622028
1.12171135440211	1.08375717421479
0.892825595540363	0.964174028060861
1.13536945707531	0.93767392033684
1.20491294547271	1.2549706889405
0.967082035004386	0.547840532168551
1.36224315081831	1.38250107297307
1.17183945534637	1.20975737464944
1.23864216779747	1.28681468932606
0.71735944284655	0.994699114854821
0.692510899511428	0.780201559380437
1.08532928424064	1.11271677703308
0.941539693953719	0.892466985137496
0.885588267261672	0.876367343820115
1.21049579126882	1.18825368238959
1.15253324008584	1.31758188334914
1.16864330285349	1.14305198677055
1.09582992127643	1.02230970192475
0.872336194104452	1.04058653572643
1.27136118338878	1.33008219021422
1.02924841579006	1.02592482259242
1.02427712582973	1.16609207499157
0.907619877955825	1.08315575388877
0.899677104900004	1.03334070230535
1.19041088947104	0.901531690036882
0.933861913847838	0.639035380744447
1.27901323189515	0.851027921720025
0.774044602301068	0.839447179413622
0.835959959063183	1.0109341731377
0.635727514837682	1.05714472323416
1.00091161881249	0.751398449405342
0.835431560129581	0.941907456915025
1.1480614839094	1.48715501982373
1.07658341807461	1.04422316181574
0.770629982828634	0.9807859853404
1.23805880826566	1.3045349431985
1.11553550126899	1.31078457732748
1.03892344895198	0.929167657949945
1.09250347865108	1.10506688360155
0.958641495012841	0.900279420962993
0.801379549673688	1.151348053054
1.56936016020314	1.30083560503338
0.831578755313584	0.876437443499629
1.34479147810213	1.31526482686419
1.30222727903364	1.28189803432799
0.849972288365996	1.22296974387387
1.08202606842206	1.26279189551005
1.03659077239964	1.41169392933657
0.885794839411033	1.22247754928847
1.15917999790168	1.13062191304593
0.643623911918333	0.487528835599195
0.988486500778462	0.965452311253169
1.19043120110302	1.02889797240588
1.21187476245817	1.28293966661371
0.879061988968608	1.21622617119055
0.976190732240591	0.783578437107034
1.43862348419436	1.43325137194562
1.09471799794596	1.0124457217315
1.08988638582487	1.36844026843333
0.843954849601988	0.710793110066779
1.15966727221491	1.03503329458237
0.93776101072616	0.995882305965998
1.08643220164671	1.27612713311409
0.965346792633657	1.00478461271304
1.10626762999934	1.29994602982543
1.00516911758509	1.03684092350608
1.1980244892215	1.26202708255384
1.22667193753169	1.13236770352242
1.08615245830146	0.391430802334963
1.0275722761374	1.08502099017308
1.14033823363984	1.28400814026196
1.38121849571854	1.02667189616483
0.952342741307662	0.989726177059458
1.19432789010663	1.00201310492746
0.942449107504316	1.03677488675418
0.99475384867105	1.11161402718114
0.842124626183964	1.05642964264424
1.11031457293744	1.11640564949089
0.746587828093274	0.84302113409996
0.896174039007266	0.71942360159811
0.908152860210413	0.534305769815
1.14115318336937	1.28646348894033
0.951447512312803	0.753575928483302
0.631156658069139	0.39191583046433
1.02003600274712	0.247444889459065
1.2126241805589	1.17840243062802
1.08423957373881	0.532992835126054
1.016605574208	1.42815509071147
1.26053030197996	1.24382583827165
0.859878938517848	0.899438738104502
0.976147688930294	1.05476184923559
1.07662921120328	0.950721713959486
1.59391155775579	1.4714285876117
0.724079190061398	0.54745719245542
0.791557669813212	0.778142699440244
1.16464632874673	1.10725063534959
1.11226432007791	1.32077087207915
0.706064831583341	0.702330265664536
1.05738085907017	1.14130006988047
0.832971042169072	0.872294250293661
1.16437816243991	1.13017587142318
0.636632376810077	0.550455503941178
1.05159819305782	1.22473743479477
1.17203616850578	1.26095682509146
0.912162951164115	0.743143946349843
0.868790918620537	0.775158980598255
0.844189295244822	1.00331491398296
1.01241973324291	1.10265721463511
1.0413840767661	0.921384546834189
1.21073609313873	1.1991252740366
1.26447244453499	1.39385950110014
0.875096793131664	0.978231972979284
1.06805802917959	1.10138662093068
0.895376037866171	0.985911708969327
0.80302789005574	1.04007959294643
1.28643925556587	1.18940272250094
0.991360492690734	1.1367237050802
1.0855421076935	1.29428542084752
1.08435852599375	1.30613961011196
1.30334847209038	1.25296031348623
0.833625205660929	0.976205605808355
0.859155933541983	0.430069937680852
1.25816626480102	1.23579920147895
1.04243588800015	1.12798813590849
0.738435127532885	0.793096313216131
0.9603310606883	1.09216026615711
1.00068920950173	0.914961431866658
0.970045263481848	1.20254569017749
1.06445679906898	0.981577519907851
1.35589482697192	1.11108492855868
1.18493630197986	1.31857574003966
0.898339216834695	0.720241942048436
1.04793809938559	0.868268199000664
0.751051393463696	0.772214383760777
0.982617201340852	1.04638241839741
1.05023156392435	1.04210782478225
1.01563874685559	1.04492390095198
0.639457459316032	0.729684832013324
1.19872047437264	1.19519785806509
1.19191438033684	1.3326205134671
1.08712227781639	1.25748754230979
1.19923359499648	1.01456709769659
0.77252604848362	0.392548587412164
1.67882800692583	1.32611552313845
1.54005346010007	1.45085249658974
0.760966715075922	0.953329567885249
0.834065057247852	0.862668394290148
0.752166613111617	0.691774848193888
0.975832001955195	0.734441261662514
0.91821419751878	0.679273547791508
1.12557879840277	1.24345326512378
1.13190496588505	1.08207814447971
0.987589870610303	1.11504890262687
0.795842335030231	1.0298633980051
0.965343543606523	0.889552487017336
0.861577266950273	0.840169529447404
0.670008231064195	0.571951916891692
0.755212360138989	0.848058792214227
0.858192302850406	0.591173501632774
1.0910398832525	1.15016732481949
1.15489042493895	1.03696637158693
0.82907183056179	1.14677228334041
0.800748992694163	0.946257474923295
0.6856351682488	0.97292561346745
0.973528962241241	1.18924538343265
0.869038945365201	0.937716415098604
1.19995869693572	1.19065305955625
1.14041871929513	1.24475222669131
1.16829238770369	1.08997612880705
0.89247452890487	1.05125578280115
1.19119850964934	1.19682145761398
0.892478962056637	1.14679719533305
1.11928727536729	1.19111921904423
0.926195047066074	0.973324288559168
0.92874894053335	0.801639840412464
1.12551471806843	1.13746511762812
0.819805892382805	0.96219100859505
0.97717696780394	1.05835682680044
0.870942259800249	0.975588529334204
0.793996945017978	0.956513315412779
1.03604574314543	0.842486841837896
0.828311871807929	1.11221034597115
0.851267568034355	0.682010050516606
0.964219866513564	0.980977218224793
0.897862881310855	1.24020278603222
1.20974766890521	1.44209859860537
0.970949435118974	1.02529297848041
1.2045634695165	0.614101491016189
0.886096360791443	0.816193157978439
0.696570474454154	0.58973318329598
1.10542714904314	1.21332505725974
1.27465029225355	1.16403811896068
0.972640794883789	1.22025164578378
1.23247306167766	1.40978363636845
0.786598207608301	1.00316358988865
0.801362549264039	0.895046245817819
1.1855291881298	1.18235220207356
1.28409221667792	1.33886855893226
1.09853960950518	1.00002304412259
1.05267834405802	1.0239863270245
1.13818279128386	1.04186263468608
0.993381910637657	1.00027659552638
0.973367621316469	0.668389650723278
0.924135905769883	1.02291744129605
1.20953434726816	1.23190870795183
0.951884154732895	0.788174533598571
0.702733246770094	1.10104744813788
0.663329860926302	0.409208366178122
1.02613171608671	1.14165833221024
1.11161410811385	1.21397575938115
0.877394168550813	0.793643288868233
0.978394353553701	1.38006546815982
1.25224041014151	1.64698035535359
0.96149820117211	0.826807973368715
1.12665454755492	1.21089887015407
0.749974829721187	1.08768221615416
0.782127099579025	0.69101452277595
1.07261459236198	1.03999302461726
0.832477164660505	0.903173428886237
1.06101816128343	0.881428476759051
1.02574206341791	0.988552907796158
1.18119300036324	1.21069068216597
1.01147390549658	1.13291625518915
1.14619615752335	1.1662842847639
0.883321235787236	0.911070685557185
0.96602460863627	1.12952773716513
1.18113096321939	1.27116014276547
1.1267793151957	0.768330263943765
1.02692715086812	1.18035055192394
0.925996064765874	0.929118491188664
1.10679386464096	1.17990084082758
0.95941660478198	1.00658121615869
0.997670690171507	0.72380939636189
0.957236608514664	1.16171787733044
0.79240165733011	1.06843453607359
0.946335026786057	0.795057879526842
0.909794976197096	0.860915077300106
0.793663606509895	1.09775966961541
1.10171123870797	1.14981158762518
0.803065618959495	0.579526319138823
1.12432950617576	1.0592200009736
0.802923366076376	1.16008716006619
0.647755642191651	0.424790020216382
1.11546326837498	1.10648543333327
1.10462587393571	1.09346766885934
0.976178017720198	0.42265374777363
0.886174126670673	0.755953052291253
1.07293575027907	1.44034157757575
1.12745104898628	1.11720899321116
1.07627708362447	1.21989140166344
1.0374844886028	1.21828669328678
1.05510162835921	1.15161064849422
1.06370119673791	1.05607026149997
0.952488069131298	0.970027557672686
0.98354013577072	1.16262018148132
1.03250236944612	1.03991399370828
1.03455698567089	1.07811280780788
0.872726741722614	1.127368834674
1.17104864850241	0.994060821882508
0.876755028991606	1.06572195134932
1.13277087685289	1.3243739471085
1.1764658127085	1.05424460909541
0.921320487941179	0.919157357595131
1.10749830986496	1.18278811485855
0.787898769222954	0.829197218678431
0.877653418065338	1.07635328849968
1.06890474127173	1.29910009140374
0.960689850256696	0.966032235461154
1.27253127209144	1.12955901297679
0.854596960460684	0.985818333337655
1.12388784814197	1.15990546355146
0.802448641471504	0.714490734774146
1.22585577739775	1.17831384635111
1.07862177510107	0.819360397919421
0.86957042190812	1.56206087731593
0.638152812366845	0.817309489470193
0.920595670285618	0.660398559462261
1.04439208042404	1.2069071328494
0.993482543909642	1.23626764079779
1.17501553324861	1.41795895221557
1.02199518292465	0.458374020667281
1.17257927678597	1.0677126695306
0.918451417692104	1.02744902298956
0.796712648564301	0.968068484086269
1.0806994452704	1.10288994527972
0.695733300303202	0.652840005057377
1.04359102611158	1.24022015719356
0.65894557026375	0.983050811087067
1.15512870486719	1.23657461721048
1.09238090268765	0.284024306862362
0.951499345898939	0.723169670786116
0.977812536571047	0.663190642614245
0.943734319909258	0.916438255329301
1.13770666127498	1.20975135103017
1.11887081152091	0.868524650380069
1.03750946547213	0.960571123507516
1.10765162858569	1.32905585853082
1.12965152325986	1.12525483990187
1.00172933480934	0.690291236337909
0.717191716919438	0.841199509296628
1.10002749291258	1.33989916816003
1.27649537860783	1.62568086305309
0.979535345491937	1.12014355023273
1.07064128784172	1.03265251319713
1.01379264086822	0.982979400963476
0.741026261898883	0.523860569263027
1.04811628935852	0.764352607181563
1.09701659740138	0.859212930835552
1.17672123193153	1.21809418831234
0.70689401663074	0.508768091098393
0.639885868081333	0.663462173272855
1.1187818391759	1.20747888451256
0.9186388552179	0.872074902173167
1.08143823839977	0.403183945454406
1.22574542557413	1.0541607698383
1.06688985105545	1.26681192597388
1.01419379213782	1.12966049234711
1.0259704759667	1.15128287173269
0.706828254068304	0.971515531378425
0.986050204698774	1.09321228669036
[truncated: 9,796 more rows]
