# Supplementary material for: Stochastic pulsing of gene expression enables the generation of spatial patterns in Bacillus subtilis biofilms
Source: Nat Commun. 2020 Feb 19;11:950. doi: 10.1038/s41467-020-14431-9 (PMC7031267; doi:10.1038/s41467-020-14431-9)
Supplement: Supplementary file 7 — Source Data [file 41467_2020_14431_MOESM7_ESM.zip › source_data/sup_figure6_delqp_dh.tsv]

distance_from_top_of_biofilm	image_number	sigb_YFP
2.468299	68	1644.8622449
3.197655	68	2689.83218391
4.257347	68	2092.64705882
9.767292	68	2883.37004405
13.046552	68	2187.91612903
13.699726	68	1880.72544081
18.341892	68	1421.87
19.540024	68	2256.835
21.058252	68	2094.83846154
21.840902	68	1690.6347032
28.721813	68	2044.62908012
33.70282	68	1278.20879121
34.852833	68	1050.38658147
37.010944	68	1633.81597222
42.045036	68	1548.15432099
45.775593	68	1273.81935484
47.015369	68	1169.62244898
51.670929	68	1101.11042945
53.167305	68	694.201086957
57.548111	68	1267.65555556
64.312073	68	1276.13138686
65.901329	68	1233.48148148
74.380409	68	1316.24516129
75.41951	68	1090.82641509
76.224815	68	1191.4375
77.531364	68	1026.6940874
79.05938	68	1251.84946237
83.947159	68	1245.26153846
88.041252	68	1104.90625
88.98597	68	987.39408867
90.383087	68	900.607843137
94.880516	68	771.475
95.925232	68	1048.34442596
96.765091	68	1103.0361991
101.751472	68	832.187279152
106.45005	68	1293.31455399
107.905991	68	1098.30833333
109.007088	68	760.033333333
114.239799	68	1252.39473684
115.797859	68	971.6
116.741692	68	1043.56296296
118.734505	68	1251.56637168
119.676453	68	1050.40732265
121.138931	68	1344.86805556
122.684822	68	1017.61971831
123.468147	68	1247.89037433
125.976761	68	1010.57968127
128.769653	68	1027.33478261
131.430252	68	1281.05952381
134.075516	68	967.637795276
134.750366	68	1050.99782135
137.444656	68	936.97319933
142.256363	68	1031.29230769
143.367371	68	1308.49673203
151.84964	68	1287.8844086
157.549561	68	898.370689655
161.329056	68	1041.49333333
165.401718	68	735.598958333
167.550415	68	871.968253968
171.04007	68	962.092
172.749084	68	710.7
186.087311	68	753.06185567
187.589691	68	1075.08474576
188.839096	68	899.526315789
195.835907	68	790.461538462
198.481857	68	896.775119617
200.3228	68	1015.23153693
201.28215	68	557.814814815
205.828934	68	1147.51648352
216.827591	68	810.074626866
217.828568	68	612.75
221.568268	68	988.46366782
222.621704	68	1123.95940959
226.225647	68	1191.31111111
231.071548	68	445.232876712
232.021255	68	629.966442953
232.821014	68	736.261146497
236.212875	68	1207.10465116
237.82196	68	1042.31896552
239.671402	68	1516.3
242.363556	68	943.429078014
243.71666	68	1499.70673077
11.096959	68	2012.23461538
26.460253	68	1585.55947137
27.584824	68	1649.24017467
48.254559	68	1169.7816092
59.124722	68	1166.94212963
60.853615	68	880.529644269
62.365635	68	1308.51020408
63.257332	68	1290.159375
65.174095	68	841.887362637
67.835701	68	1333.51295337
85.842789	68	1012.66428571
139.470657	68	1092.81081081
185.133209	68	1123.51408451
225.356583	68	835.899343545
235.221512	68	446.950617284
6.540833	68	2128.39383562
15.659661	68	1972.85882353
40.538654	68	1347.48192771
73.670837	68	1027.70175439
82.333908	68	835.311627907
92.105507	68	1181.82697947
98.406631	68	881.840304183
105.186142	68	1118.09337349
113.224113	68	958.454157783
138.117661	68	1073.50672646
162.494812	68	806.044728435
202.97052	68	740.632996633
207.724152	68	884.551532033
215.871353	68	640.589928058
20.30394	68	1689.30805687
31.479597	68	1321.765625
32.855175	68	1540.0137457
71.473663	68	1039.66666667
83.145607	68	1089.81481481
148.002228	68	690.25
166.492523	68	1022.74634146
182.48291	68	698.548821549
204.87384	68	1036.61398176
209.273605	68	618.229166667
229.916992	68	505.501577287
8.119421	68	1539.75536481
12.311072	68	2241.73622047
16.538742	68	2049.39226519
23.102057	68	1824.48029557
56.657921	68	1755.51587302
79.650642	68	1027.37068966
99.801666	68	754.48627451
110.70195	68	898.594017094
115.031563	68	971.296296296
130.71788	68	1323.47491639
144.708389	68	787.170305677
155.347397	68	1136.8008658
188.033401	68	833.877192982
70.610641	68	1241.74103586
80.195763	68	1046.35576923
84.582283	68	672.569105691
87.176849	68	420.51497006
145.603912	68	969.48
150.141815	68	852.164835165
163.637482	68	823.076923077
173.638718	68	682.839416058
191.07077	68	1194.35060976
213.423477	68	1001.47058824
227.207245	68	956.475073314
240.460648	68	1592.5473251
25.465908	68	1552.65122616
30.374866	68	1173.49333333
39.151566	68	1240.6812749
61.795246	68	829.877094972
219.666382	68	712.337142857
94.235413	68	913.368146214
102.936531	68	958.978328173
124.469376	68	945.63507109
174.685043	68	536.091603053
177.027863	68	691.778571429
183.82933	68	1096.43181818
194.372269	68	904.66252588
210.560562	68	1160.88656716
212.016251	68	856.757709251
212.855255	68	1071.52813853
234.411057	68	762.725352113
17.557051	68	2097.91460055
43.269676	68	1589.4902507
69.020615	68	1242.11659193
92.898468	68	959.737089202
107.236046	68	997.872483221
109.877899	68	1089.93034826
139.850464	68	1076.48109966
159.03833	68	741.363957597
168.771149	68	985.21443299
175.979828	68	887.482758621
190.073914	68	839.653631285
192.514938	68	800.781094527
197.364624	68	1226.84868421
199.461426	68	736.287153652
206.568008	68	1069.25943396
213.915665	68	466.933333333
228.009308	68	997.53526971
18.598722	68	1720.38219895
31.507538	68	968.101851852
55.24527	68	940.054794521
67.431931	68	1316.765625
100.792091	68	868.708737864
127.506081	68	1017.53636364
146.99025	68	877.220149254
224.357971	68	765.291428571
24.632195	68	1819.4223301
69.786606	68	1137.9902439
91.198372	68	551.774358974
122.3442	68	823.106575964
152.788513	68	772.298181818
164.575974	68	852.483739837
178.527206	68	1234.17435897
202.405746	68	1036.67458432
15.005416	68	1641.3248731
57.684856	68	1161.80237154
58.49062	68	1312.7654321
73.142273	68	1055.40217391
76.523491	68	1343.14798206
80.764366	68	941.084070796
172.372528	68	1157.90909091
180.066681	68	755.300561798
218.604919	68	623.924242424
233.003647	68	939.222222222
239.656418	68	967.072368421
66.338692	68	835.854092527
86.609268	68	707.133928571
108.170296	68	1109.37837838
109.019356	68	1161.8125
121.415733	68	1350.88732394
148.572784	68	949.701171875
165.472565	68	876.398734177
170.320496	68	1060.30327869
226.458572	68	839.348258706
238.453476	68	1169.05797101
8.757282	68	2553.93910256
46.642498	68	1071.56918239
53.619797	68	1134.94166667
88.433098	68	1423.78205128
95.023849	68	770.278625954
116.954796	68	1033.31759657
179.175476	68	1261.60493827
187.310242	68	743.526760563
41.756496	68	1492.90092879
52.384396	68	1059.15849057
74.477142	68	1217.66112957
118.157967	68	905.609929078
131.891052	68	880.209486166
144.379807	68	826.709859155
174.120377	68	529.497925311
5.559901	68	2171.94827586
33.990623	68	910.805970149
62.69968	68	1685.87292818
83.041748	68	824.983935743
85.49054	68	869.750877193
111.711952	68	756.5
115.705933	68	907.931506849
160.028137	68	1000.52020202
181.468903	68	864.522556391
185.813309	68	735.493887531
214.905869	68	602.016997167
19.512177	68	1796.07669617
26.537708	68	2920.85416667
27.545326	68	2175.39178082
49.301243	68	1254.61145194
71.268646	68	1074.15254237
73.96582	68	1150.31034483
84.184113	68	1185.771875
89.833733	68	889.827102804
119.975296	68	1227.42746914
150.979538	68	1110.21596244
167.223282	68	715.737704918
231.095779	68	735.082608696
79.991158	68	973.668161435
100.165077	68	1051.44402985
138.78653	68	814.028169014
145.972504	68	815.742268041
157.565704	68	932.546703297
175.214401	68	763.214634146
177.90567	68	938.56980057
203.541306	68	1015.57073171
216.703171	68	803.494929006
240.899841	68	1055.64
10.443299	68	1569.55502392
62.035976	68	1001.0797546
78.843216	68	1113.8184438
81.541397	68	867.467948718
106.206276	68	1281.02617801
129.33725	68	1304.84146341
154.026382	68	350.333333333
183.311554	68	1861.99519231
195.907593	68	1253.69863014
222.150787	68	1360.85779817
21.504942	68	1620.73252688
87.166237	68	1235.96545106
112.750099	68	1300.44444444
121.446884	68	871.307692308
133.83255	68	1021.58685446
153.257568	68	716.868932039
198.145584	68	1027.75776398
16.002579	68	1740.2593985
72.998253	68	1085.80463576
155.87088	68	870.444444444
205.950272	68	673.394618834
206.998917	68	856.034210526
4.060788	68	2491.44191344
7.647385	68	2604.22395833
45.244778	68	429.424528302
96.954483	68	972.308333333
104.053955	68	1024.70718232
130.5793	68	1156.59825328
152.022675	68	1079.99074074
166.212296	68	709.004761905
213.792252	68	940.279202279
11.653004	68	2015.39872068
23.171373	68	623.028301887
47.306923	68	1203.95675676
71.934692	68	1091.15384615
107.482094	68	830.520348837
118.839058	68	890.98630137
125.332619	68	991.333333333
163.317642	68	644.049382716
163.95639	68	661.679715302
179.004089	68	1287.7384106
220.239105	68	1184.6064
229.841171	68	853.678456592
233.746262	68	1036.30392157
12.697342	68	1839.31836735
14.20088	68	2067.52820513
29.917929	68	2016.6031746
35.139328	68	1091.96047431
37.459312	68	1366.11392405
41.213165	68	1561.92708333
89.273804	68	694.776315789
99.1045	68	642.043478261
123.474899	68	1133.80216802
140.327057	68	333.137931034
195.003082	68	471.444444444
219.294144	68	894.536082474
234.744095	68	1007.94413408
236.787247	68	1257.21621622
18.675385	68	1847.77777778
43.195629	68	1440.33333333
50.757858	68	515.305755396
77.930031	68	991.94375
82.270439	68	1089.10548523
98.557404	68	796.152173913
160.563065	68	720.433333333
184.404907	68	839.800675676
191.805161	68	691.245454545
32.15937	68	1083.24137931
39.851254	68	1436.16210938
44.318958	68	1039.26923077
54.788982	68	1073.39534884
56.625126	68	1140.22333333
60.157482	68	1080.10041841
64.649902	68	901.026819923
90.659279	68	976.851851852
182.400696	68	884.171875
201.043869	68	564.425925926
238.989594	68	1218.19262295
6.930548	68	2322.6
15.048006	68	2153.5745614
20.321049	68	1719.8685446
38.060772	68	1144.72506739
109.734283	68	993.010309278
127.674126	68	871.328431373
149.41333	68	1182.84615385
169.807022	68	603.122807018
209.341141	68	751.015432099
237.391708	68	1240.5862069
17.511139	68	1307.28571429
52.929058	68	1399.58333333
60.909134	68	895.234899329
111.432999	68	1054.4507772
117.382492	68	829.315217391
28.702656	68	2154.16420664
63.738529	68	1081.15102041
112.130569	68	885.935960591
115.03418	68	1167.50617284
118.080154	68	819.912621359
176.000122	68	688.081005587
188.441406	68	781.941176471
190.44632	68	780.45
223.489471	68	763.450892857
9.310881	68	1874.53303965
18.05727	68	2242.30538922
77.056503	68	806.403465347
92.949516	68	1362.06451613
97.779816	68	938.68579235
101.185143	68	1038.77011494
105.829453	68	1073.8436214
113.87748	68	1436.62254902
159.056793	68	893.551148225
171.400253	68	760.5
31.127882	68	1118.09583333
45.788452	68	1297.44927536
75.900261	68	916.766009852
89.29882	68	614.316901408
91.296661	68	1219.5698324
104.678375	68	809
116.125977	68	878.820754717
154.909698	68	717
212.278854	68	962.213762811
42.578987	68	1277.58041958
108.975281	68	1323.27804878
121.01947	68	862.448863636
128.406235	68	1253.95027624
156.348648	68	1182.26315789
173.497284	68	1002.77981651
13.414358	68	2266.27225131
70.020142	68	1138.84955752
80.452003	68	1026.35978836
93.489944	68	1344.3715847
121.712502	68	992.486792453
146.957199	68	392.608
6.259792	68	3362.02597403
7.40152	68	1387
16.954645	68	1497.91509434
24.183104	68	1754.70807453
26.16534	68	1072.50714286
145.403656	68	917.806930693
167.497772	68	587.968586387
181.544067	68	1093.15289256
207.937515	68	803.99408284
217.73674	68	646.785714286
227.983353	68	925.898734177
233.685974	68	750.256198347
23.386	68	1178.43502825
53.588478	68	813.074688797
57.546242	68	1173.40909091
66.863838	68	1218.1557377
83.843094	68	856.1
85.541245	68	970.158490566
102.674095	68	786.148514851
126.708504	68	1205.3151751
137.355377	68	606.713043478
174.644669	68	436.862804878
191.183899	68	1228.45658263
244.329559	68	796.720461095
36.433296	68	1024.92245989
51.996468	68	2000
88.325447	68	1292.52279635
95.170021	68	913.737541528
103.723343	68	854.939393939
118.653122	68	1058.06393862
132.9617	68	458.283950617
229.234894	68	584.626865672
242.430573	68	677.811544992
4.9	68	2047.66190476
27.747793	68	1968.25806452
56.171989	68	810.675949367
58.284004	68	1074.71705426
59.421631	68	936.658536585
61.511379	68	1410.26190476
79.693054	68	1154.66326531
92.232491	68	1066.53183521
172.592941	68	557.265682657
10.388094	68	1893.64363636
57.1367	68	843.851851852
62.489861	68	1070.93707865
73.148773	68	870.485
89.568413	68	1175.34082397
126.001442	68	817.732522796
195.836868	68	809.473214286
19.043371	68	2220.44588745
22.417068	68	2621.30649351
99.256546	68	1097.58783784
114.661339	68	1566.25423729
116.961746	68	1223.46875
204.03447	68	844.034482759
205.233353	68	674.03601108
33.957695	68	826.91902834
112.849731	68	929.6325
115.345795	68	1521.12235294
135.086731	68	1214.55833333
148.894745	68	999.544600939
168.489532	68	1191.69085174
184.58609	68	1258.17511521
193.081726	68	973.162436548
222.433319	68	876.708860759
230.52507	68	1008.48729792
6.3	68	4874.18390805
32.814972	68	732.26
125.107727	68	1033.80582524
141.849579	68	815.897260274
144.594818	68	820.054545455
157.842209	68	980.863387978
162.188858	68	521.243902439
165.79129	68	296.415584416
187.127365	68	920.724950884
201.982986	68	1325.2369338
14.51594	68	2167.80833333
35.3442	68	739.674418605
218.77565	68	771.809859155
240.526947	68	724.244047619
17.993679	68	1784.85324232
30.314518	68	1057.55778894
34.697838	68	920.555555556
40.917629	68	1805.68478261
68.591927	68	1037.55140187
101.811913	68	981.727810651
130.898148	68	1020.40186916
20.205444	68	1581.86842105
75.176926	68	918.986842105
142.681549	68	1026.37995825
233.928482	68	533.086419753
3.6	68	2201.04562738
7.984986	68	2152.04219409
15.354234	68	1773.97142857
52.70977	68	1695.06976744
70.834068	68	883.308474576
78.525826	68	1192.16253444
86.620743	68	956.541125541
129.695892	68	620.429268293
154.137497	68	1004.7972973
178.53334	68	1044.83098592
186.030167	68	718.206751055
206.428833	68	730.665338645
225.724854	68	1193.0464135
236.617767	68	1521.87755102
238.475693	68	1197.76715686
9.155463	68	1924.01875
12.349089	68	1685.6375
31.622658	68	1507.41843972
44.430283	68	1449.92307692
57.342175	68	930.332225914
141.040985	68	1039.44239631
146.03186	68	1168.37376238
171.730759	68	845.104868914
194.223953	68	1387.83701657
208.927673	68	576.917948718
221.826065	68	1049.51028807
232.224167	68	551.252459016
13.400093	68	2213.82727273
24.020876	68	1441.4137931
54.044819	68	1122.46096654
90.861778	68	1185.3045977
91.611275	68	1093.05882353
108.744194	68	1023.97979798
109.598198	68	835.698198198
113.900757	68	1511.21649485
116.341309	68	1421.48051948
150.489548	68	604.13
159.334183	68	976.599520384
163.02948	68	590.310077519
177.580658	68	754.790697674
229.324463	68	516.508474576
46.029472	68	1067.82608696
69.780457	68	1112.97959184
83.45575	68	980.369127517
104.947281	68	1107.43015521
111.854774	68	1056.17647059
220.869705	68	1292.66135458
24.975689	68	1476.02209945
60.38485	68	1435.12266667
65.77076	68	867.27672956
81.159225	68	1115.88
85.806015	68	1311.09465021
93.907997	68	882.117647059
131.937607	68	1243.9122807
196.224487	68	922.343529412
11.92078	68	1804.16326531
12.769593	68	2321.12209302
58.784458	68	2186.37899543
82.26033	68	1073.02109705
122.291878	68	754.636363636
149.733139	68	1478.70781893
188.571533	68	1055.67088608
215.523758	68	807.270491803
217.82576	68	775.076923077
26.084862	68	1497.37003058
41.623192	68	1237.63610315
63.580578	68	938.808383234
72.670486	68	894.803108808
84.508728	68	1144.7287234
96.005028	68	968.163934426
99.892105	68	1269.656
102.998177	68	1302.02136752
123.436462	68	1223.8908046
125.137177	68	933.159533074
136.1353	68	1347.95454545
167.679596	68	922.841463415
179.330368	68	592.413333333
199.372574	68	800.762237762
227.072556	68	1170.08712121
19.514162	68	1731.71134021
26.841246	68	1746.11650485
51.449612	68	1713.072
166.627014	68	785.759493671
6.992317	68	1670.71818182
32.941502	68	1529.01273885
93.148323	68	1129.92195122
157.179596	68	1195.11173184
169.525665	68	957.628865979
176.274689	68	551.568181818
180.126678	68	528.034810127
181.926407	68	686.497142857
183.37793	68	649.013513514
184.027817	68	926.481818182
228.419708	68	913.319634703
237.370895	68	1493.14563107
14.856059	68	1812.54871795
45.156532	68	920.821917808
79.654648	68	1600.4009009
107.087929	68	922.718901454
111.687653	68	1304.90376569
141.830688	68	1180.24291498
147.879425	68	1070.52851711
156.028839	68	991.056603774
165.078186	68	478.556097561
210.822067	68	1448.20618557
214.822372	68	549.52892562
235.017288	68	1429.1056338
16.596537	68	1622.42913386
71.812691	68	999.408088235
76.900993	68	900.516260163
92.55027	68	1343.36792453
97.746048	68	794.522012579
146.829636	68	599.391304348
153.077469	68	1205.58018868
158.127518	68	895.78343949
170.228226	68	698.333333333
182.976257	68	619.419753086
211.571274	68	866.976878613
21.390711	68	2390.53017241
34.077927	68	1648.92090395
45.79192	68	793.984962406
101.03743	68	941.373626374
101.938461	68	1018.55276382
138.979218	68	1184.60839161
155.17804	68	755.040650407
160.574417	68	772.794366197
189.822159	68	494.483660131
29.876831	68	1725.18972332
67.460228	68	1049.86470588
120.486122	68	812.343558282
137.975449	68	1219.92926045
145.028992	68	810.860576923
168.374969	68	997.839160839
204.42128	68	959.283146067
224.91806	68	1044.51162791
244.966003	68	444.301818182
11.023271	68	1839.20958084
61.266323	68	1237.41538462
75.8517	68	927.779005525
94.88842	68	796.615131579
114.336784	68	860.717948718
128.58049	68	1064.11702128
148.875397	68	865.353191489
181.270859	68	1169.87677725
217.165558	68	919.448504983
223.816895	68	904.053061224
231.016373	68	897.188284519
233.166214	68	1362.2
39.093349	68	970.317647059
64.246735	68	925.434701493
66.862923	68	1363.72839506
77.500595	68	816.937007874
197.309143	68	1476.83586207
208.467484	68	778.618852459
213.96402	68	1018.91036415
15.708358	68	1679.24012158
17.452364	68	1718.81526104
23.003153	68	2393.57414449
73.342621	68	1205.87755102
87.143402	68	1244.7371134
110.636711	68	649.393258427
151.925812	68	912.259615385
164.222198	68	987.956521739
14.073823	68	2162.70790378
58.155933	68	1243.7028754
74.190468	68	961.972392638
96.387825	68	864.771428571
119.176224	68	650.768627451
127.175568	68	1012.31174089
130.576889	68	922.185185185
134.118881	68	1567.94878706
150.523331	68	1336.24336283
153.821976	68	1186.52238806
178.370438	68	689.720930233
217.917984	68	862.901234568
2.45204	68	3905.51525424
19.319033	68	2001.90454545
24.836466	68	1697.03436426
30.801622	68	1412.43624161
35.59877	68	1851.63548387
82.845657	68	1266.32258065
89.079697	68	1489.54992076
143.722626	68	1163.13868613
231.559982	68	715.778781038
237.662628	68	1040.73260073
239.061554	68	1111.71381579
240.71196	68	1164.22029703
20.479563	68	1827.29639889
32.450348	68	1625.68115942
38.092289	68	508.5
43.22826	68	427.949494949
68.147728	68	799.010582011
69.195175	68	1119.2972973
79.036446	68	1021.91358025
91.138535	68	673.748502994
121.527817	68	860.770750988
172.918808	68	1966.22325581
192.668228	68	857.646341463
194.866684	68	1167.47208122
234.161789	68	1238.19117647
235.963776	68	845.243243243
4.857211	68	1742.93467337
41.211468	68	1676.17983193
62.849743	68	938.72826087
97.179642	68	1014.50622407
117.02565	68	997.226277372
183.16507	68	921.274004684
184.514969	68	1001.77819549
12.973916	68	2674.47826087
50.157452	68	1262.51988636
51.748936	68	1040.81132075
59.296585	68	1005.43404255
84.488487	68	1136.89655172
105.38208	68	723.315217391
113.726395	68	1432.21290323
165.868088	68	824.114130435
191.565033	68	922.040677966
201.26149	68	796.007653061
7.83023	68	2819.02941176
9.119348	68	1940.90616622
28.367102	68	2013.68032787
46.956364	68	1495.77431907
48.899513	68	1083.75362319
53.551586	68	1456.38858696
78.086891	68	1043.78672986
93.57357	68	1250.58823529
157.318314	68	1278.28108108
177.463028	68	743.48502994
206.666351	68	530.907692308
227.064316	68	748.096153846
29.045223	68	1939.98214286
39.969143	68	683.368131868
82.18219	68	1163.52816901
91.932655	68	1231.02272727
103.577812	68	795.956834532
158.563248	68	869.53298153
186.109695	68	1093.18723404
189.115875	68	591.833333333
215.412277	68	541.524229075
218.863708	68	907.342465753
223.261841	68	698.253393665
225.761215	68	1102.19248826
229.211533	68	947.422413793
22.086252	68	2258.82718894
42.218273	68	1233.1484375
45.408287	68	1164.17431193
66.486412	68	1245.86343612
70.988907	68	1200.3877551
109.774101	68	1008.15102975
118.073387	68	477.360544218
122.323547	68	952.476190476
124.370354	68	1087.22764228
140.271393	68	845.086956522
168.71434	68	1018.93774319
3.288237	68	711.551724138
4.07707	68	2345.32716049
33.409916	68	1646.10282776
34.629829	68	1932.87610619
123.12056	68	1185.19555556
133.119873	68	1175.53416149
152.31813	68	883.736842105
156.266922	68	1103.2992126
203.112457	68	960.782352941
23.738682	68	1675.00595238
55.599686	68	712.35483871
60.174019	68	1116.3902439
61.592957	68	1098.82692308
72.035149	68	1067.40894569
85.277107	68	1458.28968254
102.324738	68	1093.39263804
135.916229	68	774.358870968
141.366348	68	1006.78181818
155.114899	68	1153.95491803
173.965866	68	781.694117647
174.814484	68	923.108910891
5.644688	68	1299.43010753
57.283199	68	1120.61764706
103.122414	68	854.556886228
114.359192	68	1125.3107438
131.618393	68	683.035714286
151.61319	68	761.627737226
181.811554	68	933.666666667
203.858856	68	802.424437299
211.36145	68	1569.25396825
222.361893	68	513.97
10.61991	68	1847.63366337
25.835489	68	2114.88950276
75.172768	68	1105.9192399
95.575325	68	738.785234899
104.517273	68	1057.33088235
147.365692	68	754.289772727
169.612396	68	994.45410628
171.910507	68	1045.32944606
176.561905	68	692.346534653
196.309189	68	1136.06060606
204.81076	68	1552.86818182
210.759964	68	1637.84862385
106.167	68	622.686567164
115.661064	68	1270.57253886
161.863617	68	485.618320611
193.611389	68	838.254143646
206.459213	68	940.033210332
209.960007	68	1565.21395349
227.959213	68	1251.40060241
90.722046	68	965.321100917
92.524986	68	1238.86458333
111.268883	68	1222.39215686
137.114594	68	1482.43369176
139.762238	68	1113.81388013
146.361694	68	962.629166667
148.065613	68	865.685185185
159.614487	68	582.461538462
190.311035	68	977.415730337
199.359543	68	522.397350993
209.11055	68	846.11965812
224.60762	68	1047.12734082
238.459244	68	1233.80165289
6.306346	68	1030.64092664
80.074982	68	896.919148936
83.672722	68	1056.29299363
145.509933	68	1120.46732026
149.311462	68	986.298025135
164.755127	68	828.401754386
213.008926	68	1500.84433962
243.5578	68	1636.83636364
11.739889	68	1805.22912206
17.91766	68	956.51
84.523666	68	1191.04065041
126.615013	68	1353.56790123
162.762909	68	408.925925926
192.708878	68	1135.71597633
241.906693	68	1291.96885813
31.64842	68	1180.89583333
62.562489	68	1061.45098039
100.416138	68	3370.76956522
107.86187	68	1167.23050847
112.814362	68	1359.80821918
127.512703	68	795.972826087
140.710876	68	915.142259414
160.210678	68	837.355450237
163.60936	68	597.282051282
164.41098	68	957.211340206
179.559021	68	1466.72146119
207.408707	68	907.658119658
208.257782	68	1057.34848485
77.123405	68	1122.50735294
80.974701	68	889.188405797
99.211342	68	911.078549849
112.066109	68	1043.8671875
120.462715	68	756.787037037
125.415161	68	529.802469136
132.264374	68	961.455696203
139.007568	68	1004.44845361
173.860931	68	929.1
227.005997	68	868.638596491
17.066048	68	1004.87096774
25.219833	68	1623.68259386
34.487137	68	1998.19680851
43.934868	68	865.141176471
55.382603	68	731.793478261
83.171707	68	1098.75247525
96.711632	68	857.980487805
97.863907	68	933.0125
121.362617	68	786.104803493
131.011032	68	677.170833333
153.708328	68	1151.6744186
167.108643	68	1045.4789916
197.904266	68	968.897338403
19.067249	68	1414.82394366
44.980274	68	1397.78137652
95.016113	68	767.36627907
101.714211	68	1186.32338308
161.306519	68	792.331230284
185.057358	68	908.427350427
187.205612	68	937.539432177
200.457642	68	811.852459016
221.054749	68	1085.7
244.755554	68	1004.08910891
37.581978	68	1534.85517241
48.326492	68	1075.21268657
64.722328	68	580.278481013
70.719254	68	1174.50214592
122.806877	68	953.575949367
142.162033	68	878.339622642
143.007874	68	912.414414414
144.709991	68	845.066666667
173.157867	68	987.54109589
191.207123	68	1070.11111111
195.104324	68	1233.54606742
211.756424	68	918.281767956
220.155457	68	944.936507937
247.655167	68	841.100806452
8.869329	68	1754.25239617
29.538111	68	1414.54014599
53.222576	68	955.786729858
56.174236	68	1036.37967914
65.958359	68	1206.19496855
67.270241	68	758.49044586
119.261414	68	1124.6010101
168.103592	68	1073.60130719
180.355835	68	1036.48770492
6.963476	68	1180.36734694
27.247019	68	1346.275
35.985588	68	1624.84834123
58.619194	68	1472.42713568
81.065788	68	739.606557377
91.913925	68	1255.98461538
150.959579	68	1053.01801802
157.557144	68	1201.80902778
165.856339	68	786.790393013
178.05632	68	851.546610169
205.605118	68	1079.88016529
217.006271	68	897.791666667
217.905167	68	873.398148148
7.72868	68	2043.99526066
9.9985	68	1158.69433962
12.403628	68	1786.66666667
26.474989	68	1590.02073733
39.824615	68	1341.41020794
68.410522	68	781.385026738
82.663612	68	1186.25
104.958054	68	1094.39076923
106.909164	68	823.357348703
137.859283	68	1030.18110236
175.407761	68	959.849557522
176.054092	68	1171.00302115
223.653488	68	786.461538462
233.254822	68	940.450676983
234.55545	68	1023.61261261
21.189915	68	2089.70607029
30.434561	68	2071.75217391
61.669483	68	955.796296296
72.866486	68	930.941558442
109.059639	68	863.147435897
118.60659	68	760.714285714
133.108459	68	1136.21212121
150.558502	68	1080.13580247
190.00592	68	828.843930636
228.705948	68	959.651162791
45.702217	68	1500.41743725
71.465744	68	883.92173913
77.560898	68	1108.68373494
78.963318	68	659.506329114
102.960213	68	898.488262911
129.758102	68	1459.14973262
135.755753	68	895.973577236
141.958466	68	914.806122449
152.257889	68	622.222222222
154.805893	68	1063.34254144
174.506027	68	727.972696246
181.255402	68	867.448780488
209.405014	68	1342.9704142
222.104416	68	1379.13852814
230.653946	68	874.893203883
237.502777	68	842.874213836
19.895853	68	1557.08866995
57.01844	68	1018.7
63.665394	68	1149.64794007
69.71212	68	1268.07973422
124.304871	68	1090.05519481
126.007774	68	1340.86597938
132.255005	68	1114.97683398
155.80542	68	818.139423077
171.005737	68	934.12345679
178.955475	68	1232.55882353
182.752731	68	789.604166667
183.604965	68	1149.98122066
229.101395	68	1200.95294118
38.573631	68	1549.65671642
87.158966	68	902.066666667
111.308189	68	1187.68525896
113.407448	68	1371.30456853
85.000366	68	1135.4796748
108.559029	68	666.913580247
168.805008	68	608.795275591
187.955597	68	1038.25925926
212.553391	68	882.805054152
13.798007	68	1691.05923345
46.950665	68	1697.99722992
65.062988	68	1236.09848485
73.560623	68	932.688034188
81.959534	68	1130.93333333
120.008163	68	558.492307692
149.954803	68	1221.21925134
189.50264	68	972.984423676
227.952194	68	1074.11490683
23.271496	68	1539.53313253
24.182329	68	794.125
36.762276	68	1827.14779874
66.811691	68	566.6875
84.307175	68	1772.99107143
89.406166	68	951.928571429
90.707291	68	1288.93301435
92.857758	68	1053.58278146
162.604797	68	242.760869565
188.603821	68	1174.00653595
10.995567	68	2053.61674009
14.516887	68	2082.2323049
35.56406	68	2156.80792683
51.561733	68	1109.375
76.507912	68	1198.63054187
80.158981	68	1145.49655172
96.154694	68	637.38671875
147.852737	68	941.091503268
159.152832	68	908.358695652
204.453232	68	1104.67942584
210.652878	68	1220.55172414
215.100708	68	746.73294347
222.80162	68	942.4
242.502731	68	887.838926174
3.304921	68	2947.46028037
27.768013	68	1300.80672269
61.009037	68	1201.91304348
75.405373	68	1120.39257294
93.656464	68	1333.84018265
94.65477	68	796.106837607
101.001785	68	915.438478747
116.405678	68	1135.89090909
141.604279	68	818.980392157
191.251465	68	925.231683168
203.25177	68	935.70952381
241.451675	68	1217.50769231
32.557526	68	1425.11647727
117.802391	68	1179.10992908
128.75351	68	998.467692308
140.803207	68	791.25
143.954208	68	845.663265306
148.853027	68	1106.97925311
151.352982	68	676.506224066
234.70105	68	760.70096463
2.342008	68	1156.62809917
83.353836	68	1110.23104693
112.302185	68	1284.93929712
115.004349	68	1049.18181818
137.102631	68	1133.89177489
158.453476	68	1151.71929825
172.053207	68	1339.86458333
188.00293	68	1089.6875
208.952896	68	1714.1875
218.551285	68	992.074712644
225.750931	68	862.355140187
5.943484	68	1539.88541667
50.208069	68	1012.44057971
127.452209	68	1188.93586006
139.953232	68	838.797297297
153.802078	68	931.749279539
193.352341	68	984.141630901
200.501801	68	1180.62555066
4.930771	68	1131.19122257
13.009612	68	2308.73975904
55.106556	68	1317.32286996
72.154434	68	1022.53679654
74.201683	68	908.018181818
119.95417	68	575.12
167.002426	68	938.157480315
170.25238	68	1009.70108696
185.251724	68	920.945402299
217.401657	68	634.134883721
219.402054	68	910.601851852
41.455097	68	1557.52873563
48.956535	68	1316.17446809
57.656265	68	1269.65482234
97.401283	68	660.251131222
110.852211	68	1020.70917226
134.300598	68	1007.5437788
144.901688	68	1130.21551724
146.60144	68	926.706521739
177.551376	68	766.898832685
214.101501	68	732.631336406
226.950272	68	1079.75164835
235.50119	68	705.638392857
22.416121	68	1243.34545455
43.653465	68	1148.79455446
47.806694	68	843.735449735
56.002232	68	1541.62725451
130.899994	68	1150.58952703
133.251831	68	1136.02892562
152.501846	68	989.50617284
174.850113	68	1187.5607064
10.077947	68	1293.06470588
19.462593	68	1978.9342723
38.452633	68	1541.8040293
71.203438	68	915.736111111
73.004387	68	1048.91176471
91.501656	68	1194.4244898
92.401634	68	1181.66304348
100.002113	68	1028.73279352
103.803482	68	1028.34567901
107.552612	68	1069.80645161
130.101624	68	1235.57370518
156.852036	68	536.865771812
192.55188	68	769.880434783
199.5009	68	957.249343832
207.101013	68	1031.88599349
231.651062	68	714.597727273
238.501175	68	1182.48809524
18.311541	68	1370.34710744
59.203041	68	1488.10267857
67.402672	68	716.403030303
81.203461	68	1115.38888889
87.752052	68	1043.85714286
142.651474	68	975.537037037
179.800446	68	971.451178451
194.201263	68	782.058139535
216.600052	68	799.315487572
29.453438	68	1054.66257669
30.705862	68	1750.18560606
34.60437	68	2077.33986928
52.554661	68	342.286885246
64.200699	68	1431.64095745
65.052322	68	814.473684211
78.352699	68	1023.43220339
82.452972	68	587.1
150.60083	68	699.734883721
172.701416	68	585.84
186.151138	68	958.17877095
240.150421	68	1141.30063291
20.40098	68	2393.86729858
40.55444	68	487.497142857
58.45137	68	1060.6916996
61.653427	68	1165.79365079
135.15004	68	774.982035928
165.550751	68	687.524017467
169.651245	68	856.405940594
180.750244	68	1097.76451613
202.050613	68	925.888392857
208.650726	68	1972.19555556
230.000656	68	1268.41584158
245.400085	68	748.710810811
24.300205	68	1656.98497854
53.452831	68	948.426966292
144.10022	68	865.619631902
213.400101	68	855.869009585
220.050369	68	1074.61382114
233.250534	68	764.760655738
4.069705	68	3770.30143541
8.707037	68	1274.63243243
28.650698	68	1365.87543253
113.00071	68	1274.05839416
125.300636	68	1849.19111111
138.100449	68	1201.62040816
161.699997	68	877.542222222
170.55011	68	992.361746362
174.050262	68	1273.28346457
175.600571	68	1031.06097561
181.650436	68	784.39055794
211.50029	68	1111.08695652
221.200089	68	1166.81939799
108.150566	68	1104.07075472
145.550858	68	958.588652482
163.300491	68	534.563876652
205.050003	68	871.824524313
209.950485	68	1172.13548387
242.15033	68	1167.2
26.003077	68	1471.10429448
69.100655	68	1062.19917012
109.900185	68	1011.48657718
122.100502	68	1335.6187291
157.650391	68	1031.86206897
160.000626	68	790.738636364
189.050232	68	912.019762846
224.400055	68	872.217105263
16.1	68	1260.09453782
88.300003	68	1188.10557769
90.800674	68	899.798561151
93.700653	68	665.939597315
104.350586	68	1041.275
132.150604	68	837.345864662
149.600204	68	1055.66176471
154.400208	68	905.8
160.700378	68	1231.2310757
198.150314	68	1198.55603448
15.502903	68	1690.37951807
21.351463	68	1930.58974359
57.101074	68	1121.74626866
60.599998	68	1361.21135029
80.350563	68	1027.93447293
102.75	68	683.996923077
105.80011	68	1263.56445993
136.300232	68	751.046511628
140.45015	68	937.083333333
156.000519	68	650.072463768
167.700363	68	927.6
169.100067	68	686.549242424
51.550606	68	1207.97419355
104.950432	68	1005.19402985
115.700012	68	1084.22009569
120.550262	68	1019.58857143
128.550156	68	1227.40983607
138.850006	68	1289.5859375
238.199997	68	961.042735043
243.45018	68	1259.94339623
31.450994	68	1604.33
44.600254	68	1578.18343195
70.15007	68	2420.56542056
81.400002	68	1372.01055409
94.550476	68	905.157303371
95.350052	68	955.353846154
113.900101	68	1215.29090909
117.300011	68	922.086363636
187.800247	68	902.48245614
190.449997	68	1151.65151515
193.500061	68	678.455252918
195.200165	68	715.707317073
196.100052	68	930.572463768
225.200043	68	930.336898396
237.150024	68	1184.35021097
247.450119	68	656.412280702
36.549999	68	2197.32165605
246.350006	68	1342.19784173
68.200073	68	867.933823529
153.100006	68	932.942386831
158.300125	68	832.938271605
178.350006	68	834.765124555
183.550003	68	814.614718615
200.650009	68	729.852348993
219.300003	68	841.605042017
221.949997	68	1159.12068966
72.949997	68	1215.35964912
86.650002	68	1398.00512821
118.849998	68	905.897862233
129.40004	68	1034.88815789
147.450027	68	948.202797203
18	68	1107.14487633
49.450001	68	1234.97683398
54.25	68	1140.83552632
61.700001	68	1494.46415094
90.150002	68	937.504201681
121.200012	68	1276.99342105
123.25	68	1075.12068966
141.449997	68	915.337016575
159.100037	68	1086.46666667
172.399994	68	799.993127148
182.550003	68	762.838274933
184.550003	68	1220.69635628
185.449997	68	1128.2893617
202.949997	68	753.37593985
205.899994	68	1220.68541667
217.800003	68	743.14354067
222.800003	68	1146.26108374
2.400521	68	934.37037037
10.7	68	2152.27027027
12.25	68	800.827868852
17.25	68	1471.73333333
47.849998	68	1561.76470588
56.450001	68	1015.18579235
70.900002	68	1126.21987952
72.300003	68	1031.22025316
139.950012	68	855.987654321
179.200012	68	741.172839506
187.199997	68	712.195652174
208.100006	68	947.182352941
6.85	68	1976.66300366
26.700001	68	1665.72959184
27.65	68	1419.03584229
32.049999	68	1162.00722022
33.400002	68	1502.84072581
82.550003	68	1095.97568389
93	68	1147.42346939
127.400002	68	1106.33333333
159.800003	68	880.312883436
164.399994	68	383.503311258
186.399994	68	1124.11538462
209.25	68	784.403508772
231.850006	68	1065.13583815
34.299999	68	1927.70854271
43.799999	68	1341
62.549999	68	1439.73205742
65.349998	68	1140.2628866
78.5	68	1089.30252101
96.300003	68	832.089605735
97.900002	68	815.087136929
119.650002	68	1320.57009346
133.5	68	1175.29014085
175.899994	68	857.409961686
203.899994	68	931.821510297
143	68	905.819852941
148	68	987.274021352
148.949997	68	837.888888889
155.899994	68	798.911504425
166.300003	68	733.277310924
187.850006	68	769.603053435
202.149994	68	1263.42
214.100006	68	696.658974359
242.899994	68	1195.3580786
52	68	788.610619469
74.900002	68	1366.63888889
77.099998	68	1405.91946309
77.900002	68	1210.86609687
94.449997	68	1166.04950495
112.300003	68	1075.11111111
124.949997	68	1003.76470588
145.100006	68	1024.00699301
155	68	788.891304348
197.050003	68	1563.19158879
201.550003	68	1126.35675676
207	68	979.822641509
231.149994	68	1190.80962343
243.850006	68	1145.44871795
3.85	68	2226.13934426
25.85	68	1619.4279476
30.299999	68	1113.24732334
40.700001	68	1237.16165414
42.799999	68	1175.88439306
59.599998	68	1647.39459459
63.849998	68	1446.0738255
67	68	1057.14403292
98.949997	68	826.779411765
107.650002	68	918.481751825
109.300003	68	1350.73913043
152.149994	68	1008.48727273
165.149994	68	771.310344828
34.950001	68	1438.771777
85.800003	68	1345.05454545
91.550003	68	843.435714286
100.050003	68	734.060085837
131.949997	68	965.422885572
136.5	68	1078.48148148
150.100006	68	856.947674419
158.649994	68	968.184027778
177.600006	68	883.346153846
192.100006	68	1221.01996008
200.25	68	1123.96103896
210.050003	68	1097.91869919
220.399994	68	795.5
236.300003	68	1150.26315789
5.4	68	1720.95169082
8.8	68	2124.56603774
44.25	68	1279.69565217
113.5	68	1005.02777778
114.599998	68	1224.73863636
129.899994	68	1238.54693878
173.350006	68	764.213438735
233.649994	68	1331.91503268
10.05	68	2418.17307692
38.45013	68	1574.86138614
79.099998	68	1131.56578947
83.400002	68	1153.60846561
104.900002	68	1003.76888889
121.449997	68	1079.86384977
147.199997	68	1138.13235294
150.900009	68	1154.9057072
195.050003	68	1173.46223565
234.449997	68	897.841666667
48.599998	68	1496.20588235
80.349998	68	785.5703125
117.800003	68	721.538461538
181.250107	68	959.63373494
202.899994	68	890.176470588
212.300003	68	1218.41395349
225.050003	68	975.132231405
42.049999	68	1769.7250996
75.75	68	1162.03212851
123.949997	68	948.23628692
128.600006	68	917.880597015
153.699997	68	979.519685039
198	68	937.385892116
226.149994	68	1293.30059524
228.900085	68	1160.95527157
239.25	68	1120.69321534
23.15135	68	1272.67477204
52.800022	68	1043.13333333
57.700001	68	1548.27678571
76.599998	68	1258.46330275
108.550003	68	909.200803213
126.900002	68	1067.07924528
144.699997	68	885.160493827
145.949997	68	1225.19248826
167.450073	68	779.529069767
171.25	68	1418.71308017
179.350006	68	981.151658768
180.250107	68	1014.43103448
223.649994	68	1013.38559322
228.199997	68	1038.95
13.45	68	1412.44351464
17.051172	68	2164.71898734
95.702209	68	939.128664495
112.400276	68	788.768856448
155.699997	68	735.62962963
188.5	68	595.52892562
198.899994	68	1166.3229572
233.60054	68	1096.0966736
244.550003	68	346.565217391
50.599998	68	1505.11111111
68.100166	68	1240.81072555
68.900002	68	794.2875
69.800003	68	1417.79227053
94	68	1042.24161074
105.800293	68	917.584210526
200.100006	68	1065.58762887
218.699997	68	1050.62601626
222.700012	68	616.324175824
56.400002	68	1471.045
63.20002	68	1057.83333333
110.001137	68	929.630170316
154.250397	68	1096.16403785
154.699997	68	650.827160494
176.650116	68	841.504983389
190.800003	68	1475.98104265
210.900101	68	1017.66774194
25.1	68	1466.09009009
28.250708	68	1535.34230769
58.450001	68	1368.0483871
96.950462	68	859.219178082
99.200203	68	1009.07287449
122.500092	68	897.924882629
135.500336	68	1294.31270358
138.550079	68	1100.0990991
156.750793	68	925.428330523
163.100037	68	613.034042553
187.450058	68	1108.03690037
188.949997	68	614.673913043
242.250122	68	834.337662338
3.355965	68	2873.48917749
37.100842	68	1718.68534483
73.950424	68	1140.69400631
119.951759	68	964.255499154
160.949997	68	1124.65432099
208.000595	68	1043.92207792
4.812744	68	2031.60884354
55.650021	68	1349.57608696
93.302261	68	1138.32227488
127.800087	68	1072.83211679
134.40004	68	995.93
169.400116	68	785.982721382
186.500809	68	1035.79876161
193.80011	68	1026.20385675
196.250519	68	1330.1
220.750015	68	995.317567568
237.050003	68	1188.78
46.356068	68	1568.99399399
59.301033	68	955.984251969
79.850143	68	759.737588652
81.650139	68	1278.35643564
132.850235	68	1121.93577982
153.050034	68	1037.19753086
216.300095	68	621.815789474
219.950211	68	862.406926407
240.650421	68	1253.70847458
19.001644	68	1087.29457364
24.550459	68	1240.11956522
66.550674	68	1044.01973684
91.700874	68	950.90376569
115.55027	68	784.53164557
148.650299	68	1162.28217822
149.700531	68	929.18907563
178.45137	68	848.805626598
225.100266	68	681.358974359
243.300415	68	1177.31102362
248.200043	68	351.287671233
10.451914	68	1057.79347826
14.855386	68	700.504901961
25.967384	68	1295.94103194
27.152256	68	1612.15228426
47.700943	68	2484.15920398
64.750694	68	1227.29963235
87.550232	68	1032.77173913
100.953171	68	990.570356473
110.852211	68	877.651162791
116.200272	68	1000.36363636
124.800491	68	1074.24311927
142.500717	68	1062.86871508
144.150223	68	1042.27058824
183.350174	68	724.193877551
184.35025	68	936.798387097
185.702423	68	969.777041943
189.900665	68	1027.11111111
204.900299	68	1294.96172249
217.100281	68	930.741463415
227.250198	68	599.770491803
229.900192	68	1289.23529412
32.352474	68	2081.3187251
74.851067	68	813.551515152
113.452156	68	1141.35507246
160.701309	68	941.821428571
166.200195	68	615.329545455
200.750229	68	1021.35294118
5.917136	68	1088.29508197
35.951702	68	1468.98895028
62.401623	68	1409.07692308
79.102272	68	945.778156997
88.55069	68	969.802884615
117.200867	68	1121.02209945
132.100952	68	1357.41704036
136.701797	68	1253.19402985
141.200714	68	969.694594595
152.350296	68	1031.8671875
246.401459	68	922.842105263
18.056925	68	1435.33014354
57.551758	68	1241.79562044
123.251015	68	1288.97572816
162.250626	68	895.111111111
165.601273	68	793.07063197
173.050461	68	546.37037037
212.850586	68	1277.13312693
7.573803	68	1297.55033557
16.172354	68	2055.0173913
44.302284	68	881.688284519
50.653553	68	1472.83533448
83.601494	68	1083.76536313
164.401291	68	936.716216216
177.550568	68	864.566371681
199.750504	68	970.20754717
228.000793	68	963.691666667
22.255617	68	605.695035461
71.401123	68	1246.27777778
137.551315	68	912.962365591
146.502472	68	1438.38297872
147.402176	68	1064.18604651
155.351578	68	1052.98245614
166.600754	68	797.490740741
176.002563	68	1148.334
192.70166	68	1082.20750552
197.851242	68	1019.16428571
235.30043	68	665.734177215
61.001659	68	791.101694915
72.85247	68	946.208092486
85.35775	68	1228.84665227
89.803131	68	999.075697211
120.751488	68	729.715384615
126.05143	68	573.056338028
144.95105	68	1285.22727273
182.750992	68	601.301724138
183.752457	68	872.135693215
188.451492	68	1111.09756098
206.551544	68	1150.69924812
209.500595	68	625.419753086
238.001343	68	896.211895911
30.421743	68	1325.89892473
71.953911	68	1241.25510204
81.052223	68	1104.86111111
84.40535	68	1308.01823708
86.452835	68	1063.82745098
94.253395	68	1425.79370629
101.803978	68	1000.58909091
194.900772	68	527.965517241
203.051208	68	1026.94972067
245.551147	68	1039.73300971
69.303535	68	1234.14285714
145.551453	68	924.805031447
151.551849	68	1027.66850829
158.652283	68	927.645283019
160.051315	68	884.061068702
191.151672	68	1001.07142857
225.852005	68	704.270833333
9.234717	68	2046.70332481
10.910774	68	2622.79642058
36.558754	68	1995.21134021
58.304203	68	1381.03174603
81.553452	68	1263.92857143
108.252266	68	525.65625
127.652504	68	1115.77245509
140.151505	68	1168.11111111
161.601974	68	863.72826087
172.052628	68	1299.55775578
179.452255	68	919.639534884
194.551453	68	619.08
199.151413	68	1162.53179191
211.701508	68	1139.88659794
214.301895	68	977.264094955
221.151825	68	859.315186246
223.702698	68	1061.2892562
29.263844	68	1289.14332248
35.211502	68	1338.63285024
104.654312	68	966.944223108
230.750916	68	735.492307692
4.219005	68	2071.71485944
14.396007	68	1666.81933842
42.357555	68	1687.85026738
52.011635	68	784.663082437
75.910294	68	1053.8150134
76.855873	68	906.978902954
77.504128	68	714.081818182
82.553879	68	1041.4
98.653244	68	1353.43506494
115.059776	68	1269.24849699
139.002594	68	1167.74660633
187.402405	68	608.771929825
215.75209	68	1295.80655738
219.301651	68	1106.76213592
236.001709	68	597.258278146
239.802521	68	1041.17171717
12.751961	68	1929.81550388
21.034258	68	1212.32513661
41.214684	68	1425.98907104
53.16037	68	904.14559387
55.855728	68	543.283950617
60.659973	68	1071.45825243
65.806152	68	1408.55747126
118.855087	68	913.17218543
128.75351	68	1851.15300546
97.85511	68	1419.625
122.353691	68	819.219653179
134.504501	68	1190.31358885
152.352966	68	722.160839161
168.353592	68	670.959839357
174.053162	68	976.952606635
218.656616	68	1133.13036021
231.751953	68	1053.66923077
234.754471	68	465.285714286
238.852539	68	1216.57093426
6.868224	68	2004.30275229
56.709721	68	1214.95175439
87.254639	68	1175.59090909
88.75621	68	1280.17368421
170.402649	68	687.541666667
171.205719	68	928.882857143
177.70372	68	908.491304348
27.8827	68	1209.55978261
66.960754	68	870.286919831
83.156013	68	766.358695652
116.106728	68	1026.6
133.654129	68	876.474860335
139.754333	68	1078.48756219
144.254578	68	993.901918977
158.358078	68	1007.45601436
173.106079	68	894.727941176
204.302216	68	731.938271605
222.903793	68	1103.32352941
226.60199	68	659.759493671
43.465218	68	961.632075472
70.459389	68	671.176029963
88.008179	68	1334.89140271
103.656944	68	1002.76576577
123.755341	68	1153.14285714
126.805679	68	976.740875912
130.257523	68	1103.94363257
167.503296	68	770.363013699
181.804642	68	1003.10447761
184.952988	68	1089.14876033
210.253418	68	874.732432432
242.402725	68	1287.49494949
3.306055	68	1711.11232877
17.09576	68	2052.36888889
47.812656	68	832.008130081
73.462402	68	1107.738437
124.555779	68	1226.24200913
149.804413	68	947.032786885
163.103714	68	864.095238095
230.653656	68	1004.26923077
49.171383	68	1042.9516129
100.007202	68	1027.10948905
106.911972	68	1042.72845953
111.856987	68	941.380952381
120.808701	68	876.41025641
135.556717	68	1225.81034483
148.90567	68	1015.48557692
156.207199	68	954.307291667
169.906616	68	964.531806616
189.805161	68	1128.31934732
196.453079	68	1202.80487805
220.354767	68	1171.90551181
5.503635	68	1320.92592593
19.190752	68	2045.8715847
24.382063	68	1266.96590909
63.263359	68	1018.136
65.317223	68	1028.11961722
80.511322	68	914.558441558
99.462082	68	1098.55483871
117.406654	68	1036.94968553
133.105865	68	1166.34782609
142.055954	68	1009.48868778
142.909531	68	991.538904899
162.354431	68	995.154589372
191.605865	68	1118.24040921
194.956985	68	1084.70229008
203.858856	68	1218.52941176
217.453888	68	1249.85
22.959366	68	1187.15254237
34.636974	68	938.062663185
45.018772	68	1552.47706422
59.16217	68	1002.47692308
78.115379	68	1059.01126761
108.409042	68	1329.90740741
114.2612	68	1057.58163265
140.905991	68	1054.24583333
159.456146	68	963.625570776
166.405075	68	672.654929577
197.10463	68	1047.46640316
201.80452	68	1360.01746725
207.105804	68	1165.92337165
227.153442	68	642.444444444
229.504272	68	1124.09621993
18.175051	68	2072.68627451
31.978508	68	1852.65748031
36.031235	68	915.177121771
90.960777	68	1373.16376307
106.109238	68	1154.97938144
153.312408	68	1066.01268499
154.256348	68	732.670995671
182.605759	68	785.790393013
42.126713	68	1808.28909953
58.369278	68	1555.91420118
208.954697	68	566
67.463509	68	948.518518519
92.365646	68	1597.46407186
105.117172	68	989.43315508
131.457993	68	834.22556391
175.056427	68	882.704467354
180.858963	68	530.608280255
184.605316	68	1055.95412844
188.205582	68	1040.82211538
211.854965	68	973.343558282
227.804306	68	681.085106383
236.654755	68	784.629213483
243.854919	68	889.144
21.94795	68	505.983739837
39.834187	68	1443.51699029
62.169327	68	1080.14545455
125.860168	68	1328.35545024
164.157318	68	982.41322314
50.072472	68	1175.14035088
68.266479	68	954.993333333
96.960106	68	732.298245614
98.66465	68	918.829875519
102.96167	68	565.303703704
198.756439	68	1781.06956522
213.256378	68	910.266891892
216.506287	68	1052.47122302
233.006195	68	1243
9.756664	68	2573.19111111
11.751595	68	1594.4266055
69.666153	68	879.683168317
79.615089	68	1076.59055118
81.967628	68	1416.38387097
138.511063	68	1589.70909091
151.209	68	696.532163743
180.107101	68	744.248120301
202.860352	68	1155.77849462
240.604675	68	987.404255319
247.504547	68	291.111111111
147.365692	68	1096.45547074
152.259491	68	1041.40969163
56.881741	68	1213.59102244
71.571396	68	825.696428571
87.468521	68	1215.80514706
89.267159	68	1109.93301435
97.516617	68	670.612765957
109.07119	68	997.117962466
148.210327	68	957.35978836
161.660019	68	888.051162791
165.757721	68	568.071428571
197.957733	68	1015.29100529
204.707062	68	1640.6962963
219.609573	68	1294.14414414
228.757477	68	858.952702703
15.795649	68	1988.93548387
83.719353	68	950.838383838
107.662643	68	676.679012346
113.263519	68	609.502415459
136.41188	68	1117.11111111
150.310776	68	804.278688525
221.40773	68	826.776155718
6.985163	68	3024.75490196
38.707008	68	513.550877193
55.040077	68	1008.78532609
74.971611	68	982.15
94.421181	68	1023.51535836
101.570686	68	702.56993007
119.116791	68	855.214904679
139.413635	68	1371.12941176
192.909851	68	1101.62686567
193.657455	68	805.345679012
200.709	68	1068.37096774
205.457458	68	1067.22727273
7.940403	68	3821.98723404
24.612293	68	1188.59259259
29.165262	68	888.575221239
42.892101	68	1102.24698795
69.170891	68	1065.46153846
109.869125	68	1137.25357143
112.119667	68	1050.74643875
117.815323	68	1013.45061728
123.013168	68	1235.17361111
126.777702	68	763.733423545
132.323624	68	1055.10328638
140.310913	68	917.530864198
162.909943	68	698.349056604
206.258301	68	1869.75909091
31.510395	68	932.035897436
51.490826	68	1447.18995633
52.935928	68	1098.41414141
103.968292	68	1112.57647059
125.115196	68	805.355450237
160.315094	68	808.576811594
165.360352	68	705.296296296
176.510773	68	682.256809339
184.160324	68	1055.77073171
184.960815	68	1136.6745283
200.059021	68	996.842105263
211.00856	68	848.147435897
235.606873	68	392.061728395
12.625371	68	1809.46919431
27.26981	68	1057.8056872
43.491524	68	933.765625
44.207294	68	1601.9260274
46.640781	68	1311.48710602
55.884033	68	694.397058824
86.373161	68	1776.23636364
88.473755	68	1281.12376238
163.510468	68	834.336065574
171.917465	68	1054.13457077
226.659729	68	865.365853659
242.307846	68	736.161825726
19.914379	68	1252.37104072
30.027071	68	1269.86610879
66.979866	68	1050.16167665
73.625824	68	1632.18478261
84.726028	68	2431.38626609
186.919495	68	932.768382353
214.360291	68	1031.8436214
217.709656	68	1044.74107143
240.110077	68	661.470046083
9.180686	68	3175.92419825
14.131968	68	1636.56734694
69.328857	68	1360.77777778
70.131447	68	997.426229508
100.474091	68	867.523012552
162.512314	68	921.601769912
230.912476	68	1099.85209003
41.863228	68	1548.16338028
45.496208	68	670.633136095
78.88652	68	1012.85856079
81.17717	68	1153.67283951
105.871834	68	1126.02985075
121.9217	68	1347.11604096
124.167763	68	1178.5862069
129.117081	68	1252.70652174
179.662872	68	799.573529412
183.312607	68	1147.62264151
212.460876	68	1249.05940594
240.810989	68	1393.83105023
249.958817	68	575.797260274
6.321788	68	1613.89545455
17.161367	68	1472.21673004
25.428183	68	1471.95717884
49.842175	68	1770.80246914
63.486416	68	935.764705882
72.185074	68	1177.91981132
90.931679	68	1035.69155844
108.171371	68	875.865030675
134.168045	68	1160.6
154.718613	68	893.631178707
189.164597	68	929.666666667
237.610657	68	907.183953033
26.736586	68	961.363636364
131.32103	68	1115.36749117
137.172791	68	1350.54166667
146.318878	68	1007.32608696
149.016235	68	1161.80851064
182.213898	68	758.751724138
21.317892	68	1749.47464503
26.246618	68	1102.98787879
83.143852	68	1094.26170213
93.58078	68	1248.43555556
95.983879	68	1088.28787879
103.123466	68	1058.78488372
134.919601	68	1380.7037037
175.565063	68	609.290502793
40.967457	68	1444.50246305
80.035995	68	996.946188341
92.878479	68	1282.69822485
116.924637	68	1149.64044944
135.817825	68	870.15
141.768661	68	1044.44198895
154.215698	68	926.197530864
166.814514	68	516.592592593
185.718201	68	817.058201058
197.767761	68	1199.33732057
220.410492	68	955.732394366
230.111496	68	852.578313253
15.857569	68	1092.80821918
30.686316	68	1319.80172414
58.34938	68	1002.38970588
77.28727	68	859.835164835
89.98336	68	1028.49779736
178.017563	68	934.602564103
187.91597	68	1349.54929577
191.966278	68	885.660792952
23.925562	68	1957.42654028
32.629128	68	906.90070922
64.596481	68	763.050925926
165.918839	68	890.170634921
169.228394	68	867.082390953
178.867477	68	910.688888889
190.015793	68	1162.29767442
199.174911	68	1004.26515152
208.16951	68	979.167958656
211.815353	68	820.182156134
227.912643	68	888.643478261
236.062195	68	869.730769231
244.111313	68	769.352941176
10.185529	68	3185.50232558
35.531147	68	991.157894737
37.726418	68	520.854166667
69.550507	68	1060.38289963
98.295792	68	926.753658537
120.779076	68	827.108843537
138.573471	68	1168.0358209
140.92308	68	1271.13011152
157.519058	68	672.443514644
162.271637	68	842.287822878
164.868958	68	775.688259109
196.615265	68	936.830409357
207.168259	68	879.918566775
225.066193	68	779.319402985
15.002167	68	1065.34246575
19.194075	68	1576.96296296
47.818039	68	631.174927114
65.495842	68	757.568281938
73.953026	68	1168.73883929
96.582359	68	780.75
99.90126	68	1125.40681004
107.529068	68	1277.56338028
133.083817	68	1055.26948775
148.224594	68	895.722222222
151.730652	68	916.644404332
152.720459	68	1108.11111111
213.014664	68	1209.22516556
216.767441	68	1087.81021898
246.964218	68	873.528117359
13.467832	68	1552.94166667
18.564819	68	2245.10330579
33.995773	68	1463.68023256
50.511906	68	721.972789116
75.246681	68	906.955947137
81.801422	68	1006.90754258
84.101753	68	1171.43127962
156.326904	68	981.010752688
174.419373	68	998.178947368
201.166809	68	755.064705882
241.862411	68	894.074074074
8.354191	68	2629.77108434
86.987381	68	1114.68421053
163.222336	68	801.566523605
168.369308	68	889.422535211
170.620575	68	852.144444444
176.819855	68	924.198019802
215.617538	68	1447.73755656
217.917984	68	1009.99689441
7.609533	68	2311.70491803
70.80941	68	743.317422434
112.835999	68	1037.08232446
158.472153	68	844.17037037
164.122208	68	820.157608696
213.670364	68	962.973529412
231.81514	68	1154.76449275
234.266144	68	693.026960784
11.672618	68	1000.55
22.448441	68	1143.97709924
39.970394	68	943.809160305
45.043449	68	1490.00576369
49.468372	68	838.021276596
88.9925	68	1469.34210526
97.443161	68	1440.07792208
209.924393	68	1345.24418605
220.466537	68	1137.17171717
224.165665	68	802.602564103
3.733631	68	2490.80701754
80.698593	68	968.791262136
92.657013	68	1226.47870183
95.197281	68	870.455555556
135.936508	68	1238.08635097
196.017914	68	724.525773196
4.821048	68	1163.048
57.071205	68	1308.01689189
60.966652	68	896.131447587
91.544373	68	1192.90049751
98.941055	68	989.788461538
106.536804	68	1222.84482759
123.833961	68	1344.03655914
140.077988	68	970.418032787
193.074097	68	883.544554455
238.671448	68	1185.90533981
31.819059	68	1539.53300733
56.022541	68	1053.0070922
150.377014	68	810.669064748
172.925171	68	662.449339207
179.675888	68	787.75
190.972794	68	699.620833333
200.268875	68	695.098765432
209.320084	68	1107.04347826
223.317551	68	599.660377358
228.467163	68	692.626086957
239.6707	68	764.468965517
242.515594	68	950.22962963
15.320901	68	1685.12471132
19.642111	68	1814.5261194
20.651997	68	1847.09584665
51.387646	68	1476.5617284
66.367836	68	1097.99
87.86013	68	1022.74229075
100.993095	68	1076.78873239
102.890877	68	1119.46090535
142.077591	68	959.1875
36.722744	68	1577.43230404
42.762512	68	1493.63135593
52.336052	68	930.232954545
77.659912	68	1128.49847095
86.259377	68	1025.32397959
114.64328	68	897.725352113
118.986572	68	633.037037037
159.475464	68	965.543478261
180.630142	68	778.044226044
183.275375	68	603.130952381
194.72467	68	1304.18666667
211.172028	68	941.77092511
235.569748	68	952.606965174
29.439981	68	895.576142132
49.091751	68	1748.8671875
[truncated: 230,779 more rows]
