# Supplementary material for: Stochastic pulsing of gene expression enables the generation of spatial patterns in Bacillus subtilis biofilms
Source: Nat Commun. 2020 Feb 19;11:950. doi: 10.1038/s41467-020-14431-9 (PMC7031267; doi:10.1038/s41467-020-14431-9)
Supplement: Supplementary file 7 — Source Data [file 41467_2020_14431_MOESM7_ESM.zip › source_data/sup_figure6_delru_cg.tsv]

distance_from_top_of_biofilm	image_number	sigb_YFP
3.380089	190	2292.77142857
5.26925	190	3827.62244898
9.800128	190	4763.28461538
12.201639	190	1326.50980392
14.754152	190	1909.93883792
21.25	190	1274.35227273
23.852568	190	566.307958478
35.950001	190	492.225
39.100128	190	1547.13259669
42.800117	190	500.034482759
44.150028	190	618.843137255
44.900002	190	1065.10465116
50.701576	190	938.981191223
53.150848	190	415.73089701
55.40036	190	613.596153846
56.450024	190	285.80733945
59.150085	190	887.917159763
60.000523	190	765.083333333
61.451649	190	1621.4974359
68.850075	190	1056.76
71.000069	190	363
72.950432	190	1553.08366534
75.300018	190	1239.69480519
76.300003	190	1895.4875
81.600014	190	429.658730159
85.100014	190	1369.71631206
86.00071	190	1413.14730878
90.85022	190	1504.95154185
109.199997	190	1486.1
109.950104	190	1228.65425532
110.800049	190	1450.99371069
117.500267	190	1985.13875598
118.401276	190	3163.15942029
121.250008	190	2407.94117647
124.200012	190	2728.12396694
127.800011	190	1843.12307692
130.550003	190	3657.62222222
131.800232	190	3471.31358885
133.400009	190	3446.04761905
134.500076	190	4857.72774869
136.000076	190	2185.79234973
137.100006	190	1890.28318584
138.000229	190	1839.64888889
139.300003	190	2404.13513514
145.150314	190	1910.35463259
146.000137	190	1771.72251309
153.100983	190	816.5215311
157.15007	190	1307.86764706
158.199997	190	1039.86440678
161.850067	190	1023.99047619
162.650192	190	953.940639269
172.400116	190	476.544378698
175.600449	190	666.926136364
179	190	516.229357798
180	190	773.255813953
183.75	190	861.784313725
185.450012	190	851.394366197
188.900009	190	1030.15254237
190.450012	190	960.9
191.050003	190	862.262411348
196.700058	190	963.546116505
202.800049	190	809.038647343
203.700394	190	941.391025641
204.751038	190	877.80952381
207.350143	190	704.940438871
208.750031	190	794.511278195
210.400055	190	863.72985782
214.450012	190	1068.95934959
215.50029	190	847.59375
217.949997	190	933.311111111
218.850021	190	846.463855422
220.949997	190	876.733333333
221.850006	190	875.786324786
223.550018	190	778.502890173
227.550201	190	742.321568627
232.950027	190	531.846153846
234.600006	190	851.692307692
238.100006	190	793.974789916
239.25	190	1233.0625
242.850006	190	254.20952381
245.15033	190	463.899425287
246.600082	190	827.773148148
250.400406	190	1116.32183908
251.700974	190	954.010238908
253.550003	190	1216.25446429
262.600006	190	534.660869565
268.400024	190	697.753012048
271.000061	190	553.381526104
273.150085	190	366.497716895
274.149994	190	159.189473684
276.550354	190	435.516853933
278.85022	190	468.654929577
280.350281	190	347.581871345
281.650085	190	363.083333333
282.450012	190	683.387878788
283.700012	190	410.183673469
284.600067	190	320.764705882
288.850281	190	536.628398792
304.300079	190	342.49339207
305.200043	190	312.556149733
306.950806	190	795.127016129
307.950104	190	597.881278539
309.850006	190	586.3
4.160829	190	2400.42692308
8.501324	190	1818.52980132
26.553013	190	1068.80136986
37.60083	190	727.99270073
114.000099	190	2059.07407407
132.70015	190	3676.47368421
140.150009	190	2867.48
148.150009	190	1500.38202247
154.90007	190	1110.45398773
161.000015	190	1095.33802817
166.100067	190	787.646706587
167.700073	190	710.520325203
200.600403	190	934.159574468
224.900146	190	719.657276995
225.900558	190	715.902077151
230.400085	190	546.306666667
233.950089	190	807.75
240.050415	190	1131.1342155
243.750244	190	260.02020202
247.700043	190	582
287.550964	190	332.843575419
30.250662	190	931.065217391
64.658524	190	853.009594883
89.253586	190	1366.71684588
90.100349	190	2684.29220779
111.600281	190	746.156424581
119.350266	190	2506.8030303
144.000137	190	1936.43292683
176.900452	190	726.233846154
177.700058	190	740.775641026
189.850235	190	1033.30735931
228.400131	190	441.925675676
237.350128	190	794.664864865
264.450012	190	599.5875
10.554264	190	4908.66115702
33.201355	190	913.867283951
39.507118	190	979.902286902
77.000587	190	1074.19909502
80.155632	190	397.943074004
88.05172	190	1764.57289003
113.450096	190	2250.11956522
158.950119	190	988.908256881
182.950439	190	926.702941176
211.350143	190	943.12962963
213.600143	190	735.761290323
254.800308	190	790.494949495
256.100037	190	1230.01477833
257.650116	190	1733.22162162
299.700256	190	147.515957447
301.900116	190	410.270676692
31.100643	190	657.580246914
45.852207	190	891.493449782
47.00383	190	1025.20909091
48.300648	190	372.028571429
54.255184	190	701.274900398
146.750137	190	1563.31521739
154.300125	190	501.172839506
160.550201	190	1080.57971014
234.90065	190	709.237410072
242.050125	190	419.160714286
291.350098	190	113.361538462
302.750275	190	485.706070288
63.351597	190	934.728222997
67.753616	190	1465.03133159
96.650635	190	2138.88625592
149.000839	190	1468.61044177
169.000183	190	841.643564356
174.650574	190	809.984693878
194.750412	190	583.256842105
209.750153	190	725.938596491
219.950363	190	540.984326019
258.650818	190	866.050724638
267.400116	190	538.21
285.500641	190	180.94137931
292.350342	190	568.338068182
20.511948	190	1266.70360111
107.10141	190	1385.8852459
123.001991	190	3178.43603133
126.652222	190	2794.71334792
197.900635	190	863.702830189
201.750504	190	589.011976048
221.200455	190	746.125786164
261.800171	190	360.061728395
296.850708	190	513.633053221
22.956589	190	1405.85576923
78.85228	190	1005.07231405
116.854279	190	3926.89782609
138.751083	190	2317.13899614
140.80072	190	1603.17391304
147.851028	190	1912.4549763
156.201569	190	991.364508393
159.750778	190	1662.75697211
169.951248	190	883.372881356
191.450424	190	787.592592593
265.800476	190	851.799426934
294.700714	190	374.911894273
17.858471	190	869.784722222
32.303135	190	767.797101449
72.1539	190	1175
87.002426	190	1348.1402214
123.951012	190	2005.5
151.851395	190	1422.0814978
168.150482	190	602.024193548
186.35054	190	692.027272727
187.150665	190	887.614035088
309.000488	190	511.202290076
45.108009	190	918.296875
139.802017	190	2978.91459075
188.350952	190	809.747169811
229.20079	190	539.085427136
242.700516	190	657.273504274
263.300476	190	573.293478261
274.950897	190	371.568539326
277.450439	190	455.279761905
298.30072	190	584.272277228
28.057529	190	722.092261905
37.00338	190	770.660377358
120.051498	190	3115.48507463
165.051086	190	647.055384615
212.851151	190	1009.71923077
231.050919	190	779.484210526
257.050598	190	1194.90833333
266.750458	190	920.663043478
25.358332	190	909.496688742
84.80249	190	1032.07834101
108.202263	190	1170.59813084
135.252075	190	2479.3877551
142.851059	190	1772.6056338
158.601547	190	890.139393939
214.600983	190	1212.15384615
247.952011	190	1158.75483871
269.501038	190	446.057777778
270.351501	190	481.961538462
59.30843	190	660.783882784
92.10305	190	2265.62769231
128.802185	190	2466.55688623
130.552155	190	2543.98694517
180.353668	190	853.575892857
241.501007	190	621.184782609
264.45105	190	924.590322581
300.801208	190	634.735294118
310.35144	190	487.477272727
2.768122	190	2547.92226148
68.654663	190	1251.6
71.053955	190	385.648484848
121.754524	190	3066.53910615
136.402649	190	2385.29305136
150.602402	190	1643.22745098
167.101257	190	854.420454545
178.751373	190	393.089285714
181.801163	190	949.444444444
184.35173	190	677.350574713
222.252243	190	660.749090909
235.652802	190	1076.6
246.950851	190	637.188679245
249.40181	190	956.377777778
255.950958	190	1061.6779661
259.601746	190	1173.12244898
6.675328	190	3064.34754098
48.155087	190	750.728395062
66.454819	190	258.261904762
110.704979	190	1182.81570997
157.552292	190	1391.73873874
179.751572	190	914.73015873
185.202438	190	1119.52459016
217.401657	190	901.954314721
277.702606	190	516.188990826
9.538999	190	3016.91826923
56.155697	190	470.300653595
77.705215	190	601.918918919
97.152893	190	1603.62962963
112.753593	190	1777.23129252
124.95256	190	2017.63135593
146.653412	190	1316.03154574
233.151932	190	741.572192513
281.302765	190	242.850129199
7.404897	190	1003.49324324
43.057434	190	411
82.105499	190	1188.46218487
112.006432	190	1507.0126183
114.253952	190	1994.21674877
115.707878	190	2934.06170213
142.203171	190	2919.05050505
143.703842	190	2388.34042553
160.60376	190	900.251054852
168.402679	190	738.9958159
198.802032	190	764.468085106
206.452179	190	476.955307263
219.001648	190	594.754237288
297.45108	190	1022.60493827
42.310665	190	531.833865815
49.01125	190	697.857142857
62.520477	190	521.235087719
69.460365	190	756.316239316
113.306358	190	2472.88976378
154.403564	190	479.823045267
166.252167	190	999.911392405
196.802795	190	1081.59530792
210.25238	190	953.286956522
214.102112	190	799.048648649
216.801865	190	570.611111111
271.402039	190	540.727969349
304.151978	190	518.166023166
21.383698	190	914.107142857
38.313053	190	443.139037433
51.259754	190	1045.41752577
54.479744	190	634.045760431
149.905212	190	1913.65449438
173.003494	190	850.861111111
202.052994	190	631.43814433
221.601822	190	733
237.802551	190	792.124716553
272.851471	190	178.65625
286.302734	190	176.599303136
305.902771	190	476.412371134
11.796822	190	1191.17940199
119.204193	190	2121.56521739
133.304535	190	1494.39055794
141.010254	190	1726.15151515
189.802628	190	870.81372549
200.455994	190	790.752489331
307.801971	190	461.038461538
8.090272	190	2173.74468085
13.272622	190	2478.27617329
25.925518	190	956.633802817
34.187462	190	307.057971014
187.304504	190	654.442396313
190.703171	190	934.594855305
208.502899	190	1188.25628141
227.004013	190	751.565934066
236.552795	190	799.932926829
268.602264	190	507.620481928
289.451904	190	195.653061224
10.735223	190	5348.94076655
24.626865	190	1069.68639053
33.071777	190	648.685446009
90.616898	190	2312.32848233
167.505447	190	930.814229249
169.504242	190	960.445714286
181.703323	190	898.275
192.20314	190	529.627272727
207.306564	190	853.952380952
224.702454	190	670.454545455
225.202942	190	687.685534591
240.752991	190	1080.74257426
242.902496	190	669.122807018
254.052383	190	956.291666667
289.901917	190	246.49382716
292.002899	190	648.587338804
294.152649	190	774.235294118
302.003967	190	310.4675
41.120556	190	359.778911565
65.36293	190	839.672413793
70.415977	190	887.747058824
97.907356	190	1145.94350282
109.257149	190	849.215686275
137.707123	190	1422.45646438
164.155151	190	766.153310105
211.253693	190	1530.8159204
212.253983	190	1077.07421875
246.353424	190	1867.19730942
254.70282	190	740.954285714
279.054871	190	408.888888889
45.889351	190	705.194230769
52.015022	190	663.652173913
53.213531	190	337.184210526
107.407272	190	1453.03571429
144.304993	190	1496.81521739
166.705063	190	748.33908046
205.703796	190	699.568075117
215.953613	190	694.658415842
227.802902	190	773.55
234.403076	190	753.68627451
257.403046	190	1065.32718894
308.552521	190	296.745098039
4.588028	190	2364.5461165
15.857569	190	2293.70909091
23.408224	190	1247.35951662
27.476217	190	1150.44444444
134.508362	190	2677.5658363
158.706619	190	1499.96682464
174.409286	190	842.942800789
182.304993	190	798.471590909
186.353867	190	514.691358025
191.654083	190	841.201257862
223.205383	190	963.647840532
279.753021	190	281.295857988
299.052399	190	514.46875
17.256884	190	2744.94333333
36.271545	190	652.071428571
43.474186	190	814.470119522
44.373695	190	533.965686275
82.965431	190	916.067137809
117.658936	190	2474.99487179
139.05809	190	2902.75518672
145.10675	190	2106.7815534
165.907715	190	850.798076923
176.406372	190	1470.524
231.007019	190	810.088300221
263.554565	190	1117.43986254
288.603638	190	202.809302326
19.653563	190	748.261261261
73.812347	190	539.701612903
78.112549	190	721.555555556
96.81012	190	2694.79901961
121.571762	190	3012.3455414
120.657005	190	3721.93478261
171.156143	190	1201.79255319
204.954117	190	483.336538462
218.855133	190	772.454545455
219.603851	190	515.962962963
220.90509	190	752.544186047
256.554108	190	1097.85507246
265.953949	190	647.47810219
60.818501	190	1018.8280543
94.813499	190	350.507352941
105.814468	190	1558.27777778
139.864304	190	2574.62886598
145.809341	190	1680.58881579
147.608673	190	1364.7122807
155.255875	190	628.543478261
261.754578	190	1023.48648649
271.953613	190	440.389380531
302.954498	190	342.183673469
49.525852	190	1131.73300971
55.771542	190	680.135802469
74.966026	190	1529.47738693
131.809113	190	1634.69035533
163.107361	190	684.912087912
198.055679	190	785.605633803
203.156708	190	695.449275362
215.155228	190	567.126213592
217.20665	190	746.683076923
233.606552	190	921.792929293
248.855469	190	1664.94273128
250.353638	190	619.202702703
265.203949	190	866.930434783
275.154663	190	179.644736842
37.590755	190	788.598425197
124.45845	190	1675.41666667
124.859009	190	2057.28571429
128.408188	190	2626.49425287
193.056625	190	1171.41148325
209.105743	190	963.966216216
239.905334	190	930.08056872
255.655319	190	1144.528
268.054199	190	400.449275362
269.056366	190	550.349081365
295.904053	190	291.876811594
29.754496	190	789.450413223
73.117508	190	1074.16182573
93.062912	190	323.69047619
115.014877	190	2255.62674095
125.662186	190	2560.18532819
126.712784	190	1909.42007435
177.509644	190	1049.50498339
189.755936	190	693.836956522
195.406143	190	618.796875
228.456696	190	771.214285714
260.708069	190	983.28009828
56.971088	190	242.358024691
75.929047	190	1143.17916667
85.464058	190	612.179104478
87.063797	190	505.793478261
107.061958	190	1341.125
172.20697	190	740.017857143
186.00824	190	660.872053872
209.956482	190	733.055900621
259.105591	190	1015.03763441
284.705078	190	358.769811321
294.85434	190	544.6
6.26139	190	4111.14754098
118.167786	190	2670.19104478
142.111404	190	1792.05166052
153.51239	190	1195.59447983
161.414322	190	864.537128713
179.357132	190	695.252631579
184.656937	190	635.111111111
188.608597	190	979.646766169
194.756989	190	558.666666667
298.355743	190	603.217090069
24.523712	190	826.427312775
26.874523	190	1538.19453925
28.107695	190	479.792857143
30.844164	190	284.703703704
31.607159	190	171.587677725
36.389732	190	835.194174757
48.441303	190	1077.2074928
52.580818	190	931.98467433
67.775253	190	1332.15644172
84.870163	190	427.216326531
127.465691	190	2204.86031746
143.512573	190	2448.42086331
170.158997	190	791.783333333
225.861206	190	822.678321678
270.756653	190	255.673913043
283.605408	190	278.009852217
3.603471	190	4419.2295082
14.915176	190	2629.89087302
22.422365	190	1720.64925373
27.402782	190	1383.83950617
39.495728	190	964.435779817
59.075924	190	343.124087591
68.874847	190	584.804545455
93.875786	190	650.06162465
131.063766	190	1054.59770115
135.714005	190	2644.23346304
224.307632	190	793.228699552
236.60611	190	738.481481481
244.257385	190	538.45
18.040857	190	3664.5890411
28.915827	190	1114.46099291
168.960129	190	1016.67368421
171.611084	190	913.984210526
172.961563	190	1037.16891892
225.007202	190	847.31496063
232.259491	190	804.968641115
237.257614	190	528.64516129
240.858307	190	981.463276836
250.307983	190	1018.71992819
253.308701	190	1586.64367816
267.056396	190	435.652777778
282.655731	190	223.538461538
305.25531	190	185.315789474
11.458621	190	3271.52702703
87.43026	190	754.937864078
128.463318	190	2351.91964286
136.925644	190	2133.56410256
149.710815	190	1629.48913043
156.612137	190	1558.53275109
192.061478	190	1059.17681159
206.658279	190	910.625
238.459244	190	751.373584906
239.157547	190	505.75862069
285.606995	190	244.768240343
291.606873	190	634.028688525
303.755951	190	592.735930736
81.628319	190	1009.86601307
89.229645	190	1075.45309381
91.724045	190	1080.53061224
96.371803	190	5366.42790698
132.818222	190	1824.84191176
133.764221	190	3521.64220183
213.560318	190	827.116731518
220.30777	190	809.530864198
235.057281	190	776.989130435
247.214752	190	1323.77983193
71.632271	190	1071.43852459
79.433304	190	640.507518797
110.66993	190	2311.46315789
119.417595	190	4439.428
190.81102	190	885.573170732
205.359253	190	610.336206897
247.957672	190	923.126126126
55.565636	190	750.018382353
144.415268	190	1869.07179487
155.014908	190	1336.20218579
184.214355	190	849.928767123
205.960205	190	557.6
208.060593	190	1477.72727273
210.510468	190	942.863095238
212.00943	190	905.269662921
219.408234	190	744.405063291
265.158325	190	442.974025974
289.257629	190	258.556179775
16.441183	190	3280.76415094
30.778727	190	324.884615385
37.012497	190	878.084269663
40.324497	190	763.597667638
51.401482	190	1300.05357143
57.690079	190	490.91
65.542145	190	1079.87205387
77.678391	190	1425.63959391
163.813461	190	930.937172775
185.162476	190	553.34529148
196.515274	190	732.654545455
201.661469	190	913.064039409
229.258728	190	337.135135135
236.110245	190	558.580357143
252.409592	190	1206.85116279
253.95787	190	1214.57608696
272.207733	190	288.193103448
22.661421	190	1415.88616715
78.479454	190	668.1484375
123.777313	190	4113.71126761
179.214752	190	748.190114068
182.463257	190	622.304964539
186.962357	190	902.480392157
209.312637	190	770.348837209
241.912918	190	1255.79344262
243.208633	190	510.814814815
297.55777	190	467.536
306.311035	190	657.234718826
35.321735	190	449.205787781
42.412411	190	785.370517928
73.001816	190	1047.85074627
112.123596	190	1700.48159509
142.867722	190	1883.73248408
147.116455	190	1363.72151899
157.663986	190	1402.09375
215.716278	190	834.842696629
218.959595	190	921.185185185
258.060699	190	791.021459227
277.808716	190	360.264397906
307.708984	190	368.915966387
5.54617	190	3701.2
7.241892	190	1830.45327103
10.089599	190	2076.42553191
44.7118	190	524.151020408
110.131889	190	2297.51122195
124.774055	190	3206.70703125
134.667969	190	1876.53543307
182.964462	190	576.969879518
287.010895	190	320.989565217
14.105673	190	3210.98584906
49.408325	190	653.047058824
75.035255	190	568.824242424
80.732773	190	424.496240602
113.824265	190	1981.62303665
159.616577	190	1170.59340659
164.766754	190	930.493087558
167.117233	190	880.088737201
193.31369	190	600.983333333
262.910065	190	546.595744681
267.809875	190	507.485714286
12.198565	190	3031.64705882
21.186375	190	742.411042945
64.750229	190	916.813043478
114.525146	190	2566.09895833
146.072266	190	1000.6908078
190.121368	190	778.976470588
203.464157	190	561.632911392
256.967499	190	646.167042889
266.060364	190	411.87628866
280.811127	190	677.424603175
294.009003	190	136.358695652
295.762787	190	300.671641791
73.890625	190	973.113537118
98.832901	190	1540.67364017
128.372437	190	1713.28318584
130.270309	190	1944.13541667
162.918427	190	794.38647343
170.618317	190	938.615591398
176.46701	190	708.361538462
194.614792	190	750.559633028
218.366699	190	822.172749392
219.612045	190	556.696202532
248.763077	190	892.447761194
266.812683	190	721.544715447
284.113312	190	347.865714286
47.271557	190	703.433962264
109.176384	190	861.347107438
132.029694	190	2217.35
216.613861	190	648.083832335
9.21968	190	3967.44591029
19.524151	190	1294.45238095
33.247932	190	337.333333333
107.028046	190	860.737588652
115.829185	190	2152.85294118
116.981163	190	2427.89353612
138.474411	190	3059.74916388
151.472321	190	761.564102564
195.516632	190	415.208530806
199.316315	190	617.472312704
214.864548	190	751.676056338
221.164124	190	967.00872093
255.91478	190	1054.29699248
274.963745	190	325.410430839
38.98349	190	1002.09032258
80.18898	190	831.277310924
97.447739	190	2734.63076923
141.628677	190	1926.51129944
149.071808	190	1550.66532258
168.971573	190	1016.25238095
222.264633	190	740.536363636
223.265137	190	904.03960396
310.36499	190	194.130925508
76.990601	190	743.864197531
100.634895	190	1639.28571429
148.222809	190	1195.09047619
160.622696	190	1154.89302326
235.014938	190	535.447761194
237.664215	190	849.101351351
254.862259	190	421.52173913
264.265381	190	853.430508475
166.271927	190	1185.7625
168.035416	190	1062.28227194
224.715042	190	642.446540881
227.867828	190	474.992248062
239.416962	190	757.133333333
246.263199	190	426.802469136
251.714478	190	1185.97959184
261.765503	190	968.943181818
269.463531	190	397.37826087
296.763214	190	431.336734694
15.750873	190	4401.00754717
25.052794	190	907.027685493
69.460564	190	802.946153846
70.853386	190	1381.93877551
104.738785	190	447.751381215
127.73069	190	2416.1350365
172.020416	190	763.277227723
62.660374	190	221.46875
67.083694	190	539.063559322
106.084366	190	1242.86486486
125.781166	190	3025.44303797
129.479202	190	2198.62995595
178.126984	190	922.867052023
186.022614	190	536.91943128
205.518402	190	1136.82075472
211.567871	190	1024.34366925
250.91452	190	1210.94303797
259.265656	190	1020.02631579
284.963745	190	151.84729064
299.262177	190	174.436548223
2.370654	190	1868.17570093
29.781916	190	1018.23684211
50.178181	190	372.246861925
58.017605	190	555.176923077
67.857796	190	378.85620915
77.608002	190	1295.4
134.030304	190	2517.10684932
144.379135	190	903.863636364
156.525955	190	1294.10144928
157.927551	190	960.477707006
169.672287	190	922.56779661
173.623398	190	889.870192308
189.071487	190	724.748717949
204.771255	190	1069.62447257
207.718201	190	1154.42384106
219.617218	190	508.669421488
228.96965	190	528.447761194
253.520828	190	1214.74883721
276.664154	190	520.658823529
285.762299	190	443.174603175
290.714478	190	525.032921811
298.467682	190	435.308056872
6.484597	190	3736.66371681
37.903561	190	687.630769231
71.952568	190	1413.69135802
82.547501	190	222.027777778
120.139999	190	1821.16666667
143.080414	190	2500.00947867
187.820877	190	511.066666667
223.96814	190	1083.41758242
268.11734	190	515.901734104
270.616089	190	377.720797721
271.915466	190	957.601769912
281.814911	190	253.912280702
8.533024	190	4655.7844523
118.885376	190	2100.28571429
165.374557	190	1036.5703125
172.77269	190	710.14
177.275391	190	1188.41517857
193.872452	190	1107.08949416
213.070419	190	879.751336898
43.397003	190	506.98245614
61.375832	190	747.945833333
108.898506	190	798.210691824
163.974762	190	815.456521739
200.173233	190	673.991666667
201.923035	190	817.07860262
210.071426	190	1053.47252747
263.066528	190	884.219512195
279.470673	190	443.120833333
21.552841	190	728.473684211
44.533836	190	749.813664596
54.347263	190	720.156186613
75.061989	190	1159.23919308
87.901207	190	425.094594595
146.788239	190	1428.53950954
152.681473	190	1306.38867925
159.029251	190	776.994923858
180.179306	190	633.149681529
197.222824	190	903.184210526
233.471924	190	852.418867925
234.270508	190	1204.56561086
288.964539	190	347.23
304.116302	190	104.463768116
41.953842	190	661.962025316
51.745968	190	1099.73557692
81.303535	190	475.135802469
91.250984	190	1523.45273632
130.044449	190	3167.51141079
159.977203	190	758.717391304
175.434921	190	751.338571429
185.175125	190	769.034883721
230.925766	190	600.567058824
236.370331	190	716.440758294
252.767807	190	838.703389831
257.768036	190	825.61971831
33.150002	190	888.724409449
58.51709	190	929.39614561
93.001678	190	979.168776371
111.144646	190	1246.0617284
181.179153	190	499.962328767
182.628922	190	625.174242424
184.286148	190	734.122591944
191.125961	190	760.219917012
203.725922	190	665.093495935
206.725555	190	904.443925234
240.318726	190	334.933333333
266.021729	190	415.700617284
285.965729	190	450.833333333
300.518127	190	328.087591241
7.670235	190	4050.07720588
10.756393	190	897.870967742
49.174713	190	523.382352941
79.664299	190	858.984126984
106.598045	190	2561.58558559
112.347015	190	2345.46460177
149.939697	190	746.927576602
201.07547	190	664.075
208.274582	190	1057.46195652
265.123108	190	1037.8427673
282.918091	190	447.718954248
308.667114	190	908.045045045
38.587109	190	783.694690265
45.359509	190	392.263157895
64.232277	190	773.456790123
66.23732	190	893.912350598
76.729866	190	722.435835351
107.400711	190	2127.5520362
161.835724	190	931.864754098
171.682693	190	855.123333333
39.438305	190	622.136904762
121.644768	190	2179.18911175
124.993568	190	2179.03012048
126.794266	190	2881.53543307
134.989136	190	2449.9020979
220.329407	190	923.600600601
226.173355	190	733.1125
267.219757	190	610.539007092
292.120361	190	744.414860681
5.630719	190	1497.02359882
27.256651	190	1726.96624473
41.909248	190	706.833702882
100.064781	190	1041.84084084
101.755157	190	1079.49819495
113.199577	190	2600.89583333
136.45018	190	1999.91223404
155.485016	190	814.969849246
162.936523	190	914.35106383
165.035034	190	959.206030151
217.325821	190	831.913043478
221.375351	190	877.323170732
238.073578	190	865.265873016
241.573227	190	526.625
248.625351	190	770.103333333
261.118408	190	833.895833333
17.778147	190	3237.50840336
71.578438	190	1070.62195122
96.522873	190	2597.1659292
117.155327	190	2406.01690141
141.998215	190	2240.87405542
147.939072	190	416.963541667
242.281387	190	869.352272727
260.324219	190	1030.11372549
277.22403	190	571.10326087
138.391769	190	3589.27108434
194.978775	190	494.213793103
202.481125	190	919.56133829
244.02655	190	1247.1875
293.019165	190	678.655462185
4.295637	190	2838.39546599
79.027542	190	529.278947368
89.814377	190	1308.20833333
132.942215	190	2332.82716049
145.392136	190	1180.20743034
160.838089	190	1143.38967136
170.237015	190	845.138504155
187.284607	190	861.008032129
193.181702	190	975.641025641
258.522369	190	562.8
302.169128	190	86.8645833333
309.823914	190	285.157107232
12.706002	190	1358.31707317
40.700768	190	576.814606742
63.299625	190	349.104395604
172.688583	190	877.766990291
195.833099	190	954.984375
210.879883	190	1030.42460317
223.32901	190	1025.41111111
231.981125	190	1020.01898734
261.174805	190	1210.72680412
285.825928	190	540.404011461
21.086132	190	1649.75362319
52.962486	190	428.662921348
60.342873	190	833.572580645
65.349236	190	654.089147287
139.246552	190	1206.95202952
140.756851	190	2110.10222222
149.043488	190	1485.37313433
166.388947	190	1148.384
167.335571	190	726.086419753
169.186203	190	735.894117647
214.733627	190	954.69760479
249.725952	190	1282.76536313
29.476856	190	673.882352941
36.677105	190	725.455555556
46.401779	190	752.811926606
57.350349	190	544.912891986
85.621567	190	203.230769231
119.109047	190	3375.97526502
156.442581	190	1275.06278027
208.882767	190	1125.78971963
209.730042	190	825.49
224.379684	190	929.560386473
227.07933	190	700.171171171
235.079117	190	848.110204082
273.023743	190	413.128378378
32.251549	190	942.77027027
52.566647	190	715.666666667
61.919807	190	755.576923077
87.026573	190	331.616113744
91.622734	190	822.592
125.800102	190	1456.90983607
143.551636	190	3240.08791209
205.633286	190	770.749271137
219.181229	190	699.257936508
225.579529	190	864.304347826
229.685715	190	803.58961039
295.727722	190	446.849829352
6.296229	190	1753.47333333
19.329058	190	1970.50806452
24.668299	190	1010.14613181
30.675234	190	852.170305677
73.012413	190	1453.80452675
75.643013	190	1056.49431818
78.304802	190	1027.952
120.91291	190	1428.593361
159.442932	190	758.929487179
192.485565	190	835.564885496
272.475128	190	511.225352113
283.429657	190	438.162650602
307.072906	190	717.362385321
87.902802	190	673.529531568
113.971985	190	1669.08185841
153.447052	190	1108.61061947
157.896942	190	1047.36015326
179.391312	190	851.020408163
185.538925	190	893.195876289
191.835678	190	804.21656051
196.687683	190	763.663934426
198.190369	190	648.006060606
207.732956	190	887.330708661
239.178619	190	771.633093525
250.531937	190	1355.04744526
256.22818	190	804.517699115
268.376892	190	813.56768559
274.924896	190	527.155172414
289.424286	190	478.965811966
293.422699	190	797.71641791
294.074554	190	564.68487395
10.213349	190	1487.87898089
34.693119	190	675.274271845
127.956436	190	1712.67724868
187.961304	190	909.692082111
194.038193	190	777.063636364
216.240799	190	782.319944598
236.133041	190	988.63099631
238.528702	190	880.518518519
251.378723	190	1228.76774194
282.275574	190	274.929347826
305.822388	190	205.185185185
10.938122	190	2617.84955752
52.199665	190	693.766816143
75.006737	190	1071.55645161
81.536278	190	378.555555556
92.632133	190	746.728723404
104.970627	190	212.058139535
123.476646	190	1718.80334728
151.152939	190	1158.94945848
164.293945	190	1227.8111588
217.882278	190	865.716049383
271.129517	190	840.487364621
273.932983	190	512.887399464
39.836479	190	521.222222222
43.493679	190	581.730769231
83.752884	190	1006.14066496
86.033958	190	264.225
90.486259	190	1365.05418719
92.028488	190	666.481481481
100.72171	190	1060.3125
115.116081	190	2128.96774194
118.314293	190	2954.58139535
123.959801	190	2520.84210526
162.445633	190	1014.55357143
237.33371	190	527.896907216
245.281815	190	668.116666667
263.529602	190	962.180147059
285.175995	190	496.216666667
288.626343	190	616.3640553
289.824921	190	367.716049383
2.657066	190	1781.34156379
28.41958	190	921.801603206
50.363106	190	962.301369863
56.050156	190	569.713910761
174.194794	190	710.352941176
201.288757	190	668.171875
213.694275	190	859.315789474
254.229919	190	1310.75
301.675201	190	192.326086957
9.615743	190	2627.1970339
31.716124	190	752.752631579
102.729866	190	290.387640449
109.920998	190	533.388888889
131.775162	190	2882.63004484
142.707474	190	2669.48587571
178.442627	190	635.567901235
183.343643	190	922.45398773
200.241974	190	728.724324324
212.587631	190	754.303191489
258.932465	190	688.99009901
303.427704	190	273.279596977
17.414074	190	3032.76315789
47.938763	190	775.975778547
68.017715	190	257.886597938
121.822418	190	1247.23333333
146.961472	190	981.448
155.151566	190	695.744966443
167.051559	190	1041.50239234
203.044479	190	837.955922865
255.382111	190	802.248554913
13.172035	190	1743.82716049
20.298029	190	1185.67
64.028214	190	377.161016949
74.313187	190	980.897959184
76.155121	190	816.131868132
89.15136	190	1087.35510204
98.591644	190	1759.26706231
126.278435	190	2727.22096317
127.264458	190	2616.5147929
158.901627	190	669.569230769
173.416443	190	864.485130112
211.843643	190	935.333333333
221.187088	190	962.438709677
252.035843	190	778.16872428
280.38147	190	631.895522388
287.929199	190	451.065693431
210.591888	190	1029.59117647
269.532715	190	559.384146341
281.735931	190	678.064066852
290.739624	190	794.142348754
7.161005	190	2786.68085106
18.374779	190	1838.73846154
101.168732	190	2591.97511664
113.024391	190	569.574074074
152.610596	190	1000.17959184
190.097519	190	878.96803653
191.295013	190	1029.95726496
217.43866	190	827.781609195
233.388702	190	653.530035336
238.885193	190	712.790123457
257.887543	190	1077.28673835
297.529633	190	323.218568665
300.132263	190	612.004201681
14.856059	190	1456.96153846
54.810581	190	953.847750865
70.278091	190	819.371819961
117.873077	190	3017.66666667
124.583115	190	2361.57734807
129.168304	190	1943.19354839
135.368317	190	1194.60966543
145.861923	190	1138.27542373
199.744156	190	888.485148515
206.796814	190	944.717131474
266.431549	190	548.867924528
300.830719	190	831.753554502
11.792477	190	628.74789916
80.977928	190	814.823708207
97.64473	190	1418.93413174
107.542107	190	1648.59243697
133.072769	190	2199.90940767
134.27211	190	1120.14642857
148.913544	190	1323.11042945
195.749451	190	836.261682243
204.695175	190	709.55987055
207.898712	190	956.108474576
227.944427	190	494.45210728
238.091583	190	603.651452282
261.33374	190	1060.65432099
284.38562	190	538.195121951
22.308575	190	469.844660194
85.191032	190	648.991341991
116.385101	190	2043.47555556
119.932587	190	4299.93965517
159.567764	190	1492.08707865
162.222519	190	1084.39702233
163.466156	190	1021.88607595
176.659897	190	801.318584071
186.551895	190	987.45686901
189.299988	190	813.445783133
209.693069	190	636.543209877
223.944214	190	870.671794872
254.635468	190	1469.49382716
260.533844	190	1026.35294118
270.083435	190	510.252427184
272.237183	190	488.987341772
5.975157	190	1470.22180451
68.438385	190	302.965517241
77.477898	190	873.032921811
95.356239	190	981.787985866
154.809723	190	805.308641975
160.513092	190	1330.9
195.047409	190	908.037037037
201.899048	190	523.640449438
222.193573	190	634.101351351
226.843658	190	883.231759657
24.063457	190	775.285714286
33.384613	190	547.234567901
49.002476	190	331.125786164
63.527828	190	642.901840491
144.576416	190	1281.63398693
156.016357	190	1041.97285068
170.708008	190	580.67114094
171.407776	190	455.25
180.756027	190	666.333333333
181.853241	190	635.256880734
199.397461	190	976.911392405
228.792313	190	583.684782609
245.840271	190	565.823529412
256.787689	190	975.107692308
264.886536	190	563.905660377
21.172918	190	1854.37588652
47.110641	190	713.875912409
90.761627	190	1254.42553191
106.749153	190	2218.67241379
150.115967	190	650.540322581
175.110428	190	833.616580311
192.15387	190	1234.52093023
192.952484	190	1126.28248588
198.804382	190	534.449579832
219.297211	190	543.269662921
242.641739	190	830.915492958
265.843323	190	934.157024793
266.587158	190	553.067164179
276.541656	190	749.891647856
278.342255	190	343.077747989
40.357311	190	987.193548387
41.809387	190	436.913636364
65.57959	190	602.782089552
66.701965	190	413.564285714
86.766769	190	415.546296296
105.965675	190	2349.37292818
110.749771	190	1059.08191126
125.532486	190	2677.98930481
218.150635	190	576.858381503
249.846115	190	1015.57482993
253.889877	190	980.152173913
275.138458	190	473.941422594
76.095284	190	631.867219917
99.813087	190	1664.98484848
153.721863	190	876.65
161.221466	190	1159.14785992
177.559601	190	1239.80357143
178.611847	190	985.227963526
243.445374	190	1190.78873239
255.940445	190	793.796116505
286.739349	190	378.993846154
2.375921	190	1299.31277533
13.846028	190	3195.00229358
62.423431	190	621.038461538
197.255997	190	680.698863636
208.804031	190	841.523316062
239.799057	190	1091.79051383
248.7444	190	1184.92887029
293.657288	190	464.77540107
306.086853	190	70.4802867384
64.71331	190	809.163135593
86.192253	190	804.197132616
114.915459	190	2004.42789598
143.623688	190	2306.51
164.467163	190	823.373563218
183.266861	190	1097.69343066
194.255661	190	962.929577465
212.804138	190	789.718061674
224.851242	190	998.886792453
225.799973	190	669.984455959
234.409927	190	839.703463203
238.94722	190	780.630952381
240.897827	190	1181.65714286
261.146912	190	1470.10103627
43.968311	190	1078.69686411
52.951038	190	598.666666667
108.855881	190	1251.48466258
122.49408	190	1086.20547945
142.480881	190	1460.3411215
191.011581	190	982.253968254
193.60585	190	1225.03703704
201.158478	190	846.771535581
291.840302	190	613.441860465
292.737732	190	491.61682243
298.595276	190	319.152230971
4.516912	190	2638.65853659
5.570009	190	2193.18965517
57.762489	190	366.248826291
74.448509	190	850.012345679
127.592209	190	2941.04137931
137.48735	190	1787.18939394
139.143494	190	2104.13333333
158.332153	190	1155.84745763
184.511154	190	800.114285714
220.159073	190	849.177257525
244.249161	190	1388.34934498
288.297821	190	497.273170732
16.334089	190	2059.57489879
35.044258	190	535.4
50.334209	190	758.895
71.033318	190	883.870588235
117.502213	190	1845.1136891
165.033524	190	762.278177458
168.968185	190	395.614035088
169.872131	190	928.292576419
246.799652	190	1170.49137931
270.945221	190	721.578767123
8.210054	190	1957.57831325
22.463526	190	916.061082024
24.887146	190	493.793103448
33.053669	190	957.619318182
53.921078	190	767.080291971
71.754097	190	454.319148936
78.931519	190	834.428571429
130.493912	190	2956.6112532
179.769547	190	731.028125
230.913147	190	783.497474747
236.752808	190	830.888888889
245.098984	190	853.17816092
253.200363	190	876.165540541
259.596252	190	921.104477612
280.043762	190	661.808
5.047772	190	2448.47560976
14.896476	190	2613.81666667
19.602104	190	2084.89536878
39.858562	190	832.212290503
49.692177	190	684.880434783
96.298729	190	704.340314136
132.568329	190	2863.09180328
151.132736	190	1522.44615385
172.36824	190	565.141025641
205.509628	190	427.607843137
211.765091	190	991.670305677
255.248978	190	1095.03355705
289.391479	190	393.911646586
303.197205	190	511.193693694
42.556698	190	591.862745098
56.254978	190	534.340425532
101.880249	190	3579.52892562
118.953033	190	1223.58267717
128.948929	190	2314.00434783
200.270142	190	619.305732484
210.160675	190	872.552763819
228.664963	190	1001.28851541
247.808838	190	1010.05420054
270.049103	190	797.971014493
287.591736	190	581.679012346
46.778843	190	628.220930233
69.31459	190	1105.99750623
109.916069	190	749.96969697
148.291199	190	1969.77459016
181.817398	190	476.737864078
185.668686	190	529.709677419
195.266617	190	796.621052632
221.058838	190	1018.15075377
251.705811	190	1292.04941176
256.955688	190	1085.94373402
307.692261	190	663.748478702
47.668255	190	586.802469136
71.931023	190	596.131944444
89.146004	190	870.704545455
92.493484	190	696.262260128
98.342918	190	1166.46456693
113.528496	190	1346.67283951
196.370193	190	675.228464419
202.414261	190	398.933333333
207.262756	190	1049.26845638
221.958603	190	927.984455959
222.566742	190	949.685800604
231.757233	190	990.822916667
258.554321	190	1440.48203593
268.948364	190	651.23880597
296.695587	190	441.73313783
11.605279	190	1456.34529148
39.104027	190	858.285714286
67.699997	190	581.91160221
127.1605	190	2591.51041667
152.137192	190	1629.87351779
241.958054	190	642.087121212
277.50061	190	725.381355932
4.08534	190	441.294117647
7.252069	190	3327.7493188
66.906296	190	460.445783133
82.857109	190	316.666666667
90.053162	190	1091.05639098
120.414505	190	2421.55876686
140.204025	190	2077.13571429
155.388718	190	1093.53051643
166.834213	190	641.945147679
193.37265	190	901.640816327
198.119568	190	553.829787234
224.010361	190	843.719512195
229.513535	190	994.638888889
237.458038	190	975.514285714
254.4552	190	1447.83064516
294.847626	190	1006.79583333
300.446747	190	800.145631068
60.976471	190	768.501006036
75.475906	190	413.37037037
145.598328	190	1500.90764331
175.678467	190	964.666666667
194.425003	190	874.664
232.412735	190	474.85492228
260.356018	190	1253.3671875
263.103394	190	936.25
264.252167	190	798.755102041
267.25354	190	961.940700809
268.351349	190	574.300546448
58.594753	190	475.901197605
109.078835	190	1836
143.511261	190	1845.55371901
150.350632	190	1790.2967033
157.236008	190	811.847826087
168.438187	190	638.832
204.766037	190	554.903846154
209.217148	190	606.791666667
217.568268	190	1083.68510638
265.251953	190	714.52
45.731937	190	606.342519685
97.672363	190	1450.85972851
146.997391	190	1594.9121447
172.286224	190	777.306010929
213.169678	190	1008.97727273
215.618881	190	572.545851528
255.653915	190	1366.09375
273.153381	190	658.982832618
285.653931	190	526.383435583
292.348053	190	284.72826087
40.759293	190	871.492385787
111.53569	190	1143.38866397
174.938065	190	946.573221757
184.042999	190	843.562200957
186.779526	190	707.048275862
205.976135	190	836.097902098
225.315918	190	851.282178218
250.761429	190	1047.82374101
51.190941	190	298.933333333
73.172348	190	946.75483871
90.96946	190	748.255
116.352234	190	2698.00208768
204.221405	190	801.273291925
245.559387	190	1040.59638554
256.056946	190	1127.68571429
284.106201	190	529.458333333
12.589083	190	2442.55555556
15.853233	190	2714.25157233
38.227345	190	605.87
62.702332	190	619.355670103
94.069824	190	996.423580786
110.596985	190	1330.95637584
180.983597	190	946.004950495
189.2314	190	980.008658009
240.312943	190	900.671296296
249.06073	190	1070.67549669
272.107635	190	609.196721311
280.704865	190	290.38150289
282.26062	190	654.626262626
304.998688	190	95.1652892562
3.541892	190	1179.30263158
81.994896	190	684.401785714
115.578568	190	2550.2962963
122.882271	190	4944.76567657
142.66391	190	2665.47983871
159.250259	190	1113.77777778
188.530243	190	904.8
191.23201	190	1127.97995992
208.176682	190	1134.02173913
214.677017	190	885.201612903
27.176138	190	768.345890411
84.139915	190	765.328282828
125.13916	190	2805.33227848
160.665848	190	1240.22163588
170.193802	190	748.659217877
214.220612	190	846.012345679
243.464417	190	907.702380952
264.808167	190	833.828828829
274.059296	190	397.012244898
295.577087	190	303.91223733
25.615278	190	898.568555759
36.521568	190	788.823728814
47.767273	190	813.671910112
76.113731	190	919.15755627
108.103027	190	1931.0411985
134.223221	190	1187.95780591
163.79921	190	1003.20746888
178.29274	190	835.94966443
223.37793	190	729.130111524
233.519577	190	463.119318182
301.654816	190	307.921212121
40.079235	190	1083.90666667
57.380833	190	736.272727273
59.96109	190	716.488687783
88.540176	190	1387.55399061
167.548691	190	1269.30392157
171.646332	190	1001.53703704
176.147171	190	927.079365079
185.490707	190	844.526548673
199.234436	190	734.114649682
226.9216	190	770.634020619
269.564575	190	877.711538462
24.108089	190	663.622895623
30.692181	190	1395.18630137
66.494759	190	349.942307692
112.701927	190	1411.96330275
137.466156	190	1155.91304348
138.267532	190	1262.57142857
226.024429	190	1183.68776371
276.909698	190	514.601092896
286.959625	190	692.193832599
289.106201	190	247.618644068
3.130495	190	1778.21511628
119.558281	190	3082.968523
246.672989	190	1257.36220472
22.062468	190	395.222222222
31.841993	190	669.266666667
41.959801	190	912.925531915
43.396111	190	641.162921348
50.501732	190	387.96460177
68.327339	190	1093.93850267
105.47654	190	1532.15602837
128.342682	190	1465.17889908
141.572998	190	827.991189427
151.163239	190	1126.09248555
153.313568	190	1169.35074627
206.88414	190	745.442396313
209.029099	190	690.456790123
210.885376	190	1057.17777778
239.375214	190	757.570469799
261.414337	190	915.152542373
271.113129	190	916.311627907
275.463196	190	585.281818182
279.368805	190	503.002840909
14.185204	190	1752.25751073
34.557381	190	297.90070922
219.180771	190	903.274021352
235.27652	190	1177.744
255.816895	190	1084
6.337586	190	1968.01086957
17.480347	190	2180.80425532
35.485527	190	923.432098765
55.624546	190	554.663316583
74.924828	190	482.472972973
83.024391	190	408.21299639
84.752136	190	887.259259259
100.42939	190	1955.56521739
126.666885	190	3019.63461538
129.184799	190	1632.01851852
152.266296	190	1414.39112903
159.910736	190	1358.91743119
179.551956	190	673.325077399
216.687286	190	739.080906149
241.225876	190	1000.97816594
10.388094	190	673.815920398
12.175077	190	1364.37857143
15.435106	190	1920.2755102
71.709015	190	1023.32266325
86.21962	190	1110.08504399
89.348335	190	749.265486726
114.205101	190	685.554794521
131.5392	190	1783.03342618
144.920151	190	796.410958904
221.284088	190	771.273127753
237.17717	190	1224.07421875
268.814758	190	393.987654321
298.015533	190	446.654952077
7.5447	190	5662.29341317
13.416408	190	2396.16304348
78.426033	190	510.55
92.305107	190	881.091216216
138.98613	190	2852.78787879
166.008469	190	420.045112782
174.149979	190	754.166666667
195.990341	190	725.965517241
204.63945	190	906.876651982
236.281357	190	963.188461538
293.010406	190	451.824675325
300.209961	190	422.439655172
303.813263	190	190.894736842
20.273752	190	1850.13793103
101.73909	190	1611.35267857
109.176186	190	1619.17826087
155.914032	190	1244.95719382
192.248398	190	871.396875
203.299194	190	819.123376623
224.535614	190	713.015384615
243.738022	190	838.573913043
250.428009	190	1242.91007194
286.022736	190	628.291021672
290.615082	190	702.21
66.100906	190	638.073717949
80.38179	190	295.972972973
127.712982	190	2470.59666667
162.62207	190	1181.26408451
223.88176	190	622.24691358
231.980209	190	830.567375887
252.373734	190	1066.57352941
255.13028	190	1062.66163142
299.228424	190	504.776091082
89.917473	190	540.10106383
118.416054	190	2443.0379562
121.482147	190	2755.72527473
124.017845	190	2087.2152231
148.388077	190	1909.38157895
157.368271	190	694.074074074
170.560913	190	921.567567568
181.605865	190	792.955223881
189.801285	190	989.896713615
213.093155	190	802.342723005
218.089569	190	966.23828125
222.083786	190	709.024691358
258.125671	190	923.495412844
281.370544	190	267.169902913
74.75341	190	516.983050847
77.946968	190	267.198113208
91.07515	190	990.708571429
93.337196	190	896.228855721
103.245461	190	331.161616162
130.59726	190	1719.43103448
146.18367	190	1394.47426471
193.700851	190	709.460227273
197.552078	190	718.151291513
229.335175	190	581.09375
259.425293	190	1337.27007299
267.52301	190	792.911877395
296.967896	190	244.19047619
305.015076	190	70.6029411765
2.441311	190	3359.26164875
6.947841	190	1632.20657277
33.997242	190	669.109375
70.174423	190	854.802469136
99.223091	190	2798.09070295
117.640945	190	1754.59550562
147.484619	190	1822.28716216
165.218262	190	414.428571429
177.369141	190	818.583333333
188.855103	190	997.982532751
264.93222	190	728.887323944
64.598396	190	664.787634409
187.605804	190	895.436507937
226.737534	190	674.694915254
244.881058	190	1011.28695652
254.081879	190	934.41314554
256.377411	190	772.932773109
265.77829	190	552.037383178
4.360332	190	2310.20689655
16.485523	190	4499.25777778
22.663021	190	855.786350148
58.600533	190	505.342541436
144.789307	190	790.179104478
164.434525	190	763.807580175
172.184326	190	864.581769437
174.171326	190	903.772486772
196.251144	190	624.234567901
277.773743	190	374.748603352
37.911377	190	582.76744186
76.381363	190	507.864686469
87.887001	190	1222.74206349
106.39267	190	1026.32
150.948761	190	1410.34827586
161.52684	190	945.847826087
202.401215	190	656.481818182
208.209442	190	543.688073394
220.094528	190	1043.73943662
247.5448	190	1510.76216216
273.125	190	232.604166667
79.777641	190	445.160583942
110.438232	190	1478.34548336
113.594818	190	1200.97982709
156.808563	190	1209.94736842
158.381393	190	802.62992126
167.478134	190	1232.83589744
171.08519	190	847.655487805
190.7108	190	993.020689655
200.260437	190	765.046153846
205.905807	190	872.608108108
209.405624	190	582.185950413
245.434769	190	1218.69480519
264.081238	190	496.019323671
268.581116	190	667.187265918
307.775116	190	325.643109541
39.974022	190	789.383685801
40.779469	190	671.512345679
74.040291	190	518.714285714
114.729301	190	1844.0994575
137.815399	190	2435.95977011
152.740509	190	1283.36170213
227.794189	190	957.976095618
233.898865	190	613.127819549
242.037292	190	949.166666667
270.585449	190	713.807807808
276.882294	190	428.425324675
302.168854	190	589.230769231
9.340503	190	3707.86580087
19.753038	190	2072.77297297
36.157467	190	987.285714286
45.043591	190	762.248780488
46.223614	190	1044.22926829
48.104912	190	675.243421053
49.8885	190	263.268571429
55.108803	190	664.940217391
82.378548	190	699.899521531
139.898773	190	2582.78846154
144.246521	190	1008.1171875
158.883011	190	837.888888889
163.531235	190	808.80952381
166.239136	190	256.761732852
175.120667	190	682.4375
198.857895	190	768.311926606
242.691132	190	885.598930481
253.234726	190	982.209090909
262.99054	190	586.746355685
292.627869	190	582.708502024
43.746571	190	852.592677346
52.561512	190	940.202657807
67.767288	190	448.180851064
83.818214	190	395.413427562
94.879829	190	760.651162791
102.609268	190	842.505747126
108.429436	190	2006.04509284
205.109451	190	778.391089109
223.114594	190	862.548192771
246.188492	190	1203.54464286
258.936707	190	1116.53110048
260.687408	190	536.820175439
284.626526	190	84.375
307.0242	190	381.187192118
27.261694	190	604.354700855
31.18918	190	1171.01714286
53.924137	190	964.317829457
173.231552	190	821.12987013
186.672073	190	948.956937799
273.779572	190	501.058823529
291.72467	190	180.111111111
300.732635	190	198.189504373
309.725769	190	511.84981685
6.304364	190	1371.23705722
49.030857	190	532.869565217
56.380005	190	776.056818182
85.325409	190	781.244094488
86.770805	190	1274.50955414
111.167465	190	1100.8
168.936905	190	874.334862385
183.020859	190	757.551282051
214.564209	190	745.811023622
219.355423	190	1174.47252747
231.357437	190	966.033210332
238.44841	190	964.776824034
274.283081	190	744.396226415
21.32053	190	969.522875817
70.095398	190	928.823920266
139.720474	190	2158.71505376
141.021362	190	2361.01173709
149.656845	190	2127.01107011
152.061203	190	1112.26829268
179.20079	190	677.174358974
195.266708	190	546.088235294
235.749542	190	1508.61611374
262.089539	190	643.945
266.790527	190	563.718894009
15.607771	190	3425.57322176
17.923449	190	1187.42296073
96.493446	190	1154.73611111
97.587204	190	1013.90217391
102.040382	190	1404.87659574
125.304161	190	1395.59965636
188.078461	190	861.627192982
206.716873	190	711.087378641
234.999863	190	1025.03125
249.051224	190	1060.92192192
14.632925	190	2978.91049383
42.480701	190	953.230434783
88.61515	190	596.586206897
100.198326	190	2775.65517241
106.806656	190	1281.58072289
122.582726	190	3281.3588785
131.045197	190	2926.82163743
176.085236	190	853.162436548
192.231155	190	735.665505226
225.855423	190	721.491803279
229.699203	190	731.924242424
230.800201	190	641.03030303
250.994858	190	1225.23880597
269.289703	190	715.126506024
275.045563	190	578.870300752
302.580994	190	457.982832618
7.071068	190	3498.88559322
67.448738	190	368.777777778
72.941498	190	881.696832579
154.60405	190	626.188976378
160.146561	190	900.349206349
162.950424	190	640.13362069
196.676392	190	708.977358491
201.321732	190	711.745856354
220.711029	190	1040.64285714
224.157761	190	842.925925926
225.454086	190	856.259259259
232.852249	190	839.56
246.749313	190	1441.66459627
257.050842	190	987.29154519
278.487976	190	275.203463203
297.684692	190	472.343396226
8.355388	190	2385.31858407
33.332603	190	629.330508475
68.921875	190	691.921259843
81.21096	190	476.023364486
103.956627	190	940.438746439
123.348785	190	1025.58865248
134.230042	190	1857.2781457
144.11528	190	949.510869565
183.289505	190	887.201807229
193.175064	190	713.392405063
198.221878	190	754.311258278
210.516418	190	694.775862069
217.511063	190	1025.61889251
287.292755	190	346.084393064
290.883026	190	198.230769231
8.856918	190	3687.94472362
24.873529	190	1083.29719626
59.096405	190	707.45703125
115.789917	190	2251.72397094
119.517067	190	3066.52313167
128.601715	190	1974.24904215
168.050049	190	660.96373057
181.289093	190	1032.70212766
190.380585	190	900.397379913
202.033737	190	710.42394822
212.71521	190	774.715447154
239.603745	190	571.543147208
240.957596	190	912.053949904
281.340881	190	593.50308642
28.063009	190	369.036585366
29.710815	190	571.139664804
36.664867	190	1110.77151335
51.689941	190	1023.8195122
65.38121	190	744.621212121
109.427338	190	839.68907563
143.338562	190	1296.3046595
189.139008	190	683.572164948
197.524078	190	715.62962963
284.900055	190	451.492723493
101.11026	190	1518.46666667
145.530701	190	945.618257261
147.777954	190	2254.83009709
148.684265	190	1626.89891697
153.918488	190	679.045
157.555573	190	567.820895522
226.662796	190	822.096774194
252.952484	190	1505.95594714
254.10202	190	1245.87671233
273.644745	190	596.369158879
13.600368	190	3013.64528302
26.366362	190	1468.544
28.961353	190	771.55704698
37.703613	190	738.764940239
92.085846	190	549.586419753
146.679291	190	1427.8566879
203.723755	190	679.47826087
230.019058	190	712.139130435
264.205048	190	1062.20402299
308.992249	190	527.350515464
94.286919	190	692.568627451
107.548035	190	1607.45731707
120.521286	190	1813.22115385
161.272171	190	1138.04273504
39.097092	190	679.67804878
63.476963	190	279.299516908
80.319672	190	690.004634994
116.834587	190	3515.49820789
133.596863	190	2750.6484375
204.63385	190	839.095890411
218.773499	190	1011.77094972
245.211685	190	1135.79746835
249.956619	190	702.179104478
251.503082	190	741.413043478
255.907013	190	932.97338403
260.053894	190	619.406060606
272.01767	190	653.599326599
279.349365	190	334.334572491
11.075197	190	1053.7370892
41.228691	190	1093.61744966
99.468239	190	2179.704
132.753632	190	2155.7080292
135.49411	190	1582.87096774
142.33989	190	1463.85185185
200.486618	190	687.005208333
206.125793	190	615.053571429
209.876999	190	336.702970297
234.61673	190	846.229813665
242.565979	190	872.354978355
250.557831	190	945.286516854
283.545288	190	394.566978193
291.854248	190	363.35952381
25.708218	190	567.891304348
30.99629	190	1150.8590604
55.07	190	687.147887324
60.758476	190	246.554878049
136.30925	190	2347.20099256
138.106522	190	2206.07216495
140.256058	190	2211.32646048
174.211517	190	1019.99516908
177.856094	190	688.388888889
185.052048	190	900.77238806
194.389008	190	628.046875
202.748169	190	761.218855219
228.378159	190	1100.44954128
232.885727	190	881.497164461
238.814682	190	1100.96256684
267.950836	190	429.298507463
280.255798	190	471.44092219
282.496948	190	404.07486631
296.892242	190	153.405555556
10.254024	190	2413.2991453
74.533379	190	761.736625514
78.55883	190	802.139097744
84.279922	190	1029.0959596
95.241821	190	953.173652695
123.818344	190	955.564814815
129.802979	190	2251.8875969
166.861954	190	225.991071429
175.308365	190	838.158940397
224.72023	190	784.9875
225.219971	190	901.12345679
261.967651	190	902.190082645
276.004669	190	633.426356589
19.400579	190	1860.70434783
66.824585	190	988.247524752
75.982979	190	480.439732143
83.084686	190	356.30075188
157.690552	190	1097.49618321
158.372971	190	918.888888889
165.327087	190	647.028368794
208.836517	190	330.65
212.835739	190	806.993243243
265.15329	190	690.793478261
285.753754	190	295.474509804
288.513733	190	304.706827309
290.904602	190	341.090666667
32.015621	190	1021
70.848091	190	765.124031008
97.738182	190	457.345454545
153.038834	190	702.81300813
177.258743	190	647.463235294
180.564255	190	663.629807692
182.175735	190	931.477859779
186.009445	190	838.432653061
211.584747	190	746.340909091
216.429993	190	934.58
232.077774	190	830.965065502
235.824112	190	1172.23529412
244.418182	190	1253.14583333
246.167343	190	896.92972973
259.111481	190	850.846153846
23.323004	190	1130.21621622
27.22632	190	707.573770492
45.497746	190	712.791530945
46.467461	190	788.539393939
49.988823	190	488.692607004
105.040001	190	559.848901099
127.295372	190	2043.77298851
134.667465	190	2448.99145299
151.390884	190	999.754010695
168.604416	190	574.859375
184.404617	190	799.520833333
192.803818	190	950.025641026
193.651169	190	777.015463918
219.578125	190	758.910714286
266.714081	190	762.204301075
269.961273	190	595.671875
48.292675	190	1036.22131148
65.708633	190	819.14028777
91.260178	190	1328.23716381
93.145584	190	1072.7993311
95.809914	190	858.70625
162.632385	190	883.571428571
172.683105	190	841.574468085
198.601273	190	717.913265306
205.394379	190	748.837962963
206.138306	190	531.049382716
220.132965	190	1180.62439024
220.985931	190	768.345
304.503784	190	332.775384615
33.312534	190	913.190243902
187.41658	190	858.575238095
195.853394	190	880.407216495
209.499008	190	229.201612903
213.990387	190	851.446428571
217.438156	190	1039.33628319
227.535446	190	949.053846154
261.072601	190	716.618181818
293.402374	190	482.943620178
2.83593	190	3904.86394558
7.134774	190	1204.46703297
13.965136	190	4355.01898734
58.218147	190	831.617647059
59.679981	190	525.179047619
132.083481	190	2062.21590909
149.516861	190	1241.17679558
176.322617	190	824.96
201.201248	190	811.826589595
221.938873	190	702.868686869
248.121063	190	1415.57763975
254.920898	190	1053.90909091
265.764496	190	402.094936709
16.249615	190	2512.31395349
30.043676	190	686.037267081
40.135178	190	1121.62834225
51.023376	190	614.553648069
52.052979	190	623.216606498
53.620354	190	378.446327684
89.494942	190	1330.54285714
170.780502	190	720.907949791
191.313187	190	716.208530806
197.859787	190	846.471962617
207.508148	190	598.653669725
241.874191	190	800.741666667
301.50882	190	431.777777778
8.840956	190	3202.22100656
62.55088	190	300.586826347
85.416115	190	1395.67521368
111.900848	190	2699.64423077
150.28215	190	1465.46220302
154.448059	190	1496.48068006
159.995163	190	916.726495726
183.871948	190	949.439613527
243.784607	190	1055.63259669
3.641772	190	4116.49673203
10.401923	190	3218.82793867
20.642311	190	1076.96666667
22.717834	190	1500.44
37.32412	190	961.901234568
133.34021	190	2370.79766537
247.082809	190	1106.92814371
73.531029	190	1445.33333333
112.734215	190	1669.90374332
166.340088	190	472.357142857
173.486862	190	778.569037657
199.762268	190	947.961389961
216.69957	190	1187.44041451
224.592529	190	832.341059603
249.225235	190	1018.33606557
9.240265	190	2470.904
10.439947	190	3498.47924528
12.423868	190	2405.28846154
17.467827	190	2773.26962457
39.221073	190	671.918
54.542942	190	436.116618076
83.932129	190	1171.64583333
93.683685	190	502.308641975
119.62455	190	2331.59067358
194.416733	190	944.018987342
257.874115	190	1328.95614035
300.410583	190	277.286324786
306.357086	190	260.525939177
14.949582	190	4422.50755287
31.096664	190	669.290909091
34.598015	190	892.801470588
63.661015	190	482.596491228
146.524063	190	1337.86708861
163.553192	190	1090.48056537
195.118195	190	793.792929293
260.026184	190	907.775147929
11.738186	190	2454.43725231
107.651405	190	992.312056738
128.917465	190	2799.88345865
197.164398	190	548.056074766
226.550262	190	930.038610039
254.079147	190	726.380368098
264.922333	190	481.223140496
277.288086	190	378.45557656
289.832123	190	253.402777778
302.565247	190	163.181132075
37.827404	190	953.0625
68.250458	190	904.1
88.708176	190	824.806976744
100.481071	190	1806.66216216
113.503876	190	1667.76229508
141.387985	190	2283.78918919
143.695724	190	1380.89189189
155.269333	190	1834.19617225
190.470184	190	674.174757282
196.516998	190	569.842424242
215.850159	190	547.747572816
225.893478	190	795.27173913
273.569946	190	539.495145631
296.309357	190	224.790123457
6.546182	190	1459.77474403
43.695538	190	1112.98245614
[truncated: 291,358 more rows]
