# Supplementary material for: Stochastic pulsing of gene expression enables the generation of spatial patterns in Bacillus subtilis biofilms
Source: Nat Commun. 2020 Feb 19;11:950. doi: 10.1038/s41467-020-14431-9 (PMC7031267; doi:10.1038/s41467-020-14431-9)
Supplement: Supplementary file 7 — Source Data [file 41467_2020_14431_MOESM7_ESM.zip › source_data/sup_figure6_wt_ae.tsv]

distance_from_top_of_biofilm	image_number	siga_RFP
12.502999	148	11793.7428571
15.042689	148	11428.6410256
22.097624	148	18600.525
28.596722	148	15138.3221154
31.050806	148	12003.4489796
37.661419	148	10413.3855799
42.097534	148	10819.1959799
43.311111	148	14132.0024331
50.098328	148	14091.3345196
56.282082	148	12371.4254902
57.856224	148	12012.8220339
59.848141	148	13493.1171875
62.749821	148	9790.05263158
63.848961	148	11345.1549296
65.246017	148	7447.67058824
68.345741	148	8116.04166667
69.493202	148	9472.53672316
73.336075	148	9028.52233677
74.343742	148	12119.1096774
76.137833	148	8794.46413502
77.990082	148	8604.08955224
79.834595	148	7140.38114754
81.58831	148	9664.40939597
87.030396	148	10726.3613139
90.831711	148	9374.33023256
93.233521	148	7271.22222222
94.780388	148	8179.33755274
96.83358	148	8007.10280374
100.727417	148	5461.33333333
103.578979	148	7417.83842795
108.674339	148	7927.88842975
111.027039	148	6828.5
112.626648	148	10663.6502732
113.872231	148	8350.3015873
116.020859	148	5465.30449827
123.17437	148	7856.86060606
127.274559	148	3834.18181818
134.170578	148	5578.92105263
135.26265	148	6615.23326572
139.723267	148	10212.5688073
141.065628	148	7439.34636872
142.320236	148	7030.26943005
155.168564	148	5091.57954545
164.414062	148	3814.0625
170.51619	148	4328.09917355
171.866074	148	3472.43601896
174.867874	148	9162.44375
176.313721	148	6328.29856115
179.214127	148	6814.96010638
182.067856	148	6105.56034483
33.792603	148	12060.7340426
34.383862	148	11637.0774648
45.615841	148	14026.77
127.970673	148	5785.44
135.967804	148	7165.15189873
137.170135	148	6645.54751131
143.672638	148	5972.49350649
165.915939	148	4434.99578059
2.12132	148	10868.9359431
25.785654	148	11912.3493151
32.036308	148	10242.0294118
40.371399	148	10641.4954955
58.898918	148	14358.9640719
66.288193	148	15973.9502262
98.228111	148	8172.94835681
144.765961	148	5246.04691358
158.166718	148	6872.18786127
15.909903	148	11603.3319502
23.3402	148	12755.3055556
29.938478	148	13839.5098039
48.091606	148	14419.9250585
83.271675	148	10701.4887892
109.721069	148	6385.09354839
114.971054	148	6046.88181818
133.367325	148	6757.86026201
161.911743	148	3088.50458716
168.565689	148	4562.3803681
177.961243	148	6619.56913183
129.36705	148	5196.76315789
52.689896	148	12947.7916667
107.972412	148	7243.41666667
138.266724	148	4825.93370166
150.864624	148	5495.44660194
153.959381	148	6099.23847695
156.665451	148	4357.16666667
173.560959	148	6772.40540541
39.001312	148	11444.2681818
55.040077	148	9002.79098361
70.378426	148	6612.85380117
102.413292	148	8194.92712551
130.46611	148	3321.26708075
143.212601	148	7825.87804878
57.279884	148	8470.37021277
77.277199	148	10027.4086957
99.515388	148	6379.28118393
121.061241	148	5306.88861386
181.462158	148	4373.49
27.28484	148	13543.3033708
36.194786	148	11268.6131148
40.699169	148	10893.75625
62.886765	148	9690.70588235
124.856766	148	7205.94513274
147.612228	148	7656.61264822
149.012756	148	5278.27751196
171.360535	148	4377.55072464
175.457291	148	6548.99475066
32.611385	148	13773.4585987
45.280071	148	12405.1554192
46.391003	148	11699.35
75.527824	148	7206.67901235
80.824745	148	3909.90909091
87.772789	148	7047.08695652
90.365067	148	10153.9623431
116.867981	148	3619.34615385
117.517021	148	2998.74796748
118.516045	148	2954.71729958
131.21167	148	4376.6877193
169.211823	148	6347.6043956
174.410355	148	8462.23809524
180.010025	148	6212.90298507
88.91925	148	8915.73684211
149.762054	148	6829.92105263
158.958557	148	4811.52312139
26.514618	148	12847.8274112
58.927498	148	12611.3908629
61.168396	148	9136.2748538
63.976753	148	8770.0678733
74.36721	148	8055.8137931
167.009171	148	5721.81683168
170.007523	148	6345.45061728
122.662483	148	6297.44573643
16.383299	148	9646.20396601
31.146429	148	14441.6621622
51.476452	148	12620.4752852
68.917435	148	6850.06303725
91.665764	148	10208.5444015
111.264565	148	7801.13043478
146.856201	148	7124.0786802
162.659409	148	2152.88188976
8.796732	148	13956.1404255
9.773689	148	3409.95319149
24.299486	148	9391.24200913
27.393887	148	15544.6100386
35.238651	148	14291.4262295
67.219048	148	6174.26521739
72.4188	148	13770.0456432
161.060059	148	1724.2345679
62.720413	148	11167.0746888
65.218422	148	8862.65909091
79.567108	148	4224.17054264
132.611542	148	4484.36486486
139.360367	148	3428.69918699
168.107147	148	4361.33519553
95.510262	148	10138.2024291
103.961555	148	10262.0233766
110.561577	148	7399.66911765
143.958893	148	7001.78282828
155.40773	148	6009.20052083
2.65	148	2802.5
19.715033	148	3156.43575419
59.8214	148	6393.38679245
85.610641	148	9178.48106061
92.713806	148	6010.27358491
129.157593	148	6507.8972973
141.757935	148	7599.53688525
21.795012	148	13540.2248804
22.546675	148	14436.9408867
29.683033	148	11869.9569892
84.607819	148	8933.97607656
133.707855	148	8080.03723404
181.504654	148	6103.91935484
28.471258	148	13426.8196286
54.065632	148	11130.3302752
96.609436	148	6814.49193548
108.561066	148	6307.91836735
137.656616	148	5399.11940299
156.555817	148	8308.11666667
32.582279	148	14709.2881356
33.479286	148	13429.6686747
39.874584	148	10324.4024896
93.608345	148	10958.3398438
94.705818	148	8577.47008547
165.40593	148	5945.27093596
10.884048	148	2168.05109489
32.028465	148	13792.5941176
34.176674	148	13223.7432432
41.21896	148	11717.8304094
43.566528	148	11539.7055215
53.267109	148	9312.12903226
86.457649	148	9339.21126761
134.506775	148	6394.30769231
136.606186	148	7460.21851852
48.967258	148	14715.3800623
55.615196	148	11305.5914634
87.655701	148	7782.03188406
112.008133	148	7552.61904762
124.1558	148	6870.84974093
128.054718	148	7457.54605263
131.856918	148	5084
132.457397	148	6202.78666667
166.203323	148	6447.90410959
66.306107	148	7788.5148248
138.904358	148	5373.97569444
144.706772	148	5583.01694915
37.605618	148	10720.4627383
120.502655	148	4794.49292453
148.704849	148	6404.49710983
176.754425	148	4543.75229358
23.276007	148	14521.0147783
114.10685	148	3865.34567901
50.511978	148	10406.3243243
110.954506	148	8906.4875
112.905853	148	7788.51020408
126.651192	148	6435.42393509
172.703506	148	5034.44047619
174.253479	148	6163.34355828
2.862254	148	4601.23703704
46.611828	148	13098.2377358
63.160469	148	7204.71604938
63.960339	148	6021.78571429
69.656479	148	9590.41474654
83.057281	148	8492.58490566
89.2556	148	6889.6
151.502975	148	8307.17230769
167.201675	148	6086.65757576
25.809494	148	13458.7752613
35.763985	148	13757.7389163
42.414265	148	11178.5405405
119.154625	148	2459.43478261
144.503464	148	5177.08275862
39.060371	148	10632.2876712
51.706985	148	11558.5581395
108.502258	148	7592.79359431
112.050278	148	8264.00503356
116.003113	148	6454.79012346
132.154175	148	6554
143.45314	148	6325.95631068
163.553055	148	1535.59854015
170.751648	148	7339.27346939
180.353058	148	3108.48148148
182.302475	148	3904.32089552
7.542546	148	8630.54455446
24.260101	148	13575.883792
31.408957	148	11258.9336735
58.754169	148	10268.9705015
60.106739	148	8029.35326087
81.204453	148	8059.2191358
98.854568	148	4606.65384615
104.903053	148	9628.27091633
161.352509	148	5765.60641399
178.851364	148	4591.73846154
56.905624	148	11210.4070352
107.053375	148	9360.19191919
109.953285	148	10505.4764398
122.653679	148	4250.68817204
44.804016	148	12649.9537367
70.453995	148	8816.60897436
77.553627	148	8443.5562701
96.052551	148	8669.38277512
97.602165	148	7495.6519174
113.502823	148	8695.1452514
131.000961	148	5999.26258993
150.401199	148	9825.15686275
157.402298	148	6705.72307692
171.501862	148	6670.40490798
173.601044	148	7330.81907895
9.758202	148	4851.48991354
10.972352	148	4872.83333333
13.027759	148	7963.96511628
34.806068	148	14621.6869159
36.406731	148	13424.0517241
56.20269	148	12493.6666667
80.204506	148	5159.81538462
100.002449	148	8816.43367347
105.750298	148	9117.95860566
168.051071	148	6398.96981132
176.700851	148	7349.69196429
16.262995	148	15019
19.655151	148	11415.0818713
34.158234	148	14919.6341463
47.65514	148	12358.6023166
103.651207	148	8713.11044776
123.452278	148	4233.09774436
132.702118	148	7036.64566929
145.451035	148	6831.82369942
154.850983	148	7291.65151515
8.509406	148	10018.3936508
13.962897	148	5168.00524934
67.750664	148	9840.7542735
69.001808	148	8278.76804124
74.902405	148	7664.068
92.101357	148	8969.43162393
133.901337	148	8189.22553191
165.201096	148	6581.77297297
22.006874	148	12730.1415385
33.104568	148	12992.416
42.70237	148	13559.5719298
61.651642	148	9199.12711864
79.753075	148	5961.62820513
87.20092	148	7494.16483516
156.800964	148	7615.91623037
82.101524	148	7719
83.70121	148	8238.93457944
119.000168	148	5941.90526316
135.900742	148	4697.44561404
139.901077	148	7541.68350168
158.300644	148	4745.66521739
64.500488	148	10002.6696833
122.200829	148	4769.32692308
128.950241	148	6192.18152866
155.800507	148	7749.20487805
169.651062	148	2916.35802469
174.500183	148	6595.0974212
101.550308	148	9201.35061728
125.750809	148	4996.54545455
137.85022	148	5408.97748593
140.950714	148	5697.63461538
152.5504	148	6988.24409449
30.40148	148	14955.6880342
55.250202	148	11208.8316151
129.900238	148	5239.67256637
147.550003	148	6555.80057803
12.750392	148	9495.05057471
46.000679	148	11378.845
48.550926	148	12858.0351562
54.300575	148	5776.28773585
149.200531	148	5042.65384615
171.900116	148	7273.96
176	148	5268.2892562
177.400009	148	6741.28888889
182.050446	148	5549.89795918
29.201542	148	13034.1077586
40.400494	148	10409.8585366
89.900887	148	6435.37037037
102.600777	148	5139.66666667
160.100189	148	5319.10869565
162.500198	148	7071.39830508
181.050247	148	7841.63362069
18.652412	148	7411.62
60.700081	148	8101.97090909
71.100441	148	7407.20430108
75.550018	148	6963.21875
94.250122	148	9957.09647059
142.100082	148	7035.10267857
15.402029	148	2775.92391304
23.150486	148	13784.6142433
49.950001	148	13493.9619852
57.650085	148	10115.5096774
88.600349	148	4367.80136986
107.300049	148	10095.9705882
172.800186	148	4604.60683761
26.900187	148	9607.90957447
73.450272	148	7057.92405063
80.10006	148	6109.61702128
113.200043	148	9539.51456311
134.650146	148	6178.41818182
20.15	148	12791.8609865
39.55003	148	10983.0483092
70.150017	148	9566.75829384
93.000122	148	7501.26712329
100.400009	148	11058.8653846
109.500008	148	10928.5886525
123.150162	148	5119.61386139
143.600006	148	4783.73529412
154.150009	148	6821.43111111
164.100067	148	4672.05504587
81.099998	148	5919.82758621
36.650002	148	12076.4562212
38.70013	148	8617.32051282
72.70002	148	6256.86065574
77.050003	148	9306.54952077
133.350006	148	6027.01041667
32.349998	148	14463.1302083
34.100147	148	12679.5428571
43.950001	148	14516.25
46.849998	148	11414.5666667
65.849998	148	10373.9217391
90.550003	148	9355.75
96.599998	148	8775.3317757
98.550003	148	6400.19075145
117.900009	148	3242.40776699
155.199997	148	7163.80602007
163.449997	148	6231.19534884
3.1	148	11708.7844311
5.414794	148	10902.8230912
26.049999	148	12709.1313559
31.200001	148	14049.8178138
34.849998	148	13282.6969697
53.099998	148	11388.0938511
83.349998	148	6175.0411985
89.150002	148	5443.13709677
114.75	148	5943.5026178
149.149994	148	6117.03947368
166.199997	148	6129.84816754
7.851433	148	12684.4741144
24.35	148	8992.94
47.799999	148	14640.8297872
79.25	148	7150.05649718
132.850006	148	7562.82407407
144.699997	148	6288.92694064
150.199997	148	7118.18348624
181.949997	148	5226.79310345
45.400002	148	12047.2960526
52.049999	148	9018.20833333
55.850201	148	11653.3925729
91.349998	148	8094.4084507
95.599998	148	6793.33974359
123.350014	148	5729.6975945
139.449997	148	7041.84013605
140.649994	148	9170.25390625
161.850006	148	7524.77862595
165.149994	148	7024.76102941
167.050003	148	7588.90032154
169.350006	148	2991.375
179.25	148	5182.3539823
6.300199	148	9489.66578249
62.750977	148	10222.2712551
78.099998	148	9862.75909091
82.25	148	8669.97692308
151.449997	148	8937.17847769
161.451523	148	7789.09447674
170.149994	148	5707.14090909
17.700001	148	10666.8903509
69.449997	148	5683.89705882
85.849998	148	7688.52742616
104.550049	148	5299.02710027
153.199997	148	5066.92592593
9.753204	148	11210.0091324
34.049999	148	9966.55479452
43.200001	148	14559.7297297
92.300003	148	9062.29605263
121.300003	148	5466.99264706
131.850037	148	6798.58441558
167.950012	148	6388.83333333
4.407096	148	10008.8195266
35.950001	148	7514.53030303
60.000019	148	10244.3004695
126.65004	148	5152.26898734
152.399994	148	6812.30555556
159	148	5466.52430556
28.950172	148	18124.3103448
38.850128	148	11117.9533074
57.150547	148	7673.80147059
116.75	148	4786.84848485
117.500099	148	4798.68715084
130.253113	148	5815.14545455
133.949997	148	6938.20689655
136.850006	148	5906.56578947
53.900208	148	9157.09134615
108.100014	148	10683.9115646
116.050095	148	5316.93902439
148.850677	148	6964.72486772
158.050003	148	6137.16753927
180.802002	148	6501.09602649
18.851061	148	9585.53819444
23.450853	148	14575.1955128
25.301235	148	12468.2979798
46.000244	148	9510.82208589
66.750076	148	11143.0346821
71.100159	148	6811.43298969
91.951103	148	9823.01405152
110.850105	148	7558.64878049
114.150047	148	4410.94630872
28.439585	148	14564.9193729
38.050034	148	7295.66304348
44.90337	148	12914.809872
59.000084	148	10071.0582011
61.850727	148	10629.6543779
73.80027	148	8218.38106236
87.3507	148	10923.0115607
94.351074	148	8137.09006928
109.451385	148	7390.21148825
122.052307	148	5413.58116232
125.450485	148	6335.75764706
155.901154	148	7897.15331808
173.400177	148	7778.69037657
181.800171	148	4766.08
14.252192	148	7918.85574572
21.752069	148	13883.5857741
67.850464	148	10565.4044944
97.300209	148	6836.07971014
101.100311	148	9827.15116279
120.100372	148	8150.84693878
146.85022	148	3326.30167598
157.350067	148	5293.94202899
160.200012	148	4298.78082192
178.100067	148	3738.00757576
180.000443	148	5208.76171875
37.202152	148	11072.6956522
33.001362	148	11162.395
75.801338	148	6521.0257732
78.903564	148	8216.40656205
81.851234	148	9720.28240741
89.800346	148	7797.35433071
100.400314	148	9530.29381443
143.800552	148	3946.29142857
145.350693	148	5939.9248366
162.200272	148	9367.04093567
11.85675	148	4484.98501873
24.555092	148	14039.2077465
30.503319	148	14876.0461538
54.701851	148	11044.6583333
98.65081	148	8483.5412844
164.000488	148	7834.20249221
20.504938	148	10930.1707317
36.259964	148	11324.7769231
64.200699	148	10419.5555556
64.90123	148	10012.3465909
119.300377	148	6905
128.501175	148	7789.05323194
150.300674	148	7769.61068702
153.000656	148	6327.9009434
172.000458	148	6730.38586957
27.455509	148	15785.9471366
40.91103	148	8533.86284722
106.551422	148	9127.39453125
115.051567	148	7042.40794224
120.951248	148	5504.83333333
160.45253	148	6289.09014085
169.601654	148	5801.35689046
16.362915	148	11995.6186441
84.410011	148	6864.14893617
98.050819	148	8954.91304348
142.001266	148	5521.32173913
154.050812	148	4759.4754902
175.101395	148	4917.71755725
2.517936	148	7551.72900763
2.951694	148	9353.14975845
65.852295	148	10640.8387097
90.651665	148	8947.17915309
102.25148	148	9094.87439614
103.202377	148	8674.23809524
124.003639	148	6408.07462687
134.701569	148	7527.44954128
137.852936	148	5071.49189189
165.400909	148	5975.78854626
99.561302	148	8188.78120185
174.000717	148	5730.32098765
80.352631	148	7797.43703704
131.352142	148	5849.88709677
168.851898	148	5036.19402985
172.501038	148	6679.23636364
177.900696	148	4375.8490566
34.113232	148	9791.27702703
60.805943	148	9476.24489796
86.70369	148	11681.1318182
89.253586	148	7363.64757709
95.602943	148	8506.53571429
127.602203	148	7027.9202454
135.751801	148	6160.73604061
171.101059	148	5507.58
14.787326	148	11472.0201613
66.75676	148	11182.3217158
76.953651	148	5855.18
111.754036	148	6786.63953488
113.706329	148	8186.65909091
116.853088	148	4514.17004049
140.301743	148	5794.3880597
151.801849	148	6147.61538462
157.752289	148	4839.53883495
177.004776	148	7275.74280576
19.516403	148	10479.78125
26.013891	148	10573.0207254
47.31057	148	12059.5375494
110.503265	148	7197.03061224
119.255547	148	6068.02752294
18.626862	148	9990.45945946
149.453339	148	7164.49152542
158.502853	148	3734.89690722
13.517581	148	6814.392
38.711658	148	10790.9899497
48.261425	148	14085.916996
68.310539	148	11384.3947368
73.707481	148	7743.67279412
81.055	148	11283.5321429
85.405281	148	10327.4093023
162.453079	148	8552.12669683
168.102982	148	7050.8
51.909634	148	11635.4789916
57.758656	148	10175.373444
61.906544	148	9424.63043478
97.974701	148	7424.53186813
101.554924	148	10091.4955752
118.454224	148	7866.32227488
123.052933	148	3979.9673913
124.603622	148	5093.44897959
132.253418	148	6555.45833333
148.002441	148	4020.62962963
159.552261	148	3343.24719101
167.403946	148	6325.22821577
23.221542	148	13398.8737864
59.010254	148	12579.9093656
69.560349	148	12932.474026
71.40567	148	6392.40151515
71.955627	148	4379.33962264
93.005379	148	9888.45049505
97.005157	148	6526.24
178.75473	148	4753.49224806
37.867466	148	11977.5492958
139.604736	148	7341.15282392
29.674273	148	12737.3947368
76.457207	148	6254.91729323
153.754684	148	4988.24553571
3.304921	148	14355.3346939
3.386001	148	9970.62450593
9.978602	148	12779.9472141
17.142054	148	10605.6655052
35.172218	148	13295.4676806
80.008263	148	5651.48543689
94.513542	148	6768.74520548
100.708389	148	9663.13761468
144.654572	148	5219.79375
156.755386	148	5295.80803571
163.254791	148	7683.84324324
173.304504	148	6469.90229885
2.214159	148	16822.1097046
22.487608	148	14099.105
39.976307	148	10618.1246201
50.717972	148	10290.9194139
54.168095	148	12141.4653061
90.961555	148	9609.16087751
104.558716	148	5108.73770492
126.906158	148	3519.1971831
129.057587	148	7008.54545455
150.405624	148	5314.44535519
152.755112	148	5233.68322981
2.263846	148	18388.0497512
2.05548	148	9642.57608696
32.82777	148	8856.45909091
49.429241	148	11313.6873508
81.909538	148	7669.12121212
108.310387	148	8017.94269341
137.111176	148	5847.93150685
164.005981	148	8316.76995305
2.320022	148	11875.043771
21.246176	148	12989.1941748
113.068588	148	10343.6992754
120.459976	148	4729.84581498
140.907455	148	4584.84037559
155.007751	148	7747.52011494
174.008301	148	6794.69162996
11.126207	148	4277.39506173
44.27375	148	13652.2041885
52.917225	148	6893.26666667
59.764141	148	10008.2098765
65.563904	148	10182.260355
115.111122	148	6132.54098361
131.606918	148	6900.376
133.356339	148	5592.11458333
3.363406	148	11711.9245283
30.639231	148	11971.6570248
46.377609	148	14786.5136986
56.771164	148	9733.18396226
64.165276	148	8721.44329897
117.759552	148	7676.55154639
134.407288	148	8043.38011696
146.508194	148	4227.3406326
170.757492	148	7881.42258065
2.952965	148	10391.6933333
12.050104	148	4597.92248062
15.587575	148	10325.7798408
19.304533	148	10586.0462963
102.812454	148	7911.36244541
165.507263	148	6072.6952381
123.059143	148	4717.39516129
3.756661	148	11216.7703804
24.573563	148	14197.933526
27.799011	148	11031.8010471
36.68491	148	12587.3888889
55.179367	148	11933.2022901
64.667397	148	8368.22
77.118736	148	7294.33793103
103.461609	148	5936.14184397
106.864326	148	7186.33211679
132.261581	148	7215.07394366
135.260071	148	8034.14583333
143.658905	148	4961.15885417
148.508621	148	4665.39413681
25.421103	148	11972.0697674
26.857075	148	12078.1157407
96.465874	148	7520.08506944
159.858521	148	4100.51851852
169.70755	148	5777.12380952
3.75	148	8069.63333333
19.914379	148	8754
32.221809	148	11435.2810458
39.139141	148	12323.6239669
63.932877	148	9178.31750742
82.223129	148	9500.92113565
93.219368	148	8465.36407767
20.371058	148	9227.70175439
57.891819	148	9537.72911964
62.92297	148	5998.06896552
66.480087	148	10061.9282511
71.126732	148	10649.864
127.861305	148	6453.23350254
38.339958	148	11440.704
81.269936	148	7131.79141104
87.919464	148	7607.65053763
109.770088	148	8441.784375
126.320938	148	6775.59157895
131.063766	148	7404.29353234
142.113373	148	5417.36293436
145.011169	148	5469.73263889
158.011429	148	5281.28741093
160.858978	148	4658
61.729248	148	9972.38381743
85.930786	148	7152.92982456
168.961258	148	6126.03806228
2.565638	148	4564.41891892
23.095671	148	11312.408313
47.737827	148	12565.9330357
51.934769	148	8114.80769231
118.578506	148	6194.48114901
59.340794	148	9550.8125
123.363869	148	5048.80246914
139.565063	148	6286.76424361
172.661591	148	8981.14851485
2.080865	148	11406.890625
3.453983	148	11040.3563218
2.531798	148	19301.1327014
9.022333	148	13515.952381
18.56354	148	12605.7206704
53.501637	148	11885.0363636
166.01593	148	7828.57366771
167.665771	148	5619.4278481
179.418121	148	4956.46666667
5.407865	148	10289.3489362
16.808107	148	13060.2508039
60.388287	148	6981.77542373
105.876083	148	7191.03684211
124.127235	148	7153.93638677
128.616333	148	6050.64251208
156.762756	148	3999.19008264
162.761688	148	5643.7173913
2.214159	148	6901.41768293
3.269557	148	8318.335
8.294727	148	14447
14.468241	148	6854.57709251
48.491261	148	9022.87068966
50.654541	148	15280.8961938
56.335514	148	9511.01075269
79.728996	148	6241.66903915
88.572586	148	6884.90526316
3.1	148	12375.2857143
11.060967	148	10524.5092593
37.908211	148	9106.85889571
42.856506	148	8637.78409091
54.442471	148	13036.1
87.179039	148	9130.43478261
89.225906	148	7560.03589744
90.133301	148	10854.7784431
117.473511	148	5384.85657371
122.421608	148	4667.54506438
133.767273	148	8305.75555556
165.115326	148	4159.31382979
11.788554	148	6187.49382716
17.433086	148	12059.5838926
21.04311	148	13638.0955711
34.526691	148	5779.26011561
45.555599	148	13264.6848739
65.000038	148	10200.7415254
67.637436	148	9141.66329966
72.483398	148	3153.75595238
78.286797	148	9700.73224044
111.072792	148	9753.83333333
172.118896	148	7047.56553398
3.264966	148	13717.2135922
2.376973	148	3636.86206897
10.58702	148	12488.3680782
30.540546	148	14889.2380952
121.678864	148	5830.86977887
134.768784	148	7787.47282609
136.47023	148	6339.77722772
47.003883	148	12173.1496063
112.023613	148	9519.5375
116.223763	148	6739.17142857
151.868958	148	6894.65454545
170.714828	148	6987.96268657
7.494832	148	4816.32786885
68.790154	148	8113.62184874
91.73407	148	8350.27272727
120.224968	148	6120.05172414
153.723709	148	3830.67049808
176.119934	148	5549.82352941
19.933138	148	8827.2826087
55.997253	148	9382.3125
104.291733	148	6276.27122642
104.882233	148	6656.59437751
114.331886	148	8490.10677083
123.27742	148	5987.46886447
125.334724	148	8254.02209945
127.877464	148	6488.67457627
149.020966	148	4604.28023599
150.42514	148	5909.26195029
63.149506	148	9501.11160714
102.781639	148	6135.13559322
107.530243	148	8039.79674797
133.073486	148	7066.67948718
31.503372	148	12351.8732394
40.091022	148	10921.8373984
44.379189	148	11549.2603774
93.036339	148	9449.0620438
131.575684	148	6647.56756757
159.222061	148	7015.2406015
177.019836	148	6915.97435897
4.497221	148	14593.7003891
4.159627	148	14294.7028302
52.561893	148	9850.73224044
94.892807	148	6471.36092715
143.97348	148	5994.54761905
12.425076	148	8177.40377358
26.354553	148	14905.040293
29.424139	148	14574.6763285
33.654495	148	12877.8310502
41.787319	148	13924.3771186
70.607544	148	9397.68329718
73.697662	148	7301.54973822
75.352043	148	6369.75944334
130.626877	148	5528.87078652
144.681107	148	5728.01372549
146.873901	148	4572.96636086
3.08099	148	10235.9550562
4.368352	148	10374.0757576
3.661967	148	8966.30563003
3.255764	148	11037.5302714
6.957011	148	11051.464497
48.024082	148	12003.9375
51.720524	148	9071.08450704
91.047806	148	11169.1216216
140.983002	148	4163.04788732
142.427521	148	8423.05211726
160.279022	148	5941.6835443
169.120758	148	6238.56287425
88.544281	148	7606.18461538
135.980927	148	6712.3597561
162.923218	148	9622.03255814
2.830636	148	9417.13043478
101.538612	148	6884.76534296
138.328339	148	6788.02234637
166.731674	148	5308.15151515
181.521591	148	3573.17032967
15.406573	148	8485.69871795
22.375879	148	10202.2165605
24.808517	148	11207.2867647
27.796583	148	13396
76.860542	148	9168.46067416
100.588982	148	5529.02272727
109.037254	148	7823.06696429
156.981613	148	4372.15181518
84.346489	148	5668.21296296
129.728104	148	6997.58823529
133.930328	148	7677.33557047
155.977905	148	9434.42323651
3.069609	148	4272.94776119
30.324659	148	12924.0147059
35.464703	148	5512.56462585
49.494064	148	10516.8296593
82.149452	148	4699.6407767
94.149414	148	5898.75378788
129.233673	148	6987.7591623
2.387991	148	8465.23450135
2.657066	148	9724.35185185
11.690273	148	4225.38323353
16.229679	148	10958.896861
19.547379	148	10795.108871
37.881195	148	9024.21824104
38.658924	148	7192.7
56.979031	148	10053.9427481
83.254066	148	3321.76777251
116.791145	148	6621.97173145
132.432861	148	6771.88717949
168.679413	148	5881.30141844
177.725327	148	7158.98611111
6.323172	148	13466.7753165
18.355177	148	12191.6150442
34.62167	148	7682.10377358
46.154224	148	14025.92
69.464813	148	8632.27950311
92.507111	148	9145.84671533
99.658012	148	8298.06682028
110.344971	148	10388.1947566
111.751732	148	7482.44473684
137.533829	148	7705.21929825
4.45	148	9593.19096509
120.687294	148	5319.58653846
134.835648	148	7125.38285714
148.034592	148	6166.1627907
180.67746	148	5672.82159624
14.203696	148	13215.0514019
25.739075	148	14838.879056
174.130325	148	7085.99307958
3.371202	148	14219.1608696
43.168766	148	11917.1683168
55.536587	148	7834.37908497
59.444469	148	12687.6119403
67.176262	148	11217.4690554
106.997864	148	5420.76436782
143.282471	148	3460.88888889
5.479507	148	11184.2881356
36.947666	148	10112.0742358
44.960873	148	12369.777551
129.787033	148	6901.22826087
139.087982	148	5394.80088496
169.829208	148	5748.32061069
9.503289	148	9057.12631579
89.668335	148	8726.18798956
119.391563	148	3660.48148148
3.912161	148	12566.116129
2.651886	148	8842.19653179
52.70977	148	10841.8219895
58.414146	148	9148.16521739
74.273346	148	9644.91772152
112.848259	148	9073.44052863
4.160829	148	13073.2706422
52.01125	148	9800.91208791
60.392982	148	9981.33513514
61.888042	148	11135.584
77.928635	148	10601.5151515
85.278145	148	10854.3100559
108.570068	148	8328.68473609
147.290405	148	7480.74358974
158.037659	148	7463.38942308
161.785736	148	3457.24528302
5.300943	148	9675.97026022
31.34984	148	11425.6129707
32.174873	148	8809.90517241
40.895782	148	9237.53744493
47.215462	148	10452.7901235
80.321991	148	6617.8
91.714912	148	8777.96449704
122.795708	148	3896.04615385
4.181507	148	9113.13136729
8.048758	148	8167.05529954
17.464607	148	13799.281457
24.748737	148	12833.994709
29.172976	148	15255.4072727
56.305794	148	10156.9664804
68.392197	148	10287.5121212
71.648201	148	7709.78061224
86.722687	148	7810.60616438
171.236801	148	9839.21071429
5.415025	148	8235.5
65.352005	148	9231.25221239
103.059448	148	3917.64593301
132.89743	148	7526.43274854
133.394623	148	6710.6779661
139.993759	148	5137.50769231
176.435715	148	6469.23684211
4.135517	148	11450.6640472
13.533754	148	12839.1522843
66.423584	148	10323.3849558
101.164078	148	11798.1479592
113.758568	148	8084.0880829
163.642975	148	4528.96603774
170.338043	148	8750.12953368
5.587934	148	9638.76
4.100305	148	9972.56764706
15.328732	148	11020.9892473
20.80006	148	11051.6953642
23.576471	148	13048.9970501
32.996971	148	9666.53459119
34.112316	148	10830.2634146
61.106136	148	11376.0059524
70.194962	148	9638.14551084
134.299606	148	8107.7877095
4.887228	148	9543.40248963
53.624363	148	10899.030303
73.745407	148	10343.9069767
181.436722	148	6431.95390071
2.392697	148	6215.07189542
5.028916	148	14145.813036
4.473533	148	11883.0630631
2.683282	148	9562.67482517
19.052887	148	9354.95
51.329937	148	7667.99253731
115.359352	148	4617.64705882
127.559631	148	6874.96
143.205872	148	6088.37175793
158.943069	148	8390.24324324
173.190598	148	6331.90118577
175.085999	148	6588.43421053
22.070908	148	12756.8333333
42.121758	148	11348.8432602
124.859367	148	8153.02620087
162.494446	148	5088.975
5.247857	148	12110.7459016
75.453461	148	10602.7987805
116.312088	148	4821.93650794
120.156982	148	3136.18518519
167.543106	148	4531.25925926
5.482928	148	15629.8156863
43.869267	148	13078.0663265
49.346531	148	6749.78030303
82.192581	148	5782.56485356
94.53466	148	5230.0969163
106.26976	148	12249.361991
2.514458	148	8069.46927374
13.022	148	13149.3429752
26.743317	148	15741.6904762
35.674957	148	12566.3502304
62.169327	148	11554.3928571
96.229065	148	7893.11643836
109.715828	148	5898.97530864
122.425537	148	5523.86363636
123.210167	148	4521.2037037
177.095184	148	6838.1697417
7.470107	148	11033.0333333
83.096329	148	4898.4559387
88.040916	148	5714.5
93.385704	148	3374.67364017
98.878929	148	5660.14
104.023132	148	4908.65289256
132.20607	148	5943.52542373
169.645996	148	7551.33149171
175.496735	148	9669.97797357
39.841343	148	7943.51724138
50.462784	148	5534.76045627
80.711975	148	6916.87583893
107.132362	148	7663.43464052
110.518837	148	8164.91
130.367676	148	5134.484375
6.373775	148	12050.1450151
37.497368	148	11840.8559783
46.988083	148	13826.2414966
55.747311	148	8719.16666667
61.57682	148	12331.2469136
77.21431	148	8930.96715328
90.38855	148	6591.89430894
100.585648	148	8952.19323671
111.333069	148	11950.7186441
118.017807	148	3610.07692308
136.712997	148	5917.50471698
138.409271	148	5937.21787709
142.015106	148	5614.5282392
149.257706	148	6943.64317181
160.852264	148	6032.07843137
164.451111	148	6553.86363636
14.445241	148	12469.9545455
51.98233	148	8265.60447761
79.256119	148	9008.04867257
91.458321	148	7223.73040752
168.798599	148	6740.98757764
2.567586	148	6944.77480916
20.494389	148	14880.3870015
24.611025	148	14721.2135922
32.274448	148	9894.90547264
53.091053	148	20215.6507463
103.531212	148	4853.88990826
114.523415	148	6026.21818182
119.582825	148	5646.62809917
139.669327	148	7282.42122186
147.007187	148	5768.73170732
154.457108	148	7443.18613139
165.357224	148	5760.71165644
3.44093	148	13662.1304348
18.396332	148	10634.4890511
95.546806	148	8285.39464883
133.770752	148	6917.00469484
134.367233	148	7377.17054264
135.914902	148	7426.38378378
4.207434	148	12313.9530686
12.444376	148	7686.60344828
17.098831	148	11718.9247788
29.435778	148	12221.3984962
101.541084	148	11008.7156398
106.004242	148	7453.01694915
123.82296	148	5279.1745283
146.011871	148	4714.78082192
170.210831	148	7584.95575221
172.657349	148	6683.37828947
178.705414	148	7223.55474453
45.892593	148	10293.4537037
92.359688	148	8906.55595668
126.280205	148	7660.77254902
157.908554	148	8121.60759494
179.600296	148	5589.37962963
6.394138	148	14489.909465
9.872437	148	11702.0136054
10.59481	148	9882.03012048
15.669158	148	16311.992126
96.666771	148	7518.54494382
99.697144	148	6851.9929078
159.657913	148	4786.99159664
5.080354	148	14738.6744186
5.076662	148	15154.7
22.877117	148	14839.7522936
41.146809	148	9036.8047619
65.245171	148	8558.83606557
69.708626	148	9150.74386921
74.532959	148	10469.5022624
89.2686	148	8726.03065134
140.668839	148	4693.64327485
156.766037	148	7505.02355072
6.45	148	13211.3661417
12.064928	148	11539.6149533
24.046726	148	15135.1904762
27.660305	148	14829.8479263
33.150036	148	12603.7707317
39.822418	148	10850.3614035
54.834957	148	7697.19480519
56.728764	148	10037.1616162
81.535576	148	6549.41612903
116.607246	148	6336.4988764
132.483398	148	7630.48417722
144.821487	148	7851.2294686
158.713806	148	9382.33944954
166.3582	148	3896.08403361
168.16156	148	8174.80193237
5.501136	148	13378.18125
8.566504	148	13604.8078818
23.613556	148	14123.8641975
67.902611	148	9917.90615836
135.07666	148	7040.16153846
2.760888	148	7784.56268222
38.607319	148	9763.1971831
59.577366	148	11699.7185629
64.407394	148	6357.94915254
103.198158	148	5697.71084337
115.14801	148	6534.6
125.634239	148	7983.72
128.130814	148	6830.8592233
3.691206	148	8610.77286136
9.250541	148	10372.1604938
22.460243	148	14303.5444618
42.56031	148	12451.3652968
49.139927	148	6725.36524823
54.286831	148	7341
73.60022	148	9983.47346939
137.681961	148	5455.87087087
147.518646	148	3908.75
155.365189	148	4151.51851852
167.320312	148	6739.87762238
6.231573	148	9590.76982097
43.742542	148	11059.6015038
50.080559	148	4710.08264463
70.709724	148	9965.95932203
97.36351	148	7286.67283951
102.457855	148	8375.51515152
117.340202	148	3175.60909091
118.703255	148	6820.54746835
121.59877	148	5937.44444444
180.670593	148	7716.85323383
6.269968	148	11790.2259887
14.910148	148	14002.768595
26.774708	148	14273.3604651
51.270508	148	9157.94117647
87.520966	148	7469.51538462
90.785049	148	10918.9811321
113.899086	148	8989.98393574
131.782059	148	5601.30769231
160.523285	148	8832.62608696
164.367218	148	6696.57
168.871109	148	7447.40925267
179.864059	148	7433.89371981
4.588028	148	11394.2656642
5.75	148	12496.9075829
26.144407	148	14098.7606383
34.634232	148	12789.9957082
62.185528	148	10645.9695817
63.535385	148	10816.6203704
72.665398	148	6464.18691589
76.556969	148	6187.96774194
109.852745	148	5136.68333333
129.786957	148	4530.08490566
138.89003	148	5724.77857143
6.488451	148	17935.125523
5.361203	148	10384.5316804
13.693247	148	13741.625
39.058578	148	12670.7577093
41.855762	148	13092.4365672
46.409401	148	10196.0217391
58.32341	148	9711.77941176
84.741783	148	4967.98253275
131.195312	148	4322.10087719
146.483658	148	5282.88043478
154.432587	148	6042.74747475
163.626404	148	8920.47133758
171.418625	148	5399.76397516
174.516022	148	5235.50892857
176.682541	148	5685.13532513
103.770531	148	6597.03398058
162.59819	148	5819.79558011
175.966858	148	4325.32876712
178.020233	148	8217.33050847
3.436568	148	9007.75362319
3.541892	148	7271.36492891
8.280248	148	16785.8482143
45.475708	148	11121.8054054
78.958473	148	8042.9022869
83.896156	148	6733.89908257
88.042091	148	8579.87980769
98.224808	148	9137.89010989
110.660767	148	6773.60992908
124.20475	148	5975.40840841
142.784103	148	4507.25735294
7.405572	148	13862.6925676
10.179637	148	16114.2097378
19.123938	148	11740.9533679
86.811935	148	9290.7457265
94.837227	148	7666.30078125
107.518661	148	5464.12068966
141.040436	148	5630.95454545
6.030962	148	10196.3255814
5.814852	148	14274.3882353
24.291409	148	15386.4764151
47.242619	148	12546.4679487
61.21701	148	8782.95752896
77.711021	148	7348.33870968
98.931541	148	7878.234375
136.791412	148	4855.84210526
53.977448	148	7919.58928571
75.126724	148	10285.1784038
123.109871	148	5822.56666667
159.731445	148	5980.58860759
172.141113	148	7997.00220264
32.321045	148	12616.1619718
36.684875	148	10170.6072351
82.779602	148	7404.5929368
56.797821	148	10887.8296296
66.960083	148	9186.92237443
101.851326	148	8408.35359116
148.742676	148	2525.89716312
179.375381	148	6146.50746269
6.005414	148	12760.3043478
3.95506	148	11363.4619666
4.181507	148	6562.14893617
4.920366	148	13252.5754717
25.408905	148	12293.9
71.386009	148	6352.30864198
112.976746	148	11156.0295567
127.556038	148	4736.44029851
128.809082	148	7718.80693069
2.624881	148	10839.6282528
3.501785	148	8776.25630252
33.950588	148	12520.7285714
97.560852	148	8519.95918367
6.788409	148	8459.825
7.715245	148	14432.56778
38.028214	148	9354.58959538
54.255554	148	11215.591716
68.16423	148	9378.82978723
102.794579	148	9969.15909091
104.613693	148	7063.49038462
125.511955	148	6099.88157895
147.843246	148	2762.25619835
4.850773	148	12314.9366197
4.340795	148	12937.59447
8.795027	148	15009.3508772
65.838593	148	10324.1672727
72.045212	148	7496.55769231
105.848244	148	8085.4011976
142.448624	148	4723.62637363
155.377777	148	7310.46606335
11.090987	148	11252.6958763
33.422485	148	11986.1524164
40.660175	148	10156.335
43.54871	148	11781.4280576
100.852829	148	8329.10646388
114.389618	148	8666.81528662
133.363464	148	7013.46086957
169.439285	148	8653.62121212
170.445343	148	5812.78036176
175.087982	148	8889.73799127
178.784622	148	7372.42583732
17.935579	148	7546.66929134
34.598049	148	13712.3236715
44.510056	148	10775.6637168
48.15937	148	9199.08609272
55.478306	148	12402.0913838
73.099724	148	6475.32608696
111.935204	148	7978.83221477
126.626114	148	6735.232
129.623199	148	7058.93333333
141.752899	148	5367.85496183
173.938568	148	7383.09714286
3.98152	148	5205.51322751
27.773098	148	14360.7982955
64.484978	148	9096
92.067436	148	6502.23972603
115.7855	148	6664.74736842
127.968246	148	5517.93478261
130.42244	148	5898.647343
137.426712	148	6375.07850467
161.548828	148	5155.44700461
4.705582	148	13703.5244519
4.334167	148	14749.5731225
9.461765	148	10238
16.617836	148	12177.5363128
85.636589	148	5309.82700422
95.669952	148	7935.4534413
109.942711	148	8783.95019157
7.053013	148	14053.2424242
30.469042	148	9984.952
68.985886	148	8057.6588785
108.405273	148	6505.93818985
156.964722	148	7260.12058824
165.103668	148	6813.25507246
166.645813	148	3864.60493827
167.707367	148	6217.51388889
5.60803	148	9269.73148148
6.473407	148	10202.1689498
26.725878	148	13330.0372093
29.839781	148	11684.0555556
42.41238	148	13293.5337423
51.577152	148	12152.5833333
80.851173	148	3829.23566879
145.807571	148	4077.91954023
147.022476	148	4104.52983294
24.666019	148	15126.6447368
49.719463	148	8960.51975684
98.418114	148	7959.14117647
112.392105	148	9184.375
121.543282	148	8017.73660714
132.125183	148	7555.4516129
164.198959	148	6782.984
6.839773	148	11278.512987
4.596194	148	10371.3368421
17.140011	148	8498.0617284
45.80603	148	10022.923913
62.588257	148	11612.7386091
74.430252	148	9771.86511628
99.571999	148	6461.9342723
140.371948	148	7509.94573643
7.750645	148	17672.9519231
12.960903	148	9459.27932961
52.918804	148	8383.75
60.827152	148	7002.3592233
77.636093	148	7525.78309859
79.0056	148	6249.04609218
84.659348	148	8093.6693712
91.463791	148	9282.22131148
93.137062	148	6980.72891566
119.111473	148	5885.75820896
6.008327	148	12371.7469388
8.292768	148	11463.1568627
20.501524	148	11135.5509259
28.939463	148	13641.1018868
52.477089	148	9628.14035088
124.457031	148	5446.76966292
138.927475	148	5222.08629442
141.946625	148	6351.57971014
7.171123	148	14374.1388889
5.95	148	13457.8557692
14.682813	148	15005.6243655
70.165665	148	8698.54909091
112.701927	148	10336.654321
136.227829	148	4235.26865672
39.762955	148	9196.75732218
41.18935	148	10824.8164251
64.240273	148	9923.77272727
71.904968	148	9555.14876033
89.295128	148	7590.51515152
110.926216	148	7458.72434018
131.807907	148	5418.85324948
143.423477	148	2353.25663717
169.215469	148	6784.07786885
6.566011	148	8609.9086758
31.918999	148	6565.5877193
47.965534	148	11749.5762712
65.181381	148	11062.2304348
103.189453	148	8079.83377309
171.30864	148	6732.02304147
177.45488	148	7067.31651376
179.515915	148	7668.84883721
7.1	148	11003.962963
19.137659	148	11076.9032258
22.242752	148	17861.6359223
47.133453	148	12250.7162162
60.110313	148	9561.70175439
125.93103	148	5908.21218487
6.921885	148	14357.7083333
6.269968	148	11360.9132653
7.939773	148	13643.3185185
25.914957	148	16454.496063
30.762518	148	12584.0350877
53.504627	148	9088.19553073
66.743279	148	9593.93896714
75.210136	148	10048.0493827
113.469513	148	8934.54210526
125.196266	148	4721.69135802
127.760399	148	6110.15217391
128.594757	148	7516.3006993
146.133713	148	3670.6039604
159.068939	148	4474.38571429
3.064718	148	11541.7549801
6.365925	148	12061.6895161
7.989524	148	13062.4285714
9.195923	148	9700.26086957
19.674349	148	13209.7777778
38.107742	148	10918.6949807
56.160149	148	11918.6895161
116.712143	148	5192.25874126
180.258377	148	7690.23300971
4.9684	148	11447.9285714
18.642759	148	11154.7435897
23.829237	148	11488.7979798
90.672623	148	7381.74647887
95.454834	148	7133.78846154
106.648262	148	9331.74842767
122.257309	148	6634.02631579
134.944809	148	4381.04635762
153.127609	148	3368.16981132
175.511322	148	8324.05747126
7.455535	148	15206.7637131
4.604346	148	7394.36
46.316845	148	10323.6956522
57.948963	148	11438.6020761
73.184784	148	8668.79299363
81.996246	148	7565.61479592
119.918243	148	5804.80838323
120.717125	148	5170.92121212
151.889145	148	3059.08888889
159.87616	148	4931.38432836
45.056854	148	11190.7866667
46.952103	148	12149.8416988
97.417091	148	8373.4351145
105.185844	148	5315.28169014
114.975487	148	7661.51685393
158.427307	148	4174.86160714
164.084808	148	7306.47540984
173.825348	148	7997.46014493
5.797413	148	12069.6478261
6.4	148	13703.2708333
21.436243	148	13498.8318182
50.800442	148	11258.875
60.709824	148	9020.91164659
100.566803	148	7604.12380952
27.200413	148	13297.7923729
48.692554	148	10286.1284404
83.200394	148	6097.75
109.807663	148	8485.78078078
165.841522	148	4910.04186047
6.529357	148	8309.09547739
8.265742	148	16447.3626761
6.839042	148	14077.2926829
36.810631	148	8410.03076923
126.987595	148	6583.27853881
129.310959	148	6579.12962963
130.267303	148	5705.99586777
138.447998	148	4967
32.805527	148	8437.2601432
34.094906	148	7465.57297297
45.948505	148	12884.2269737
58.794556	148	11341.8542857
65.985947	148	12654.3466667
89.248093	148	9069.83539095
112.543694	148	9042.64502165
6.913935	148	10876.7729258
18.185846	148	13482.2727273
20.429512	148	12016.2723005
36.403297	148	9598.27950311
52.516376	148	10527.879397
67.911781	148	4126.20987654
92.29351	148	7128.71578947
98.648666	148	7704.84615385
108.145515	148	7423.23809524
156.046066	148	7183.17153285
4.193447	148	9442.87254902
5.488625	148	11853.5565749
5.910372	148	4924.64197531
15.79177	148	10355.4538341
29.692802	148	11886.7934783
105.459877	148	4709.83870968
115.791115	148	8018.10674157
136.224854	148	7834.0075188
160.752487	148	6118.34502924
176.525299	148	7918.71823204
11.809001	148	11053.0397351
13.041184	148	11359.0763116
54.153694	148	8272.54320988
81.094078	148	7202.79350348
128.532654	148	6843.960199
140.025085	148	6245.06529851
174.782333	148	8838.65862069
178.948959	148	6700.02988506
8.952234	148	15905.2385057
10.833398	148	12938.4072581
42.975487	148	8394.03738318
76.050148	148	8522.88321168
121.995285	148	8358.48927039
8.194205	148	15848.4911032
6.548473	148	12633.6756757
28.425341	148	14597.9220183
41.18425	148	10278.622807
96.600334	148	7020.57534247
101.887314	148	6488.76422764
170.289856	148	5455.68562874
7.796313	148	8664.55142857
5.253808	148	13356.2249135
35.683365	148	9700.08955224
44.002331	148	11770.2058111
54.947704	148	10768.8642384
64.360237	148	7823.1512605
109.05909	148	5138.67901235
120.201096	148	6352.40654206
123.689827	148	3404.48051948
6.954495	148	10396.8685714
5.536244	148	7539.77935943
9.214255	148	9702.10508475
31.492895	148	10404.4146341
57.062641	148	9901.83116883
107.265755	148	8714.14130435
142.911865	148	5050.71428571
177.284332	148	7469.32857143
3.005412	148	11637.5357143
42.283447	148	10225.3894737
78.101364	148	7536.38367347
134.839706	148	7681.21561338
143.620697	148	4585.64206642
177.983795	148	5064.94444444
5.786623	148	11068.8993711
26.452316	148	11721.5913621
116.463577	148	6919.16748768
118.210419	148	6127.90990991
133.331253	148	3017.184
168.004349	148	4440.06694561
5.960075	148	9068.37931034
7.966335	148	13206.114094
25.509262	148	8394.484375
34.753994	148	8457.61003861
39.21661	148	11678.223565
59.878418	148	7408.43062201
88.136444	148	9201.29513889
103.337357	148	3691.81818182
107.89386	148	11165.7077465
111.881912	148	7621.40890688
171.698944	148	8634.56643357
2.475884	148	10785.8367347
7.53077	148	10970.0364583
6.974418	148	13774.0390244
5.942432	148	5803.35185185
5.5	148	12879.1584699
14.579181	148	11056.4023324
19.844709	148	14043.9824047
22.281214	148	15660.2831858
51.746353	148	13295.3172414
71.966118	148	8820.148
105.060936	148	5274.52090032
6.633626	148	13219.0945946
7.621352	148	10086.6981132
7.431857	148	14458.5316456
7.099472	148	10093.7160494
30.669243	148	12418.1570796
36.791576	148	11481.4886364
37.233219	148	10588.5384615
49.40559	148	9106.97402597
53.585911	148	12202.6938776
86.305054	148	10017.9835526
114.629501	148	8578.55868545
159.660172	148	4726.86919831
173.101898	148	7079.20574163
175.38028	148	6530.10486322
9.008884	148	12615.3328767
6.417554	148	10146.8215768
7.172517	148	13813.888412
23.956001	148	9416.30337079
49.907616	148	9191.06
56.368187	148	10408.4095238
57.924629	148	9846.28448276
76.390068	148	8284.79220779
146.846802	148	5039.15733333
149.371231	148	6566.7020202
6.842514	148	6984.15865385
8.450592	148	14200.8754864
27.952326	148	11068.3563218
46.856483	148	9083.40217391
67.346809	148	10589.5408163
69.903503	148	6421.62406015
73.30938	148	6855.59598854
104.46064	148	4756.59966216
110.996948	148	9537.33841463
130.803864	148	5672.51871658
6.352362	148	5641.96296296
27.238438	148	11567.6028369
38.194405	148	11083.8130435
40.334633	148	9654.25806452
45.497608	148	11055.867052
84.329727	148	8148.82651622
100.07029	148	9270.75348837
119.276672	148	7961.84057971
137.993225	148	6789.55319149
48.309547	148	10686.9378882
75.354431	148	7254.75
91.856697	148	8676.68803419
113.551277	148	9195.31733333
143.046753	148	5490.75746269
169.03006	148	7156.07692308
8.435787	148	13427.6958763
28.97089	148	10693.1164021
62.49564	148	8844.29795918
65.066467	148	7982.88780488
150.482056	148	5745.17370892
162.920425	148	5954.86160714
4.320012	148	8322.0729927
9.600261	148	13463.4331551
23.626362	148	10068.422619
49.068855	148	10573.5109489
79.613579	148	6340.71246006
132.659363	148	5231.08163265
137.008179	148	5802.11415525
8.625689	148	15940.7349398
12.176309	148	8939.86345382
16.860161	148	14511.9872881
21.18726	148	10643.5440806
88.921104	148	8065.01910828
94.900803	148	5678.57723577
97.588623	148	6350.09473684
5.738467	148	10471.1428571
90.357651	148	8193.85185185
115.613419	148	7863.31543624
129.267761	148	4281.26890756
4.890041	148	11278.3205128
6.700746	148	9877.47413793
7.852547	148	9151.51898734
6.041523	148	6540.85350318
43.232224	148	12135.9084507
70.814423	148	5948.69014085
101.063171	148	7823.84813754
106.272102	148	2718.32413793
116.837761	148	6312.98630137
148.602234	148	9242.48826291
153.054016	148	4395.35474006
157.840378	148	2648.37627119
176.676712	148	6171.37349398
36.082474	148	11222.2436195
56.858532	148	10163.8152174
66.29287	148	10402.875
117.858391	148	7188.63636364
122.548477	148	4977.37804878
124.541367	148	5380.60176991
152.337204	148	2930.97530864
170.737518	148	6853.33647799
37.226334	148	11445.5477032
47.1017	148	8716.26303855
65.670868	148	10297.7934272
86.869156	148	9231.34951456
96.017342	148	7624.81395349
135.923981	148	6933.52808989
151.401062	148	5697.94358974
75.093575	148	8331.01355014
144.50264	148	1825.11111111
8.165323	148	13860.1402597
24.494539	148	8220.4127907
55.331387	148	10438.8054711
64.144562	148	6407.45790554
123.356445	148	4818.20952381
133.783447	148	6000.78695652
141.129776	148	5873.39661017
156.189911	148	2191.89130435
163.838165	148	6911.09782609
8.162414	148	5004.93464052
7.585842	148	10634.5720165
46.050217	148	10050.9277978
52.554779	148	15358.7574468
54.277988	148	10312.5526316
59.638996	148	9473.23137255
87.91021	148	8832.95258621
101.849113	148	3973.07407407
138.930527	148	6017.48969072
177.421539	148	4368.07
3.747666	148	10550.8213058
7.858912	148	4087.125
18.120293	148	13160.6066482
44.309933	148	11144.0738255
44.99889	148	11812.3535354
50.719028	148	10146.4371257
58.69772	148	13352.5940171
71.487846	148	6267.18439716
127.747612	148	7985.66477273
165.191406	148	3977.04439252
171.277695	148	6553.57627119
6.600379	148	7974.26811594
7.543375	148	10557.1869159
25.809786	148	8732.06857143
39.091305	148	10241.8606897
69.395424	148	4501.87654321
77.453941	148	6240.98611111
89.553574	148	9664.25352113
90.658104	148	11644.4391304
99.530144	148	6358.55727554
109.895233	148	8756.69714286
116.727913	148	5969.1875
9.315176	148	10641.8354756
6.621933	148	7312.36363636
27.514042	148	13391.1886121
33.421589	148	8141.51282051
61.882408	148	9830.60986547
72.228477	148	8371.2115942
73.486748	148	7352.87572254
81.792862	148	5923.18137255
114.640068	148	7095.47083333
134.881546	148	6986.62962963
171.791061	148	5645.28215768
9.899748	148	14387.9035714
50.010323	148	10836.3165138
53.710915	148	10805.3704663
82.692757	148	4234.63513514
91.576904	148	9905.07586207
98.458977	148	6756.09065156
126.649765	148	4397.90540541
140.242874	148	8230.46240602
8.364359	148	10889.3917051
93.098686	148	5543.75524476
107.018471	148	5667.39067055
142.550659	148	6255.18696884
9.63133	148	10698.2666667
9.950502	148	12616.9107143
29.583187	148	12808.7714286
10.846313	148	4244.31730769
14.047242	148	15129.4431818
28.729122	148	11982.4594595
31.59086	148	11436.5795918
48.958683	148	11476.5447761
67.686409	148	6331.69135802
158.735855	148	4057.68112798
161.106277	148	3439.94405594
169.76796	148	4669.00735294
9.362959	148	12040.2592593
8.234227	148	13329.2543171
6.69216	148	8618.3715415
19.434633	148	12517.2375887
23.242741	148	12818.4223602
30.684402	148	11962.2065728
68.840126	148	4038.93518519
79.335365	148	8321.2826087
80.986801	148	6543.11328125
94.130043	148	6547.4778481
143.792648	148	3830.08270677
150.323822	148	6596.33898305
178.45018	148	2139.32055749
34.621994	148	10816.1408451
41.078491	148	12718.4649123
57.976482	148	12499.6789668
83.961258	148	6661.39490446
86.260361	148	8345.30223124
96.973244	148	6489.66409266
121.280922	148	4219.43697479
128.371857	148	8533.4
147.381088	148	6709.03061224
9.084327	148	14075.65
67.496017	148	10186.0616197
126.971573	148	5608.32608696
129.283035	148	6691.01976285
156.980301	148	3346.8537415
161.870697	148	4166.876
8.55	148	10342.9516129
15.41509	148	13955.1111111
16.904806	148	13690.953405
52.024155	148	9398.10606061
167.962692	148	7661.44607843
5.650221	148	13575.347561
22.756592	148	12217.4
77.876312	148	8045.44
95.225655	148	5744.43243243
108.541237	148	7599.19069767
132.868973	148	4371.20952381
145.560226	148	4806.00754717
152.13208	148	3342.56081081
167.066376	148	5814.29718876
7.352721	148	14723.1705069
14.810216	148	17521.65
25.408905	148	7013.84821429
42.096584	148	9066.05442177
70.470596	148	7138
88.712975	148	9343.39130435
124.896439	148	6739.50416667
147.997177	148	7560.1697417
26.216503	148	8976.01086957
119.00753	148	3760.21768707
149.491852	148	8011.29761905
155.454971	148	4290.05986696
9.424039	148	10487.2144772
7.872103	148	10311.1274131
13.229607	148	5370.06962025
21.226458	148	6546.01234568
24.808315	148	13500.0679245
37.110241	148	11047.826087
45.137154	148	10800.6769231
63.731567	148	6777.62247839
92.683144	148	7599.66849315
123.652924	148	5611.58883249
131.434952	148	5684.19653179
7.771904	148	10447.9662921
8.331416	148	10380.0841751
7.030114	148	12522.4071856
8.228761	148	10527.3047619
65.516884	148	8334.79289941
120.357643	148	3584.34782609
126.403214	148	5475.79144385
135.233368	148	7219.59354839
5.126646	148	12547.251462
7.362914	148	14214.3965517
32.478455	148	10212.0304569
112.034424	148	5739.5390625
116.195206	148	4945.58092486
10.172143	148	23121.2407407
7.295547	148	9350.10652921
42.768475	148	10120.1808318
44.195164	148	10989.0689655
74.018997	148	7062.58113208
76.463882	148	8533.47154472
90.390099	148	7181.01426025
103.574516	148	8532.55357143
111.592392	148	8253.81443299
9.108238	148	11960.061674
47.933495	148	11025.3846154
80.438332	148	6622.06989247
90.981453	148	7744.04790419
163.032303	148	2694.84615385
9.843272	148	13705.3968872
23.990883	148	16578.6818182
28.148268	148	11693
46.038273	148	9096.90638298
59.27953	148	10490.641791
69.71402	148	6040.61870504
71.25798	148	9182.22033898
85.331268	148	9744.56393443
127.806778	148	7815.86387435
130.756668	148	5034.80168776
137.242142	148	5140.85714286
153.117691	148	6498.95289855
9.326307	148	11020.6495468
51.573177	148	10309.8533058
56.389118	148	10924.5629921
64.67923	148	5561.73224044
95.958977	148	7210.92079208
99.145775	148	3978.16964286
138.492737	148	6980.38869258
166.141235	148	4199.49019608
9.660746	148	11558.7382812
73.000717	148	7511.54418605
100.010315	148	5278.95547945
164.310577	148	6201.91666667
9.43716	148	6887.6442953
22.153612	148	13792.2325581
49.730396	148	7604.48636364
66.250526	148	9463.61320755
173.184021	148	1403.79738562
4.567549	148	9480.35294118
6.280128	148	12800.3958333
29.65489	148	13502.3688525
33.863403	148	13018.8833333
53.094372	148	11699.4942529
55.443596	148	10848.3183673
62.18	148	8089.62585034
106.320801	148	4522.15343915
144.935959	148	8512.81395349
150.375595	148	11015.6619718
157.563004	148	5657.65306122
7.433875	148	8507.80246914
10.965628	148	13434.5555556
9.154917	148	9845.86324786
19.565914	148	14651.7680412
26.958532	148	11805.5
31.067104	148	12186.7909968
83.121895	148	11041.4513889
95.369347	148	7573.36203091
6.850183	148	13329.4976959
9.047099	148	12286.3144105
8.095986	148	9788.00333333
10.121388	148	10706.665
21.215855	148	13574.9096045
41.175629	148	10602.1042471
93.707657	148	6050.74747475
139.709885	148	6809.16112532
143.937424	148	5126.9544592
159.163223	148	4083.77304965
161.767548	148	4380.31914894
171.641403	148	1750.1984127
3.342529	148	10989.1373802
6.116576	148	16685.3450292
10.002	148	11443.9301075
16.366581	148	9770.31788079
17.335297	148	11747.3067729
18.447561	148	12088.8425197
32.198021	148	12135.2073171
68.923523	148	9882.372
92.03643	148	8243.32238806
122.695404	148	5213.67164179
147.313141	148	3976.5922865
2.594224	148	12240.7941176
9.415413	148	11815.4550898
77.416695	148	7532.65234375
88.102898	148	9455.79527559
107.403397	148	9009.47
117.957802	148	7089.82681564
162.980042	148	3110.91640867
165.120636	148	5993.40384615
2.083867	148	13472.2054795
5.378197	148	15795.6970588
10.333078	148	7938.20833333
7.710382	148	13147.8458498
12.196926	148	6075.25252525
20.359274	148	14648.3361702
65.506371	148	7353.75675676
78.596214	148	6436.46226415
97.40947	148	9227.28017241
113.726799	148	4852.41880342
120.935623	148	5882.33898305
9.866357	148	12182.9025424
9.145627	148	11583.6871508
23.323647	148	10967.810585
96.399651	148	9323.8041958
114.32888	148	4598.58450704
160.228912	148	6663.91631799
54.328194	148	10889.7043011
57.28582	148	12466.7195876
60.830666	148	7747.91689751
76.163803	148	9530.32317073
121.909088	148	5483.55454545
125.475494	148	7525.40285714
132.825974	148	3250.79012346
10.381715	148	11384.5960265
10.135704	148	9417.41624365
8.17435	148	9940.17182131
14.193837	148	7060.55732484
33.014618	148	12921.8222222
37.411129	148	12328.2209945
48.872334	148	10060.3874539
89.31205	148	7697.42913386
142.754196	148	5976.0845987
148.966141	148	5934.41641337
156.884872	148	5325.37368421
36.479172	148	13854.4225806
67.040901	148	9721.875
79.674416	148	7836.164
123.914696	148	7033.22021661
126.917397	148	6490.25294118
8.457246	148	9661.35793358
31.718489	148	11348.9753086
58.584	148	11573.7049608
110.114906	148	6440.9039548
151.941055	148	3767.85135135
10.572133	148	12227.4761905
9.963182	148	9877.56521739
8.731552	148	9971.64026403
15.254262	148	6227.05298013
26.079542	148	9282.06018519
40.418869	148	7820.30645161
75.060013	148	6661.09009009
119.598091	148	7947.17589577
141.126892	148	5342.07653061
167.633789	148	3435.7605042
11.010222	148	15492.8684211
12.972664	148	10483.805668
25.246386	148	9731.74025974
38.332787	148	10090.6858108
69.685455	148	8736.59663866
72.974655	148	7443.85874439
129.816666	148	8096.66666667
9.47114	148	9663.29934211
7.95	148	6092.20567376
50.735886	148	8509.65740741
109.131935	148	8845.99376947
115.698959	148	3914.16037736
145.394302	148	7362.59052925
166.333084	148	2818.73509934
169.178314	148	3715.05363985
28.824165	148	10358.9218009
35.350426	148	12153.3624339
55.866268	148	9342.13218391
66.038719	148	7032.0472103
101.220673	148	8469.76681614
111.277962	148	7359.25316456
138.810669	148	5100.63250883
11.087944	148	7747.17391304
16.995588	148	11258.8164251
24.913149	148	9047.19858156
30.326391	148	12227.2310345
44.072895	148	11323.1742627
50.137138	148	10842.0731707
98.699455	148	9264.31240658
107.995567	148	8763.63101604
171.324814	148	1122.02469136
39.400032	148	9344.76356589
47.961887	148	7711.85840708
80.852348	148	8098.36856369
85.662422	148	7130.95081967
121.665794	148	6563.42446043
130.572052	148	6217.76571429
137.421661	148	5584.39879154
149.730972	148	6831.84753363
159.208099	148	5039.85784314
11.042192	148	14907.0572917
8.477176	148	3020.71428571
11.709078	148	11584.5789474
81.856979	148	9025.49097473
116.915665	148	4424.28
128.58168	148	4478.05172414
151.490417	148	4597.95412844
8.110024	148	5902.0862069
8.521297	148	12406.1022727
59.989353	148	11340.131068
93.342606	148	9676.60434783
96.490631	148	8908.66329966
9.459387	148	8927.16528926
43.271355	148	9567.06790123
46.987366	148	10378.4916468
[truncated: 357,861 more rows]
