# Supplementary material for: Stochastic pulsing of gene expression enables the generation of spatial patterns in Bacillus subtilis biofilms
Source: Nat Commun. 2020 Feb 19;11:950. doi: 10.1038/s41467-020-14431-9 (PMC7031267; doi:10.1038/s41467-020-14431-9)
Supplement: Supplementary file 7 — Source Data [file 41467_2020_14431_MOESM7_ESM.zip › source_data/sup_figure6_wt_bf.tsv]

distance_from_top_of_biofilm	image_number	sigb_YFP
12.502999	148	1721.93904762
15.042689	148	4213.0974359
22.097624	148	4108.3375
28.596722	148	2454.125
31.050806	148	2274.59183673
37.661419	148	1692.29153605
42.097534	148	2184.53015075
43.311111	148	2304.56447689
50.098328	148	2122.88967972
56.282082	148	2787.02941176
57.856224	148	2001.22881356
59.848141	148	4137.17578125
62.749821	148	2507.35789474
63.848961	148	2641.47887324
65.246017	148	1931.46470588
68.345741	148	1286.05
69.493202	148	1100.08474576
73.336075	148	1987.72852234
74.343742	148	2140.3483871
76.137833	148	2572.84388186
77.990082	148	3155.35074627
79.834595	148	1962.81147541
81.58831	148	2056.16778523
87.030396	148	2447.84306569
90.831711	148	1517.98139535
93.233521	148	1663.24836601
94.780388	148	1750.44303797
96.83358	148	1516.10280374
100.727417	148	1473.86928105
103.578979	148	1362.27510917
108.674339	148	1510.73140496
111.027039	148	708.397435897
112.626648	148	787.131147541
113.872231	148	1008.40873016
116.020859	148	752.269896194
123.17437	148	765.721212121
127.274559	148	377.454545455
134.170578	148	392.547368421
135.26265	148	710.84989858
139.723267	148	1025.22018349
141.065628	148	619.332402235
142.320236	148	807.668393782
155.168564	148	604.107954545
164.414062	148	329.115131579
170.51619	148	769.194214876
171.866074	148	489.677725118
174.867874	148	837.4625
176.313721	148	762.762589928
179.214127	148	797.832446809
182.067856	148	487.163793103
33.792603	148	2074.14893617
34.383862	148	2130.17605634
45.615841	148	2410.27
127.970673	148	590.453333333
135.967804	148	670.109704641
137.170135	148	730.737556561
143.672638	148	726.454545455
165.915939	148	589.105485232
2.12132	148	2355.65836299
25.785654	148	1626.31164384
32.036308	148	1755.78823529
40.371399	148	1865.91891892
58.898918	148	3219.16766467
66.288193	148	3825.78280543
98.228111	148	1052.57746479
144.765961	148	435.637037037
158.166718	148	590.057803468
15.909903	148	3128.76763485
23.3402	148	3192.46296296
29.938478	148	2728.30882353
48.091606	148	2342.79391101
83.271675	148	2550.37219731
109.721069	148	1152.53548387
114.971054	148	834.372727273
133.367325	148	712.751091703
161.911743	148	247.834862385
168.565689	148	741.128834356
177.961243	148	897.125401929
129.36705	148	450.973684211
52.689896	148	3543.92424242
107.972412	148	1242.45
138.266724	148	561.254143646
150.864624	148	989.796116505
153.959381	148	541.577154309
156.665451	148	605.055555556
173.560959	148	904.628378378
39.001312	148	1726.83181818
55.040077	148	1551.06147541
70.378426	148	1061.06140351
102.413292	148	1189.54251012
130.46611	148	332.540372671
143.212601	148	753.707317073
57.279884	148	1533.14468085
77.277199	148	2750.00869565
99.515388	148	1275.58562368
121.061241	148	556.821782178
181.462158	148	589.42
27.28484	148	2404.86516854
36.194786	148	2164.73770492
40.699169	148	2344.80625
62.886765	148	2941.13235294
124.856766	148	667.414159292
147.612228	148	555.407114625
149.012756	148	513.028708134
171.360535	148	631.004830918
175.457291	148	964.771653543
32.611385	148	2667.84076433
45.280071	148	1825.5194274
46.391003	148	2071.59545455
75.527824	148	2182.7654321
80.824745	148	752.05785124
87.772789	148	1876.17934783
90.365067	148	2067.5334728
116.867981	148	254.211538462
117.517021	148	289.081300813
118.516045	148	250.046413502
131.21167	148	399.663157895
169.211823	148	730.774725275
174.410355	148	1094.65800866
180.010025	148	944.436567164
88.91925	148	2040.4245614
149.762054	148	795.347368421
158.958557	148	486.421965318
26.514618	148	1958.09137056
58.927498	148	3225.54314721
61.168396	148	1745.86549708
63.976753	148	2593.45701357
74.36721	148	2033.05977011
167.009171	148	751.133663366
170.007523	148	874.62962963
122.662483	148	567.953488372
16.383299	148	1709.90368272
31.146429	148	2773.83108108
51.476452	148	3216.31939163
68.917435	148	1591.28366762
91.665764	148	2483.51737452
111.264565	148	1003.4057971
146.856201	148	772.781725888
162.659409	148	215.74015748
8.796732	148	2579.17021277
9.773689	148	323.136170213
24.299486	148	2315.50228311
27.393887	148	3019.29343629
35.238651	148	3222.96721311
67.219048	148	2043.83043478
72.4188	148	3397.43983402
161.060059	148	195.320987654
62.720413	148	2303
65.218422	148	2134.60909091
79.567108	148	1484.97674419
132.611542	148	341.189189189
139.360367	148	311.788617886
168.107147	148	685.173184358
95.510262	148	2176.31578947
103.961555	148	1789.31948052
110.561577	148	1064.03676471
143.958893	148	636.54040404
155.40773	148	733.338541667
2.65	148	769.744444444
19.715033	148	389.731843575
59.8214	148	1607.00943396
85.610641	148	2356.40530303
92.713806	148	1331.40566038
129.157593	148	500.797297297
141.757935	148	760.094262295
21.795012	148	2624.00478469
22.546675	148	1961.22660099
29.683033	148	1812.17741935
84.607819	148	2087.66267943
133.707855	148	875.537234043
181.504654	148	1034.24516129
28.471258	148	2628.93899204
54.065632	148	2818.46788991
96.609436	148	1108.23790323
108.561066	148	1216.51020408
137.656616	148	567.925373134
156.555817	148	1080.3125
32.582279	148	2475.42372881
33.479286	148	3398.86144578
39.874584	148	2107.31120332
93.608345	148	2577.0078125
94.705818	148	1463.63532764
165.40593	148	693.443349754
10.884048	148	244.459854015
32.028465	148	2266.23529412
34.176674	148	3163.28378378
41.21896	148	2171.87134503
43.566528	148	1646.46319018
53.267109	148	2057.07258065
86.457649	148	2324.81690141
134.506775	148	741.447115385
136.606186	148	689.881481481
48.967258	148	2822.79127726
55.615196	148	2344.6097561
87.655701	148	1393.4
112.008133	148	1395.75510204
124.1558	148	608.523316062
128.054718	148	702.292763158
131.856918	148	469.645833333
132.457397	148	441.346666667
166.203323	148	651.719178082
66.306107	148	1486.8787062
138.904358	148	438.100694444
144.706772	148	373.644067797
37.605618	148	2143.32062392
120.502655	148	500.375
148.704849	148	682.186897881
176.754425	148	755.76146789
23.276007	148	3487.62068966
114.10685	148	558.987654321
50.511978	148	2098.75675676
110.954506	148	1475.275
112.905853	148	1282.84693878
126.651192	148	667.077079108
172.703506	148	543.077380952
174.253479	148	572.779141104
2.862254	148	963.108641975
46.611828	148	1743.28679245
63.160469	148	957.75308642
63.960339	148	1029.09285714
69.656479	148	1810.77419355
83.057281	148	2321.23584906
89.2556	148	1417.52888889
151.502975	148	810.28
167.201675	148	867.103030303
25.809494	148	2606.61324042
35.763985	148	2629.42857143
42.414265	148	2158.85585586
119.154625	148	225.22826087
144.503464	148	402.75862069
39.060371	148	1817.29680365
51.706985	148	1882.3255814
108.502258	148	1364.6797153
112.050278	148	1147.7466443
116.003113	148	414.154320988
132.154175	148	733.708333333
143.45314	148	635.689320388
163.553055	148	168.01459854
170.751648	148	759.52244898
180.353058	148	675.530864198
182.302475	148	300.52238806
7.542546	148	1373.53135314
24.260101	148	2301.72782875
31.408957	148	1619.0255102
58.754169	148	2188.72566372
60.106739	148	1564.70108696
81.204453	148	1351.79938272
98.854568	148	850.519230769
104.903053	148	1892.67330677
161.352509	148	640.962099125
178.851364	148	591.806153846
56.905624	148	3439.01507538
107.053375	148	1808.93434343
109.953285	148	1600.98429319
122.653679	148	510.215053763
44.804016	148	2206.07829181
70.453995	148	2455.43589744
77.553627	148	1703.23151125
96.052551	148	1643.26794258
97.602165	148	1343.87610619
113.502823	148	1297.27374302
131.000961	148	607.482014388
150.401199	148	938.709803922
157.402298	148	885.476923077
171.501862	148	749.674846626
173.601044	148	749.753289474
9.758202	148	534.544668588
10.972352	148	567.247619048
13.027759	148	1859.73255814
34.806068	148	3062.62149533
36.406731	148	2368.20114943
56.20269	148	3087.91039427
80.204506	148	1601.34615385
100.002449	148	2029.50510204
105.750298	148	1552.37037037
168.051071	148	701.803773585
176.700851	148	808
16.262995	148	1706.69444444
19.655151	148	2073.74561404
34.158234	148	3203.66666667
47.65514	148	2500.56370656
103.651207	148	1105.00298507
123.452278	148	377.496240602
132.702118	148	513.692913386
145.451035	148	569.378612717
154.850983	148	780.295454545
8.509406	148	1229.25396825
13.962897	148	576.081364829
67.750664	148	1934.64316239
69.001808	148	2008.20103093
74.902405	148	1572.072
92.101357	148	2326.31623932
133.901337	148	668.587234043
165.201096	148	736.356756757
22.006874	148	2421.35692308
33.104568	148	2289.44
42.70237	148	3391.98245614
61.651642	148	1679.5480226
79.753075	148	1689.47435897
87.20092	148	1638.46153846
156.800964	148	970.895287958
82.101524	148	1942.47368421
83.70121	148	2185.20560748
119.000168	148	600.071578947
135.900742	148	346.252631579
139.901077	148	662.185185185
158.300644	148	551.508695652
64.500488	148	2180.95927602
122.200829	148	400.629807692
128.950241	148	532.27388535
155.800507	148	852.814634146
169.651062	148	322.592592593
174.500183	148	697.240687679
101.550308	148	1775.48148148
125.750809	148	375.494318182
137.85022	148	572.330206379
140.950714	148	604.685897436
152.5504	148	869.897637795
30.40148	148	2837.04700855
55.250202	148	2533.17182131
129.900238	148	517.14159292
147.550003	148	740.459537572
12.750392	148	1168.47586207
46.000679	148	2264.245
48.550926	148	2112.96484375
54.300575	148	981.801886792
149.200531	148	550.461538462
171.900116	148	653.38
176	148	559.247933884
177.400009	148	865.123809524
182.050446	148	543.010204082
29.201542	148	1729.50431034
40.400494	148	1410.24390244
89.900887	148	1481.81481481
102.600777	148	1488.34567901
160.100189	148	504.051630435
162.500198	148	550.008474576
181.050247	148	932.607758621
18.652412	148	1659.04666667
60.700081	148	1364.68363636
71.100441	148	1723.55913978
75.550018	148	1551.76201923
94.250122	148	2012.61882353
142.100082	148	584.799107143
15.402029	148	210.293478261
23.150486	148	2895.61424332
49.950001	148	2254.19112988
57.650085	148	2260.77096774
88.600349	148	661.705479452
107.300049	148	1630.29411765
172.800186	148	526.273504274
26.900187	148	1576.54255319
73.450272	148	1905.03375527
80.10006	148	1186.79574468
113.200043	148	1375.26699029
134.650146	148	619.018181818
20.15	148	2429.8206278
39.55003	148	1696.86956522
70.150017	148	2676.71563981
93.000122	148	1651.73287671
100.400009	148	1389.02884615
109.500008	148	1599.79905437
123.150162	148	577.287128713
143.600006	148	472.893382353
154.150009	148	869.377777778
164.100067	148	299.449541284
81.099998	148	1042.02873563
36.650002	148	1827.67741935
38.70013	148	2099.08974359
72.70002	148	1377
77.050003	148	1841.58466454
133.350006	148	556.354166667
32.349998	148	2436.5234375
34.100147	148	2419.88571429
43.950001	148	2142.31111111
46.849998	148	1876.57619048
65.849998	148	2741.7
90.550003	148	1166.08802817
96.599998	148	1600.55607477
98.550003	148	1672.36416185
117.900009	148	303.242718447
155.199997	148	848.575250836
163.449997	148	582.990697674
3.1	148	2071.53293413
5.414794	148	1667.96275605
26.049999	148	2445.29661017
31.200001	148	2225.58704453
34.849998	148	2428.66287879
53.099998	148	2686.53398058
83.349998	148	1739.09737828
89.150002	148	867.169354839
114.75	148	1150.65968586
149.149994	148	573.131578947
166.199997	148	629.869109948
7.851433	148	2873.95640327
24.35	148	1132.23
47.799999	148	2655.70212766
79.25	148	2271.24858757
132.850006	148	752.484567901
144.699997	148	555.068493151
150.199997	148	588.229357798
181.949997	148	621.293103448
45.400002	148	2519.875
52.049999	148	1490.70833333
55.850201	148	2868.48806366
91.349998	148	1758.14084507
95.599998	148	1318.12179487
123.350014	148	604.151202749
139.449997	148	718.826530612
140.649994	148	1076.203125
161.850006	148	678.778625954
165.149994	148	851.349264706
167.050003	148	706.077170418
169.350006	148	236.84375
179.25	148	765.207964602
6.300199	148	2303.72148541
62.750977	148	1648.27935223
78.099998	148	1825.09090909
82.25	148	1444.97692308
151.449997	148	956.393700787
161.451523	148	966.786337209
170.149994	148	377.472727273
17.700001	148	1701.00877193
69.449997	148	1077.05147059
85.849998	148	1647.89240506
104.550049	148	647.097560976
153.199997	148	619.518518519
9.753204	148	1914.29984779
34.049999	148	1647.28767123
43.200001	148	2736.80630631
92.300003	148	2339.96710526
121.300003	148	658.727941176
131.850037	148	600.37987013
167.950012	148	959.508333333
4.407096	148	2099.42899408
35.950001	148	1703.28030303
60.000019	148	2391.32394366
126.65004	148	627.113924051
152.399994	148	683.5
159	148	464.163194444
28.950172	148	2458.49137931
38.850128	148	1957.82879377
57.150547	148	2633.40073529
116.75	148	711.575757576
117.500099	148	657.575418994
130.253113	148	567.404958678
133.949997	148	703.974137931
136.850006	148	473.688596491
53.900208	148	2399.79326923
108.100014	148	2543.31292517
116.050095	148	636.551829268
148.850677	148	649.595238095
158.050003	148	472.602094241
180.802002	148	723.966887417
18.851061	148	1142.35069444
23.450853	148	2262.71153846
25.301235	148	2023.82323232
46.000244	148	1307.38650307
66.750076	148	2525.84971098
71.100159	148	1557.45360825
91.951103	148	1827.21779859
110.850105	148	749.136585366
114.150047	148	370.288590604
28.439585	148	2948.99776036
38.050034	148	1275.2826087
44.90337	148	2333.94698355
59.000084	148	2286.45502646
61.850727	148	2974.94930876
73.80027	148	1513.40184758
87.3507	148	2182.97109827
94.351074	148	1591.92840647
109.451385	148	1053.23237598
122.052307	148	592.300601202
125.450485	148	553.282352941
155.901154	148	829.745995423
173.400177	148	749.351464435
181.800171	148	310.182857143
14.252192	148	1032.32518337
21.752069	148	1732.88702929
67.850464	148	2876.38764045
97.300209	148	867.572463768
101.100311	148	1848.27325581
120.100372	148	736.801020408
146.85022	148	239.240223464
157.350067	148	579.52173913
160.200012	148	771.835616438
178.100067	148	742.090909091
180.000443	148	730.40234375
37.202152	148	2113.33478261
33.001362	148	1859.91
75.801338	148	1533.09536082
78.903564	148	1829.44079886
81.851234	148	3187.63888889
89.800346	148	1891.18110236
100.400314	148	2208.92783505
143.800552	148	382.894285714
145.350693	148	473.290849673
162.200272	148	950.795321637
11.85675	148	508.303370787
24.555092	148	2494.28521127
30.503319	148	2308.68846154
54.701851	148	2091.17083333
98.65081	148	1933.19724771
164.000488	148	949.956386293
20.504938	148	1667.67944251
36.259964	148	2123.20512821
64.200699	148	2492.26666667
64.90123	148	2446.8125
119.300377	148	609.114942529
128.501175	148	896.988593156
150.300674	148	954.545801527
153.000656	148	686.466981132
172.000458	148	645.048913043
27.455509	148	3064.99118943
40.91103	148	1780.83506944
106.551422	148	1482.39257812
115.051567	148	765.935018051
120.951248	148	475.048387097
160.45253	148	708.470422535
169.601654	148	731.155477032
16.362915	148	2617.20338983
84.410011	148	1542.23984526
98.050819	148	1370.82608696
142.001266	148	513.552173913
154.050812	148	575.37254902
175.101395	148	515.290076336
2.517936	148	1173.99236641
2.951694	148	1855.28985507
65.852295	148	2396.84946237
90.651665	148	1646.00977199
102.25148	148	2066.45410628
103.202377	148	1695.02564103
124.003639	148	1045.52537313
134.701569	148	696.06116208
137.852936	148	513.905405405
165.400909	148	629.612334802
99.561302	148	1683.98767334
174.000717	148	381.333333333
80.352631	148	2522.62222222
131.352142	148	480.97311828
168.851898	148	781.482587065
172.501038	148	948.172727273
177.900696	148	591.283018868
34.113232	148	2204.02702703
60.805943	148	1994.71683673
86.70369	148	2541.11818182
89.253586	148	2114.15859031
95.602943	148	1413.32142857
127.602203	148	726.779141104
135.751801	148	533.263959391
171.101059	148	503.07
14.787326	148	1531.9233871
66.75676	148	2093.79892761
76.953651	148	1040.38666667
111.754036	148	933.529069767
113.706329	148	931.494949495
116.853088	148	910.388663968
140.301743	148	578.932835821
151.801849	148	429.931623932
157.752289	148	480.524271845
177.004776	148	730.438848921
19.516403	148	1789.31875
26.013891	148	2040.2746114
47.31057	148	1646.67588933
110.503265	148	1159.13265306
119.255547	148	634.229357798
18.626862	148	1592.22779923
149.453339	148	858.588983051
158.502853	148	368.010309278
13.517581	148	939.888
38.711658	148	1728.81407035
48.261425	148	2762.43478261
68.310539	148	1748.60526316
73.707481	148	2139.74448529
81.055	148	3881.075
85.405281	148	2648.10232558
162.453079	148	1197.06334842
168.102982	148	751.795121951
51.909634	148	1946.89495798
57.758656	148	2169.52697095
61.906544	148	2583.2826087
97.974701	148	1222.35824176
101.554924	148	1914.77876106
118.454224	148	753.507109005
123.052933	148	419.77173913
124.603622	148	550.068027211
132.253418	148	476.381944444
148.002441	148	443.555555556
159.552261	148	274.735955056
167.403946	148	896.56846473
23.221542	148	3059.93203883
59.010254	148	2653.06042296
69.560349	148	2690.32792208
71.40567	148	1647.87878788
71.955627	148	819.943396226
93.005379	148	1865.3019802
97.005157	148	1094.08444444
178.75473	148	639.773901809
37.867466	148	2360.67605634
139.604736	148	765.046511628
29.674273	148	2643.82894737
76.457207	148	1270.7593985
153.754684	148	654.727678571
3.304921	148	2739.92653061
3.386001	148	2198.5770751
9.978602	148	1924.51906158
17.142054	148	1711.49477352
35.172218	148	2520.54752852
80.008263	148	2410.66019417
94.513542	148	1084.23835616
100.708389	148	2128.41284404
144.654572	148	422.5
156.755386	148	698.433035714
163.254791	148	881.275675676
173.304504	148	587.683908046
2.214159	148	5015.65400844
22.487608	148	2857.405
39.976307	148	1939.52887538
50.717972	148	1574.37362637
54.168095	148	2478.32653061
90.961555	148	2031.86288848
104.558716	148	1103.36885246
126.906158	148	311.387323944
129.057587	148	805.117424242
150.405624	148	505.68852459
152.755112	148	765.186335404
2.263846	148	4416.27363184
2.05548	148	2069.89130435
32.82777	148	1330.67727273
49.429241	148	2060.82577566
81.909538	148	1797.23232323
108.310387	148	1187.55014327
137.111176	148	454.570776256
164.005981	148	1172.15962441
2.320022	148	2702.57239057
21.246176	148	1917.36893204
113.068588	148	887.989130435
120.459976	148	577.696035242
140.907455	148	467.417840376
155.007751	148	923.221264368
174.008301	148	655.960352423
11.126207	148	1149.5308642
44.27375	148	1830.97382199
52.917225	148	1494.59393939
59.764141	148	1883.54320988
65.563904	148	2331.16568047
115.111122	148	1100.52185792
131.606918	148	596.976
133.356339	148	506.90625
3.363406	148	2026.77358491
30.639231	148	2197.41322314
46.377609	148	3946.20547945
56.771164	148	2922.97641509
64.165276	148	2939.63917526
117.759552	148	784.335051546
134.407288	148	678.064327485
146.508194	148	435.498783455
170.757492	148	692.193548387
2.952965	148	1393.94666667
12.050104	148	862.430232558
15.587575	148	1989.84615385
19.304533	148	2114.34259259
102.812454	148	1215.2139738
165.507263	148	416.361904762
123.059143	148	538.217741935
3.756661	148	2407.57065217
24.573563	148	2285.23121387
27.799011	148	2245.19371728
36.68491	148	2655.13675214
55.179367	148	2395.16412214
64.667397	148	2087.95
77.118736	148	1519.22413793
103.461609	148	1236.33333333
106.864326	148	1017.98905109
132.261581	148	634.788732394
135.260071	148	682.7375
143.658905	148	494.916666667
148.508621	148	338.973941368
25.421103	148	2667.75581395
26.857075	148	1791.5
96.465874	148	1007.88368056
159.858521	148	350.592592593
169.70755	148	716.104761905
3.75	148	1018.31
19.914379	148	1237.38571429
32.221809	148	1953.9754902
39.139141	148	2112.91735537
63.932877	148	1862.81008902
82.223129	148	2259.08832808
93.219368	148	1698.59223301
20.371058	148	1218.28947368
57.891819	148	2240.52370203
62.92297	148	1070.20689655
66.480087	148	2562.91479821
71.126732	148	3240.376
127.861305	148	686.852791878
38.339958	148	2276.576
81.269936	148	1730.29447853
87.919464	148	1455.28494624
109.770088	148	1165.878125
126.320938	148	802.008421053
131.063766	148	544.129353234
142.113373	148	328.019305019
145.011169	148	496.565972222
158.011429	148	489.494061758
160.858978	148	449.765432099
61.729248	148	1964.01244813
85.930786	148	1671.32358674
168.961258	148	610.574394464
2.565638	148	497.635135135
23.095671	148	1597.18826406
47.737827	148	2648.06696429
51.934769	148	1276.57264957
118.578506	148	573.615798923
59.340794	148	1990.84210526
123.363869	148	655.308641975
139.565063	148	626.365422397
172.661591	148	798.173267327
2.080865	148	2536.25
3.453983	148	3414.46743295
2.531798	148	2942.31753555
9.022333	148	2552.63095238
18.56354	148	1914.23184358
53.501637	148	2364.09393939
166.01593	148	836.642633229
167.665771	148	620.005063291
179.418121	148	826.342222222
5.407865	148	2551.70638298
16.808107	148	2429.08038585
60.388287	148	1726.20762712
105.876083	148	1338.86842105
124.127235	148	851.180661578
128.616333	148	674.714975845
156.762756	148	711.165289256
162.761688	148	632.467391304
2.214159	148	1069.99695122
3.269557	148	3035.725
8.294727	148	2584.52
14.468241	148	1135.29515419
48.491261	148	2537.5862069
50.654541	148	1444.55017301
56.335514	148	2526.31182796
79.728996	148	1578.60854093
88.572586	148	1308.8
3.1	148	2077.41964286
11.060967	148	2626.84722222
37.908211	148	1334.73619632
42.856506	148	1404.79545455
54.442471	148	3328.92777778
87.179039	148	1607.46640316
89.225906	148	1624.70769231
90.133301	148	1869.8502994
117.473511	148	770.61752988
122.421608	148	504.407725322
133.767273	148	631.866666667
165.115326	148	340.319148936
11.788554	148	888.592592593
17.433086	148	1714.08053691
21.04311	148	2313.67132867
34.526691	148	887.630057803
45.555599	148	2289.92436975
65.000038	148	2610.78177966
67.637436	148	1773.09090909
72.483398	148	533.404761905
78.286797	148	1298.7431694
111.072792	148	1434.5042735
172.118896	148	698.376213592
3.264966	148	2810.55339806
2.376973	148	505.238244514
10.58702	148	2334.13029316
30.540546	148	2710.39047619
121.678864	148	596.486486486
134.768784	148	786.52173913
136.47023	148	414.623762376
47.003883	148	2340.98425197
112.023613	148	1357.27916667
116.223763	148	667.795238095
151.868958	148	683.322727273
170.714828	148	630.417910448
7.494832	148	569.704918033
68.790154	148	2533.35714286
91.73407	148	1535.91919192
120.224968	148	672.816091954
153.723709	148	362.825670498
176.119934	148	740.771626298
19.933138	148	1476.20652174
55.997253	148	2488.29166667
104.291733	148	938.936320755
104.882233	148	1515.94779116
114.331886	148	620.106770833
123.27742	148	583.256410256
125.334724	148	886.250460405
127.877464	148	570.559322034
149.020966	148	376.412979351
150.42514	148	674.560229446
63.149506	148	1859.37946429
102.781639	148	941.347457627
107.530243	148	1137.42682927
133.073486	148	747.121794872
31.503372	148	2337.50234742
40.091022	148	1553.14634146
44.379189	148	1772.46037736
93.036339	148	1789.54744526
131.575684	148	538.243243243
159.222061	148	711.966165414
177.019836	148	658.594017094
4.497221	148	2865.42801556
4.159627	148	3644.64622642
52.561893	148	1927.41530055
94.892807	148	1232.13907285
143.97348	148	643.719047619
12.425076	148	2159.46037736
26.354553	148	2709.53479853
29.424139	148	2844.07729469
33.654495	148	1836.96347032
41.787319	148	1662.83474576
70.607544	148	2390.70065076
73.697662	148	1846.27225131
75.352043	148	1777.14115308
130.626877	148	427.387640449
144.681107	148	575.331372549
146.873901	148	404.036697248
3.08099	148	2285.96629213
4.368352	148	4954.40909091
3.661967	148	1641.47453083
3.255764	148	1870.63256785
6.957011	148	1907.30473373
48.024082	148	1585.40625
51.720524	148	1810.8028169
91.047806	148	2100.88851351
140.983002	148	318.211267606
142.427521	148	751.263843648
160.279022	148	803.552742616
169.120758	148	829.011976048
88.544281	148	1784.24358974
135.980927	148	620.512195122
162.923218	148	871.186046512
2.830636	148	2004.58695652
101.538612	148	1084.5198556
138.328339	148	536.944134078
166.731674	148	485.333333333
181.521591	148	263.236263736
15.406573	148	2643.15384615
22.375879	148	1114.03821656
24.808517	148	1798.375
27.796583	148	2583.84854015
76.860542	148	3344.40074906
100.588982	148	1075.77272727
109.037254	148	950.236607143
156.981613	148	589.498349835
84.346489	148	1036.80555556
129.728104	148	594.725490196
133.930328	148	670.818791946
155.977905	148	752.817427386
3.069609	148	2111.44776119
30.324659	148	2748.63235294
35.464703	148	1518.23129252
49.494064	148	1714.70941884
82.149452	148	1131.49514563
94.149414	148	759.893939394
129.233673	148	656
2.387991	148	2340.71698113
2.657066	148	1830.90740741
11.690273	148	647.952095808
16.229679	148	3303.24215247
19.547379	148	2412.04435484
37.881195	148	1542.40065147
38.658924	148	1032.97692308
56.979031	148	2418.35496183
83.254066	148	550.113744076
116.791145	148	741.657243816
132.432861	148	530.820512821
168.679413	148	481.244680851
177.725327	148	1260.7962963
6.323172	148	3188.29746835
18.355177	148	2027.90707965
34.62167	148	1401.8490566
46.154224	148	2252.65538462
69.464813	148	2765.88819876
92.507111	148	1753.02189781
99.658012	148	1891.89631336
110.344971	148	1171.53183521
111.751732	148	703.805263158
137.533829	148	604.956140351
4.45	148	2625.21765914
120.687294	148	507.875
134.835648	148	652.28
148.034592	148	613.534883721
180.67746	148	643.624413146
14.203696	148	3300.08878505
25.739075	148	2812.71681416
174.130325	148	897.60899654
3.371202	148	3470.86521739
43.168766	148	2014.41089109
55.536587	148	1474.64052288
59.444469	148	2915.20298507
67.176262	148	2439.02931596
106.997864	148	967.298850575
143.282471	148	307.765432099
5.479507	148	1654.48587571
36.947666	148	1407.54585153
44.960873	148	2282.54489796
129.787033	148	581.163043478
139.087982	148	474.097345133
169.829208	148	417.427480916
9.503289	148	1110.67719298
89.668335	148	1626.7154047
119.391563	148	175.283950617
3.912161	148	2243.68387097
2.651886	148	3170.39884393
52.70977	148	1446.72251309
58.414146	148	2147.60289855
74.273346	148	1927.15189873
112.848259	148	1254.27753304
4.160829	148	2351.35321101
52.01125	148	1687.1978022
60.392982	148	2138.22162162
61.888042	148	2573.232
77.928635	148	2428.20909091
85.278145	148	1945.73463687
108.570068	148	1063.90014265
147.290405	148	736.538461538
158.037659	148	715.201923077
161.785736	148	255.238993711
5.300943	148	1176.6133829
31.34984	148	2005.31171548
32.174873	148	1293.98275862
40.895782	148	1752.45814978
47.215462	148	1348.37037037
80.321991	148	1515.61212121
91.714912	148	1637.74556213
122.795708	148	467.192307692
4.181507	148	2291.80428954
8.048758	148	1564.26728111
17.464607	148	3297.79801325
24.748737	148	2148.85714286
29.172976	148	2612.90545455
56.305794	148	2570
68.392197	148	3397.3030303
71.648201	148	1778.27295918
86.722687	148	1698.06164384
171.236801	148	867.967857143
5.415025	148	2000.13013699
65.352005	148	2267.30088496
103.059448	148	545.473684211
132.89743	148	690.865497076
133.394623	148	669.771186441
139.993759	148	379.696153846
176.435715	148	816.921052632
4.135517	148	3366.64047151
13.533754	148	2936.60913706
66.423584	148	2211.40707965
101.164078	148	1550.48469388
113.758568	148	927.917098446
163.642975	148	317.532075472
170.338043	148	981.186528497
5.587934	148	1964.53333333
4.100305	148	2348.38235294
15.328732	148	2416.2311828
20.80006	148	1537.85430464
23.576471	148	2009.07374631
32.996971	148	1400.62893082
34.112316	148	2029.52682927
61.106136	148	2569.46428571
70.194962	148	2450.12383901
134.299606	148	811.05027933
4.887228	148	1455.62240664
53.624363	148	1230.38181818
73.745407	148	2216.8
181.436722	148	860.865248227
2.392697	148	676.875816993
5.028916	148	3538.80617496
4.473533	148	2524.26126126
2.683282	148	1371.39160839
19.052887	148	2225.02
51.329937	148	1243.25373134
115.359352	148	409.367647059
127.559631	148	699.232
143.205872	148	653.665706052
158.943069	148	581.467181467
173.190598	148	889.458498024
175.085999	148	1213
22.070908	148	3566.41666667
42.121758	148	2490.28526646
124.859367	148	789.834061135
162.494446	148	510.575
5.247857	148	2896.70901639
75.453461	148	3118.22560976
116.312088	148	551.515873016
120.156982	148	187.209876543
167.543106	148	550.475308642
5.482928	148	3057.73333333
43.869267	148	2568.55102041
49.346531	148	1105.4469697
82.192581	148	1729.23012552
94.53466	148	654.682819383
106.26976	148	1806.52941176
2.514458	148	1109.31284916
13.022	148	3221.92561983
26.743317	148	3253.25714286
35.674957	148	2753.58525346
62.169327	148	2304.98809524
96.229065	148	1011.9109589
109.715828	148	569.530864198
122.425537	148	650.371657754
123.210167	148	653.537037037
177.095184	148	782.247232472
7.470107	148	2180.50952381
83.096329	148	1026.96168582
88.040916	148	1144.96022727
93.385704	148	408.627615063
98.878929	148	620.133333333
104.023132	148	903.619834711
132.20607	148	518.847457627
169.645996	148	587.403314917
175.496735	148	993.599118943
39.841343	148	1191.79310345
50.462784	148	872.855513308
80.711975	148	1540.97986577
107.132362	148	1104.06862745
110.518837	148	728.72
130.367676	148	360.771875
6.373775	148	2904.90936556
37.497368	148	2218.86956522
46.988083	148	1898.61904762
55.747311	148	1891.89102564
61.57682	148	2340.79012346
77.21431	148	1850.67883212
90.38855	148	1036.23577236
100.585648	148	1199.25120773
111.333069	148	864.73220339
118.017807	148	261.75
136.712997	148	694.820754717
138.409271	148	620.854748603
142.015106	148	515.438538206
149.257706	148	464.533039648
160.852264	148	766.289215686
164.451111	148	606.111111111
14.445241	148	2237.78571429
51.98233	148	1491.68656716
79.256119	148	2060.76769912
91.458321	148	1571.27272727
168.798599	148	582.869565217
2.567586	148	2331.00763359
20.494389	148	2967.44165436
24.611025	148	2244.95145631
32.274448	148	1070.40298507
53.091053	148	1444.05074627
103.531212	148	947.348623853
114.523415	148	715.587878788
119.582825	148	502.58677686
139.669327	148	749.295819936
147.007187	148	688.43902439
154.457108	148	753.908759124
165.357224	148	612.766871166
3.44093	148	2532.65612648
18.396332	148	1482.54014599
95.546806	148	1038.21070234
133.770752	148	685.248826291
134.367233	148	748.317829457
135.914902	148	667.086486486
4.207434	148	2377.63898917
12.444376	148	1814.63793103
17.098831	148	3042.54867257
29.435778	148	2014.70864662
101.541084	148	1434.20853081
106.004242	148	1091.64595104
123.82296	148	531.537735849
146.011871	148	457.689497717
170.210831	148	719.324483776
172.657349	148	532.865131579
178.705414	148	881.302919708
45.892593	148	2090.40740741
92.359688	148	1550.00361011
126.280205	148	648.8
157.908554	148	662.202531646
179.600296	148	689.064814815
6.394138	148	4143.79012346
9.872437	148	4064.48979592
10.59481	148	3191.98795181
15.669158	148	2966.08267717
96.666771	148	999.643258427
99.697144	148	1320.87943262
159.657913	148	639.87394958
5.080354	148	3633.75348837
5.076662	148	3488.15925926
22.877117	148	3310.59174312
41.146809	148	1216.50952381
65.245171	148	1706.54644809
69.708626	148	1959.83106267
74.532959	148	1959.90045249
89.2686	148	1251.1954023
140.668839	148	515.046783626
156.766037	148	651.820652174
6.45	148	2887.15944882
12.064928	148	2596.28785047
24.046726	148	3799.05952381
27.660305	148	4381.17511521
33.150036	148	1768.69756098
39.822418	148	1698.39298246
54.834957	148	1328.23376623
56.728764	148	1969.31919192
81.535576	148	1066.50967742
116.607246	148	698.249438202
132.483398	148	615.924050633
144.821487	148	822.789855072
158.713806	148	916.555045872
166.3582	148	409.882352941
168.16156	148	567.425120773
5.501136	148	2490.925
8.566504	148	2935.62068966
23.613556	148	2603.32098765
67.902611	148	2434.29325513
135.07666	148	717.630769231
2.760888	148	1094.59183673
38.607319	148	1715.70422535
59.577366	148	3007.13922156
64.407394	148	2040.8220339
103.198158	148	1040.84337349
115.14801	148	696.026415094
125.634239	148	720.89
128.130814	148	561.17961165
3.691206	148	1590.22418879
9.250541	148	2369.12345679
22.460243	148	2833.30265211
42.56031	148	2012.34703196
49.139927	148	982.255319149
54.286831	148	1499.69090909
73.60022	148	2114.42040816
137.681961	148	643.654654655
147.518646	148	220.5
155.365189	148	360.827160494
167.320312	148	889.269230769
6.231573	148	1676.63938619
43.742542	148	1836.06766917
50.080559	148	1537.97520661
70.709724	148	1955.90847458
97.36351	148	964.228395062
102.457855	148	1066.55681818
117.340202	148	333.318181818
118.703255	148	662.96835443
121.59877	148	544.389978214
180.670593	148	788.860696517
6.269968	148	2406.67231638
14.910148	148	3107.05785124
26.774708	148	3330.69186047
51.270508	148	1592.62895928
87.520966	148	1242.23846154
90.785049	148	1434.10377358
113.899086	148	1163.95983936
131.782059	148	512.5
160.523285	148	942.047826087
164.367218	148	740.69
168.871109	148	748.622775801
179.864059	148	788.777777778
4.588028	148	2443.20802005
5.75	148	2330.62322275
26.144407	148	3710.39893617
34.634232	148	2580.01287554
62.185528	148	1991.44486692
63.535385	148	2906.30092593
72.665398	148	1268.15420561
76.556969	148	1427.39112903
109.852745	148	522.833333333
129.786957	148	339.594339623
138.89003	148	579.985714286
6.488451	148	4197.68200837
5.361203	148	2450.8677686
13.693247	148	2535.06355932
39.058578	148	2156.02202643
41.855762	148	2189.82089552
46.409401	148	1481.54347826
58.32341	148	2847.00367647
84.741783	148	876.6069869
131.195312	148	263.780701754
146.483658	148	461.625
154.432587	148	539.080808081
163.626404	148	830.089171975
171.418625	148	434.440993789
174.516022	148	640.803571429
176.682541	148	556.882249561
103.770531	148	1340.87864078
162.59819	148	498.250460405
175.966858	148	685.98630137
178.020233	148	835.572033898
3.436568	148	1748.77777778
3.541892	148	994.691943128
8.280248	148	4647.89732143
45.475708	148	1915.70810811
78.958473	148	1788.47401247
83.896156	148	1623.49541284
88.042091	148	1246.33173077
98.224808	148	1203.15384615
110.660767	148	433.19858156
124.20475	148	630.498498498
142.784103	148	652.051470588
7.405572	148	2956.54054054
10.179637	148	4857.87640449
19.123938	148	1783.19689119
86.811935	148	1665.11111111
94.837227	148	1352.69921875
107.518661	148	770.557471264
141.040436	148	569.531818182
6.030962	148	1980.72868217
5.814852	148	4572.25647059
24.291409	148	2747.74528302
47.242619	148	1785.36217949
61.21701	148	2091.96525097
77.711021	148	1171.96774194
98.931541	148	1030.44791667
136.791412	148	323.754385965
53.977448	148	1340.78571429
75.126724	148	2681.94366197
123.109871	148	641.314285714
159.731445	148	961.765822785
172.141113	148	794.768722467
32.321045	148	2164.1056338
36.684875	148	1696.71317829
82.779602	148	1618.15799257
56.797821	148	2296.15185185
66.960083	148	2345.8173516
101.851326	148	819.961325967
148.742676	148	182.904255319
179.375381	148	803.731343284
6.005414	148	2325.37084399
3.95506	148	2525.61781076
4.181507	148	1463.65531915
4.920366	148	2427.83018868
25.408905	148	3463.18947368
71.386009	148	1312.03703704
112.976746	148	959.389162562
127.556038	148	430.440298507
128.809082	148	866.742574257
2.624881	148	2708.40148699
3.501785	148	1610.36134454
33.950588	148	2382.3
97.560852	148	1142.7244898
6.788409	148	1240.09375
7.715245	148	4645.64833006
38.028214	148	1532.52023121
54.255554	148	2159.49408284
68.16423	148	2023.94042553
102.794579	148	1801.88181818
104.613693	148	895.663461538
125.511955	148	605.390350877
147.843246	148	199.710743802
4.850773	148	1892.8943662
4.340795	148	4447.83410138
8.795027	148	5008.5
65.838593	148	2599.13090909
72.045212	148	1829.92307692
105.848244	148	1112.64670659
142.448624	148	786.010989011
155.377777	148	644.193438914
11.090987	148	1776.65979381
33.422485	148	1952.13754647
40.660175	148	1546.79
43.54871	148	1853.24820144
100.852829	148	639.958174905
114.389618	148	782.038216561
133.363464	148	694.382608696
169.439285	148	1167.49494949
170.445343	148	756.214470284
175.087982	148	876.628820961
178.784622	148	1226.58373206
17.935579	148	959.212598425
34.598049	148	2614.49758454
44.510056	148	1913.10176991
48.15937	148	1288.9602649
55.478306	148	2211.48563969
73.099724	148	1438.41304348
111.935204	148	809.140939597
126.626114	148	648.4
129.623199	148	700.358333333
141.752899	148	526.099236641
173.938568	148	839.28
3.98152	148	1110.93650794
27.773098	148	3207.05397727
64.484978	148	1402.55660377
92.067436	148	1394.7260274
115.7855	148	585.431578947
127.968246	148	387.489130435
130.42244	148	420.884057971
137.426712	148	681.500934579
161.548828	148	391.843317972
4.705582	148	2399.40640809
4.334167	148	5247.80237154
9.461765	148	2377.10526316
16.617836	148	1568.63687151
85.636589	148	889.987341772
95.669952	148	1555.74493927
109.942711	148	667.352490421
7.053013	148	2583.92929293
30.469042	148	1737.176
68.985886	148	2182.5046729
108.405273	148	950.913907285
156.964722	148	874.161764706
165.103668	148	702.011594203
166.645813	148	525.444444444
167.707367	148	670.966666667
5.60803	148	2598.9537037
6.473407	148	2766.92237443
26.725878	148	2719.11162791
29.839781	148	1734.32222222
42.41238	148	2277.49693252
51.577152	148	1570.52272727
80.851173	148	982.579617834
145.807571	148	438.666666667
147.022476	148	450.513126492
24.666019	148	2796.29605263
49.719463	148	1626.6231003
98.418114	148	1251.72352941
112.392105	148	750.263888889
121.543282	148	860.959821429
132.125183	148	604.338709677
164.198959	148	665.368
6.839773	148	2547.46753247
4.596194	148	2319.18947368
17.140011	148	1406.33333333
45.80603	148	1431.73913043
62.588257	148	3283.4676259
74.430252	148	2386.01395349
99.571999	148	970.41314554
140.371948	148	1060.63953488
7.750645	148	4097.15865385
12.960903	148	1589.03351955
52.918804	148	1253.86956522
60.827152	148	1607.63106796
77.636093	148	1962.74647887
79.0056	148	1488.44288577
84.659348	148	1501.73427992
91.463791	148	1169.98360656
93.137062	148	1224.06024096
119.111473	148	572.865671642
6.008327	148	4254.8122449
8.292768	148	2855.70588235
20.501524	148	2030.3287037
28.939463	148	2393.66415094
52.477089	148	1175.16666667
124.457031	148	431.170411985
138.927475	148	542.197969543
141.946625	148	558.041867955
7.171123	148	3162.36111111
5.95	148	3156.49038462
14.682813	148	4584.27411168
70.165665	148	2531.24545455
112.701927	148	734.172839506
136.227829	148	238.776119403
39.762955	148	1262.31380753
41.18935	148	2376.62318841
64.240273	148	2341.63131313
71.904968	148	1993.66528926
89.295128	148	1050.11111111
110.926216	148	734.832844575
131.807907	148	684.253668763
143.423477	148	212.946902655
169.215469	148	656.737704918
6.566011	148	2080.26940639
31.918999	148	918.473684211
47.965534	148	1897.71864407
65.181381	148	2522.42173913
103.189453	148	1340.176781
171.30864	148	767.774193548
177.45488	148	735.344036697
179.515915	148	789.761627907
7.1	148	1982.53968254
19.137659	148	1850.20967742
22.242752	148	3182.55339806
47.133453	148	1458.28378378
60.110313	148	3484.23391813
125.93103	148	556.273109244
6.921885	148	2598.68181818
6.269968	148	2616.35714286
7.939773	148	2736.35555556
25.914957	148	3575.19291339
30.762518	148	2623.38304094
53.504627	148	2212.77653631
66.743279	148	2523.58215962
75.210136	148	2060.67078189
113.469513	148	1032.20526316
125.196266	148	430.209876543
127.760399	148	577.105072464
128.594757	148	837.692307692
146.133713	148	459.485148515
159.068939	148	625.95
3.064718	148	2664.50996016
6.365925	148	2610.00403226
7.989524	148	2902.57528958
9.195923	148	2662.63043478
19.674349	148	2227.52222222
38.107742	148	1675.35714286
56.160149	148	2824.11693548
116.712143	148	461.79020979
180.258377	148	783.490291262
4.9684	148	3376.46703297
18.642759	148	1581.55128205
23.829237	148	2154.65656566
90.672623	148	1205.45070423
95.454834	148	1202.29487179
106.648262	148	1151.44968553
122.257309	148	544.254385965
134.944809	148	346.046357616
153.127609	148	396.660377358
175.511322	148	1127.23563218
7.455535	148	3226.7257384
4.604346	148	1818.7
46.316845	148	1851.1884058
57.948963	148	3164.91349481
73.184784	148	1688.72611465
81.996246	148	2123.06377551
119.918243	148	424.431137725
120.717125	148	478.666666667
151.889145	148	420.355555556
159.87616	148	759.149253731
45.056854	148	2384.82222222
46.952103	148	1860.78378378
97.417091	148	1161.04580153
105.185844	148	569.323943662
114.975487	148	843.550561798
158.427307	148	429.464285714
164.084808	148	686.196721311
173.825348	148	750.804347826
5.797413	148	2785.73043478
6.4	148	3114.16666667
21.436243	148	2143.91818182
50.800442	148	2151.25320513
60.709824	148	2135.90763052
100.566803	148	887.441269841
27.200413	148	2935.37288136
48.692554	148	1599.06422018
83.200394	148	1003.37209302
109.807663	148	744.075075075
165.841522	148	498.595348837
6.529357	148	1518.12562814
8.265742	148	3437.67605634
6.839042	148	2848.42439024
36.810631	148	1244.06153846
126.987595	148	570.047945205
129.310959	148	610.851851852
130.267303	148	570.553719008
138.447998	148	357.419753086
32.805527	148	1823.21002387
34.094906	148	1234.89189189
45.948505	148	1899.72368421
58.794556	148	2646.27142857
65.985947	148	2528.18666667
89.248093	148	1272.39506173
112.543694	148	729.658008658
6.913935	148	2554.36244541
18.185846	148	2888.54848485
20.429512	148	3614.51643192
36.403297	148	1489.95652174
52.516376	148	2396.04020101
67.911781	148	801.50617284
92.29351	148	1303.73157895
98.648666	148	1007.67236467
108.145515	148	1132.82857143
156.046066	148	636.53649635
4.193447	148	3243.01960784
5.488625	148	2120.617737
5.910372	148	804.703703704
15.79177	148	1961.79499218
29.692802	148	2344.75
105.459877	148	438.282258065
115.791115	148	934.797752809
136.224854	148	818.654135338
160.752487	148	773.423976608
176.525299	148	876.839779006
11.809001	148	1638.41721854
13.041184	148	1851.78537361
54.153694	148	1857.85185185
81.094078	148	1672.54756381
128.532654	148	731.537313433
140.025085	148	682.289179104
174.782333	148	873.331034483
178.948959	148	588.393103448
8.952234	148	3903.15804598
10.833398	148	3397.60483871
42.975487	148	1886.39252336
76.050148	148	1114.11678832
121.995285	148	717.480686695
8.194205	148	2538.31316726
6.548473	148	3631.64864865
28.425341	148	2579.56880734
41.18425	148	1552.88815789
96.600334	148	1272.67671233
101.887314	148	582.170731707
170.289856	148	497.769461078
7.796313	148	2109.62
5.253808	148	2247.53633218
35.683365	148	1246.37313433
44.002331	148	2373.17675545
54.947704	148	2252.73178808
64.360237	148	1344.80672269
109.05909	148	922.913580247
120.201096	148	542.03271028
123.689827	148	283.147186147
6.954495	148	2685.14857143
5.536244	148	1411.55160142
9.214255	148	1288.50508475
31.492895	148	1717.6097561
57.062641	148	2345.50649351
107.265755	148	1102.01086957
142.911865	148	464.085714286
177.284332	148	809.604761905
3.005412	148	2408.5
42.283447	148	1749.89473684
78.101364	148	1318.24693878
134.839706	148	767.200743494
143.620697	148	316.653136531
177.983795	148	640.018518519
5.786623	148	2810.81132075
26.452316	148	2049.00332226
116.463577	148	649.743842365
118.210419	148	535.797297297
133.331253	148	284.552
168.004349	148	641.225941423
5.960075	148	2626.47413793
7.966335	148	2233.25503356
25.509262	148	956.776041667
34.753994	148	1607.61389961
39.21661	148	1834.6978852
59.878418	148	1627.83253589
88.136444	148	1221.16319444
103.337357	148	706.151515152
107.89386	148	1318.88028169
111.881912	148	843.971659919
171.698944	148	936.954545455
2.475884	148	2071.81049563
7.53077	148	2168.33333333
6.974418	148	3240.1902439
5.942432	148	1020.2037037
5.5	148	2804.45901639
14.579181	148	2728.95043732
19.844709	148	3572.13489736
22.281214	148	2275.58849558
51.746353	148	2917.63448276
71.966118	148	2146
105.060936	148	676.083601286
6.633626	148	2969.78716216
7.621352	148	2327.59433962
7.431857	148	4946.9535865
7.099472	148	2486.90123457
30.669243	148	1976.10840708
36.791576	148	1535.39772727
37.233219	148	1601.875
49.40559	148	1410.55844156
53.585911	148	2494.9877551
86.305054	148	1725.625
114.629501	148	842.267605634
159.660172	148	744.902953586
173.101898	148	777.583732057
175.38028	148	702.358662614
9.008884	148	3157.90273973
6.417554	148	1924.05394191
7.172517	148	3617.77253219
23.956001	148	1279.71910112
49.907616	148	2048.89
56.368187	148	2769.05714286
57.924629	148	2605.69396552
76.390068	148	784.227272727
146.846802	148	509.301333333
149.371231	148	567.631313131
6.842514	148	997.735576923
8.450592	148	3065.3385214
27.952326	148	2096.21264368
46.856483	148	1147.69565217
67.346809	148	2383.27040816
69.903503	148	1571.12781955
73.30938	148	1227.31805158
104.46064	148	540.608108108
110.996948	148	898.481707317
130.803864	148	514.122994652
6.352362	148	905.177777778
27.238438	148	2459.70921986
38.194405	148	1904.84782609
40.334633	148	1361.43010753
45.497608	148	1795.73410405
84.329727	148	1321.32299013
100.07029	148	969.781395349
119.276672	148	628.859903382
137.993225	148	791.080851064
48.309547	148	1741.92857143
75.354431	148	1499.125
91.856697	148	1132.32051282
113.551277	148	920.426666667
143.046753	148	518.268656716
169.03006	148	835.432432432
8.435787	148	3040.08762887
28.97089	148	1844.03174603
62.49564	148	2034.26938776
65.066467	148	1778.23414634
150.482056	148	466.403755869
162.920425	148	597.888392857
4.320012	148	1706.46715328
9.600261	148	3130.12299465
23.626362	148	2192.80952381
49.068855	148	1559.48905109
79.613579	148	1873.38338658
132.659363	148	528.295918367
137.008179	148	693.762557078
8.625689	148	2827.38554217
12.176309	148	1574.81927711
16.860161	148	4168.69067797
21.18726	148	2591.66498741
88.921104	148	1481.35031847
94.900803	148	684.463414634
97.588623	148	1073.31052632
5.738467	148	1891.23376623
90.357651	148	1645.02777778
115.613419	148	838.684563758
129.267761	148	322.327731092
4.890041	148	1749.95299145
6.700746	148	2184.56034483
7.852547	148	1899.77637131
6.041523	148	1934.77707006
43.232224	148	1830.41197183
70.814423	148	1317.61032864
101.063171	148	819.071633238
106.272102	148	265.675862069
116.837761	148	622.917808219
148.602234	148	888.483568075
153.054016	148	565.452599388
157.840378	148	252.908474576
176.676712	148	636.243975904
36.082474	148	1480.02784223
56.858532	148	2171.71467391
66.29287	148	3093.73809524
117.858391	148	516.007575758
122.548477	148	455.552845528
124.541367	148	660.460176991
152.337204	148	271.456790123
170.737518	148	700.452830189
37.226334	148	1751.02120141
47.1017	148	1447.24263039
65.670868	148	2496.23943662
86.869156	148	2025.31391586
96.017342	148	897.803986711
135.923981	148	544.814606742
151.401062	148	409.646153846
75.093575	148	2067.00271003
144.50264	148	121.654320988
8.165323	148	2837.18181818
24.494539	148	2233.81395349
55.331387	148	1755.83282675
64.144562	148	1464.11704312
123.356445	148	558.628571429
133.783447	148	490.395652174
141.129776	148	433.501694915
156.189911	148	146.923913043
163.838165	148	710.634057971
8.162414	148	1023.03267974
7.585842	148	2118.19135802
46.050217	148	1450.61371841
52.554779	148	3062.37446809
54.277988	148	1830.45263158
59.638996	148	2195.60392157
87.91021	148	1759.18965517
101.849113	148	286.462962963
138.930527	148	603.090206186
177.421539	148	280.36
3.747666	148	1650.81099656
7.858912	148	1605.84615385
18.120293	148	2938.57894737
44.309933	148	2016.0738255
44.99889	148	2066.54040404
50.719028	148	1809.5508982
58.69772	148	3176.76068376
71.487846	148	1158.04255319
127.747612	148	766.232954545
165.191406	148	433.369158879
171.277695	148	548.728813559
6.600379	148	1685.77536232
7.543375	148	2244.68691589
25.809786	148	2643.32
39.091305	148	1763.0662069
69.395424	148	843.481481481
77.453941	148	1276.54861111
89.553574	148	1823.56807512
90.658104	148	2643.24347826
99.530144	148	766.743034056
109.895233	148	1008.65428571
116.727913	148	467.375
9.315176	148	3904.87403599
6.621933	148	2741.50568182
27.514042	148	2966.65124555
33.421589	148	1029.81196581
61.882408	148	2040.52017937
72.228477	148	1756.84057971
73.486748	148	1335.73699422
81.792862	148	1377.48529412
114.640068	148	738.7125
134.881546	148	960.567901235
171.791061	148	456.817427386
9.899748	148	2205.95
50.010323	148	1874.71100917
53.710915	148	2126.51813472
82.692757	148	1200.91216216
91.576904	148	1241.17241379
98.458977	148	1010.95467422
126.649765	148	493.486486486
140.242874	148	683.289473684
8.364359	148	1763.2764977
93.098686	148	639.339160839
107.018471	148	745.647230321
142.550659	148	559.521246459
9.63133	148	2456.23076923
9.950502	148	2658.80357143
29.583187	148	1731.01428571
10.846313	148	602.682692308
14.047242	148	3849.78977273
28.729122	148	1719.54826255
31.59086	148	2440.48979592
48.958683	148	2082.6641791
67.686409	148	1206.7037037
158.735855	148	353.349240781
161.106277	148	288.097902098
169.76796	148	724.041666667
9.362959	148	2208.99074074
8.234227	148	3942.79120879
6.69216	148	3684.45454545
19.434633	148	2974.33333333
23.242741	148	3512.13043478
30.684402	148	1428.89201878
68.840126	148	854.509259259
79.335365	148	1947.69130435
80.986801	148	1417.78515625
94.130043	148	682.778481013
143.792648	148	302.278195489
150.323822	148	590.531073446
178.45018	148	334.648083624
34.621994	148	1470.04225352
41.078491	148	1556.70175439
57.976482	148	3079.14391144
83.961258	148	892.649681529
86.260361	148	1232.79513185
96.973244	148	609.413127413
121.280922	148	576.319327731
128.371857	148	803.16
147.381088	148	652.540816327
9.084327	148	4466.23571429
67.496017	148	2377.22359155
126.971573	148	489.108695652
129.283035	148	508.434782609
156.980301	148	301.547619048
161.870697	148	463.46
8.55	148	2777.34408602
15.41509	148	4367.97979798
16.904806	148	2818.10752688
52.024155	148	1823.64242424
167.962692	148	762.5
5.650221	148	2010.7804878
22.756592	148	2270.2375
77.876312	148	1995.89818182
95.225655	148	1106.16891892
108.541237	148	662.381395349
132.868973	148	486.038095238
145.560226	148	353.652830189
152.13208	148	315.587837838
167.066376	148	365.393574297
7.352721	148	4204.7235023
14.810216	148	5174.31363636
25.408905	148	862.75
42.096584	148	1164.85714286
70.470596	148	2055.078125
88.712975	148	1828.97993311
124.896439	148	662.066666667
147.997177	148	665.612546125
26.216503	148	2059.73913043
119.00753	148	396.183673469
149.491852	148	811.68452381
155.454971	148	462.110864745
9.424039	148	2654.55764075
7.872103	148	2589.46332046
13.229607	148	782.056962025
21.226458	148	1704.87654321
24.808315	148	2144.78867925
37.110241	148	1685.41614907
45.137154	148	2288.14725275
63.731567	148	1625.82708934
92.683144	148	1086.34246575
123.652924	148	508.934010152
131.434952	148	549.387283237
7.771904	148	3647.91011236
8.331416	148	3227.62962963
7.030114	148	3391.50898204
8.228761	148	2908.66031746
65.516884	148	1865.40828402
120.357643	148	334.339130435
126.403214	148	435.042780749
135.233368	148	684.935483871
5.126646	148	3834.02339181
7.362914	148	3521.22988506
32.478455	148	1444.90862944
112.034424	148	747.984375
116.195206	148	378.572254335
10.172143	148	6668.22222222
7.295547	148	1627.04810997
42.768475	148	1598.76491863
44.195164	148	2551.18103448
74.018997	148	1759.23396226
76.463882	148	2050.08130081
90.390099	148	1042.36541889
103.574516	148	859.415178571
111.592392	148	923.509020619
9.108238	148	3289.9339207
47.933495	148	1781.63942308
80.438332	148	1820.19892473
90.981453	148	855.19760479
163.032303	148	259.346153846
9.843272	148	3097.73929961
23.990883	148	2920.09090909
28.148268	148	2102.82843137
46.038273	148	1360.71489362
59.27953	148	2003.13432836
69.71402	148	1580.57553957
71.25798	148	2791.62288136
85.331268	148	1759.35737705
127.806778	148	905.319371728
130.756668	148	445.506329114
137.242142	148	454.267857143
153.117691	148	462.43115942
9.326307	148	2681.5347432
51.573177	148	2043.15082645
56.389118	148	2082.38582677
64.67923	148	886.316939891
95.958977	148	1060.46534653
99.145775	148	276.392857143
138.492737	148	769.985865724
166.141235	148	265.294117647
9.660746	148	2283.4921875
73.000717	148	2370.25116279
100.010315	148	862.784246575
164.310577	148	902.049382716
9.43716	148	1224.1409396
22.153612	148	2446.10697674
49.730396	148	1742.19545455
66.250526	148	1875.40566038
173.184021	148	156.111111111
4.567549	148	3878.09243697
6.280128	148	2411.28125
29.65489	148	2069.15983607
33.863403	148	2082.95416667
53.094372	148	1839.2183908
55.443596	148	2192.47346939
62.18	148	2087.60090703
106.320801	148	414.068783069
144.935959	148	740.172093023
150.375595	148	1054.88732394
157.563004	148	535.647959184
7.433875	148	1071.17283951
10.965628	148	3064.33333333
9.154917	148	1983.76923077
19.565914	148	2596.8685567
26.958532	148	1424.39666667
31.067104	148	1647.15434084
83.121895	148	2178.92013889
95.369347	148	859.304635762
6.850183	148	3805.55299539
9.047099	148	1992.83842795
8.095986	148	2004.57333333
10.121388	148	2693.47
21.215855	148	2155.76553672
41.175629	148	1217.41312741
93.707657	148	728.126262626
139.709885	148	553.984654731
143.937424	148	497.472485769
159.163223	148	587.014184397
161.767548	148	448.122340426
171.641403	148	228.261904762
3.342529	148	2114.81309904
6.116576	148	2190.64912281
10.002	148	2955.13620072
16.366581	148	2598.82781457
17.335297	148	2408.69721116
18.447561	148	2361.44488189
32.198021	148	1687.82113821
68.923523	148	1950.784
92.03643	148	1002.97313433
122.695404	148	483.820895522
147.313141	148	540.900826446
2.594224	148	2522.92156863
9.415413	148	2790.29341317
77.416695	148	1517.26171875
88.102898	148	1088.32283465
107.403397	148	868.48
117.957802	148	873.636871508
162.980042	148	194.773993808
165.120636	148	750.053846154
2.083867	148	2967.57990868
5.378197	148	4594.10882353
10.333078	148	1270.44791667
7.710382	148	4559.3715415
12.196926	148	952.373737374
20.359274	148	2891.14893617
65.506371	148	1199.40540541
78.596214	148	1362.76415094
97.40947	148	1088.22413793
113.726799	148	1001.67521368
120.935623	148	595.708474576
9.866357	148	3413.8559322
9.145627	148	2357.48044693
23.323647	148	1637.22005571
96.399651	148	1147.25874126
114.32888	148	951.626760563
160.228912	148	740.133891213
54.328194	148	2043.88172043
57.28582	148	2405.07835052
60.830666	148	1507.50969529
76.163803	148	1972.56707317
121.909088	148	476.390909091
125.475494	148	854.522857143
132.825974	148	472.518518519
10.381715	148	4068.31125828
10.135704	148	1967.4213198
8.17435	148	3148.76632302
14.193837	148	1308.44267516
33.014618	148	2435.34814815
37.411129	148	1691.59116022
48.872334	148	1703.46125461
89.31205	148	1926.18110236
142.754196	148	706.971800434
148.966141	148	794.756838906
156.884872	148	671.936842105
36.479172	148	1823
67.040901	148	1971.35
79.674416	148	1689.048
123.914696	148	540.823104693
126.917397	148	503.135294118
8.457246	148	2174.9298893
31.718489	148	1885.85185185
58.584	148	2407.81201044
110.114906	148	677.15819209
151.941055	148	300.364864865
10.572133	148	3221.2
9.963182	148	2469.50931677
8.731552	148	2455.14851485
15.254262	148	1209.34437086
26.079542	148	1310.59722222
40.418869	148	1700.80107527
75.060013	148	1748.31531532
119.598091	148	767.752442997
141.126892	148	757.198979592
167.633789	148	528.491596639
11.010222	148	3518.25657895
12.972664	148	1849.50607287
25.246386	148	1502.36363636
38.332787	148	1432.42567568
69.685455	148	1717.07563025
72.974655	148	1722.78251121
129.816666	148	787.193693694
9.47114	148	1808.47039474
7.95	148	2380.06382979
50.735886	148	1959.28703704
109.131935	148	1019.34267913
115.698959	148	404.028301887
145.394302	148	568.300835655
166.333084	148	252.17218543
169.178314	148	538.938697318
28.824165	148	2554.64454976
35.350426	148	2135.3042328
55.866268	148	2285.26436782
66.038719	148	1150.24034335
101.220673	148	1234.03139013
111.277962	148	930.512658228
138.810669	148	384.766784452
11.087944	148	1527.91304348
16.995588	148	3303.23188406
24.913149	148	1279.40425532
30.326391	148	2502.9
44.072895	148	2182.42627346
50.137138	148	2535.22764228
98.699455	148	1411.8161435
107.995567	148	790.887700535
171.324814	148	160.074074074
39.400032	148	1573.37596899
47.961887	148	2466.51327434
80.852348	148	1871.21138211
85.662422	148	1605.45081967
121.665794	148	591.248201439
130.572052	148	706.805714286
137.421661	148	570.223564955
149.730972	148	821.932735426
159.208099	148	690.416666667
11.042192	148	4185.921875
8.477176	148	475.023809524
11.709078	148	2456.80185759
81.856979	148	2143.01805054
116.915665	148	615.6
128.58168	148	392.185344828
151.490417	148	363.577981651
8.110024	148	1155.23275862
8.521297	148	2923.45738636
59.989353	148	2748.50485437
93.342606	148	1205.11304348
96.490631	148	926.377104377
9.459387	148	2332.14876033
43.271355	148	1472.41358025
46.987366	148	1913.75656325
[truncated: 357,861 more rows]
