# Supplementary material for: Stochastic pulsing of gene expression enables the generation of spatial patterns in Bacillus subtilis biofilms
Source: Nat Commun. 2020 Feb 19;11:950. doi: 10.1038/s41467-020-14431-9 (PMC7031267; doi:10.1038/s41467-020-14431-9)
Supplement: Supplementary file 7 — Source Data [file 41467_2020_14431_MOESM7_ESM.zip › source_data/sup_figure7_b.tsv]

sigA_RFP
2500.985507246377
2174.451612903226
2344.561403508772
2197.9627329192544
2482.410958904109
2390.4
2232.9824561403507
2307.2380952380954
2499.8620689655168
2630.373983739837
2293.945945945946
2302.463276836158
2209.8686131386858
2314.066225165563
2191.3846153846152
2403.1746031746034
2125.5172413793107
2430.376811594203
2439.947019867549
2472.0
2579.4461538461537
2307.6666666666665
2515.5036496350367
2243.1392405063293
2487.684210526316
2406.646153846154
2109.370892018779
2404.972972972973
2350.64406779661
2569.4328358208954
2408.3100775193802
2276.357142857143
2437.397590361446
2400.182857142857
2743.132530120482
2490.7412587412587
2190.0714285714284
2557.1929824561403
2557.4300518134714
2624.090909090909
2732.5714285714284
2219.906976744186
2431.5061728395067
2400.6597938144328
2749.2544378698226
2764.549019607843
2148.754716981132
2694.011560693641
2381.7487437185932
2580.900900900901
2988.756756756757
2285.7040358744393
2692.873563218391
2553.0403587443952
2525.2266666666665
2701.644171779141
2255.5714285714284
2953.1954022988507
2839.5918367346944
2782.315789473684
2349.034749034749
3085.0196078431372
3478.1538461538457
3645.840490797546
3604.5517241379307
3101.530201342282
3032.4938271604938
2642.511627906977
2851.1111111111113
2962.666666666666
3790.5454545454545
3875.956989247312
2660.304568527919
2517.7241379310344
2345.3435114503823
3274.8865979381444
3158.127659574468
3833.341614906832
4009.103448275862
3499.068493150685
3149.975903614458
2489.382716049383
3096.3418803418804
3354.896551724138
4039.571428571429
3949.285714285714
2696.803827751196
2736.349344978166
2446.243902439024
3457.7204301075267
3378.694736842105
3680.6787878787877
3713.571428571429
3509.5838926174492
3401.9512195121947
2577.904761904762
3150.896551724138
2934.8173913043483
3667.2
3896.145454545455
2776.70796460177
2816.069264069264
2480.863070539419
3774.833333333334
3382.9787234042547
3958.9278350515465
3637.8536585365855
3628.6211180124224
3285.6190476190477
2656.651162790697
3441.084745762712
3205.818181818182
4132.352
4119.272727272727
2939.238095238096
2967.6190476190477
2511.418181818182
2515.504132231405
3807.676767676768
3207.1111111111113
4131.134020618557
3621.2903225806454
3580.736842105264
3427.5846994535523
2665.2093023255816
3284.376068376069
3024.744186046511
3944.507936507936
3996.941176470588
2849.8823529411766
2765.5679999999998
2468.1739130434785
2645.154811715481
3787.0769230769233
3453.7739130434784
4041.38219895288
3760.2622950819673
3563.7735849056603
3405.391304347826
2829.586592178771
3332.162601626016
3092.2424242424236
4101.75
4161.511811023622
2838.0509090909086
2546.967741935484
2575.0666666666666
2708.987012987013
3900.615384615385
3410.3703703703704
4181.637305699482
4028.952380952381
3371.0769230769233
3275.148936170213
2785.6647398843925
2849.170731707317
3140.0
4093.4736842105267
4030.787878787879
2904.4
2941.3129770992373
2497.426751592357
2286.9421487603304
3873.2521739130434
3159.4240000000004
4094.4688995215306
4180.173913043478
3389.289617486339
3212.0
2966.381502890173
3185.523809523809
3147.3230769230768
4202.311111111111
4195.809523809524
3088.056737588653
2496.1290322580644
2857.721518987342
2413.714285714286
3893.982608695652
3269.16923076923
4167.2307692307695
4017.401459854015
3119.223300970874
3221.0162162162164
2815.5480225988695
2753.8360655737706
2900.0
3852.4081632653056
4189.843971631206
3189.985611510792
2669.0
2944.311688311688
2305.082706766917
4105.495934959349
3140.625
4046.962962962963
3856.0
3203.481481481481
3186.854054054054
2753.747126436781
2600.1311475409834
2941.9597315436245
3750.1090909090913
3878.2933333333335
3168.326530612245
2542.330434782609
2878.0512820512818
2287.389312977099
4130.4
3403.8309859154933
4083.3761467889913
3568.209150326797
3103.1414634146336
3094.468085106383
2785.61797752809
2488.605042016807
3097.4117647058824
3740.436363636364
3966.6813186813188
3030.1341853035137
2876.9655172413795
2842.4086021505377
2223.5076923076917
4087.296
3295.522388059701
3982.605504587156
3307.567567567568
3156.322274881517
3074.508108108108
3059.181818181818
2572.067796610169
2882.5771812080543
3851.663551401869
3768.299465240642
3101.685534591195
2700.104347826087
2739.5652173913045
2386.723404255319
3717.818181818182
3273.546218487395
4254.666666666667
4169.0
3208.830188679245
3337.582887700535
3203.6158192090397
2546.8
2774.6
3628.952380952381
3737.4693877551017
3233.216374269006
3057.777777777778
2595.625
2713.6363636363635
2249.6196319018404
3603.4198473282454
3329.230769230769
4277.44537815126
4473.777777777777
3248.434108527132
3309.090909090909
2449.2413793103447
2875.5723270440253
3691.6018957345973
3681.441441441442
3047.225806451613
3242.8387096774195
3139.3015873015875
2638.153846153846
2679.396226415094
2233.5384615384614
3617.014084507042
3565.939393939394
4463.533333333334
4361.424657534247
3387.555555555556
3332.378109452736
2695.2478632478633
3081.5597484276727
3551.9241706161133
3374.1214574898786
3132.444444444445
3259.0967741935488
3120.2601626016267
2683.165467625899
2874.5531914893622
2008.3353293413172
3715.14450867052
3147.0769230769233
4433.049180327869
4135.43949044586
3293.037037037037
3000.2181818181816
2918.7008547008545
2955.897435897436
3627.526066350711
3647.593220338983
3241.391304347826
3364.067796610169
2984.186046511628
2747.445255474453
2558.103092783505
2127.5348837209303
3471.041916167665
3490.427586206897
4368.330578512397
4018.3529411764707
3250.303501945525
3375.137254901961
2887.1260504201678
3003.753086419753
3936.612440191388
3617.917355371901
2901.4736842105267
3230.0224719101125
2822.842105263158
2677.714285714286
2627.0
2346.414201183432
3836.4970414201184
3507.1111111111113
4239.804878048782
3884.307692307693
3462.8196721311474
3190.605504587156
3441.943925233645
3309.5947712418297
3922.608695652174
3736.7449392712547
3252.0563380281687
3380.7374301675977
2765.4965986394564
2633.5342465753424
2825.764102564103
2222.990291262136
3810.940540540541
3454.7338129496397
3979.5884773662547
4107.784431137725
3568.655737704918
3409.745454545455
3353.6880733944954
3098.635294117647
3800.177777777778
3852.444444444444
3073.36170212766
3317.056994818653
3032.842105263158
2182.1052631578946
2772.190476190476
2447.329842931937
3933.632653061225
3464.6575342465753
3934.5271966527202
3704.3313609467455
3429.2363636363634
3154.469135802469
3408.611464968153
3880.032128514056
3144.1111111111113
3756.83950617284
3370.366197183099
4369.794392523365
3526.0
2788.8322147651006
2145.0389610389607
2631.626168224299
2334.5641025641025
4001.504950495049
3602.6301369863013
3909.8912133891213
3862.627218934911
3481.5412844036696
3245.3818181818183
3668.8780487804884
3726.08
3091.4206896551727
3608.553459119497
3381.258741258741
4174.238532110092
3222.469945355191
2849.7371428571428
2404.851612903226
2579.413333333333
2333.968253968254
3887.28
3459.916083916084
3794.9268292682927
3928.752941176471
3567.711711711712
3068.2352941176473
3698.716981132076
3362.008968609865
3084.1111111111113
3570.3
3219.517730496454
4335.563636363637
3280.791208791209
2898.9005847953217
2460.7368421052633
2429.0
2406.689655172414
4019.8431372549016
3443.3446327683614
3684.5333333333333
3959.610810810811
3471.859649122807
3055.146666666666
3505.5894039735103
3716.669527896996
2943.2289156626507
3565.502890173411
3292.507042253521
4243.84
3289.6
2735.0
2329.7834394904457
2491.186440677966
2475.897435897436
3812.0189573459725
3637.4545454545455
3659.604395604395
3606.8363636363642
3328.0
3537.5894039735103
3673.813333333334
2807.1552795031052
3568.744186046511
3315.297709923664
3987.8208955223877
3715.603603603604
3846.186666666666
3218.863157894737
2667.8620689655168
2765.3097345132737
2645.242553191489
2575.065693430657
4198.51256281407
3960.695652173913
3386.9775784753365
3176.2025316455693
3614.915254237288
3304.145454545455
4098.1768707483
3658.991304347826
3543.006535947713
3193.3262032085563
2700.8
2944.0
2362.689361702128
2364.444444444445
4303.25
3960.7422680412374
3729.714285714286
3192.0
3460.078431372549
3099.597315436241
4049.8758620689655
3701.9661016949153
3543.8451612903227
3876.4755244755243
2947.5935828877
2786.5130890052355
2954.8235294117653
2525.5625
2493.558232931727
4328.197044334976
3985.218274111675
3516.699551569506
3011.7161290322583
3707.064676616915
2957.194805194805
3890.718954248366
3518.981818181818
3191.225806451613
3762.9918699186987
2918.916666666666
2924.3076923076924
3193.92
2588.575875486381
2643.760683760684
4393.399103139013
4304.333333333333
3577.8197424892705
3067.484662576687
3802.509803921569
2702.348387096775
3928.2424242424236
3839.7575757575764
3391.152317880795
4028.684684684685
2927.75
2796.9777777777776
3325.833333333333
2519.8455598455603
2467.6514522821576
4240.148837209303
4544.0
3449.4937759336103
3019.113300492611
3522.626865671642
2917.4794520547944
3582.211180124224
4014.666666666666
3366.1449275362324
3889.8823529411766
3109.9108280254773
2740.5948717948722
3450.769230769231
2547.625
2552.6567164179105
4038.518518518519
4448.452830188679
3686.372881355932
3087.2577319587626
3428.32
2813.5135135135133
3953.714285714286
3881.158620689655
3292.963503649635
3983.8677685950415
3317.0
2790.4663212435235
3229.714285714286
3045.5873015873017
2423.205673758865
4173.470085470086
3649.898305084746
3239.7213930348253
3922.115702479339
3116.104347826087
2668.526690391459
3364.8450704225347
2810.232558139535
2560.1130742049468
4022.107883817428
3586.285714285714
3005.217391304348
4128.738461538462
3301.8305084745757
2753.9591836734694
3391.31914893617
2983.375
2497.548387096774
4085.3968253968255
3152.525821596244
4021.3740458015272
4208.264462809917
3216.7111111111108
3234.9918699186987
2566.810810810811
3280.220689655173
2984.325203252033
2594.4272445820434
4160.592592592592
4438.473282442747
3132.2105263157896
3313.7614678899076
3786.345864661654
4212.723809523811
3278.4242424242425
2865.4197952218433
3443.744680851064
3031.479674796748
2748.6007326007325
4309.084112149532
3158.59649122807
3040.5871559633033
3922.1984732824426
4378.194690265485
3268.744827586207
2909.0349650349654
3374.297872340425
3116.3636363636365
2651.054545454545
4160.876712328767
3293.8487394957983
3490.1132075471696
3768.397163120567
4080.0
3094.9659863945576
2743.6315789473683
3237.2571428571428
3092.905109489051
2627.373493975904
3958.246575342466
3105.548387096774
3698.554621848739
3958.5401459854015
3988.06779661017
3084.947368421052
2713.056603773585
3316.957746478873
3175.6104868913862
2489.253012048193
3755.0344827586214
2743.870967741936
3544.314960629921
3811.858156028369
3836.9230769230767
3089.961290322581
2932.477815699658
3297.929078014185
3479.3935018050543
2628.8673139158577
3563.847328244274
2587.0967741935488
3617.0240000000003
3616.901408450704
4017.441441441442
3094.3030303030305
2955.085714285715
3110.6478873239435
3313.7106918238987
2639.886524822695
2544.112676056338
3940.637681159421
2847.6129032258063
3517.4117647058824
3777.014084507042
3844.6725663716816
3084.4550898203597
3220.521739130435
3022.6758620689657
3290.666666666666
2512.3368421052633
2823.716312056737
3869.784615384615
2928.625
3411.6312056737593
3842.149253731344
3355.151515151515
3364.312056737589
3307.7791411042945
3636.444444444444
3141.6470588235293
2803.287671232877
4129.821138211382
3001.8861788617887
3333.8285714285716
4022.7651006711408
3257.940828402367
3053.4676258992804
3425.6585365853657
3791.2911392405053
3070.0765027322404
2972.248275862069
3906.488888888889
2858.709677419354
4224.7516778523495
3229.397590361446
3222.937062937063
3020.292682926829
3573.0314465408806
3036.764044943821
2810.4827586206898
3917.3138686131383
4136.506329113924
3237.6526946107783
3040.68085106383
2817.853658536585
3905.2229299363057
2826.6031746031745
2753.230769230769
3922.133333333333
4085.707006369427
3112.8143712574847
2966.581560283688
2373.76397515528
3460.1481481481487
3052.4263959390864
2409.405405405405
3638.569536423841
4230.841379310345
3028.584269662921
2926.1449275362324
2278.8148148148152
3849.423312883436
2782.121212121212
2434.390804597701
3950.297872340425
4242.333333333333
3015.5191256830603
2971.9351351351347
2739.0429447852757
4205.581395348837
2797.8867924528304
2687.84
3728.219178082192
4241.726618705036
3041.966480446928
2879.247058823529
2758.4
4105.4502923976615
2683.592452830189
2558.726368159204
3520.7466666666664
3860.0
3084.8472906403945
3141.1843575418993
3222.218009478673
3993.6344086021504
3027.5893536121666
3131.8518518518517
3840.953642384106
3738.303030303031
3101.4869109947645
2949.885057471264
2984.96618357488
4128.5079365079355
3011.3716475095785
2858.387434554974
3799.512195121951
3203.9611650485435
2966.2795698924733
2920.932038834952
3761.0947368421052
2840.113475177305
2836.463157894737
3797.425287356322
3410.5756097560966
2911.217391304348
3293.477832512315
3739.4639175257726
3254.0
2800.3216080402008
3914.292993630573
2956.7272727272725
2870.829268292683
3219.184466019417
3632.663212435233
2948.3783783783783
2744.0816326530608
4043.1794871794873
3090.4
2840.095238095238
3141.6822429906542
3422.4410256410256
2828.845878136201
2750.781725888325
3618.6099290780144
3170.467289719626
3077.4911242603553
3090.888888888889
3568.3168316831684
2887.14006514658
2768.3636363636365
3764.023952095809
3150.4299065420564
3070.9707602339176
3335.813953488372
3769.3678756476693
3011.6656346749232
2771.1111111111113
3949.590361445783
3217.8264840182646
3170.929577464788
3369.935483870968
2760.470588235294
3432.8537549407115
2914.962962962963
2540.6392694063925
3722.3959390862938
3228.6725663716816
3130.1176470588234
3591.6638655462184
3431.04
3054.1442006269594
2818.2752293577983
3771.8130841121497
3094.2758620689656
3246.9230769230767
3797.0101010101007
3190.6115702479333
3148.246913580247
2738.0456621004564
3923.4893617021285
2998.4137931034484
3115.3814432989693
3877.090909090909
3500.288
3238.6031746031745
2773.698630136986
4087.644444444445
3333.052631578948
3174.1855670103087
3862.0689655172414
2572.0
3425.151079136691
3351.9252336448603
4285.436464088398
3119.416666666666
3266.105263157894
4011.0545454545454
2454.72268907563
3133.78102189781
4187.23595505618
3341.693693693693
4224.1509433962265
2879.7647058823527
3391.659574468085
3880.655737704918
3565.090909090909
3034.5411764705877
2496.406779661017
3168.460431654676
4136.484848484848
3249.5575221238932
4070.5882352941176
2943.157894736842
3215.4666666666667
4010.0618556701033
3220.594059405941
3004.487804878049
2429.866666666667
3233.726618705036
4150.51256281407
3204.285714285714
4156.19801980198
2758.7555555555555
3300.3243243243237
3968.6336633663373
3447.5384615384614
3143.913978494624
2388.590163934426
2952.914285714285
4283.265306122449
3260.477064220184
4411.2
2960.140350877193
3599.711711711712
3739.8032786885246
3505.5384615384614
3188.6451612903224
2618.0495867768595
3528.3758389261743
4318.666666666667
3400.581818181818
4059.9578947368414
3134.4640000000004
3519.5636363636363
3679.7355371900826
3221.384615384615
3356.215053763441
2642.957983193277
3361.888888888889
4248.296296296297
3389.925925925926
4140.0
3107.3207547169814
3641.801801801802
3695.866666666667
3301.0196078431372
3853.527272727273
2908.14598540146
3581.5135135135133
4843.468208092486
3569.9082568807344
3916.444444444444
3756.342857142857
3720.504504504504
3657.7049180327863
2939.733333333333
4047.3786407766993
3451.187969924812
4610.5142857142855
4966.556097560976
4228.4
4043.3207547169814
3518.12987012987
3810.162162162162
3970.4201680672268
2810.9803921568628
4455.058823529413
3313.5522388059703
4320.864864864865
4950.653465346535
4164.913385826771
4031.058823529412
3385.2
3861.9099099099103
3912.615384615385
2934.938053097345
4358.130841121495
3141.9701492537315
5330.486486486487
5078.226600985222
4340.825396825397
4523.580952380952
3528.1
3739.707317073171
4141.639344262295
3097.345132743363
4490.181818181818
3362.725925925926
5560.54794520548
5166.574257425743
5093.010101010101
4476.472440944882
3783.7714285714287
3436.658227848101
3893.0247933884298
3991.323943661972
3212.852459016393
4533.477477477478
3212.16
5890.488888888889
5012.16
4497.889763779527
3714.518518518519
3294.7
3778.8
4230.628571428571
3272.542372881356
4555.364485981309
3337.8028169014087
5458.117647058823
4634.56
4161.5182481751835
3408.0993788819874
3753.4666666666662
3935.309352517985
3440.4
4791.094339622641
3417.3714285714286
5484.207407407407
4772.504854368932
4158.439024390244
3420.5649717514125
3593.866666666667
4354.0
3552.9739130434778
4907.636363636364
3528.7375886524824
5336.238805970149
5024.633663366338
3981.2324324324322
3432.759776536313
3999.4666666666662
4212.554744525547
3327.75
5026.863157894737
3295.3379310344826
5094.535211267606
4689.454545454545
4383.808383233532
3622.9720670391057
3808.0
4437.618320610687
3391.125
4814.530612244898
3471.890410958904
3868.207407407408
4438.4
3302.625
5001.165048543689
4059.7456647398853
3609.9574468085107
3876.0827586206897
4265.9527559055105
3338.7906976744184
4869.132075471698
3717.798657718121
3444.375
4612.288659793814
4443.977142857143
3666.145251396648
4004.16
4460.086330935252
3507.5968992248063
4840.145454545454
3779.891891891892
3469.333333333333
4553.44
4106.938775510203
3585.8775510204077
4080.470588235294
4466.686131386861
3429.007633587786
4747.857142857143
3552.5479452054797
3661.797101449276
4363.79797979798
4291.3299492385795
3713.714285714286
3759.4666666666662
4505.971014492754
3580.2137404580158
5293.857142857143
3888.4266666666663
3679.044776119403
4507.84
4208.68085106383
3407.166666666666
3989.691275167785
4183.652173913043
4974.836363636364
3723.45945945946
3633.170731707317
4772.0
4107.377777777778
4056.774193548387
3886.7027027027034
4691.085714285714
5317.735849056604
3759.780821917808
3722.146341463415
4275.738317757009
4391.824175824176
3537.8526315789472
3768.5986394557817
4788.258992805755
5694.9126213592235
3863.135135135135
3819.056910569105
4459.538461538462
4477.714285714285
3688.727272727273
4325.640287769784
4991.659574468084
5191.11111111111
4082.054054054054
3891.0344827586214
4628.592592592592
4706.535519125683
3981.7989417989425
4030.904109589041
4931.7372262773715
5797.333333333332
4365.8231292517
3768.949152542373
4224.466019417476
4848.262295081967
3729.347368421053
4352.441379310345
4661.6
5702.33962264151
3930.0136054421773
3759.593220338983
4102.7522935779825
4956.782608695652
4088.6857142857134
4187.027027027027
4868.312056737589
5637.9607843137255
4027.45945945946
3780.0
4493.104761904762
4802.273224043716
3861.5094339622638
4038.190476190476
4656.467153284671
5617.333333333332
4089.1891891891887
4083.016393442623
4326.834951456311
4967.51912568306
4087.6923076923076
4377.503030303031
4632.235294117647
5218.909090909091
3980.315789473684
4115.702479338843
4039.4766355140187
4864.87431693989
4215.378640776699
4140.071856287425
4465.142857142857
5625.493333333333
4002.56
4044.133333333333
3964.0
5085.377049180328
4354.321243523316
4612.164383561644
4522.285714285715
5265.0526315789475
4006.9933774834444
4233.1239669421475
3979.6078431372553
4946.666666666667
4066.5177664974617
4412.190476190476
4369.401459854014
5582.117647058823
3960.4266666666663
4225.290322580645
3740.9900990099013
4959.659574468084
4001.2651162790703
4197.2972972972975
4433.896296296296
5552.484848484847
4018.6315789473683
4006.351145038168
3830.2745098039222
5113.312169312169
4258.976744186047
4035.1219512195116
4124.496350364962
5654.787878787878
3994.842105263158
3834.582677165354
3180.3564356435645
5102.163934426229
4123.428571428572
3894.746987951807
4017.035971223021
5341.62962962963
3933.3684210526317
3960.192
3131.7647058823527
4935.2568306010935
4032.976525821596
4117.3691275167785
3844.3943661971834
5193.7709923664115
3835.052631578948
4012.0634920634916
3014.5882352941176
4964.166666666667
3429.333333333333
4091.74025974026
4764.270676691729
5005.313868613139
3703.2533333333336
4447.874015748032
4832.769230769231
4595.957894736842
3434.057142857143
3868.3973509933776
4703.2
4636.846715328466
3478.6133333333332
4422.25
5439.372549019608
4671.666666666667
3543.286384976526
3957.5099337748334
4837.640287769784
4838.561151079137
3664.727272727273
4714.75
5039.538461538462
4573.317365269461
3589.400843881857
4160.9473684210525
4725.797101449275
4932.312056737589
3800.48322147651
4672.601503759399
4779.773584905661
4648.8
3638.8161434977583
4053.333333333334
4731.795620437956
4689.915492957746
3519.4666666666667
4294.095238095239
5048.228571428572
4442.314720812184
3605.074889867841
4266.093959731545
4614.601398601399
4643.631205673759
3520.465116279069
4706.526315789473
4875.663551401869
4375.1919191919205
3468.032520325203
4155.684210526316
4663.613793103448
4855.943262411348
3461.556886227545
4473.343065693431
5293.3084112149545
4731.393939393939
3601.792
4240.421052631579
4306.909090909091
4909.939393939394
3605.1084337349394
4363.314285714286
4907.428571428572
4670.545454545455
3523.84251968504
4208.0
4751.314285714286
4891.300699300699
3493.301204819277
4367.549295774648
4861.846153846154
4494.707070707071
3368.5333333333333
4554.181818181818
4711.428571428572
4707.744680851064
3596.666666666666
4228.957746478874
5111.177570093459
4869.014925373134
3701.080291970803
4329.142857142857
4550.378378378378
4924.753623188406
3689.4457831325294
4301.521126760564
4613.2363636363625
4594.706467661692
3571.2352941176473
4080.981595092025
4540.48
4695.375886524823
3484.241610738255
4619.0070921985825
4371.924528301887
4899.121951219512
3414.116040955632
4249.658536585366
4414.594594594595
4764.201438848921
3481.1851851851848
4508.283870967742
4744.523364485981
4880.7024390243905
3473.698630136986
4326.1463414634145
4400.9473684210525
4579.631205673759
3695.8987341772163
4427.084967320261
4365.714285714285
4921.222707423581
3550.034129692833
4118.844444444445
4338.597402597403
4943.407407407408
3463.493670886076
4413.818181818182
4449.943925233645
5029.150214592275
3733.10394265233
4377.86046511628
4132.675324675325
4493.575757575758
3400.0898876404494
4700.363636363636
4360.228571428572
4760.574162679426
3413.5827338129493
4303.640449438202
4020.2384105960255
4260.289855072464
3295.6404494382027
4536.161073825503
4701.031674208145
3631.088607594937
4285.050279329609
4079.785234899329
4449.466666666666
3567.638418079096
4261.2307692307695
4797.74358974359
3479.61661341853
4315.010752688172
4152.648648648648
4198.945736434109
3322.090909090909
4357.922077922079
4797.456066945608
3645.8227848101264
4295.826086956522
4049.4933333333333
4460.8
3603.5454545454545
4163.1168831168825
4774.877192982456
3693.6050955414007
4457.758241758243
3916.348993288591
4587.8153846153855
3577.5
4329.307189542484
4792.326530612245
5148.833333333333
3779.047619047619
4185.054945054945
3825.095890410959
4138.098360655737
4509.046153846154
3642.416666666666
4146.285714285715
4687.311827956989
5691.428571428572
3690.3809523809523
3465.158620689655
4044.307692307693
5012.129032258064
4647.222222222223
4281.578947368421
4782.833333333333
4893.465346534654
3918.285714285714
3560.108108108108
4118.08
4886.620689655172
3918.5454545454545
4949.677419354839
5147.4509803921555
3763.4418604651173
3834.510948905109
4244.970873786408
4637.314685314685
4360.831168831169
4976.323232323231
5319.397849462365
4021.179190751445
3463.1764705882347
4550.52427184466
4650.191780821918
4222.337662337663
4869.773195876289
5009.131313131313
3826.59217877095
3732.6315789473683
3959.009523809524
4599.780821917809
3962.358974358974
4904.0
5145.567010309278
3868.1564245810055
3719.804878048781
4327.372549019608
4754.573426573426
3663.6613756613756
5247.831578947368
4641.454545454545
3973.881081081081
3511.362831858407
4593.12
4555.812080536913
4184.213333333333
4837.061224489797
4744.080808080808
3699.8469945355187
3664.571428571429
4552.8
4640.648648648648
4043.4285714285716
5190.949494949496
4311.1287128712875
3841.6888888888893
3536.716417910448
4415.515151515152
4533.081081081081
4113.359477124182
4912.0
4710.141414141414
3932.972972972973
3677.939393939394
4387.5862068965525
4430.702702702703
4157.614906832298
4498.666666666667
4596.8
3929.036269430052
3261.9076923076923
4184.4137931034475
4656.962406015037
4244.641975308642
4765.253731343284
4542.24
3844.2886597938145
3202.931297709924
4502.513274336283
4935.797468354431
4049.0191082802553
4774.686567164179
4293.010101010101
3820.0975609756097
3229.7520661157023
4608.842105263158
4707.0
4156.585365853659
4340.204379562044
4367.353535353535
3822.1090909090913
3106.666666666666
4672.973913043478
4740.050632911392
4674.418604651163
4029.4736842105267
4709.454545454545
4104.727272727273
3928.3603603603606
3058.016806722689
4673.72972972973
4668.666666666667
3910.2650602409635
4429.473684210527
4021.28
3702.805429864253
3169.2100840336134
4531.756521739129
4541.653333333334
4324.975609756098
4706.6870229007645
3854.3238095238094
3857.5855855855852
2990.386554621849
4699.428571428572
5047.157894736842
4012.682926829268
4892.681481481482
3988.0
3800.398190045249
3058.666666666666
4596.173913043478
4693.61038961039
4117.365269461078
4941.013333333333
3807.858407079646
3183.350253807106
3725.487603305785
4260.571428571428
4436.756756756758
4512.390243902439
4364.517006802721
5063.927927927928
3374.857142857143
3902.3448275862074
4036.7304347826093
4607.036144578313
4323.2
4402.1476510067105
4769.585585585584
3351.300970873787
3597.333333333333
4037.4666666666662
4867.926380368098
4416.333333333333
4545.571428571428
3145.9894179894177
3786.245614035088
4038.266666666667
4648.9473684210525
4014.06711409396
4738.45045045045
3149.477832512315
3679.050847457627
3948.561983471074
4710.776470588236
4145.702127659574
4747.065420560748
3263.2514619883036
3796.3410852713178
3836.958677685951
4812.543209876543
4129.80281690141
4730.615384615385
3343.75
3751.1679999999997
3955.8620689655168
4631.391812865497
4153.820689655173
4845.714285714285
3396.689655172414
3740.7433628318586
4164.9747899159665
4443.822660098522
4161.8
4220.228571428572
3421.8479532163738
3737.061946902655
4067.2
4355.04
4339.8
4523.943661971831
3736.396039603961
3724.7433628318586
4352.957264957265
4648.161616161617
4162.782608695652
4209.828571428571
3679.596638655463
3496.4285714285716
4458.8907563025205
4512.568527918782
4310.153846153846
4869.560283687943
3606.0
3534.1592920353987
4518.504065040651
4124.7512690355325
4400.506329113924
4441.078014184397
3808.547008547009
3580.8
4867.1186440677975
4449.12
4309.59509202454
4694.306569343065
3827.6721311475408
3138.142857142857
4660.983606557376
4197.073170731707
4365.4
4449.371428571429
3661.377049180328
3586.181818181818
4451.932203389831
4290.232558139535
4116.449704142012
4261.106382978724
3529.4769230769234
3302.714285714286
4494.933333333333
4091.7853658536583
4460.307692307692
4409.758865248227
3666.771653543307
3171.6814159292035
4735.457627118643
4417.86046511628
4631.523809523809
4348.6131386861325
3871.131782945737
4620.4137931034475
4265.8341463414645
4219.940298507463
4372.7194244604325
3622.0
4493.44537815126
4234.967136150235
4349.777777777777
3831.0072992700734
3674.5
4733.98319327731
4146.274881516588
4370.296296296297
4327.882352941177
3783.2
4716.270676691729
4207.453658536585
4477.596244131455
3965.850746268657
4546.08
4496.35294117647
4020.7772511848334
4312.074074074074
4054.8235294117653
4160.255999999999
4656.861538461539
3996.487804878049
4486.056074766355
3759.411042944785
3937.5894039735103
4932.848484848485
3958.335025380711
4526.392694063927
3752.638036809816
4272.0
4809.302325581395
3923.5
4411.854545454546
3778.5679012345677
4061.012048192771
4702.778625954198
3923.4818652849735
4534.109090909091
3903.123287671233
4106.037267080746
4703.753846153846
4158.166666666667
4653.124423963133
3793.1851851851848
4061.987421383648
4868.75
4210.6815642458105
4718.181818181818
3890.635294117647
4446.0636942675155
4467.729323308271
4017.565217391305
4754.045662100457
3732.3389830508477
4187.733333333334
4715.909774436091
4299.8882681564255
4529.534246575343
3571.8870056497176
3702.6813186813188
3982.4477611940297
4356.809248554912
4184.512
4520.311688311688
3488.086956521739
3882.0
4397.830508474576
4190.528
4331.414012738854
3568.2774566473995
3779.2653061224487
4203.2662721893485
4243.419354838709
4566.781456953642
3685.396449704142
3781.9863945578227
4440.470588235295
4240.512
4273.723076923076
4027.555555555556
3889.142857142857
4627.482352941176
4407.937007874016
4502.9
3787.3777777777777
3989.913043478261
4489.853107344633
4444.472440944882
4452.438709677419
3755.480225988701
4019.594202898551
4366.338797814207
4433.700787401574
4385.548387096775
3925.083333333334
4061.2571428571428
4597.333333333333
4289.871698113208
4420.9079754601225
3906.0
4248.444444444444
4649.988439306359
4257.575757575758
4427.283236994221
3527.915789473684
3912.579710144928
5033.454545454545
4023.68
4272.059925093633
4493.208053691275
3724.347826086957
4027.111111111111
4821.473684210527
4388.380228136883
4769.36170212766
3756.08
3881.942857142857
4648.360360360361
4505.882352941177
4044.7346938775513
3915.3297297297295
3984.7943262411354
4408.727272727273
4420.102564102564
4437.224489795918
3805.642105263158
3743.5460992907792
4567.639639639639
4479.114391143911
4093.020689655172
3845.978947368421
3921.2571428571428
4754.7636363636375
4693.3726937269375
4439.8367346938785
4000.084210526316
4108.0
4658.018018018018
4497.705882352941
4329.6
3912.3368421052633
3748.9929078014175
4289.585585585584
4310.789667896679
4430.222222222223
3710.3111111111107
3578.935251798561
4635.407407407408
4191.194968553459
3802.009852216749
3715.3142857142852
4546.472727272727
3963.4
3592.079207920792
3448.0
4379.2
4089.9
3940.039603960396
3409.5774647887324
4382.981818181818
3989.635220125786
3699.940886699507
3490.929577464788
4317.918699186992
3938.51572327044
3690.666666666666
3353.576642335767
4408.0
4156.354430379747
4715.720930232558
4015.0103092783506
3546.4347826086955
4290.991869918698
4408.0
4896.930232558139
4065.484536082474
3649.230769230769
4374.533333333334
4184.691358024691
4433.734939759036
4153.2275132275145
3262.2337662337663
4650.016260162602
4011.954022988505
4676.433734939759
4049.066666666666
3581.546666666666
4340.231404958678
4269.454545454545
4075.636363636364
3803.2516129032256
4484.133333333333
3861.161290322581
4139.151515151515
3819.0933333333332
4632.262295081967
3710.821052631579
3996.453201970443
3683.5436241610737
4652.097560975611
4193.684210526316
3802.8858447488574
3586.013245033113
4710.214876033057
4021.276595744681
3732.3349753694574
3659.019867549669
4804.933333333333
3950.484210526316
3981.714285714286
3774.4657534246576
4821.770491803279
4054.709677419354
4118.068965517241
3791.6962025316457
4886.214876033057
4164.173913043478
3783.137254901961
3966.6133333333332
4918.322580645161
3693.787234042553
3827.111111111111
3861.6645962732923
4779.542857142857
3872.6464646464647
3966.407582938389
4031.392405063291
4605.313868613139
3721.8823529411766
3784.075471698113
3839.827956989248
4935.768115942029
3690.615384615385
3865.1214953271033
3922.68156424581
4908.562962962963
3890.08
3803.885714285714
4521.684210526316
4742.823529411765
4231.7241379310335
3777.4545454545455
4587.093333333333
4671.2
3682.2588235294124
4395.718309859155
4771.970802919708
4278.058252427184
5011.130434782609
4517.176470588235
4853.714285714285
4384.941176470587
4781.122302158274
4144.646464646465
4953.971014492754
4569.821782178218
4772.753623188406
4354.923076923077
4542.4
4519.36
4443.56204379562
4626.019417475728
4808.2919708029185
5010.9514563106795
4930.705882352941
4710.901960784314
5184.927536231884
4770.059405940594
5013.640287769784
4780.19801980198
5223.420289855072
4615.762376237623
4963.270072992701
4813.23076923077
4899.3432835820895
4979.168316831683
4948.753623188406
5122.485436893204
5216.914285714286
4842.285714285715
5205.942857142857
4565.857142857143
4999.411764705882
