# Supplementary material for: Stochastic pulsing of gene expression enables the generation of spatial patterns in Bacillus subtilis biofilms
Source: Nat Commun. 2020 Feb 19;11:950. doi: 10.1038/s41467-020-14431-9 (PMC7031267; doi:10.1038/s41467-020-14431-9)
Supplement: Supplementary file 7 — Source Data [file 41467_2020_14431_MOESM7_ESM.zip › source_data/sup_figure7_d.tsv]

sigB_YFP
637.9130434782609
567.0967741935483
570.2456140350878
343.6521739130435
759.6712328767122
783.8608695652174
775.0175438596492
401.71428571428567
668.5793103448276
1265.6910569105694
996.108108108108
409.03954802259886
368.4671532846716
652.8211920529801
1381.2923076923078
1235.936507936508
340.1379310344828
373.9130434782609
550.3576158940399
1414.909090909091
1041.7230769230769
345.66666666666674
409.1094890510949
532.9620253164557
1480.2105263157896
938.7076923076925
306.1032863849765
560.972972972973
496.6327683615819
1347.4626865671644
920.5581395348836
352.28571428571433
539.9518072289156
483.3828571428571
1310.3614457831325
845.0909090909091
361.9285714285714
572.7251461988303
381.3471502590674
1191.5454545454545
843.5428571428571
364.5023255813953
629.6296296296298
439.1752577319588
1152.6627218934912
804.1830065359477
320.9811320754717
678.3815028901735
319.356783919598
1156.900900900901
707.2432432432432
383.35426008968614
633.1954022988506
415.7847533632287
1123.84
682.9938650306749
284.2857142857143
673.9310344827586
1120.65306122449
571.859649122807
291.8301158301158
659.1372549019608
769.934065934066
2078.9202453987727
1062.8965517241381
360.4832214765101
1575.3086419753085
627.3488372093024
993.3333333333335
438.0350877192983
877.8181818181819
1075.6129032258063
1075.8172588832488
564.9655172413792
244.4580152671756
635.2164948453607
603.063829787234
1982.608695652174
1139.5862068965514
463.1232876712329
1542.3614457831327
574.5185185185185
1033.8461538461538
388.13793103448273
684.2857142857142
1131.857142857143
999.9617224880383
431.79039301310036
226.8617886178862
765.247311827957
660.8842105263158
1938.230303030303
932.4285714285713
397.74496644295306
1416.3902439024394
703.047619047619
861.1034482758621
448.9739130434783
692.3636363636364
1183.8545454545454
916.6017699115043
550.0952380952381
249.82572614107883
793.0
703.6595744680852
2122.721649484536
801.9512195121953
491.9254658385093
1146.3809523809525
750.1395348837209
832.271186440678
381.09090909090907
577.536
1212.297520661157
466.5396825396825
739.9365079365081
1183.709090909091
284.82644628099166
672.969696969697
596.2962962962962
1951.5051546391753
918.3225806451613
524.8421052631579
1213.2021857923496
570.0465116279071
797.1282051282051
374.2015503875969
502.09523809523813
1216.7058823529412
400.5647058823529
692.6080000000001
844.3826086956523
233.64016736401678
732.6593406593406
564.4521739130436
1676.2303664921467
859.8032786885246
445.685534591195
1154.1739130434785
538.1899441340782
758.1138211382114
386.06060606060606
623.5
1410.1417322834643
415.0690909090909
886.1935483870967
851.6
210.9090909090909
661.3846153846154
555.4074074074074
1592.7046632124352
699.3015873015872
549.8901098901099
1073.872340425532
607.6300578034683
717.1382113821138
369.45454545454544
483.48872180451133
1516.2424242424242
402.3428571428572
872.3053435114504
268.22929936305735
866.5123966942149
694.4
719.7439999999999
1565.3205741626791
734.3768115942029
490.14207650273227
1004.1702127659573
527.4450867052024
727.1111111111112
295.2615384615385
509.1555555555556
1546.4489795918366
421.04964539007085
891.2258064516128
308.86075949367086
862.7301587301587
675.4782608695652
555.0769230769231
1503.3846153846155
963.1532846715328
439.45631067961165
1047.2648648648649
637.1073446327682
641.4426229508198
307.4594594594595
470.8571428571428
1573.6737588652481
431.5395683453237
1072.25
348.57142857142856
783.2781954887217
667.5772357723578
632.75
1353.111111111111
997.9259259259261
422.1481481481482
832.3459459459459
687.1724137931035
540.8524590163935
397.8523489932887
438.8363636363636
1314.88
470.69387755102036
801.6695652173912
432.8205128205129
983.2061068702292
758.1333333333333
475.8309859154929
1250.1284403669724
921.5163398692813
439.33658536585364
973.0212765957448
613.0337078651686
582.8571428571429
445.59477124183013
394.03636363636366
1330.989010989011
503.6677316293929
919.7241379310344
368.6021505376344
771.2
669.952
488.1194029850746
1210.9357798165138
808.5405405405405
345.70616113744074
938.3783783783784
653.9090909090909
569.0847457627119
423.40939597315435
477.38317757009344
1427.9358288770056
487.44654088050316
720.0
360.4347826086956
904.3971631205674
563.702479338843
592.6722689075631
1124.6666666666667
1106.4444444444443
489.8867924528302
822.9304812834224
716.2937853107345
476.9333333333333
363.4
318.1298701298701
1425.7959183673472
375.48538011695916
563.9365079365081
577.25
361.1818181818182
832.6871165644171
545.2213740458017
488.06837606837615
979.4285714285713
1087.3333333333333
466.2945736434109
718.7878787878788
435.86206896551727
479.89937106918234
334.93838862559244
1302.054054054054
782.8387096774194
383.3118279569892
537.1428571428571
639.3846153846154
281.4339622641509
945.7435897435896
597.0704225352113
487.8787878787878
960.4
954.6301369863014
484.12698412698415
734.6467661691543
455.24786324786317
456.55345911949684
358.521327014218
1291.3360323886639
646.4761904761905
472.6881720430108
594.6016260162602
593.841726618705
409.3617021276596
886.2275449101796
582.4739884393064
542.9930069930069
989.7704918032788
830.3694267515923
404.21399176954736
652.9454545454546
527.042735042735
489.948717948718
392.87203791469193
1363.1864406779664
718.6086956521739
384.8135593220338
571.5348837209302
668.029197080292
362.1443298969072
885.7674418604653
536.3353293413173
489.04827586206903
799.5371900826448
863.4352941176469
474.9571984435798
539.6078431372549
684.6386554621847
516.4444444444445
399.4641148325359
1298.2479338842975
710.8421052631578
366.561797752809
644.3157894736843
589.7142857142858
497.58333333333326
974.9585798816568
615.8579881656805
565.7777777777778
841.6260162601627
869.3017751479289
402.5573770491803
560.954128440367
884.3364485981308
568.7843137254903
444.86956521739125
1263.0931174089071
659.943661971831
386.0558659217877
603.1020408163265
645.0410958904108
615.6307692307693
884.504854368932
744.5621621621623
478.0431654676259
794.798353909465
802.3952095808384
348.26229508196724
509.5272727272727
1030.165137614679
736.2823529411763
412.0
1143.0452674897122
561.5886524822695
300.9326424870466
634.0
498.73684210526324
711.0095238095238
849.0052356020942
723.265306122449
501.36986301369865
733.4560669456067
719.810650887574
963.7818181818183
646.4197530864197
300.3312101910828
1068.6586345381527
580.1111111111112
573.8271604938271
367.09859154929575
480.29906542056085
385.83333333333326
635.7046979865772
514.3896103896103
708.411214953271
732.5128205128206
706.5346534653465
444.71232876712327
752.1338912133891
723.4082840236688
947.9633027522937
586.569696969697
355.219512195122
1031.04
447.11724137931037
553.5597484276731
429.98601398601403
484.55045871559633
431.9125683060109
553.5085714285714
614.6064516129032
722.2044444444444
781.968253968254
669.84
499.4685314685314
857.170731707317
573.1764705882352
1012.0360360360361
600.6797385620915
334.9937106918239
963.4439461883408
504.33333333333326
574.2
401.2482269503546
489.01818181818186
570.7252747252747
564.0233918128655
601.0526315789474
730.1428571428571
679.5862068965517
749.0196078431372
472.22598870056504
841.7333333333332
649.2540540540541
1003.3684210526317
497.28
367.364238410596
900.9442060085837
446.55421686746985
460.20809248554906
374.64788732394373
537.0880000000001
439.44
537.0
553.6815286624203
679.728813559322
701.6752136752136
652.5876777251185
414.8181818181818
568.0
1010.0363636363637
550.0689655172414
363.3377483443709
927.7866666666665
374.65838509316774
488.74418604651163
385.7099236641221
487.52238805970154
580.3243243243244
920.96
393.1789473684211
530.6666666666666
594.1238938053098
736.6808510638298
598.4817518248175
667.0954773869347
640.695652173913
963.9461883408072
489.62025316455697
535.5028248587571
383.2242424242425
441.79591836734687
776.9043478260869
796.6535947712417
387.6791443850268
468.2352941176471
681.447619047619
786.6553191489363
568.7572016460905
657.4166666666666
621.6907216494844
937.0
462.68354430379753
459.921568627451
352.751677852349
519.5034482758621
753.0847457627119
841.083870967742
970.5174825174826
381.0053475935828
558.9947643979058
637.4901960784314
753.875
485.5261044176707
717.0049261083743
595.3299492385787
802.0807174887892
517.8838709677418
464.7960199004975
316.7792207792208
463.1633986928105
928.7272727272727
1075.3032258064516
784.260162601626
317.0
528.4395604395604
545.28
714.0856031128404
531.1452991452992
709.3811659192826
714.75
745.2017167381973
557.1533742331288
401.1764705882353
286.45161290322585
590.5454545454545
810.7878787878788
1076.8741721854306
780.108108108108
316.6666666666667
426.4888888888889
845.5
680.2162162162163
545.3278008298755
558.0651162790698
740.0
736.8630705394191
517.6748768472906
380.4975124378109
250.63013698630138
568.0496894409937
860.969696969697
949.1014492753624
750.5210084033612
387.97452229299364
445.374358974359
779.0769230769231
638.6875
559.9402985074627
514.2962962962963
848.2264150943396
756.2033898305086
623.9175257731957
433.52
273.40540540540536
815.8857142857142
898.2068965517243
943.1824817518248
595.5702479338843
416.4285714285714
435.5647668393783
779.0857142857143
686.5396825396824
636.9929078014185
628.5811965811965
665.7627118644067
561.9104477611942
696.4628099173552
352.83478260869566
387.9857651245552
796.9577464788733
602.6666666666666
642.0918727915194
638.2738589211617
802.6563706563707
595.6328502415457
596.4307692307692
460.61016949152537
408.7619047619048
845.8439716312057
617.875
793.4623655913979
724.4444444444445
568.9389671361503
732.9465648854962
1105.7190082644631
569.0666666666667
671.739837398374
379.6216216216216
819.0896551724138
617.8861788617886
848.0990712074304
1219.7037037037035
511.51145038167937
726.456140350877
622.3853211009174
950.375939849624
1016.0761904761904
638.7878787878788
344.19112627986345
663.6028368794326
613.0731707317074
1004.190476190476
1516.859813084112
593.5438596491229
631.6330275229357
889.8931297709922
913.9823008849556
618.7034482758621
375.5524475524477
671.4326241134753
591.4710743801653
976.0969696969696
1243.7260273972604
713.1428571428571
774.7924528301887
1166.2978723404256
1052.8275862068963
712.2721088435375
410.0
688.8
615.1240875912408
958.7469879518072
1269.2602739726026
657.9354838709677
1190.0504201680674
1380.0875912408758
1329.7627118644068
1220.3157894736842
402.41509433962267
792.9014084507041
549.7528089887641
1001.3493975903616
1237.5172413793102
612.3870967741935
1040.1259842519685
1141.673758865248
1286.4
1567.0709677419354
402.6211604095563
727.8297872340427
570.2238267148015
919.3527508090616
1152.7328244274809
594.1935483870968
995.2
1491.605633802817
1281.7297297297298
1576.1454545454544
459.08571428571435
671.0985915492957
539.2704402515724
883.6312056737587
510.64788732394373
1154.6666666666667
680.9032258064517
938.0
1543.3239436619715
1066.1946902654868
1812.1197604790414
405.7971014492754
703.448275862069
453.97333333333336
792.421052631579
628.7659574468087
1304.0
645.125
884.4255319148938
1533.8507462686566
1860.460606060606
392.51063829787233
751.2147239263803
533.4320987654321
1052.4064171122996
645.0410958904108
1110.8943089430895
558.3089430894308
839.5428571428571
1622.5503355704698
1945.1834319526627
430.50359712230215
607.0243902439023
634.7341772151899
943.9125683060107
674.8689655172412
1076.977777777778
598.5806451612904
1798.765100671141
2107.277108433735
465.1188811188812
590.9268292682926
441.76100628930817
877.6629213483146
723.0896551724138
1036.7299270072992
1839.7974683544305
1976.5269461077844
549.6737588652484
570.5365853658536
613.5031847133757
816.5714285714287
740.0279720279719
933.9259259259261
1756.8407643312107
1837.8922155688626
452.3120567375887
519.6521739130435
505.48148148148147
817.1370558375635
523.5675675675676
880.9536423841058
1575.6137931034482
1608.3595505617975
490.4347826086956
604.8395061728395
465.1779141104295
678.4242424242424
530.5747126436781
841.1914893617021
1497.333333333333
1557.333333333333
597.8810810810811
1027.1411042944783
525.0232558139535
684.6188679245283
522.4
797.8082191780821
1612.31654676259
1332.826815642458
775.1529411764707
1085.104761904762
419.9298245614035
599.0641509433963
483.9004975124378
830.9333333333333
1470.3529411764707
1279.5270935960589
901.3631284916202
1285.914691943128
457.29032258064524
630.022813688213
637.968253968254
748.7152317880793
1211.2727272727273
1120.4188481675392
1067.7701149425286
1408.7729468599036
412.61375661375666
652.4444444444445
474.8900523560209
915.609756097561
1200.0776699029127
1272.0860215053765
1247.3009708737866
372.5473684210526
586.9503546099289
439.3263157894737
825.0114942528737
1267.3560975609755
1357.6521739130435
1268.729064039409
358.8453608247423
627.2
488.5226130653266
701.656050955414
1238.6181818181815
1480.1951219512196
1100.9708737864078
417.8238341968912
601.027027027027
564.2448979591836
881.7435897435898
1195.5636363636365
1197.4285714285713
1096.747663551402
413.5384615384616
514.9820788530467
579.005076142132
711.2624113475177
1112.0
1254.3431952662722
1020.7407407407408
388.3564356435643
522.6840390879479
688.2181818181817
643.3532934131738
1088.9719626168223
1244.3508771929826
1074.9023255813954
420.64248704663214
519.6284829721361
704.5185185185185
817.7349397590361
1009.0228310502284
1006.7981220657277
931.2258064516127
766.1176470588235
387.85770750988144
454.1234567901234
640.9497716894978
679.6345177664973
1034.5486725663716
1019.3725490196077
443.9663865546218
883.712
480.45141065830717
674.4220183486239
744.373831775701
959.9310344827586
927.0
421.979797979798
848.9256198347107
426.71604938271605
610.8493150684933
589.2765957446809
1062.344827586207
962.3092783505156
429.6363636363636
862.8480000000001
458.71746031746034
537.2785388127853
611.2
1018.6105263157897
908.5360824742266
555.5862068965516
507.73333333333335
893.9280575539567
400.34890965732086
571.4033149171272
1240.4166666666667
927.242105263158
554.6181818181818
480.672268907563
972.0291970802921
596.943820224719
624.7207207207208
435.4716981132075
1335.7647058823532
1070.4680851063831
446.4262295081968
757.3333333333335
928.7529411764706
428.88135593220335
917.7553956834532
572.3636363636364
962.8318584070796
556.0784313725492
1478.9774436090229
1056.5333333333333
584.5773195876288
780.6732673267328
1023.2195121951221
452.8
845.2374100719425
527.356783919598
1141.2857142857142
528.6336633663366
1688.4148148148151
895.8558558558559
590.4158415841584
740.9230769230769
1046.7096774193546
441.1803278688525
855.3142857142857
518.4489795918367
1374.5321100917429
518.7555555555557
1731.0877192982455
955.6756756756756
445.9016393442623
550.3076923076924
1058.236559139785
436.3636363636364
882.0402684563759
512.9166666666666
1379.7818181818182
526.3157894736842
1628.672
944.4363636363637
435.702479338843
500.92307692307685
896.3440860215054
569.0084033613446
816.2222222222223
555.2592592592592
1482.3703703703704
401.23076923076917
1556.2264150943397
919.6396396396395
420.13333333333327
490.19607843137254
1031.1272727272728
567.2408759124088
930.4864864864863
489.2485549132948
1490.0550458715595
521.3737373737374
1820.2285714285715
1121.4414414414414
441.4426229508197
375.4666666666666
939.3398058252428
930.7669172932332
947.5428571428572
555.2390243902439
1552.0
534.6415094339624
1729.142857142857
1000.5045045045047
457.0084033613445
332.70588235294116
827.1372549019608
915.2238805970151
888.6486486486486
536.0
1580.0944881889764
512.156862745098
1685.0
831.2792792792792
555.4871794871794
397.87610619469024
1070.5046728971963
897.9104477611942
629.081081081081
607.7635467980297
1518.2222222222224
480.45714285714286
1632.5
1001.3658536585367
586.6229508196723
344.35398230088504
1005.2363636363636
785.0666666666667
808.7671232876712
967.920792079208
471.9191919191919
1542.4251968503934
339.8095238095238
1526.379746835443
1018.1818181818179
748.6197183098593
413.9016393442623
1004.6846846846847
842.56
735.1703703703703
577.12
1246.3622047244096
396.1481481481482
1386.1
947.4666666666667
833.0285714285715
381.42372881355936
1257.8691588785048
812.2816901408452
854.3529411764706
461.92
1252.6715328467153
1396.571428571429
892.2666666666668
1142.7913669064747
486.0
1185.3584905660375
874.5142857142857
801.7777777777777
506.87378640776706
1183.219512195122
1377.4463276836161
962.1333333333333
1294.1176470588236
448.13913043478266
1129.6969696969695
995.9716312056737
731.820895522388
538.7722772277227
1042.5945945945946
1493.8100558659219
856.1333333333333
1293.4306569343064
485.375
1218.6947368421052
855.6137931034482
659.830985915493
449.77777777777777
1122.7784431137725
1663.9106145251394
1000.5797101449276
1489.7099236641222
412.375
1175.5102040816328
930.7397260273973
664.4148148148148
4337.777777777777
1650.25
485.4368932038834
1005.7803468208093
1601.6170212765958
761.4896551724138
1422.6141732283465
383.0077519379845
1075.0188679245282
889.3422818791946
1546.5
453.4432989690722
905.8742857142856
1713.2513966480444
820.2666666666668
1466.8201438848919
477.64341085271315
908.8
857.8378378378377
1491.2727272727273
428.64
992.734693877551
1472.65306122449
778.4705882352941
1464.4087591240875
427.60305343511453
1041.5714285714287
930.8493150684932
1668.9855072463768
393.6969696969697
924.9137055837564
1545.0612244897961
817.0666666666667
1268.8695652173913
453.25190839694665
1037.142857142857
931.6266666666667
1475.9402985074628
400.48
908.2553191489363
1412.083333333333
884.8322147651005
1207.536231884058
837.2363636363636
771.4594594594595
1404.4878048780488
451.04
908.0888888888887
1591.9483870967742
940.8648648648648
1274.4
1148.6792452830189
753.8630136986301
1342.69918699187
457.57009345794387
867.0769230769231
1405.3052631578948
917.3333333333335
1255.2517985611512
1003.1844660194175
846.4864864864865
1259.8373983739834
363.8461538461538
864.7912087912088
1411.1657754010696
962.3021582733812
1264.9078014184395
993.2929292929292
812.8648648648648
1245.5172413793102
395.85185185185196
895.5628415300548
1430.5185185185185
889.0958904109589
1105.985401459854
901.1764705882354
739.7006802721088
1157.4237288135596
345.94174757281553
895.5628415300548
1367.578947368421
772.6344827586207
1050.857142857143
943.5471698113208
701.7142857142858
1343.050847457627
382.3853211009175
792.0
1156.4190476190474
752.8648648648648
952.0567375886524
931.4509803921567
580.3243243243244
1120.4
370.5904761904761
789.6830601092895
1198.0377358490566
748.190476190476
837.1386861313869
941.3333333333335
684.972972972973
1023.6065573770493
292.81553398058253
862.6010928961749
1138.5384615384614
626.6181818181817
823.4117647058823
850.077922077922
641.3684210526316
930.6446280991736
297.1214953271028
1093.8579234972678
1273.4757281553398
702.5628742514971
732.6857142857143
987.3066666666666
520.96
990.0
279.2
1097.2677595628415
1172.8911917098444
648.7671232876713
694.4
827.263157894737
550.3576158940399
1045.685950413223
316.70588235294116
1155.5
965.1167512690356
523.2108843537413
874.3941605839417
885.4117647058823
550.4
894.8387096774194
259.6435643564357
1320.0
905.2279069767442
610.5945945945947
806.4
849.8181818181819
586.2105263157895
834.8091603053434
279.52941176470586
1233.100529100529
1080.0372093023257
512.6829268292682
822.3065693430658
878.5454545454545
496.10526315789474
843.5905511811023
205.62376237623764
1407.650273224044
960.6095238095238
536.6746987951807
790.9064748201439
772.9777777777778
465.15789473684214
725.632
204.2352941176471
1633.5737704918033
1035.5680751173707
542.8187919463087
863.4366197183099
834.5648854961834
433.5789473684209
656.1269841269841
133.9607843137255
1736.666666666667
910.144927536232
521.2467532467532
1315.609022556391
841.2262773722628
550.72
939.5905511811025
394.76923076923083
1998.821052631579
909.8666666666667
505.85430463576165
1333.4857142857145
740.7883211678833
424.7466666666666
1154.0
441.7254901960785
2169.1666666666665
886.6854460093898
586.4900662251656
1347.568345323741
857.0935251798561
437.92207792207785
1389.125
480.6153846153846
2260.982035928144
859.2742616033755
440.84210526315786
1272.5797101449275
664.1702127659574
438.5503355704698
1517.473684210526
429.2830188679245
2171.52
976.645739910314
506.9743589743589
1464.6423357664237
753.4647887323944
428.3733333333333
1545.6507936507935
619.1238095238095
2017.5431472081216
806.977973568282
683.9194630872482
1379.4685314685314
707.063829787234
463.1627906976744
1610.1052631578948
489.57009345794387
2039.919191919192
776.130081300813
904.421052631579
1398.9517241379308
818.0425531914892
454.61077844311376
1851.0948905109492
472.0747663551401
1985.5353535353534
854.72
1088.3157894736842
1375.6643356643356
806.0606060606059
543.1325301204819
1665.4857142857145
565.3333333333334
1855.919191919192
801.763779527559
1400.096385542169
1448.571428571429
993.5664335664336
536.7710843373494
1640.6760563380285
539.6923076923076
1922.020202020202
749.3333333333335
1587.7402597402595
1433.0285714285715
1054.7517730496454
705.6190476190477
1423.4366197183099
540.2616822429907
1844.8557213930346
736.6423357664232
1637.7142857142858
1399.4594594594596
1171.1304347826087
750.843373493976
1400.7887323943662
525.3818181818182
2030.0895522388062
1084.1764705882354
1794.3558282208592
1407.68
1236.4255319148936
796.2416107382552
1512.9645390070925
591.5471698113207
2403.590243902439
1206.061433447099
1654.4390243902442
1400.108108108108
1420.546762589928
1099.6543209876545
1617.2387096774194
752.0
2361.131707317073
1456.0
1845.9512195121952
1316.421052631579
1288.1702127659576
1345.7215189873418
1700.9150326797385
756.5714285714287
2343.8951965065507
1474.238907849829
1980.4444444444446
1352.3116883116886
1435.1407407407407
1416.8101265822784
1596.571428571429
814.5046728971962
2485.6309012875536
1810.007168458781
2059.6279069767443
1345.5584415584415
1246.6666666666667
1413.0337078651685
1631.064935064935
877.4095238095238
2588.5550239234453
1957.3525179856115
1988.584269662921
1479.7350993377484
1231.768115942029
1410.0674157303372
1611.7046979865772
2559.855203619909
1958.6835443037974
2230.7932960893854
1374.7114093959729
1153.6
1267.4350282485875
1660.6153846153845
2433.982905982906
1918.5175718849841
2187.612903225807
1521.2972972972973
1218.7286821705427
1376.1818181818182
1531.1168831168832
2448.133891213389
1935.5443037974685
1955.1304347826087
1504.426666666667
1217.9692307692308
1483.1818181818182
1400.2077922077924
2347.578947368421
2051.0063694267515
2109.802197802198
1373.4228187919466
1338.0923076923075
1297.4166666666667
1368.0522875816996
2154.285714285714
2832.333333333333
2318.3809523809523
1818.2857142857144
1403.7260273972602
2020.327868852459
1423.3846153846155
1314.5
1374.4415584415585
1712.344086021505
2551.8367346938776
1976.571428571429
1240.7172413793105
2404.153846153846
1682.9247311827958
1535.666666666667
1234.1052631578948
2030.5
2229.861386138614
2325.333333333333
1219.2432432432433
2081.44
1375.8896551724135
1131.2207792207794
2059.3548387096776
2118.43137254902
2014.7906976744187
1338.3941605839416
2277.4368932038833
1413.8181818181818
1280.1038961038962
2431.6767676767677
2301.075268817204
1988.9942196531792
1270.7058823529412
2131.5728155339807
1530.4109589041095
1214.3376623376626
2298.5567010309283
1918.5454545454545
1805.497206703911
1223.157894736842
1994.057142857143
1608.0
982.5641025641023
2628.0
2096.0
1760.3575418994412
1128.7154471544713
2010.1960784313726
1488.6713286713284
1021.7142857142856
2291.705263157895
1738.5050505050503
1631.4810810810811
1125.8053097345132
1876.64
1530.5234899328862
1217.92
2204.0816326530608
1732.8484848484848
1518.513661202186
956.5714285714287
1821.12
1535.4594594594596
958.0259740259739
2049.4545454545455
1492.7524752475247
1645.333333333333
952.4776119402983
1676.4444444444446
1762.054054054054
979.032679738562
2066.5846153846155
1664.0
1671.5243243243247
1026.060606060606
1706.6206896551723
2064.756756756757
1012.3726708074536
1847.757575757576
1496.64
1441.3264248704666
1000.123076923077
1785.3793103448277
2275.8496240601503
914.567901234568
1805.253731343284
1261.92
1356.7010309278348
932.2748091603054
1551.008849557522
2220.354430379746
996.7898089171974
1717.4925373134326
1253.6565656565656
1305.6780487804879
789.6859504132233
1385.2631578947367
2373.2
992.5853658536586
1671.2408759124087
976.1616161616162
1405.8181818181818
897.2
1368.3478260869565
3273.113924050633
2143.8139534883717
934.3625730994153
1693.2121212121212
1003.3131313131313
1156.6126126126126
797.0420168067227
1383.4954954954956
2826.666666666666
982.2650602409641
1681.0827067669172
888.8
1154.316742081448
849.6134453781513
1635.6173913043478
3157.76
990.5365853658536
1570.6870229007636
967.7714285714287
1181.4054054054054
933.6470588235294
1669.857142857143
3052.2105263157896
855.4146341463414
1646.9333333333334
1016.7142857142856
1076.1990950226243
817.9649122807017
1687.7913043478259
3272.7272727272725
990.1796407185627
1567.36
1037.7345132743362
883.005076142132
1184.0
1744.142857142857
3397.1891891891887
1178.6341463414635
1538.7210884353742
1462.7747747747749
941.3877551020407
1175.7241379310346
1963.6869565217391
3284.240963855422
1260.0470588235296
1583.03355704698
1413.6216216216214
1049.3980582524273
944.7017543859648
2128.933333333333
1199.116564417178
1533.0
1240.2857142857142
1197.4603174603176
1141.0526315789473
1962.1333333333332
1535.473684210526
1413.0469798657718
1413.0450450450448
1520.3940886699506
1295.050847457627
1678.4132231404956
1460.4235294117648
1478.5815602836878
1231.252336448598
1599.6257309941518
1037.7674418604652
1770.4462809917356
1479.6049382716046
1350.4225352112676
1288.4615384615386
1664.25
1031.296
1919.8620689655168
1376.280701754386
1248.8827586206896
1090.6285714285714
1808.9195402298847
1037.7345132743362
1776.4033613445379
1309.6354679802955
1217.4
1051.6571428571428
1638.4561403508774
909.0265486725664
1574.8
1359.92
1251.6
1035.0422535211267
1779.3267326732673
1017.0619469026548
1459.145299145299
1325.979797979798
1193.5403726708075
1114.9714285714283
1466.218487394958
822.8571428571429
1655.6638655462186
1230.7005076142132
1274.974358974359
1280.5673758865248
1409.6
859.7522123893805
1723.3170731707314
1224.6903553299492
1585.620253164557
1346.4964539007092
1656.0683760683758
878.9818181818182
1677.5593220338985
1123.76
1712.3926380368098
1717.2554744525546
1586.229508196721
848.0
1760.0
984.039024390244
1851.9
1485.8285714285714
1504.655737704918
928.4363636363637
1588.4745762711866
1036.0558139534883
1716.6390532544378
1510.3546099290782
1276.923076923077
782.4285714285713
1665.2
927.3756097560976
1850.224852071006
1471.3191489361704
1278.740157480315
855.6460176991152
1555.2542372881353
974.8837209302327
1755.142857142857
1396.3211678832113
1393.1162790697674
1437.7931034482758
899.5121951219513
1350.8457711442786
1178.9352517985612
1355.0
1336.3361344537814
792.5633802816901
1385.2592592592596
1393.4014598540145
1172.1
1419.9663865546215
782.2559241706161
1382.962962962963
1172.9411764705885
1472.9
1328.0
842.5365853658536
1407.0234741784036
1115.2238805970148
1770.08
1434.9411764705883
798.7867298578199
1333.7777777777776
1278.8235294117646
1668.864
1491.5692307692307
772.4487804878049
1406.728971962617
1155.239263803681
2092.3973509933776
1418.666666666667
772.954314720812
1768.9132420091323
972.5644171779143
2571.9466666666667
1433.550387596899
872.75
1727.8545454545456
1212.9382716049386
2809.927710843373
1399.3282442748089
1054.0932642487046
2044.9454545454544
1117.5890410958903
3294.807453416149
1444.3076923076926
1084.4166666666667
1956.9400921658987
1005.7283950617284
3025.5094339622638
1568.375
1112.4022346368718
1905.090909090909
1217.6941176470586
3298.547770700637
1764.571428571429
1355.1304347826087
1875.4337899543382
1056.361581920904
3053.090909090909
1743.87969924812
1392.536312849162
1912.5479452054794
1109.6949152542372
2490.989010989011
1772.179104477612
1728.1849710982656
1728.576
1468.155844155844
2612.782608695652
1972.0
1661.5593220338985
1647.2320000000002
1259.1082802547771
2486.566473988439
1608.3809523809525
1750.0591715976334
1630.838709677419
1309.2450331125826
2277.301775147929
1653.7687074829932
1691.4823529411765
1457.408
1504.4923076923078
2731.022222222223
1688.571428571429
1877.1764705882354
1499.5905511811027
1273.6
2493.955555555556
1611.3623188405795
1686.3276836158193
1487.7480314960628
1254.8129032258064
2798.64406779661
1647.0724637681162
1898.142076502732
1464.3779527559054
1404.3870967741934
2565.5
1664.2285714285715
1948.7111111111112
1315.2603773584904
1462.9693251533747
3139.826086956521
1702.666666666667
2119.676300578035
1299.3333333333333
1636.9942196531792
2792.084210526316
1777.5072463768115
3321.8909090909087
1239.2
1210.7865168539329
1698.0402684563758
2777.5652173913045
1513.666666666667
3186.245614035088
1325.809885931559
1931.5744680851064
2580.4
1757.142857142857
3136.288288288288
1192.2352941176468
2423.510204081633
2547.805405405405
1498.099290780142
3100.6545454545453
1133.1282051282049
2214.748299319728
2543.915789473684
1561.4184397163122
3036.8288288288286
1141.1365313653137
2617.4896551724137
2501.894736842105
1794.857142857143
3214.690909090909
1057.180811808118
2551.6190476190477
2295.7473684210527
1521.142857142857
3046.918918918919
1044.8823529411766
2719.0588235294117
2347.621052631579
1364.5390070921985
2715.5315315315315
995.4243542435423
2957.3801169590643
2142.311111111111
1258.589928057554
2806.074074074074
2865.1069182389942
2089.536945812808
1334.6285714285714
2688.581818181818
2763.4
1998.09900990099
1222.9859154929575
2595.6363636363635
2842.5
1909.4653465346532
1235.1549295774648
2629.3818181818187
2604.176100628931
1772.2167487684728
1317.6338028169016
2544.7804878048787
2547.9245283018868
1764.5373134328356
1292.963503649635
2278.6666666666665
2578.227848101266
2566.139534883721
1688.659793814433
1404.9855072463768
2046.9593495934962
2701.684210526316
2468.4651162790697
1705.4845360824743
1613.2027972027972
2328.266666666667
2828.246913580247
2433.3493975903616
1785.7354497354495
1427.7402597402595
1923.6422764227646
2947.8620689655168
2549.975903614458
1581.702564102564
1523.2
1820.9586776859505
2731.454545454545
1724.1212121212118
1502.1419354838708
1934.1333333333332
2566.193548387097
1470.3030303030305
1418.3466666666666
1669.5081967213116
2408.757894736842
1506.679802955665
1428.6174496644296
1832.715447154472
2738.021052631579
1421.8082191780825
1459.8145695364237
1779.4380165289256
2622.468085106383
1364.4926108374384
1597.5629139072848
1626.666666666667
2592.842105263158
1444.4926108374384
1717.3698630136987
1802.622950819672
2191.1397849462364
1332.0197044334975
1748.7594936708858
2014.1487603305786
2330.9565217391305
1199.2941176470588
1783.573333333333
2185.032258064516
2034.893617021277
1282.148148148148
1917.5155279503103
2172.5714285714284
1669.1717171717169
1389.421800947867
1872.8101265822784
2172.8467153284673
1761.7254901960785
1201.5094339622642
1811.52688172043
1952.0
1804.9230769230771
1113.7196261682243
1636.1117318435754
2081.777777777778
1759.68
1067.047619047619
1649.473684210526
2128.8235294117653
1722.7586206896551
1671.6363636363635
1999.36
1914.6285714285714
1551.4352941176473
1977.4647887323945
1737.8102189781025
1761.8640776699026
1777.9710144927535
1850.9803921568628
1819.3142857142857
1561.4117647058827
1692.7769784172665
1704.888888888889
1695.0724637681162
1875.1683168316833
1413.7971014492753
1918.1538461538464
1576.6857142857143
2065.44
1509.4890510948903
1853.0485436893205
1509.839416058394
2201.4757281553398
1484.0
2126.43137254902
1575.4202898550727
2199.128712871287
1462.7913669064747
2083.80198019802
1401.5072463768115
2133.861386138614
1268.6715328467153
2164.3076923076924
1123.2238805970148
2022.019801980198
1312.3478260869565
2090.7184466019417
1230.1714285714286
1853.571428571429
1269.0285714285715
2132.1428571428573
1127.2941176470588
