# Supplementary material for: Stochastic pulsing of gene expression enables the generation of spatial patterns in Bacillus subtilis biofilms
Source: Nat Commun. 2020 Feb 19;11:950. doi: 10.1038/s41467-020-14431-9 (PMC7031267; doi:10.1038/s41467-020-14431-9)
Supplement: Supplementary file 7 — Source Data [file 41467_2020_14431_MOESM7_ESM.zip › source_data/sup_figure8_G.tsv]

sigB_YFP_cell_from_image_0	sigB_YFP_cell_from_image_1	sigB_YFP_cell_from_image_2	sigB_YFP_cell_from_image_95	sigB_YFP_cell_from_image_96	sigB_YFP_cell_from_image_97	sigB_YFP_cell_from_image_98	sigB_YFP_cell_from_image_99
735.214285714286	1314.78388278388	1567.27797833935	2945.48	8621.91592920354	2704.85321100917	1620.26666666667	2663.33738601824
6819.32227488152	8853.26344086022	806.782442748092	1913.50909090909	3817.64353312303	1890.93710691824	1034.95454545455	1850.944
1371.31075697211	8324.09881422925	8162.19696969697	3024.24230769231	814.625	11019.7375	2031.18151815182	1548.84403669725
11157.6355555556	6928.06227106227	11544.7009063444	1477.7125	6848.74812030075	2913.83823529412	8471.28795811518	7781.24369747899
3072.69502074689	2445.16071428571	6782.90131578947	4907.02949852507	456.63133640553	1669.42741935484	854.743243243243	4883.36070853462
492.088235294118	8459.11983471074	12392.1165919283	652.911290322581	3079.01886792453	4094.54260089686	5470.14593698176	2629.06129032258
7768.24545454546	10599.2960893855	9145	576.055084745763	1808.63665594855	4063.5390070922	2067.90825688073	7593.78007518797
6165.296875	9517.4279835391	3635.04395604396	1603.97967479675	15190.8958333333	5934.48727272727	2235.31981981982	6405.17948717949
1625.37837837838	9691.99088145897	1404.37062937063	1165.02181818182	4058.9730941704	2184.32727272727	1438.9652014652	7123.83105022831
942.398773006135	8212.12413793104	5956.49211356467	508.87459807074	2957.35917312662	1112.88505747126	1022.60843373494	7306.56944444444
8092.71678321678	10142.7131147541	6756.74068071313	2701.9875	990.527687296417	1801.69871794872	6004.68303571428	4850.81449275362
1521.45345345345	14780.5392156863	3766.75247524753	2035.31654676259	653.20618556701	1448.924	1790.99628252788	9537.56504065041
2779.15966386555	6450.89247311828	8287.42857142857	3065.27129337539	3033.62845849802	2279.66192170819	1938.17291066282	7299.47073791349
3136.49714285714	1568.47252747253	15558.6485148515	896.465346534654	1207.10731707317	2727.3538961039	492.056737588653	6638.28042328042
1003.31775700935	7240.6	8483.58823529412	2032.86666666667	7467.82352941177	6929.34426229508	514.531428571429	8069.11042944785
1814.1974522293	1263.525	10355.1666666667	2966.41721854305	6175.896	952.861344537815	471.528169014085	1558.29864253394
3437.39482200647	13532.7652173913	1639.94715447154	649.925110132159	1262.38223938224	1974.70175438596	5748.20962199313	7641.286
1877.11374407583	7623.88461538462	18028.3272058824	684.631720430108	4939.8137755102	7603.66417910448	8321.6881443299	3753.72260273973
4645.88043478261	5903.86065573771	1490.78518518519	1359.08571428571	1833.38434163701	7087.53472222222	549.415730337079	2568.96216216216
5394.84244372991	5630.51242236025	1390.09201388889	1502.93162393162	2179.90301003344	5442.97077922078	4642.6463022508	2960.31538461538
3133.04262295082	2097.84644194757	6278.61956521739	1600.59356725146	1013.2443324937	3170.303125	8344.86098654708	8381.49295774648
997.437735849057	10527.1707317073	5033.67924528302	600.154185022026	410.367469879518	1353.0099009901	1381.26047904192	2125.45507246377
3276.58145363409	12159.8479532164	7266.63914373089	2281.29343629344	455.426174496644	3073.29602888087	2291.63573883161	1557.05555555556
2477.10638297872	4114.23741007194	1980.0269058296	9083.20725388601	2192.37209302326	2807.2614379085	6644.26302083333	13727.746031746
4761.93258426966	13088.6721311475	5139.86259541985	5781.44478527607	523.062827225131	5800.02716468591	4077.44071588367	9268.38518518519
503.189944134078	861.158333333333	12861.6293103448	8217.27731092437	347.760563380282	3132.51839464883	1732.24615384615	855.1875
6364.6496350365	3646.28571428571	8430.14657980456	1324.95307917889	455.846153846154	10292.9203539823	1602.21449275362	4416.56474820144
1623.11374407583	12202.2448979592	4099.76973684211	1096.23487544484	882.239473684211	1609.91447368421	610.240384615385	2701.96531791907
5061.40192926045	1549.30628272251	7141.54361370717	224.089068825911	1306.52285714286	1024.96332046332	294.325088339223	6055.05668016194
676.441947565543	1298.46961325967	5490.80774962742	692.813043478261	1407.59712230216	2645.78823529412	928.423312883436	6440.52835051546
6064.99019607843	8090.48507462687	2094.06273062731	1874.59778597786	1278.73569482289	2183.01639344262	2380.33962264151	7496.2196969697
543.040880503145	6203.88150289018	3344.8644338118	556.014285714286	4616.75079872205	4803.15161290323	416.159292035398	4218.89115646259
727.336283185841	8825.53020134228	10397.7553956835	2746.6775	430.235507246377	2758.85887096774	1774.44720496894	5080.47639484979
2767.5137254902	8175.798828125	10568.9821029083	1122.17874396135	1596.52816901408	2093.06751054852	2208.37554585153	2932.0703125
4061.50413223141	9316.43512974052	2337.96727272727	4756.90350877193	307.017699115044	7980.93957703927	1328.07675438596	3761.32971014493
1271.10526315789	12422.1884057971	4745.24129353234	7156.81696428572	5624.17857142857	941.330628803245	8931.735218509	5932.69578313253
5649.01449275362	6990.50352112676	7213.47660311958	1115.43778801843	381.046332046332	2207.61538461538	2455.18339100346	4277.05909090909
2062.30985915493	1583.84533333333	8134.4746031746	1016.44339622642	1355.03088803089	1549.51923076923	4371.22591362126	5584.13662790698
1348.86304909561	4277.36071428572	4288.20394736842	411.629213483146	754.592233009709	1810.15450643777	3044.11464968153	2114.82882882883
6237.18122977346	1777.26279069767	8085.86971830986	3804.61011904762	274.788732394366	2018.3171641791	1571.93072289157	5416.6403785489
3901.70142180095	7568.07051282051	3833.90887290168	417.673076923077	999.071428571429	1851.02760736196	1462.53623188406	1359.40515222482
2754.46296296296	7731.0651465798	10516.9344827586	5086.81433224756	2831.72538860104	1249.07692307692	938.972826086956	7719.08602150538
3346.07984790875	10899.1875	12587.4622641509	1587.06582633053	2255.44097222222	5341.70646766169	3864.12426035503	1157.5092936803
2039.4262295082	5351.74143835617	8467.07861060329	1145.57936507936	455.619469026549	1227.86725663717	2123.65217391304	1920.99163179916
7958.36419753087	7878.10869565217	7564.94841930117	1358.36809815951	4978.44298245614	2489.31818181818	734.824175824176	1721.90883190883
7878.2927631579	6723.95348837209	8714.21327014218	1202.12052117264	1016.90449438202	1127.54814814815	1465.40419161677	1768.37209302326
5368.43063583815	931.900943396226	7051.16245487365	3311.72638436482	5030.69230769231	1624.69026548673	3815.64601769911	6300.7845659164
2120.58596491228	1413.52795031056	7438.23421588595	1566.68864468864	6319.12757201646	2960.84102564102	1512.84269662921	7866.90127388535
2161.35668789809	3571.71428571429	8780.09921671018	493.203438395415	1530.60964912281	6696.803125	1035.25092250923	2132.46290801187
967.532258064516	2336.35555555556	2782.61111111111	339.277777777778	1878.07259953162	6281.80481283422	2112.19322033898	4755.54545454546
3538.86940298507	1847.136	6236.32971014493	400.671916010499	1148.06550218341	968.984293193717	2186.20788530466	6817.4371257485
6895.45955882353	11415.0036231884	5941.3602484472	1242.70621468927	1749.7417218543	5392.66467065868	6948.36544850498	2517.59689922481
1930.692	6825.92307692308	7352.26620689655	1210.49509803922	1455.28476821192	2500.38541666667	8041.94093959731	1230.48816568047
1055.9243697479	6518.11560693642	4141.6497005988	578.418118466899	1714.4030418251	3349.23248407643	360.935483870968	5020.92936802974
2336.03240740741	4321.6646884273	4694.42	1384.00996677741	3378.88698630137	1675.31746031746	1370.94019933555	6370.68209876543
5459.69407894737	1888.821875	1370.75	1035.32026143791	329.274074074074	2364.39005736138	1501.52567975831	1678.11375661376
2882.06607929515	8176.91397849462	3011.88392857143	737.323636363636	6923.0162601626	2170.44247787611	1929	2484.9010989011
6318.63768115942	9244.88070175439	1812.07913669065	1431.52054794521	2110.34105960265	1692.16666666667	1542.51796407186	454.767527675277
5142	1459.06569343066	6659.45934065934	1212.24019607843	1545.32624113475	7344.9132231405	8565.94505494506	1454.66507177034
2048.27561837456	1053.78214285714	5720.52734375	543.215384615385	764.723404255319	1782.55445544554	4943.27222222222	6340.63559322034
5471.78301886792	6055.37053571428	3468.74375	317.087452471483	2894.59016393443	4632.40028288543	4263.0618556701	10061.4025974026
8843.70833333333	6933.18556701031	10717.026119403	3056.53140096618	2156.32247557003	2197.20634920635	1718.9011627907	5279.6247582205
9138.04609929078	14161.8545454545	4583.41274238227	1077.46804123711	1643.2572815534	1499.65985130112	2529.29166666667	3728.8108974359
9610.29831932773	614.692832764505	1954.50243902439	796.62962962963	1711.64682539683	3931.19893899204	2068.61111111111	8896.30905077263
6900.1013986014	715.030172413793	5928.56634304207	1766.13802083333	3907.66770186335	1192.18006430868	1479.52583586626	1082.52212389381
2788.05846153846	9567.9	5954.71360381861	555.746031746032	6468.46416382253	1544.03686635945	2261.72916666667	5469.53201970443
4796.56313993174	11617.8582995951	1131.9247311828	1718.10089020772	608.905797101449	1626.15789473684	1357.52153110048	8063.94320486816
2889.49671052632	1336.36909871245	1888.3738317757	906.710743801653	1103.93292682927	1876.70571428571	4093.67346938776	1711.81904761905
6575.82456140351	9859.81927710843	9270.3729903537	910.708171206226	4774.0119760479	5788.26937269373	567.775641025641	7862.35587188612
3577.73854447439	10694.3852691218	2034.29044117647	917.253424657534	1471.76984126984	1989.15060240964	1711.60133630289	1215.125
8811.78867924528	6272.99145299145	624.76245210728	1108.20146520147	9275.325	3343.1825613079	2067.76170212766	5982.52173913044
5630.11256544502	6396.24725274725	6389.61217948718	1293.05970149254	2872.7707641196	3961.25	5592.6131147541	4809.18791946309
2979.1	12647.103202847	8406.06744868035	1268.23456790123	1558.6	1654.46518987342	4317.40816326531	1502.87401574803
1729.99598393574	5918.39393939394	5879.99669966997	7320.20556745182	124.32808988764	1203.67320261438	3851.53333333333	3211.77485380117
644.740740740741	9357.84858044164	8876.07619047619	643.274932614555	4761.02803738318	1170.70408163265	1195.61971830986	13257.8034188034
9643.42205323194	7160.80687830688	4990.65384615385	841.212802768166	1329.51242236025	870.620578778135	3862.89682539683	3264.00581395349
8224.43103448276	8279.16944444444	9582.15957446808	1320.80911062907	5710.36624203822	1190.24285714286	5705.98720682303	2526.79285714286
1039.05369127517	757.577777777778	4484.06730769231	419.001968503937	1540.07826086957	8161.93632958801	2667.6715542522	3179.48638132296
9196.12878787879	12277.1974522293	7578.54929577465	1275.09649122807	2499.33130699088	1603.47197640118	2312.47457627119	9853.57443820225
3012.85377358491	6473.29721362229	3796.74792243767	854.435643564356	4406.52892561984	1432.52	1028.65762711864	1363.66666666667
11617.9810126582	2215.28685258964	6964.35989717224	8340.60060514372	877.837209302326	2094.03503184713	2372.47480106101	6649.2292051756
1278.61946902655	6964.47014925373	6451.05649717514	595.747252747253	7052.19259259259	5115.40492170022	1567.63291139241	9284.88031914894
5077.16878980892	1169.09554140127	7666.20817843866	5534.7140077821	1365.44247787611	1090.66585365854	7567.72905027933	3624.04100946372
4946.97379912664	1736.08157099698	7231.16611295681	1137.39375	1067.67889908257	933.037878787879	3671.55503512881	2385.61623616236
881.964566929134	9469.59756097561	10694.8132387707	1202.21656050955	1114.16236162362	2096.3829787234	2206.35593220339	1829.07989690722
9944.99696969697	1384.08849557522	992.629343629344	569.763440860215	5746.71374045802	4420.17061611375	1000.98045602606	1933.21145374449
1775.34671532847	12985.3371212121	1014.60804020101	1104.08960573477	8975.95532646048	5500.44720496894	9812.74247491639	5565.63621533442
12841.2741116751	1785.38285714286	5115.55635491607	883.16957605985	6153.77655677656	2671.72515856237	7767.27076923077	2336.30790960452
562.369402985075	5126.82156133829	1597.91205211726	2290.24838709677	3644.84375	6154.37268518519	2461.11678832117	1493.29597701149
1243.95729537367	767.582644628099	2692.83259911894	1901.13684210526	4211.59836065574	863.141592920354	7098.37527114967	5780.04155124654
2131.16715542522	12443.6540880503	6179.27368421053	952.61038961039	560.44019138756	4259.21378091873	7852.91402714932	6082.38304093567
1423.32558139535	4091.6779661017	5012.36979166667	639.015151515152	1314.11618257261	2358.25506072875	6307.15558343789	9435.82908163265
721.46485260771	10193.5	7226.11772151899	506.333333333333	1514.22287390029	3116.29365079365	1400.5582010582	2895.06600660066
8167.67175572519	5728.7756097561	5699.85521885522	340.685344827586	3199.40863787375	2150.32300884956	1408.27665706052	1383.43918918919
10039.2128712871	13151.7682020802	7688.93023255814	760.530386740331	484.991701244813	1464.85459940653	1801.66923076923	2251.89420654912
865.130952380952	1335.05617977528	3562.87030716724	1117.4197080292	430.596226415094	3008.88461538461	2365.29559748428	6344.59375
1277.66814159292	1730.67391304348	9882.2181372549	645.675	803.307984790875	1435.05445544554	1853.63870967742	13075.6736842105
10458.7482758621	662.928888888889	9072.29411764706	2558.77122641509	5574.90909090909	850.781879194631	3759.18259023355	11674.8831168831
732.593220338983	9997.26216216216	4435.97297297297	874.025889967638	1435.94425087108	782.152416356877	1781.77876106195	6410.04972375691
2043.09685230024	1783.55855855856	7742.49825783972	1979.18072289157	3249.33098591549	1208.17777777778	5147.22360248447	2669.47079646018
8117.35216572505	14604.2993827161	4958.90562248996	4344.47519083969	2244.1067961165	1563.85770750988	8279.45392491468	2374.45977011494
3812.87671232877	10646.0676691729	3882.47723132969	1003.50902527076	8245.56565656566	1414.87152777778	3314.0826446281	4449.0861423221
1317.51226993865	4594.30514705882	5998.85918854415	1284.4385026738	378.650406504065	1575.26153846154	5777.58556701031	9820.83640552995
3458.6512345679	1686.66820276498	6647.46547314578	431.429602888087	5802.23863636364	941.588516746412	1598.6446991404	3528.75431034483
7115.40331491713	7692.58780487805	7649.36538461538	22011.3341121495	1182.52574525745	10607.3065693431	1863.07967032967	5976.11309523809
3050.68637532134	8419.99251870324	6444.70987654321	1231.61691542289	7199.36363636364	532.236111111111	4343.96132596685	3492.97928994083
5212.46788990826	2199.9037037037	4844.47924528302	2146.57276995305	8355.44252873563	2036.61048689139	2109.98913043478	8874.26712328767
7408.98360655738	9884.6043956044	1729.97337278107	1681.83203125	515.54132231405	5298.71532846715	1371.74789915966	5124.46464646465
6587.70408163265	1789.10648148148	6262.94223826715	8441.95180722892	107.276729559748	1273.17781690141	4302.05818181818	3960.225
773.137404580153	7690.80147058824	3800.7109375	1141.89622641509	117.011627906977	1429.97735849057	4600.38177874187	3650.859030837
1782.45106382979	8182.10014513788	10684.1738197425	1521.29022082019	938.831325301205	738.764331210191	1579.53448275862	7741.37168141593
3146.36614173228	1555.59722222222	12103.0486486486	1398.54285714286	530.853658536585	2433.88	216.771689497717	5768.84955752212
7004.1954674221	2862.09691629956	7392.56572769953	1229.80357142857	3918.88888888889	1717.98268398268	2769.18584070796	7216.45590230665
1361.47328244275	6822.45733788396	4113.77610062893	1505.05319148936	1719.85714285714	1491.37010676157	519.256038647343	6203.93959731544
1569.592	3835.16382978723	9876.76262626263	7897.37209302326	332.636363636364	4894.72607260726	1614.47435897436	13851.7359813084
11292.7185185185	999.711711711712	9397.91840277778	1403.92307692308	1359.2270531401	3519.5	13082.6395759717	1930.37313432836
1447.14010989011	11284.4510869565	2430.76724137931	1076.76893939394	4860.27653631285	2100.17870722433	526.94387755102	6262.17196261682
5382.03977272727	863.06862745098	6506.04597701149	839.778761061947	1141.33522727273	1316.47244094488	4476.35984848485	2888.51838235294
5582.78472222222	10990.7362204724	6319.6	3341.07049608355	627.971193415638	856.301282051282	4122.46456692913	5828.04088050315
7465.32945736434	927.356	7382.91818181818	4366.08823529412	3060.79646017699	1569.35051546392	5741.55421686747	1859.66115702479
6680.52103559871	3795.74052478134	6620.71232876712	7513.76631578947	1499.46987951807	7719.29931972789	2224.9748427673	2272.64976958525
1529.52312138728	8601.30038022814	7840.33783783784	1178.01016949153	578.941810344828	3729.70229007634	1430.43790849673	4927.04008438818
1476.36842105263	1254.59523809524	4747.15966386555	447.615942028986	961.795309168444	5697.20987654321	1195.53968253968	8704.29855072464
709.435406698565	3567.11003236246	869.849397590362	876.781690140845	1187.26451612903	1398.45238095238	3669.29461756374	5428.49659863945
1654.55357142857	2210.90068493151	11755.8794326241	3845.21485411141	1655.33275862069	1453.37885462555	2592.83757961783	6153.90224358974
1485.44551282051	2298.66323024055	3817.70927318296	1875.04571428571	812.843672456576	751.620689655173	2326.41850220264	618.106870229008
1787.50731707317	3222.82464454976	6632.1170212766	479.020408163265	633.362676056338	1208.88461538462	5116.42857142857	1857.0703125
2755.43564356436	8245.40532544379	2809.96018735363	1008.74336283186	6437.37542662116	6919.27049180328	552.287735849057	3811.6992481203
8877.59430604982	10291.0245398773	1177.67811158798	2209.83615819209	1850.66770186335	4139.94805194805	3741.35436893204	2191.40033500838
936.086642599278	6851.4910025707	1757.42857142857	657.642857142857	1560.0652173913	1491.17058823529	3176.21343873518	3744.4
6198.70218579235	4618.32225063939	9488.98517298188	1276.66197183099	643.814946619217	1242.38993710692	3149.92387543253	2780.01492537313
1188.048	1299.09268292683	5645.04788732394	381.25	1768.3050397878	2177.24130879346	2852.11083743842	9364.6010230179
3934.97037037037	13392.8235294118	9540.40871934605	6541.08881578947	411.278431372549	1322.38339920949	2274.61344537815	2720.69047619048
1662.10740740741	7595.83535528596	8068.24855491329	1249.95061728395	995.685483870968	1872.08494208494	1066.25652173913	1716.385
3739.65369649805	7294.62380952381	7088.9108040201	1538.81679389313	635.773148148148	1373.43425076453	1547.70555555556	6465.89177489178
964.082051282051	1464.51898734177	8071.60517241379	9068.35423197492	3035.93798449612	2479.28102189781	377.979591836735	10240.0384615385
3322.55508474576	3069.9126984127	7824.68181818182	4381.28140703518	2259.05985915493	1685.55263157895	1021.86516853933	5277.69047619048
1263.39361702128	16973.8343023256	7597.05253940455	1369.54861111111	247.56	2398.92277992278	558.836477987421	6535.3023255814
3563.33333333333	1779.71727748691	4339.50442477876	669.088372093023	348.435424354244	6188.91726618705	3899.60396039604	4724.66774193548
5773.21212121212	10853.6555891239	2322.32572614108	4854.23940677966	4926.97904191617	6727.90862944162	5947.0659025788	4415.88304093567
3782.14925373134	7484.70220588235	8882.12112676056	1059.97441860465	1756.33640552995	1073.75778546713	5360.0895140665	6382.75252525253
1777.94328358209	1208.58426966292	7768.05251641138	1125.953125	661.90099009901	868.83908045977	6400.49248120301	1831.22929936306
8462.65470852018	8364.04049844237	6318.6103286385	1313.32644628099	976.480952380952	988.212389380531	1160.85628742515	1860.85581395349
1168.83571428571	8009.45115452931	3235.70506912442	700.315217391304	1433.50607287449	772.376569037657	2629.9647696477	1498.0303030303
5843.98295454546	4124.70348837209	6554.90618762475	613.450166112957	3157.75	1152.69348659004	2732.93167701863	2975.04112554113
9216.99583333333	6212.52173913044	3836.02409638554	4022.90498442368	339.106837606838	1558.76584022039	5662.18926553672	7798.8281938326
1468.42038216561	2821.63325183374	2210.60305343511	1451.72311827957	2740.06296296296	1315.26972010178	5373.0144092219	3216.37692307692
2342.98684210526	2887.51162790698	4819.10650887574	1267.76764705882	376.139393939394	1217.82394366197	1973.08823529412	1711.15371024735
10614.7719298246	3936.62142857143	12948.5505617978	2068.93392070485	792.458860759494	1828.34563758389	3184.31970260223	2744.97211155378
8995.92195121951	1035.27804878049	6894.71722846442	1238.66371681416	5356.81509433962	2260.9018404908	6672.38330975955	6637.96347031963
3536.12987012987	9971.85776805252	4094.75619834711	1133.78680203046	2038.87784090909	8538.08845208845	1419.20833333333	10679.6183206107
4190.00510204082	5520.61016949153	8699.13981762918	896.342465753425	742.126984126984	946.659722222223	4815.63888888889	2352.37037037037
1149.82467532468	5854.20136518771	8551.67447916667	1139.43775100402	842.622754491018	1938.79230769231	1548.07581227437	8403.97169811321
1207.87410071942	2560.67448680352	9363.35531135531	2321.44378698225	1416.04868913858	876.12539184953	4088.93402777778	7935.60949868074
576.792207792208	2139.02247191011	3927.28846153846	1367.3820754717	1795.04301075269	5481.84439359268	4588.16190476191	3802.9446366782
751.151975683891	1467.01604278075	5146.36652542373	995.023863636364	969.760638297872	790.835680751174	2936.1217948718	1636.68531468531
7813.85517241379	5671.14646464646	2263.13492063492	4445.12624584718	1143.84729064039	819.592356687898	1973.4128440367	9749.22857142857
652.109090909091	7593.59827586207	2665.49523809524	1088.3880126183	7674.07586206897	4973.12375249501	739.933098591549	991.362831858407
5512.86868686869	9495.56949152542	6010.51401869159	1172.36974789916	767.283185840708	1612.13703703704	14136.7926267281	2485.39259259259
9122.44712990937	6722.3986013986	7782.53874538745	1770.08605341246	2365.34136546185	717.673267326733	4735.73790322581	3539.71851851852
997.324786324786	8768.97009966777	1334.22831050228	724.132183908046	1406.06930693069	7325.92705882353	4781.225	2955.16964285714
7244.65635738832	773.814465408805	7253.99712643678	1554.30303030303	4078.77906976744	863.917475728155	404.43359375	592.33908045977
7479.57653061224	6824.06862745098	967.884120171674	990.349693251534	726.541666666667	3792.96460176991	1248.13068181818	6612.87687687688
7636.07371794872	12102.6870748299	711.194444444444	623.148936170213	1742.84632034632	1772.62	2878.3125	5655.95212765957
1306.08547008547	1123.91150442478	8178.23542116631	706.042105263158	1084.52852852853	4931.55102040816	2097.14640883978	9484.0447761194
1031.60945273632	10632.2694497154	10456.8612903226	7183.39296187683	776.68345323741	1339.52478134111	5462.14	1972.75585284281
929.7625	661.841155234657	6546.02006688963	2640.30352941177	1045.49099099099	6554.45913043478	11179.6756756757	1678.49214659686
1754.00626959248	3209.13963963964	12534.3114186851	1974.24358974359	1334.08727272727	816.015306122449	3708.63122923588	7469.53760445683
1275.7005988024	4937.41071428572	8141.53666666667	3032.30810810811	512.832167832168	742.437908496732	3649.07142857143	3527.65156794425
3933.09677419355	6222.32281553398	11533.4618736383	4802.24842767296	872.213636363636	2114.16556291391	6291.13055555556	15397.8774928775
4933.47636363636	9504.99288256228	3154.01355932203	3712.25167785235	855.613079019074	3990.71375464684	11706.8230088496	3839.76949152542
3877.15537848606	1944.11020408163	2844.81784386617	9254.89329268293	542.333333333333	779.668421052632	3834.27734375	6053.22097378277
1841.92063492064	8694.00887573964	12996.8489208633	1811.67522464698	651.398230088496	2509.41379310345	1846.73873873874	15750.8097447796
2684.59076923077	3290.13580246914	8758.46996466431	802.12582781457	1329.33546325879	2117.6387434555	641.942028985507	2343.16398713826
6383.97894736842	1474.57565789474	2755.6439688716	808.293064876958	2310.52073732719	1311.97206703911	1886.65789473684	5432.64802631579
928.713780918728	9960.53412462908	3297.4185520362	1852.88345864662	807.014619883041	1676.6678700361	2894.91332470893	10023.7392290249
6687.73702422145	12375.7703016241	1975.13961038961	1920.25605536332	1214.95402298851	4620.94805194805	1100.92682926829	12265.9157894737
2789.37323943662	1733.11462450593	2465.375	871.043227665706	1228.72619047619	4071.29718875502	1304.82580645161	4132.45064377682
8773.61470588235	6182.97471910113	12022.6776315789	823.100502512563	6918.10130718954	942.147058823529	2430.43023255814	8670.87860082304
7096.1156462585	6011.80780780781	4984.28971962617	1493.46486486487	746	2012.92700729927	7974.94594594595	2448.2972972973
5696.89962825279	2160.94696969697	9438.92788461539	628.707317073171	1305.79812206573	3751.59318996416	1377.59672131148	2455.40251572327
6059.154	886.692307692308	9941.40615384615	1562.01204819277	595.131868131868	2240.7614379085	1567.36631016043	4232.65217391304
4444.68518518519	5938.45995893224	1924.51417004049	468.277486910995	1461.84939759036	1616.05384615385	2279.14808043876	1652.07457627119
2221.10780669145	9636.60700389105	7277.2	2181.00341296928	641.682857142857	1288.08196721311	1808.56385542169	11914.2164948454
991.699248120301	5506.39361702128	4090.6814159292	788.170542635659	1650.29329608939	1202.46055979644	782.783177570094	9575.70402298851
3912.26785714286	6531.04661016949	7179.8962962963	2334.41230769231	2314.31944444444	1342.94011976048	3025.81005586592	1517.890625
1479.8231292517	5506.7546728972	2730.63636363636	7663.57457627119	1846.71848739496	772.765342960289	1936.27218934911	408.777777777778
1001.28415300546	5607.38823529412	5352.02287581699	1674.22413793103	886.513661202186	1817.77142857143	401.195744680851	6855.23684210526
4172.15677966102	8857.06535947712	8183.26932084309	1414.70809248555	1855.58187134503	1509.56015037594	1861.39171974522	2040.14563106796
8885.24647887324	7537.18579234973	1622.05	5963.51	1462.43440233236	1483.3275862069	1475.81846153846	4748.13654618474
7765.47386759582	8070.23922413793	3227.23100775194	1048.17985611511	1253.99086757991	1018.42780748663	7970.36552748886	2829.89932885906
6932.66011787819	7786.09728506787	5480.93771626298	1833.6043956044	131.836477987421	1899.90604026846	5339.62735849057	5807.61958997722
1425.97954545455	5217.625	3821.64081632653	5444.80188679245	2787.23351648352	1685.98608349901	449.918032786885	10239.4738292011
3162.08241758242	10500.2559366755	2497.90161290323	888.212389380531	1210.52911392405	1025.88770053476	2968.52390057361	6046.2752293578
5828.65	6084.12874251497	4997.27240143369	1489.09693877551	2792.37278106509	8700.93309859155	9804.16393442623	5826.19696969697
753.785234899329	7722.94339622642	6100.66935483871	2594.94420600858	1214.93251533742	1016.44041450777	831.442307692308	2062.39130434783
1050.56666666667	2548.28428927681	4680.39015151515	1043.53787878788	1556.80769230769	1212.45454545455	5990.45689655172	10312.6920903955
1898.65799256506	3068.4384057971	5523.59385665529	2975.08303249097	3859.35263157895	1914.40217391304	3045.17207792208	5448.23176661264
1929.70618556701	11428.6319218241	2283.31481481481	1820.92	1231.86754966887	2145.30049261084	6653.63194444444	6886.04590163934
1365.57971014493	8710.73652694611	1232.5023255814	1220.40540540541	1260.67873303167	1266.16989247312	1727.96744186047	610.384937238494
3136.45602605863	8006.9635193133	7052.81150159745	907.033898305085	1374.07172995781	6388.65480427046	3738.13471502591	5898.97026022305
1171.73705179283	1736.87297297297	1630.97534246575	1466.67768595041	820.53982300885	1459.93525179856	3501.40756302521	9620.90858725762
3138.45394736842	568.27731092437	7244.32558139535	872.955631399317	664.144278606965	1338.38938053097	2183.55	544.265700483092
9812.48051948052	2003.125	5666.35	1506.09367681499	399.25313283208	1519.59424920128	3555.07070707071	2018.10091743119
8709.62222222222	1894.86842105263	6892.371875	1597.84955752212	1132.19895287958	4503.14814814815	6427.32616487455	6502.4272517321
1369.47101449275	6893.61764705882	1536.82817869416	1183.35483870968	374.250922509225	1498.73206751055	1687.26158038147	4725.66161616162
7262.32251082251	1757.3575	2520.17647058823	1014.52345679012	702.918088737201	2539.59722222222	7504.83903420523	2635.47368421053
11415.7430555556	7696.86327077748	7036.31481481482	373.67987804878	1697.67226890756	3421.82857142857	4591.10126582278	1665.42477876106
1073.68834688347	8253.47417840376	2782.65442764579	577.577205882353	1314.85084745763	2821.61016949152	1439.27814569536	5826.4249201278
1326.82524271845	4706.03366336634	7470.72822299652	3534.41025641026	2656.90544412607	3485.62962962963	588.225988700565	725.648648648649
1917.6091954023	7452.48493150685	1822.71532846715	376.363636363636	2452.12083333333	1211.93333333333	2505.46153846154	3209.45247148289
8302.95714285714	8569.14411764706	7437.475	2901.25862068966	5468.5243902439	767.094936708861	4762.88760806916	1264.01648351648
9512.04645476773	16014.2772861357	6692.66666666667	3644.64258555133	1255.11111111111	1951.9958677686	3658.16256157635	4336.28658536585
2685.65261382799	3257.45217391304	554.825174825175	204.709090909091	992.802857142857	2149.68493150685	5538.72049689441	7720.44105691057
761.0546875	1982.303514377	4000.30421686747	6619.16957210777	1293.44939271255	2631.4263322884	1691.81415929204	5456.74418604651
628.708860759494	4687.20283018868	7186.03343465046	1247.56088560886	1461.81853281853	1510.97183098592	390.671875	5721.84451219512
1817.16037735849	4352.92581602374	1893.58805970149	1591.49056603774	1999.62337662338	1976.1654676259	3292.84539473684	2896.40326975477
9824.6049822064	8408.78723404255	1884.19047619048	1291.10714285714	1437.78991596639	1288.53174603175	2854.48249027237	10057.7549909256
1441.40598290598	8863.70890410959	4937.47955390335	674.6	3499.15853658537	1441.82058823529	1296.22005571031	5354.35922330097
1894.32452830189	5813.2676056338	5239.47702407002	948.753676470589	1084.78423236515	612.132743362832	6822.23102310231	4688.50632911392
5891.25517241379	4611.52697095436	4022.13068181818	1333.86833855799	320.086757990868	2143.92948717949	296.545454545455	1891.97619047619
1275.88214285714	5212.90812720848	1705.76397515528	986.178217821782	1650.12371134021	1734.86197183099	2286.27364864865	2565.78846153846
2176.62780269058	9172.60338983051	3546.81818181818	1142.44444444444	866.309803921569	2862.38888888889	725.511976047904	7804.88129496403
7201.79677419355	9203.39240506329	7524.90831556503	5166.37020648968	348.387096774194	1673.59151785714	2663.08171206226	3723.2619047619
5111.58139534884	10231.3585434174	11578.8075601375	1526.96167247387	903.923312883436	1146.80740740741	1782.18584070796	4144.14176245211
1048.38693467337	9486.97619047619	13144.5324675325	4275.30917159763	3211.40137614679	8207.00943396226	4245.30410958904	9735.95982142857
5408.70629370629	6779.14204545455	8401.40753424658	3608.92389006343	1332.32087227414	12021.1713286713	565.882352941177	4296.49645390071
603.51171875	11987.3208191126	748.451851851852	594.822510822511	947.641558441558	820.309782608696	662.213903743316	2344.94900849858
1076.8406374502	6619.68878718536	4489.42696629214	1230.496	6322.86084142395	1914.32365145228	1655.35294117647	10040.1592920354
5324.64739884393	5271.62	1311.35071090047	1889.10317460317	713.830275229358	2785.97345132743	969.305263157895	3748.00769230769
7566.91216216216	1714.07486631016	1907.99206349206	1950.78846153846	696.539007092199	5152.832	6811.4606741573	6559.3275862069
1585.33333333333	6816.60784313725	1153.22265625	1748.31818181818	5555.15189873418	5212.53095238095	270.045751633987	4201.66816143498
1673.71165644172	4393.73353293413	8464.66894197952	903.589235127479	3405.27946127946	598.18016194332	1218.19576719577	2430.95726495727
2082.9902200489	6322.40762463343	3175.76380368098	788.790178571429	924.810126582278	701.781690140845	300.855967078189	9764.13523131673
1375.86404833837	9461.15903614458	1875.78066914498	647.346749226006	582.776978417266	4192.79020979021	8911.45384615385	3087.8
4343.05714285714	5199.08888888889	1113.21487603306	736.728205128205	367.156069364162	2047.58687258687	4016.70034843206	7756.79320987654
931.322916666666	2389.63052208835	5422.5754985755	676.571428571429	1403.24857142857	2084.446875	1746.6393442623	8825.75389948007
1429.49659863946	5142.78663239075	2530.46012269939	2038.51816745656	559.162698412698	1592.85512367491	973.587962962963	2511.61061946903
2203.0289017341	1412.07823129252	8456.6868852459	4848.04119850187	1366.56338028169	6954.32795698925	6376.9604519774	6155.66666666667
8250.73504273504	10331.8686635945	6420.57386363636	2722.56084656085	3231.40789473684	1151.87132352941	1246.13553113553	6052.20317460317
2966.60888888889	5885.04720087816	1482.02272727273	673.194852941177	841.369230769231	3725.82217573222	542.247191011236	7424.42424242424
2726.79333333333	7139.63265306122	4708.27037037037	145.549295774648	587.362359550562	657.01871657754	1583.05225653207	6049.599609375
1424.86080586081	14028.7181467181	8813.27918781726	2243.59452736318	8870.15789473684	1270.79816513761	1380.29460580913	2768.56923076923
6933.97744360902	4866.34879406308	7768.66037735849	1355.70786516854	2521.55789473684	4017.37820512821	2210.29166666667	7496.95840266223
1662.49738219895	2047.17674418605	7269.175	6447.72654155496	1318.04318936877	985.142857142857	3429.0866807611	7976.92169657423
1529.32634730539	10966.9703947368	7414.98349834983	901.162601626016	5001.52996845426	5577.20652173913	1722.17006802721	2755.40895522388
1335.04519774011	10817.194719472	7851.16929133858	1117.4513618677	2150.11445783133	966.319554848967	748.060606060606	7864.96523178808
4930.17718446602	2086.20666666667	1218.06504065041	8716.66064981949	327.076923076923	3901.43153526971	2193.54761904762	2912.29931972789
3460.35622317597	7469.84121621622	2256.92828685259	798.560137457045	2090.56985294118	1883.76094276094	5322.84328358209	1359.46710526316
1948.59322033898	1964.13513513514	9623.69845360825	3189.75757575758	6483.35761589404	1744.29617834395	4532.11394302849	12735.1571709234
1526.68710691824	9408.07293666027	7654.2169117647	1328.55144032922	5729.95508982036	685.038961038961	2461.81758957655	1898.63333333333
4414.30100334448	3459.35757575758	2024.23502304147	862.644144144144	2605.90544412607	1509.73853211009	3624.73190984579	1540.36363636364
1600.61463414634	8251.28915662651	1723.82736156352	1152.07118644068	761.324444444445	8965.04234527687	2961.4756097561	1288.81951219512
1025.12735849057	11565.4418604651	6610.7030995106	330.696296296296	1009.89555555556	2513.30172413793	3599.31578947368	5815.69039145908
3284.8128342246	4394.43333333333	5993.53643724696	1648.41889117043	1358.2969924812	986.935828877005	6281.25364431487	9516.42172523962
2465.22457627119	5971.1067761807	700.96568627451	2227.44	5076.58241758242	2994.39800995025	1653.62285714286	2645.50378787879
4550.45011086474	10129.3746835443	6770.14046822743	2358.86330935252	1036.37837837838	1294.69565217391	1115.09836065574	6279.62256809338
1477.76534296029	6646.016	1613.07142857143	312.666666666667	473.459016393443	1462.31707317073	2301.54867256637	12358.2425531915
587.89696969697	5469.228125	2196.12096774194	2654.67857142857	1667.79553903346	1637.60792951542	572.654867256637	1609.03459119497
3838.08383233533	1011.8322147651	8436.95211786372	1148.51170568562	2676.96275071633	7055.10067114094	1647.58284023669	1725.23026315789
1996.77914110429	9758.50273224044	7061.01630434783	2711.47385620915	1259.37724550898	726.71914893617	233.958579881657	2144.93114754098
2000.85478547855	9188.81993569132	1236.93355481728	1118.98888888889	750.307692307692	2705.42131979695	1325.81545064378	1133.54464285714
3175.79141104295	580.028571428572	9821.92537313433	1745.18131868132	522.14691943128	5233.50943396226	442.980049875312	2855.3872053872
7157.16896551724	11294.6522411128	5549.41973244147	1983.86263736264	1013.70744680851	1456.47177419355	640.32981530343	10126.855513308
2496.75	5943.54285714286	1807.37790697674	517.06463878327	6724.79661016949	2063.28363636364	2499.53086419753	8485.67741935484
7404.79775280899	2046.35888501742	4705.72435897436	1107.10798122066	5390.51117318436	935.622222222223	1008.48255813953	665.666666666667
3281.44621513944	1961.70833333333	6236.73650793651	691.268939393939	820.911111111111	909.30078125	3149.52195121951	12928.475862069
2750.15949367089	7262.24197530864	2850.26053639847	1457.37372013652	1367.67330677291	5228.52083333333	1896.26174496644	4004.33558558558
4987.0412371134	8063.5358490566	1267.12693498452	1448.89119170984	1747.40306122449	6644.36130536131	2321.27067669173	13670.7163461538
1005.34035087719	1456.73134328358	4602.16370106762	4044.63924050633	1494.6245210728	1715.9940688019	5039.74430379747	9502.91121495327
1585.81696428571	11568.0355871886	3584.37931034483	1301.32525951557	1397.85209713024	1419.45983379501	6551.01388888889	7088.23163841808
7062.04100946372	1422.58762886598	3218.67532467532	1021.76737160121	6819.82857142857	1343.28102189781	1010.68461538462	6705.71300448431
6307.31603773585	1727.29737609329	9224.62585034014	2096.20216606498	929.591836734694	5117.64302059497	3036.51327433628	1271.48249027237
5689.26356589147	8236.28159645233	6735.75125628141	381.714285714286	3260.71378091873	911.824034334764	1717.17647058824	5863.80893300248
1448.25	10143.4066852368	4842.21138211382	1542.14822546973	1166.64117647059	2708.98230088496	1236.74220963173	2112.57976653697
1968.12558139535	1660.75974025974	6006.49872773537	2235.45652173913	760.995024875622	1280.9269005848	548.284722222222	2956.90963855422
8985.72609819122	1373.344	8103.4154676259	993.94362745098	1100.20344827586	5740.99633699634	2077.96466431095	718.212560386474
1262.04371584699	4960.47422680412	8153.75478927203	1361.02702702703	715.451327433628	852.069879518072	2785.21090909091	1256.03703703704
1462.99115044248	4731.29126213592	8919.61085972851	1485.30141843972	399.783950617284	2099.21590909091	5293.58823529412	986.403846153846
5122.33333333333	3439.91836734694	7087.40287769784	5681.77777777778	1152.33901918977	1817.66203703704	2486.34104046243	10045.9315589354
2087.62457337884	8348.85460992908	12194.8538461538	147.524390243902	813.886981402003	767.185628742515	3145.55263157895	5611.2276119403
3333.68341708543	2714.30493273543	5200.37227722772	1631.87027027027	824.764478764479	1407.54922279793	2568.21951219512	2905.15948275862
2579.56932153392	10967.0931034483	5581.12121212121	1200.51028806584	706.27027027027	1597.55905511811	10038.4364089776	2358.51290322581
8768.86042065009	1176.73243243243	9390.01261829653	918.374015748032	1021.50625	1476.34523809524	1496.79545454545	3021.62761506276
630.212389380531	1324.78005865103	7871.92476060192	1719.30375426621	4076.96694214876	1347.98652291105	3460.38544474394	5960.47867298578
2007.42857142857	8227.71031746032	10314.7434782609	2299.96031746032	1169.79646017699	4791.96992481203	7557.45352112676	7595.03157894737
926.858333333333	6207.6644295302	999.729824561404	224.745098039216	2316.5141509434	1333.61904761905	260.363057324841	9335.54736842105
1266.19303797468	1821.79012345679	6923.83333333333	660.322674418605	1780.44888888889	1271.25647058824	328.764285714286	1352.94392523365
1265.62659846547	3671.50738916256	6546.50967741936	1009.79605263158	1087.46735395189	11124.2218181818	5360.42205323194	804.916461916462
5010.4858490566	7572.98529411765	3635.18604651163	1025.49612403101	1720.60968660969	1945.20869565217	547.820788530466	4261.80785123967
11320.2893772894	1474.20375335121	13256.5084175084	971.654867256637	965.730994152047	3078.21134020619	743.06884057971	8108.42582417583
4080.34871794872	11904.2274143302	2748.59691629956	1552.07692307692	1526.09782608696	1950.65354330709	1314.225	1776.99568965517
8267.68666666667	16689.1462450593	4149.166015625	1155.82471910112	1588.78395061728	1726.32123411978	1245.00986842105	3013.328
3317.03536977492	5265.58295964126	7857.19037656904	1145.13147410359	3618.23015873016	9687.76449275362	622.054545454545	8393.81856540084
5727.57222222222	8841.85969387755	6170.47872340426	1612.84290030212	513.968641114983	2126.44727272727	2446.77884615385	4825.37168141593
755.171428571429	7669.88780487805	1800.44760479042	3046.15384615384	1079.48844884488	1429.36292428198	1653.89045383412	4313.97413793103
1090.03174603175	1314.65317919075	1105.44686648501	680.471365638767	382.153594771242	2396.13719512195	3183.5349544073	2698.50171821306
7274.33333333333	873.151515151515	6646.63313609467	1742.26623376623	1160.19655172414	2154.05586592179	5687.99609375	4191.64423076923
1907.31470588235	11965.4545454545	10817.6045454545	2818.26754385965	7551.98561151079	2091.98545454545	2903.5065913371	6364.92881355932
4297.22356495468	1011.76795580111	938.424242424242	1979.60677966102	202.223752151463	1466.29344729345	505.197115384615	877.244514106583
1247.47117794486	10654.7377398721	6410.72631578947	522.507352941177	10927.2664576803	1542.29508196721	877.101538461539	8517.80327868853
501.811881188119	6044.20243531202	4104.06918238994	542.133333333333	714.801687763713	1263.65605095541	4192.02348993289	7076.23826714802
6312.12063492064	11673.7115902965	5512.81102362205	1137.37269372694	1467.9018404908	2150.74029850746	1172.67619047619	894.823008849557
2089.61940298507	990.403726708074	7782.20190023753	761.260563380282	1184.01769911504	2859.9010989011	2684.10377358491	1498.24199288256
1004.29836065574	5561.72916666667	9063.60396039604	1436.5	681.748538011696	1787.86885245902	5340.31428571429	1883.62030075188
2773.38053097345	1942.0843373494	5551.95204513399	2519.76712328767	4776.11504424779	1468.80952380952	1860.15340909091	6555.29467680608
485.71875	1460.8152173913	448.625	623.738853503185	1353.18275862069	5227.24603174603	905.124444444444	2887.36507936508
1094.09452736318	12321.3367003367	7646.48742746615	1500.76785714286	768.248908296943	1542.59296482412	1736.8037037037	606.637168141593
5405.86734693878	8665.10056925996	2191.08099688474	585.082901554404	680.452229299363	1167.88773388773	2777.70099667774	1721.39932885906
2336.34364261168	8350.57337883959	1426.65060240964	981.786982248521	3554.0917721519	788.858910891089	8431.56944444445	8015.06611570248
4993.63921568628	7286.13934426229	12155.2219251337	590.850746268657	843.699604743083	1064.10526315789	4486.43333333333	11700.2057416268
2409.73913043478	1570.23489932886	6931.81637717122	1282.21033210332	265.242424242424	3576.94444444445	8387.16666666667	6983.81209150327
1705.68259385666	11110.75	1869	6371.72222222222	5466.98281786942	6157.5306122449	1478.83333333333	12524.371875
5580.94805194805	1065.38202247191	7472.11320754717	539.958955223881	1934.11926605505	1673.41218637993	6628.22364217253	9120.10909090909
5317.33333333333	9344.27516778524	12926.1561181435	3767.59375	2805.63071895425	2822.50591715976	540.422330097087	1647.38235294118
1101.74820143885	2894.7619047619	5315.153125	351.508695652174	4273.19033232628	1441.03541666667	1437.46822742475	2963.05909090909
9315.6	12143.3194444444	9175.27777777778	668.373015873016	1300.82573726542	6044.83977900553	1731.41052631579	7104.41928721174
4550.98529411765	2625.36346863469	4804.74939172749	1952.1439688716	3092.30797773655	535.341836734694	634.269736842105	14422.8163265306
1717.87150837989	384.490131578947	6959.34488734835	1118.24489795918	8291.93055555555	3052.57703927492	7581	2154.19350282486
1147.79245283019	7361.37606837607	2205.33846153846	1355.35	5210.49517684887	1590.192	6520.18811881188	2249.09748427673
4235.75443786982	4795.95220588235	7560.87226277372	741.026200873362	324.632258064516	1197.475	2302.35511363636	3066.55892255892
1351.11403508772	6898.00705467372	6984.46987951807	2659.06756756757	1650.66871165644	952.353741496599	256.333333333333	3012.56018518518
4638.83208955224	1809.21008403361	3523.77664974619	713	284.765682656827	1856.54278074866	649.267647058824	8996.85234899329
11629.8786764706	8956.04712041885	4904.0414507772	5503.55752212389	828.960132890365	719.656603773585	791.042372881356	4166.98879551821
1669.01162790698	10827.5	6125.70754716981	6279.75835866261	393.137931034483	963.542857142857	5236.66432337434	6898.10497237569
6325.04368932039	6502.43321299639	3484.61818181818	217.548672566372	1312.54794520548	1469.52777777778	2449.64412811388	7464.62237762238
2249.53924914676	7959.86666666667	7973.770609319	814.545454545454	952.27680798005	3569.34025559106	580.768844221106	1406.11851851852
4362.21854304636	1993.41549295775	7705.90935672515	823.623376623377	1457.91641791045	1898.91277258567	2266.5045045045	3842.6023890785
2684.05208333333	4609.62762762763	5071.91061452514	2077.26512455516	4338.39543726236	5943.39344262295	638.911111111111	18045.5872483221
2036.38461538462	6700.56772334294	550.511363636364	1176.6496350365	1913.71174377224	1650.12669683258	2021.26923076923	9540.77690802349
3674.36220472441	5090.30973451328	9982.7485380117	1959.54679802956	3170.62704918033	1480.0393258427	2730.81556195965	3411.12320916905
1607.98134328358	1275.57913669065	5611.09234828496	1232.36824324324	1344.14453125	790.567134268537	3580.64756446991	8987.65486725664
1279.97735849057	8812.26333333333	3958.43382352941	1807.3141025641	711.006211180124	1392.1726618705	383	7160.47653429603
1816.52297592998	6699.03594080338	12030.3133802817	906.09009009009	1063.29565217391	5819.01272727273	4891.22574055158	11288.1202749141
1940.84753363229	5995.89125295508	8277.19642857143	707.512129380054	2352.43055555556	1734.0306122449	748.796766743649	7153.4776119403
9633.44385026738	719	2512.21453287197	502.240875912409	3930.978125	2472.75714285714	5021.31833333333	864.127192982456
1093.47493403694	7611.04571428571	7168.18708827404	577.732600732601	2019.63848396501	881.878453038674	1983.64183381089	2615.20909090909
1203.23111111111	11034.0391459075	3816.4791086351	802.348017621145	1730.2619047619	1922.89122807018	3593.2868852459	2130.32911392405
1802.52830188679	2086.15178571429	2052.74327628362	1170.3884057971	419.069182389937	1391.58992805755	4452.5989010989	2427.7786259542
7806.02711864407	6917.24641148326	5824.2382133995	1911.23248407643	1348.58411214953	1352.40697674419	1387.08230452675	3542.83399209486
817.247787610619	2419.77401129943	2449.75879396985	1966.70560747664	2723.13687150838	3172.45661157025	4676.44376278119	787.564459930314
8549.8986784141	1759.60344827586	6190.86433260394	993.039344262295	1227.64215686275	5336.71269487751	6436.93424657534	4432.05327245053
2555.5	1929.7504	7239.60491493384	965.495475113122	1040.61716171617	2247.44957983193	2129.88271604938	238.991150442478
4543.12826086957	2665.19333333333	6247.92783505155	656.370454545454	454.573333333333	1192.56446991404	2493.948	7883.55056179775
6962.18490566038	4795.67788461539	1092.34437086093	1307.22413793103	1321.67676767677	2057.8722741433	1452.32113821138	1738.63265306122
2791.19064748201	6483.61870503597	6648.93818181818	2129.15948275862	3957.07142857143	1004.9965034965	450.902654867257	2040.29757785467
7296.64895330113	7567.40277777778	9142.27374301676	819.600877192982	2389.18305084746	1442.06194690265	1958.39297124601	7959.45333333333
5870.72284644195	12855.5145348837	1833.75838926174	1765.49630723781	491.688442211055	1228.14159292035	7822.27376425855	8101.22261484099
3873.82033898305	2006.06451612903	7462.99267399268	5163.80829015544	2395.66292134832	1150.26436781609	5438.14470842333	2412.60460992908
1054.54424778761	1835.44052863436	10482.0852534562	1466.61538461538	1626.3769470405	5036.78145695364	1828.43902439024	3100.05945945946
4514.65463917526	9689.89071038251	11816.0272108844	1896.14009661836	6574.95881006865	706.336283185841	985.993630573248	932.388127853881
8104.06511627907	6635.05597014925	8867.00337837838	852.217647058824	974.98673740053	1934.62903225806	4473.75589622641	4680.57393483709
892.207407407408	6465.80886426593	7464.0333863275	478.579710144928	6307.25801282051	1225.28531073446	2926.99547511312	1289.67313915858
1313.48795180723	15061.7872340426	8673.95432692308	1850.8717948718	983.818181818182	866.385416666667	2689.8178807947	7216.16733870968
2711.63197026022	2175.41517857143	2802.56345177665	1250.39527027027	557.871559633028	2004.80376344086	378.114285714286	2156.25
2097.98870056497	11359.1033519553	643.215277777778	2075.87837837838	3888.35096153846	4133.21463414634	5299.64828897338	2297.32315521629
8618.57396449704	1985.33628318584	10247.4070175439	1052.23008849558	1793.47727272727	2110.59074733096	3186.85789473684	1147.27567567568
2131.52542372881	11716.3252279635	7766.38983050847	4484.84563758389	1811.93333333333	7486.8	4970.03378378378	2014.82857142857
7357.29836065574	11196.3358208955	7682.53826530612	1177.57971014493	3436.18561484919	2670.12376237624	1614.94888178914	1717.42071197411
4173.07323232323	12282.0371747212	3643.57142857143	534.330855018587	399.527777777778	1110.09090909091	4056.98127340824	3429.83529411765
757.967741935484	5078.14803625378	6638.97795591182	1473.34591194969	1166.17543859649	381.430939226519	1399.6402640264	14727.8651452282
2002.39147286822	3219.9829787234	2399.4076433121	7432.2875399361	1041.04301075269	1504.20125786164	5383.86405529954	1380.10752688172
2784.63333333333	6852.5250965251	3232.93805309734	1680.1261829653	4708.22775800712	4502.91847826087	1326.98753117207	1790.64705882353
9962.96853146853	2526.53053435114	11692.1111111111	7707.98961937716	1543.70629370629	7021.1862745098	1249.1746031746	5431.44838709677
8712.96470588235	1742.09649122807	6166.05494505495	1080.6962962963	3290.78514588859	1398.3756097561	6005.21960784314	8958.40536723164
1414.39649122807	7584.39393939394	13397.4644067797	1472.38356164384	5427.11313868613	2727.42579075426	547.048421052632	12111.8296296296
2593.33850931677	5631.14285714286	10216.1811320755	927.557768924303	1620.66666666667	1925.00772200772	2764.68715083799	5026.58719646799
1693.01880877743	8593.39944134078	963.993939393939	2060.43295019157	1105.66	1439.12096774194	833.467005076142	10799.7689530686
7776.68235294118	2593.76666666667	3177.46608315098	4152.17605633803	7172.55704697987	1257.22461538462	1090.87453874539	4068.73244147157
1043.21657754011	1656.71554252199	6498.20882352941	488.826203208556	2517.18120805369	3498.10546875	2296.78085642317	6405.68774703557
2606.328125	652.867256637168	12781.693452381	1216.74319066148	1920.65625	2188.98606271777	934.296650717703	6863.77565632458
3001.4725	8024.96551724138	5372.18047337278	1630.82993197279	2191.00704225352	2819.87545787546	3028.47004608295	1872.82317073171
6847.07070707071	1323.28985507246	2874.32944606414	593.739299610895	1583.76767676768	650.159793814433	2089.94171779141	2111.16666666667
994.460674157303	9406.52538071066	765.245398773006	9550.29776674938	1813.7695035461	1910.29459459459	753.996587030717	5814.96387096774
2877.75369458128	4022.21951219512	2555.51660516605	1296.06493506494	1229.38095238095	1604.37320574163	7179.32692307692	2724.22321428571
6622.69346733668	6344.38676844784	6047.76276276276	871.458015267176	2662.57142857143	833.767605633803	1221.69289340102	4032.59217877095
1465.23192771084	10096.2668213457	7041.60571428572	4523.31578947368	1666.09708737864	2859.93697478992	2876.11475409836	2995.81625441696
1275.01	2103.03174603175	7148.89147286822	1932.74215246637	1460.64307692308	3498.1780104712	5303.0534591195	1522.5393258427
1243.93564356436	8879.37735849057	3675.16497461929	4401.75	1550.77990430622	5709.82974559687	6549.25650557621	14862.8726708075
6369.73443983402	3784.90769230769	7767.00628930818	1009.56451612903	1280.09863013699	1596.046875	3982.49293286219	7398.27140255009
5570.84482758621	12006.0357698289	940.110701107011	8573.90540540541	5105.84121621622	1437.44	1904.6018957346	2015.36575875486
2105.44	6588.71611721612	6041.12411347518	1124.00934579439	413.528888888889	988.505586592179	1752.85308056872	1684.36394557823
2547.44827586207	9162.59942363112	6540.688	1049.33505154639	1778.76425855513	711.013953488372	5696.11727078891	5795.24889867842
1561.17207792208	1680.61923076923	10068.4584139265	989.528985507246	889.571748878924	1922.00697674419	2740.56571428571	2238.99625468165
1650.31707317073	7932.42497482377	7292.49344262295	1128.8281938326	1755.37423312883	1515.38356164384	620.59649122807	9673.16262975779
3426.3227665706	6869.14622641509	8433.65060240964	736.730158730159	2227.13141025641	1280.83986928105	5437.60233918129	3597.85964912281
6842.45804195804	816.632850241546	7331.76457399103	2378.55598455599	3457.7571942446	1321.62536023055	11476.9107142857	314.362903225807
4743.57679180887	7000.06456456457	6861.26782884311	1155.05647840532	1118.41139240506	1617.18380062305	4584.85546875	1169.49572649573
5049.19047619048	3091.78604651163	5896.14305555556	276.49504950495	1800.72727272727	1505.18897637795	3285.54646017699	4444.78858350951
1608.6472392638	1423.43961352657	544.824034334764	1652.4375	810.306049822064	1564.27472527473	362.23828125	10566.5885057471
1073.512	7162.00681818182	2720.26936026936	972.105263157895	1774.62195121951	1658.65384615385	1172.24522292994	6352.86079545454
4650.12727272727	11378.9176029963	7914.68952380952	1198.11111111111	1275.17222222222	950.630555555556	1687.12680115274	1390.82142857143
6352.08417508418	2136.98461538462	11214.0419947507	724.699275362319	1525.41493775934	2416.17322834646	7790.69512195122	9123.36379928315
4036.66068222621	6509.32848232848	1168.64285714286	1918.84782608696	9468.10062893082	1759.34513274336	353.324232081911	2338.26748971193
2005.66788321168	8220.11873350924	6600.42409638554	416.775401069519	6988.04844290657	1286.54980079681	1367.91428571429	10212.2608695652
530.486666666667	5392.70466321244	811.062330623306	2648.73706896552	1595.77464788732	3082.79746835443	4082.01020408163	3118.65048543689
8301.54850746269	1685.91818181818	7787.30945558739	3563.904	3424.15044247788	1629.88541666667	1426.40327868852	3712.70149253731
457.384146341463	9965.73488372093	8078.34322033898	2565.29775280899	1164.34513274336	840.982300884956	487.403755868545	8568.875
5566.54487179487	4758.54455445545	3370.32075471698	677.44375	3293.79017857143	1715.78695652174	847.979472140763	5859.00931677019
4681.83495145631	7728.53533190578	7478.73853211009	1180.84228187919	1548.3008356546	1129.19047619048	4433.90118577075	3077.45337620579
5901.10897435897	2957.16377171216	6864.74178403756	4899.56676557864	8704.97010869565	1660.68534482759	952.239344262295	376.356828193833
768.652173913044	8721.23509933775	6987.2695035461	618.069327731093	2487.92052980132	1380.12389380531	5816.32931726908	1920.66929133858
845.250639386189	4007.40740740741	12250.1501831502	847.10071942446	1734.15075376884	1522.32323232323	8892.98717948718	5109.11401425178
1253.80276816609	9236.00638977636	874.872413793103	1442.97864768683	1052.46428571429	5273.20588235294	6612.62783171521	4666.2
3936.94444444444	10299.9898989899	6704.69097222222	1052.01953125	782.624324324324	571.498127340824	3868.48743718593	1613.17182130584
2101.84331797235	7769.0884057971	8312.85514018692	5236.58024691358	4099.41533546326	1854.78846153846	889.176855895197	2073.07914438503
2753.29260450161	1836.87973273942	4519.00518134715	882.846153846154	1315.22784810127	1039.59896729776	1493.75167785235	6233.33634311512
1577.94491525424	7332.02272727273	8310.70108695652	1976.21637426901	990.902578796562	4260.03846153846	4059.93471164309	984.583673469388
1380.86738351255	3901.684	3680.51529411765	2227.28494623656	1186.10526315789	1789.36470588235	1916.19897959184	8387.40302267003
5334.33980582524	6913.98454746137	481.193548387097	4473.81836327345	1064.17543859649	6145.46285714286	690.044198895028	1579.78048780488
1653.7131147541	5490.37987987988	581.157894736842	3159.94795539034	2127.97737556561	540.019379844961	8555.55294117647	6543.408
4199.15018315018	5236.49295774648	5932.60049019608	5793.02114164905	539.1	2277.15210355987	952.691860465117	2177.16714697406
1257.38938053097	3726.62307692308	5726.97838616715	698.760416666667	1444.61340206186	4671.95679012346	612.195979899498	869.465753424658
1909.25663716814	5577.17021276596	1462.43866171004	863.848739495798	4334.45797101449	1690.5525606469	9156.3681462141	551.28025477707
9584.14159292035	5556.31533477322	3138.43577981651	2205.44841269841	1124.05263157895	3558.63953488372	950.208845208845	9329.92233009709
5691.67317073171	4743.65798045603	13399.9782135076	11498.7932960894	5472.57422969188	1918.00877192983	518.084112149533	1888.98032786885
1633.6568627451	2187.98712446352	4820.92783505155	805.953596287703	884.401294498382	709.150442477876	7259.77170418006	1249.69627507163
7316.60839160839	5419.25824175824	3545.61596958175	3464.01388888889	882.968838526912	1190.02553191489	978.251908396947	2262.47094801223
789.007547169811	1240.30973451327	7486.32589285714	1186.16071428571	4782.79335793358	1828.70634920635	491.222506393862	2493.51569506726
2169.23574144487	8014.37262357415	742.41935483871	2178.3786407767	759.827830188679	948.225352112676	1512.37223974763	7229.14122137405
1287.8696969697	4776.26350245499	2109.18037974684	972.405714285715	1972.74038461538	8570.01891891892	3865.03746397695	1063.15800865801
9672.58275862069	11231.6088328076	8885.72282608696	1073.55921052632	1584.33962264151	1428.17136659436	10818.9453781513	2330.55757575758
6761.65614035088	5843	7813.06356589147	3569.76182707994	946.656862745098	4781.90617283951	4479.45185185185	7477.23825503356
556.118881118881	7909.71380471381	5916.35109717868	2845.40145985401	3581.35294117647	3640.7316017316	3046.52401746725	1473.33608815427
5416.86327077748	8286.05	385.117647058823	1220.79695431472	3369.19788918206	1205.24257425743	2808.7072243346	6298.24093816631
4772.48223350254	1266.05084745763	2331.38345864662	5344.79914529915	360.007407407407	1181.20331950207	8962.50505050505	6949.85874439462
8193.57344632769	8668.90845070423	587.05	1076.87024608501	8000.29494382023	1636.88695652174	1347.7476635514	5864.62962962963
471.006024096386	15024.5673981191	6540.80758017493	1233.4450867052	2581.23928571429	1760.90952380952	1321.34821428571	3527.44099378882
1903.19230769231	8158.59546925566	817.037634408602	1568.28491620112	3741.58445945946	5283.32107023411	5464.17728531856	7036.25085910653
2393.45214521452	4972.73451327434	1267.45541401274	901.692015209125	1546.26377952756	1596.64420485175	2415.51310861423	7943.88416988417
2569.74074074074	8741.21	795.103174603175	668.87610619469	891.443243243243	2367.71348314607	524.653950953678	2123.81720430108
2263.56435643564	1351.40189125296	5707.1388400703	1603.88759689923	690.6875	2617.19018404908	1165.21556886228	8869.17406143345
1319.18604651163	1893.97169811321	676.447257383966	809.788461538461	834.93661971831	1459.96035242291	1675.47905759162	3371.56131260794
5410.79299363057	10263.7226027397	2877.53284671533	893.083815028902	1079.60833333333	6408.89769820972	4219.8984375	2700.09582309582
1555.89682539683	2424.67857142857	13149.5758354756	3961.47427293065	218.619469026549	8593.38211382114	1537.51012145749	6508.79954441913
10303.4850746269	11931.0607476636	8208.0987654321	4714.31851851852	213.272	1435.25706214689	5281.81735159817	5622.39603960396
806.955128205128	5437.65901639344	3907.29203539823	1134.82730923695	4595.99230769231	902.088888888889	1934.86970684039	2019.78260869565
7729.26587301587	10244.4536082474	6625.30115830116	6895.86338797814	3094.87378640777	9256.18411552347	2725.19335347432	2253.66261398176
5787.67204301075	7415.31891891892	733.261780104712	457.038759689922	1614.42361111111	5971.79123173278	1726.37075718016	6987.332
6276.41390728477	8059.303514377	3348.9552715655	6475.85355648536	1308.08982035928	10909.7234513274	4366.24056603774	2946.50161812298
720.295454545455	7319.73516949153	6650.98666666667	1112.27935222672	1132.56996587031	1690.74242424242	5392.07865168539	9341.72222222222
9285.03260869565	1511.90094339623	3356.66324435318	1283.58605664488	946.147859922179	1872.05136986301	1551.31954887218	2361.55882352941
6727.43699731903	6516.55979643766	7859.0475	3868.19338422392	794.754237288136	1706.15772870662	2417.45132743363	3134.652
524.494565217391	3394.08482142857	6657.12781954887	1641.05693950178	935.664788732395	1496.90625	805.933333333333	5103.79076086957
800.71129707113	8438.62222222222	3401.02525252525	1878.09712230216	4618.865625	1033.13617886179	11820.0505263158	7204.24709302326
2133.28767123288	13325.5317725752	5821.13513513514	917.432234432234	945.268551236749	8046.29721362229	318.442857142857	4266.95178571429
1756.6641221374	6419.94366197183	13539.2848360656	1003.61463414634	1100.94718309859	4070.06181818182	824.039473684211	2085.86772486772
3269.97026022305	4859.00242130751	12515.8732876712	2004.15743440233	3076.63333333333	1514.18947368421	3043.92987804878	11505.8187919463
8890.60338983051	9979.86379928315	6386.97236180905	6179.77037037037	700.796610169491	1445.89316239316	7574.62637362637	3682.39033457249
8346.9052631579	5729.45405405405	5366.15589353612	632.887688984881	1411.51965065502	4317.60218978102	1748.46875	11829.5537634409
6719.98734177215	2989.90588235294	6544.13050314466	896.106109324759	3325.11504424779	2076.58787878788	2203.73548387097	13384.5368421053
7493.22865853659	2965.73717948718	5964.63235294118	1538.15028901734	920.670068027211	1492.3412462908	873.410423452769	4072.56175298805
2417.39184952978	15427.6870748299	7035.28952772074	7680.57785467128	989.279605263158	2164.91185410334	1168.3110367893	4558.99384615385
886.497340425532	4623.25995807128	10688.9969135802	866.492537313433	3054.65	1681.56578947368	1885.70222222222	1341.74881516588
713.23	3416.67256637168	6204.86061381074	1577.36964980545	2985.20454545455	2014.2510460251	2294.33916083916	3882.72316384181
9086.09152542373	8949.2	5616.54896142433	1149.47555555556	9757.43511450382	7894.71806167401	6185.17424242424	7091.04651162791
1784.75308641975	10926.1642228739	6456.49655172414	1238.92307692308	243.038277511962	3132.22796352584	3367.15853658537	2870.80530973451
416.716814159292	5198.89735099338	603.345132743363	2403.95483870968	1544.12389380531	833.91847826087	4365.52808988764	12268.6542553192
6077.55795148248	1324.80891719745	9206.20743034056	2249.92063492063	1510.06319702602	1939.14598540146	1956.53806228374	2275.29943502825
7548	7269.24186046512	7376.51301115242	1083.05555555556	971.359693877551	2580.19134396355	715.522123893805	1001.82692307692
6923.10239651416	4083.56637168142	11646.9740518962	7032.10820895523	1940.79057591623	1529.97752808989	2785.1338028169	2857.03056768559
5854.72277227723	7208.71726190476	5148.65017064846	2555.470703125	5660.23354564756	4608.88669950739	5062.67281105991	9209.30769230769
7763.90052356021	5646.85214007782	4338.90513833992	873.936823104693	319.40977443609	8348.4668989547	556.196629213483	1634.45360824742
1005.67692307692	11619.8376383764	1877.15584415584	7412.09195402299	1124.13496932515	1567.74013157895	493.178294573643	13892.6984126984
7339.33797909408	10338.6102941176	10258.2530612245	1727.31818181818	1678.44262295082	1111.17892156863	13224.7315175097	4706.70982142857
1254.91221374046	6210.17940199336	7965.03525641026	7160.4765625	598.330769230769	1501.25663716814	2174.26	1762.49404761905
8420.99746835443	1043.13903743316	5810.0243902439	1469.03448275862	871.836177474403	4099.88552188552	837.181286549708	6640.94695989651
8315.39423076923	5964.89612676056	5185.37440758294	2852.86394557823	1553.69672131148	3671.15673981191	1179.32062780269	11153.9037558685
5224.92432432432	6745.57281553398	965.696658097686	735.114525139665	593.169398907104	3533.15175097276	4401.18996415771	596.369565217391
2865.33674513818	2589.20089285714	569.673913043478	1096.24571428571	1680.74603174603	707.99481865285	4034.91538461539	6033.43703703704
5610.0472972973	1516.45864661654	5238.51507537689	529.409574468085	1138.55208333333	1022.48295454545	2528.68421052632	4105.70188679245
7608.68571428571	9575.56918687589	11305.3651877133	1706.10465116279	153.606060606061	2205.5	386.632603406326	2622.32993197279
3486.29651162791	1095.72222222222	10403.0766666667	7520.5746835443	762.546666666667	812.419540229885	5609.46285714286	1317.08
6249.03986710963	8544.4375	11025.193877551	1476.83152173913	4751.38643067847	1162.75609756098	2512.97172236504	10260.4698113208
796.371428571429	2922.26666666667	746.108280254777	3681.70618556701	6543.58156028369	1654.45161290323	2251.81656804734	1698.81481481481
1874.89743589744	10464.5927977839	8863.8651026393	4943.02654867257	1091.54460093897	2886.79279279279	6444.74275362319	2126.43157894737
1650.47474747475	5086.45384615385	3037.64888888889	4615.84862385321	593.136929460581	2376.18918918919	760.19512195122	4496.15646258503
6688.76899696049	5760.61676646707	1172.77533039648	1243.71428571429	5121.05382436261	686.141935483871	4272.16972477064	940.385416666666
1534.975	7810.5693430657	6187.00638297872	4910.51535836178	1828.85660377359	488.910313901345	1494.80827067669	1726.21288515406
861.974576271187	3844.14621409922	7183.84771573604	2346.78155339806	1196.70588235294	1784.34597156398	2572.98480243161	1163.10416666667
2533.50877192982	1540.14457831325	2643.52517985612	1329.56	259.946902654867	1003.424	4185.23780487805	11945.3613138686
6866.62866449511	8478.83957219251	2090.78899082569	4067.36131386861	2816.14344262295	1524.58391608392	1887.0621761658	1773.84722222222
4273.28712871287	13623.8095238095	9277.36194029851	359.101818181818	877.634517766497	9274.46394984326	2435.81465517241	1101.67788461538
5351.82352941176	7886.15072463768	1273.77333333333	1698.62559241706	410.984615384615	1620.84023668639	3636.86902286902	3498.2578313253
1282.71746031746	9042.74328358209	8072.59817351598	5479.97111111111	704.8671679198	5590.71621621622	1177.4263803681	8682.21855345912
1182.83513513514	1947.35820895522	11763.3413654618	762.888671875	2818.92517006803	997.58	3120.79816513761	2973.12373225152
746.709677419355	1694.66821705426	6256.04428044281	1207.85616438356	3312.41860465116	748.407079646018	2051.47766323024	1551.43362831858
9535.40611353712	12086.9501084599	2562.75875486381	4221.69597069597	1040.25490196078	1517.5	3863.1377245509	3790.49113924051
2116.15873015873	6633.28764044944	5868.35571428571	944.727272727273	1320.2337164751	1067.17788461538	7351.464	2820.63076923077
4212.47530864198	7759.1	3799.22033898305	1796.33955223881	5092.51311953353	2084.87786259542	3846.07335907336	2198.7571884984
3602.45774647887	1788.34020618557	5976.61424332344	3473.80859375	3285.61481481481	1057.12698412698	1988.11875	3953.38190954774
7032.91447368421	6186.28082191781	8265.00936329588	811.032051282051	5466.01449275362	2568.27622377622	6588.26363636364	1992.43359375
1171.54545454545	11426.043373494	6178.31179775281	3651.43384615385	5792.2027027027	1508.08988764045	1327.52311435523	2155.24210526316
8029.90657439446	11199.1081967213	5420.3536977492	909.452736318408	1112.28140703518	684.038314176245	677.277777777778	2334.98675496689
2099.71704180064	6496.85757575757	6982.79673321234	2045.4201183432	1398.94420600858	5996.82515991471	904.658753709199	13920.5857605178
2669.5464362851	5391.84982935154	1417.73086419753	1614.24770642202	491.035971223022	839.834196891192	3884.77857142857	1586.67153284672
1511.62041884817	10699.2166666667	6682.69278996865	1662.54711246201	1214.15027322404	5697.68575851393	3007.21052631579	874.936170212766
903.285714285715	2364.07954545454	4510.83382789318	312.255639097744	1264.79754601227	713	1930.40408163265	2514.3141025641
1056.74496644295	7553.47222222222	9575.26297577855	588.528925619835	4432.42934782609	956.008771929824	1827.37110481586	2021.64705882353
7375.40447154472	2296.57568238213	2788.79444444444	2193.4099378882	763.288607594937	5467.53982300885	953.121951219512	2427.29439252336
1382.20245398773	2859.78388278388	655.859728506787	1754.73228346457	1145.61111111111	1615.97967479675	1341.67301587302	7963.14336917563
8482.47953216374	7850.94910941476	7564.15094339623	559.514705882353	1180.10309278351	433.176991150443	1375.32083333333	7806.97920997921
1560.48459383754	2397.51677852349	6403.08445945946	1486.5197740113	4583.68235294118	1661.00956937799	62.15234375	1066.94505494505
1156.71468926554	11982.0802139037	3903.18235294118	5115.59205776173	6843.50318471338	2584.16226415094	2894.67680608365	4004.23111111111
1214.26790450928	6378.36636636637	5544.08431703204	1015.34482758621	1966.43209876543	1342.36740331492	2274.97651006711	9578.95833333333
6538.10431654676	2772.41719077568	5973.06864564007	5440.37671232877	1543.99607843137	1776.93457943925	897.690476190476	6937.85761589404
1725.62629757785	9790.22413793103	2683.5818815331	1270.86516853933	5578.59513274336	4724.57547169811	4070.65331010453	2280.02164502164
7471.77402597403	4845.03114186851	8946.82341269841	1279.30324909747	4611.21554770318	939.667953667954	3796.88805970149	1684.6228956229
3859.76495726496	1936.03614457831	958.093264248705	844.377171215881	1399.1170212766	625.397849462366	864.307189542484	1065.34928229665
1792.12083333333	8195.23611111111	932.705394190871	2523.6941580756	923.462264150944	554.144578313253	346.758620689655	2771.29640718563
5942.88410596027	2116.5	3126.10687022901	3184.26640926641	3911.52522255193	2320.66831683168	5303.37786259542	1768.21142857143
1430.1023255814	2469.0737704918	6927.50949367089	555.401162790698	1703.62580645161	6760.78341013825	1105.31818181818	1009.40445859873
2839.375	6690.00911161731	6603.66380543634	6433.39890710382	6077.01307189543	5681.88659793815	2199.78504672897	2225.1935483871
8849.68656716418	2020.25396825397	6496.20802919708	6342.4593837535	598.507352941177	1985.66428571429	2888.54193175246	1336.7247706422
6748.19453924915	10072.5593220339	8858.55131964809	442.279166666667	654.031055900621	1530.40618101545	3280.48	11644.1006493507
10846.3469387755	969.969230769231	6755.37876802097	912.452449567723	1059.27983539095	2863.61085972851	481.97512437811	1624.86046511628
5459.1065830721	9005.59485530547	3739.56756756757	747.510273972603	6827.15730337079	7256.4131147541	2029.9746835443	9280.10483870968
1075.98230088496	2445.54861111111	6987.08242950108	4367.80338983051	1388.4900990099	2056.56115107914	4114.93095768374	7021.66019417476
7342.3670886076	1714.89970501475	1398.05202312139	1309.72438162544	934.132352941176	973.023076923077	455.19387755102	7260.52836879433
4138.36627906977	11418.6358024691	7128.34030418251	1030.03687943262	4799.43072289157	4971.77464788732	2425.18518518518	1768.14285714286
2153.3512195122	11301.4986225895	7698.69444444444	5071.16326530612	2751.87715517241	2450.67632850242	1657.61891891892	948.913242009133
987.940886699508	985.856	6032.21489971347	9284.56927710843	1987.34920634921	1658.9247311828	3997.11881188119	2742.44571428571
5015.81067961165	9775.93687707641	1188.11877394636	5361.17627118644	1499.47826086957	1251.41911764706	3053.49557522124	8543.84249628529
1029.36336336336	9084.24946466809	1704.4674796748	395.472222222222	3631.30705394191	2366.89805825243	1602.68709677419	6086.99632352941
3340.08418367347	9901.69956140351	5919.58307210031	961.020100502513	645.757793764988	5038.63636363636	13679.5042372881	2047.66834170854
296.863636363636	4719.7816091954	5580.52256532067	4321.63897763578	1007.08430913349	450.986263736264	10889.3243243243	13663.7962264151
1939.29305135952	5493.51282051282	4985.21984435798	5943.16430594901	2198.7037037037	448.300653594771	5730.46820809249	2173.49808429119
882.845679012346	8470.22837370242	5672.0625	6208.14627659575	1569.83914209115	3612.70318021201	254.5	4020.61122661123
2217.55872483221	13046.3927272727	5334.46819338422	272.936241610738	1045.34412955466	1727.96449704142	1131.13259668508	6419.24110671937
3298.72833723653	6994.10688836104	12609.0638820639	7129.28185328186	456.879581151833	1342.66818181818	9885.03278688525	1233.25
3415.65073529412	7712.58	1781.22865853659	3294.68030690537	1337.53021978022	3832.62068965517	1630.64670658683	2389.39520958084
7322.53687315634	4682.06194690266	5822.65703971119	2439.07575757576	711.190687361419	4084.25505050505	7393.78465679677	3886.53591160221
5553.19678714859	1619.08401084011	10703.1111111111	4705.64768683274	1473.56284153005	4229.90080428954	9166.45483870968	1718.66666666667
3110.07092198582	11081.4603174603	1658.90308370044	563.676616915423	4221.84707646177	1138.58469945355	2737.07558139535	6192.52066115703
4565.39830508475	9639.46	1179.30927835052	11916.3183391003	585.269372693727	2811.14748201439	2017.36434108527	926.916247906198
1284.07762557078	9453.08374384237	14397.9479905437	435.349862258953	1967.37328767123	4905.73988439306	11523.9976076555	1409.00408163265
2563.16014234875	2416.03488372093	4062.13703703704	5188.084	1049.48	2292.40484429066	1001.29921259843	1572.39285714286
1154.41694915254	2090.93388429752	6697.90233236152	3036.61073825503	2089.46381578947	4417.42715231788	500.091703056769	2111.46017699115
4012.35849056604	8480.1742081448	12189.8380681818	1740.74603174603	917.265486725664	1601.11641791045	5270.76785714286	1664.09978768578
4525.70588235294	1556.2052631579	4666.5395256917	6140.92387543253	6105.5643776824	2030.56849315068	550.99025974026	2465.30801687764
3895.38963210702	7649.56852791878	7646.54895104895	3213.30337078652	4344.57142857143	756.009009009009	501.336134453782	12263.4591611479
4992.08833922262	1114.56	5490.972	1007.75	1690.25806451613	1365.71223021583	5436.34242424242	611.051063829787
10458.6363636364	679.285714285714	3740.93802816901	1244.23507462687	855.021459227468	1125.58870967742	2451.18032786885	1887.36363636364
5289.6875	1327.8025751073	589.491935483871	995.557894736842	799.198051948052	2221.72443181818	6722.48877146631	2708.37662337662
869.8046875	5709.94540942928	9375.1023890785	721.670016750419	6854.74011299435	2359.72566371681	5398.03267973856	8911.35081967213
4715.91059602649	11357.9072512648	5124.11604095563	1619.4076433121	998.239852398524	2308.63849765258	2144.93927125506	5097.20603907638
4239.98513011152	1891.52747252747	7123.97406807131	1199.94843049327	685.333333333333	2396.31086142322	6359.8865248227	2221.52105263158
6961.30737704918	1774.02325581395	1241.5641025641	3359.78318584071	1188.82329317269	1509.51587301587	5166.02232142857	1310.26198083067
1133.9896373057	8346.61921708185	12407.8053691275	2529.71428571429	1333.1037037037	1696.64748201439	3147.31504065041	5086.60465116279
1653.68152866242	1054.38709677419	2216.67052023121	11210.72	587.176691729323	2098.84	6348.77631578947	1829.88055555556
2070.27415143603	4325.37162162162	2036.91397849462	6044.6038961039	362.875	2571.78823529412	1647.22916666667	6727.55649717514
858.916167664671	4858.27055306428	8704.3320610687	929.766773162939	769.863888888889	3542.59685863874	4978.92753623188	4482.47240618102
533.878205128205	1545.38848920863	1013.00465116279	661.489795918367	619.029850746269	2857.79264214047	2694.43076923077	6864.05415162455
2890	6896.50171821306	2428.05685618729	843.77366255144	1163.97905759162	2560.68275862069	305.494186046512	5777.2972972973
7712.42731277533	8556.37446808511	6415.6539050536	1190.37171052632	4021.12403100775	1553.29605263158	1822.78461538462	1409.39209726444
4726.17314487632	7762.34265734266	2100.27906976744	1122.83703703704	1641.75	2692.65134099617	743.293650793651	9238.74955595027
762.146341463415	6736.4244966443	9618.38403041825	2146.73684210526	953.029520295203	702.864864864865	3941.04460966543	5334.89398280802
12203.4603174603	6415.97037037037	9142.72471910113	1258.82156133829	6358.61274509804	1095.94202898551	3805.45705521472	2213.30034129693
10286.2977099237	5850.44303797468	1337.09433962264	10238.3539823009	5645.04929577465	1602.7037037037	2584.7183908046	5344.30100334448
620.213675213675	4352.48409893993	4551.20656370656	7181.30115830116	2419.26492537313	892.604904632153	6308.68269230769	1261.73448275862
2730.50931677019	6242.98349834984	2128.07453416149	6524.92857142857	7201.60689655172	888.333333333333	965.825714285714	3632.14233576642
2092.63419483101	5034.8231827112	2079.89464882943	1482.02777777778	6418.42058823529	1928.30303030303	4768.66315789474	3016.5938697318
1409.70926517572	10527.2957317073	4946.28233438486	375.348605577689	475.894366197183	632.60663507109	4999.55251141553	1127.87692307692
973.588235294118	1027.43884892086	972.812154696133	1315.64788732394	4245.28772635815	4137.91949152542	495.144295302013	6993.18253968254
478.069230769231	1346.94674556213	4824.65156794425	605.030660377359	784.060869565217	4944.54212454213	1955.70319634703	6364.59090909091
1252.89417989418	3042.1592920354	6746.93223443223	6021.44968553459	590.489736070381	1111.58781362007	1509.8	1776.06694560669
904.141538461538	13764.7168674699	1744.16901408451	5589.90740740741	369.169014084507	1777.91287878788	3640.43909348442	7775.13738019169
6691.58602150538	1910.99720670391	1178.28625954198	5056.16560509554	1575.56976744186	1438.67355371901	843.724528301887	973.602649006622
10352.9273356401	8275.51965065502	8459.96190476191	1410.47058823529	1025.48626373626	1437.47244094488	2253.66666666667	6722.49825783972
5962.37827715356	7902.6586102719	2837.79393939394	402.969325153374	649.777142857143	1449.24054982818	2710.82843137255	4314.28874734607
5341.36437246964	2157.11075949367	8181.27476038339	959.992610837438	799.510204081633	896.647272727273	2222.80168776371	2344.67985611511
1259.16222760291	1541.54713804714	7536.63834422658	1794.30638297872	419.542521994135	4376.54482758621	6210.8288590604	2566.79117647059
4751.51076923077	9670.62403100775	7037.85201793722	771.63184079602	2375.45188284519	3482.45090439277	4927.91719745223	1727.0395480226
1036.83582089552	2162.69078947368	7606.75	1596.17073170732	8025.81494661922	1578.27096774194	957.254237288136	1108.70608108108
2010.3839835729	9023.25795053003	2255.37142857143	1083.26907630522	3063.18775510204	610.794117647059	345.424778761062	10340.4355628059
574.203647416413	2376.05825242718	2514.00769230769	6387.65306122449	1022.12923076923	1572.7298245614	2114.30208333333	3881.78620689655
2179.29381443299	993.24778761062	4158.98013245033	1569.09872611465	917.981233243968	4715.08720930232	683.490787269682	1972.9347826087
2497.07741935484	7218.25566343042	3097.54251012146	477.428	1376.7100591716	1004.38571428571	5576.24149659864	4029.63888888889
4350.63815789474	6376.60307017544	7295.69666666667	2515.24556213018	1084.35897435897	2202.5117370892	10673.1888888889	8002.07324840764
859.380952380952	6335.26023391813	1345.50422535211	5878.01672240803	534.752336448598	2081.84558823529	1565.23985239852	8934.79597701149
5546.10447761194	1422.00366300366	4667.66449511401	3552.49657534247	947.523255813954	2452.38095238095	3615.58057395143	2584.19565217391
824.021186440678	5865.71153846154	9276.93379790941	1895.15075376884	1067.25868725869	2839.19909502262	1653.42965779468	2395.39461883408
2904.272	12357.1294964029	9560.08156028369	1427.23484848485	899.562015503876	1793.47787610619	5044.58333333333	1098.14552238806
5125.64601769912	1273.84558823529	6935.78947368421	1192.77	7584.80745341615	1043.0829015544	1066.23529411765	4151.96232876712
1946.6462585034	4942.15860215054	1595.09027777778	962.919708029197	1618.98136645963	1155.575	2808.04452054794	645.375634517766
605.258581235698	4913.38560411311	9120.83050847458	1639.6902173913	3674.60838445808	962.16	2994.75731497418	5995.10182767624
3509.08771929824	12122.0064935065	1561.66857142857	5460.65776293823	2064.5348189415	3067.92112676056	7347.05042016807	7799.07814569537
848.424778761062	7215.87525150905	7267.30976430977	1214.93700787402	3364.9186440678	1596.30769230769	778.512953367876	7200.49191685912
5838.04779411765	6975.99534883721	1855.57936507936	361.813131313131	1089.04620462046	4166.34037558686	706.741176470588	5086.74745417515
9179.27924528302	5042.46315789474	2802.03684210526	2103.803125	706.777777777778	990.649717514124	2282.4296875	1477.70866141732
1721.15106382979	1322.534375	1226.90353697749	3533.00913242009	3426.58411214953	3177.21136767318	4262.87588652482	5023.24264705882
1392.11785714286	11355.0281690141	6498.08823529412	1554.30158730159	2014.89423076923	1180.25903614458	995.377604166666	7594.01857585139
1894.73853211009	9197.50402144772	8859.58735440932	1330.67405063291	859.67791411043	1956.14851485149	1211.30689655172	1333.57707509881
2379.38695652174	14527.1417004049	3184.6875	926.082191780822	1672.78648648649	6935.32804232804	2656.41242937853	3374.11450381679
3008.53266331658	7753.72151898734	7535.48178137652	3971.77551020408	3431.52290076336	610.712643678161	1256.18674698795	8210.35816618911
1213.09004739337	10713.2208201893	4989.05825242718	385.362694300518	673.976878612717	3508.05379746835	4146.84778012685	3734.28837209302
11487.3390804598	13026.6655290102	1896.88944723618	1412.65217391304	6829.30555555556	889.72625698324	1644.34199134199	7004.29110512129
4745.41946308725	11369.6346863469	2538.63768115942	1430.77033492823	5234.85059760956	2035.43319838057	3098.55487804878	1322.43554006969
2944.51388888889	1365.97178683386	6968.38461538462	1107.94759825328	891.266159695818	2279.45614035088	1747.85321100917	8008.04383561644
1000.09027777778	6758.96962025317	7328.43956043956	2099.11046511628	956.360515021459	1179.09426229508	380.088495575221	5727.99447513812
1306.3531598513	16428.7032520325	2111.79565217391	2694.04743083004	695.453216374269	2026.12244897959	2205.06849315069	10504.2978723404
1865.52914798206	13736.6428571429	4651.80993150685	833.915343915344	547.510574018127	4393.71134020619	2803.08633093525	6701.51418439716
6192.90547263682	6502.77911646586	8634.92164179105	2838.29824561404	975.023489932886	1613.21304347826	4952.86686390533	2050.96460176991
2608.33253012048	8599.8945686901	12810.7061611374	4528.67935871744	773.765903307888	1146.3152866242	1096.21111111111	6423.08016877637
5876.19917012448	3865.29885057471	289.430711610487	981.072815533981	841.666666666666	1232.43942992874	1826.81188118812	10952.9325842697
5826.38666666667	1246.87165775401	7838.09404990403	892.72049689441	1602.30281690141	2097.64794007491	3564.4375	3743.51592356688
488.110738255034	4996.97841726619	434.743362831858	871.804093567251	2186.98106060606	2045.53097345133	932.695340501792	2600.75189873418
6938.23218997362	8146.14090909091	3934.31395348837	1018.13131313131	761.028708133971	1522.01762114537	2459.29203539823	9692.12324929972
433.084415584416	7055.69186046512	5362.03538175047	594.967741935484	2745.62264150943	943.849206349206	732.959090909091	1861.01904761905
1457.76340694006	2239.32795698925	10496.75	2567.26608187134	2857.10824742268	2262.37724550898	367.608208955224	1488.58407079646
3495.81415929204	7396.67422096317	7180.65889212828	6060.57524271845	249.023529411765	1522.75	1944.215	841.476635514019
10317.2788104089	1172.61643835616	1916.99025974026	4967.6340956341	336.222857142857	1824.28318584071	2684.07823129252	5795.48416289593
3321.18131868132	8596.98574338086	8160.79360465116	1456.40727272727	596.540650406504	1113.27600849257	354.35	9128.77083333333
1684.00483091787	8502.33745583039	6505.11611374408	5208.59067357513	1889.50251256281	720.264705882353	4198.56734693878	732.75221238938
2074.11420612813	9407.17484662577	3598.20331950207	711.326923076923	1196.8669527897	2467.67961165049	1557.94	9407.52721088436
557.513966480447	5519.45526838966	2809.72258064516	8265.10106382979	272.659259259259	2022.45751633987	1146.484	2281.96195652174
2120.1388400703	3143.61838440111	9884.64900662252	1848.03676470588	2938.74709302326	511.959183673469	4561.56542056075	1796.74468085106
1612.64116575592	8740.50518134715	6710.74542124542	1771.99072356215	2715.07374631268	2982.10762331839	1050.86124401914	1473.56148867314
8994.70037453184	9212.85161290322	2873.16216216216	1180.88284518828	1431.51933701657	5408.08719851577	683.882352941177	3149.13707865168
6244.86363636364	6512.79804560261	1309.50387596899	1024.24305555556	1296.5014084507	1503.84085510689	1413.74803149606	1179.29257641921
541.969827586207	12554.7775229358	8103.44636678201	242.632478632479	273.115044247788	1497.20655737705	1216.86900958466	3357.00314465409
1204.94405594406	9699.41339491917	4910.14736842105	819.85843373494	1249.80722891566	1013.37288135593	7367.77635782748	5236.01914311759
8781.62962962963	6149.83037475345	6333.73983739837	728.871428571429	1551.35353535353	4323.52586206897	897.516025641026	9582
1350.33163265306	9617.92702702703	10556.671641791	1241.1724137931	1179.28464419476	1119.13753581662	312.920168067227	7579.37033084312
909.468164794007	2560.91573033708	8238.20215633423	9160.21390374332	714.161220043573	9304.44217687075	1944.59943181818	1245.48901098901
2505.70796460177	9168.4628975265	1426.83544303797	3796.02266288952	1128.04885993485	2368.3918128655	1560.0251396648	3755.06534954407
615.441947565543	7638.65486725664	5231.42329873126	1686.93548387097	283	928.519823788546	259.46875	4891.94782608696
2873.0518134715	12128.1209150327	6545.94567404427	2479.2464	886.953237410072	3609.84539473684	700.690566037736	4581.23780487805
9701.02909090909	6587.43067846608	6523.07284768212	323.424489795918	1124.72843450479	1006.48310810811	5426.09893992933	9446.81081081081
1767.67080745342	9925.58389261745	7147.90180032733	767.388663967611	725.25	3635.30412371134	891.435897435898	1628.1
1160.25874125874	5089.29230769231	1728.50397877984	311	2653.47402597403	3945.5329153605	1406.3670411985	2020.96052631579
6538.85478547855	1498.59943181818	1312.35096153846	3602.7460035524	3867.34153846154	1383.06875	2748.16883116883	2508.80303030303
1662.64900662252	8071.98397435898	7257.15090909091	1551.66502463054	784.917098445596	1432.62831858407	5394.6	4391.51086956522
2781.94505494505	6936.64506172839	5751.86166007905	1133.8273381295	907.806451612903	1820.27777777778	6705.64943253468	1210.25646551724
1949.42244897959	11742.0043478261	10971.431085044	795.319402985075	1665.88620689655	1826.12258064516	388.345833333333	318.697183098592
5779.55339805825	1279.4962962963	5316.94466403162	3498.04029304029	4822.28571428572	3933.78723404255	4066.11985018727	2346.01226993865
9210.49190938511	1143.72432432432	6750.59733333333	1103.97619047619	607.76	1401.30769230769	937.11	5024.03320561941
708.663716814159	6157.4328358209	1106.75598086124	366.178378378378	894.680672268907	4229.32692307692	1476.77192982456	1276.83127572016
3282.84375	6367.89308176101	12323.5470588235	8993.69922879177	372.164335664336	1886.91836734694	1591.86277602524	5873.53793103448
1185.59668508287	1397.69529085873	4075.58934169279	5876.99255121043	2828.8515625	1140.53927813163	2586.03515625	2536.96951219512
6619.31081081081	6050.43598615917	1067.57522123894	1257.70506912442	5126.82716049383	1075.65193370166	3840.11991869919	5741.45205479452
1004.96208530806	8835.84903047091	299.300884955752	1460.04740406321	769.981818181818	3846.65882352941	3116.87937743191	1120.9497716895
6459.17067833698	3862.47887323944	8844.65384615385	1250.11931818182	1800.98443579767	4460.19758064516	6594.72664359862	4904.84242424242
5451.12830188679	1405.14325068871	6342.02396166134	5741.14792899408	1378.09333333333	1416.62259615385	559.585714285714	1196.1233933162
2522.74757281553	3128.68164794008	3624.04545454545	1293.74025974026	1267.94470046083	3283.42962962963	12622.652173913	773.241007194245
3054.6694214876	5972.39655172414	5988.58113207547	8899.84579439252	5483.09685863874	556.164473684211	330.150442477876	1900.671875
2273.35191637631	1620.46649484536	8975.17777777778	492.684466019418	4317.52911392405	1772.83898305085	8478.87037037037	2491.80344827586
7294.18727915194	9188.37329700273	1347.63492063492	686.258760107817	1124.80366492147	1914.45215311005	3499.37254901961	1929.82363636364
2102.9349112426	3410.65079365079	4728.1955922865	5581.90987124464	3148.82233502538	956.433526011561	1986.22314049587	4577.71681415929
4443.89568345324	6497.39162929746	3316.89485458613	911.71009771987	4591.46209386282	1646.38721804511	6102.61710037175	2301.76851851852
1792.02962962963	12030.6298932384	720.908794788274	957.29203539823	1146.7898989899	1176.92857142857	860.502923976608	8055.67586206896
14052.1447368421	7907.82056892779	5363.23762376238	1278.71	348.794871794872	961.532110091743	1736.3606557377	6206.75701839303
809.163120567376	1655.37275064267	729.794223826715	393.814159292035	805.456456456456	1037.14150943396	433.052341597796	3321.83703703704
1482.61946902655	10269.0275229358	10787.12	1060.31115459883	6343.2125813449	2137.91428571429	1627.71984435798	1461.4303030303
5560.85604113111	9064.58160237389	1011.35555555556	815.523952095808	1220.70833333333	1835.06349206349	939.625954198473	9869.66852367688
1034.52777777778	5635.66878980892	1892.27296587927	1041.42160278746	1318.06228373702	5485.52511415525	1681.10037174721	7410.73863636364
7115.553125	7056.01515151515	934.661818181818	629.12	2183.51948051948	1303.44680851064	6304.32131147541	1072.08679245283
1027.16814159292	1603.74609375	6371.8875432526	989.079155672823	2251.21782178218	5205.61946902655	1282.86312849162	6526.74107142857
1379.97087378641	2276.47663551402	6907.28813559322	971.849557522124	528.038314176245	3995.21843003413	2720.96327683616	1275.54022988506
3281.28370786517	1628.5	9294.53979238754	640.070422535211	1257.19918699187	670.064516129032	1639.81355932203	6679.35032894737
3856.52051282051	7494.93406593407	3003.35071090047	11697.5249406176	1398.60975609756	7835.73786407767	2765.10666666667	2031.28795811518
4525.54545454546	6761.81456953642	7510.17948717949	270.948529411765	8082.35849056604	2662.72696245734	4133.56	9035.35329341318
11986.3571428571	7395.56060606061	1807.45751633987	1120.72972972973	1515.57692307692	7028.19488817891	5661.34895833333	1590.5
3069.94690265487	8327.0276816609	7888.57142857143	1061.81957186544	877.065384615385	10274.8592592593	2046.18421052632	13019.6062322946
1587.88671875	8568.07266435986	6435.52706552707	2658.99541984733	4430.86896551724	2440.24795640327	3471.33469387755	8007.7217847769
3125	6419.42379182156	1963.22033898305	5391.56460674157	745.405092592593	1051.93333333333	11141.9965753425	12365.0113207547
6397.87279151944	2297.33976833977	7266.22928176796	4268.78913738019	4859.16265060241	1320.63605442177	1868.20677966102	7431.31698113208
1336.32707774799	1797.03141361257	3688.97912317328	836.072164948454	981.23645320197	3630.69055374593	5783.23853211009	1358.39084507042
4742.10782608696	8136.70220588235	2044.84507042254	3458.38562753036	821.681818181818	3166.37402597403	3987.66920152091	1083.03521126761
5620.77411167513	1867.94339622642	6101.64429530201	2287.11149825784	2751.71523178808	7931.1551724138	2021.07902735562	1539.78538812785
8056.66492146597	7450.81294964029	9114.83903420523	1092.37396121884	217.888888888889	640.436507936508	5767.51111111111	12966.6637168142
6922.32525951557	11965.1268292683	6438.08185053381	1136.55371900826	633.745535714286	2030.52682926829	1604.72566371681	1488.96774193548
6421.97883597884	1300.1512195122	9244.34844868735	1078.23170731707	1092.49696969697	1094.97859327217	1766.1369047619	7136.9187279152
3656.91715976331	3400.78385416667	3269.3054054054	4046.11846689896	7140.00694444444	1142.32075471698	406.539735099338	6282.94584837545
431.459807073955	4539.01098901099	6612.42307692308	829.555118110236	5909.12698412698	2852.29801324503	4091.15207373272	926.785714285714
6525.55160142349	9626.44016227181	645.913669064748	1495.08582089552	3659.31111111111	1443.82828282828	1620.36296296296	790.310924369748
6888.7	3138.46296296296	9046.3839835729	557.887096774194	1576.81790123457	7065.63783783784	860.446202531646	2547.34615384615
12282.4363636364	2518.65934065934	6086.78525641026	7370.42222222222	1326.48449612403	1329.01470588235	3653.43187066975	2624.85667752443
3066.45161290323	4666.64615384615	2335.54861111111	1065.29383886256	1850.64114832536	1092.41481481482	638.898734177215	1727.12082262211
4648.57598039216	8950.27548209366	657.413407821229	4637.69791666667	803.66323024055	1495.90070921986	407.963730569948	1783.80496453901
4712.22058823529	2567.10191082803	10413.0033557047	6825.15492957747	364.073825503356	1240.65730337079	420.644194756554	3049.44594594595
1134.16766467066	5609.7974413646	3274.59293680297	1599.11971830986	1622.71219512195	1431.15428571429	1239.60431654676	8381.52879581152
5769.56181533646	5296.68338557994	1106.125	1045.67381974249	1219.58776595745	4185.41005291005	1351.37857142857	12395.3085106383
7239.41052631579	6400.35080645161	9627.68238993711	674.893805309735	1750.07926829268	1374.38095238095	1301.11148648649	2164.14460784314
5534.79113924051	5509.91987179487	8263.42901234568	2140.31460674157	1147.82113821138	1685.92827004219	1623.8	925
1876.97122302158	9404.02752293578	7574.03504672897	4041.92	307.272727272727	754.830258302583	4973.61052631579	1798.47789473684
1775.56774193548	4992.29605263158	10723.7692307692	298.223076923077	268.139175257732	5148.39644970414	1159.97391304348	5354.21122112211
1224.98120300752	3826.3362701909	10686.6798561151	1094.09090909091	5036.86805555556	1223.2750929368	752.115384615385	3567.94634146341
841.846994535519	2623.17704918033	2232.44215938303	959.792452830189	5106.64855072464	1616.01652892562	4190.12885154062	1690.18253968254
2542.77537796976	1338.93348623853	12595.4647058824	4200.03403141361	743.548717948718	5620.6501650165	1098.6106870229	9073.06976744186
6878.0650887574	7804.98507462687	9122.44	4221.35760517799	321.05	5976.26086956522	1281.27839643653	612.858858858859
1160.86818181818	7175.80942622951	4418.43793103448	5897.08855291577	1029.65964912281	1094.36823104693	1327.80965909091	5067.18530351438
1757.85984848485	6320.26630434783	13430.6320754717	10524.9272237197	1258.44369369369	4166.35856573705	840.730061349693	689.946428571429
1686.19932432432	8515.81117021277	8228	907.012295081967	1009.93303571429	1627.20454545455	541.346153846154	8241.56266666667
4718.87333333333	10939.7507788162	10987.2867924528	537.375555555556	3297.21262458472	1551.01287553648	3698.77844311377	9162.94095940959
5549.10939510939	9871.28211009174	2674.91703056769	5481.49779735683	1457.30458221024	4652.83076923077	1806.91208791209	11882.3872053872
1524.94023904382	8033.06024096386	7470.127090301	516.656140350877	832.869565217391	791.622641509434	1860.53101736973	13377.1868131868
3267.24074074074	5773.80081300813	7813.92775665399	1220.47933884298	838.132530120482	1592.47721179625	10926.4518518519	2915.78947368421
1660.1106870229	7188.8625498008	1713.85630498534	4730.86666666667	4443.11733333333	5939.53220338983	1554.27826086957	1064.26556016598
1456.86507936508	12568.6461988304	4372.85164835165	1057.2	810.183333333333	1028.01818181818	5960.74626865672	12821.8069306931
1328.74297188755	250.558823529412	838.391025641026	2156.78359908884	1558.35505617978	721.811320754717	1174.25490196078	1292.1575562701
9527.79061371841	747.263736263736	1357.05732484076	1393.15989159892	5476.60169491526	1293.49268292683	1938.38938053097	4536.81059390048
1645.032	2572.08527131783	1386.35795454545	1974.24382716049	986.477477477478	1099.89978678038	1347.5857605178	1371.90574712644
10415.4981684982	2027.04452054794	5313.30839895013	2633.4678111588	894.269541778976	2418.170995671	5020.42212189616	1575.34810126582
4611.00983606557	13730.2996632997	9772.99264705882	712.705752212389	6842.90140845071	5223.36279069767	904.44696969697	997.241860465116
3397.82428940568	1820.14285714286	2636.74058577406	793.064516129032	2342.82157676349	1751.03910614525	508.550724637681	4779.47811447812
1405.2513368984	5322.63850687623	1418.79069767442	826.19906323185	678.25641025641	1646.36842105263	3092.07305936073	2619.98322147651
7169.85714285714	1687.08385093168	2007.0297029703	751.810035842294	1797.0830449827	5205.53435114504	6336.76699029126	6118.42244224423
5208.25063938619	4109.14766839378	1271.30136986301	728.322709163347	964.809090909091	2020.12424242424	1114.86834733894	4806.00588235294
7378.2213740458	14226.3862068966	10448.6333333333	1505.5	1713.81318681319	3449.36431226766	2792.54333333333	523.046025104603
6887.85714285714	5401.29002320186	1873.11842105263	528.876923076923	720.576704545455	2482.65486725664	633.769841269841	11299.381443299
4357.01769911504	3295.67832167832	8464.8025477707	320.549295774648	1131.06079027356	1781.05607476635	1874.40672782875	7563.67619047619
4152.28125	9710.12857142857	8916.89390519187	8562.67901234568	3330.20454545455	1640.73255813953	1410.12080536913	1735.22829581994
6715.40983606557	10052.1932989691	6614.80201342282	1614.50226244344	1638.54867256637	8678.92164179104	2646.6887755102	587.976744186047
8363.74100719424	1819.05837563452	4014.33400809717	443.843434343434	897.926436781609	4562.5505050505	597.619047619048	1197.4512195122
6283.46657571624	5670.5770609319	1524.6836461126	866.917721518987	890.302547770701	2207.41666666667	2972.40305010893	1602.41899441341
5974.00884955752	4500.64423076923	6251.75838926175	851.812734082397	1261.63703703704	1651.77505567929	677.020761245675	3882.65502183406
7547.97452229299	2386.75934579439	4474.62630792227	1907.64308681672	1830.94618834081	5491.98214285714	1625.98634812287	1566.78287461774
1122.87012987013	5149.15107913669	12026.0962199313	1193.30555555556	3293.78947368421	1418.25787965616	517.326599326599	5838.24014336918
927.231316725979	9095.61413043478	7911.05871212121	8914.69002123142	1393.36283185841	863	817.32183908046	7219.17479674797
1386.79400749064	7997.59590316574	693.579766536965	6386.184	6243.45161290323	677.909523809524	10095.2183908046	834.438144329897
6488.88515406162	10718.5566502463	1460.04784688995	915.149305555556	3093.27240143369	1670.775	5461.27642276423	2638.48518518519
1192.57264957265	2274.35849056604	1413.22397476341	3160.29142857143	1307.4845814978	8847.78531073446	661.716049382716	754.552036199095
2202.83928571429	6704.18181818182	7097.94570135747	511.921568627451	566.541666666667	580.47280334728	678.742616033755	1827.9575
7902.2927631579	7388.61958266453	1630.14343434343	666.0125	2381.85652173913	1217.90952380952	5048.69347826087	728.605769230769
1930.80748663102	1916.13402061856	923.628571428571	1139.58585858586	1265.61240310078	6843.20689655172	1449.26265822785	3748.25263157895
8196.83333333333	2879.46483704974	1222.1261682243	606.063953488372	1923.25139664804	2378.14646464646	1409.41	1989.1746031746
7963.17803030303	9828.6556122449	3217.71794871795	4462.01682692308	1881.12891986063	1730.39616613419	2775.24404761905	1522.36568848758
4324.92779783393	6246.28	11248.0066445183	1173.3814229249	1150.9125	1283.54411764706	1880.9076433121	1768.06343283582
3225.61960784314	9002.68108108108	7827.40243902439	1206.75362318841	5441.44470588235	840.848214285714	1273.51851851852	2571.59712230216
6619.05882352941	8064.76866764275	3522.29491525424	6668.96296296296	2018.98347107438	3646.76300578035	2545.24028268551	10298.8552188552
5149.15646258503	2141.33881578947	8757.60714285714	1355.94680851064	1020.56272401434	1558.47877358491	1476.90405904059	1961.21052631579
1500.1256281407	2198.74666666667	3780.34020618557	1195.71636363636	2761.48638132296	3373.53643724696	1403.80204778157	2435.64018691589
2028.32857142857	1637.1746031746	7604.48416289593	352.817109144543	6929.46153846154	1342.03076923077	7621.36828644501	1860.92196531792
2583.96958174905	4288.67759562842	9113.56571428571	903.961805555556	1877.93852459016	2521.50490196078	1793.84154929578	12189.4962686567
1260.87005649718	2164.96475770925	9327.77348066298	29.6170212765957	2116.18032786885	2305.99720670391	1413.70348837209	2079.00558659218
2715.13829787234	1284.39240506329	8122.64410480349	1778.90476190476	1859.55294117647	5496.89393939394	2884.9591002045	3661.93959731544
6418.86554621849	8758.38746438746	6624.12460732984	588.419117647059	1601.63541666667	1150.86803519062	460.585987261146	468.12389380531
4763.58214285714	1919.12	354.425287356322	703.444805194805	1132.62971698113	835.657039711191	2315.33333333333	9636.40121580547
2454.62903225806	2039	1507.48633879781	5933.76991150443	7019.52232142857	905.148514851485	5158.72923076923	1196.09243697479
837.902654867257	7726.09325396825	2951.77631578947	1846.66276803119	900.680412371134	2967.26153846154	511.08547008547	1305.40410958904
6708.55518394649	5984.33796940195	13603.9064327485	361.275167785235	863	3490.98994974874	756.724340175953	3849.14644351464
1116.40575079872	10533.9324894515	2060.87118644068	832.819004524887	6343.72566371681	1333.53757225434	2517.64761904762	902.754166666667
6604.51101321586	11367.009569378	1022.78217821782	2187.57142857143	953.004444444444	4700.7250509165	5951.83707865168	2679.96666666667
2472.35365853658	7925.04545454546	7276.82728842833	1153	869.156462585034	11468.9494163424	4444.48148148148	1170.06923076923
1729.94366197183	5151.59365079365	10145.1042944785	1805.05092592593	1318.37920489297	2559.09734513274	2862.76153846154	1434
8744.45774647887	1488.7914893617	8127.11272727273	3222.14606741573	6451.3595890411	1022.20560747664	6539.66666666667	3341.98787878788
1101.60942760943	11531.8225255973	4739.65656565657	5602.03082191781	1291.51648351648	1131.82051282051	1481.07317073171	12969.3888888889
1550.81900452489	1359.26639344262	1962.59246575342	276.64406779661	2848.35904255319	6882.68888888889	1824.22711864407	3651.53287197232
5079.75925925926	1731.76573426573	10035.6307692308	7010.5294117647	10052.2650176678	1401.60962566845	2643.0582010582	1510.87962962963
6477.49300155521	11207.3518518519	684.509708737864	1190.83333333333	1067.78125	2403.5261627907	344.491166077738	4944.05901639344
3792.30024509804	6265.75980392157	5585.01769911504	2821.94358974359	2010.99300699301	744.896640826873	4951.88235294118	1453.54257907543
2203.96842105263	5798.52345679012	10833.5137614679	3598.84510869565	6762.32638888889	5426.93004115226	1236.85185185185	2666.80446927374
4982.61471861472	2292.19413919414	1094.52348993289	2044.22171945701	1213.38938053097	1958.58482142857	1978.59868421053	9369.74074074074
2976.19444444445	1304.2962962963	4912.4094488189	2026.91683168317	4179.656	4816.42670157068	4584.15609756098	5144.28858218319
4107.53797468354	653.218867924528	8765.71237458194	1404.87610619469	1354.0780141844	1183.26315789474	531.045977011494	7894.30434782609
7893.34146341463	1285.99268292683	15496.4089552239	1432.51351351351	1318.59057971015	866.953608247423	2644.59069767442	5244.78743961353
2469.65163934426	2043.28620689655	2993.57894736842	4296.68681780017	980.370757180157	1038.51132686084	5816.61046511628	1610.30672268908
4944.1	2313.25316455696	10092.6464088398	1021.34523809524	1051.52040816327	2340.83404255319	2250.23188405797	2135.16287878788
2566.34146341463	10568.8794520548	13767.6181102362	1662.59027777778	4748.28350515464	1278.6374501992	2334.71122994652	11030.4565217391
4639.09523809524	10514.712962963	5589.46363636364	3297.91900826446	4798.29370629371	3333.79804560261	8816.43362831859	2574.83977900553
7483.04692082111	988.069230769231	8521.86153846154	7097.69047619048	382.740740740741	590.982300884956	1410.86941580756	1750.32701421801
3392.83716075157	3168.57692307692	8497.73571428571	1083.52083333333	1114.53672316384	1453.35897435897	547.536764705882	4253.13736263736
997.903743315508	12425.3492063492	5497.01239669422	1224.43103448276	1410.968	1633.01709401709	1578.64583333333	5020.54166666667
1290.0183908046	4108.28997289973	6522.45780969479	874.689119170984	2343.93254637437	4041.32057416268	5002.18681318681	3078.178613396
4568.44850498339	9226.66666666667	9177.76294277929	11199.8319672131	550.1875	2090.41596638655	967.329896907216	484.7
9637.26813880126	7366.66666666667	5778.1637630662	1342.49668874172	1441.8407079646	829.563218390805	970.334710743802	1505.79353233831
5678.83157894737	1701.53333333333	3779.85221674877	1787.85552407932	770.010471204188	5062.46825396825	4729.36363636364	2145.59748427673
8622.63756613757	8804.41975308642	5980.21404682274	667.198581560284	466.150793650794	2401.85798816568	1407.53968253968	604.326018808778
7212.81099656357	8599.07784431138	3560.27672955975	2369.65287356322	1508.48987854251	1016.04242424242	5499.83597122302	2091.875
1061.56153846154	11671.8859223301	10578.8666666667	6809.95431472081	1259.00914634146	1422.59452736318	1440.87596899225	8132.31670822943
6200.65350877193	8339.41895261846	7246.41534391534	2496.21523178808	4870.30225080386	1318.08482142857	838.933701657458	3719.05970149254
6846.72043010753	3280.87581699346	619.315270935961	629.570093457944	301.997134670487	1215.36607142857	5583.69303797468	1316.73931623932
3566.56756756757	7010.13588850174	8132.22222222222	816.883817427386	1119.10074626866	994.917098445596	9750.69026548673	2349.40551181102
8177.17037037037	10294.5745454545	5613.00426136364	1254.97555555556	616.062695924765	1284.86976744186	1467.08185053381	5679.12158054711
5092.26013071895	9853.94394618834	4437.644245142	588.422442244224	1608.04035087719	1507.85795454545	3068.468	9259.72222222222
6313.19642857143	1429.77037037037	2805.45187165775	1207.76078431373	1307.16985645933	1609.65714285714	4032.04265402844	6124.44571428572
3884.9358974359	1454.84350132626	5688.21851851852	7550.8844765343	1802.9465648855	1013.24572649573	1410.46762589928	2333.14136125654
639.086486486487	12300.2915129151	6188.01277955272	5368.77072310406	6305.30434782609	2518.41552511415	1211.06163328197	1890.8152173913
4181.90322580645	10231.1155115512	5992.31358885018	5277.18404907975	7888.63594470046	879.1875	1767.16267942584	4610.74262295082
1877.87610619469	3296.0597826087	4275.97247706422	771.115044247788	449.918181818182	1409.8	2304.93823529412	1757.10542168675
5653.49152542373	1963.05609756098	793.238738738739	4765.45874587459	2176.31698113208	969.182266009852	5701.91194968553	1921.6338028169
5442.6091954023	1932.02305475504	1023.7556561086	248.885185185185	4420.25092250923	7404.54098360656	5512.77536231884	4987.9907120743
2068.22393822394	1330.81024096386	13858.0695364238	688.027777777778	3836.57985257985	1518.7783933518	2314.23964497041	9211.16607773852
2508.52317880795	2272.24505928854	7650.95970695971	2613.78510028653	4887.37455830389	833.293023255814	5786.27604166667	1118.53989361702
4732.52861952862	5349.64539007092	597.525423728814	3287.97880539499	792.848739495798	2603.8	2011.38655462185	12625.5356083086
1913.40114613181	10658.8832807571	15276.8104395604	1535.90688259109	1414.53038674033	930.472324723247	5013.14076246334	1516.72222222222
6351.95918367347	2482.4925	691.445569620253	7187.27435897436	1537.32903225806	1756.02341137124	5281.28873239437	778.369963369963
975.508875739645	8546.97210300429	6561.72623574145	1999.96996996997	878.78431372549	4845.60909090909	6593.37974683544	10414.6288416076
429.355555555556	5163.44299674267	10125.4637681159	791.597855227882	1081.97183098592	1704.23305084746	1645.86445783133	1371.79334916865
7580.74561403509	9062.38571428571	9645.0405904059	3461.93659942363	438.852272727273	2607.15542521994	1839.69056603774	3482.73104693141
7068.32746478873	6534.97172236504	2114.88425925926	581.938016528926	2793.91435185185	1479.4778761062	8755.5	5659.58940397351
5066.88081395349	3015.70534069982	1556.30952380952	292.924603174603	1076.03174603175	6446.45873320537	5542.853125	880.029197080292
4068.71578947368	5712.23817292006	1374.45804195804	257.157894736842	2091.15972222222	876.864406779661	450.581132075472	1219.13095238095
2010.69135802469	8302.86945500634	4989.46740858506	831.922829581994	598.955719557196	5961.46043165468	2151.18506493506	8647.05841924399
5157.59587020649	9166.51459854015	7296.95744680851	846.913494809689	620.460843373494	3873.9247311828	1054.66445182724	5611.08988764045
2279.03539823009	10540.8337730871	7976.39739413681	1966.37254901961	1168.9222972973	6194.39923954373	7157.99462365592	1017.39928057554
5099.02564102564	1712.38283828383	6909.43134535368	1933.60957178841	461.062256809339	1642.9766536965	2468.20283018868	4940.81333333333
5871.98431372549	1390.02388059702	8079.41719745223	3738.14391143911	926.186770428016	2256.90733590734	1142.68	1381.12684365782
1470.07488986784	7255.43647540984	6614.05163043478	4585.59071729958	1688.53142857143	1170.59949622166	2433.69528619529	912.731506849315
9098.32978723405	9029.84463276836	5560.8288973384	97.8458498023716	1907.97435897436	4390.48797250859	972.852517985612	7593.29647435898
9061.93684210526	8633.77952755906	8722.41042345277	863.798245614035	776.87037037037	6612.45951417004	1221.12075471698	6905.76685934489
2260.1763803681	2496.70712401055	11363.22	720.416666666667	726.744186046512	544.970588235294	1788.07984790875	1674.16293929712
911.547619047619	12047.1117166213	3548.33920704846	5517.54865424431	4496.69902912621	1858.80722891566	2252.20765027322	1554.66666666667
6761.27852348993	1181.00306748466	3022.05035971223	587.606060606061	317.370656370656	5334.37800687285	4764.72268907563	13990.976744186
616.4375	8005.33333333333	6178.58754863813	1387.9375	813.894623655914	871.030612244898	1763.78102189781	2809.17201166181
8461.15798045603	2740.86919831224	2966.30057803468	190.058394160584	696.088495575221	1228.10764872521	7625.77384196185	1273.94904458599
9224.66666666667	3303.22245322245	4081.49521531101	4582.11378555799	793.520833333333	788.183529411765	7060.79352226721	747.251572327044
4642.19230769231	7459.59034267913	7611.83486238532	718.858208955224	1083.94005449591	2111.12745098039	1874.44694533762	1863.92307692308
2710.02708803612	6223.29617834395	5147.01333333333	956.377162629758	1717.82467532468	2210.55089820359	340.082191780822	3902.9897260274
1452.565	8989.11751662971	7613.44174757282	702.981941309255	8027.82196969697	819.215469613259	982.699658703072	15480.592178771
1403.13313609467	4208.86495726496	4905.38	1147.17647058824	1656.25110132159	1345.87160493827	4417.35098039216	2228.10043668122
4511.79391891892	5562.88278388278	4336.97765363129	5873.13897280967	3156.315	5490.65942028986	836.541806020067	831.078291814947
938.31746031746	1106.86004514673	854.70207253886	1282.35401459854	1784.41218637993	1426.05696202532	5773.90654205608	1160.49712092131
6581.52823920266	9310.54789272031	9305.01190476191	5651.96153846154	2048.55636363636	3575.31969026549	8820.92063492063	13003.303030303
1194.68817204301	9637.28915662651	1635.15235457064	1536.88273615635	1048.95360824742	898.431578947368	5232.66414141414	6068.12130177515
1985.07228915663	8239.90037593985	9792.03956834532	3266.74382716049	5239.19732441472	777.597667638484	3687.46031746032	14879.2813036021
3384.29749631812	7978.03416149068	5633.7203539823	566.171052631579	3196.62372188139	575.310344827586	3354.27309236948	1795.28155339806
3624.58187134503	12331.237037037	884.701834862385	1056.34763948498	703.455555555556	1233.15950920245	1459.73023255814	7850.30973451328
1500.46534653465	2224.28145695364	6299.85018726592	3140.34102564102	6468.59615384615	5230.28434504792	1932.84255319149	2322.99264705882
7473.07286432161	1416.30973451327	5997.96041666667	1730.98214285714	4858.30973451328	1281.12941176471	10227.5158150852	2522.26680672269
6129.45424836601	8699.11051212938	2989.53020134228	1987.45132743363	1513.26785714286	1706.95890410959	831.703927492447	10127.3129251701
1432.75431034483	2184.30412371134	5153.75590551181	1170.02846975089	3805.95290858726	1389.01234567901	9508.43561643836	2105.94223826715
8151.49322493225	774.345291479821	1299.99152542373	257.349264705882	5377.17857142857	3562.89380530973	7752.76078431373	1746.56338028169
10200.4921348315	10102.1393442623	968.324324324324	185.707692307692	451.380952380952	1620.8253968254	9360.52363636364	3967.41628959276
4872.72445255474	4342.84403669725	2297.96923076923	263.952054794521	2217.84955752212	2169.13636363636	2677.89935064935	672.708333333333
10267.3274336283	6200.46116504854	937.14859437751	960.324267782427	760.962328767123	1491.33333333333	2434.15053763441	688.907284768212
1995.38938053097	4349.83297180043	942.135714285714	909.875471698113	5945.6714801444	800.736111111111	2545.41057934509	617.31679389313
2113.94402035623	5026.1220043573	8365.36440677966	396.134482758621	6059.99206349207	5913.92111959288	1255.53211009174	1525.13615023474
7979.74460431655	1218.64935064935	5208.73462783172	2048.68613138686	1206.86761229314	746.125490196078	5630.07142857143	1695.32020547945
1614.54807692308	1356.34013605442	1088.50216450216	1096.19786096257	1055.97169811321	2595.51846153846	1609.11111111111	1913.39263803681
2162.16097560976	9157.77142857143	7332.68421052632	1659.17932148627	971.293333333333	1467.56115107914	1853.46625766871	5327.74613402062
1403.28486646884	6998.21052631579	3010.62025316456	286.135593220339	2623.64397905759	3975.06967213115	1317.64371257485	1055.43313953488
8600.82746478873	12181.5746753247	5369.91176470588	3308.86590038314	1012.50836120401	6148.21022727273	7592.92134831461	2733.32888888889
2847.34117647059	4609.05982905983	6360.10679611651	9200.46694214876	2247	1361.30877192982	309.513274336283	2797.82012195122
7200.24431818182	3161.04444444445	6553.50791366906	861.800561797753	853.995192307692	1639.11643835616	4445.49414824447	3344.56554307116
640.342281879195	9828.14239482201	5200.85576923077	823.343434343434	3145.21243523316	2117.68518518518	2255.69212962963	6552.67520215633
1954.61632653061	13746.0982800983	6498.836	1160.95714285714	329.201086956522	1188.98319327731	1309.54285714286	8235.03703703704
7065.61510791367	5900.95689655172	8733.77443609023	4074.88157894737	6381.49851632048	1768.62096774194	1577.48360655738	3013.15346534653
3391.79024390244	7873.04761904762	7750.19852941177	705.790229885057	5888.80714285714	1342.20774647887	1244.17045454545	963.851711026616
7128.57939914163	4815.0612244898	6653.47314949202	773.476780185759	1426.53097345133	1211.02512562814	1013.74545454545	6953.01224489796
765.728744939271	3878.97037037037	8591.3509127789	670.479166666667	6066.67673716012	834.939516129032	983.206896551724	4192.10931174089
1353.48888888889	2159.56637168142	6009.1961414791	573.705882352941	2611.44086021505	741.967741935484	1753.66089965398	1404.42820512821
4865.39555555556	5493.71478873239	9868.29655172414	1273.89523809524	545.486725663717	3610.92515592516	4578.22881355932	1391.7323943662
2888.70781893004	6400.16483516484	3750.63278688525	3142.97788309637	2103.09178743961	3756.91219512195	2147.024	7128.8253968254
2497.09570957096	3878.86505190311	6197.11735205617	363.857142857143	1467.34210526316	849.8775	598.502242152466	8850.49872773537
8469.04815864023	5983.39102564103	1964.61538461538	292.793333333333	6339.01162790698	2663.1661971831	4509.32391304348	14364.6349206349
5457.68164794008	6586.81451612903	6718.24634655532	1118.32291666667	599.072916666667	9990.82658959538	3499.43348623853	11532.9063545151
4318.61507936508	7858.60983606557	7462.73188405797	4998.90909090909	974.720930232558	3879.48888888889	833.527272727273	1898.83937823834
8106.67413441955	6893.59756097561	4489.07070707071	622.225988700565	567.566371681416	1674.29842931937	909.976923076923	7662.66336633664
5520.23626373626	6565.31143552312	4943.91354466859	821.31797235023	1916.45882352941	7701.51301115242	6588.419395466	5835.93229166667
1368.21198156682	1168.08812260536	4018.4	754.245823389021	8681.32490974729	2903.04016064257	2914.34865900383	1824.03039513678
12294.9473684211	8158.13136729223	8331.35395189003	404.465608465609	3099.01796407186	1388.89233954451	4241.79857819905	2547.5221238938
1869.65231788079	3678.2480620155	1578.30888030888	2075.52427184466	3653.85207100592	1776.1433447099	3667.17748917749	5561.30588235294
4975.30079155673	4172.6746031746	829.974860335196	196.292443064182	6809.42906574394	3667.58407079646	6276.9054054054	3081.19655172414
5562.28731343284	1157.94230769231	770.910256410256	768.088495575221	1555.51935483871	6367.11650485437	914.271794871795	5874.8
3645.83238636364	9960.94867549669	8081.73225806452	4959.21518987342	1337.56091954023	2199.72027972028	389.058823529412	523.078680203046
653.373015873016	8774.84592145015	5102.44195804196	594.082352941177	3929.20444444444	727.55701754386	782.794117647059	6247.29968454259
9320.25396825397	8890.77156177156	1189.72566371681	1470.23229461756	1735.13278008299	1484.87142857143	5803.91984732824	7934.57186544342
1375.14030612245	1357.05988023952	2316.35169491525	886.349726775956	1022.87843137255	1415.33105802048	1176.75242718447	1566.47232472325
6402.00749063671	2144.70731707317	5910.29787234043	1438.36981132075	5292.53260869565	825.961538461539	783.136170212766	5168.73139745917
9909.83225806452	1774.45117845118	9432.77252252252	2095.32218844985	2645.64743589744	1756.12962962963	5593.28	11482.6833976834
1153.70682730924	5742.52906976744	554.406451612903	1925.08806818182	597.844370860927	3140.92571428571	1507.31164383562	1983.08214285714
386.375	3944.19379844961	5454.77272727273	740.655518394649	7199.24776119403	5475.37669376694	4904.15649452269	1117.24161073826
1591.83773584906	2368.37014925373	4089.13351498638	656.111111111111	1996.57912457912	3525.86267605634	878.173333333333	1627.42261904762
9653.11970074813	1743.78775510204	2727.06498194946	820.234482758621	5778.22608695652	472.495575221239	5949.07174887892	8844.63948497854
794.947683109118	5785.6397515528	8903.66331658291	753.409090909091	4936.93918918919	1058.98704103672	1297.11267605634	2934.09881422925
1697.79534883721	13896.177852349	913.140056022409	1089.59589041096	2674.36016949152	1725.65740740741	4544.40082644628	4117.19865319865
1201.35384615385	3101.86725663717	8373.68292682927	5252.21024734982	3447.42032967033	2817.85714285714	1946.67256637168	1625.63306451613
1567.66486486487	8314.79194630873	7353.76842105263	1354.56153846154	433.350393700787	1677.29941860465	1779.6875	1165.56624319419
1375.15972222222	2220.16932907348	5703.70426065163	300.616033755274	568.834482758621	1477.31385281385	2114.39269406393	3681.80163599182
1188.63716814159	10063.4865771812	1726.375	861.975308641975	6017.28021978022	1061.81132075472	1291.70204081633	6582.83853006682
667.555023923445	979.304093567252	6542.34782608696	1222.38497652582	1024.29752066116	1438.42038216561	4625.89949748744	750.325068870523
1061.3185840708	6653.51183431953	7552.01346801347	632.533707865169	1746.6387434555	2369.22222222222	957.303797468354	2667.62285714286
1060.65486725664	4803.74809160305	7608.78383128295	1324.64397905759	401.806652806653	3998.33974358974	801.722342733189	3553.50793650794
1682.53611111111	7519.31454005935	11578.4796238245	760.547263681592	968.961538461538	5918.95575221239	1962.26506024096	3261.55769230769
10301.535	2336.04838709677	11675.1571906355	731.893401015228	1823.91164658634	2066.50996015936	1739.65486725664	6216.11340206186
2192.27732793522	9088.52659574468	5415.44155844156	681.578947368421	1459.83882783883	2703.94929577465	795.930957683742	7051.05092592593
5618.26449275362	570.312727272727	6319.91214057508	929.849206349206	2478.08996539792	1533.03010033445	1239.97685185185	1405.19841269841
9706.96078431373	6893.13605442177	1724.42141230068	973.231404958678	645.915300546448	964.628318584071	1404.64102564103	1304.42535211268
1628.28682170543	7431.85049833887	4522.58783783784	8769.04892966361	2115.57037037037	2169.74911660777	1622.18843683084	5419.9347826087
566.141592920354	6664.84394904459	3326.74193548387	790.079646017699	914.761538461539	1862.03619909502	4653.424	8038.8743718593
6691.04571428571	2531.16111111111	6306.8711018711	348.757763975155	1676.13274336283	1147.20365535248	8170.39274924471	1030.27112676056
6296.73741007194	9247.64285714286	7994.94794520548	740.047008547009	4773.87387387387	3437.538647343	952.817174515236	1970.85031847134
2423.88081936685	5865.95348837209	8038.54861111111	1377.14696485623	480.513274336283	1101.04415584416	1709.8281573499	1603.85483870968
7164.41176470588	9010.85583524027	5838.60035523979	1472.93114754098	1451.65833333333	1962.08823529412	5295.49420849421	9206.19927536232
3788.90572390572	2219.96842105263	7972.73154362416	6249.22269807281	5123.34293948127	944.989795918367	9830.45977011494	5437.00333333333
8308.86309523809	10796.7386363636	6129.13447432763	3743.25139664804	938.75	872.145833333333	4300.0541958042	735.580645161291
402.881081081081	2210.18385650224	425.373831775701	809.163522012579	1013.12615384615	2035.11976047904	3235.88768115942	10191.6958333333
5914.52345679012	8056.3359375	6815.33333333333	306.274611398964	390.987603305785	1490.63876651982	2458.27215189873	627.450261780105
1808.95238095238	5331.35384615385	10721.5984848485	700.890322580645	1160.81907894737	1503.225	4523.67156862745	7106.81553398058
1937.11275964392	7007.76805251641	9588.9010989011	721.102362204724	573.99298245614	2838.70977917981	1661.1214953271	2808.82661290323
4314.1875	1311.85530546624	1951.59178743961	5675.13745704467	2733.57936507936	5918.67464114833	5446.04444444445	4981.87610619469
2289.63870967742	14785.4905660377	9037.99363057325	9065.49350649351	4034.93684210526	1473.92828685259	10432.76953125	1298.53571428571
1011.60236220472	9483.45426829268	1245.84269662921	1184.24561403509	2059.93373493976	6147.0306122449	5146.08713692946	1611.33773087071
4773.65853658537	5549.99115044248	3978.47651006711	672.973988439306	585.282926829268	4976.43198090692	3942.984375	2069.93351800554
1358.40705128205	3287.40566037736	9733.99701492537	987.891304347826	1968.06194690265	1438.87356321839	6747.97115384615	2436.97280966767
8453.93971631206	7155.7072368421	11009.9098360656	5492.9512195122	2979.54934210526	3271.56010230179	5389.88858695652	2511.01861702128
4275.62359550562	5541.66428571429	5914.3311827957	793.76357827476	1312.7566539924	1054.42121212121	1108.70886075949	676.973214285714
9372.32026143791	7995.08088235294	1251.0414507772	832.156069364162	470.661290322581	1542.7570977918	3516.03004291846	596.271428571429
1063.73333333333	1303.71202531646	376.870786516854	423.418230563003	1354.27169811321	1620.10245901639	6457.6887755102	2192.96126760563
2935.20618556701	13645.8487394958	5594.09225092251	649.305194805195	1448.28015564202	1142.525	3566.72916666667	4771.50196078431
9760.71363636364	7227.06858054226	2284.48557692308	1081.79323308271	3106.13571428571	1263.26480836237	2932.54907161804	1594.50420168067
6671.89317507419	7428.62218045113	1533.91791044776	3800.60390763766	2247.19028340081	4566.18656716418	560.084175084175	6811.97150259067
7855.71538461538	10197.9152941176	7713.06428571429	152.968944099379	1133.22287390029	1919.23560209424	2022.52719665272	4213.27184466019
542.022727272727	6793.87616099071	1811.43697478992	526.08203125	1575.4859437751	1409.66167664671	1701.24579124579	2455.10992907801
7976.74832214765	8049.81986143187	8910.2462562396	1744.20524017467	988.823970037453	1834.64285714286	1488.20627802691	7032.36466165414
2399.92708333333	1545.09734513274	4184.06551724138	737.790055248619	1767.15946843854	6259.08982035928	1865.265917603	7035.37919463087
5375.5037037037	1974	4635.78586278586	626.731818181818	659.994350282486	1622.861003861	2062.78245614035	514.292307692308
5280.84511784512	8198.79386712096	6871.12413793103	6479.29081632653	3480.30088495575	4627.6310483871	7419.06835443038	6703.52173913044
6258.35925925926	4760.62152777778	7310.49107142857	644.107579462103	4057.48760330579	4555.23571428572	2629.90928270042	801.700956937799
6316.78546712803	4545.34579439252	1805.86520376176	612.371794871795	1278.54901960784	1756.68468468468	9491.73831775701	2177.0703125
7968.93571428571	2042.89527027027	6951.85221674877	1622.48432055749	4378.56914893617	1032.64846416382	907.701863354037	5321.89871086556
7424.73863636364	10951.2422360248	5837.22043010753	664.573643410853	1600.68888888889	1761.18781725888	9042.66525423729	1352.79611650485
4642.26315789474	8188.60155239327	6815.05348460292	1786.48877805486	1879.24074074074	1276.63716814159	5780.74310595065	3367.53968253968
593.70202020202	6120.23880597015	901.854054054054	632.296583850932	1721.6275659824	3494.23783783784	5335.60821917808	1439.24107142857
1982.85269121813	1300.33802816901	10835.6634615385	2049.98918918919	2485.10839160839	841.532203389831	815.392307692308	584.52380952381
9620.53875968992	10102.4264705882	7408.56928838951	6213.10992907801	10149.0388349515	2074.97701149425	1356.02528089888	2876.82919254658
2034.07236842105	12847.7947019868	6216.03087885986	1275.45697329377	4680.24330357143	3166.05128205128	1752.36678200692	506.425702811245
4736.19607843137	2204.39361702128	7079.67826086957	1989.73092369478	1845.79792746114	1523.62765957447	1907.75598086124	1235.5206185567
6469.45679012346	9524.66666666667	6424.84918032787	1431.39908256881	989.506493506494	4709.00952380952	8841.77259475219	7379.6
1890.21891891892	8256.42688679245	6618.31203931204	1645.44386422977	1447.05392156863	1258.98684210526	492.031168831169	6663.7890625
1325.08429118774	7386.552	6573.70813397129	4241.76943005181	7974.7797833935	1048.46518987342	2017.14536340852	1148.71612903226
1294.84474885845	14055.6405228758	6718.66858237548	8998.15654952077	1486.19417475728	2540.61061946903	2313.79661016949	12467.1860465116
380.481481481481	5863.30158730159	1869.85769230769	3960.98513011152	956.134375	1654.59271523179	10508.5967741935	671.614035087719
3056.44061302682	10556.2349514563	9545.51155115512	557.849498327759	901.505208333334	1328.17786561265	385.046357615894	9655.39153439153
1183.24471299094	3151.42435424354	6969.40625	5173.43722943723	565.774011299435	6542.57974683544	7040.81481481482	946.353982300885
4380.96374622357	4451.01464435146	7462.49345794392	430.59880239521	4438.00177619893	5461.57881136951	7018.45286885246	5604.8944591029
3822.68786127168	6169.18575063613	9966.45344129555	1684.83673469388	3039.31270358306	897.16814159292	2338.04745762712	6697.60089686099
3145.19578947369	6345.52771618625	4299.87966804979	223.776744186046	3876.95611285266	6330.67637540453	217.52027027027	5431.40107913669
6491.22344322344	9811.08282208589	4639.12315270936	3599.04112554112	1246.62048192771	2330.39716312057	1865.37948717949	1870.5165394402
685.348773841962	6998.58212560386	1610.03439153439	754.056179775281	3628.91111111111	3228.95812807882	2724.89433962264	10942.1515151515
6064.55656108597	729.035398230089	7083.01734104046	5696.22159090909	1318.5780141844	7243.49811320755	2555.45989304813	10267.3436426117
7626.45518453427	9576.49310344828	1319.32380952381	5204.31726283048	751.069230769231	4057.7323943662	832.315573770492	998.697247706422
1763.93427230047	7384.30036630037	6992.83414634146	872.706382978723	1444.26056338028	1684.38532110092	10502.6962962963	553.094594594595
1166.69026548673	3251.34444444444	9986.25613079019	916.1	357.126315789474	1153.34246575342	1388.04962779156	2586.38218390805
5536.00386847196	4949.02252252252	8927.45149253731	768.600775193798	608.731617647059	5617.10567010309	2067.30708661417	5404.41447368421
7653.43288590604	1224.75581395349	6436.47450980392	2503.84955752212	484.29203539823	2033.39495798319	334.548672566372	4742.13009708738
3563.85840707965	8563.40652818991	2886.65269461078	1224.95045045045	1051.08547008547	1268.9	3326.19254658385	9478.64644714038
807.506578947368	3519.31666666667	8829.15659955257	317.911111111111	8915.68918918919	2957.91689750693	609.90873015873	611.018518518519
7174.51988636364	5998.55143338954	7748.51428571428	523.142156862745	560.570977917981	1343.26480836237	6062.06432748538	1296.60357142857
7623.81628787879	9211.91063829787	10563.6367403315	810.546255506608	4155.84462151394	784.855018587361	2181.17699115044	7643.79603960396
2940.13768115942	8106.85813953488	2522.48888888889	637.952095808383	992.404320987654	1415.51851851852	540.553956834532	3720.96153846154
2158.27734375	7544.63430420712	11378.0028901734	823.00956937799	1246.79430379747	1598.25219941349	6784.38625592417	5674.27687296417
9129.46974063401	1678.75862068966	2051.11009174312	1579.61924686192	965.079545454546	3401.97549019608	838.251851851852	642.573275862069
1665.96721311475	4500.6113671275	5356.86307053942	1971.88323353293	2005.89837398374	1859.91928251121	9791.85576923077	3354.64499121265
6831.74031007752	1664.21705426357	8341.25328947369	1100.98701298701	4133.27407407407	7251.60120845922	583.833333333333	8643.04731861199
2338.92391304348	5855.99206349207	8006.96539792388	5080.5685483871	2670.05	1778.95726495727	1616.83333333333	1880.4417989418
4990.038647343	11504.2415254237	10262.719376392	460.004761904762	749.209401709402	1482.51294117647	8212.05988023952	388.52380952381
6903.38255033557	4114.61111111111	919.194690265487	5700.11331444759	6698.54635761589	1014.1746031746	2833.62921348315	5839.22327044025
1377.0297029703	1651.40253164557	7787.7301980198	4284.69973890339	2143.99691358025	1347.80530973451	8130.9730941704	942.418772563177
1198.485	5949.58177570094	2369.96658097686	2741.14338919926	2353.82165605096	933.116279069767	2891.43548387097	1278.11198428291
1579.89700996678	7234.57679738562	5045.02093023256	1487.44262295082	3275.99719101124	1206.71428571429	7104.77525252525	2232.57453416149
13551.0268199234	7629.80269058296	2565.91056910569	9290.26933701658	1188.52432432432	1125.35521235521	2964.81818181818	1257.38605898123
3863.03272727273	8539.58802816901	13518.6574394464	1803.0572519084	1916.02547770701	1902.09756097561	617.470308788599	11207.1056511056
848.893805309734	2707.53273809524	8915.1847826087	934.583690987124	1560.82692307692	2020.95172413793	2637.06622516556	10712.6063492064
6278.65501165501	6653.80855018587	12752.7253521127	946.688644688645	2465.49093904448	2298.81730769231	10808.0384615385	1879.28571428571
639.421232876712	4953.07975460123	7361.13768115942	606.97461928934	459.299319727891	900.313725490196	916.562827225131	1989.77575757576
5892.32898172324	2577.18023255814	5914.41048034934	2114.12783505155	5583.67213114754	1742.03428571429	1180.38461538462	3337.94444444444
1104.19814241486	8893.23134328358	2277.70408163265	887.985915492958	5430.59706959707	1283.06510416667	2103.06694560669	2294.30543933054
865.232974910394	7332.20576131687	7166.37966804979	1000.57564575646	1363.6974789916	2029.4224137931	3358.70588235294	8380.74639175258
911.101123595506	5258.32474226804	3333.07692307692	754.353658536585	1398.25252525253	1088.19396551724	627.181069958848	2835.53424657534
1644.92574257426	7198.60344827586	1080.33461538462	374.603174603175	1740.54511278195	7621.78830083566	3960.32424242424	12223.0027932961
1349.06417112299	8038.79710144927	6852.26552179657	1102.80952380952	692.416058394161	1237.69841269841	360.008849557522	9072.6994047619
1019.28318584071	8238.41666666667	1750.74531835206	869.7049689441	9473.54260089686	2614.03395061728	2249.42922374429	2840.97777777778
9170.49637681159	1784.44807121662	2241.95930232558	750.412244897959	2490.67395264117	867.614285714286	6632.80240549828	1348.95251396648
2652.10263929619	6425.85964912281	7221.17274939173	504.098113207547	11446.8372881356	1202.09756097561	4197.58518518518	2465.621875
771.9	10644.7492537313	9895.6875	397.984615384615	4024.43362831858	757.944444444444	2135.15441176471	780.77245508982
1253.31538461538	3550.63524590164	5249.22510822511	4322.18584070796	889.779456193353	1184.92712550607	4162.56868537666	10421.9397260274
1845.15189873418	6732.3380952381	4877.59891107078	692.713091922006	923.475655430712	3385.75195822454	2040.44874274662	12659.5652173913
1149.38011695906	2060.32374100719	8166.58365758755	3603.65938864629	747.431034482759	790.522123893805	419.48427672956	4868.26495726496
6644.94372294372	7884.01639344262	13700.5893854749	823.808743169399	2569.80442804428	1592.67346938776	1705.44554455446	10508.6558891455
3813.34285714286	3833.60952380952	9533.2256568779	1894.84153005465	1752.40816326531	1378.21656050955	12238.8257372654	1618.10317460317
7403.25274725275	7714.00294117647	10736.1676891616	9554.30357142857	2935.0534591195	1963.89837398374	466.569892473118	7716.32794457275
852.370044052864	5094.57657657658	8964.07122507123	5374.26265822785	542.893805309735	1906.8503649635	473.860696517413	1700.60763888889
1468.47023809524	7904.6375	1837.84816753927	333.267543859649	2924.05154639175	1102.96503496503	887.592920353982	2096.1277258567
3140.66923076923	13010.2321428571	2592.20740740741	1278.953125	1564.27155172414	1028.25694444444	9672.53095238095	658.893805309735
1510.28879310345	5925.59450171821	2322.78801843318	632.610714285714	1115.25268817204	1135.57037037037	5951.52996254682	6751.47291666667
9600.28571428571	3540.68041237113	9360.8250728863	3896.38927738928	569.375838926174	3247.18402777778	6885.25784753363	2674.75949367089
2430.77205882353	8897.13502935421	9445.41764705883	7374.26226734349	4860.76510067114	3962.17857142857	3810.50854700855	2442.35555555556
986.690839694656	8368.80272108844	2807.40663900415	961.744	2303.74912891986	936.317535545024	9639.23039215686	6400.87452471483
2716.89393939394	1870.80714285714	6498.65	928.146408839779	4417.13296398892	1904.10638297872	9179.3084004603	4111.29491525424
8866.69064748202	5960.56014362657	1541.97175141243	668.132530120482	3634.37623762376	2157.10126582278	1421.26984126984	2608.79166666667
6886.90378006873	8171.62257495591	3242.27483443709	846.125475285171	696.150234741784	3972.22789115646	8935.42909090909	6937.38888888889
4157.5261707989	12242.2169811321	3031.77493606138	1070.72199170125	655.625	1253.90476190476	5116.77777777778	3883.63457330416
585.183673469388	4982.20555555555	3484.70560747664	1840.26428571429	870.354260089686	2202.76315789474	1669.0962962963	6983.409375
462.002444987775	10190.4191780822	2469.62142857143	932.517006802721	6306.85663082437	3904.75167785235	4302.11780821918	1822.27609427609
1468.07792207792	4723.43579766537	4704.92082111437	718.972440944882	2933.5106888361	1368.35987261146	1536.55208333333	1547.01838235294
2369.65925925926	11825.6597014925	1048.92757660167	642.198090692124	1027.58550724638	4628.07100591716	973.152	242.200303490137
6951.22556390978	1278.59945504087	4730.94226327945	375.672566371681	820.504424778761	8783.15909090909	435.755555555556	6503.95810055866
1612.1261829653	3614.56770833333	8339.65	994.130325814536	1038.1875	3255.90361445783	1463.60409556314	1864.56266666667
6340.70588235294	8984.35827664399	7445.62441314554	1093.08235294118	1275.88920454545	2272.2331838565	2292.41056910569	5658.86703601108
2727.00502512563	9480.60071942446	5176.0293398533	759.651399491094	1165.43107769424	2217.17379679144	1987.17553191489	8150.88961038961
4639.35433070866	7052.78947368421	6386.13636363636	1019.43362831858	391.033898305085	1216.92039800995	2775.14457831325	6375.20696324952
1447.15352697095	8967.34243176179	11429.1524822695	926.643181818182	868.75	13879.8406593407	3961.04335260116	3948.78662420382
2246.3850931677	4007.33969465649	10166.9338235294	1008.08724832215	1592.06134969325	1029	4777.44666666667	1400.35
963.622549019608	5594.60233918129	15119.0820189274	906.725856697819	5060.20363636364	2175.390625	2203.48611111111	1970.64727272727
1686.01960784314	1195.84727272727	6401.22580645161	944.715384615385	4458.06727828746	1143.09392265193	2259.23571428571	4650.34110787172
6024.17204301075	7768.10313901345	4264.71960297767	8534.13839285714	2064.85398230088	1049.4	279.495575221239	2115.28398791541
1697.50925925926	9721.26369863014	11115.9417475728	3904.27397260274	4800.68299711816	1267.11064718163	1994.73902439024	1133.07857142857
3575.63188405797	9718.91511387164	7474.12137931035	867.597402597403	1313.48672566372	4938.70662460568	545.737226277372	1549.02319587629
8629.49698189135	6039.28911564626	9194.94650205761	930.948186528497	704.522123893805	5502.07260726073	11194.5613496933	9042.29
1286.37969924812	1511.14098360656	9210.47766323024	1807.43666666667	1399.0752688172	5774.7027027027	1785.34426229508	6032.93902439024
1332.89932885906	8156.6394984326	7274.8262350937	1398.20833333333	630.852739726027	823.884955752212	1849.96449704142	3524.69444444445
731.554838709678	3308.9010989011	7573.44444444444	2545.30983302412	3635.17073170732	1639.71014492754	1480.375	8367.016
3207.93805309734	6356.79946524064	10939.5838709677	4279.71198156682	3464.81918819188	1533.76923076923	6519.02870813397	1900.15094339623
986.929411764706	9178.60586319218	9325.06958762887	825.85342019544	950.073426573427	532.835680751174	1034.02784810127	13474.1280276817
2174.0303030303	502.652	8930.40793201133	6773.00367647059	526.353741496599	2968.57518796992	817.010033444816	3397.73404255319
5023.16478555305	13146.2449567723	13690.4329896907	1038.99135446686	4862.33734939759	1760.93731343284	6329.00892857143	6155.56722689076
526.494413407821	1527.98443579767	7590.83687943262	1232.04761904762	3436.49056603774	792.628664495114	1085.12861736334	4758.85238095238
2737.31419939577	4634.98023715415	1967.20253164557	7555.69801980198	569.954545454546	2314.66772655008	801.547540983607	1800.753894081
2474.45341614907	10439.8605341246	5475.53532338308	901.842105263158	3126.4375	1908.05329949239	1540.75252525253	11960.2508474576
2274.97037037037	7573.33021077283	12477.4397163121	437.376923076923	1773.79324894515	5095.35483870968	4669.37549407115	1798.20606060606
2497.50699300699	8793.96696696697	7933.30381679389	1967.98705501618	3264.11029411765	1963.02390438247	10013	1223.19565217391
6588.27906976744	5722.39449541285	15079.4758064516	889.480167014614	3285.47198275862	10811.7640449438	1499.70326409496	2016.32608695652
3811.32678132678	2194.32352941177	1327.74742268041	1302.53020134228	1028.34474327628	3376.41732283465	8559.1677852349	3364.86403508772
628.583333333333	8519.96022727273	1272.16839378238	1186.59685863874	690.777777777778	1278.12839506173	1479.93714285714	1155.81165919283
978.659793814433	1856.36013986014	7079.70786516854	1452.85099337748	315.606896551724	6361.58940397351	5677.99047619048	7884.4035656402
8701.05723905724	10958.4227642276	7508.04545454546	5241.42398286938	2362.52966101695	992.174757281553	330.385620915033	6484.64272559853
9185.41463414634	1353.38403041825	3871.55257731959	4850.66252587992	1799.22872340426	1262.07462686567	1803.18139534884	3625.41568627451
879.29792746114	6571.79837398374	1971.82914572864	6615.25568181818	903.114882506528	1641.69132653061	1377.74074074074	4036.16242661448
977.255520504732	1269.60106382979	10219.2459016393	715.116279069767	547.696335078534	2338.6814159292	1247.71363636364	2112.22533495737
2724.8813559322	1318.6295264624	1723.69147286822	3969.15098039216	1106.24137931034	1924.43362831858	1537.03560830861	10409.9561752988
985.691176470588	5394.72144846797	6783.32222222222	7324.69816272966	1278.2431372549	1111.75221238938	12397.4444444444	2525.20782396088
901.382113821138	12727.8381294964	5062.302734375	1230.18217054264	2367.39325842697	1606.38095238095	6773.35304054054	6808.90880503145
1480.03870967742	5741.23754789272	6583.367003367	720.126315789474	1716.43575418994	2624.23979591837	3819.18879056047	1408.0447761194
561.67638483965	1054.67961165049	4885.55018587361	1349.55408970976	1211.52208835341	1709.38728323699	4572.94214876033	3687.57553956835
6473.2	10482.4332129964	7699.51307189543	4906.64444444444	6243.08041958042	1050.72350230415	3718.93333333333	786.200956937799
1875.16927899686	5673.75543478261	1640.19565217391	1550.99723756906	1189.43925233645	1659.17670682731	1983.67181467181	6163.16666666667
6784.73752310536	8306.60869565218	3271.31390134529	1027.88401253919	840.807531380753	846.326359832636	2525.87651821862	4178.15525114155
3731.74280230326	6964.140625	5520.74074074074	2403.14893617021	1444.57530120482	1515.69275362319	6466.39084507042	792.407843137255
2232.96460176991	2004.85511363636	480.931937172775	1176.12021857924	7672.79569892473	3334.29099307159	1303.75126903553	10651.4866920152
6653.72815533981	3532.44912790698	5963.45323741007	1361.91534391534	3914.20895522388	2889.18773234201	8194.57142857143	4119.1875
3676.48563218391	12668.0431654676	7019.97586206896	829.494252873563	1904.73333333333	1844.33802816901	1528.82392026578	493.232394366197
591.501766784452	16097.9507042254	6478.72063492063	2043.30555555556	1794.89361702128	1132.72916666667	3205	2211.21195652174
4527.99742268041	8859.98873873874	1668.73451327434	2705.52846534653	1983.32743362832	3255.09554140127	4412.41106719368	1601.24043715847
798.634730538922	9309.50591715977	2402.7358490566	2100.97894736842	1315.51587301587	905.246648793566	342.962962962963	614.202586206897
925.989130434783	1281.27906976744	5095.17821782178	928.700453857791	4217.91959798995	1342.71327014218	4334.66666666667	7953.0397260274
5131.60778443114	8115.74366197183	1573.75956284153	1113.97530864198	5180.79139072848	1911.76363636364	804.453216374269	1862.70666666667
2064.20138888889	16977.8	7298.49299719888	374.697885196375	1139.28925619835	2350.05434782609	3082.52466367713	6870.18599562363
2098.13138686131	7071.90452261307	1738.21538461539	1372.97643097643	1409.20512820513	1430.72049689441	1916.55621301775	10458.3926553672
935.355263157895	13868.7445482866	8714.45848375451	705.662251655629	2247.74850299401	599.576923076923	6201.26470588235	1614.36496350365
3748.89761904762	1205.70247933884	11661.9179331307	815.850364963504	3109.5393258427	1682.79351032448	3914.96885813149	3819.01195219123
11210.0077120823	9745.80921052632	992.715542521994	398.436363636364	6389.00740740741	1248.39789473684	9727.11176470588	2608.71729323308
636.738095238095	10335.9156626506	3942.80222841226	5968.68465909091	3528.05286343612	569.042253521127	13508.4779411765	5975.41244239631
4781.49812734082	5061.96457765668	7206.27306967985	1015.72043010753	1827.61383285303	968.406832298137	3003.02614379085	286.615062761506
663.444444444444	2576.02521008403	3888.86170212766	978.182370820669	2461.7263681592	1600.57720588235	2169.80303030303	1624.3378746594
10022.0358422939	11718.4200913242	3483.20220588235	1129.06060606061	582.477366255144	1633.86530612245	4548.57458563536	6588.21234939759
963.330188679245	12214.4871794872	10948.208869814	682.735294117647	70.9608938547486	1614.55194805195	7311.54220779221	4165.25068870523
837.318032786885	8415.5908045977	1748.84126984127	1927.18428184282	1386.77811550152	1263.59615384615	2701.14880952381	4239.86464088398
3090.96919917864	11773.9373134328	7070.16408668731	1018.24027459954	1110.75524475525	1086.35443037975	3003.1106639839	1591.66206896552
1353.83435582822	8525.45818181818	3425.93510324484	574.835820895522	1279.33431952663	1715.65986394558	1475.47462686567	1665.31395348837
8094.74142480211	5946.70712401056	1153.13903743316	774.826271186441	84.7096774193548	3949.38265306122	3328.98204667864	2340.69077306733
810.195599022005	168.847619047619	1338.01388888889	1106.40340909091	836.333333333334	621.509803921569	2654.01724137931	1883.53475935829
1170.16959064328	6741.87931034483	9090.89147286822	905.45652173913	2537.1156462585	1616.08863636364	11498.6094276094	6235.82467532468
5540.18125	6505.63698630137	2763.28921568627	5292.39965694683	1134.18023255814	3608.05607476635	8736.66225165563	5654.29331514325
1550.62380952381	856.244604316547	4024.85492227979	5621.05185185185	4373.7652173913	1182.78014184397	2206.98091603053	2973.20890410959
6519.6404494382	7798.353125	1778.20869565217	5531.68530351438	382.412935323383	1868.92307692308	1563.89502762431	630.413597733711
1189.17098445596	9840.25986842105	8081.92307692308	481.358333333333	4034.98432601881	2879.05294117647	2040.02692307692	4429.53555555556
2239.59375	4017.45398773006	6978.49148418492	843.301470588235	5048.58146964856	1279.46865671642	1437.45	9869.675
8231.7427184466	13620.902027027	11035.325203252	346.859315589354	7462.64258555133	1991.33333333333	4015.1974522293	7491.63184079602
5461.78762886598	653.575221238938	12071.0872483221	7384.42931937173	315.185840707965	1707.01214574899	7502.35738831615	6776.80208333333
1602.65944272446	7671.24101479915	6327.56046511628	1813.53556485356	7215.37142857143	661.686991869919	6895.93560606061	7137.07985480944
7050.69069767442	588.761538461538	6891.50843881856	1012.20542635659	1519.28779069767	1472.60544217687	6390.00621118012	271.563106796117
7422.58108108108	7832.49459459459	10091.4697336562	445.884910485934	7535.60516605166	1322.14572864322	1831.34123222749	3966.02057613169
10473.8904494382	9286.22807017544	5244.56865912763	313.590062111801	1406.90095846645	1914.24892703863	7066.88929889299	608.639344262295
5566.80666666667	7734.52954808807	681.359848484849	928.160377358491	7593.4882629108	990.678571428571	295.59509202454	9541.75431034483
9688.26408450704	4219.9116202946	4923.23986486487	4741.1028277635	1082.20658682635	840.765486725664	2140.96610169492	1560.52173913044
727.527472527473	1420.58052434457	1108.15882352941	2365.28125	5802.0830449827	1493.93650793651	10753.0720720721	2819.08982035928
5769.28608247423	2408.44217687075	8289.9858490566	4925.85989010989	1492.45897435897	926.046153846154	796.060283687943	10696.7295597484
1486.31481481482	11303.1921921922	8668.13076923077	913.897849462366	1272.24193548387	1897.82181818182	2904.78292682927	906.091286307054
915.130890052356	15157.5368731563	2294.73148148148	478.55612244898	1535.1592920354	3858.90683229814	674.317647058824	8353.34606205251
5394.80586080586	11307.8580931264	10884.7728706625	1206.90155440415	1982.28070175439	1527.07	7367.61612903226	2125.43630573248
1192.96650717703	6244.73665480427	8485.51652892562	5649.11475409836	595.764367816092	612.494285714286	5397.84180790961	5025.92883895131
6145.72835820896	8539.48122866894	1257.16748768473	688.75	5716.78935698448	1050.80158730159	2246.71165644172	821.164705882353
3032.84466019417	2519.70481927711	9761.00253164557	1170.56569343066	2678.50996015936	1412	5523.43484224966	8437.69158878505
5621.28680688337	2167.27659574468	14571.1558073654	2159.38289962825	1411.19285714286	1090.59223300971	4976.26548672566	199.238095238095
866.842592592593	2137.18836140888	985.19170984456	1137.621875	1253.76774193548	802.778054862843	1928.11940298507	2430.04184100418
7242.73529411765	1870.71559633028	10018.5711009174	1414.14705882353	860.064516129032	3536.67032967033	8241.12389380531	8856.3984962406
5710.67164179105	758.560810810811	1963.91005291005	724.884615384615	3058.43973941368	2540.32558139535	11439.6294416244	2471.57333333333
1007.82033898305	5928.08108108108	6092.48513302035	6001.65693430657	417.741379310345	1811.53894736842	3181.02057613169	1729.75690607735
1977.35023041475	11090.5185185185	6185.08179419525	399.101990049751	2479.48797250859	1662.79716981132	6604.25510204082	5183.21504424779
1246	7879.34954407295	9543.24850299401	5822.68728522337	2514.97887323944	1711.58823529412	3580.78957528958	722.019108280255
3715.5652173913	4126.87804878049	7158.7786377709	1376.375	577.338345864662	1452.08181818182	372.365384615385	1549.41946308725
5130.22151898734	6070.2	6620.69322709163	692.282776349614	8434.09509202454	1548.32763532764	573.573529411765	4105.19004524887
7214.56583629893	1566.20202020202	828.724035608309	572.674528301887	399.142857142857	1599.57268722467	7922.41063829787	9485.19210977702
8952.00337837838	5091.22093023256	7159.81518151815	6439.71102661597	1409.81170483461	851.350649350649	5622.37301587302	5591.35079726651
2612.77876106195	940.351351351351	6020.2115942029	1164.54915254237	1397.90821256039	5942.27467811159	1107.26439790576	3796.7803030303
1984.67613636364	1135.29824561404	3452.01401869159	4514.91485148515	1446.09311740891	2938.05714285714	5141.80710659898	702.75625
4636.92211838006	7397.95250659631	2022.35307517084	4184.6025	722.317689530686	1195.87610619469	10272.4592274678	7226.75776397516
1237.49473684211	10260.8301369863	985.809782608696	2501.61428571429	3817.63114754098	1337.97863247863	1898.38345864662	12753.3434903047
1343.22222222222	8967.40282685512	7808.85046728972	10757.2015810277	5595.32300884956	5348.47294589178	874.267206477733	6744.12915129151
1720.44094488189	1905.60344827586	1600.98317307692	1123.06103286385	1211.82065217391	896.003125	3028.59352517986	3619.80112044818
2309.77689243028	3368.77697841727	8923.40520446097	1822.21529745042	2360.03703703704	1353.69565217391	6841.41355932203	2562.4
1586.32198142415	2560.51300236407	3620.72093023256	1763.3021978022	796.015873015873	2171.64539007092	11731.6972789116	1634.69963369963
1640.52941176471	2239.75187969925	9111.9012345679	1453.93959731544	6805.77639751553	1293.19241982507	2708.03899721448	1590.55805243446
5498.35570469799	5697.41156462585	7422.46794871795	1788.24603174603	3134.27950310559	893.620289855072	4499.63703703704	1246.49618320611
345.830769230769	1264.55607476635	1919.84782608696	3214.33962264151	2576.03666666667	1582.14439655172	924.885245901639	1753.98721227622
816.489010989011	1556.46764705882	6858.53271028037	1058.09405940594	7571.21659919028	2940.25403225806	3216.47530864198	3255.35922330097
627.328358208955	9192.50719424461	2663.40740740741	3730.23552894212	5417.52564102564	1470.84673366834	7127.37373737374	6790.02666666667
4614.22252747253	8572.82804232804	9889.65927977839	1876.49683544304	2851.67985611511	672.755172413793	1910.05882352941	5304.10407239819
1806.71475409836	3844.03773584906	12313.0119047619	252.352272727273	1694.50520833333	1210.23717948718	8390.09210526316	9424.06233766234
5023.34114583333	8384.34551495017	3060.82098765432	214.76357827476	7241.19072164948	919.439114391144	7238.9137254902	803.5559566787
3577.3014084507	12498.1857142857	8363.25842696629	783.787610619469	4875.55096418733	2192.34899328859	540.82962962963	5177.83544303798
1568.80487804878	10653.8475	2131.36269430052	622.243055555556	286.199134199134	894.155080213904	375.888888888889	13813.8081395349
805.026785714286	6473.4747706422	2095.75838926174	772.720792079208	1369.54612546125	2790.52791878173	5954.30917874396	1148.10064935065
1729.12885662432	1322.33840304183	1352.28289473684	980.525210084034	3040.82352941177	1339.50406504065	2963.67204301075	342.080168776371
4639.4794520548	1311.03591160221	2639.08156028369	1706.07802874743	1059.09019607843	8470.12891986063	7412.9554973822	1578.59285714286
9976.26510067114	3000.14042553192	10400.3177257525	1019.21238938053	1137.06624605678	2888.27375565611	2681.73033707865	3676.02362204724
2068.97204968944	4164.45897435897	1137.98412698413	123.931952662722	8143.58787878788	2573.4688057041	2591.8407079646	4429.27222222222
5654.73895582329	1189.45214521452	7911.50724637681	1515.45642201835	1047.95575221239	422.132743362832	6917.02290076336	3336.35294117647
1580.43229166667	6306.79194630873	14230.918429003	52.5965250965251	5645.16796875	812.0546875	5865.84712482468	1254.50158730159
2541.13310580205	837.053527980535	5239.49038461539	101.880281690141	272.954545454545	1852.28488372093	7523.63865546219	9436.19407008086
5621.59868421053	3799.48979591837	1294.40366972477	1126.03324099723	5095.53801169591	5652.90526315789	1530.72093023256	15705.8422818792
3708.74229691877	4334.33977900553	2091.06686930091	702.209476309227	578.972972972973	1782.83712121212	8840.39714285714	9729.29347826087
823.338709677419	7398.12866817156	1211.66197183099	697.623711340206	1055.12601626016	1661.82065217391	10771.9562682216	1442.16498316498
584.061946902655	9241.22009569378	10437.96	488.514184397163	642.575221238938	1591.61835748792	669.993569131833	2014.86666666667
6894.7037037037	6026.53674540682	10564.1671641791	1627.87068965517	176.25974025974	1735.74698795181	1011.31891891892	2653.96198830409
860.642441860465	7148.07849829352	3223.64930555556	733.283950617284	547.201834862385	1315.3961038961	2859.18681318681	5116.92182410423
7108.29041916168	2123.74479166667	2645.79069767442	918.711743772242	448.873684210526	1253.9724137931	776.267543859649	8943.51041666667
5930.84895833333	2208.18214285714	10565.4646840149	427.129032258065	7014.50505050505	2680.77876106195	1936.37610619469	758.178082191781
8036.64931506849	2710.60409556314	5058.05479452055	450.208955223881	975.739583333334	2617.69594594595	4718.33333333333	6350.88120950324
6422.05078125	2173.39923954373	2227.96059113301	4484.80346820809	2840.29333333333	3270.35039370079	5961.81672597865	4162.16346153846
675.309963099631	7366.45747800587	1950.91919191919	821.700483091787	3609.76237623762	1299.85749385749	3868.33578431373	8812.52749490835
7555.77981651376	795.224215246637	4781.37945492662	577.778393351801	2711.03191489362	2031.09302325581	9778.77976190476	4658.25373134328
1133.89380530973	1336.13274336283	1429.00909090909	1323.365625	4377.45108695652	1555.94838709677	2095.10434782609	1864.26203208556
1696.05521472393	8596.88110403397	1309.34137931034	2081.01279317697	8257.13527851459	1842.12377850163	1543.44743276284	5527.04237288136
1002.12272727273	6044.40809968847	2962.73376623377	729.377833753149	5044.8731884058	1007.66031746032	8505.89419795222	4675.45
1489.65868263473	10041.278978389	3112.39688715953	588.293838862559	2843.21212121212	1644.11965811966	4598.63829787234	2573.05633802817
3731.12244897959	8650.53086419753	10434.0302114804	204.220708446866	6884.99115044248	4493.40765765766	398.138554216868	9289.1261829653
6480.96641791045	763.439024390244	9734.81918819188	1559.88624338624	1986.15264797508	6456.17424242424	4039.91812865497	585.69387755102
8193.83211678832	7840.08467741936	9012.44164759725	885.647826086957	1007.17901234568	1458.46086956522	1464.5612244898	2333.82938388626
2251.39449541284	8537.83673469388	7678.18652849741	294.13025210084	4450.0247148289	822.42238267148	1816.67771084337	3689.69741697417
2017.89949748744	6975.79036827195	9924.96330275229	740.340659340659	4792.38053097345	1692.275	7733.86419753087	8166.55973451328
1541.99212598425	8761.3	5844.69918699187	1254.72588832487	4728.25342465753	1055.96385542169	8260.53296703297	2092.18560606061
779.115131578947	4884.63839285714	6993.44514767933	5104.8821656051	2899.8364116095	1092.87003610108	1340.10416666667	5101.27272727273
6774.65682656827	2184.12587412587	3960.64561403509	933.376847290641	4913.05583756345	1391.23021582734	1315.33606557377	3525.52534562212
4634.53246753247	12584.4269005848	4564.66790352505	345.85	4106.6862745098	2788.79591836735	2480.8224852071	2187.5197368421
1332.32	7058.68707482993	4284.67424242424	54.9671361502347	1645.81818181818	2859.40080160321	5063.21621621622	6672.52688172043
1074.86068111455	5142	364.023668639053	3951.23947368421	1563.65187713311	1400.6094890511	9452.98540145985	6647.0919117647
6941.61046511628	7836.6427221172	9174.94117647059	1357.84507042254	448.586854460094	2037.35102040816	1141.38053097345	614.015384615385
664.917613636364	10937.0126582278	10282.0592592593	1119.33118971061	2819.76978417266	1631.0234375	2180.018735363	9223.87132352941
791.366666666667	9206.29802955665	7841.02755905512	1042.47841726619	1959.34567901235	1755.915	5561.09852216749	430.980769230769
1486.42038216561	7928.40219378428	7261.81348314607	1106.88516746411	1254.86451612903	1502.37168141593	6366.16846652268	554.716981132076
3914.08695652174	16923.9025270758	11683.7005347594	7525.98753117207	488.904867256637	1869.41076487252	1093.56637168142	1989.06666666667
6741.6975088968	8634.78969957082	5692.6289978678	517.155844155844	5135.57936507937	618.120535714286	4173.80086580087	416.191176470588
1105.53968253968	881.71974522293	11503.8918032787	677.649659863945	309.190812720848	1396.30769230769	1334.57478005865	4971.67168674699
494.75	9466.38405797101	10372.6956521739	241.090909090909	322.665492957747	1654.66101694915	2804.9512987013	5545.42356687898
11088.3333333333	6079.99265785609	10263.0590979782	7837.72424242424	6385.16955017301	2051.95302013423	11755.5302013423	471.021834061135
1896.24304538799	7191.51497005988	2924.16502946955	60.3245033112583	2078.46385542169	812.8125	2010.39197530864	1547.42553191489
3812.49097472924	9983.46902654867	6297.38327526132	627.877906976744	868.684659090909	1107.03728070175	868.312703583062	2597.73076923077
820.916363636364	12793.2532894737	9679.92926045016	697.08904109589	977.212389380531	1221.35869565217	1071.96928327645	1868.01265822785
7183.61654135338	3381.53558052434	11617.0449050086	1094.00938967136	2709.095	5066.92920353982	1136.30561797753	4903.35017626322
4099.17421602787	3770.91577335375	2059.45132743363	949.996124031008	1103.23245614035	1050.08223684211	2930.66555183946	3630.71671388102
2510.47058823529	7742.88149350649	3978.51072961373	906.808411214953	1319.7898089172	983.244582043344	2519.00701754386	3063.10309278351
6772.14814814815	5807.62037037037	6908.33509234829	693.516	7781.97111913358	1654.55214723926	1014.22483221477	3549.51388888889
14354.5704467354	8561.37022900763	10787.8416988417	1513.57402597403	2129.38786279683	888.308510638298	4209.24384236453	5994.44654088051
2495.5	2385.26956521739	2338.59683794466	1036.8779342723	932.126394052045	2590.04838709677	1802.21256038647	4148.98884758364
14280.092936803	3072.59090909091	1716.95321637427	1197.04424778761	3248.13068181818	2360.55752212389	1972.38924050633	5092.58925143954
923.350785340314	8052.55007256894	4646.47213114754	1060.24642857143	1140.08310991957	1985.63541666667	251.634920634921	1851.46902654867
3466.60740740741	11408.9442379182	3371.81674208145	759.521604938272	8249.90839694656	1254.55063291139	3879.10444444445	235.542857142857
1724.12840466926	7934.25161290323	1991.5780141844	3343.52710280374	6684.73684210526	881.743362831859	1974.42585551331	1773.74208144796
985.977678571429	9228.37867647059	5242.38629737609	216.263537906137	634.053097345133	1783.16404494382	2070.40372670807	10777.1981981982
1012.68490153173	2912.19722222222	6087.71026156942	2760.51529411765	849	1810.88148148148	2658.85185185185	8860.78884462152
9881.00735294118	7728.77796052632	5915.50909090909	512.147928994083	8478.64976958525	3135.41369863014	5784.26548672566	3487.13986013986
971.064837905237	2146.5221238938	9230.00831024931	2269.30578512397	1287.30701754386	2239.18584070796	1740.74468085106	1080.82283464567
1787.16878980892	2231.97023809524	5334.60323383085	1230.7094017094	666.474074074074	1491.51219512195	2154.35222672065	2525.50588235294
1189.12446351931	8930.82879377432	1950.03584229391	1361.58351893096	755.265486725664	3739.37313432836	2597.78662420382	7127.84353741497
761.872	9968.22916666667	2150.95652173913	1140.85875706215	1294.65632458234	1495.84474885845	1006.79120879121	1691.94805194805
3893.82151589242	10074.6142322097	1550.76377952756	904.969957081545	1811.94814814815	1594.8303030303	3317.7570754717	1995.06349206349
6206.16786570743	3730.50216450216	4849.13333333333	372.4	7224.51418439716	1580.27004219409	1874.83070866142	3967.28787878788
5574.06884057971	3273.41176470588	10278.1712328767	1050.49270072993	6198.58333333333	1180.47955390335	1558.15748031496	1758.08222811671
1756.38028169014	6448.64439655172	6353.5945945946	1592.48630136986	954.87922705314	1642.17021276596	3387.07421875	7421.49480968858
1471.69461077844	7875.14454976303	5549.28678304239	259.315789473684	408.029914529915	669.333333333333	2435.35398230089	7767.75263951735
2286.43272727273	5030.58007117438	1063.74879227053	405.492700729927	778.271028037383	1592.80821917808	1280.37946428571	2368.14049586777
7737.6847826087	9971.1581920904	7023.80902777778	1439.62598425197	4099.53684210526	1463.68309859155	2412.35866261398	1404.27472527473
7224.50599781898	11210.3720930233	11045.4753521127	4901.47887323944	581.842105263158	1719.75541795666	6415.18072289157	2298.31847133758
1379.99259259259	1361.70351758794	10754.2365591398	782.614420062696	5945.93675889328	2795.82110091743	725.262569832402	6848.17183098592
1514.95744680851	7293.42975206612	9466.69146608315	1285.94029850746	5569.74545454546	5538.59292035398	6717.52038369305	3581.0694980695
842.744444444444	1672.11707317073	7842.20642201835	1342.48868778281	886.987577639751	1600.3527607362	3404.57	7783.28571428572
7999.07251908397	1380.35627530364	9821.80860215053	1282.17889908257	1656.30542986425	801.373493975904	5954.76025236593	7298.36392405063
1716.24654832347	10656.7633802817	7208.72307692308	1428.42857142857	1296.06201550388	1176.98571428571	2220.80204778157	8572.64838709678
1962.82673267327	7752.69957983193	8227.13818181818	1267.45901639344	7095.44144144144	1437.64095744681	1545.77806122449	2551.29818181818
3594.97794117647	2542.97674418605	12843.4171779141	815.29520295203	666.614349775785	1948.03731343284	1632.62080536913	5543.99120234604
2758.49128919861	3751.87598944591	1233.43027888446	1430.35223880597	744.24778761062	2323.63247863248	1071.09756097561	3110.63732394366
1227.23587223587	1806.67	7701.1419939577	1180.25	1415.6460807601	864.455197132616	5477.57215189873	2048.81703470032
2161.54148471616	2471.27346938775	4611.87031700288	552.858921161826	1353.6017699115	3010.36867088608	10458.7283950617	2364.26615969582
1294.76050420168	18813.5950155763	11581.0326409496	2414.62116040956	770.926553672316	7689.4006514658	1164.64489795918	1404.59259259259
8058.17630057804	6198.22988505747	5499.63755458515	1252.87931034483	2093.99224806202	1052.685	5974.34984520124	9027.27570093458
3219.57487922705	5252.11813186813	6185.22175732218	1753.87572815534	980.053892215569	1055.70714285714	1665.58974358974	8975.5067264574
5524.24909747292	1625.49220103986	3220.18444444444	1152.59071729958	2522.66771159875	2858.90092879257	9892.21590909091	10798.1964809384
3096.7	11422.3196347032	6686.34241245136	1139.14012738854	4931.04910714286	1359.27891156463	4165.09278350515	5086.10782241015
1722.51464435146	7243.084375	5781.25291828794	3650.44150943396	207.954545454545	4323.01388888889	11016.4897260274	802.746031746032
3907.20523138833	10021.7045454545	7012.76826722338	1193.27338129496	7418.91497975709	948.308510638298	11615.1454545455	1877.27443609023
9871.56756756757	3095.93666666667	3507.55357142857	1619.04833836858	1393.91582491583	1550.91379310345	4394.93462717058	996.107623318386
1568.18595041322	6851.70355731225	2488.72064777328	1946.22641509434	2742.39808917197	1961.36480686695	1013.63407821229	1304.58943089431
7719.07931034483	9659.04268292683	11626.1890756303	2585.94612794613	520.27358490566	1139.76744186047	8685.36333333333	3972.12213740458
1572.89626556017	2129.44444444444	6783.49103942652	7666.86617100372	812.989071038251	884.378306878307	12030.2779661017	794.711956521739
6723.94360902256	5830.48840206186	5859.88865546219	1234.60893854749	1171.08108108108	1367.5	2382.69718309859	7821.06862745098
2056.192	4452.16721311475	9564.48342541436	1221.19054054054	1070.10059171598	1446.86572438163	5026.02573529412	3121.24719101124
737.387234042553	11946.5939849624	14632.6052631579	4686.83333333333	7136.48847926268	2460.23943661972	1025.49781659389	2911.11308203991
1071.32042253521	1986.16176470588	7817.44139194139	504.708196721311	1188.07053941909	1645.51089588378	1605	7793.45964125561
1207.25464190981	5951.10112359551	8997.97406340058	1347.94680851064	7571.83388704319	3330.47619047619	1538.57551020408	1200.45418326693
915.945	5488.44776119403	1062.28409090909	1093.88484848485	1772.52475247525	1608.98418972332	5006.69318181818	3394.46376811594
5636.39215686275	7577.59692307692	674.571884984026	5622.29381443299	4785.81699346405	2036.37894736842	1477.60747663551	1549.24264705882
1450.18137254902	2687.90265486726	7988.72666666667	1319.97071129707	6840.64804469274	1115.49337748344	1335.888	3733.48091603053
10110.8181818182	12650.23183391	7794.80265654649	2247.65075376884	3148.46341463415	1592.00892857143	1796.51807228916	1030.86486486486
1302.856	10491.9463087248	310.712962962963	1422.66071428571	1906.36241610738	2473.6051948052	336.48401826484	4471.4696969697
2861.81553398058	9932.63414634146	1979.47851002865	453.189473684211	533.779310344828	1548.33195020747	6065.00860215054	8703.66914498141
2631.58196721311	2839.76470588235	6460.60465116279	1213.67557251908	1454.56837606838	1239.78717201166	3664.95813204509	1499.78
5629.39492753623	2177.80593607306	1423.62200956938	2723.97297297297	1398.5873605948	1563.59345794393	3244.69018404908	851.398230088496
3515.81666666667	3425.46923076923	7251.7037037037	1502.23487544484	1272.63909774436	1544.11447811448	1719.44859813084	1916.54423592493
1398.61736334405	1378.96932515337	6496.07913669065	607.930434782609	963.824390243902	1030.90718562874	13992.6802973978	10991.7781155015
6387.49428571429	8313.41052631579	5817.56151419558	481.984126984127	1283.65662650602	957.766304347826	2613.66304347826	6729.56751824818
1995.42406876791	3510.78532608696	1066.36934673367	1130.78369905956	6253.1919504644	1169.62162162162	3264.0412371134	5380.2188449848
978.65873015873	4657.32608695652	4009.82604272635	2475.32625189681	5354.62666666667	883.596226415094	1668.5303514377	4430.54109589041
6431.0990990991	7650.63129973475	9106.38221153846	809.909574468085	7451.4527027027	1050.63870967742	7236.98927613941	465.729299363057
12107.6993006993	2575.48026315789	5296.05128205128	553.62091503268	4603.78148148148	6599.06164383562	2688.37305699482	7305.94736842105
4982.97071129707	8233.54607508532	258.884955752212	1555.34482758621	1690.85714285714	690.515527950311	3557.66920152091	1446.5099009901
1355.58208955224	7399.3021978022	848.956923076923	486.752212389381	1267.39931740614	820.805309734513	5332.49418604651	963.52805280528
1838.45493562232	6295.66772151899	5127.97160243408	1204.792	1862.56338028169	824.354166666667	3007.73636363636	1093.80357142857
1453.11013215859	15287.3949044586	6164.03359683795	2493.39039665971	524.977777777778	2508.82113821138	5195.38383838384	1682.47735191638
866.480263157895	5994.63101604278	5067.96721311475	789.565693430657	6975.14583333333	1052.24590163934	2040.05323193916	10376.1323155216
7210.89090909091	8423.07647058824	912.165094339623	1450.92763157895	2131.95138888889	1295.22741433022	1754.79470198676	1482.71313672922
7354.1048951049	7374.14893617021	5201.48513011152	7286.27102803738	2636.75308641975	1622.9552238806	4312.67346938776	1288.94904458599
848.674300254453	4664.2905982906	6390.28666666667	464.052631578947	5472.99711815562	2779.94795539034	5254.58955223881	1892.49758454106
1296.03345724907	2640.76666666667	732.6	1260.7847082495	2769.23272727273	1476.34306569343	2457.25577264654	1008.20165745856
935.073333333333	5510.78986866792	5931.50151975684	955.282258064516	1919.98106060606	1217.22300469484	867.895131086142	450.16814159292
2587.10071942446	5529.20072992701	4409.01416430595	1426.5943877551	1200.41221374046	2125.69444444444	1126.06172839506	1498.52702702703
3032.51525423729	6649.46598639456	11652.6630196937	1234.5873605948	2104.4880952381	1818.93857493858	1316.63076923077	1210.09060402685
1280.47916666667	4398.98076923077	9905.56734693877	5561.01742160279	6178.47349823322	1148.54615384615	5160.82084690554	1789.64944649446
4935.39178082192	2599.95402298851	7372.73684210526	2744.25570776256	904.327922077922	3434.29743589744	550.217665615142	1533.6985915493
805.362637362637	3861.31178707224	1701.0183908046	5181.81074766355	4550.09154929577	1236.17699115044	3151.61875	5909.85915492958
575.481707317073	6509.49117647059	10286.7147435897	475.39	397.266891891892	1303.13962264151	1231.19873817035	290.509727626459
1326.10679611651	11645.4541062802	3306.60424028269	1734.21111111111	1576.28484848485	2909.90073529412	3152.22185430464	1211.54166666667
753.169811320755	4326.30769230769	1917.8632218845	769.562314540059	384.278523489933	1549.32380952381	1670.25153374233	732.204225352112
1333.30894308943	12429.4697286013	5373.73958333333	544.87	5064.35772357724	4204.59659090909	3107.70634920635	3685.00471698113
1736.73640167364	2678.79661016949	2286.9079497908	1811.63505747126	10226.5566037736	1074	4771.69545454546	690.696296296296
4556.71186440678	14896.0886524823	6866.4678111588	1095.29677419355	5313.25263157895	2662.27651515151	3283.38733252132	11433.1913439636
7598.84615384615	6607.39090909091	3591.875	896.616352201258	520.510204081633	3515.66891891892	1679.18959107807	1053.12385321101
1862.06097560976	7349.56273764259	1291.42727272727	881.325581395349	1141.97911227154	837.525974025974	2172.81512605042	658.647272727273
775.215189873418	8457.61946902655	5450.08686210641	1185.17624521073	971.233974358974	1135.64761904762	9964.608	6032.87476979742
1048.37943262411	5106.07673267327	4367.52777777778	390.22962962963	524.085106382979	1625.93710691824	2326.65894039735	4640.43445692884
8910.96798029557	9340.33435582822	5995.84857142857	355.218085106383	1012.24680851064	1378.82432432432	551.044728434505	8668.97297297297
10672.5833333333	13769.7640117994	5522.45804195804	683.716814159292	617.183544303798	578.991150442478	1679.31658291457	1895.85929648241
1180.59292035398	2319.67978533095	3111.69758064516	5011.04822335025	2125.33031674208	735.316666666667	5221.03947368421	1779.76605504587
636.70652173913	8563.99469496021	1606.1226993865	1587.43714285714	755.399477806789	1647.77889447236	1736.24778761062	8192.42642642643
1117.74708171206	11712.8431372549	9651.44954128441	1285.46116504854	1473.32638888889	1447.84955752212	11209.5671641791	862.763888888889
8128.03790087464	12367.9352517986	1992.7027027027	4499.82638888889	4275.58935361217	1936.80748663102	3356.5252293578	600.063711911357
3266.18784530387	1781.2421875	4994.23913043478	1061.25806451613	659.958441558442	7217.78034682081	10379.4681528662	9197.96534653465
1319.95833333333	7246.2337164751	1334.6243902439	1398.52	1193.83673469388	1274.46723646724	1827.8527607362	6414.80900621118
8780.53161592506	9484.98620689655	4016.81067961165	769.507853403141	3215.70547945206	2921.68282828283	446.769911504425	441.231092436975
3853.25342465753	3245.79016393443	4059.68902439024	1935.36826347305	1921.01650165017	6536	7694.46204620462	9842.87566137566
674.888888888889	8071.90710382514	1549.71228070175	1404.51408450704	3584.77714285714	604.285714285714	5986.2052238806	904.47520661157
3552.24231464738	5119.92926045016	1304.88601036269	1361.34193548387	6873.32167832168	4356.4034334764	2784.42666666667	813.140845070422
5217.53631284916	6465.67832167832	818.814159292035	1201.3024911032	7628.78527607362	6754.0044345898	957.873015873016	1446.39819004525
6596.64259927798	5397.64726027397	1398.92307692308	941.961685823755	1627.66438356164	1059.53284671533	7239.25390625	7197.96235294118
2791.25757575758	1279.45153061225	9350.11585365854	943.891156462585	640.486646884273	2868.02713178295	6550.4082278481	11853.910652921
10807.3176470588	2151.17455621302	6493.70765661253	1153.22794117647	341.884615384615	670.407079646018	5175.85840707965	6286.09541284404
5643.56936416185	10158.3527272727	2841.45495495495	1302.04444444444	1450.65833333333	823.842592592593	7404.45964912281	699.31746031746
3152.81935483871	5270.62133333333	10574.3420138889	5826.87356321839	3516.74832214765	872.635258358663	738.754768392371	1608.59267734554
2958.96216216216	7520.99739921977	2073.33423180593	3399.10738255034	3269.22127659575	2685.31547619048	1463.1094890511	3602.74576271186
8369.73631840796	14515.4196428571	5457.78101265823	1255.09960159363	870.023076923077	1551.03728813559	855.046783625731	1265.4085106383
3347.38818565401	9800.10320284698	9902.91588785047	1617.29746835443	608.629943502825	2153.45754716981	2598.18048780488	10719.2973856209
11055.7695167286	4653.58371040724	1565.10971786834	2135.0206185567	395.84756097561	1221.76293103448	3821.215	3532.63049450549
645.214765100671	9410.25352112676	7702.0564516129	6937.36206896552	234.936507936508	2591.9011299435	1336.90034364261	2650.95847750865
1110.59550561798	9829.504	10082.7636363636	806.437229437229	8153.26409495549	1123.8578680203	9517.11217948718	2125.44890510949
2908.67741935484	1545.66853932584	7989.3967611336	4751.99127906977	657.842723004695	1859.30396475771	1195.60357142857	5192.76737967914
1373.37837837838	4040.67487684729	1625.69761904762	1122.04017857143	614.044444444444	1063.94186046512	3622.23976608187	4858.11618257261
891.661931818182	9451.25	1725.86046511628	1025.94970414201	4449.53605015674	2061.55414012739	2236.3	3240.34074074074
881.355191256831	1883.98442367601	6536.46846846847	1899.77419354839	2003.16504854369	2561.20774647887	2212.99203187251	7701.20529801325
1180.06231454006	2476.42023346303	7422.09407665505	1995.02163461538	8382.27857142857	1092.65675057208	1554.47663551402	1672.04424778761
405.29702970297	9365.65714285714	9369.73099415205	1066.5946969697	1279.69579288026	1930.68138195777	4139.9875	2445.52155172414
3868.42786069652	8815.27733333333	5499.70731707317	1211.92567567568	391.227758007117	1187.57303370787	1247.56338028169	7052.37474541751
1660.43315508021	9955.90041493776	10214.1802816901	1451.39554317549	7207.27542372881	1688.26196473552	1668.19430051813	614.935622317597
2471.5488372093	8746.97153024911	2055.3137254902	1226.092	905.988700564972	1071.93696275072	2302.42261904762	6208.34300791557
5007.21631205674	5429.22710622711	5372.75106382979	885.274881516588	597.612676056338	1571.28621908127	1239.27114427861	1356.67929292929
1014.49523809524	7504.91761363636	9347.87976539589	1514.01880877743	389.975308641975	4107.44028103045	1778.56842105263	2326.47023809524
3750.83765112263	10020.0659722222	3219.70892018779	183.055555555556	616.255434782609	3279.46428571429	5145.42391304348	1927.73646209386
2841.26347305389	8756.09688581315	1325.05829596413	924.301724137931	578.24778761062	1261.66666666667	1215.86342592593	6243.70461538462
1130.13225806452	11556.5918367347	6226.40728476821	633.503355704698	1203.16927083333	786.288617886179	694.050909090909	1714.73209549072
7291.57222222222	1106.17028985507	1559.19841269841	1021.04204204204	946.763636363636	1234.04838709677	9972.89664082687	3799.82527881041
1100.01408450704	2914.83157894737	3054.84042553191	819.033112582781	1497.02711864407	1435.86524822695	6021.43004587156	6815.69154228856
1272.35365853659	4196.87610619469	7593.96210526316	4779.72251308901	223.233870967742	6183.87919463087	1717.06730769231	1104.06666666667
4112.58805970149	6633.41807909604	7275.89811320755	1251.42299794661	813.768115942029	3471.93891402715	2390.32830188679	6747.24666666667
1658.27245508982	4571.37414965986	5629.34722222222	1026.29508196721	9086.67101827676	3266.38028169014	5297.03703703704	12338.2888888889
1344.8932038835	2778.18327974277	5587.56371986223	1165.64919354839	2446.63583815029	1508.35267857143	2642.19642857143	823.267990074442
10104.9085173502	1305.30350194553	2408.32236842105	1873.59409594096	5130.9213836478	1765.05333333333	1589.49671052632	4573.96926713948
1296.4140625	4881.8692722372	10496.0388349515	1439.82307692308	698.37558685446	1341.0976744186	2818.11229946524	2688.71428571429
1723.06115107914	12376.2915360502	10998.9376947041	433.856435643564	541.808823529412	3675.72483221477	5618.35545023697	2059.91475409836
3939.80308880309	1564.09659090909	5516.04518072289	2188.12605042017	6995.00621118012	1349.42410714286	6990.27027027027	3659.41853932584
7024.83279220779	1794.1798245614	5975.3355704698	1043.87439613527	393.522292993631	1680.68181818182	3216.5023923445	2429.85838150289
1012.70588235294	10058.9924242424	7963.11604584527	1091.33863636364	3864.88679245283	688.13422818792	2039.48666666667	1408.11743772242
6468.40217391304	5096.0614334471	8132.75243664717	1388.74834437086	311.107382550336	6920.25720164609	4539.31308411215	1421.2752293578
1558.47972972973	12057.8231707317	8225.12693498452	861.345303867403	380.407407407407	2177.77916666667	2679.1550802139	2448.19927536232
2334.21481481481	7821.98765432099	5043.03376623377	418.447368421053	6241.71653543307	1644.59285714286	1291.55042016807	409.656441717791
5185.66222222222	972.868085106383	8149.23949579832	1827.03092783505	672.693726937269	11878.7302158273	1604.17596566524	1990.52611940298
1009.50890585242	12912.5096774194	7565.65942028985	1422.85897435897	759.657480314961	1581.28308823529	1040.20353982301	2876.46527777778
1434.12537313433	4953.52492668622	7976.044397463	1534.62962962963	83.3333333333333	2598.40145985401	7598.92543859649	5528.78057553957
8058.37883959044	7240.4595959596	6973.76229508197	949.56	3837.79642857143	854.245551601423	1430.28205128205	8252.07971014493
3658.62019230769	5159.39583333333	5897.88995215311	755.130890052356	3784.12166172107	1807.1387283237	1533.40510948905	4876.08813559322
6834.54330708661	7838.02088167053	6803.48803827751	6185.04968944099	1273.58515283843	1157.14935064935	1797.02232142857	9169.61267605634
1524.61061946903	1838.81212121212	5028.47464788732	1302.44109589041	1039.9756097561	3732.88590604027	944.678571428571	4685.14285714286
1647.407239819	1842.88700564972	1818.9865470852	1063.02100840336	3876.45724907063	2526.18352601156	3855.26859504132	9944.91851851852
913.502202643172	4817.52118644068	1838.9320754717	1833.46280991736	8046.87588652482	911.24115755627	1912.47407407407	8882.97674418605
7285.63666666667	7069.08629441624	1430.76951672862	1128.95608108108	798.56052631579	1646.624	8847.18443804035	669.58407079646
860.588996763754	8905.76457399103	8953.00751879699	1172.48120300752	4445.61870503597	1296.31051344743	1900.57184750733	5505.80156657964
478.823275862069	1753.36655948553	4405.16122004357	768.48	1109.32867132867	2915.28318584071	2034.08888888889	2868.58181818182
751.174418604651	12776.6965517241	795.85	1043.01937984496	1175.94142259414	1652.533632287	1677.54212454212	9402.53892215569
4853.40377358491	1873.20304568528	2889.80373831776	1329.76371308017	852.126984126984	3018.42477876106	1648.84647302905	961.621739130435
2084.2874251497	10884.7232876712	2870.44761904762	1357.98076923077	1254.35913312693	2195.30902777778	10581.6363636364	495.138888888889
8161.68955223881	1248.79682539683	1392.45454545455	6727.44371941273	812.994652406417	1324.625	1221.66666666667	1388.06382978723
3264.3405511811	9426.70630372493	6376.14418604651	469	7351.51702786378	1578.93261455526	708.945255474453	605.017699115044
4259.375	6758.3243697479	1084.65384615385	2993.08835341365	449.174603174603	2328.85897435897	11126.9455782313	1963.61604584527
320.51	5834.07936507937	5665.83389830508	1445.96226415094	415.877192982456	4649.67550702028	884.70796460177	3696.44479495268
7818.53714285714	14244.4068965517	10834.7050359712	5981.80733944954	673.591489361702	2186.3557312253	1478.25	4421.97445255474
7792.72039473684	10169.9035714286	11375.7860696517	1247.7568627451	972.632258064516	1538.85416666667	2344.40398550725	3748.89325842697
389.745098039216	7366.82592121982	8804.765625	772.615894039735	502.057012542759	4504.32209737828	1241.92739273927	4441.21160409556
4680.17610062893	5530	5538.74019607843	626.866141732284	87.797619047619	1792.11646586345	8590.51515151515	1313.14285714286
1064.05020920502	4576.18241042345	8311.78490566038	1382.4496124031	1668.15346534653	1777.83404255319	1604.68301886792	1224.45080091533
1429.34931506849	9419.3115942029	4967.02873563218	2900.90543735225	1428.97972972973	1411.1592039801	1239.70454545455	2385.53191489362
6250.04	7356.97493036212	11367.425120773	1245.43089430894	1566.71043771044	5096.6015037594	2069.32692307692	9881.15151515152
863.866666666667	3326.32989690722	14410.2909090909	2784.08093994778	790.966292134831	1081.89440993789	531.242957746479	6498.12412177986
877.153119092628	10474.0285714286	6478.65914786968	863.679611650485	901.840148698885	792.888888888889	6736.45205479452	570.154855643045
318.134615384615	1556.46261682243	9254.15957446808	563.706024096386	6867.67734553776	1526.12337662338	481.73717948718	1728.43617021277
922.284745762712	8260.56488549618	4700.28671328671	2004.81873727088	1663.74015748032	1723.78703703704	1893.99421965318	933.442105263158
8504.26024096386	6711.56198347107	1345.19831223629	1072.99669966997	389.807881773399	1388.51024590164	5788.28521126761	2062.87037037037
4618.08494208494	9709.83064516129	8443.29203539823	1981.65983606557	344.827794561934	1622.20661157025	2448.67213114754	3970.27878787879
8064.53211009175	6718.87533875339	8274.02976190476	1210.01423487544	536.622727272727	928.013513513514	3578.44295302013	4943.69811320755
1783.01315789474	11744.2949152542	8954.84398976982	1199.67924528302	1320.81102362205	1892.59375	3222.02316602316	856.087248322148
2269.05853658537	1280.77083333333	6291.44174757282	5170.92920353982	5019.16184971098	3392.69161676647	6470.07951070337	8872.90934065934
7373.39947089947	7526.6715542522	1314.81937172775	4371.76518218624	560.274336283186	966.303964757709	5083.45144356955	9414.46368715084
3835.27676240209	9900.40192926045	2720	3346.19928825623	1179.66359447005	4356.3696369637	1849.69817073171	461.319277108434
1118.59803921569	9886.44389027432	7076.83361064892	1114.31088082902	973.288636363636	1956.04905660377	4110.56844547564	848.4
1981.67315175097	3099.85864978903	12148.2370820669	864.595238095238	5326.3253968254	1112.13559322034	6905.84320557491	9982.21785714286
1332.53583617747	11064.1884057971	881.711627906977	880.503067484663	681.704678362573	1583.09195402299	13349.3870192308	4403.0959752322
5917.67407407407	11756.9607843137	7271.14391143911	1421.60185185185	6362.77054794521	1193.2	545.547619047619	8784.9797979798
6651.14661654135	7263.68599033817	9365.87537993921	1571.604743083	137.873469387755	649.302158273381	931.171428571429	2294.57522123894
1866.58754863813	1316.10743801653	3113	520.203883495146	1280.2125	3141.66159695817	2386.30841121495	402.031746031746
7736.96901408451	5725.15635738832	5421.99356913183	2728.37455830389	851.883289124668	994.88125	2756.72714486639	3381.6714801444
8254.57099697885	2753.54208754209	10042.6347517731	1046.89115646259	1141.83908045977	864.350835322196	716.124600638978	11363.9436997319
8640.35384615385	4350.90066225166	12262.9900990099	6664.69649805447	1006.18461538462	1139.05498281787	5055.65957446808	7666.97530864198
1880.32432432432	1844.86707882535	8618.06962025316	1322.93846153846	1584.92344497608	1422.28961748634	1345.61061946903	3586.46582733813
1312.23076923077	6963.09979209979	5129.2104283054	545.893805309735	713.866666666667	1279.08148148148	3984.61596958175	8518.26923076923
5941.2950310559	5184.55840455841	4653.85430463576	973.249027237354	902.773420479303	1748.18974358974	1375.90625	4460.38177874187
895.049230769231	10446.5032679739	8828.30155642023	1373.45132743363	7007.14354066986	1924.39310344828	291.614814814815	906.920353982301
1972.57281553398	10212.0350877193	7057.70217917676	846.073684210526	4219.57388316151	1729.94074074074	5607.65249537893	1949.25729442971
2027.51829268293	15514.3355704698	1157.11842105263	1696.26929133858	7997.1654676259	1550.61596958175	2773.592760181	5336.68953068592
1918.74342105263	11584.964664311	3239.74433656958	1473.93525179856	1493.29746835443	3183.44718309859	2168.22950819672	1955.371875
618.12389380531	10437.358662614	3562.61111111111	219.259414225941	1076.64187327824	1187.79736842105	2328.87610619469	8936.80988593156
1895.69761904762	5831.98928571429	2689.36697247706	320.096153846154	1751.08628005658	1103.01369863014	4140.90933333333	669.929260450161
7842.41690962099	5852.68162393162	6694.06474820144	1628.86535008977	2531.39387755102	1678.26984126984	1615.14678899083	5960.92909090909
944.303278688525	1144.09756097561	9387.91091954023	925.97619047619	653.442424242424	1345.40839694656	1636.85185185185	1023.42857142857
8840.66935483871	8570.37136929461	7025.73931623932	6260.70061099796	558.699570815451	1759.7609561753	1528.58313253012	1202.25773195876
1274.57552083333	7814.34065934066	4310.59367194005	114.203125	1314.69458128079	2366.43524416136	1933.86538461538	616.950867052023
650.315789473684	6452.25655976676	5313.42307692308	1101.37692307692	336.420147420147	3315.10843373494	7749.99250936329	10496.2076677316
861.772532188841	7040.85227272727	4142.61597938144	2418.45340050378	5800.25714285714	975.422580645161	2103.88125	7076.773960217
2993.45662100457	9486.58024691358	9087.15315315315	527.388888888889	4513.32183908046	620.380530973451	7344.74774774775	2397.27203065134
873.962406015038	8867.07894736842	7445.75986842105	710.689768976898	810.361607142857	1275.65256797583	1670.72043010753	3939.60663507109
1491.26201923077	867.904347826087	5566.52307692308	1206.68560606061	557.045454545455	549.088495575221	1809.89940828402	4350.39871382637
1868.0101010101	1306.06273062731	4499.18100890208	2424.41645885287	1644.47202797203	1977.08	717.336283185841	8336
771.223385689354	1836.60483870968	1301.19836956522	1122.79157427938	2119.94267515924	1394.76237623762	12408.7336683417	1444.55643044619
337.73717948718	1584.43037974684	5689.12741312741	5095.2619047619	865.238461538462	1167.83766233766	10106.7154471545	1211.60326086957
4901.53136531365	1002.39193083573	1429.42014742015	261.297297297297	5612.3	841.865079365079	1428.73297002725	11356.0461538462
414.955156950673	7084.21338383838	699.402542372881	226.112804878049	7231.53333333333	1238.395	7143.85372714487	8767.59090909091
818.5	718.671052631579	6158.15979381443	958.91935483871	953.49169435216	2629.47252747253	6404.38116591928	6123.20758483034
558.644444444444	5372.0325443787	4002.12704918033	300.652777777778	6655.01675977654	6239.99090909091	2406.12274368231	5284.46787148594
829.69696969697	5971.38662790698	5377.24358974359	1630.91256830601	1792.13832853026	2283.07924528302	779.036885245902	1581.39718309859
1138.01321585903	8956.24012158055	3403.38043478261	1318.89119170984	1141.51643192488	1405.68922305764	7887.71621621622	4411.26736111111
1129.33425414365	1746.92380952381	4507.42335766423	1728.72377622378	1778.70588235294	968.373563218391	2357.61233480176	845.404063205418
3896.19383259912	9183.07676348548	6140.65658362989	808.391705069124	1417.20205479452	7664.42270531401	1495.77167630058	6261.163003663
8364.06571428572	2000.21867321867	5098.73139158576	9598.35777777777	394.918604651163	2393.19540229885	18234.1767676768	4178.09202453988
6643.85761589404	6831.21538461538	5292.33680555556	1505.34519572954	4230.35909090909	5195.15027322404	13175.3805309734	2002.76288659794
11178.64	9191.89156626506	13252.5288461538	5727.70816326531	526.06100795756	1225.89561586639	1941.69436997319	1572.34391534392
638.043668122271	2868.005	9788.5873015873	1221.69078947368	762.543859649123	1681.21993127148	4028.87447108604	12352.3236245955
534.895555555556	6181.35916542474	6856.17607973422	1174.13242009132	3885.31687242798	1497.39067055394	11352.5392156863	1786.13465346535
6932.15322580645	11844.7185430464	6684.08791208791	480.005988023952	981.98727735369	1342.35087719298	3673.34057971015	10425.866873065
1304.85815602837	7137.17692307692	12561.8771186441	1904.45454545455	691.398713826367	3926.87447698745	7075.31851851852	3039.76293103448
6397.06741573034	1858.6904109589	6995.85	1619.05813953488	7102.17682926829	3536.14155251142	9997.41592920354	1901.43525179856
1622.76978417266	2489.39272727273	8822.05934065934	844.058139534884	1103.74329501916	1378.87543252595	2665.61946902655	5007.7890625
4023.488	5253.62831858407	8926.80459770115	895.625	3756.94303797468	1412.91964285714	5127.7210965435	1899.66265060241
2459.57142857143	9211.47521865889	2648.07555555556	783.160642570281	1188.20247933884	1983.19285714286	767.205211726384	5689.30181818182
9171.23943661972	9166.96111111111	1741.3125	288.453781512605	339.38679245283	1720.46768060836	2014.3419117647	5107.43697478992
10223.082781457	3476.65320665083	3869.95333333333	854.015325670498	1643.99122807018	529.237623762376	1365.50340136054	2036.17934782609
630.180995475113	9231.09523809524	6096.88612836439	1080.25573770492	919.890173410405	2225.25698324022	10441.8759398496	9279.7
5999.65573770492	4273.90243902439	11614.6949152542	1280.25089605735	5335.91150442478	1334.09056603774	1029.69958847737	10533.9890510949
1805.46017699115	8296.64620938628	5761.89433962264	1693.55390334572	3208.3203125	816.693693693694	5353.98684210526	4007.26201923077
1648.3679245283	8106.2671394799	4479.78316326531	1374.76767676768	406.461538461539	1351.02083333333	7812.37358490566	2115.09677419355
2248.79761904762	2134.86138613861	1172.33579335793	2499.56193353474	1542.47393364929	1641.53647058824	1049.74125874126	7648.07039711191
4716.05309734513	3872.32129963899	1967.2311827957	1139.21153846154	7294.54244306418	1071.2898089172	8198.17054263566	1395.07239819004
2198.57191780822	2435.41891891892	8494.2101010101	1835.89880952381	1011.65283018868	1913.08284023669	2328.98581560284	4276.03225806452
1021.63711911357	3825.35435435435	1304.89680589681	495.822834645669	4869.42056074766	945.010909090909	1351.90068493151	3947.53
10868.2341137124	1919.06315789474	2935.32089552239	3109.97684210526	4927.74545454545	1526.39208633094	5051.81612903226	1787.34725848564
4510.53479125249	2313.40322580645	2346.73248407643	1564.12716763006	2108.06648199446	823	1506.36206896552	7014.15277777778
2961.89236111111	6642.09195402299	6165.04458598726	718.915254237288	623.074829931973	1015.36150234742	11436.4390243902	9465.70769230769
7999.87583892618	1859.65163934426	7591.76131687243	332.325670498084	1229.28387096774	1537.17073170732	3432.89626556017	648.614147909968
5556.23466666667	7481.00914634146	10056.56	1117.63979848867	1117.56501182033	1187.47983014862	1822.3821656051	1207.3992248062
757.392592592593	11110.9026217229	7711.21890547264	626.005376344086	764.118367346939	1315.45768025078	762.883233532934	1404.85558583106
1248.70995670996	10621.3213483146	7638.95505617978	3916.67346938776	1126.14876033058	2922.92735042735	283.50303030303	2615.17467248908
2980	1445.64640883978	11533.6025236593	739.094240837696	2280.71028037383	1158.26258992806	9957.13356164384	2162.00274725275
672.633522727273	5165.91379310345	1551.171875	931.796954314721	998.777777777778	1655.18181818182	2102.79136690647	3953.07547169811
5265.95256166983	1189.4367816092	8197.15593220339	360.083333333333	1312.852	1577.15571776156	1859.79256965944	8990.20056497175
2762	5461.82828282828	5248.05120481928	5053.26944444444	895.878378378378	1551.15246636771	2533.23677581864	1336.13461538462
5261.81	1370.05504587156	2274.36720554272	5284.32989690722	1598.68095238095	8802.64	3855.27105263158	3107.24274406332
7504.63043478261	4339.90214067278	864.433526011561	3062.01115241636	929.257396449705	1401.30905511811	3719.82258064516	2761.61627906977
864.617647058824	6670.7661971831	4414.92948717949	4905.37012987013	1063.4889380531	1412.2	1928.88888888889	9287.05988023952
4513.16317016317	538.354471544715	6400.80538922156	7241.5905511811	911.530952380952	6249.51026392962	5860.49244712991	674.982857142857
1278.71693121693	4007.7564469914	948.961672473868	1508.04508196721	4302.36303630363	4266.49032258065	3577.03303303303	1457.76293103448
5638.97222222222	10763.5	1593.3215339233	953.729411764706	2549.88852459016	953.571428571429	505.976958525346	7030.71428571428
1652.7264957265	8330.01169590643	8806.52348993289	740.136476426799	1252.0281124498	1434.84758364312	4908.39130434783	8016.68604651163
869.451612903226	5356.70247933884	950.479381443299	4134.8462962963	381.394265232975	1848.35917312662	2620.01428571428	3465.00558659218
5796.66315789474	6881.25853658537	1483.01344086022	996.10355987055	3662.91150442478	589.404651162791	1575.66757493188	1640.36842105263
2645.69111969112	9124.25704225352	2502.8687664042	1312.932	1665.0703125	1218.5	5930.55076142132	3897.17717717718
932.088235294118	3876.66355140187	7277.14173228347	1231.23300970874	1301.98366013072	4127.82580645161	4390.38888888889	9799.80412371134
3692.49107142857	7782.01342281879	5806.79458598726	1255.4512195122	680.954397394137	8171.36942675159	1053.87591240876	6574.36210131332
3711.9012345679	3535.14438502674	980.892682926829	1681.59782608696	6089.29605263158	1191.91052631579	997.288659793814	5334.96405228758
5225.38783269962	581.849230769231	6671.35234899329	1231.89230769231	647.796992481203	1165.57088122605	1577.56965944272	7440.13461538462
5367.74705882353	2207.26530612245	867.036529680365	831.060185185185	496.633333333333	1177.94144144144	5789.315625	4311.58064516129
13323.4353741497	8345.421875	6916.8051948052	654.25641025641	1139.85175202156	2017.43448275862	6767.01652892562	1024.54330708661
6413.8358662614	1468.89130434783	10553.3100558659	5888.20864661654	2458.73026315789	1235.34375	5099.38148148148	5055.08626198083
3076.51754385965	6300.76321353066	13881.2875318066	3941.60475482912	3612.18705035971	815.035353535354	9084.50420168067	1119.51792828685
7904.81018518519	5432.38655462185	8872.76807228916	415.584415584416	3066.9619047619	1332.9237804878	4440.35265700483	6559.4861878453
6629.05857740586	2328.064	1980.51219512195	1269.0152284264	1066.65845070423	1496.91253644315	8622.73076923077	872.059459459459
8941.64893617021	8066.2905982906	3470.69703872437	11354.8345323741	407.691558441558	1141.84389140272	1761.90692124105	6620.87
1404.95566502463	12562.2596899225	12364.9581151832	1294.75663716814	1763.10701107011	1597.82105263158	1829.11111111111	5560.68639053255
973.579185520362	9958.30136986301	7474.70378619154	6746.54867256637	879.514492753623	2567.39259259259	6641.98296836983	1225.22222222222
1780.82843137255	5859.12478336222	5590.44058500914	892.412213740458	731.880341880342	1474.64795918367	9438.32863849765	4089.10181818182
1380.09947643979	2008.3601532567	8006.09178743962	1579.05154639175	1642.46473029046	4322.72260273973	2182.79144385027	2959.66875
5812.72	4850	10616.8622881356	3414.6814159292	476.357487922705	1312.6439628483	4804.9905362776	3653.57507987221
1621.93732970027	5870.83870967742	3080.404	10448.2073170732	625.885714285714	951.479674796748	3944.1	2285.23129251701
890.58407079646	2774.5376344086	9249.48913043478	1442.86727688787	1283.90476190476	1710.82962962963	3218.08917197452	614.505494505495
1863.19480519481	1884.70796460177	6528.72857142857	936.227074235808	811.732009925558	1946.36805555556	1883.81891891892	1658.12154696133
5553.1914893617	3840.44897959184	12444.8969072165	406.965986394558	4386.80295566503	3510.25961538461	1353.91071428571	1847.81818181818
6362.65845070423	1397.90965732087	5756.40310077519	919.834196891192	1430.6963562753	1729.62910798122	7594.86428571429	1457.07666666667
10939.1841269841	8450.60777385159	4909.44029850746	638.650289017341	672.800751879699	1437.726443769	1979.76644736842	1489.65560165975
2919.07216494845	6975.94360902256	2962.36809815951	457.442408376963	2462.53846153846	1333.54444444444	1018.3	6874.50121065375
1157.06488549618	7673.89751552795	11140.121875	2271.81168831169	1070.55402298851	880.463114754098	1159.88950276243	1036.11
853.446685878962	5530.59649122807	7690.01842105263	1283.35795454545	522.321951219512	8151.38395415473	2042.43902439024	3955.36959370904
3047.79271708683	8029.69884169884	4006.10971786834	1638.83002832861	423.671052631579	7062.74336283186	6096.69135802469	10675.9766839378
925.492537313433	7952.9430523918	5993.56782334385	963.782828282828	353.480686695279	574.392592592593	1574.93902439024	1919.98039215686
6971.95127610209	6061.04408060453	3488.01261829653	1379.95379537954	5195.07117437722	1957.80102040816	2016.21771217712	10380.6701754386
8530.26450116009	5684.20959147425	4035.46325878594	692.570652173913	734.640873015873	1363.9880239521	2424.72131147541	799.777777777778
3684.43448275862	7718.79646017699	1725.15566037736	1710.57731958763	4891.23076923077	2842.62878787879	5285.8329113924	1452.10169491525
1073.97849462366	7734.29299363057	2904.28151986183	1378.84236453202	641.122222222222	935.775	1715.34554973822	8372.79861111111
2229.38356164384	3000.58510638298	3049.50641025641	1539.32608695652	4459.4986522911	1483.01593625498	7807.50871080139	5705.0861423221
8037.83985765125	8931.11301369863	7038.50881612091	4260.41046277666	798.37380952381	4679.1921182266	6598.56157635468	3355.23728813559
739.115537848606	7244.28329297821	3855.38268156425	819.0078125	3069.95956873315	6704.10071942446	7188.82383419689	8353.54725274725
8022.40282685512	4841.63227513228	7492.87916666667	1243.34391534392	1146.6953125	1716.62083333333	7965.97297297297	5418.46750285063
1761.65789473684	9804.03971119133	1082.44360902256	1388.34343434343	1900.63926940639	1306.64137931034	1524.54523809524	1192.37288135593
8364.81660899654	2757.53982300885	3375.9814126394	1569.98501872659	2870.575	1552.79012345679	399.342592592593	679.502702702703
5100.75257731959	7230.03120936281	4384.42708333333	1057.98230088496	2125.30625	1166.13157894737	4413.50590551181	1286.36674259681
3087.06211180124	3807.38976377953	890.891304347826	1615.41590214067	1753.23305084746	1462.53583617747	1058.62051282051	634.690476190476
4815.19935691319	8836.91156462585	2225.05319148936	277.623853211009	2345.85758513932	4485.21848739496	1105.88105726872	2745.43093922652
7300.67474048443	10301.0354609929	1502.37343358396	1583.14847161572	4981.68391866913	437.812244897959	3911.67567567568	1513.61805555556
1389.81538461538	1321.62315270936	5355.2380952381	1345.08938547486	1290.08	1723.54074074074	13851.9850746269	1272.25737265416
1089.17032967033	1742.74183976261	10189.4746835443	9071.4347826087	329.141592920354	2205.75555555556	2887.44117647059	694.839541547278
2969.72121212121	2004.31060606061	7028.44055944056	810.086705202312	747.471186440678	840.257575757576	4715.80427046263	2707.1171875
1797.16814159292	1124.19111111111	6218.57088122605	4318.18885448916	1305.23397435897	941.070921985816	9638.84154929577	1310.97538461538
2220.00421052632	4228.44654088051	3914.25536062378	402.142361111111	4007.89247311828	1999.81042654028	2045.2619047619	1916.06572769953
1015.30612244898	6300.50542299349	10631.8385416667	956.42345276873	1125.4738292011	1766.19101123595	797.395095367848	1593.79335793358
2002.48878923767	4682.8538961039	1436.63591022444	1406.72566371681	8168.3216374269	1673.00544959128	7506.85574572127	2564.52906976744
8603.95020746888	1286.57035175879	3728.1743697479	1550.6968641115	1132.69824561404	1380.12299465241	1527.40129449838	320.494382022472
8161.98265895954	6364.47840531562	14567.839869281	2263.17159763314	2406.36974789916	6765.8038585209	1429.11497326203	4938.17857142857
1070.46875	7784.18159806295	7127.32361516035	1422.72668810289	1081.87695749441	858.573529411765	4888.57339449541	2892.03428571429
4307.05019305019	5119.47337278107	4367.51781472684	585.848673946958	949.071428571429	1353.07352941176	2550.47639484978	343.865900383142
8675.68796992481	10065.8571428571	1470.5932642487	1458.85403726708	1960.54492753623	2682.91616766467	10830.6326530612	1820.20316622691
6364.63868613139	4848.66244725738	1663.60661764706	977.233576642336	2889.87554585153	2200.14682539683	4706.46478873239	3172.39655172414
3176.735395189	6145.38155802862	14819.1070110701	2026.45762711864	6936.38659793814	1351.97520661157	1663.44383561644	2509.29203539823
2015.47126436782	6057.15506329114	1175.772	7291.39007092199	980.637393767705	1874.65274151436	8180.86614173228	406.191666666667
7054.84285714286	5531.22636103152	2317.41050119332	8941.48969072165	2241.66666666667	1293.40659340659	7470.76534296029	13683.8556338028
2045.68888888889	5569.66580976864	8067.38243626062	1071.97050147493	8619.23463687151	4332.03703703704	5851.32062391681	3032.23574144487
5166.678125	6883.61676646707	6114.24444444444	7380.74153846154	1619.13602941176	827.896551724138	12819.8015873016	6853.25075528701
5182.87784679089	6714.92	4818.9706959707	3759.98738170347	938.075471698113	2202.66465256798	1381.125	6158.390625
1927.54128440367	3759.49079754601	12133.9014084507	1086.64112903226	295.011627906977	933.444444444445	1505.99319727891	4392.22133333333
8394.47232472325	8028.80794701987	9460.94880546075	3601.55830388693	746.115044247788	1980.44086021505	1285.89285714286	1398.28070175439
1394.83154121864	9750.55319148936	1562.46534653465	1146.60759493671	2596.52678571429	3536.71469740634	6409.42088607595	6074.67336683417
8775.4802259887	6142.91951219512	6455.72781065089	5551.39416058394	1518.1835106383	1231.07874015748	2870.93548387097	2062.79804560261
8088.96271186441	8428.31632653061	6595.36296296296	856.481481481482	6431.36779324056	1195.66403162055	2064.24159021407	1205.82151029748
7127.39867109635	3772.58514492754	6578.82217090069	1278.51046025105	422.849056603774	1140.61394101877	4469.05577689243	5750.61731207289
1609.73126614987	6621.05587668593	9765.24874791319	589.569832402235	483.5234375	857.652027027027	759.714953271028	6485.75984251969
1698.02762430939	7472.56818181818	438.215246636771	587.441860465116	1699.51660516605	1304.24175824176	1672.78761061947	8362.49023861171
3816.20952380952	9622.41920731707	2780.24908424908	1384.31958762887	941.593650793651	1983.81597222222	793.144032921811	3393.57342657343
4923.4347826087	6542.20604395604	1313.13399503722	5956.61375661376	804.518518518518	1254.27118644068	5837.74929577465	7498.07575757576
1781.68408551069	8008.61682242991	8715.78873239437	2366.48120300752	4517.85163204748	1416.16593886463	1151.46858638743	1310.15201900238
6085.0694214876	3669.35333333333	14222.8364197531	1159.72844827586	242.036414565826	1442.82014388489	2005.8171641791	3757.12668463612
902.225308641975	9009.12444444444	6262.68733850129	1184.71942446043	978.760563380282	908.090909090909	2730.78534031414	11893.5682382134
717.507692307692	7394.984	5448.40918163673	7807.76923076923	1179.66666666667	1380.67948717949	3114.40522875817	8100.16216216216
4928.82258064516	11068.3779264214	6886.28060263653	777.067375886525	357.966417910448	1258.67202572347	4170.04469273743	10736.6146095718
2757.65099457505	7318.12694300518	11434.5745341615	2383.93165467626	6514.18611987382	1325.75786163522	413.574074074074	6093.90190735695
3116.37065637066	5907.05654761905	4319.68221574344	984.466019417476	567.795454545455	1856.93902439024	1997.09289617486	5367.12607449857
1938.11673151751	8384.88205128205	8743.42494226328	5870.15536105033	601.041450777202	1472.53691275168	1495.26708074534	2994.21090909091
1278.99586776859	1696.37128712871	3823.25	2235.77894736842	2004.86666666667	2402.92452830189	6562.7277486911	9386.52592592593
2646.49184149184	9472.64824120603	3953.83393501805	640.568702290076	1941.3	2561.2967032967	1137.74371859296	5934.38418079096
8596.32781456954	11800.1275362319	1556.40590405904	4140.39084507042	586.666666666667	597.18932038835	1858.06325301205	8834.36020151134
7993.90566037736	6432.598062954	8936.85399449036	8396.41481481482	2087.0108401084	2564.175	4788.86440677966	8035.02600472813
3608.40909090909	3440.0490797546	1829.07395498392	3856.91901408451	2023.50471698113	1274.48872180451	9146.44634146341	4002.39292035398
1747.97967479675	10583.0416666667	9414.15275310835	2858.16283524904	863.118959107807	636.14859437751	1673.96296296296	1369.93125
1103.49224806202	917.98773006135	11458.5900277008	2423.78486646884	1799.87055837563	1380.13991769547	2934.81746031746	2418.24934383202
1826.40338983051	6519.05507246377	9786.40294840295	7205.53608247423	1532.50181818182	1458.99259259259	1416	4485.4
4936.38858695652	8594.79785330948	432.385714285714	6649.48745519713	2066.92307692308	1108.8112244898	7279.37901234568	6786.88551724138
648.935897435898	8287.9395465995	1111.95454545455	1624.52613240418	1494.36827956989	1058.57522123894	3188.56730769231	566.022388059702
1269.89130434783	2067.53703703704	10636.3428571429	1601.17279411765	960.085714285714	745.705202312139	8964.83064516129	5165.75502008032
10002.2189542484	4073	9871.86738351254	1015.35907335907	1280.13235294118	1332.51724137931	11125.9	3502.77844311377
2045.62307692308	11996.081871345	9017.78145695364	1059.03316326531	493.942477876106	1658.57510729614	2633.51479289941	3427.12639405204
2642.61279461279	7377.1	12544.8507462687	878.329974811083	419.326530612245	1416.38414634146	8141.10693641618	1203.07035175879
1999.04424778761	1622.49685534591	5958.17365269461	1003.41401273885	3913.24639769452	694.662068965517	1998.04306220096	2221.63250883392
3612.25477707006	4403.60845070423	9042.60278745645	581.279702970297	362.150837988827	1658.62619808307	9610.72340425532	5102.02888888889
8577.21474358974	8775.60790273556	4362.4433497537	1219.92857142857	842.811267605634	2942.22891566265	5480.49109414758	1262.54109589041
5542.66440677966	7449.82792665727	3406.27777777778	1420.74647887324	1058.67963386728	1518.59947643979	1793.84429065744	1077.98176291793
1861.45238095238	11239.1073298429	7613.47635135135	2088.08231707317	8544.38139534884	1799.05994550409	4445.63829787234	7091.82127659575
2962.10197368421	1798.97107438017	4647.32078853047	761.989028213166	1025.39066339066	633.321951219512	6786.06611570248	6711.45222929936
4722.50862068966	4007.11834319527	4095.63317757009	6161.91240875912	1726.81153846154	1645.70093457944	1915.5703125	2715.53392330384
6020.37102473498	5653.19520547945	7633.15734265734	726.776859504132	5684.33613445378	2113.39247311828	3769.64552238806	1394.99683544304
6310.4924012158	2070.35632183908	2257.28289473684	2312.65608465609	951.473282442748	1173.35211267606	7696.70535714286	6139.97146254459
6402.84931506849	6732.73457943925	2867.65806451613	897.918367346939	866.340517241379	917.309803921569	938.829411764706	3842.82101167315
1207.51388888889	10493.3311036789	1086.34433962264	3912.5667311412	748.408602150538	1770.08298755187	12714.8053097345	492.841463414634
3236.6392251816	2365.20192307692	4892.92720306514	2377.44805194805	1182.2531120332	1939.43373493976	1696.83333333333	7005.01079136691
2060.33497536946	10181.4394904459	3602.22653721683	1215.76018099548	5512.57525083612	7085.17293233083	1999.77102803738	1849.71595330739
9462.84931506849	7942.74390243902	10550.1907894737	993.781456953642	1137.16740088106	1832.03431372549	4855.54679802956	707.081481481481
805.645756457565	790.816901408451	2478.61261261261	1038.39920948617	993.886877828054	733.258278145695	2137.27272727273	5312.03345724907
8507.54044117647	14107.7229299363	2408.59692307692	7180.15570934256	1186.94328358209	725.212389380531	2496.43294117647	4506.75784753363
4276.9624217119	8935.30407523511	3432.81063829787	789.31419939577	7795.28275862069	1438.24553571429	3844.99416909621	612.038461538462
7959.44876325088	12097.6408450704	7119.8230958231	6283.14583333333	697.041176470588	2259.28353658537	2840.36752136752	6568.11212121212
10313.8138528139	8368.67070707071	1378.83870967742	584.643939393939	1012.61876832845	2238.9387755102	3343.2874015748	3625.36111111111
3268.32472324723	7450.17692307692	10976.8384146342	752.161572052402	3415.69090909091	1521.74683544304	1080.97333333333	3564.30158730159
826.140625	14351.6444444444	7942.0027027027	1101.73097826087	3775.69387755102	673.384615384615	1891.46245059289	2137.55963302752
707.305263157895	427.188095238095	3306.34020618557	944.982817869416	1079.17613636364	1838.70202020202	974.679525222552	1855.44607843137
2102.12786885246	1314.96708860759	3262.65133171913	1714.83962264151	841.32384341637	1260.21076233184	1874.41176470588	1787.32958801498
6494.23529411765	6028.78776290631	10911.685483871	931.384020618557	3835.9641509434	2001.4371257485	1472.391184573	8884.30061349693
2964.87142857143	3703.83596837945	1580.57843137255	8915.3264604811	4599.97311827957	1908.37593984962	3393.90243902439	2853.22456140351
1090.79545454545	11185.3915662651	11131.1046025105	907.692307692308	1100.15044247788	1874.98561151079	2061.10512820513	1843.53982300885
1956.1	7923.86195286195	3133.49714285714	5612.17927631579	1250.69142857143	1043.41897233202	1822.11111111111	3992.52159468439
11956.1261829653	7951.94285714286	2143.75352112676	965.138613861386	3845.06206896552	1519.01298701299	1325.21476510067	2752.29411764706
954.969111969112	5067.39853300734	1701.72384937238	1712.5390070922	1742.63963963964	1728.92402464066	2943.19725557461	4804.16287878788
2321.07796610169	924.371681415929	7687.41577060932	1385.64084507042	508.905829596413	1706.12857142857	5652.10714285714	6656.25
1311.0503875969	8935.41025641026	5546.5	1399.59697732997	3711.31692307692	1221.69090909091	10035.4752475248	1593.86610878661
11298.3665594855	8633.23006134969	671.361111111111	996.461038961039	6823.98453608248	911.967441860465	870.2416918429	2178.62874251497
6726.18461538462	2877.8660968661	1654.5	1053.28645833333	780.329608938547	4531.10731707317	990.75	995.918309859155
851.029197080292	1135.75784753363	6791.6862745098	6769.63817097416	1032.6062992126	1673.12676056338	5269.45398773006	2308.01152737752
4232.02755905512	4273.21052631579	3824.95888594164	2855.29166666667	720.95	1352.18738049713	7861.67605633803	8403.90909090909
9042.39072847682	6952.73255813954	5859.29449838188	1467.20982142857	3130.86021505376	1344.68111455108	3189.75	1822.90322580645
3954.88079470199	896.413265306122	770.282157676349	970.374384236453	2751.06741573034	1666.18461538462	2739.20491803279	2055.91666666667
1553.07011070111	5460.33935018051	4214.69727891156	4869.70196078431	392.810289389068	1177.43303571429	508.828326180258	7842.89180327869
2248.92418772563	5974.30503144654	6720.72121212121	869.481927710843	1241.70846394984	1363.48611111111	3898.07719298246	2740.54304635762
3223.45652173913	4661.86806883365	948.132183908046	7984.64874551971	540.134199134199	2155.12676056338	7166.39597315436	5114.99734042553
8747.03137254902	7169.17901234568	7562.6329588015	1382.43225806452	1344.06617647059	1003.73424657534	1845.31515151515	9172.42424242424
8772.19850187266	12177.9545454545	5752.97972972973	498.151862464183	781.503311258278	622.380952380952	7597.08641975309	2372.75170068027
4733.1198630137	5102.46666666667	14146.1946902655	1103.58823529412	7093.24454148472	2759.45132743363	10531.3201320132	2833.32104121475
8534.15757575758	8244.47297297297	6876.95261845386	907.510548523207	829.859504132232	1233.44759206799	1873.62975778547	5698.07876712329
1747.59705882353	3569.33687943262	5322.65051903114	907.713541666666	1039.42207792208	864.82096069869	747.827272727273	5732.98721227622
5428.86865671642	13998.75	3472.76485788114	1432.60498220641	1704.895	1111.93636363636	2901.12138728324	3945.56179775281
5579.26335877863	2364.20289855072	14566.5266272189	1063.19902912621	1069.46428571429	1640.20819112628	1972.93534482759	2291.32732732733
1161.0147601476	8237.70180722892	509.469827586207	1704.6523297491	3497.19375	2840.50322580645	14334.642384106	2141.04566210046
3153.62944162437	9093.40729483283	9357.7323943662	980.716312056738	851.431279620853	3692.26198083067	1055.17647058824	2647.22962962963
12059.3445378151	11439.1024844721	3860.53887399464	1110.41064638783	3099.65573770492	2033.825	750.43163538874	1784.96887159533
1205.55483870968	10058.4208754209	1276.63202247191	11083.2346938776	2359.73410404624	2494.076	1837.91764705882	4088.9701986755
5388.18106995885	1230.83981693364	6329.40559440559	590.036458333333	2112.16169154229	1200.06413301663	1291.25249169435	3659.98606271777
6848.31111111111	10977.2753623188	2425.69607843137	703.792270531401	6247.64429530201	1626.41877256318	3646.06840390879	6413.49647058823
730.290909090909	8410.19112627986	9283.97689768977	1842.94672754947	2190.28519855596	2151.35294117647	1804.81422924901	7985.79864253394
8225.97446808511	11204.1297935103	10470.6095890411	939.224852071006	1308.68634686347	1275.3446969697	1198.50320512821	8463.59574468085
7347.03370786517	8786.07665505226	12499.2638436482	999.042452830189	1468.07692307692	1581.71875	2928.79710144928	3010.73655913979
5585.12121212121	3363.37960954447	1264.00441501104	4272.55676855895	949.131054131054	3279.52317880795	5369.69411764706	3942.20083682008
873.278106508876	3065.37692307692	12931.3926174497	602.018018018018	506.445747800586	1893.9012345679	1089.23293172691	4118.34234234234
4567.07407407407	10288.6926536732	4473.75882352941	2071.26589595376	1843.31914893617	1577.18055555556	3916.95737704918	7624.06047032475
1875.89024390244	8753.65931372549	996.086206896552	895.844696969697	1347.32735426009	2476.09615384615	3909.59024390244	1548.21658986175
10095.4803921569	11807.6695464363	1851.94540229885	2310.48541114058	379.24644549763	1598.92513368984	7534.14950166113	9341.90825688073
1485.88387096774	2492.74183976261	4089.52536231884	1389.40067340067	902.982646420824	1859.71794871795	633.847222222222	3174.16709511568
6591.45833333333	8747.70588235294	6745.81	8688.24528301887	2908.46802325581	2678.46464646465	4370.86349206349	1513.43362831858
5390.88191881919	3890.40366972477	12166.4175084175	10319.0410447761	557.865853658537	3459.98473282443	1785.29054054054	6547.46366782007
5734.98349834984	1914.98958333333	1550.17279411765	1212.61256544503	790.302013422819	1047.03448275862	865.865269461078	4374.51958762887
1581.55813953488	5780.556	3633.98956158664	664.310869565217	723.104693140794	3602.34	2189.95884773663	2111.04970760234
1200.67326732673	1322.34383954155	868.82962962963	996.833333333334	1315.60314341847	1244.54918032787	6004.2997032641	2094.86263736264
1431.92270531401	7945.96598639456	1424.5256916996	1650.58333333333	1239.56637168142	4250.49666666667	5291.39709443099	8143.09756097561
5109.86247086247	6573.69523809524	1067.86713286713	646.66091954023	12298.4981818182	981.773255813954	473.946902654867	1032.08108108108
1865.23684210526	4567.39313984169	1684.32624113475	6552.09544468547	734.486725663717	1054.27108433735	2375.27868852459	4050.61300309597
4478.17602996255	13652.8981818182	4285.19230769231	1552.96825396825	2625.48310810811	1309.09027777778	5429.32740213523	1537.25692695214
988.494186046512	1626.48600508906	8965.78738317757	687.775862068965	472.558011049724	1753.18775510204	2436.63602941177	5727.9644012945
950.89156626506	6221.99137931035	4810.2492917847	2146.16504854369	983.082251082251	3122.11538461539	1583.30819672131	9430.01067615658
1596.26704545455	11091.877076412	3416.42696629214	4506.13086419753	1091.83832335329	3006.55460385439	4862.52417582418	4669.11219512195
694.532608695652	16751.9369627507	3133.55578947369	1091.58700696056	1429.55084745763	615.696202531646	2254.676	6151.80036630037
3148.77033492823	891.897832817337	10740.7882352941	1193.40766550523	959.526041666666	3118.15064102564	4765.42275042445	2070.85784313725
898.273291925466	13443.3007246377	8102.21455938697	5603.3137254902	396.174825174825	901.885416666666	637.112781954887	4400.29545454546
11225.3956043956	7817.27835051546	3259.57055214724	1063.70676691729	1062.10052910053	1165.2967032967	9756.82222222222	7317.46073298429
2130.02654867257	1578.2276119403	3328.63333333333	1324.74423480084	3157.68525896414	1086.23178807947	1614.02808988764	1355.3893442623
2882.93959731544	9692.17040358745	12029.9924585219	762.993527508091	1034.85714285714	1458.10266159696	448.051369863014	9205.30694980695
823.052044609666	1894.92920353982	1279.11111111111	1236.63519313305	267.921875	3955.28571428571	2698.60122699386	10568.3725490196
10048.487854251	6660.54924242424	3821.79351032448	1162.55752212389	1479.13008130081	1808.68224299065	4812.344	2692.28
5337.98322147651	4288.72483221477	2182.30183727034	724.687969924812	1653.5625	766.11038961039	2223.89754098361	8547.56626506024
1848.37931034483	8527.86405529954	2747.63218390805	1180.56435643564	779.293398533007	2237.04	1559.83684210526	4359.4923580786
8346.31354359926	10241.9590163934	10539.178343949	6857.75652173913	2926.59865470852	493.575498575499	6828.68529411765	808.19014084507
7456.25795053004	9745.72527472528	7118.55471698113	859.590604026846	3648.69435215947	3385.98429319372	7908.63215258856	1599.86710239651
9157.20353982301	9560.56277056277	7399.85661764706	9049.41317365269	1744.05485232068	2340.50917431193	2339.86842105263	861.931937172775
2589.72509960159	3038.54828660436	1192.72862453532	1073.19254658385	1400.03539823009	2079.77253218884	4965.01410658307	3916.03125
1340.22727272727	3191.95731707317	7998.4691011236	5141.46700507614	1067.95652173913	702.187096774194	5007.07357859532	8317.88075880759
278.89138576779	7311.70556161396	12146.9817518248	1401.47736625514	999.519572953737	602.83908045977	7961.00840336135	7787.66
3695.93617021277	1686.7700729927	2895.45714285714	1295.25167785235	866.647540983607	997.176870748299	855.747989276139	2388.83333333333
1045.53516819572	2132.59633027523	6145.96296296296	1309.74007220217	995.07399577167	1439.14285714286	6400.41640378549	1953.71641791045
1348.15151515152	5030.87301587302	998.014354066986	350.040880503145	814.114803625378	1378.9846743295	6238.56113537118	1908.94196428571
8516.70886075949	11068.0267379679	4878.95826377295	1153.82008368201	7457.35	5345.16206896552	1779.28888888889	7375.38964577657
1600.19718309859	7496.23104693141	6214.30303030303	1529.11151079137	976.309623430962	1764.3696969697	1650.86715867159	796.416666666667
1308.99636363636	4825.765625	2595.35416666667	1440.70379746835	860.794621026895	7351.86060606061	6840.08564814815	8028.8216080402
1865.55348837209	5920.37925445705	7327.74412532637	763.16875	5166.36335403727	2646.02649006622	1435.26865671642	9627.75
2582.68531468531	15123.3201438849	7291.74203821656	534.266666666667	1687.8995215311	2012.42105263158	2087.13450292398	4462.49355432781
2535.8417721519	1086.11111111111	1087.23885350318	762.116541353383	1188.67362924282	1482.5253164557	1813.09192825112	2395.17142857143
1298.81957186544	1662.68535825545	6985.94620253165	4119.37931034483	1755.09689922481	735.585	1173.1144278607	8286.25735294118
2667.32971014493	6699.67007672634	2987.96685082873	5625.17777777778	7718.12956810631	1572.29411764706	6206.14806866953	2310.06048387097
1195.0632183908	1850.03594771242	12523.1501103753	482.466666666667	1289.80122324159	1385.94117647059	3374.42857142857	5092.59154929578
2070.18936877076	7067.77880184332	4316.07692307692	903.877717391304	963.760416666666	586.46017699115	493.208913649025	1707.76225490196
8254.58578856153	2767.58215962441	1408.96072507553	4631.40754039497	6211.98888888889	1396.80555555556	1679.70588235294	7364.10344827586
6227.84229390681	1260.71966527197	4358.7969151671	549.906432748538	470.845528455285	1275.18584070796	763.787671232877	929.327272727273
12006.8327272727	5504.76470588235	8369.45787545788	609.490476190476	3099.20297029703	2300.52960526316	1347.92280701754	11709.4418052257
2261.45493562232	2343.50194552529	8897.75367647059	2238.27361563518	1735.69963369963	1356.25698324022	3994.2296110414	1270.18791946309
2202.9512195122	1200.60526315789	9680.90728476821	616.668367346939	1350.07407407407	842.23595505618	8244.00754716981	1741.85792349727
8417.1038961039	1722.68100358423	6636.96163069544	932.704697986577	4175.38383838384	1445.33198380567	8756.26056338028	7897.68055555556
8085.71739130435	8327.24458204334	2528.55952380952	2042.04761904762	722.642076502732	773.498901098901	6904.04453441296	1639.3482428115
6928.80604534005	4087.12261146497	1363.91625615764	970.442477876106	6476.5597826087	715.781609195402	4106.62831858407	598.5
567.140740740741	8390.11746987952	1123.99386503068	1014.54770318021	1255.21951219512	1239.64959016393	1732.22483221477	8135.23397435898
881.661087866109	3394.51467268623	7041.61832061069	6224.15730337079	850.597142857143	1319.36821705426	2188.23369565217	2947.88089330025
2980.96929824561	8569.46118721461	6141.58426966292	899.621468926554	696.294285714286	1346.97716894977	1991.12903225806	5795.80754716981
8780.25095057034	6108.93513513514	4583.40092879257	1302.38335607094	739.78102189781	2800.32471264368	3350.06406685237	2986.51342281879
1041.05925925926	1109.83886255924	2361.47415730337	1784.58585858586	1308.71052631579	536.232142857143	5554.49523809524	1955.55555555556
10538.8343949045	8478.3752535497	9945.89473684211	520.762790697674	662.381696428571	1323.84745762712	7899.78661087866	471.174468085106
7647.66158536585	11221.7568493151	4710.0618556701	539.077922077922	773.592885375494	3077.20503597122	999.308243727599	2748.19391634981
1368.05839416058	1640.57320872274	7837.14035087719	1077.18892508143	914.580128205128	1258.95714285714	1325.28735632184	9236.67295597484
9964.08455882353	11019.4274406332	2943.2052238806	799.671936758893	624.060897435898	1869.33865814696	1424.52542372881	1566.87972508591
2569.09734513274	11663.5315614618	1141.30597014925	542.732620320856	355.647435897436	2045.34054054054	1557.7974137931	8055.28888888889
3648.02127659575	12639.2564841499	9712.50735294118	617.941798941799	2155.48042704626	1558.72727272727	7804.77889447236	3040.57491289199
1353.86666666667	775.955	8681.93238434164	625.815068493151	4212.15023474178	5008.92890995261	2103.30751708428	913.679324894515
2230.44565217391	4928.82627118644	8241.11029411765	865.948198198198	684.902298850575	2138.61011904762	3757.73684210526	3014.69651741294
4365.3982300885	1491.55752212389	8308.03558052435	697.682719546742	359.56106870229	1304.62585034014	4867.49447513812	1170.74545454545
8449.75789473684	8712.04424778761	1548.02949061662	1609.47402597403	7229.75747508306	4543.01684210526	5334.78590785908	2147.87692307692
1646.96153846154	8678.50491803279	1825.92792792793	1008.0796460177	2486.12955465587	1139.97378277154	6011.36571428572	11982.0408163265
5596.62	1753.42652329749	6682.80797101449	871.195652173913	918.89375	1305.08720930233	382.263473053892	1515.78195488722
11312.6232394366	7893.84765625	10680.3924050633	876.427906976744	1105.7599009901	8340.57309941521	8862.10761154856	11698.8423236515
4749.62842892768	2507.25	5512.40520446097	762.163793103448	2318.10218978102	1547.76923076923	1784.97594501718	1851.64668769716
1629.625	3654.65135135135	604.942760942761	1068.43729903537	369.374358974359	1613.95275590551	1435.42063492064	6877.05236907731
4196.68108108108	4111.02554744526	9671.14734299517	532.607913669065	733.743142144639	1414.57718120805	3857.21683673469	5220.92567567568
2256.7962962963	1991.68152866242	11355.3266475645	733.778125	1021.39862542955	4205.18764845606	2000.81730769231	2002.05078125
9102.05574912892	1426.74338624339	11222.1068965517	1195.70440251572	2047.95864661654	3183.52532833021	2198.59401709402	6743.42
583.189189189189	11630.5272108844	856.069277108434	824.534435261708	1713.2962962963	3511.52261306533	467.415807560137	4744.919395466
6927.83056478405	8808.98816568047	5552.21836734694	1270.98712446352	693.422434367542	1331.50657894737	2018.6711409396	3712.8850174216
3474.26380368098	7916.60128617363	1773.37024221453	763.169312169312	2870.94039735099	535.920634920635	3339.49031007752	9187.0583090379
920.231759656652	11553.8617021277	4200.06055363322	1338.67741935484	575.009900990099	2202.27731092437	5694.29666666667	5578.51329243354
7868.19521912351	5289.42361111111	1579.00458715596	1497.94690265487	797.409482758621	3271.00285714286	1086.93288590604	919.802469135802
7712.00343642612	11683.1969230769	6795.19639934534	1502.00558659218	507.628865979381	760.852112676056	4850.88446215139	2162.36784741144
5965.34774066798	10561.1501416431	4139.35714285714	1018.86307053942	2889.98203592814	2987.11450381679	2142.61006289308	3766.44052863436
1434.34318555008	10788.5843023256	6529.99542334096	1128.6329787234	847.975806451613	6515.96229508197	4539.01716738197	1440.2735426009
1955.04912280702	4722.44186046512	7087.17255717256	1094.04237288136	3791.80193236715	983.132596685083	4798.38392857143	854.130268199234
4661.7756097561	5179.98538011696	887.224274406333	210.805970149254	756.626865671642	1421.85593220339	3296.94670846395	2034.03846153846
4000.74630021142	4445.23417721519	5893.79810725552	843.012987012987	6423.91366906475	960.370860927153	2841.80295566502	9335.90395480226
4929.74267100977	1439.95396419437	7785.32244897959	1693.48484848485	2814.55072463768	1643.28671328671	3379.90909090909	781.842261904762
1307.15104166667	4959.06989247312	2231.18487394958	397.352941176471	3581.44444444444	1852.37454545455	6432.98762886598	1449.75210084034
8344.81439393939	5826.14196567863	8718.14072847682	868.103270223752	347.940217391304	2230.91522157996	7041.88153310105	4493.55363321799
11730.8009259259	6198.2829736211	3973.94952681388	515.561797752809	759.5	1932.43902439024	2013.8801431127	937.944649446494
1382.575	1796.93036211699	4349.11235955056	1525.112	6560.69418960245	1792.7180156658	909.290456431535	7352.52272727273
4718.37090909091	8666.78723404255	7892.73371104816	653.330472103004	641.70564516129	930.823008849558	1795.66265060241	2023.87261146497
11450.0828220859	4728.56049382716	8499.1746031746	1080.2466367713	903.948132780083	1318.88268156425	1553.38842975207	5269.51141552511
3055.61059190031	5188.83695652174	5647.72469635628	1252.4631147541	807.260997067449	1759.35019455253	4529.19947506562	7123.00779220779
7239.08212560386	987.833962264151	3042.8595890411	1996.54814814815	671.935	1509.41496598639	434.814814814815	9003.14403292181
530.657692307692	1567.26751592357	3197.64419475655	849.351851851852	1798.61776061776	1488.57466063348	3121.94160583942	1623.57874015748
1563.67111111111	1392.66161616162	3019.97698209719	1876.45695364238	1065.87360594796	1222.15748031496	4282.82994454714	6681.98744769875
5149.59523809524	6317.35103926097	1439.31515151515	973.995525727069	542.822580645161	1315.98312236287	431.962406015038	4976.7828685259
11933.6079734219	5309.00370370371	8887.62101910828	1974.36201780415	1078.89666666667	4608.45878136201	7116.93820224719	7176.88963210702
3738.88888888889	1050.77987421384	2708.91460674157	1036.72815533981	1375.22123893805	3202.12234042553	4895.85494505495	2034.34634146341
1313.47970479705	1708.22091062395	8711.90429042904	590.002583979328	1134.37777777778	1419.61881188119	1826.45853658537	5318.58168761221
6336.97687861272	1436.37037037037	7333.46493506494	462.357988165681	755.568181818182	9687.73189522342	6907.66853932584	9700.65789473684
11551.5330882353	6252.78192252511	9138.17403314917	3942.87757437071	493.1875	3638.50530035336	1428.03827751196	6135.48048048048
7943.83038869258	9749.54655870445	4631.89932885906	6946.58252427185	335.480198019802	6105.27727272727	2657.43252595156	956.445859872611
3555.77570093458	4233.85614035088	6760.2725	4908.22181818182	847.681415929204	1317.60465116279	1906.25373134328	2047.17041800643
6782.51985559567	1110.38565022422	3165.25190839695	931.907766990291	966.440273037543	422.705202312139	7355.85824742268	10609.1698630137
2426.57480314961	8720.66167664671	5322.25174825175	2406.08013937282	805.364928909953	804.801104972376	12752.3434579439	9253.84644194757
2380.45755693582	2918.47659574468	5105.58051689861	1184.28155339806	1950.33222591362	1553.04583333333	1219.96296296296	6742.50181818182
1022.22195704057	7932.11674008811	7741.04076086956	5215.7610619469	2059.46808510638	1076.7	3918.64468864469	4112.19420289855
1509.68705035971	8758.55217391304	8067.28322440087	1293.62796833773	993.354211663067	1280.85477178423	3538.9295154185	4857.69009584665
440.686567164179	12384.8166189112	2220.64244186047	1922.21465968586	385.958333333333	1698.13851351351	970.994845360825	4851.74917491749
1190.02369668246	9943.7962962963	3663.40609137056	6476.68098159509	939.884318766067	1049.90256410256	3326.35714285714	2930.65886287625
3915.2775	962.115577889447	4543.90376569038	2650.43809523809	1406.98744769874	4238.11598746082	7126.45089285714	5817.51485148515
7495.41772151899	1891.90026246719	814.681697612732	1125.23553719008	5238.51503759398	1462.96358543417	1716.9431372549	6865.98422712934
6354.6254180602	5610.00727272727	3894.52777777778	1174.78142076503	1032.29972752044	1526.86351706037	5269.61670761671	2347.40254237288
5633.25095057034	5176.5953307393	2455.48901098901	484.158415841584	957.316513761468	7513.29135802469	1378.75418994413	5202.69463087248
609.194331983806	669.461832061069	4672.75572519084	2048.80441640379	1327.62598425197	1276.32713178295	3838.44551282051	6489.49053857351
8306.61733615222	3819.95348837209	3742.0320855615	1302.56782334385	4166.81553398058	8131.25161290323	2525.28760330578	6357.47398843931
7384.20543806646	3133.09338521401	3913.20930232558	2986.64705882353	379	6114.63703703704	2860.68783068783	1664.43362831858
1381.26126126126	5175.70197044335	4902.85294117647	1565.43946188341	1021.2039800995	1247.80816326531	3115.93886462882	9856.81681681682
11446.6780821918	1333.85515320334	2779.93220338983	931.177631578947	1015.07083333333	3798.4570230608	7839.9117259552	287.895348837209
440	1844.75384615385	13422.302919708	975.387640449438	982.340974212034	1113.37552742616	2088.77876106195	1476.5032051282
7539.32227488152	4841.68636363636	7568.16513761468	2227.42783505155	8276.30985915493	3798.45535714286	1453.32475884244	1385.71328671329
7972.92142857143	7471.72377622378	10600.5	8429.58351893096	1099.356545961	2102.8350877193	6370.6678700361	11135.1735849057
6475.81210191083	7323.48545861298	11027.855626327	973.58407079646	369.134615384615	1027.10778443114	1178.65540540541	8109.6387434555
6192.42209631728	1476.8313253012	2724.58893280632	1440.92469879518	1544.290625	6196.80120481928	5792.04289544236	7513.20801733478
3219.08612440191	9686.33818181818	6385.29850746269	3526.82303370786	1160.49063670412	5402.08403361345	2063.80102040816	8873.88611111111
707.841201716738	2693.6876790831	6010.52688172043	9299.46815286624	1044.97360703812	4073.10704225352	3534.43333333333	6151.0122591944
5676.69144144144	4274.53653846154	2713.25087108014	2450.93236714976	658.183246073298	2232.08906882591	258.800995024876	994.277777777778
1378.95698924731	7472.89812889813	5509.18661971831	1672.80144404332	1300.22357723577	1865.89570552147	5264.775	2547.04225352113
4770.67039106145	7285.50755939525	10025.2703583062	1337.49885583524	834.619771863118	1551.9375	7261.82332155477	12566.8282442748
6670.93457943925	5700.94157303371	8751.32993197279	4275.2819843342	576.010899182561	1768.83280757098	2651.11267605634	4296.81329923274
797.323899371069	1602.39682539683	1866.74285714286	588.537366548043	693.719912472648	1448.76648351648	5079.21578947368	2006.38497652582
6638.55696202532	11624.6868932039	4897.88424437299	1461.53435114504	1240.8897338403	1142.25714285714	1142.39882697947	2049.75619834711
8414.01140684411	7705.49557522124	7164.28636363636	1592.14285714286	817.269230769231	1045.58415841584	4016.57142857143	3033.05423728814
15028.709762533	1452.33510638298	6108.02456140351	992.830708661417	336.645161290323	1458.54482758621	8087.47282608696	3833.4964028777
6896.72576177285	10910.7053571429	6695.81553398058	4273.91397849462	1254.43062200957	413.452380952381	1378.51771117166	2945.85350318471
9562.63636363636	1788.32713754647	3300.20487804878	4454.16815742397	705.948936170213	853.022222222222	1646.43445692884	3065.62671232877
5608.23342939481	6850.09598214286	3640.64539007092	922.987704918033	1310.44545454545	5995.83168316832	1600.49683544304	1330.27044025157
4773.07857142857	10458.2901785714	10360.5913043478	1473.70779220779	1644.43428571429	1283.76296296296	4641.0233463035	8662.5291005291
4330.89682539683	9106.21582733813	3592.47876447877	753.779411764706	365.672413793103	5844.38918918919	283.656652360515	1206.12658227848
2288.32824427481	8460.07665505226	5816.28918918919	747.964566929134	909.399141630901	4833.68923076923	2905.52788104089	8374.08371040724
2852.37400530504	1031.36826347305	8601.8	2688.04416403785	584.970430107527	1033.39808153477	1471.15277777778	10230.996763754
3515.82236842105	7307.71809523809	3613.07617728532	1000.57961783439	6528.60164271047	4112.88741721854	501.654867256637	806.7928802589
1947.83950617284	2454.54468085106	6996.44910179641	1757.45679012346	6080.85606060606	1262.70103092783	2658.74137931034	5141.76201923077
1820.40229885057	7884.4209039548	2194.74132492114	1462.38574938575	1027.76093294461	1628.69456066946	1152.83141762452	5519.08045977011
752.536585365854	6274.36923076923	11778.9249329759	746.51269035533	5469.47826086957	1070.2032967033	3143.58031088083	8091.61930294906
989.121661721068	7709.26486486486	4790.24180327869	1665.8418079096	2382.79445727483	2394.9754601227	7093.06756756757	1648.84294871795
9007.49677419355	4173.92346938776	6950.32663316583	4404.43689320388	666.345609065156	850.865079365079	1381.09585492228	6427.92013888889
7617.06953642384	1564.07407407407	8883.02640264026	3736.53185185185	401.6	1825.42702702703	2625.70809248555	3609.26180257511
7705.98148148148	10119.5176211454	5177.0135501355	882.87044534413	976.709273182957	3791.83333333333	3114.49833887043	8262.38888888889
4213.42561983471	11567.0931034483	7724.79351032448	849.811965811966	974.022624434389	1714.19272727273	6596.43380855397	7059.79746835443
6677.49275362319	9590.39578947368	1756.76404494382	543.981818181818	555.751269035533	817.707692307693	9927.07476635514	1783.37800687285
4641.02252252252	2814.70901639344	7330.23897058824	784.580645161291	8884.06853582555	1591.53846153846	4611.47211895911	332.58064516129
904.115537848606	5748.98233215548	4576.9124726477	592.21052631579	349.131868131868	1298.61363636364	5541.34807692308	1685.19323671498
4999.80472103004	822.09696969697	8470.45797598628	1305.33766233766	5144.03300330033	725.285714285714	1929.15294117647	7883.25321888412
10003.201980198	6502.56992084433	10227.2527131783	548.661596958175	461.809417040359	839.170212765957	1194.05960264901	7670.15919282511
6650.11228070176	5827.18967921897	12320.045045045	1893.69281045752	801.586872586873	9386.52916666667	1705.12830188679	7224.51972555746
846.385593220339	1649.51529411765	1897.02358490566	1088.95252225519	988.248878923767	806.628318584071	1505.1312335958	5181.51775147929
726.718085106383	8625.16860465116	5825.336	879.219101123596	6553.34042553192	2260.88888888889	5694.51483050848	1712.78927203065
8628.41995841996	9554.98507462687	1305.14741035857	3594.45779220779	1868.4387755102	3024.8013029316	1636.16025641026	857.871040723982
7042.41875	1888.36315789474	4665.01675977654	897.968152866242	1049.50709219858	1211.40298507463	3853.22875816994	2845.54682779456
7537.3102310231	9849.84053156146	5761.26843657817	907.107913669065	406.838888888889	1398.16814159292	249.659259259259	3955.6996996997
500.52688172043	1672.64802631579	1802.48863636364	1318.93307086614	632.505747126437	5535.68777292576	908.642857142857	2135.88295165394
1256.52244897959	1676.06325301205	9542.78709677419	789.0054200542	550.579617834395	3917.84892086331	1462.94392523365	1027.93854748603
2808.8	9169.46439628483	8411.05710491368	4398.00783475784	1200.68095238095	1514.13953488372	1911.69206349206	2044.70573566085
6495.59333333333	3776.2734375	4163.85766423358	481.927444794953	5398.04026845638	1555.41160220994	9079.93157894737	6208.07587548638
1407.32743362832	854.434306569343	7587.59104477612	662.266393442623	1718.76712328767	5129.6	7403.14087301587	1594.41581632653
2946.37142857143	10552.1652892562	11570.2996515679	515.099667774086	876.636363636364	1924.86505190311	2179.28518518518	3748.13888888889
3897.14925373134	5317.27469135803	8931.38768115942	257.65037593985	1969.50709219858	3217.40926640927	5622.51781472684	3041.1832460733
709.475460122699	1421.74917491749	8058.05	711.884615384615	2549.08403361344	1469.72222222222	2345.81720430108	4044.05326876513
1927.14488636364	2882.11627906977	9076.31818181818	910.447368421053	854.438848920863	2216.41176470588	997.819512195122	3063.09891808346
5991.03977272727	3907.20749279539	2746.45291479821	1577.0884749709	550.552380952381	2990.48101265823	1056.10971786834	7892.79850746269
6156.84437086093	1418.9185520362	3424.10569105691	1223.50574712644	1780.41044776119	2146.04511278195	1347.94042553191	4585.8524173028
7256.98712446352	10610.7533333333	15529.7870036101	992.059322033898	2643.4875	820.222857142857	935.350230414746	8360.96031746032
2163.01716738197	5839.45	1675.70588235294	350.584664536741	904.350427350427	1318.38562091503	3259.65206185567	10542.935828877
11050.8791469194	1969.95533498759	6667.74637681159	949.493243243243	827.055350553506	1503.83571428571	6638.92039800995	4067.03601108033
727.197628458498	8361.80416666667	2955.91901408451	633.166666666667	544.382550335571	8191.44268774704	6764.40151515151	4040.76424870466
1430.81140350877	8263.06451612903	2147.96899224806	581.300261096606	1231.25573770492	956.619047619048	1989.95238095238	836.111111111111
2048.65079365079	6606.04436860068	2117.39642857143	5715.08277404922	873.370212765957	2244.15354330709	1999.04697986577	5833.53676470588
254.944444444444	6605.27728613569	1200.91390728477	964.102564102564	470.592857142857	968.574712643678	8259.01769911504	2510.92715231788
14861.7226027397	8027.36363636364	4921.40243902439	2593.59485924113	345.182156133829	3637.70987654321	5565.52147239264	6937.29118773947
452.575892857143	8105.32653061225	8681.28352490422	5388.56852791878	430.210191082803	714.194690265487	8700.33469387755	3169.42910447761
1145.97647058824	5447.87272727273	1296.45161290323	593.040462427746	1095.22985781991	1072.40769230769	1294.86776859504	2038.87305699482
3442.15298507463	9497.03164556962	1217.37134502924	1378.46	3110.34134615385	1460.23611111111	1516.63782051282	4085.97254901961
690.92349726776	1980.94444444444	8006.41928721174	500.363395225464	603.842406876791	1452.48253968254	441.429333333333	5740.15467625899
3555.22066549912	3378.89847715736	5077.25846153846	1404.32817337461	1731.68325791855	1484.6803652968	4877.98684210526	13834.7481203008
1123.17370892019	2839.22123893805	11653.407523511	572.416666666667	1220.49282296651	897.70796460177	3766.47482014388	7647.85185185185
3935.78761061947	1606.43051771117	4004.76730769231	619.334951456311	1983.33838383838	892.420074349442	1283.99468085106	10255.2713178295
926.390041493776	1580.73192771084	10310.959752322	1090.87871853547	863.547794117647	924.610687022901	1222.3125	1509.06363636364
6069.36054421769	9525.66011787819	8116.98151001541	48.602380952381	1920.98936170213	2238.16375198728	3968.22829581994	8623.47466666667
6268.92419825073	1535.63005780347	4799.30982367758	2710.89578163772	405.580086580087	4619.82432432432	2041.98148148148	7961.68373493976
2350.78538812785	1078.79646017699	5102.86666666667	616.363157894737	1487.50434782609	1191.46443514644	1526.88764044944	7542.06318082789
1756.17088607595	7933.13445378151	1434.51378446115	550.39156626506	2207.16183574879	1371.13896457766	4946.98317307692	6138.41882673943
6442.66369047619	8478.1647819063	3619.0553633218	1465.21095890411	2090.81463414634	1720.91129032258	901.893805309734	1365.69926650367
8483.97297297297	7950.10321100918	4700.37330316742	928.137724550899	285.289940828402	4690.65217391304	1148.088	8462.74814814815
1172.6847826087	1253.69538461538	522.259259259259	1565.92936802974	1589.32258064516	1894.88775510204	5618.16203703704	2499.65079365079
5598.67647058824	7368.45846153846	5527.14263803681	860.969827586207	359.514492753623	1424.46590909091	505.407142857143	2261.49300699301
2126.11790393013	3038.56224899598	11836.9367088608	756.123595505618	906.13503649635	6962.51893939394	2757.72607260726	1453.96666666667
9681.62009803922	9080.7458677686	2359.51228070175	5623.09037900875	445.757062146893	1358.13197969543	6309.58769931663	7984.82127659575
367.044247787611	2002.9347826087	4617.89588377724	5652.16990291262	536.190476190476	600.221238938053	1431.20814479638	8866.91139240506
9224.35714285714	10410.7657232704	7290.04049844237	884.902527075812	708.274193548387	4015.87226277372	737.088397790055	9643.50124069479
4721.06904761905	3649.99047619048	4547.14784946237	1559.97535211268	4251.69026548672	2195.42253521127	1894.96888888889	4162.73369565217
1602.24867724868	2874.89932885906	1884.07185628742	880.575539568345	3232.15584415584	1966.53333333333	8871.79133858268	3571.5354969574
2240.90810810811	3194.03968253968	2418.54166666667	914.015873015873	1187.08923076923	809.414728682171	7292.23732251521	5308.46153846154
1719.49799196787	5786.82057416268	5422.96859504132	615.12987012987	554.696682464455	3840.3544600939	10632.4024896266	8717.74581939799
2229.86581469649	2482.37883008356	8808.57929226737	1178.62847222222	7398.9385665529	2095.3185840708	3637.01089918256	4362.82380216383
714.848888888889	4780.58839528558	617.429447852761	541.787644787645	438.706896551724	3249.25164473684	13223.9222972973	2365.6245210728
938.75390625	6841.87139107611	2783.08717948718	470.814070351759	1399.78877887789	4649.84575389948	1720.76612903226	2280.61632653061
1905.03418803419	2373.99777282851	9364.52669039146	4158.19341563786	967.171717171717	1169.23404255319	3975.0808678501	2027.15763546798
699.705714285714	2593.02284263959	1582.38728323699	1145.81364829396	287.364161849711	1201.62770562771	6296.76291079812	481.820224719101
7123.43391521197	2244.93693693694	11657.2657807309	2734.81578947368	606.182978723404	2112.85775862069	552.75	2037.45962732919
748.969696969697	1250.89380530973	8791.73362445415	5530.35350318471	1254.94525547445	1669.79487179487	1492.04239401496	11000.0980091884
5241.75714285714	1369.77435897436	4060.49855072464	1156.356	1103.91812865497	3177.73211781206	5466.62295081967	2816.49112426036
2347.40625	8813.59530791789	5379.14661654135	2829.20353982301	11323.0697674419	2602.73413897281	1617.58445945946	1468.88888888889
4798.10820895522	6038.57715133531	5445.85752688172	4554.82608695652	803.442176870748	5024.875	8930.44029850746	4031.26126126126
8693.95406360424	1311.36029411765	3719.4983974359	3950.32727272727	1188.48672566372	1317.11904761905	2400.43884892086	9315.6011235955
2965.11163895487	2192.09594095941	3134.19086021505	1307.871886121	2278.24258760108	4065.30392156863	9225.76642335766	7997.55147058824
6604.9578313253	1318.44972067039	1554.33220338983	1379.72553699284	881.178841309824	1426.55172413793	6885.48469387755	5467.51875
1520.79661016949	9262.21908127209	5568.58997722096	1616.29325513196	1407.35714285714	2463.32460732984	10321.0606060606	7478.93435448578
2147.41851851852	3505.26198083067	3274.48288973384	1391.07438016529	1117.6524822695	2832.92899408284	1830.16897506925	5564.87640449438
1169.73195876289	10241.8950617284	9351.25469168901	1448.20647773279	6243.896875	598.017699115044	725.659090909091	8427.0293255132
2001.89175257732	2783.72670807453	8390.38082901554	3426.76693766938	5027.52542372881	1554.84855769231	2786.75221238938	3279.6
1706.65886287625	8942.32916666667	6667.32153392331	964.094861660079	2180.5857605178	4953.67380952381	6613.76530612245	8610.73960612692
6724.10616438356	662.743016759777	11116.910652921	6392.35609756098	313.900343642612	1201.65486725664	440.596226415094	740.727891156463
1738.99152542373	2960.01224489796	4599.26016260163	5008.02542372881	3336.03984063745	1255.70760233918	1669.62130177515	6929.15873015873
1674.57575757576	1423.99581589958	7473.26132404181	2147.2397260274	918.693181818182	682.231527093596	1478.40590405904	7268.60925449872
6672.32094594595	9578.05128205128	2931.74570446735	830.366336633663	896.414578587699	1118.1325	4415.26644736842	756.782608695652
8867.4808259587	2315.42763157895	11718.6312684366	979.88	7869.97082228117	5941.56130790191	2367.9	1887.95505617978
1647.2194092827	6274.3709273183	7230.33050847458	2514.54006968641	1022.84126984127	1185.77173913043	1655.17699115044	7348.81355932203
945.936363636364	2287.62865497076	4120.80126182965	3121.56900726392	920.174224343675	1311.59240506329	8061.64705882353	8506.80078125
5574.95963302752	4415.7868852459	638.538011695906	4295.75247524752	1008.25733634312	4994.2259414226	1668.09226190476	1368.29109589041
6063.73322683706	4487.2	6860.48301886792	7927.16981132075	826.490099009901	4591.53250773994	1122.68181818182	423.17679558011
1227.56104651163	1099.77956989247	12112.8327645051	740.266009852217	351.223529411765	543.111731843575	6816.50247524753	1559.57847533632
5564.41059602649	8049.38559322034	2391.57754010695	1816.05263157895	717.150442477876	1131.92270531401	1397	8065.52921535893
7260.79279279279	3968.80594059406	7912.78731343284	1955.92647058824	974.677419354839	2231.15436241611	602.5085995086	4359.94690265487
1883.72117962467	8585.95518867925	4859.57104557641	1219.41623036649	615.47	1756.73657289003	787.565384615385	7559.54838709677
4881.77682926829	1185.37438423645	7026.18410852713	755.687943262411	1618.59856630824	1889.53374233129	4222.81176470588	7147.79264214047
1142.59365079365	7645.55835962145	2867.47087378641	6752.81818181818	843.91341991342	1012.08163265306	2156.21230769231	7946.17330677291
1627.88709677419	7595.35242290749	9327.02592592593	3710.603515625	626.061946902655	1396.06967213115	1409.78571428571	1519.06097560976
1173.70760233918	6741.08169934641	6860.7703180212	942.458483754513	1750.3875432526	1501.86046511628	1055.45089285714	1583.3046875
6859.91836734694	3351.08203125	6693.74576271187	2701.70284237726	583.645429362881	1711.67910447761	3991.19887955182	1532.28936170213
5432.40975609756	4275.66592427617	5009.60904255319	4991.45307443366	1280.98566308244	716.872817955112	727.108303249097	4088.31232876712
841.360230547551	11834.4850299401	7053.32682926829	1335.65328467153	1911.98226950355	1035.73895582329	1699.63709677419	9035.66542750929
4524.14207650273	2437.30503144654	7973.18052738337	750.073394495413	1047.62745098039	1333.81420765027	1204.66666666667	1387.43965517241
2587.97959183673	4409.79611650486	2326.58139534884	1268.78805970149	335.388888888889	1275.67796610169	5833.66585365854	603.213483146067
2609.48351648352	8052.57734204793	5258.78924731183	943.470394736842	3461.4	1180.76446280992	5431.22388059702	2339.61611374408
2100.97338403042	9023.27380952381	5841.89733059548	1126.64583333333	836.527881040892	5950.51826484018	981.550918196995	2082.2252559727
1451.46568627451	1295.11969111969	7719.91842900302	1269.02325581395	417.097222222222	899.573264781491	6303.7366720517	2306.56111111111
945.931343283582	8299.57142857143	5873.64146341463	601.454183266932	8936.653125	393.370786516854	10333.0382978723	3117.44055944056
1650.92011019284	9529.38965517241	10030.4848484848	764.246913580247	561.840830449827	2115.78333333333	1145.46717171717	1400.07457627119
2813.65415549598	10205.877076412	9980.67711598746	1172.33193277311	534.173553719008	2080.97619047619	6135.82084690554	946.68947368421
9067.95412844037	1583.96764705882	608.707070707071	2229.10040160643	1958.49115044248	4089.38062283737	2604.49671052632	4974.11971830986
581.533707865169	7654.6241299304	10390.9756756757	3508.22865853659	986.91439688716	1583.16176470588	1605.17910447761	6177.91320754717
1255.10240963855	8578.10798122066	1333.94366197183	711.049382716049	716.832558139535	1198.5857605178	2945.35734870317	1329.40740740741
632.122033898305	2797.56443298969	7154.44709897611	1088.9706744868	1588.63636363636	1369.08049535604	4098.41463414634	5757.37028301887
5845.57724957555	6689.07297297297	9382.26158038147	8405.21450151057	1037.90555555556	1212.27747252747	4164.47670250896	7615.82439926063
7450.24050632911	2962.93280632411	713.334337349398	4380.61797752809	1200.80334728033	1161.46372239748	2072.76556776557	8760.49557522124
6489.83193277311	1333.68671679198	9500.40425531915	623.745098039216	1038.7676056338	1830.39795918367	2120.7299270073	1600.89406779661
4523.94101123596	4699.06043956044	4648.80666666667	727.616314199396	2014.62708333333	1212.609375	5190.8044077135	5099.04663212435
1435.48113207547	8561.58455882353	5923	1139.98571428571	428.926530612245	586.318181818182	2752.85430463576	7918.78391959799
6058.0652173913	2055.08333333333	4341.71592775041	1211.76795580111	593.830188679245	2100.73381294964	8570.8	2969.26666666667
1115.90873015873	9562.78343949045	12908.1078066915	862.887640449438	3004.78913738019	1648.14583333333	3648.13694267516	3216.78014184397
2128.69329896907	9823.46902654867	868.575221238938	785.050925925926	1425.66666666667	1650.63852242744	8085.95302013423	4576.76086956522
1100.88515406162	1906.72988505747	10520.4095238095	2305.90052356021	489.003289473684	1813.7984496124	1562.56097560976	7029.81097560976
5567.15942028985	12279.7335243553	1663.01444043321	2032.96129032258	743.733173076923	1203.8549382716	421.427652733119	1504.36467236467
3198.2	6674.15789473684	8075.37931034483	2596.56291390728	2274.1724137931	3354.35471698113	3563.7697368421	840.468164794008
1546.52212389381	7231.05572755418	13678.1766917293	4377.4	3083.29220779221	1033.69948186529	4130.25641025641	7638.93409090909
2895.84210526316	2651.85070422535	1353.65	2920.17605633803	3418.51475409836	1123.04347826087	1330.99115044248	11024.1062355658
8229.13868613139	2494.86868686869	903.529661016949	5562.15863141524	807.226315789474	1016.77926421405	1638.49568965517	2302.75757575758
7513.52564102564	1597.59162303665	3821.90584415584	7462.6147368421	565.656167979003	1653.37222222222	923.920353982301	3332.24226804124
4891.01305970149	5119.71472392638	1775.29649595687	1569.72321428571	3160.23355263158	842.938271604938	2669.20674157303	1828.32023575638
2459.36956521739	1995.72413793103	5873.91061452514	923.720183486238	7917.00275482094	1474.18374558304	1958.0074906367	3126.83534136546
5636.85185185185	1013.40406976744	2946.15879265092	725.654285714286	1564.56680161943	2017.0693877551	11152.7033492823	11186.4177897574
9120.59677419355	7245.54140127389	7082.4769874477	1691.11380880121	927.792592592592	3095.60409556314	1693.54814814815	4360.48571428572
5737.34083601286	7934.22093023256	3942.46017699115	6583.71724137931	829.806930693069	1620.2904290429	6836.84363636364	7163.0763546798
8402.74482758621	8995.84701492537	6078.17827868852	2307.19047619048	1052.33009708738	8596.10508474576	3459.67146282974	2618.41955835962
968.823920265781	5505.76025236593	2071.58928571429	1553.74622356495	2037.90452261306	3235.66459627329	8112.43695014663	1361.80740740741
4330.03157894737	7182.53864168618	6840.18539325843	905.28338762215	375.309677419355	2145.932	6265.47875	4454.01730769231
5422.67883211679	5462.66917293233	1451.06538461538	5408.45793103448	2228.39072847682	1570.23008849558	537.318181818182	3259.69781931464
2302.53664302601	1661.84210526316	7125.68461538462	387.966981132075	4965.27441860465	2663.79310344828	2054.10638297872	743.131832797428
9304.40157480315	5061.8	8760.28395061728	2252.16337522442	6283.10583941606	5068.54513888889	1923.17419354839	3360.2380952381
1630.43537414966	11136.7914110429	7709.56551724138	794.279279279279	2645.67901234568	2964.21290322581	4622.1124497992	2807.3023255814
3051.05797101449	6860.88558855886	11437.7622377622	6125.09926470588	1567.10894941634	1089.02173913043	6462.87948717949	9773.06617647059
840.059259259259	10680.8759124088	10561.1703703704	727.963636363636	1981.52380952381	1193.06074766355	7064.35467980296	6987.46931407942
7802.53024911032	6291.20725388601	5517.10231023102	6228.55223880597	1113.11434977579	2415.42259414226	1950.57805907173	5454.909375
5571.61280487805	2077.41176470588	10133.8081395349	7677.73548387097	818.902127659574	1620.85555555556	989.917293233083	2921.43362831858
4965.64664310954	6598.03405572755	3800.37671232877	5012.81865284974	704.748633879781	3033.2976744186	770.958158995816	2581.26397515528
3303.71463414634	4850.30420168067	11789.9695652174	2113.875	1143.74642857143	827.307692307692	300.071428571429	2276.91608391608
4410.91228070176	5586.65365853659	9006.49557522124	868.52422907489	2682.16055045872	788.945392491468	2276.17491749175	3745.55060728745
9028.04137931034	1778.2075	2143.12903225806	4460.83238636364	1138.13227513228	2521.38016528926	1159.39436619718	4945.63596491228
8755.73851590106	1905.08695652174	910.3828125	60.9189189189189	958.079545454546	1564.08571428571	2404.3754789272	2812.37301587302
2403.71612903226	1292.25392670157	1806.33244680851	941.883116883117	2624.04761904762	6243.9976076555	7498.04651162791	4845.90104166667
5702.97260273973	5657.65277777778	5405.79974326059	1794.98260869565	1978.27192982456	1220.90395480226	3098.91304347826	1533.73333333333
432.538181818182	5411.99441340782	13973.8221153846	1510.52272727273	709.196581196581	3093.90285714286	1284.06967213115	1411.1094224924
7484.01445086705	5358.58743169399	7360.43087557604	797.84487534626	767.490990990991	1723.77878787879	4586.03533568905	2811.79439252336
772.770290964778	10353.4854014599	5542.51056338028	3116.05042016807	762.382513661202	6144.46518987342	2936.78481012658	5674.58505154639
2900.43867924528	1868.53023255814	570.557522123894	803.094262295082	600.328571428571	1459.71351351351	586.332191780822	8066.01244813278
7705.85034013605	10999.6425855513	3719.37	2163.24603174603	1282.56296296296	1472.78431372549	1603.71162790698	3883.68727272727
6785.32978723404	9426.28571428571	9125.05844155844	748.681318681319	860.684647302904	1363.13274336283	4956.2064516129	11609.3333333333
7274.81009615385	1152.95973154362	1621.71681415929	608.32701421801	3650.58785942492	2941.09243697479	1836.464	10143.4930232558
1524.15857605178	9583.31884057971	1938.71388101983	1230.83870967742	2360.48924731183	1469.6217948718	9788.12605042017	1688.73248407643
5883.58691588785	5151.5	12941.6548672566	667.28125	1571.32954545455	1547.09223300971	10977.3537906137	1789.81497797357
3929.41666666667	4483.17495711835	6577.15141955836	851.85393258427	384.479750778816	1540.16981132075	1628.56313993174	6770.64470588235
580.373983739837	7297.14840182649	579.754601226994	4965.65991902834	499.988636363636	850.523676880223	1491.04580152672	9471.55592105263
4854.55497382199	8402.89019607843	1968.94525547445	1827.87900355872	3015.98275862069	3261.73015873016	2127.9592760181	8534.92939481268
9732.90963855422	1278.18817204301	705.740088105727	682.351485148515	460.115044247788	938.847222222223	3037.33898305085	12919.5051813472
1238.83333333333	1540.86086956522	4803.92739273927	2285.26689189189	600.324503311258	854.99	1577.86797752809	1699.29065743945
9316.91111111111	4180.69630872483	274.651666666667	715.843930635838	1035.09401709402	1747.22529644269	2010.01398601399	3094.40853658537
7459.44444444444	6381.64516129032	905.93220338983	848.877755511022	3056.31464174455	986.805309734513	2899.1838790932	4575.1778425656
4231.45185185185	9361.5985915493	12814.35	824.589371980676	2070.27972027972	1331.18258426966	1345.58752997602	2994.63175675676
1434.92948717949	6818.83895131086	6884.20833333333	483.823008849558	517.775784753363	1612.93617021277	956.267716535433	1971.69259259259
1059.41795665635	4531.06611570248	2249.71100917431	1124.90819672131	5070.85472972973	1140.08300395257	2790.59206798867	1183.0233463035
3503.37765957447	2232.5951417004	6794.49290780142	1925.75	764.372340425532	2268.37966101695	6035.23648648649	9111.46534653465
7727.22377622377	3539.66555183946	9459.94690265487	1743.83636363636	1248.13157894737	4474.48805460751	598.382653061225	7558.88082901554
737.473282442748	8360.91189427313	14548.9756944444	778.639593908629	2048.19867549669	681.203539823009	5450.55609756098	2020.05161290322
676.399317406143	8716.74522292994	8408.62784090909	722.630769230769	1315.41736694678	3362.91814946619	4052.85603112841	1549.33121019108
8616.46718146718	5781.09493670886	2128.05660377358	5618.83966244726	5982.34954407295	4595.72371638142	3906.40942028985	2090.51102941177
940.357142857143	4270.09498680739	1350.60180995475	7243.39215686275	463.847133757962	2356.53333333333	11202.376344086	1395.32828282828
2292.57414448669	6945.32047477745	4093.06153846154	663.234693877551	431.953271028037	2217.56802721088	3102.73333333333	4305.1780104712
10227.1285714286	4365.27272727273	2793.53982300885	4032.2191011236	674.89898989899	1137.95294117647	4834.67857142857	8496.78318584071
2945.85204081633	3225.95108695652	9358.0081300813	1847.32129277567	4388.25443786982	1293.21212121212	4004.625	3125.00552486188
7491.96994535519	4856.43243243243	10762.6756032172	438.234375	786.248201438849	2898.2970027248	7995.98128342246	3089.98076923077
4765.40347490348	9796.75563909774	3452.86454183267	1169.51851851852	566.203539823009	378.937716262976	4870.42937853107	7635.75074183976
4917.84227129338	7682.36569579288	6961.76213592233	840.150485436893	1018.60975609756	1284.24056603774	1568.01954397394	1382.82926829268
5054.75328947368	7219.78682170543	10008.9818181818	630.45251396648	2955.34509803922	729.089347079038	578.676923076923	1388.69291338583
8399.12328767123	7155.0859375	3275.56597222222	1375.57249070632	656.299578059072	9628.61184210526	720.345238095238	753.131034482759
8525.09364548495	4254.48666666667	3118.92718446602	1246.05423728814	6221.70072992701	1502.68965517241	973.125	2871.58823529412
9861.56106870229	1652.625	10021.8958333333	380.46	620.613526570048	4107.73953488372	2290.95698924731	4475.23966942149
4374.32743362832	5669.77358490566	7174.56811989101	348.228571428571	1152.06504065041	1042.92517006803	1843.16718266254	3329.90476190476
3175.61421319797	2465.29090909091	477.211055276382	500.216	1394.27800829876	927.212025316456	1229.46534653465	6866.17857142857
2886.37529137529	13277.6531365314	3912.25151515151	1544.17921146953	441.471830985916	1861.57003257329	731.965665236051	3466.34020618557
4318.0643776824	11018.7422680412	5222.01038062284	2254.17435897436	586.70218579235	1656.93076923077	740.04778761062	1874.74336283186
6739.76991150443	7063.17391304348	7391.671875	1078.88040712468	893.044303797468	4882.94915254237	9730.61379310345	3792.57462686567
2676.29795918367	7750.27759197324	8862.14136125654	1093.83727034121	1957.96590909091	727.532374100719	1431.4674556213	1591.71570247934
5496.81978798586	2364.19485294118	2494.57386363636	2565.14698795181	1549.48255813953	2171.11522633745	5194.258	5575.94326241135
6067.70264317181	2274.32945736434	672.379775280899	1743.30597014925	3196.88603988604	1040.78609625668	1230.45142857143	4446.34343434344
1188.61240310078	5192.31280788177	8139.1563876652	1180.07346938776	1375.76588628763	1680.15384615385	1861.73090909091	1647.28133704735
2788.17605633803	7935.89259259259	9606.01333333334	994.014150943396	926.17037037037	2323.13294797688	1400.01461988304	1415.81038961039
3215.63615023474	5934.16438356164	639.539267015707	1335.30223880597	771.352357320099	1218.49152542373	1121.40769230769	8904.84375
4696.3293768546	5500.05069124424	8779.28825622776	318.411111111111	1075.05586592179	4161.66433566433	7317.06722689076	1504.89399293286
2191.53125	3163.68510638298	7680.30320699709	925.805653710247	624.725856697819	1293.12626262626	2832.6347826087	6425.23668639053
4733.80689655172	5983.65588235294	2362.92127303183	567.837037037037	378.055319148936	5253.06486486487	1907.34126984127	6540.76965669989
1427.25821596244	1610.11111111111	9159.6800472255	777.332493702771	5145.90510948905	3586.14682539682	7307.21153846154	1236.58333333333
6116.67391304348	5246.008492569	5512.3514986376	3068.67889908257	6604.10367892977	4777.42857142857	1538.51739130435	1301.76383763838
7569.98947368421	6689.17045454546	1502.17289719626	2168.8242074928	986.944444444445	1445.16023738872	10854.2677345538	2415.44406779661
3852.50814332248	3996.31884057971	1157.67441860465	8435.08940397351	676.786432160804	1587.93191489362	9622.78341013825	5308.52210526316
4190.70886075949	3062.32978723404	559.806722689076	768.286852589641	796.622418879056	1397.17325227964	950.728021978022	7996.25314465409
9162.27924528302	1383.8962962963	512.972222222222	1888.5625	3659.88732394366	4684.00581395349	868.701570680628	2202.42953020134
2185.87055837563	2133.77248677249	9325.26101694915	2315.03815261044	579.454054054054	2817.9765625	438.398230088496	2862.86148648649
3767.73621103117	2002.83333333333	4682.39090909091	750.892086330935	867.391585760518	1344.03740648379	915.047619047619	1322.56937799043
2624.82300884956	1349.71703296703	1065.57191780822	2458.08311688312	617.05533596838	2296.07784431138	8476.30483271376	1229.92721518987
6267.25806451613	10028.4444444444	3692.91111111111	1513.60738255034	6648.97388059702	2103.1814516129	7070.4749034749	1955.15845070422
6096.38303341902	5942.46315789474	7400.04489795918	2816.64117647059	808.164086687307	1430.16139240506	7247.16932907348	1670.61904761905
10040.0124610592	2249.09756097561	7820.75414781297	815.417040358744	919.639784946236	1035.26442307692	1277.53051643193	2034.24193548387
1748.31904761905	1844.72043010753	8385.91134751773	1753.25324675325	413.058252427185	665.880503144654	6196.61306532664	3692.90860215054
4619.36301369863	1562.28634361233	1226.3298245614	903.75	1113.47441860465	1788.11034482759	1409.07407407407	9601.86700767263
800.439759036145	3030.44638949672	5483.54385964912	1463.44339622642	659.638888888889	927.861538461539	12462.978978979	3730.0067114094
3359.76991150443	5960.11172413793	2082.87553041018	1173.45238095238	1374.80303030303	4014.52767527675	9025.35416666667	686.840707964602
5857.31226765799	4545	572.756097560976	8210.59821428571	1010.21238938053	999.724358974359	6835.86016949153	1156.66835443038
6434.47572815534	8306.37966101695	1351.2074829932	566.505434782609	750.185279187817	1829.61785714286	1290.99380804954	4216.69421487603
7856.26523297491	1271.05185185185	6631.29925925926	3091.25177304964	2504.89628180039	2592.96925566343	3327.8156424581	696.801393728223
17324.3902439024	1451.22327044025	522.185840707965	805.798561151079	2522.805	1537.46979865772	1491.72699386503	2677.34979423868
5581.48538011696	2539.69064748201	5001.84870848709	634.273885350318	537.230158730159	932.637168141593	1290.09175738725	2124.66192170818
12493.7769784173	2227.25663716814	14415.6032786885	1982.29319371728	1632.13131313131	879.77130044843	1514.19787985866	1947.89252336449
7837.49458483755	9246.690625	1629.03571428571	613.949152542373	4445.54621848739	765.802325581395	2353.4797979798	2213.21818181818
1574.34848484848	9112.70454545455	5882.85660377359	1761.39735099338	989.53962264151	1573.18498659517	2035.95744680851	2745.43571428571
4118.38818565401	11636.7724867725	1337.63723608445	2575.93	9363.86713286713	6218.38729508197	967.8772845953	5588.01095890411
908.028268551237	5579.86396181384	4494.39269406393	3200.28571428571	883.859223300971	1204.94968553459	2862.52592592593	4146.37064676617
7967.11290322581	4344.3417721519	15495.8193979933	639.21768707483	1416.66666666667	1082.32407407407	9803.19333333333	367.707903780069
2992.14195583596	1776.72108843537	1144.54506437768	7636.78571428572	1032.5503875969	557.803652968037	1730.31067961165	1369.15789473684
1591.69874476987	2574.29218106996	7774.58558558558		715.123529411765	3124.60714285714	969.222222222222	5367.70404411765
1284.17924528302	1198.91596638655	4917.47902097902		1087.25945945946	1794.24615384615	2725.27777777778	2889.27203065134
2024.37184115523	4990.93127147766	3855.60905349794		770.948275862069	1400.6	5296.71428571429	1718.41503267974
4242.125	8280.49019607843	893.972850678733		2005.11976047904	3659.2750929368	369.607142857143	8222.69696969697
2156.21698113208	11290.7655502392	3137.25490196078		480.194690265487	1611.42592592593	1994.80238095238	9763.46078431373
2593.70388349515	1926.49206349206	10667.2085308057		1159.45744680851	2133.24124513619	4212.44599303136	9235.31884057971
7769.17712177122	1366.62807017544	7678.45219638243		5855.58275862069	804.746031746032	1387.43490304709	1848.37130801688
8350.37567567568	8747.43832020998	2189.20238095238		691.645614035088	2603.96756756757	1089.26666666667	4938.02721088435
4833.5905707196	9399.11636363636	8152.43506493506		1112.7652173913	3151.46405228758	2070.1188630491	6244.45893719807
794.208845208845	5442.64454976303	2099.02456140351		1522.48951048951	581.203539823009	776.671794871795	6717.38654147105
8232.34769230769	1879.82186234818	8647.22541966427		4420.51677852349	1536.48208469055	668.783505154639	2050.07042253521
5359.99606299213	2469.11258278146	337.856079404467		547.660079051383	1289.15222482436	8162.11636363636	1887.48850574713
2496.08597285068	6718.68529411765	4850.77		458.549019607843	1698.90625	2304.45070422535	2302.60775862069
863.77868852459	8220.08595988539	4575.78233438486		2711.97385620915	1983.27027027027	7568.80691642651	9043.62544169611
7527.009375	6051.62404580153	5666.89261744967		757.307453416149	1302.27941176471	1612.2641509434	8375.85645933014
4063.62227602906	4063.10909090909	1345.55275229358		1390.19899244333	1339.4501607717	4183.36011904762	1522.5421686747
4833.84918032787	7718.51735015773	10194.7511737089		1274.09868421053	3636.30537634409	5425.8007518797	1756.72522522523
1274.27	1198.2675	10178.3159851301		991.520295202952	2001.85472154964	415.373493975904	1921.5275862069
5115.625	6488.26785714286	3987.81132075472		1059.08372093023	541.536496350365	6985.21739130435	9395.71223021583
1633.22909090909	1258.30612244898	8234.84539473684		2107.56346749226	1242.77083333333	8505.75	4155.31696428571
659.43023255814	3708.9884057971	5983.60458452722		571.790076335878	1401.17553191489	1394.35836177474	1285.51315789474
2225.67883211679	6271.815	11612.2592592593		1116.28	716.581920903955	1147.96296296296	7188.82580645161
7928.71704180064	4653.51141552511	1201.20294117647		1061.0625	1197.0875	4313.66053169734	9585.25049309665
10887.4612676056	6243.64238410596	3313.57566765579		4721.32045454546	4826.90358126722	4443.9275	1853.94475138122
1018.64092664093	2863.44166666667	6445.97385620915		7253.75665399239	5176.66985645933	877.946927374302	6765.21460506706
7527.73789173789	6459.70247933884	7059.99378881988		755.960591133005	5085.92556634304	8312.43729372937	5396.03290676417
6106.64238410596	9537.88823529412	8328.15463917526		3557.68644067797	435.990521327014	6687.11527377522	1646.40684410646
1755.61061946903	1089.48175182482	8135.99609375		1109.27272727273	1203.71861471861	10038.0174927114	3522.57768052516
4151.46031746032	5314.26515151515	1558.86390532544		6312.91205211726	1444.10179640719	2431.63492063492	4363.60122699386
729.226086956522	8484.69508196721	2708.02127659574		772.351032448378	1355.16019417476	1699.52573529412	1476.07467532468
5435.06181818182	7475.05263157895	6848.98230088496		1852.34903047091	902.102857142857	595.644518272425	11913.4789156626
851.449056603774	12649.9425675676	3056.14336917563		809.010822510822	1923.17712177122	8559.36153846154	1543.984375
7666.61049723757	4032.04801670146	2591.23913043478		1283.30514705882	1592.99719887955	1324.00980392157	7240.71721311475
3364.57191780822	5111.78148148148	7680.46440677966		651.169230769231	1346.92753623188	1609.425	8101.12867647059
4563.73255813954	4177.63571428571	5537.82107355865		875.154761904762	1341.33604336043	2426.11746031746	6631.6570155902
4168.18374558304	6496.041218638	1609.83492063492		476.895622895623	1635.81907894737	2826.29395604396	1427.09090909091
8432.28879310345	7778.04756380511	2750.13551401869		5083.66245487365	1863.83333333333	3834.33793103448	3927.07832898172
4122.46718146718	6593.09146341463	7060.70276497696		735.92899408284	1264.93869731801	5181.58682634731	4327.99468085106
6351.92671394799	2041.70779220779	7720.46621621622		3400.87616099071	6850.3475177305	1350.5	12182
1605.7558685446	7786.42774566474	8585.06993006993		3864.99557522124	1958.94560669456	574.279661016949	983.631782945736
6989.74285714286	9234.6872246696	1157.73626373626		612.283068783069	1849.01742160279	4469.11787564767	5468.92555831266
6741.27027027027	1804.61320754717	1712.14979757085		794.721393034826	1957.42268041237	959.174840085288	12217.6692307692
6497.11979166667	1464.42257217848	1191.42692307692		1196.73300970874	1069.13609467456	5494.60685483871	2375.24789915966
836.845493562232	6341.87548638132	1222.62886597938		1194.65882352941	5366.67840375587	5003.67605633803	9471.43243243243
4977.6694214876	1519.04601226994	9084.04794520548		1898.45272206304	1300.65098039216	8218.6523297491	3886.17475728155
8860.09210526316	7414.509375	4952.38338658147		1189.85652173913	621.015384615385	656.192307692308	3965.42079207921
5441.46441947566	7001.23300970874	10355.937716263		1081.63175675676	1496.50220264317	7257.40433212996	8420.12621359223
1453.43909348442	13707.4285714286	8792.65445026178		3974.89547038327	967.355704697986	2089.14882506527	2556.57003257329
1019.77891156463	6552.21166666667	1975.1724137931		1187.11801242236	2029.76859504132	1008.65699208443	4692.32697547684
7318.53045685279	7735.84502923977	4887.70854271357		7058.39097744361	1783.56756756757	803.432692307692	1150.24223602484
1410.64705882353	1478.865	609.506276150628		4424.91049382716	1656.11848341232	995.207317073171	1795.56976744186
9480.83333333334	1495.98711340206	1583.49087221095		979.303921568627	3641.18518518518	1564.15094339623	11165.2447916667
1570.4962962963	1116.28571428571	2323.70187393526		1092.1347826087	1050.87903225806	2346.21846153846	6766.13701431493
1103.53114754098	6881.81670533643	952.132420091324		1054.86931818182	2160.90625	2149.09278350516	4383.69230769231
1123.94217687075	2532.75155279503	556.682692307692		833.002583979328	1434.23076923077	4314.17894736842	1443.45833333333
11363.664399093	1062.84259259259	6303.58278145696		620.226053639847	722.786096256685	1579.14338235294	5222.31363636364
5094.72067039106	13827.6448275862	4215.95592286501		681.364705882353	754.322274881517	1834.27976190476	9175.23270440251
3676.52777777778	2553.73123486683	11685.1880199667		6074.27254509018	6243.2688172043	5504.94939271255	8348.20562770563
3256.96202531646	1856.13108614232	2220.2315270936		612.46017699115	1355.86641221374	2401.59268929504	2545.695
5642.05714285714	5753.71212121212	6159.66772151899		373.344827586207	3193.89240506329	8774.39455782313	6237.33024691358
1672.18604651163	1473.67763157895	3372.7298578199		10302.6868686869	1618.46428571429	9194.21711899791	5677.48756906077
2336.39230769231	1258.55029585799	11266.9207317073		1973.51086956522	1833.53299492386	2102.44078947368	5710.22666666667
1697.44642857143	1313.73451327434	9478.94321766562		1037.18831168831	405.697297297297	6393.42259414226	2810.85338345865
889.974025974026	5479.5359223301	7746.825		1084.54867256637	3564	7961.0935483871	950.464435146444
[truncated: 1,862 more rows]
