# Supplementary material for: Stochastic pulsing of gene expression enables the generation of spatial patterns in Bacillus subtilis biofilms
Source: Nat Commun. 2020 Feb 19;11:950. doi: 10.1038/s41467-020-14431-9 (PMC7031267; doi:10.1038/s41467-020-14431-9)
Supplement: Supplementary file 7 — Source Data [file 41467_2020_14431_MOESM7_ESM.zip › source_data/sup_figure8_H.tsv]

sigB_YFP_cell_from_image_3	sigB_YFP_cell_from_image_4	sigB_YFP_cell_from_image_28	sigB_YFP_cell_from_image_30	sigB_YFP_cell_from_image_31	sigB_YFP_cell_from_image_33
4161.74576271187	1249.44117647059	8908.49295774648	6004.53333333333	7657.12554112554	9414.00980392157
8260.02631578947	6178.90733590734	8023.1359223301	6428.85555555556	1822.92268041237	912.0625
3786.31205673759	7790.34049079755	2523.60483870968	8881.38655462185	3867.56224899598	9412.86928104575
13894.1230769231	2141.87096774194	6684.71076923077	8035.33965844402	4473.70091324201	14482.4690265487
6617.95945945946	8944.22876712329	9340.47474747475	10544.7363636364	1825.2039800995	4600.10638297872
10481.4710526316	1260.08450704225	10103.4944	6070.07931034483	4937.56774193548	7664.30384615385
6387.12797619048	5578.85371179039	3740.20962199313	4614.55706134094	8372.93010752688	7509.005
8144.70949720671	2221.75968992248	3850.27551020408	4053.40145985401	6296.98106060606	7187.0509868421
5148.14912280702	2371.23008849558	3295.67857142857	2928.26804123711	1789.53642384106	3362.31229946524
911.562189054727	5759.97482014389	2996.06918238994	3909.1091954023	1925.53312302839	6002.704
6187.36666666667	12123	12555.8902821317	3272.76612903226	2168.80789022298	6010.79695431472
7398.58620689655	10533.8099415205	3696.59230769231	5300.01971830986	4890.26873385013	5346.21554770318
7321.55324074074	2224.61176470588	5935.43578947368	5785.96240601504	2659.6183745583	7233.25892857143
2597.14743589744	4262.59090909091	931.306748466258	4178.63043478261	2434.7881773399	1484.86754966887
16135.6123188406	4914.49554896142	8026.21907216495	874.760784313725	3777.70081967213	1160.97196261682
16671.4683098592	3091.17647058823	6044.96853932584	2184.36842105263	2616.4641509434	6847.01804511278
8960.71590909091	14035.3121827411	6096.90853658537	2009.83725490196	3672.83816425121	5485.43083003953
3951.75894988067	2254.29657794677	5313.05496453901	6436.00709219858	9025.56420233463	5297.23076923077
3150.89265536723	2907.91666666667	6057.78532110092	9783.94736842105	1017.12182741117	4202.38152610442
916.386266094421	13898.9395973154	3877.02457757296	10845.1473354232	5027.61270801815	6540.67065868264
1604.89655172414	6651.35714285714	1683.65328467153	1308.09644670051	1169.52813852814	3010.85915492958
2934.99003322259	4944.66666666667	6201.10869565217	4248.79814385151	7015.09615384615	2586.90476190476
7946.33333333333	1868.26808510638	7670.29847494553	5394.64499121265	6851.31111111111	4127.97674418605
9815.42307692308	953.064846416382	7548.79858156028	1764.85384615385	1271.12802768166	9507.33820840951
4720.00438596491	8834.28658536585	8434.99386503067	6033.21342134213	1501.76733780761	9071.02013422819
1031.56622516556	3507.00314465409	6688.61307901907	3880.1320754717	8109.12885154062	768.5
9630.14990512334	7721.6701754386	3056.95814977974	69.7111111111111	2695.24621212121	8610.75428571429
1111.45132743363	2936.79761904762	7415.35112359551	1691.735218509	3170.34482758621	6662.04554079696
2938.36511627907	7668.83831672204	2859.87341772152	5678.71020408163	8193.48672566372	7052.15081967213
5725.50282485876	2701.76237623762	9614.98181818182	5912.95250320924	7483.07008547009	6792.72859744991
9153.5	8148.37398373984	1645.21419009371	6247.29003021148	2004.26689189189	3507.125
15736.9426523298	2690.93661971831	808.46694214876	2286.1821192053	1648.27525252525	3572.86877828054
9532.48132780083	7665.78048780488	742.036231884058	1863.90789473684	5150.45063291139	10455.1010638298
1190.51123595506	1457.95810055866	6723.4262295082	6825.12185430464	1811.27540106952	5402.48484848485
1570.35406698565	6627.77837837838	1390.82324455206	8177.58628318584	4569.80124223602	5327.03640256959
7400.54512635379	1714.15349887133	6373.85046728972	9070.51104972376	1863.07594936709	1779.25461254613
9350.37446808511	1964.55430711611	9085.40647482014	1913.51327433628	5975.08288770053	6421.3829787234
6546.46929824562	7888.62972972973	6186.66374269006	7312.12240184757	654.714285714286	6952.28151260504
10638.6277372263	2848.73076923077	10484.6124567474	8487.25436408978	7980.42372881356	4499.9587628866
1579.29287598945	6769.8445229682	9502.95527728086	6827.71847507331	3944.63422818792	6200.36942675159
8771.57039711191	10511.9299191375	7748.204	9456.80609418283	7685.90909090909	6276.64765100671
7212.92682926829	9848.45807770961	8696.44794952681	839.943243243243	2476.43793103448	8044.64601769912
6261.75083056478	5496.59868421053	4536.22282608696	6638.84716981132	6741.71631205674	5886.13521126761
7684.86908077994	3736.57763975155	2125.36111111111	4888.88650306748	6697.26525821597	5888.9341563786
607.05	1625.92700729927	5863.29262086514	2869.67251461988	1735.34630350195	3664.3
9823.10465116279	8997.17365269461	3815.30535714286	6840.59344262295	650.313993174061	4997.87643678161
8031.20689655172	4444.28178694158	8344.17057569296	6263.12777777778	5447.26912181303	5032.29032258064
9337.67936507936	12961.9496644295	8011.6228956229	3178.21608040201	2352.31221719457	8043.54104477612
4227.06490872211	3617.71287128713	5766.43326039387	2065.64566929134	7315.61256544502	7234.22128851541
6526.40849673203	1772.1003236246	7352.36988543371	3044.31835205992	7385.15009746589	10169.6710280374
4241.02372881356	7283.99373695198	5484.81735159817	3813.29673590505	1297.23372781065	3723.0981595092
4503.99714285714	7264.37410071943	673.992882562278	1462.74834437086	6982.55970149254	4553.00907029479
8910.92857142857	1711.50328947368	782.876884422111	8303.93728813559	6178.73657289003	4817.46755407654
4834.93467336684	9252.00724637681	9220.44686648501	3473.96988906498	746.904593639576	6092.52307692308
1579.96551724138	5946.20833333333	8779.53571428571	533.776	4828.69736842105	1173.145
13998.1644908616	3274.52845528455	2024.36454849498	1808.96296296296	11917.9523809524	4655.48034934498
9769.768	3903.38743455497	6946.69863013699	6833.83539823009	1564.4009009009	7611.87637969095
4419.12422360248	5808.07384615385	5045.03214890017	6140.64944649447	5150.01359223301	6320.71019677997
8616.90243902439	7583.72868217054	5897.14306784661	2761.95009596929	1033.2170212766	1542.60699588477
7749.33684210526	12857.3231441048	6487.03939962477	5215.15303430079	3807.67080745342	8786.87834549879
336.242857142857	1354.54085603113	7525.42302878598	4543.67073170732	6352.80538922156	8507.74787052811
5674.78571428572	2721.90778097983	7382.70764119601	5496.00217864924	4735.17447495961	4465.91354466859
3398.50953678474	9012.73184357542	4470.44444444444	7750.67243867244	5610.60966542751	3841.5796460177
2869.26769230769	7055.23059866962	2103.21926910299	5546.30564784053	813.809139784946	2348.90759075908
976.035928143713	2689.13522012579	9894.59334565619	2449.55709342561	4541.5224137931	10415.3137254902
8256.70472440945	9930.98412698413	8292.7247706422	6556.92794759825	10140.3590116279	4940.61354581673
3663.53525641026	2108.68458781362	1079.28612716763	8346.70442477876	7654.05444126075	5652.10119047619
1754.71428571429	7425.31156716418	3213.36683417085	5895.26630920465	6557.00470219436	2986.57391304348
2884.75159235669	3643.19169329073	1674.85501858736	4960.59651307596	4674.42682926829	1886.83202099738
11562.1764705882	5505.9552238806	5873.3305785124	4509.34345351044	2819.78877887789	1431.20353982301
3013.56465517241	2283.57936507936	859.132075471698	5242.86998394864	1967.5814479638	7193.77468706537
5517.6225	3628.14615384615	7397.63584905661	1350.27480916031	6686.45161290323	7319.25378787879
3192.22602739726	4426.87614678899	9953.14814814815	1697.72789115646	1781.39024390244	3266.35880398671
5564.28248587571	829.011494252874	2500.7	7067.69454545455	2815.29065743945	6574.74782608696
9778.85428571429	10315.6914893617	5271.96642685851	4468.40695067265	11939.9722222222	7631.7731629393
6719.8303030303	8939.14840989399	6447.01933701657	1437.00543478261	1918.63157894737	4951.61643835617
10134.8869565217	10132.4358974359	7831.88888888889	2691.1690647482	1788.19937694704	7609.70535714286
2244.71966527197	1271.55729166667	2058.06532663317	1401.83209876543	4866.94130925508	8741.4121037464
4456.57617728532	4901.86281588448	5187.33414634146	2072.97966101695	1326.40073529412	6871.82554517134
5721.02405498282	7875.70881226053	8132.032	8706.96146044625	6049.7731092437	1293.94871794872
4624.29899497487	1401.29391891892	5776.88532883643	8475.73076923077	3942.07142857143	3458.50583657587
2424.91340782123	11565.6402640264	7596.22023809524	1077.22368421053	1811.21860465116	7473.95714285714
8993.09090909091	9991.93055555556	5879.62094763092	5247.42424242424	1104.03157894737	3086.66096866097
11907.6816143498	8081.03768115942	4295.74447174447	7467.76190476191	4834.51382488479	6740.74481327801
10936.9134199134	1666.81526104418	5000.875	7300.1002004008	1511.95845697329	5006.33911368015
1364.5	2177.68837209302	3847.92883895131	5519.2936802974	2734.40997229917	5808.62371134021
9894.08580858086	5750.74350649351	8086.0325203252	8158.37974683544	1744.28915662651	694.672972972973
5367.56296296296	972.046511627907	4044.21348314607	4214.2602739726	4826.68577075099	7202.76936619718
612.565749235474	1372.65034965035	4845.82302405498	8580.36885245902	7820.34825870647	4922.02155172414
9142.02732240437	2279.82517482517	571.330739299611	7091.42670157068	2129.34426229508	5269.48210526316
4182.05516014235	7671	7653.93726937269	1007.32335329341	3232.92776886035	388.865079365079
4304.81896551724	2949.4964028777	5378.12623274162	3096.6256684492	677.68345323741	1636.33333333333
3703.36024844721	737.427941176471	5945.78053830228	2626.36781609195	1560.25954198473	5415.24934383202
6775.26245847176	4590.74333333333	5644.04385964912	1753.10924369748	2655.56097560976	5216.42452830189
7517.83703703704	2543.0347826087	4432.17916666667	6905.60361613352	5312.45174537988	2293.34306569343
2730.97461928934	2053.72972972973	1600.10852713178	1694.87330316742	3022.08547008547	8185.58839050132
1695.86956521739	2742.93150684931	8221.60130718954	5393.13550600343	2040.0122324159	4034.11538461539
759.50826446281	1558.34701492537	5934.10204081633	6799.14161849711	3981.4960254372	7647.30831099196
3017.41142857143	3345.89411764706	1138.88986784141	2977.74058577406	7039.22340425532	6810.41089108911
4361.93498452012	1644.60538116592	5358.46554934823	9178.50352112676	842.723076923077	8400.05144995323
10268.9026548673	2701.39436619718	10499.5602536998	3724.44761904762	8141.67411764706	1514.18656716418
2735.76307692308	1796.55648535565	3146.46153846154	492.052631578947	3396.26984126984	5929.81677018634
2941.58507462686	5043.66060606061	555.833333333333	1953.21428571429	2435.52857142857	7695.55617977528
7042.1825	1057.66666666667	9514.80669144982	5729.41368286445	10610.9087452472	8878.42142025611
574.513966480447	7988.4859437751	6316.67479674797	3139.84831460674	2136.62727272727	2619.16184971098
9593.43434343434	2533.01704545454	10349.4305283757	6417.43894389439	1522.41538461539	8610.26217228464
1645.07374631268	1107.29613733906	6142.15642458101	2237.87755102041	6168.12435233161	5709.41486810552
16060.4575645756	7958.79752066116	7683.42391304348	5658.90740740741	871.675675675676	5546.13461538462
1245.48538011696	1030.07438016529	6724.89555125725	6672.16606498195	7641.95714285714	1928.65328467153
9804.5923566879	559.941634241245	3363.46803652968	6064.51864035088	3655.95532646048	10288.2380952381
3468.64615384615	873.930018416206	8426.25054945055	8692.45733788396	1933.95530726257	5924.11945392492
6075.01829268293	18398.8615384615	5207.54633471646	6130.57090239411	2631.09447004608	8862.26459143969
8625.19080068143	2789.88942307692	2102.3132183908	7873.5873015873	2060.47163120567	912.458579881657
6065.04166666667	3058.88014981273	11033.4355828221	11907.683046683	661.388888888889	5623.2
4416.89675516224	4380.52340425532	3799.87469287469	10042.8656716418	931.432624113475	6327.79336734694
3048.55223880597	1074.21360544218	8033.05772230889	5449.26710816777	3640.80580075662	8265.92170818505
13894.368	7476.08382526564	7800.19983686786	3642.15513126492	3319.17171717172	4436.35787321063
3293.7252173913	1748.3056768559	3029.15229885057	4152.98830409357	10602.0037037037	7000.13936430318
12727.0914634146	6365.72923076923	6113.01877133106	3608.2012012012	2879.64604810997	4964.7862745098
730.610644257703	9187.77777777778	4743.86220472441	4884.36638452237	1083.96907216495	2179.91516709512
1247.25403225806	10030.5972696246	7067.56330749354	3596.93641618497	8998.88925081433	6198.09956709957
4074.23430962343	6887.00358422939	2511.34254143646	659.386666666667	3089.49278579356	12056.2526690391
4513.06687898089	1031.25543478261	2511.39743589744	7654.91919191919	870.380281690141	1893.09411764706
9831.78175895766	5758.64010282776	1610.70776255708	1259.68533333333	2029.9669117647	6724.13670886076
7956.79422382672	6039.92662116041	9951.81343283582	7282.69574036511	4511.35694050992	3465.14460784314
1250.83333333333	1559.67868852459	3249.31791044776	10506.5746031746	4845.35510204082	5976.44396551724
4892.9324055666	770.629213483146	5514.52798789713	11193.8231827112	6593.0294117647	7521.52482269504
6902.18393782384	5705.1175	8708.49230769231	6529.95038167939	1641.0862745098	2871.04853273138
12635.3069306931	2783.68604651163	1939.71348314607	1269.20745920746	5611.56901408451	8310.44805194805
8302.39010989011	7781.06666666667	6091.34693877551	5555.16403162055	4172.87662337662	2718.7421875
1598.06052631579	1234.76436781609	8480.56842105263	4883.85460992908	1729.75877192983	5167.32743362832
9717.53150684932	9220.21082621083	5981.13173652695	6216.46367851623	511.893333333333	5451.69375
3711.49397590362	1751.41869918699	1974.3024911032	10982.8786764706	1858.26470588235	8616.02371541502
8931.97683397684	5117.63857374392	1157.58227848101	4856.77173913044	4950.97780678851	8042.97953964194
4058.57894736842	9442.52742616034	4015.47867298578	1265.41254125413	3569.90207715133	6211.97307692308
719.09485094851	1777.79422382671	445.966101694915	6751.21396396396	2300.13289036545	6640.95031055901
4928.29651162791	2763.77714285714	896.658256880734	3506.8598615917	8481.64179104478	3176.01028277635
5217.63302752294	7320.38286713287	4421.29824561404	5498.67915690867	1680.88888888889	2682.59411764706
1230.39240506329	2772.4012605042	10444.7479674797	8322.8202247191	1666.75694444444	5181.94264943457
3381.9552238806	953.532679738562	5925.14615384615	6707.61924686193	1763.54696132597	7291.67356687898
5148.07492795389	533.962121212121	5146.45	5756.68795620438	10858.5545454545	8918.65879265092
1053.07177033493	1999.55895196507	7964.23306772909	5304.46660259491	2688.83400809717	7429.8018018018
11540.6510067114	1803	4967.05339805825	1325.80952380952	3043.05714285714	7655.08731808732
8210.92492492492	1734.70740740741	2385.55714285714	3856.42857142857	1724.76381909548	5276.3143812709
1789.61439588689	3513.04044117647	8726.55774647887	8413.46239554318	1663.55426356589	7155.93891797557
4004.0262295082	1411.87368421053	6584.84502446982	5442.44245524297	9089.63758389262	6049.32480818414
907.818443804035	2540.16292134831	10922.8606557377	4891.79813664596	12553.6903225806	6398.78797468354
7100.78125	8696.72058823529	5302.86594202899	1400.25663716814	1043.99264705882	1062.74479166667
8323.02711864407	5843.16562107905	8935.92185007975	8402.21590909091	2110.61383285303	7212.2582278481
5839.69720101781	2626.91150442478	6297.32532347505	6101.62359550562	3897.48156682028	6452.5601659751
6481.42857142857	9612.77017114914	10829.4714912281	1222.84647302905	2406.85217391304	1144.48
3398.34285714286	5205.23214285714	790.051094890511	7948.87789473684	2608.14220183486	7342.74336283186
6668.82857142857	4765.12631578947	7608.21428571428	5422.74126778784	5643.13475177305	6068.66265060241
4480.77595628415	10316.0659793814	6189.70919881306	7819.97131681877	1230.39568345324	6785.30088495575
1011.33507853403	876.201680672269	6629.13497822932	10739.7807017544	699.308605341246	6376.18395303327
2900.91743119266	1773.43362831858	1894.98712446352	2755.49616368286	2468.89655172414	4607.86328125
7341.27626459144	8463.57345971564	6944.5	8431.81491002571	11807.0599369085	5031.88424437299
8817.49824561403	6695.79411764706	8857.76659038902	4426.8128	1745.50138504155	6051.18468468469
6290.17924528302	4249.57798165138	5412.48053892216	8030.15789473684	2495.01190476191	4957.06912442396
2094.11822660098	761.399082568807	2332.61146496815	9730.97180451128	1885.74809160305	4883.42307692308
7685.62235649547	4527.61185983827	2467.24633821571	2748.23404255319	4915.53284671533	6426.0502283105
8437.80979827089	10180.6467065868	6076.7545691906	9249.2970521542	1082.44378698225	5338.67663551402
4124.58486707567	2914.53513513513	7878.71130434783	5957.17274167987	11598.8342105263	7023.87894736842
1666.48051948052	2241.86577181208	4262.97767857143	1864.56776556777	4773.60409556314	7601.46896551724
1295.65676567657	3902.3288590604	3566.264	1667.64976958525	785.859504132232	5208.07784431138
1381.22397476341	808.502732240437	5982.70689655172	1264.28795811518	5519.91634241245	5736.5490605428
1339.6724137931	1251.01030927835	4316.78651685393	1751.33613445378	8380.47245762712	6113.92091836735
1641.55555555556	5003.38288288288	7841.30567685589	4071.4539748954	4134.31034482759	9611.30188679245
11414.1879518072	988.081927710843	4020.83155080214	8136.74226804124	8357.38427947598	4146.22529644269
3016.64125560538	5538.02364066194	5784.60165975104	2713.80769230769	1574.07142857143	6786.625
1821.12857142857	9275.7615658363	5735.90063424947	8212.49847094801	4590.26052104208	413.619047619048
4493.13043478261	8415.95358649789	3534.64661654135	7017.81369863014	4720.97826086957	5061.52245862884
3626.90086206897	11520.4216027875	1374.18867924528	1625.51960784314	2549.37387387387	5998.29875518672
6241.75	1551.92039800995	7186.99831649832	11234.0769230769	3855.99534883721	3553.66226912929
8469.11663066955	4142.26818181818	8985.22433035714	3371.9880239521	6513.03448275862	4389.74842767296
784.550185873606	6232.24489795919	6250.96086105675	2743.596	1488.21333333333	7702.66913580247
4687.97687861272	2320.49214659686	5352	9800.66143497758	909.36013986014	7970.98675496689
1820.4375	15288.2430555556	9535.07884615385	12238.7156177156	2699.0974025974	2506.05029585799
4438.49826989619	1592.8	1953.24404761905	1835.80536912752	6238.07462686567	1150.86641221374
1908.42692307692	5984.85172413793	8243.27047146402	1732.39473684211	10327.7808896211	2259.1875
9724.35869565217	1209.03645833333	4857.32954545454	8090.5487804878	896.992805755396	2415.19047619048
8522.32165605096	5178.38461538462	920.752066115703	8114.21815008726	2089.51	5483.79899497487
1420.79534883721	13822.598062954	3743.65983606557	3599.17589576547	665.003773584906	5011.19655172414
7639.67637540453	3641.72895277207	7237.11217183771	10309.2196721311	2050.20080321285	6912.95576619273
1841.1592920354	8066.97050147493	1078.82403433476	5494.28497409326	3801.91883116883	9015.38327526133
6726.79026217228	8378.48913043478	4667.11290322581	7316.4898989899	4628.98908296943	8491.4415954416
2105.94604316547	2786.72769953052	3658.89949748744	4371.0396039604	8702.57466063348	3789.64462809917
2778.25306122449	1427.16483516484	3979.12658227848	8427.57268722467	1402.13245033113	5682.18609625668
1848.6420233463	8120.87471526196	3395.86842105263	5893.22105263158	3337.76507936508	4433.05766062603
12720.1854545455	1995.61971830986	5664.57114624506	7717.27252747253	2110.2397260274	7975.33633633634
9777.51014492754	7869.27146171694	9851.25255972696	10922.3037694013	4065.92239858906	9748.82590233546
1131.81773399015	1640.9375	6016.12916111851	3919.56	4839.68512110727	5092.83928571429
1076.86813186813	8883.24146981627	4509.26666666667	1334.50584795322	2353.53448275862	5341.67792792793
7655.24104234528	13500.8878787879	1729.88196721311	4690.1608040201	2361.19469026549	898.92125984252
8628.70406504065	7031.32882882883	3952.48614072495	1186.00408163265	6537.35430463576	2311.79401993355
2490.59071729958	1639.68902439024	8020.58305084746	4867.49429657795	6080.98513011152	5359.70750988142
5241.52647058824	8812.58379888268	2688.47659574468	4295.43005181347	2507.40751445087	5716.78571428572
6830.76517150396	8058.11073825504	5299.88786482335	5945.20125786163	2803.54850746269	6993.94524959743
1653.46511627907	3461.10597826087	5724.00613496933	2468.7908496732	7782.4356223176	6697.09098786828
319	2983.63309352518	8726.09302325582	9811.05405405405	3447.81686046512	1251.86432160804
5095.97872340426	1985.41025641026	5665.08143939394	6441.88768115942	5781.44134078212	5040.08849557522
11760.7945736434	3006.4	6200.921875	9046.91865079365	4809.58817086528	4813.66014669927
1355.624	4453.68924302789	1064.41007194245	5661.93995859213	3364.41483516483	1854.348
14144.9014084507	8692.54227405248	3279.86518518518	9953.86138613862	2042.14855875832	4293.14728682171
2902.34220532319	4734.33980582524	4743.40740740741	2446.93370165746	1291.52150537634	7644.9606918239
1683.12110726644	898.333333333333	6958.04810126582	6444.45050055617	848.712280701754	2396.22857142857
6868.94736842105	1229.28235294118	5967.00587084149	3188.73221757322	4534.86018957346	3937.00258397933
5622.94362017804	6956.33072916667	4863.396875	7244.07196029777	2200	5827.23348017621
977.92183908046	5034.19593345656	5958.96414852753	3504.88495575221	675.927152317881	5740.80089820359
4819.3498349835	5602.21691176471	6430.43729903537	3533.89693593315	3903.39666357739	4092.66321243523
6574.55384615385	4808.13213213213	9232.56300813008	8165.26879271071	2007.95027624309	6002.97236180905
5904.4496124031	9446.94273127753	6833.54990215264	2243.59685863874	1978.74860335196	8195.58349705305
11180.264	993.08256880734	7503.08686868687	5162.32611940299	822.809688581315	3360.40215439856
477.812865497076	2152.64627151052	3773.638996139	7426.33532934132	3512.86944444444	3337.33044982699
6527.43656716418	13002.2142857143	6864.94716242661	12910.4238095238	2550.18333333333	10056.6666666667
5777.92592592593	11101.6572164948	4004.13586956522	10911.112244898	3607.91521197007	5686.18811881188
6801.93214285714	12807.9573033708	6885.63525835866	6078.36199095023	3167.22058823529	6541.44007858546
5696.85263157895	9291.67741935484	2121.244	1834.62037037037	4894.29557291667	9250.71391076116
6016.85217391305	14078.7575757576	3336.40298507463	4661.45897435897	3630.22157772622	7515.77013752456
677.259385665529	1333.82692307692	784.466666666667	4025.98895582329	750.336099585062	773.143661971831
13915.8831168831	2892.41841004184	5899.25748502994	3993.4	1465.59090909091	10639.5627376426
3788.01086956522	6702.43993231811	4855.00172413793	8547.56735751295	1490.18975903614	4659.4313304721
1435.31275720165	882.970260223048	10080.5735294118	3268.31730769231	1108.72047244094	6123.34307692308
1123.69082125604	6513.41818181818	900.230088495575	1377.83756345178	3912.3	3653.4375
4993.10357142857	1581.25454545455	1778.14417177914	3191.30136986301	2031.86753246753	10095.8584070796
3712.28658536585	1857.47073791349	5592.68465909091	4391.93969849246	7194.20684039088	6235.22061482821
1023.52592592593	6515.59751037344	1608.96460176991	8932.48690292758	6005.73978494624	1834.42446043165
3610.35736677116	3364.74873096447	3816.04269662921	3652.54862842893	3694.36697247706	5197.40445269017
4340.81919642857	3260.71287128713	2179.0263653484	10501.1494130203	3844.38759689922	8021.47483221476
3126.62626262626	2675.5690376569	6806.6890080429	7078.28956228956	1685.2380952381	941.426356589147
3552.56637168142	5244.75862068966	897.151260504202	10030.4756944444	2658.98017621145	735.81746031746
5369.41666666667	8679.09324758842	4898.14751552795	6019.18787878788	1768.66728280961	4597.89141414141
2745.9776119403	2767.84758364312	7478.01123595506	3317.90336134454	4987.36912751678	4478.39463601533
3437.09947643979	6325.90952380952	8720.11740890688	673.720779220779	2911.00934579439	8251.07178217822
957.146551724138	2596.11636363636	10282.8496732026	9119.11320754717	10529.6634920635	7443.80697674419
4921.20542635659	6771.55202312139	4794.75992063492	2679.75	4770.38244514107	5391.29906542056
11124.6451612903	550.222222222222	9730.95928338762	6779.91251518833	3233.79090909091	7383.89281210593
3641.32710280374	1343.82608695652	6464.58503401361	4979.75977653631	4169.27777777778	6698.23578595318
1361.87335092348	7046.55839416058	6489.00784313726	6655.46978021978	1533.89803921569	1338.57345971564
9950.59356725146	1712.55752212389	6833.49633699634	6406.02384737679	9247.91929824561	7110.33027522936
8066.01891891892	8986.88086642599	6143.26365795724	12861.5261044177	2068.7899543379	6046.17598343685
2412.90808823529	9615.67631578947	7790.46887159533	2322.64864864865	3959.94736842105	5488.47176684882
7307.10174418605	7037.49152542373	994.99710982659	1951.03289473684	3142.81412639405	6295.49563318777
1895.93296089385	1087.88452655889	10612.388372093	5002.6699410609	3848.00414937759	780.528735632184
3480.51229508197	1561.15523465704	4472.74539877301	8430.29306930693	7689.94736842105	3957.60074626866
6068.71581769437	4064.00636942675	9518.17763157895	7586.13357400722	5644.90153452686	6696.72524752475
6766.33698030635	11410.4759206799	2381.4025974026	5212.94459102902	5690.82808022923	5879.58620689655
8462.90460526316	5130.45283018868	1887.45762711864	3420.84693877551	1093.09523809524	8350.14670658683
795.861538461538	3127.29411764706	5583.67366412214	1543.14583333333	4012.12014134276	6732.7614213198
7316.77777777778	4556.77593360996	6780.52075471698	6132.02476780186	5275.24584717608	3600.76447105788
16092.225	2699.78647686833	4451.27167630058	9367.47970479705	1511.98847262248	4024.59537572254
3431.42067307692	1561.13586956522	632.681592039801	4853.78531073446	4312.80198019802	5124.49084249084
997.782258064516	7646.85828025478	3274.26229508197	1953.52252252252	10342.2199630314	11038.2506666667
9815.47105263158	6506.78825995807	7389.34130434783	6921.2418699187	1560.00862068966	7835.50385604113
2620.41826923077	1761.45353159851	5660.90059642147	6946.22847682119	5094.70163934426	5196.34740882918
1022.7868852459	14433.3823529412	11240.4029126214	2526.10882352941	1455.08483290488	1600.75
3060.65460526316	1883.76660341556	9776.85008818342	7927.92877492877	1308.65427509294	1406.20882352941
2482.1875	1206.64485981308	2447.85714285714	1686.71586715867	2871.68641975309	3617.50689655172
7040.93333333333	1295.43288590604	6433.69934640523	2779.30057803468	8851.50617283951	7395.27952167414
2225.15639810426	903.778761061947	5007.36258660508	6233.10799136069	7154.29522431259	8232.24900133156
1939.32	4338.97890295359	6632.38625592417	11950.2327044025	2840.67910447761	3430.81174089069
2936.04234527687	1973.671875	8134.934169279	1959.35682819383	5548.98924731183	1914.66371681416
9550.91724137931	7974.32857142857	7707.41019955654	8741.76151761518	7022.03064066852	7281.01041666667
4274.56634304207	1883.25384615385	4803.31746031746	2540.86462882096	4145.65185185185	733.175324675325
1263.18468468468	10951.5358166189	6207.27457627119	1971.14114832536	3018.89245810056	7817.05769230769
2802.75337837838	1091.22279792746	4201.08479532164	6304.09269662921	1771.17647058824	4562.28648648649
8767.22026431718	12172.0171990172	2870.55191256831	6300.5450310559	1396.63555555556	5686.4734375
7189.47265625	5628.55612244898	4545.89179755672	2810.55696202532	2749.59174311927	6341.31839622641
2849.95324675325	5522.92826086957	6296.6923647146	4511.176	5134.77966101695	4656.64179104478
6726.86639676113	1472.65256124722	8480.78771695594	15477.6727941177	2471.30901856764	11951.723880597
6099.66666666667	3530.81818181818	7150.10889774236	5295.08	5645.53716216216	3503.28248587571
3133.03370786517	2804.6319218241	1109.34466019417	4875.90032154341	7520.18493150685	6434.88339222615
2032.71818181818	6110.92452830189	2349.28715365239	7585.02099737533	8079.66117647059	735.200819672131
2087.5221238938	11185.2658959538	3301.16352201258	3654.09691629956	2663.32692307692	3617.27793696275
3919.32614807873	2875.07423580786	474.008849557522	2535.85393258427	7884.49693251534	5223.54716981132
715.302884615385	3909.14748201439	3563.16719745223	6412.20224719101	6236.91886792453	8062.19741100324
2806.33636363636	5773.12377850163	6723.00753295668	8096.25465838509	2345.95734597156	2514.27536231884
8689.69424460432	926.089820359282	5194.03177257525	2752.01374570447	12138.4619883041	6962.75
4583.91256830601	3290.31707317073	4512.31515151515	7673.95171339564	4367.6170886076	5583.018
1118.23104693141	5169.79087452472	8147.15430267062	8881.85823754789	3742.07371007371	401.342723004695
5018.30656934307	3476.63963963964	9307.03641881639	3589.40769230769	5370.69323671498	3925.41605839416
12757.0709677419	7550.2331838565	5416.55779816514	11022.4222222222	1852.51296829971	7029.64150943396
5945.22263450835	5720.6270096463	1529.05759162304	4957.24931880109	4660.37	7092.04306220096
6200.53892215569	2092.67567567568	8603.43928035982	5006.6514084507	4172.56390977444	834.8
1418.30132450331	5333.50592885376	11006.9857819905	3502.01020408163	415.301818181818	10858.3290598291
3882.85304659498	8708.08778625954	3277.0796460177	4510.24087591241	4808.40136054422	988.246031746032
1206.66371681416	11978.2730769231	1648.95896328294	6719.00381679389	6168.87710843374	6610.62376237624
3508.77262180974	1315.15948275862	1214.47337278107	7985.5206185567	1544.01030927835	7932.72696817421
3267.90235690236	2879.61743341404	8124.73144876325	5242.03157894737	2056.49137931034	5608.28157349896
6706.0035971223	8317.44222222222	833.73726541555	3583.83333333333	1711.7306122449	3965
5483.66256157636	1827.02915451895	4115.32919254658	3223.48201438849	2183.66141732283	1171.07438016529
2773.16666666667	8914.1887755102	4574.49079754601	1375.7030075188	2616.58133971292	5432.68794326241
7566.91139240506	3092.60476190476	5080.40562248996	1409.90495867769	6561.81798245614	967.252336448598
3340.25429553265	10456.4437299035	3338.46196660482	5636.29378531073	3199.93333333333	5576.5985915493
4628.46518987342	1227.18891687657	5732.41549295775	2810.61313868613	3947.68051575931	5973.27951807229
483.706349206349	2332.95255474453	5138.90773809524	1528.19230769231	1752.82077922078	1421.82991202346
4206.31215469613	1309.62064343164	5298.08835341366	1941.41592920354	1205.23157894737	530.69014084507
6800.60236220472	6804.01030927835	5859.70562770563	1418.27551020408	5758.68055555556	7078.91
5502.79824561403	5758.19124797407	6295.08179419525	2283.42777777778	3116.10582010582	5236.31205673759
3380.56603773585	1605.5015576324	1307.20784313726	2019.31016042781	1051.66894197952	8842.14814814815
4204.03102625298	9344.28271028037	1183.84	5018.32515337423	4745.27915194346	5158.18307086614
2392.30472103004	9529.16012084592	7622.34537572254	5477.65460526316	2853.79934210526	7523.71407837446
8168.35873015873	8021.606	2756.07291666667	10683.3537906137	3537.5468164794	7259.78125
12016.5940594059	8201.95327102804	7348.37209302326	5212.6918767507	4656.1	8701.94476744186
2787.7094017094	8192.92067988669	9719.40983606557	11010.9368421053	4289.3324099723	6147.70140280561
8663.27461139896	1308.78545454545	12096.6106870229	7567.88632326821	3336.49253731343	5805.85024154589
2602.13375796178	4611.23220973783	4492.14315352697	7343.19718309859	1213.5564516129	3869.00902934537
1368.76978417266	4729.0085106383	1183.43359375	10417.2069970845	4568.47488584475	8393.99751861042
10197.482428115	1015.44518272425	7284.91616766467	9083.11623931624	753.673469387755	7776.51623119557
7604.6678200692	9830.78214285714	5787.82089552239	8054.85023400936	1839.22115384615	1235.62857142857
3972.17441860465	8554.4966442953	8583.32980972516	6752.77651515152	6136.75657894737	5398.44761904762
3344.16560509554	8972.16961130742	1095.65838509317	6479.82802547771	3773.42245989305	1583.14583333333
867.866028708134	2367.31297709924	1323.29218106996	6799.08324873096	2904.46733668342	870.095541401274
1621.64893617021	5775.36138613861	12041.7830687831	6064.9779286927	2228.45886654479	5942.8940397351
5237.09205020921	5344.44444444444	3311.63677130045	2171.78431372549	9680.3962264151	5102.78371501272
2268.87912087912	8530.00552486188	5873.06626506024	3105.17012448133	3084.63	8303.66200466201
1443.27536231884	11514.3353909465	14734.9048843188	8940.72936660269	4606.61252446184	8555.28888888889
1461.81853281853	4744.96197718631	4172.3579175705	1540.94413407821	2644.67209775967	7367.5
8465.59946236559	7586.8309352518	4350.3671957672	5327.33505154639	5208.84962406015	5975.10626702997
3563.24375	2882.28618421053	5783.04810126582	5955.6	5491.8847826087	5645.62567811935
5952.69172932331	9958.6746031746	8830.62865497076	8155.26195899772	2171.93055555556	6284.3908045977
3332.36813186813	3456.33333333333	11805.0828025478	10429.1129770992	2532.71369294606	7720.66529774127
5561.24275362319	1425.72243346008	4648.84179104478	2407.9375	94.2984749455338	1622.86394557823
11629.7323529412	7129.15151515151	14486.8705882353	10254.974137931	1325.28735632184	3137.66449511401
3039.45348837209	1496.70758122744	4170.1038961039	10386.6260869565	1845.44247787611	5352.50854700855
3199.99470899471	7269.48951048951	6029.2027972028	2245.81060606061	3082.51159793814	5226.31338582677
1733.1974522293	902.642180094787	1082.40148698885	2404.85789473684	5443.63225806452	4695.67579908676
1817.17602996255	1151.72857142857	4738.79014084507	11205.2904411765	3668.77600979192	1950.99093655589
2216.9161849711	1129.18734177215	3273.16833667335	4899.20247933884	3435.81279069768	4841.31896551724
9925.04104477612	5014.078125	7676.59325044405	6280.94069529652	6102.58227848101	1929.60769230769
10928.6722222222	1460.98351648352	4919.03325415677	1819.5632183908	7607.90634441088	2390.78260869565
835.58407079646	1364.40452261307	6462.72110552764	8281.14615384615	2678.71090047393	3275.46184738956
2117.9476584022	5377.99316005472	1931.94418604651	2910.60082304527	7941.40206185567	4810.69180327869
545.198675496689	693.722222222222	4088.8624535316	3330.04095904096	454.393442622951	3344.48130841122
5715.08391608392	8722.16935483871	1921.6875	5396.4160887656	3179.50746268657	3635.74121405751
6288.19431279621	10217.1617161716	8500.31678486998	9914.32423208191	4884.52613240418	5483.7145631068
7934.46666666667	7311.10337972167	6606.55088852989	5505.77272727273	1274.70881226054	7065.25757575758
5148.72458410351	7864.10946745562	6453.43362831858	2133.42372881356	5915.44222222222	2006.43979057592
8158.15384615385	9225.51186440678	883.253968253968	4577.95391705069	1008.45238095238	12253.6024096386
2698.8631840796	1331.05612244898	2907.31525423729	5015.17218543046	4455.89452054795	7828.21568627451
14149.5129682997	3050.17627118644	4639.9402173913	10766.5016556291	10317.9592476489	2135.01809954751
3364.7972027972	3184.57042253521	6269.04028436019	5695.23613963039	2669.06132075472	1508.01111111111
4096.4370015949	687.231454005935	1384.39575971731	2769.89839572193	6316.49673202614	10484.8590225564
5438.72463768116	2191.78571428571	13270.2409090909	5860.14545454546	1247.248	4630.3389261745
1849.99653979239	2273.00772200772	7249.43045112782	2641.68309859155	7615.83044982699	4229.67219917012
5976.22791519435	4213.18635170604	8996.67045454545	1902.80165289256	6110.85869565217	5211.7
2434.54822335025	1107.09183673469	1659.6875	8660.16967509025	11860.6523076923	6662.55850422195
4131.24643584521	3245.12861736334	769.663461538461	6841.88582677165	2968	5059.08883826879
2597.57594936709	4786.48381294964	3393.0031152648	6747.67320261438	4965.80907372401	3974.35749588138
4935.58857142857	2795.71705426357	4980.73333333333	2389.669527897	8139.93290734824	4518.65326633166
6133.87020648968	1577.08150470219	8381.84946236559	10628.6268656716	2294.53398058252	8779.17708333333
2458.7197309417	10270.25	7509.44444444444	5546.00972447326	1149.64166666667	5463.93273542601
706.244444444444	2325.01724137931	5643.98870056497	3547.82275132275	4731.44776119403	1170.87044534413
3761.44688644689	2323.87280701754	6846.43650793651	9298.68539325843	2090.60563380282	6965.52645502645
2159.3275862069	5478.64640883978	1793.20481927711	6354.56346153846	2227.09925558313	832.55601659751
5459.68253968254	7726.17669172932	12906.6898395722	2361.81751824817	4380.25249169435	6713.89896670494
3515.77479892761	3428.77816901408	11501.0985626283	7924.99501246883	2876.98791540786	5057.47042253521
1826.43930635838	2248.68348623853	1113.49358974359	1472.96434359806	4022.78305084746	7221.55780346821
1541.95219123506	5385.53797468354	1426.14285714286	8860.71758436945	1093.92628205128	6129.23076923077
1345.99115044248	7862.29299363057	6136.69633507853	8050.99472759227	5613.19892473118	3686.33928571429
563.784140969163	7563.71503131524	6514.30872483222	5812.32033426184	1095.86349206349	1446.65986394558
7322.06458797327	2017.62837837838	7812.3961038961	8967.38258575198	3594.45038167939	1288.69911504425
11608.45	4611.11090573013	1860.00740740741	10675.368	3200.52521008403	8228.31065088758
633.976190476191	1474.91812865497	7371.67944621938	2331.15	10724.8497854077	3411.17791411043
6471.1652892562	1846.99045346062	6561.01219512195	8497.50191570881	1897.0593220339	6050.37707390649
903.380530973451	5321.55737704918	6976.10857142857	4571.6746031746	4710.25454545455	5220.35748792271
499.709302325581	1084.82247191011	5066.23555555556	9102.5498281787	490.411042944785	5568.3896353167
2769.70351758794	8949.19593345656	5839.21428571428	5925.80656108597	8135.84946236559	2313.23714285714
5138.55149501661	2060.82697947214	7878.14705882353	1824.58245614035	3435.15617715618	5374.44247787611
1445.4347826087	6968.33564013841	1323.06790123457	3291.46987951807	2530.67447916667	6714.61212121212
1719.88986784141	6324.26258992806	2853.16233766234	3080.91954022988	5955.55333333333	1087.45925925926
534.688888888889	7687.63585951941	10799.204238921	2914.89655172414	5065.4559535334	6663.42231947484
5361.66135458167	855.501618122977	2517.48058252427	2867.46428571429	2475.74901960784	4608.8717948718
7382.95023696682	1945.70935960591	7723.20466786355	1519.10662824207	4770.05714285714	8082.14973262032
7457.57518796993	10569.7517730496	8421.50647820966	1848.00490196078	15401.9456521739	4779.77409638554
15746.87	5292.9238410596	8029.98586572438	4818.87873754153	5420.87090909091	7919.44881889764
6827.97976878613	1897.80215827338	3607.67605633803	6704.72248803828	1917.0251572327	6581.1593220339
6111.86858974359	2486.73191489362	2625.52083333333	3986.2126984127	1752.93253968254	4522.0518018018
5014.82993197279	3372.24731182796	5392.14285714286	3157.77434679335	1657.42753623188	1454.61803278689
1735.04166666667	1645.79569892473	6522.02990654206	8778.07708779443	6740.56368563686	4648.98148148148
3439.28888888889	11769.2107279693	4403.54430379747	8490.47470817121	1744.23529411765	7990.79357021997
1377.8427672956	1578.67464114833	6160.2776523702	9693.13559322034	2197.22727272727	2144.93052109181
2993.14726027397	2804.42105263158	2962.4793814433	9228.40866290019	2555.65137614679	5677.88008130081
3183.02349869452	12397.0217785844	5858.64358974359	7239.56218905473	1470.80169971671	2167.80603448276
1247.63058823529	3311.61988304094	4579.12859884837	5452.14937759336	3816.01029411765	6518.05050505051
3682.15730337079	1594.6724137931	6238.90380313199	2852.80952380952	3448.71515151515	7963.18092105263
5943.70833333333	7069.58573388203	8545.00940438872	2282.21978021978	2695.85326086957	7387.39423076923
2146.81818181818	8297.63087248322	4530.04255319149	2427.01680672269	11925.3111111111	1170.33695652174
6875.10252996005	11151.3482758621	8455.59338521401	8148.59335038363	1604.62458471761	4840.53146853147
3995.84210526316	7359.26334519573	10631.0342577488	1845.89208633094	2320.981264637	9715.90683229814
4641.1170212766	1878.19327731092	7208.90956749672	8052.18243243243	2437.38095238095	9123.65373134328
1431.07213114754	2485.46376811594	6572.45963756178	2385.53638814016	1495.08695652174	4496.82978723404
4710.45623342175	6139.19140625	3766.86219081272	5124.75690607735	4649.82524271845	6324.09604519774
701.31870669746	8381.99176954733	7409.36976744186	4045.31215469613	4864.5618556701	8576.52173913044
4989.34513274336	3298.23357664234	6700.29392971246	2319.5763546798	6465.95189873418	5490.19793814433
8046.57466063348	2525.37569060773	5244.49520766773	2065.88425925926	6703.78588807786	3173.44410413476
2626.12252042007	8536.12367491166	7052.87625899281	1382.66037735849	2600.80616740088	7772.1724137931
11884.0343642612	5850.47117794487	8451.31907308378	4064.98982188295	2532.74074074074	3456.52866242038
565.127819548872	1509.05732484076	2956.24918032787	8981.14021164021	1786.54179566563	3894.35810810811
1514.40229885057	7949.45205479452	4823.81400688863	998.581560283688	1552.25205479452	5460.57482993197
6486.50880626223	1790.88764044944	3958.56802721088	2099.89743589744	1000.74427480916	2998.90178571429
911.153179190751	440.911504424779	4212.02194357367	2489.03529411765	1397.55438596491	5364.74937343358
1632.82843137255	953.595238095238	7535.02420856611	6687.1012145749	1869.98406374502	2851.26804123711
6818.85326086957	6462.47826086957	6194.30985915493	2909.55555555556	1055.76288659794	4099.42879256966
1532.09771986971	6615.41379310345	12176.1065989848	3223.17518248175	2817.5859030837	6148.86826347305
3701.91902834008	7331.46247818499	6020.695	6572.06105990784	4019.13596491228	4979.71649484536
5245.76666666667	5922.32933104631	7663.71463414634	2377.0487804878	2188.20359281437	3658.36187845304
5169.75365344468	5574.18913857678	7078.17667844523	3919.27027027027	2222.94285714286	5766.22881355932
5093.52024922118	1086.20813397129	13016.4012158055	2924.07251908397	8072.33700440528	5145.1968503937
7187.58363636364	5655.26248216833	6234.30973451328	1638.48582995951	6014.44038461538	3423.13452914798
6394.27624309393	7405.69781931464	9369.0198019802	2961.6330749354	3238.30386740331	4689.10786106033
6885.34703196347	6217.02586206897	7841.67419962335	6153.14285714286	2023.43304843305	3051.0602739726
1478.6368159204	2559.84230769231	9192.609375	2655.80555555556	5015.53903345725	9558.60299625468
6637.6320754717	371.764285714286	4292.61878453039	656.328125	6963.47986577181	4814.91193181818
5899.2818627451	5115.43333333333	9887.82089552239	11058.983436853	3723.29918699187	1613.89024390244
8786.10189982729	1978.09821428571	6042.02312138728	2693.78544061303	5501.63848396501	5939.44467640918
4552.9619047619	7710.42857142857	5040.54184397163	5499.11227154047	1639.26989619377	9505.9059139785
3819.56762295082	17908.557195572	8407.25595238095	5338.82253521127	11076.5372750643	4536.89836065574
16012.537593985	1252.48837209302	5486.69135802469	1440.58914728682	2382.45482866044	1804.16666666667
11350.3680297398	7117.26490066225	3718.48433048433	4273.76306620209	7022.11235955056	5228.85585585586
1158.98630136986	676.142857142857	5925.83655913979	6536.16223404255	1744.53429602888	5083.75825825826
658.957528957529	7891.61565836299	8073.55074875208	643.98296836983	604.548672566372	5076.20867208672
482.190677966102	2223.07	2029.28151260504	2601.65914786967	1435.49090909091	6997.42785234899
5773.02661596958	1711.37984496124	4585.81659388646	2295.66060606061	1563.16279069767	6065.2729468599
10085.3476702509	12004.2970588235	7818.57837837838	6571.82229402262	1519.4303030303	8035.08450704225
3623.47530864198	2328.18604651163	7767.88088642659	2686.29680365297	4717.78085642317	5455.14124293785
6750.3	3814.21897810219	6495.13404825737	5221.0496031746	5149.9696969697	4567.349609375
1514.25	2137.05909090909	972.758620689655	5225.08094435076	4490.59482758621	10794.5877862595
1207.38053097345	6914.09656084656	3584.75636363636	2343.10416666667	7016.83094555874	4658.10843373494
1771.36507936508	7237.79811320755	6741.9406614786	4619.82258064516	2971.51595744681	4755.60975609756
3585.62576687116	3839.30386740331	10365.5595505618	1560.72115384615	7776.84837545126	5437.88589211618
3851.57142857143	808.58407079646	5308.55075845974	6101.50078740158	3371.451171875	1916.85321100917
11130.9093851133	1552.26543209877	9103.44650205761	8353.76798561151	1289.81585677749	11695.4853273138
10380.9647887324	2985.46902654867	6785.90252707581	7098.32907348243	3459.52063492063	6940.26666666667
6622.36444444444	7093.22543352601	7886.25075528701	2108.47115384615	6568.55637254902	4595.95104895105
940.420138888889	4618.3152173913	9147.66746987952	3430.53818181818	7536.19459459459	8188.36939313984
3102.57037037037	1462.07655502392	3128.09865470852	5259.36431784108	5686.7641509434	7698.9219330855
2966.76532769556	8034.23188405797	8557.81341107872	5163.39690107271	2266.04929577465	4167.31764705882
3293.29971988795	1692.21594684385	4547.13636363636	5819.13407821229	1690.41605839416	5561.65909090909
7718.3754789272	1630.31764705882	5645.0989010989	5710.66326530612	6394.75879396985	8244.89263803681
6522.20212765957	2431.4211663067	1145.33628318584	2024.18951612903	5049.96875	5330.04615384615
1336.7012987013	4827.89973614776	4989.26548672566	9346.76091954023	2005.1	6586.36129032258
415.446428571429	4011.46021840874	7774.44251626898	4541.05769230769	3296.36326530612	5174.16631130064
779.489583333334	6741.46229508197	5701.49525616698	4146.625	3779.2806122449	3192.56031128405
3127.60824742268	2956.41353383459	2731.85925925926	2785.33564013841	1448.25	5765.40631578947
7471.2927631579	2040.17359855335	7964.88411214953	9948.74609375	6364.13669064748	8435.25316455696
1034.84892086331	6337.01639344262	1635.26767676768	7871.49192100539	6881.99515738499	7125.09663865546
2429.95302013423	7990.29501915709	5926.57397959184	2941.16233766234	4009.05158730159	9583.40438871473
1433.790625	2187.57872340426	7248.36876006441	3389.49152542373	1608.78181818182	3373.96535433071
6549.53636363636	938.965648854962	4074.4247311828	10195.73089701	3132.87449392713	7128.13099041534
13342.4795321637	8736.72164948454	5939.98655462185	6851.67272727273	3066.1655011655	9316.3630831643
7361.83522727273	6069.4520123839	7525.81458966565	2270.90419161677	1394.04897959184	1466.00216450216
3062.09066666667	5721.78427787934	7165.63648293963	4593.82677165354	9542.58057395144	5634.10850439883
7617.4823943662	1750.47867298578	4984.57305502846	9086.77304964539	7531.55603448276	4154.16937354988
6373.57798165138	6070.92655367232	2624.95321637427	1762.08938547486	1697.18041237113	4424.19927536232
10141.1736111111	5984.21317829457	2470.59390862944	9019.44204322201	6876.0380952381	5227.62389380531
1835.47176079734	2811.51464435146	4899.60248447205	6940.22395023328	6395.01549053356	7213.00833333333
9945.3087431694	8609.79127725857	5819.0290885585	4330.00970873787	6710.05633802817	5697.40942562592
3750.06542056075	10032.2257053292	5859.59968602826	10237.1201201201	6197.19230769231	8150.17021276596
5893.17964071856	5849.86534216335	5376.40372670808	7340.11111111111	2905.22131147541	5694.83076923077
4781.66064981949	1554.81643835616	4940.46917808219	6926.21428571428	8627.11518324607	7653.84573502722
1601.29069767442	15068.5916398714	3626.42253521127	8646.6646090535	2721.2987012987	6612.74725274725
3655.0036101083	8268.46686746988	6375.92727272727	1824.62588235294	4523.38795180723	4827.03614457831
2339.7763496144	1863.51530612245	7305.53941908714	2396.23622047244	3770.88764044944	736.976744186046
3853.77251184834	1140.64596273292	3618.40740740741	1343.29268292683	2038.50314465409	8042.72048192771
4256.99410029498	3629.01224489796	3738.71731448763	6498.7731092437	2410.86419753086	5713.91743119266
4865.01193139448	6714.56939501779	7273.52043010753	2013.53583617747	9444.64285714286	913.779487179487
3800.65	10486.8429561201	1611.70098039216	7260.14401294498	1654.51026392962	8262.20967741936
3080.32217573222	626.200557103064	5908.4175257732	2612.81876332623	4191.32203389831	3322.02857142857
1161.48404255319	3634.61971830986	12130.4230769231	1153.37990196078	7690.31428571429	1516.79646017699
8724.33596837945	832.539130434783	3980.19	1963.00967741935	676.915492957746	827.185393258427
1660.48524590164	2731.67019027484	7616.39141414141	3071.58653846154	4828.32679738562	1675.47131147541
3817.60143198091	4537.70434782609	5713.95059625213	6674.97422680412	2433.49579831933	4957.70760233918
1686.35398230089	11497.8136645963	5304.93933463796	2977.61788617886	6433.20980926431	2815.88405797101
1394.7806122449	592.004016064257	4326.81547619048	5170.39689119171	3594.74725274725	4829.29588014981
6024.10314875136	1042.20817843866	11817.1497797357	1304.63878326996	2672.54593175853	3795.49557522124
1463.85142857143	4933.44	5618.21467098166	7828.95695364238	1764.23766816143	7505.33292978208
9570.74169741697	857.753086419753	7019.30339805825	6493.17913385827	594.861111111111	5779.52618453865
13660.3319327731	742.720823798627	5518.85714285714	6375.32820512821	2842.33436532508	6177.69858156029
2305.36437246964	14821.4572490706	4932.72924901186	2905.3164556962	2296.42028985507	2823.42452830189
12362.763803681	6623.38432835821	5838.97916666667	2896.80147058823	6282.20861372813	8231.37980769231
7538.68776371308	2944.20833333333	6412.01125	5257.6	1617.7213352685	3349.99354005168
2961.081232493	5410.66225165563	8914.73451327434	3153.64953271028	9587.54889178618	3021.63432835821
912.611111111111	6965.75182481752	2657.61503067485	6323.23063973064	4020.61456752656	2543.0286259542
1036.17753623188	2004.85576923077	3416.81636363636	1439.22330097087	763.450980392157	6768.7201946472
10393.8741092637	5697.9405204461	7016.60456273764	1525.54005934718	3929.82668329177	6061.66165413534
4826.91818181818	5615.41104294479	1477.975	8805.9011299435	8040.45679012346	7590.19366197183
4118.98493975904	10464.6062271062	2390.82780082988	1391.23163841808	3939.50101419878	10254.308988764
6226.01302931596	6375.42019543974	4520.56626506024	833.558685446009	1816.8961038961	1134.01416430595
9150.49635036497	8367.63535031847	9169.66302367942	7756.75277777778	7040.2	5394.14538310412
4060.38495575221	5783.00255754476	9741.7390438247	5654.74404761905	5205.65707434053	6511.83693045563
9750.01863354037	1875.12267657993	6338.20975609756	5123.8407079646	5074.97826086957	1516.99438202247
1761.18571428571	1136.51724137931	6666.87722419929	2164.19191919192	6350.57879656161	8951.21407624634
9557.33977900552	1394.77857142857	7705.87248322148	2562.64285714286	5204.55102040816	4437.8
683.874458874459	968.571428571429	3966.24414715719	8722.88850174216	6133.07202680067	2423.21710526316
7053.73650793651	4559.38812785388	11902.346031746	3004.34463276836	4779.69	3531.63377926421
8804.08832807571	8001.70226537217	8315.85454545455	2299.31547619048	8846.84430176565	4433.36538461539
8665.68728522337	5661.11764705882	7188.20584652863	8271.66008462623	7067.1875	5906.92825112108
8549.70391061453	1748.07931034483	1343.09137055838	1990.97172236504	3703.23913043478	4999.5503875969
9767.70422535211	1239.42666666667	6600.8688172043	8064.40883977901	7076.76315789474	6099.94047619048
1657.29347826087	5472.16975308642	7230.82494969819	1645.7610619469	8515.8937007874	2539.00765306122
4506.46945337621	12409.9263157895	5945.75299760192	5211.15540540541	8499.17894736842	7600.46116504854
13079.3595505618	13537.7366412214	7819.43551401869	850.699115044248	6800.01054018445	7580.96088264794
13711.4928909953	1422.5923566879	6703.68421052632	2339.53450439147	1704.65384615385	5988.61126005362
2900.64102564103	2914.71767810026	4238.0737704918	3426.75	7766.45833333333	6975.14556962025
9166.5	4595.05617977528	3457.80062794349	3361.26274509804	2059.36314363144	4375.17275747508
2017.16666666667	1314.0320855615	510.913461538462	4622.01165048544	1127.95112781955	5985.60579710145
10678.828358209	1053.80474934037	9215.0467571644	10893.4974226804	5355.53051643193	4605.92857142857
5601.25970873787	5533.05871886121	7411.93625498008	2029.31506849315	6835.70500927644	4971.71396895787
1797.54924242424	4524.23529411765	2834.85617977528	4136.86413902054	3602.95113732098	11404.75
2584.49719101124	8458.93031358885	3618.81720430108	5855.72916666667	5020.12380952381	4211.01193317422
7441.34513274336	3604.88235294118	7020.07512520868	3657.3971291866	4451.26252158895	3858.25255972696
10750.4938650307	3269.69565217391	5812.18897637795	9439.34020618557	2456.41387283237	7657.03883495146
7525.540625	5164.9452887538	2788.66346153846	799.415584415584	3691.92227979275	2402.3591160221
597.479365079365	475.176470588235	3717.53051643193	4838.84265519361	2326.83974358974	6444.77008928572
11393.5387931034	12435.2339622642	7253.50814332248	4983.27003699137	3959.36251920123	4674.22704081633
6311.90536277602	4817.69010416667	6326.12271973466	1975.91335740072	6745.39568345324	5897.23275862069
9425.29438202247	2118.39344262295	10191.9390243902	7963.176	9280.61467889908	4745.53387096774
1510.83125	8648.4718875502	822.974468085106	2678.93023255814	1523.34860050891	8079.88766519824
4742.58270106222	7496.84701492537	6234.97723577236	7105.34490740741	3390.82642487047	7294.93975903615
10341.7615658363	8929.75235109718	357.52380952381	5752.9847715736	1547.65555555556	9203.10625
4901.56666666667	1853.33067729084	5962.95508982036	9044.20469798658	1467.5251396648	6206.32511210762
2239.30952380952	5094.01896551724	5567.6220472441	1768.04651162791	2155.81972789116	7676.05357142857
6557.02702702703	8337.00317460317	1907.44117647059	3560.99492385787	6337.41646489104	5579.31793960924
1788.5	8611.24015748032	8116.198	6451.72103004292	1296.79310344828	5341.38383838384
874.608974358974	1513.05277777778	5941.67430025445	1991.8785942492	617.407407407407	5002.52503576538
723.712121212121	6243.65551839465	3340.29793510325	3802.1546184739	1709.62264150943	6487.97359735974
1313.46232876712	8288.89406779661	964.053191489362	9914.36524822695	10807.9079283887	5811.2634032634
3885.53457446808	4379.33078101072	6521.11160714286	2180.47549019608	952.008620689655	7035.27716186253
6044.62831858407	1781.99236641221	5751.79012345679	7142.3436123348	3790.37272727273	7446.6476426799
1495.8281938326	2298.2874015748	5679.55078447564	6533.62315270936	1956.25641025641	4338.90087463557
3638.77152317881	5032.98161764706	7788.69776609724	5946.28888888889	1146.42702702703	7904.2252559727
4658.21768707483	1019.01612903226	1971.35483870968	4071.97826086957	5463.34275618375	5866.68421052632
1248.80530973451	5678.92887029289	2067.77464788732	5823.29723502304	4744.27430555556	2969.02237136465
5514.76368876081	7174.03899721449	3028.35757575758	10033.0706806283	3669.78676470588	726.515151515152
775.166259168704	2727.74202898551	2566.71052631579	4762.59162303665	2998.02941176471	5170.90344827586
9658.31529411765	6292.1186440678	6292.56170886076	7894.63917525773	1443.44444444444	6153.12953367876
5330.31379310345	1816.94375	13333.0230179028	6937.37270875764	1535.1974522293	1726.64230769231
7195.73076923077	10329.0716612378	6511.26041666667	7519.18260869565	4543.73197115385	8430.60144927536
2502.71899529042	3612.54078549849	5111.53735632184	8537.49373433584	834.623595505618	6057.35148514851
3288.01465201465	3103.61904761905	3180.30942622951	11442.525083612	2073	7691.5148005148
3202.61038961039	1206.52512562814	5084.82513661202	2638.93706293706	5089.18028169014	8261.3664921466
1622.56395348837	2051.02590673575	1379.25143678161	5864.15586690017	2093.15492957746	770.845238095238
3528.05448717949	2555.78225806452	7398.52348993289	6968.84651162791	4411.05057096248	883.245059288537
1256.14441416894	9082.3781512605	5610.21472392638	3746.00879765396	1684.51658767772	7092.07978723404
8173.71237458194	1802.52926829268	1430.1746031746	6734.1052631579	3653.35395189003	5409.773960217
2513.93406593407	4266.5945945946	394.821501014199	7046.87213740458	5200.77419354839	3737.49839228296
10692.0340136054	1500.23466666667	6670.15781710914	10198.6838487973	3685.98337950138	1107.88461538462
1262.00518134715	1758.965	5256.88167938931	5481.60689655172	1482.45197740113	5138.64285714286
1348.8051948052	1632.90476190476	4129.66233766234	5602.922	2783.9377593361	8103.26486486487
3539.67539267016	1772.23420074349	5210.91517857143	2932.62109375	3653.67555555556	3988.05486284289
1074.45614035088	3344.38194444445	3788.63571428571	6057.73853211009	1520.63033175355	403.181818181818
4180.55882352941	3384.8418079096	3249.81439393939	5371.63527851459	5102.47784810127	7016.19969278034
5658.95744680851	1530.03416149068	5396.21085858586	925.648514851485	1162.0325443787	5347.4219858156
2963.43274853801	7338.48108108108	4115.23354037267	702.477272727273	1457.8658008658	3698.7602905569
8001.23003194888	15158.8064516129	7534.29184549356	7630.375	2373.45132743363	2374.09589041096
4317.74285714286	8893.1847826087	5296.48571428572	10697.8075709779	5434.85736925515	10423.9423631124
10121.8790322581	6229.75036710719	3352.96282527881	1501.1455399061	4159.04242424242	7132.81154299176
2099.91578947368	6735.72907153729	1483.84722222222	1261.99709302326	2097.43866171004	3659.78510638298
9136.35820895522	7929.88547486034	1261.76	8062.93046357616	8712.8118609407	4595.15837104072
4277.7791411043	8672.40153452685	6325.97319932998	11194.89569161	2324.56338028169	5669.73170731707
406.564315352697	1018.52805280528	2965.96932515337	5167.08461538462	2617.72566371681	1252.06622516556
929.260377358491	6123.74746192893	8407.02123552124	5381.77757352941	2352.80891719745	4564.79310344828
13370.5860215054	7378.23655913978	7679.10071942446	4756.79415855355	7600.42913385827	6622.39239130435
6131.36996336996	1409.23493975904	1086.00847457627	7348.14058776807	4004.91770573566	3973.23021582734
5314.77477477477	1341.25	6178.58895705521	2092.83018867925	1631.61712846348	1644.42713567839
178.68449197861	1744.20238095238	347.25641025641	5378.789275635	4077.94715447155	6864.45945945946
3622.12662337662	2105.7668161435	7621.23952095808	2818.28458498024	4993.57976653697	576.429577464789
7650.8996763754	4841.35	5862.20241286863	5442.52666666667	1645.75213675214	5989.98033282905
9092.89147286822	7247.66964285714	10051.6379310345	1425.30508474576	3520.12215909091	3159.27564102564
3957.57894736842	1852.99145299145	6796.44249512671	4992.34482758621	1229.36942675159	2271.17670682731
11689.0939393939	760.88	2589.61886792453	6902.41324921136	1190.23456790123	5252.95058139535
11729.4458333333	3755.50241545894	5500.94250513347	7588.05529953917	4796.22508038585	1414.06951871658
4693.79827089337	12138.9270833333	6297.65517241379	4667.46136865342	1830.45641025641	4940.87594936709
3969.09787234043	6670.91111111111	5677.63285024155	6776.23015873016	2346.02631578947	1061.91216216216
2352.43624161074	5479.42245989305	7676.58882235529	7820.95380434783	5021.32258064516	7979.64596273292
3452.62264150943	2616.40853658537	6881.81836327346	1348.3052631579	1637.06081081081	3625.15529411765
4941.88365650969	1546.03773584906	127.166666666667	9450.54426229508	1513.31524547804	1951.00406504065
1652.80322580645	7562.25631768953	6591.89959016394	4274.16387665198	1622.14112903226	624.773006134969
6976.87985865724	8468.19679633867	4107.05785123967	7264.48756218906	6503.63901345292	2131.4
3111.16438356164	6316.46209912536	3984.16981132075	7992.23493975904	6674.39682539683	1636.22457627119
10708.1116751269	9146.80333333333	7878.81720430108	10484.096969697	1033.29054054054	4329.64473684211
626.084375	7145.22483221476	6179.65760869565	10481.2485549133	4791.74125874126	6747.26436781609
808.092307692308	7209.80434782609	2472.8947368421	6470.49192680301	1603.52976190476	1815.59405940594
4329.80281690141	7295.30751173709	2985.31046931408	13025.4290780142	3839.22727272727	2226.4477124183
2930.35064935065	1463.87804878049	5521.43278688525	2015.61956521739	1649.50434782609	2098.60839160839
8190.40441176471	1405.76470588235	9790.34507042254	1429.55606407323	1621.61538461538	3301.38530066815
6539.76288659794	879.245508982036	1992.00907029478	7735.51272015656	1651.50775193798	2306.30357142857
7981.49	5095.86710963455	1007.92920353982	2270.9375	6103.40378548896	5465.66125290023
1570.16814159292	1747.92482915718	1962.91324200913	5600.42939481268	687.728260869565	8594.57954545455
8432.89230769231	1545.31654676259	7171.01006711409	8221.32338308458	7554.19407894737	5412.11235955056
10975.6513569937	956.381067961165	4721.13764044944	4341.62121212121	4673.70865139949	880.020833333334
2964.86387434555	4875.81534090909	4960.94623655914	5270.51351351351	1879.27272727273	6340.34905660378
658.058380414313	1689.41395348837	7273.42503863988	5071.73333333333	3307.93165467626	5419.43891402715
5089.53333333333	13376.5428571429	8840.00838574424	8363.36375838926	4109.85238095238	9328.73873873874
5916.52212389381	10168.5044247788	6296.58744394619	7004.73894736842	1343.14801444043	8026.52464788732
632.807829181495	4528.53448275862	7597.11612903226	9576.32106339468	1320.97640117994	1646.77245508982
3496.29239766082	1343.14133333333	2891.87323943662	7091.90519877676	2877.10852713178	3576.57718120805
8209.61475409836	1336.6183745583	12496.2055137845	8445.15962441315	3934.95166666667	7980.78231292517
7630.98965517241	3807.51587301587	5383.78696343402	3835.15587044534	4261.07547169811	4986.89644970414
4291.23703703704	1597.61027190332	2053.8123620309	5997.23835125448	1508.44813278008	8863.21122112211
2829.75988700565	1448.82051282051	6951.55578947368	6135.06605351171	2886.29824561404	8548.89400921659
1458.92613636364	6499.86301369863	268.289473684211	6859.26082130966	1722.24778761062	1521.34285714286
7408.99277978339	2288.35661764706	7600.61904761905	4995.60451977401	1592.24754098361	7752.51896207585
1621.90862944162	2576.17667844523	2967.04761904762	13700.1165048544	1543.07936507936	4755.66133333333
5716.29574468085	1601.5593220339	6724.57161290323	3352.11785714286	5308.57692307692	1146.93273542601
5142.00581395349	1290.35523114355	5723.05539358601	863.167741935484	7764.0113085622	3350.58407079646
7669.12142857143	7354.54861111111	3623.63654618474	7642.01109877914	2690.63235294118	6347.56030150754
4245.79156908665	7932.21404682274	9440.05773672055	1725.13513513514	1155.85294117647	5917.75868055556
858.628318584071	12646.7169117647	6852.68308702792	10726.593639576	1465.25409836066	8864.58064516129
9041.20377358491	989.862903225806	9769.88737201365	5686.2422907489	2045.45422535211	7924.31363636364
2109.42238267148	2546.76991150442	10037.6082725061	6560.66891891892	8200.24	5748.54391891892
1385.9954954955	6509.79274611399	9041.21534653465	3567.79214402619	5046.2701421801	6427.1469816273
2537.58918918919	7434.79962192817	4279.06349206349	744.27374301676	5497.36764705882	5862.85775248933
7499.50180505415	1428.65650406504	6978.35159817351	2806.41873804971	1793.69565217391	5234.02815013405
6262.56741573034	2750.44444444445	6819.30283911672	5921.9275862069	4645.5408388521	14996.5322580645
180.180722891566	537.708333333333	8335.06705539359	6378.09298780488	1441.77611940299	7522.69585253456
6140.48089171975	6079.29723502304	7753.79536679537	7688.2293814433	9544.68421052632	818.464454976303
2365.61734693878	1739.23883495146	6896.9456928839	4465.26380368098	2748.41129032258	6361.67397260274
998.049295774648	473	6179.78118161926	5981.62411347518	1885.81395348837	634.578454332553
2295.98913043478	1273.57345971564	5089.93090909091	9124.95278969957	919.302259887006	2207.816700611
7930.54435483871	9763.48818897638	3414.30088495575	4395.05013192612	2127.65781710914	5415.00884955752
6892.69811320755	4065.97192224622	7390.93297101449	944.623481781376	1058.11971830986	2203.60816326531
2186.58910891089	829	5331.0654396728	4384.62300319489	3893.94503171247	1149.11267605634
1776.08673469388	900.767543859649	8611.74522292994	8717.95774647887	16434.365497076	3954.28846153846
9435.3380952381	3191.79145728643	4226.66584158416	2452.26062322946	6145.26802507837	9006.63414634146
6486.20557491289	9706.67153284672	7629.76659038902	9356.2564612326	4849.94586466165	10339.4780058651
9800.44144144144	1020.69444444444	6583.29530201342	7033.74193548387	5583.95939086294	2405.32358318099
14102.8184931507	1231.91881918819	4298.15458937198	6241.45098039216	2188.99754299754	2958.43724696356
10327.3205741627	10236.8097826087	8571.65811965812	4105.15452538631	1439.31186440678	5555.24850299401
3938.03286384976	1858.77519379845	8317.90407673861	8185.55411255411	1111.1030110935	2567.01367521367
1752.27054794521	4512.90263157895	7825.14486921529	7942.6897810219	1962.04597701149	4864.69376693767
2732.55442176871	2183.07547169811	4653.80275229358	3883.26223776224	2091.71428571429	2735.39344262295
1845.39583333333	659.825327510917	16770.9793103448	7049.26086956522	6035.45279560037	3288.95777777778
467.254491017964	4317.79041916168	8489.60392156863	2144.43829787234	666.515873015873	1086.91313559322
5314.3023255814	5748.07719928187	9218.83333333333	3151.03105590062	1385.06762295082	8070.28363047002
3337.03433476395	6121.7414187643	5725.34126984127	9440.09027777778	1419.2660944206	4395.86011342155
5698.18794326241	8786.52173913043	7368.66666666667	825.697368421053	1932.97692307692	845.502564102564
7787.11538461539	8759.84674329502	8407.3880126183	3115.75132275132	996.902255639098	798.263157894737
8379.64186046512	6005.73684210526	7558.06060606061	2267.89880952381	1285.91081081081	5820.66956521739
2361.59760956175	628.534246575342	5293.79948586118	2208.91428571429	2434.88796680498	579.973913043478
3766.34980237154	980.77027027027	11256.133105802	4274.80781758958	5341.65915492958	5543.66287015946
2184.74657534247	2505.1514084507	6068.6746031746	3443.00840336134	789.966666666667	4153.71731448763
2105.51948051948	1696.2654028436	6464.5786963434	2869.15873015873	2087.68275862069	4189.15189873418
424.224188790561	2906.125	7881.99376299376	6017.65671641791	8177.64897959184	7396.69607843137
6686.89534883721	3261.88942307692	8906.97492163009	8025.16457680251	2065.48412698413	5999.94939271255
7252.47181008902	4924.69706840391	7266.35232067511	8575.06644518273	2347.01619433198	9568.10833333333
670.207142857143	644.318584070796	8003.10033444816	11873.5889070147	10139.6155606407	5995.36507936508
3173.10727969349	1266.14909090909	8271.55151515152	3767.96078431373	10893.5339805825	7226.22422680412
2664.71502590674	3055.45533769063	6053.17330677291	2946.73979591837	1658.66055045872	7665.0989010989
1170.02842377261	2515.33596837945	5651.22248803828	2431.09961685824	4911.74559193955	981.762376237624
148.758823529412	9618.64356435644	3959.83833718245	6014.33849129594	1821.94849023091	5722.87927350427
12182.3333333333	2715.67264573991	735.514705882353	8261.13265306122	2372.24545454545	6916.79237288136
2463.53303964758	2066.41592920354	8640.51536643026	2253.81948424069	1450.35	464.368902439024
1702.55319148936	5452.95454545455	7827.99022801303	3265.63888888889	3601.43523316062	1681.08571428571
7274.82978723404	1879.78240740741	10693.8993174061	9618.97073170732	5189.38630136986	5760.38105263158
2051.09448818898	6127.1519434629	5914.24605678234	3077.19095477387	6395.08391608392	4318.50161812298
4971.04745762712	7248.50961538462	3458.16587677725	735.088888888889	6964.93406593407	6422.91973969631
856.07	1621.06818181818	975.487012987013	3031.40992167102	866.120535714286	1519.40159045726
2389.39215686274	5899.69708029197	3550.14534883721	3644.94690265487	1656.65505226481	1108.9846743295
12262.1050724638	1137.57142857143	8953.78336221837	7221.43042071197	827.181141439206	5092.83141762452
5632.64114832536	1408.37151702786	7562.93277310924	5227.66326530612	6860.07280513919	4701.18414918415
3162.16352201258	9421.91078066914	16398.4452554745	5947.90780141844	4598.85784919654	3803.94690265487
7538.53271028037	4099.93730407524	6713.40084985836	2375.00342465753	6221.16025641026	2948.23872679045
9746.67333333333	772.554770318021	6967.89646464647	4747.74300254453	1038.47715736041	1606.48148148148
438.528169014085	4972.34270650264	6723.00660066007	2786.08695652174	1440.39784946237	4475.69935483871
1908.79750778816	2256.68313458262	9611.00673400673	1740.50553505535	10934.1857506361	3039.4925
12487.3201438849	2145.00641025641	6964.15579710145	6682.63108614232	1558.51056338028	8538.7343358396
3484.03002309469	2597.98098859316	3670.54584221748	1864.99322033898	2332.75078864353	6615.50250417363
8475.46808510638	2383.30057803468	8466.5	3450.90714285714	1642.77884615385	10303.5460992908
6364.74137931035	7724.98966942149	4576.85858585859	4402.91728212703	1881.53424657534	8449.95695364239
1933.75409836066	4205.50740740741	7350.81117533719	1710.80938416422	4506.57284768212	3772.97350993378
12048.1189591078	2616.41196013289	9765.22358346095	786.455479452055	6722.99644970414	1237.48161764706
510.080291970803	1860.91961414791	3801.8091286307	1697.77173913044	5005.30731707317	8475.15989159892
12429.6209150327	1497.375	5225.13432835821	4055.54887218045	3128.78078817734	4802.33158813264
13308.045112782	1095.4	9228.03526448363	3526.68296795953	1068.23129251701	5583.49264705882
3165.5101010101	7864.26219512195	5817.34054054054	4830.53436185133	2166.67084639498	4885.3835125448
3218.42474916388	6859.4303030303	6457.19655172414	5396.9747706422	4489.87765957447	3679.88155339806
8655.63309352518	7112.98501872659	7826.03896103896	2864.2144772118	1419.36901408451	6512.00296735905
1639.2850877193	5997.6678200692	2372.6608040201	8280.0815047022	1821.27096774194	3413.0234375
505.051470588235	6720.62456140351	3672.69867549669	6176.59538152611	2323.0412371134	6609.4633431085
1160.62162162162	1169.30528846154	4002.15272727273	3898.95726495727	1086.68493150685	740.714285714286
5300.42490842491	6581.31510416667	8858.49671052632	3106.92663043478	4228.953722334	5461.5945945946
7258.14016172507	6481.35714285714	6898.30508474576	3151.66009852217	6724.62101910828	1709.13333333333
1186.05	1302.58461538462	1505.31578947368	3266.50337837838	4087.20224719101	1326.03125
4866.8431372549	6682.03496503496	3569.04259259259	5079.26653696498	1785.19944598338	9178.39573459716
2754.52597402597	562.471428571429	3504.24144869215	5782.40581929556	5221.99449035813	7811.0401459854
1102.69158878505	2633.40996168582	5986.95306122449	5820.14409221902	7822.49038461539	1863.35021097046
1037.24603174603	6086.49494949495	3468.52688172043	7111.71223021583	4856.74561403509	5411.26410835215
4155.13136729223	4201.82752293578	7055.28139183056	6570.44642857143	6071.66911764706	7113.58198198198
4321.67041198502	10438.0994623656	4369.51587301587	2800.71223021583	2515.40251572327	7262.08904109589
5059.27160493827	2261.75477707006	3372.57142857143	1441.00974025974	7533	3231.78525641026
6533.36129032258	533.32	7238.89674952199	3579.70731707317	5342.84992101106	1269.86390532544
8098.73986486486	7251.56060606061	3205.55294117647	6439.26470588235	6720.79060402684	992.855263157895
5151.68091168091	2039.93392070485	5065.42553191489	7117.71266968326	2927.88333333333	1596.36507936508
1321.33628318584	1613.52657004831	9998.51544715447	5788.84803001876	5822.71883289125	5254.67484008529
812.75462962963	11276.1801075269	12891.2057613169	10168.6794520548	3426.35915492958	4841.50264550265
3945.70720720721	1424.38977635783	10639.8646616541	5720.40239043825	5726.16025641026	4092.92741935484
10329.0283687943	1377.17741935484	1854.10915492958	4298.11553784861	1436.03943661972	4025.53036437247
1552.27374301676	603.873015873016	7422.57112526539	3303.65486725664	975.244444444444	2417.51125401929
2315.54028436019	7632.81034482759	11059.7612903226	7045.28076923077	4054.01617250674	3779.11139896373
4342.19469026549	4660.12669683258	6272.94295302013	11247.4276094276	900.880866425993	5808.65364120781
1450.30734966592	5906.83388338834	3854.94	6127.45288326301	1779.59722222222	3203.28767123288
580.857142857143	7571.46017699115	1861.8833819242	2176.12337662338	4103.27092846271	5460.81673306773
10033.1931464174	4247.94722955145	5110.25071225071	2486.39855072464	6403.30964467005	6346.08505747126
3283.5746031746	1333.39261744966	8864.13694267516	9496.10181818182	4237.56923076923	4381.17553191489
3901.33757961783	914.308888888889	6702.96583850932	7983.08928571428	1630.69852941176	2262.06008583691
390.075630252101	7111.1221719457	8919.18374558304	3922.23913043478	2416.58514492754	2069.4356846473
1675.91884057971	10667.6111111111	6144.32976827094	1440.21456692913	4428.55192307692	8354.92405063291
714.597014925373	2683.50778816199	10553.0070921986	4449.20805369128	942.515527950311	4972.11180124224
1638.79575596817	10385.7818791946	4409.30617977528	6330.31242740999	6174.77030812325	3844.7722007722
7341.52054794521	6356.87658802178	1734.72351885099	9356.55591054313	6494.69852941177	6887.04710144928
3957.62015503876	2060.20720720721	8839.02162162162	5072.84871406959	6716.08108108108	4556.30088495575
4814.65424430642	3838.65429234339	9439.22370173102	8022.47631578947	2840.28027681661	6409.0559646539
2159.46043165468	2679.5234375	4942.56532066508	4633.44031007752	6328.20833333333	12129.563559322
8110.5152838428	896.64738292011	4587.21596244132	7552.00843881856	11821.4989561587	4486.8766025641
5122.87066246057	2516.72264631043	1330.08856088561	5940.22222222222	2245.31948881789	6901.30813953488
1637.336996337	5660.40473061761	6389.77642770352	1569.49497487437	7644.37619047619	9306.81107491857
6062.36666666667	385.720524017467	4675.48474576271	1392.00778642937	6168.26013071895	4248.26217228464
3781.83802816901	6625.58411214953	4719.13746630728	2998.875	897.919463087248	2465.10084033613
1657.375	5392.71705426357	5784.16722972973	375.68253968254	6711.07854630715	6447.6213592233
5434.78892733564	3303.46	1398.19277108434	5049.42296918768	4890.61747572816	4330.28571428572
6889.26201923077	2294.93432835821	1734.93805309735	7097.77491961415	3244.07792207792	7825.96774193548
2867.88636363636	1195.2641509434	11969.961352657	5555.27123287671	5105.31794871795	5993.99492385787
7077.26989619377	903.132686084142	5869.95035460993	7127.6311844078	6655.63773584906	2541.58774834437
7890.25139664804	5962.65942028986	6018.68159806295	6479.28136882129	5550.03272727273	367.068783068783
4870.38970588235	9670.79422382672	9263.02597402597	562.525925925926	762.090651558074	7381.37896825397
9433.49315068493	10447.6634304207	7054.42424242424	6956.0147601476	596.161094224924	7466.19868421053
3831.575	8091.31921824104	3190.52941176471	6441.98412698413	4438.90178571429	4909.80597014925
1085.15151515152	9246.34154929577	8379.72537313433	4564.77297297297	6487.38031914894	5954.95714285714
7572.92163009404	8403.10914927769	1234.70664505673	5796.71929824562	3985.9746031746	744.60824742268
3237.82061068702	1830.91304347826	1592.20338983051	5061.09666666667	5357.78697001034	4807.11705685619
9500.68279569892	2935.23270440251	7124.59654631083	9935.49287749288	5696.2428115016	4890.99445471349
5325.28571428572	6446.75800711744	6377.38922155689	7290.60504201681	3314.5935483871	7248.38607594937
2967.58704453441	2528.04444444444	859.445714285714	4253.9926335175	654.237037037037	5032.2624671916
6680.36752136752	1640.25968992248	6029.39923954373	1399.46956521739	7242.59331476323	4787.39329268293
6358.45918367347	8540.20175438597	4117.44285714286	710.649910233393	5445.03125	5926.4272517321
7417.53684210526	9767.98709677419	8055.58040201005	2340.70285714286	5443.64193548387	10586.7762096774
9162.77714285714	4198.36	7367.78382838284	3105.96143958869	7794.05415162455	6042.43832020997
3941.10631229236	5724.94683026585	5600.73842302879	2390.89201877934	1628.11029411765	3924.72533333333
4808.17333333333	7197.9849137931	4112.58807588076	514.386503067485	5270.11688311688	8112.33271375465
3195.81944444445	875.973300970874	7255.05294117647	6819.07228915663	6467.10182767624	9810.86230248307
3750.60252365931	1893.69282511211	1053.88262910798	6155.67311411992	2267.95302013423	3619.78220858896
10417.5632183908	3213.325	7764.69178082192	3645.87704918033	2887.74087591241	6796.09659090909
1134.97303921569	1101.90740740741	6197.45335276968	1988.74336283186	2829.63174603175	7735.68474576271
4747.25684931507	6965.02602230483	8131.15887850467	3683.0306122449	1822.84201077199	4624.28787878788
6181.65068493151	4097.14086956522	8987.06213017752	5899.13746630728	4310.27988338192	1101.63362068966
5360.50322580645	4725.86559139785	1933.77083333333	8042.83298538622	826.391304347826	6696.05347593583
6779.15892053973	899.921383647799	4915.47023809524	3607.99436619718	2026.72327044025	2307.82670454545
6666.78909090909	10178.8077709611	3965.8062283737	2504.76371308017	1182.824	7161.27595628415
1768.55263157895	14028.8666666667	3783.6573971079	4819.73979591837	6326.66030534351	2624.03571428571
3431.9125	8197.74823529412	4667.58968609866	5423.13255360624	4924.14615384616	12622.1766848816
6711.37419354839	8597.1660899654	2553.47321428571	1760.85922330097	2442.06145251397	6688.12391304348
2894.44230769231	1538.32209737828	8584.69647058823	9074	9011.30434782609	3300.05821917808
8163.67914438503	20236.1652173913	9977.49156626506	1022.06989247312	4508	6079.49562682216
3165.03402646503	1609.97841726619	9040.12698412698	6544.88841201717	801.274336283186	5221.46176470588
6896.66666666667	9752.97847682119	3617.05150214592	1891.6582278481	7979.93560606061	5787.35810810811
5264.06514657981	947.055762081784	3113.28668941979	696.96694214876	5246.73429951691	11856.5038167939
5776.73399014778	8128.5350877193	7778.92647058824	933.821428571429	1647.30263157895	7883.77519379845
1442.34871794872	4054.51422319475	8609.09904153355	2478.80260303688	6153.62162162162	1342.75109170306
4858.58169934641	10537.4925925926	5786.58873720137	6037.32984293194	4047.91423001949	8572.12928759894
1397.60215053763	9327.91011235955	6251.80563380282	7596.68882978723	1388.94716981132	840.121212121212
985.389105058366	5596.40663176265	6140.71606864275	930.424778761062	2035.47093023256	5419.255
1632.35947712418	833.44578313253	8112.33503836317	1271.11879895561	1721.99264705882	8044.2138671875
4016.52678571429	10515.9213759214	5294.26931567329	11986.3647798742	2813.79537953795	4556.42368742369
13039.0648464164	2925.09113924051	10633.2363636364	6302.00725689405	5249.70903010034	5615.79
3708.55898876404	1579.32124352332	5688.74248120301	1409.91901408451	1816.53956834532	7187.85735735736
1416.09482758621	4821.54435483871	4160.30828220859	8520.82121212121	3078.40825688073	4584.95185185185
223.261538461538	1970.42105263158	5748.88051948052	6262.1675	10865.3994845361	6743.74438202247
1875.43157894737	1396.00523560209	6315.44235294118	4885.6038647343	3085.04682274247	4131.97550111359
3694.80478821363	2468.42028985507	4645.14437086093	8379.18287937743	6569.40079365079	607.278911564626
7434.57954545455	9282.32081911263	5810.17941176471	5283.78048780488	10796.7717391304	1670.30491803279
3615.07847533632	8436.36101083033	7055.33962264151	7340.95818181818	7085.95880149813	7905.42483660131
2694.64390243902	887.149425287356	7300.65428109855	6311.26854219949	2590.45538461538	5204.91192660551
8578.76375404531	3160.91025641026	7191.01964285714	8270.82527881041	5852.015	5972.81719128329
1397.04271356784	1392.25615763547	7982.89406779661	1435.40909090909	2280.70388349514	8500.99333333333
2468.53982300885	9270.46687697161	3972.17441860465	4007.70372976777	6178.7990430622	899.848484848485
2410.765	853.341356673961	6477.24252873563	4417.42113821138	2855.09090909091	6503.01764705883
8758.07903780069	7961.30344827586	7816.19965277778	1733.16666666667	1428.37152777778	5963.49285714286
5019.45977011494	5775.36472945892	2614.27044025157	1811.27631578947	6820.13588850175	7929.99234693878
1222.04854368932	1485.15060240964	8132.37869822485	1623.68992248062	3415.4674556213	10470.0504201681
4603.44866920152	2900.75390625	8646.2299270073	7074.48555956679	5809.66935483871	7044.96563573883
4878.34126984127	511.188118811881	3514.88888888889	6223.07045009785	1820.06984126984	5523.88381742739
2987.4625	6747.01736111111	1659.36031331593	3524.75219683656	6936.26905829596	4564.03333333333
4926.27604166667	11443.8325791855	9720.98	2757.84351145038	5465.3014084507	10382.342519685
355.613545816733	4544.29411764706	5283.90613718412	2818.72540983606	1526.97647058823	4973.78977272727
1903.48235294118	5693.38494623656	5875.26493506494	3635.1211631664	4466.55026455027	6877.85639686684
3899.6907378336	5552.55673758865	4259.30603448276	6506.94295302013	745.256140350877	6797.74358974359
5369.39393939394	11090.5740072202	689.118421052632	8539.14285714286	6761.9793814433	3670.46315789474
365.80303030303	1261.68382352941	2252.97267759563	9039.91129032258	2479.36731107206	6389.27249357327
1840.78082191781	1813.47787610619	9083.56013745704	7910.06744487678	5950.47963800905	8116.4555984556
459.60625	6007.3584131327	2967.82242990654	4066.53097345133	1636.02083333333	8737.84671532847
8469.42275042445	1697.69649805448	4634.85742971888	6357.74740484429	999.483944954129	7840.80803571428
5508.53067484663	6104.01590457257	1265.70422535211	7025.0475	7100.93667157585	8518.64028776978
2186.88489208633	2470.3321299639	5826.58915537018	8453.13896457766	4571.48391608392	1246.45701357466
12873.3322683706	1434.36571428571	5682.24237804878	5468.64137931035	993.406940063092	4208.52964426878
7543.28173374613	6747.91911764706	1906.66371681416	1241.63940520446	4630.75845410628	6920.27
6218.80914512922	4244.83520599251	4575.69147496617	3078.49115044248	6429.05647840532	4748.25356125356
3933.265625	6495.14477211796	1402.375	5152.33925686591	2597.50627615063	4077.42765685019
3804.69393139842	534.548672566372	7246.76635514019	7346.68248175182	1854.17791411043	7905.0814159292
4645.14166666667	5748.9262086514	7566.8102006689	12536.8736842105	4087.83132530121	2994.56621004566
5756.05	4602.73333333333	5063.04199475066	9052.255	1284.63099630996	3277.35729847494
6011.3185840708	4512.89759036145	12110.7727272727	1723.98120300752	1114.25714285714	4210.04620462046
4162.17507418398	1909.29203539823	653.134275618374	4377.6694214876	3880.96024464832	4607.61375661376
2090.17419354839	8484.23116883117	5400.42689295039	2644.2374301676	5221.59724137931	7995.30555555556
1251.60743801653	2264.19133574007	5248.13693467337	1878.17796610169	1491.31501831502	3152.47524752475
8233.25862068966	1460.00956937799	6742.17494600432	1142.28044280443	8132.65740740741	8744.49158249158
771.797368421053	7272.4	4891.25325884544	1712.15333333333	2829.71625344353	3401.08719851577
5615.75399361023	12880.1623376623	7586.57679180887	9369.45977011494	3824.91925465838	9863.88085106383
6266.74222222222	3771.9595959596	3183.61805555556	3528.67899159664	7818.6510989011	9367.76720647773
4889.13679245283	2116.05882352941	4163.92334494774	7215.16863905325	2514.13553113553	8476.62598425197
2513.97692307692	11825.0320284698	1881.672	8566.530651341	1563.22580645161	6408.65422396857
8785.82102272727	2673.83040935672	8519.33089579525	7556.46900826446	1868.91666666667	5189.95785440613
3505.23076923077	1130.37690631808	4536.63966480447	7218.25177809388	1264.73300970874	6804.68725868726
2480.68446601942	2284.88356164384	902.621468926554	7160.96060606061	1005.72727272727	4208.26569037657
6455.10126582278	7770.40740740741	5037.1453362256	12962.5864661654	2991.88414634146	5796.01761252446
2379.42905405405	12028.7762803235	4572.36893203883	2844.6463878327	6054.86564299424	3118.54782608696
12509.6869009585	5544.43401759531	5011.98076923077	1991.84444444444	1322.08865248227	9715.82343234323
1545.52222222222	1405.04306220096	747.261437908497	1234.43617021277	2458.52739726027	4669.16551724138
3772.4262295082	8433.27035830619	5710.85714285714	17504.6698113208	809.108108108108	5249.98153034301
1014.84532374101	4267.07079646018	5550.75275590551	4552.44906444906	951.402985074627	7050.62642369021
7956.35738831615	6536.54353562005	5853.46534653465	1320.80526315789	6213.88715953307	3204.47976878613
2026.09852216749	7882.0127388535	835.782122905028	9542.73268698061	2038.10144927536	8288.86827956989
320.617021276596	1309.77054794521	7158.84986595174	4676.14339622642	2305.06349206349	6073.40176600442
5927.21724137931	5437.04895104895	1664.13924050633	5873.51969504447	8144.8143382353	8961.2389380531
684.080717488789	2117.06557377049	1190.74480712166	892.718120805369	4879.13494809689	2176.56281407035
531.838541666667	10133.8074324324	7215.2750929368	1976.71698113208	1058.97549019608	779.832247557003
2160.68403908795	13220.3235294118	4930.42512077295	3310.05775577558	1148.20814479638	5808.1267281106
4771.42317380353	10619.7052631579	6657.30061349693	525.837320574163	6162.53829787234	5486.74807197944
2170.61244019139	2153.23529411765	1710.88714733542	8594.7037037037	5003.55391120507	7839.61281708945
4857.43333333333	6864.07565789474	5007.7995545657	6851.42194570136	1355.40271493213	3577.22435897436
1196.904	1874.43609022556	2390.68270481144	6124.05802047782	6859.94505494505	1118.01098901099
5801.303514377	1233.81433224756	473.114093959732	630.061946902655	2522.59663865546	11488.1205673759
3093.80701754386	8103.4705882353	8012.16974789916	7849.72906403941	6560.32233502538	7985.37135278515
13927.8526315789	1656.0131147541	6742.57407407407	1100.31153846154	2451.05076142132	4763.83916083916
573.831460674157	4732.97791798107	7302.48254931715	7860.14902807775	1909.67594936709	6234.21481481481
623.751461988304	8975.40077821012	14049.4652317881	2260.56272401434	3990.19369369369	4888.46464646465
3223.0199556541	736.287128712871	5448.34844868735	3348.63309352518	6238.17168674699	5229.86786296901
4509.29721362229	928.666666666666	5717.58548387097	1467.04958677686	5735.08943089431	2551.69683257918
2421.33625730994	1203.33695652174	2095.71379310345	7313.98183760684	687.017543859649	4284.63551401869
5430.54889589905	6990.67003367003	686.296187683284	2342.07926829268	5243.34626865672	8580.27294117647
5210.34146341463	1932.83161512027	7958.50301810865	2923.63837638376	586.284671532847	8320.88372093023
2009.74844074844	11150.573943662	2945.81730769231	1427.30714285714	1478.6222826087	6716.40170940171
4624.68392857143	7897.5368852459	6916.35224586288	2701.17796610169	4992.78602620087	12000.5316901408
8123.54212454212	5301.22381930185	5501.40401785714	6768.04530201342	2190.00386100386	6649.04419889503
6438.95194508009	11442.3	6385.83333333333	1936.76162790698	2380.20754716981	7319.75221238938
2800.74576271186	8258.73462783171	865.809954751131	7218.74561403509	2980.4670846395	3046.13846153846
3229.02506963788	3781.04366812227	11617.0102249489	8921.94639556377	714.005882352941	4047.23312883436
6666.09477124183	7695.41995841996	7252.75	1847.06382978723	4318.25	1149.1746031746
3010.75829383886	1580.39016393443	3936.62969924812	6908.61888111888	2131.51219512195	2957.42258440047
4252.65882352941	9776.85810810811	7837.82954545455	6601.06309751434	5916.38719512195	7568.55029585799
5675.37222222222	1882.86666666667	7619.49105145414	2774.39694656488	5007.45488721805	5999.75862068966
3937.2523364486	5778.07903780069	5857.27246376812	7397.15789473684	8347.45489815713	2800.61092150171
2743.56268221574	4766.50819672131	755.672316384181	7985.0073800738	1873.46181818182	903.57345971564
1061.4158004158	4133.76449275362	1408.15272727273	5063.06196213425	5935.78782287823	6109.96434937611
3002.69196428571	1292.75945017182	7486.528125	7336.18390804598	5274.56115107914	2582.32743362832
1512.41237113402	4464.726443769	1761.82406209573	9589.87475149105	6275.40972222222	4640.66554054054
1400.27607361963	7433.54333333333	864.680722891566	1161.20909090909	1565.31830985915	4556.70309653916
4560.58333333333	9294.04773869347	6355.35699373695	7786.85815602837	3939.571875	9512.58745874588
4641.31228070175	2677.15	4115.52264808362	5860.94817432273	2365.65873015873	5078.89830508475
7030.65573770492	1042.60606060606	5091.1400921659	2528.58510638298	3747.53951367781	5974.14838709677
5809.34465195246	2292	6329.08771929824	5502.09967845659	1622.87610619469	458.672566371681
2856.61855670103	1123.38489208633	10764.5782747604	10840.5167286245	2641.43617021277	8127.36538461538
4118.0125588697	6477.4748603352	1592.8389261745	2771.0786163522	7436.11081794195	4016.14219474498
7498.89578713969	3872.80191693291	4853.16881028939	7489.54448398577	1216.49446494465	8374.62126245847
5269.98885793872	8969.56783919598	7015.44206008584	1339.68345323741	4577.93986636971	6492.65454545455
1057.35164835165	785.836923076923	7855.27663551402	3560.19294605809	2316.00874635569	6900.66206896552
960.39837398374	9843.97517730496	7685.73870056497	572.115537848606	820.218023255814	2127.9156626506
1620.4778761062	5578.07886435331	729.02037037037	4504.73190348525	2643.34013605442	7954.98697916667
4155.33628318584	956.605405405405	4022.67294117647	6004.4705882353	741.162962962963	2265.51851851852
3420.04941176471	782.830985915493	4123.76	696	4393.80964467005	6061.65517241379
2886.58031088083	2239.44178628389	6544.67717391305	590.042553191489	1508.97619047619	6998.56639566396
1681.34911242604	1206.28381962865	3608.2774566474	5864.94109195402	1893.55924170616	4232.50187265918
7839.09318996416	1430.18202764977	2006.34628975265	8989.92405063291	1312.12389380531	5357.05111111111
1134.72790697674	809.223880597015	7933.33624454149	3716.03911564626	9059.54022988506	4769.10762331839
480.941988950276	784.09375	2448.23907455013	5691.14617169374	2160.79452054794	11648.3674242424
4209.05078125	1382.15357142857	5350.22556390978	5802.94954954955	1873.53744493392	4653.00328947368
2932.48	1813.9014084507	8649.670781893	4064.00378787879	1722.45064377682	2832.60215053763
1425.06097560976	6616.72265625	6414.36666666667	7077.6451048951	2750.71919770774	7798.30655391121
7961.57971014493	3853.75095057034	549.355519480519	5087.35294117647	9666.37190082645	6811.02830188679
9553.51482479785	4760.29237288136	5830.16705882353	4828.46024096386	7110.6893939394	6929.47524752475
4732.80225988701	6530.47222222222	8691.05360824742	2541.93851132686	3459.79381443299	4032.17799352751
2057.08646616541	3767.87671232877	6083.07320441989	7361.9275	4824.09343065693	4325.38842975207
4489.04519774011	5375.94972067039	8127.41935483871	2232.75123558484	1766.0972972973	1813.9375
461.96	3572.36411609499	6574.36105032823	9687.83658969805	1701.66832917706	1154.63537906137
3129.37321937322	8554.91605839416	7976.19546247818	4654.95907660021	8574.05827067669	4948.00884955752
6638.53571428572	1724.52571428571	5729.10200364299	12564.9455445545	7087.17412935323	2789.66063348416
7090.52924791086	1182.87037037037	5678.50719424461	6673.77647058824	1322.9756097561	5572.16283524904
859.165532879819	1839.70879120879	2173.33488372093	8904.36498516321	9319.49049429658	5978.47971360382
4889.81040892193	1287.77245508982	3837.31025641026	1166.38961038961	1870.35664335664	6616.79210526316
1328.81914893617	2160.79087452471	6894.04078303426	8254.95443645084	639.77868852459	6168.25482625483
1710.01114206128	6916.09701492537	7263.32824427481	4378.76539589443	4215.45562130178	4945.825
1162.6006006006	9473.9275862069	11310.2307692308	2297.65970149254	1514.67718446602	4999.44701986755
3534.32713754647	1456.2118226601	8027.08031088083	2735.49557522124	1853.52759381898	2753.13868613139
4736.08955223881	3973.93181818182	6731.72759226714	1882.58844765343	5784.45551601423	2054.35451505017
692.764267990075	1579.21126760563	3556.06314797361	5489.44197952218	8336.98566308244	8811.41391941392
635.515267175573	4180.82587064677	7221.60794044665	9922.11111111111	6033.93968253968	4248.51944012442
379.445977011494	1509.17821782178	5442.30466830467	8562.202268431	5405.275	3363.13432835821
3428.59946236559	3718.16396761134	9317.78461538461	5395.92398286938	2443.83410138249	1401.67246376812
1581.07272727273	3933.99521531101	6271.25939849624	8561.50313152401	1465.10659898477	3130.42264752791
3331.19572953737	4122.49836065574	5449.7037037037	5357.66474820144	1421.84478371501	1335.67357512953
2369.86559139785	4924.83888888889	2126.23123732252	3938.99404761905	3610.58198614319	4009.52059925094
305.75	1314.13675213675	5925.4750499002	9312.07495069034	3875.64571428571	5584.53433476395
8765.02564102564	779.428571428571	4548.05649717514	8343.48687664042	5513.23456790123	9226.80687830688
644.090566037736	1534.46511627907	5993.44084278768	669.192857142857	3722.93624161074	1240.12355212355
682.135838150289	2231.8875739645	5127.09327217125	939.715415019763	4214.64791288566	1807.2
1294.1141439206	1355.75684931507	2431.34726688103	6104.27480916031	1473.89218328841	5024.06732673267
3802.75	1803.31275720165	1263.69444444444	3247.38008130081	6442.63018867925	3771.23314606742
1327.93195266272	9739.22794117647	3570.67283950617	7124.32484076433	4020.98863636364	6278.22850678733
3038.05035971223	6981.81003584229	2078.0752688172	9892.09090909091	2118.44625407166	6028.02155172414
5085.13856812933	4211.17954070981	8343.80184331797	2090.61904761905	2528.67441860465	1495.14184397163
7711.02922077922	2648.26470588235	5307.41863354037	7612.49373881932	8619.79646017699	8382.03614457831
2525.93831168831	527.362903225806	8778.6559139785	4908.68852459016	1983.59116022099	3445.17699115044
763.864801864802	8014.42946708464	2864.00254452926	6619.54487179487	2692.93886462882	5557.16036036036
5620.42914979757	2541.41516245487	1374.36936936937	1994.00406504065	4923.16141732283	1089.53603603604
890.244979919679	6405.18263473054	6660.04568527919	7306.16820987654	8397.87398373984	558.221757322176
4277.25757575758	2233.21951219512	11248.8698347107	687.676991150443	1754.44	3606.99512987013
1287.55211267606	1110.84716157205	9419.55707762557	8618.80912863071	2651.40707964602	2057.72772277228
9107.34732824428	6232.83128295255	9216.14713896458	3166.14782608696	4692.35019455253	4706.53802816901
7365.93525179856	10825.2612781955	2835.17582417583	7075.96519721578	2015.68695652174	1542.65495207668
6596.49069767442	8900.20447284345	5732.41361256545	6489.1593220339	10394.316017316	7453.34121621622
5449.40896358543	4724.00871459695	9134.17215189874	5852.3476599809	2029.01328903654	357.723684210526
7517.54019292605	2083.15079365079	8796.3676092545	6989.49343832021	4875.63673469388	8994.57936507937
1255.3443877551	3083.43560606061	5022.3644524237	6482.87760416667	1476.47400611621	4266.25634517767
11108.0635359116	1864.26666666667	4889.12432432432	2888.4385026738	2249.07854984894	438.230088495575
7813.37537537537	6724.9095890411	3574.01900584795	6211.88789237668	4480.07106598985	6828.08438818566
4231.32644628099	1435.5283446712	5998.48479427549	2686.625	1483.11359724613	6494.89716840537
4167.66304347826	1739.97080291971	2797.14487632509	3968.4375	1072.82920110193	4329.20146520147
4822.63636363636	6577.48416289593	6402.38403614458	4243.43076923077	1388.26470588235	5537.8813559322
619.027450980392	622.71954674221	9391.67292225201	5183.66219239374	1236.4404432133	4721.77353342428
338.174603174603	10680.5815789474	1197.90265486726	7572.58148148148	1571.23008849558	5159.25492957747
3153.39428571429	1617.09589041096	8928.40877598153	5038.2865064695	2154.73799126638	8937.92168674699
2591.08482142857	5463.27475247525	696.459627329193	5519.89108910891	2093.22945205479	6247.66666666667
4104.88795518207	2929.1081871345	4363.46	2818.94420600858	1331.41538461538	6311.69601328903
363.666666666667	1622.83827493261	9836.21415270019	874.480938416422	5103.95275590551	3498.90458015267
3960.36241610738	1168.04285714286	5294.26086956522	3727.17166212534	1765.0775862069	5180.16798732171
6783.88636363636	1252.44927536232	1937.89461883408	3087.3661971831	1169.09852216749	1005.75498575499
8954.21845574388	4621.02873563218	8410.79365079365	4233.38379530917	1372.8821656051	4587.09450549451
2140.30769230769	9389.41176470588	8848.96868008948	3847.24418604651	1507.86034912718	4265.5401540154
659.774074074074	2427.40531561462	7886.94152046783	962.730659025788	5021.63705583756	3825.98955613577
8800.86786786787	3374.49032258064	6710.63063063063	4540.19730941704	4011.05939226519	5217.96646341463
7122.6	11857.3494809689	9618.88336933045	9175.15018315019	6119.81156316917	4716.57270408163
7963.79442508711	1018.25449101796	5839.66044776119	4898.2962962963	1622.64857142857	5119.90277777778
14006.7157534247	1218.92811839323	6843.93393782384	4951.79598145286	4828.94534412955	8034.98336414048
7750.74253731343	6968.70952380952	7355.51118210863	2787.85219399538	5971.51013513514	1680.61038961039
629.742857142857	1200.52673796791	9896.69496402878	5450.39928057554	4261.67623604466	5937.7614213198
7695.35856573705	2453.41452991453	6657.25598086124	6438.74578866769	7659.32543103448	5484.09340659341
1099.38695652174	2558.69	5266.09160305344	1454.54511970534	3979.56950672646	623.261682242991
546.741379310345	3390.87378640777	3493.39087947883	8045.81956155143	1200.41121495327	7259.28472222222
6576.41730279898	10308.1156716418	1833.57647058824	7317.00460829493	1648.90188679245	4049.42708333333
11602.8044164038	6890.15748031496	5650.09090909091	1398.33193277311	1278.90789473684	7494.27027027027
5397.13414634146	8788.90797546012	2918.75623800384	7322.83486238532	4280.17666666667	5283.93262411348
7689.44516129032	1994.5752688172	4981.19332679097	4719.24657534247	4112.12834224599	3549.0977443609
5094.51012145749	2788.80459770115	2307.27672955975	5524.15354330709	1826.36458333333	2850.89101338432
4478.64634146341	13394.3432835821	6468.02268760908	1269.8345323741	2717.52512562814	2012.28623188406
8068.04608294931	6652.10745614035	752.244604316547	2502.5873015873	5294.75722543353	4205
3925.65666666667	5851.17073170732	7891.78902953587	7581.46069868996	2461.58937198068	1380.11464968153
6514.96025104603	3342.08064516129	4311.93655172414	6328.96507936508	1509.15294117647	7507.69083447332
932.290488431877	11225.9778597786	1418.74742268041	6140.80377358491	3651.92941176471	6800.75449101796
2595.32307692308	4004.38383838384	7770.02619047619	6690.11604095563	2317.77289377289	1158.28213166144
11708.3664383562	922.701149425287	11290.3825757576	1322.08053691275	5065.62857142857	625.07486631016
7850.30379746836	6060.95535714286	7457.82792207792	426.731132075472	2175.20895522388	3638.17419354839
772.555825242718	14329.8786764706	4828.3885209713	931.621399176955	1482.98611111111	888.622302158273
3995.65486725664	3694.70689655172	1294.21183800623	2462.86870897155	2703.50070126227	7729.06176470588
8161.88560885609	1692.96218487395	5680.42975206612	5813.18352059925	4668.41355932203	1613.15039577836
2471.56697819315	1112.4236453202	6602.32055214724	5390.03302509908	1501.58552631579	5341.28142076503
326.530973451327	1750.74259681093	3083.33970276008	7656.81595092025	1008.05986696231	1480.93552812071
6097.41813602015	1775.08484848485	11035.9716981132	7065.45297029703	1984.30081300813	6917.49894291755
1375.29896907216	1251.87954545455	5627.10566037736	1987.66533864542	8467.06849315069	5818.72466960353
4583.31687242798	10194.7088607595	4942.66019417476	10223.1517671518	7857.48494983278	4923.20360824742
13277.6025641026	3721.58981233244	2710.91443850267	6718.49262536873	4024.82469135803	8263.77602523659
4095.17482517483	11539.2091254753	9177.81244281793	6092.16077738516	3438.69934640523	6213.78177458034
7249.19708029197	3320.15339805825	8752.9511627907	6983.08189655172	2588.83384615385	4996.34017595308
1134.23493975904	10540.4300699301	1626.54225352113	3709.33955223881	447.165137614679	5236.46686746988
5663.33762057878	2233.62406015038	2026.67487684729	3755.57062146893	2554.3704735376	3760.64864864865
6759.10732984293	2517.99447513812	6739.24172185431	7252.95956873315	1662.23053892216	7045.17534246576
7122.57986111111	1628.37945492662	4965.83461538462	4932.67269439421	5464	4144.58554572271
5013.61514195584	13210.4190140845	1605.28289473684	4376.54485049834	725.558823529412	1734.0306122449
3006.27391304348	1593.17045454545	5306.16144578313	7798.76070901034	9262.84415584416	6150.12925170068
1296.55405405405	3805.53350515464	10686.3588039867	5422.49342105263	2855.92760180995	5790.29022556391
7004.41549295775	8582.81443298969	3671.30769230769	3816.07482993197	6707.75414364641	3329.13070866142
373.371859296482	5490.20708446867	8441.68704156479	3287.28106508876	2219.23679417122	2518.968
3727.14942528736	1589.53333333333	5639.79625779626	3648.92662473795	1246.00555555556	3938.04375
8540.53488372093	4322.764	5591.95467422096	7893.06861063465	1644.51891891892	5052.67253521127
4647.81895093063	4276.9776119403	5858.12600229095	6219.86768447837	2068.27777777778	5491.8
544.844393592677	1927.62857142857	3226.33030852994	2484.50264550264	4163.14285714286	6728.54081632653
5995.77323420074	2006.65902578797	4277.9880952381	3676.18884120172	2728.203125	9143.38421052632
4528.1137254902	3210.29118773946	6783.11839323467	7560.08074534161	4908.43727598566	2380.18407960199
492.547297297297	5282.80971659919	1184.84033613445	6413.45462256149	838.64527027027	2271.55519480519
5145.9494949495	11625.3247863248	10462.252699784	5406.12357414449	4864.40401146132	4124.03432835821
4716.05732484076	9695.5717884131	12653.9813242784	8721.73121387283	2059.64882943144	1376.44751381215
9344.708	5990.91304347826	6452.86253369272	1521.91641791045	3778.87313432836	6175.64171122995
8653.64864864865	8243.66477272727	8592.73983739837	2442.23469387755	1942.43650793651	4304.83025830258
4910.11764705882	7853.0406779661	12169.719858156	5329.70895522388	2482.32342007435	1646.84756097561
2618.44075829384	1173.75396825397	5220.45288753799	4875.58943089431	10064.2273972603	1499.07973421927
2036.18584070796	5504.44	1215.65470852018	6999.76322418136	3313.38034188034	6600.95903614458
8957.77675840979	8127.66585365854	8782.45232815964	8424.15664845173	3751.41129032258	9861.02973977695
1993.7480620155	1867.27678571429	11292.8125	10238.2741935484	9808.68231046931	3016.55919395466
2782.39735099338	4065.85806451613	7664.10027472528	6136.11934156379	6061.48164464024	2902.06565656566
10410.375	13347.9978118162	5542.34510869565	6687.17218543046	831.445497630332	4124.97931034483
4912.85632183908	4070.99561403509	7844.9383033419	6880.83419689119	1710.8244111349	673.259574468085
1175.28662420382	4515.8275862069	3223.06768558952	1637.90987124464	5170.66839378238	5193.28873239437
3268.64174454829	1627.23324396783	1361.65873015873	6179.24696356275	2659.82696177062	6535.51326053042
1895.67782426778	8071.16572717024	6323.51276595745	2200.1185770751	4881.31707317073	3825.91561181435
5589.12941176471	6127.50694444445	9771.37391304348	508.662790697674	2681.11377245509	7135.46315789474
6345.35537190083	3364.18628912071	5124.89504036909	11561.9180887372	3350.73889875666	4570.98571428571
2522.19031141868	8187.15789473684	509.576086956522	2540.73137697517	3884.45	10165.5240641711
7300.08636363636	1988.09734513274	7530.1157635468	9295.76190476191	5563.16209476309	5866.35805991441
6359.28758169935	7928.34210526316	6006.45937961595	1043.56231884058	3957.14479638009	3923.37209302326
5572.47682119206	1843.37526205451	3884.36861313869	2176.87450980392	3958.06474820144	6569.6070901034
252.38202247191	9177.11363636364	5193.73776908023	4550.95717884131	3272.2	5233.34429065744
3052.75	6947.18509615385	1390.87898089172	7254.58687943262	2621.72093023256	809.562962962963
2329.58781362007	1842.45	13294.5590551181	5904.27183098592	1730.43408360129	6238.43274853801
3451.81961471103	7107.6875	5361.42857142857	10765.0155172414	3696.57741935484	1592.42894056848
10298.0322580645	1431.62162162162	8699.30913978495	6878.31232876712	2752.21739130435	1946.13684210526
6785.51601423488	6435.875	1018.79792746114	2380.57105263158	4243.95615866388	1420.87991266376
2924.42148760331	10867.402	2178.54054054054	8463.05829015544	5513.17314487633	857.535714285714
9393.76428571429	3487.02996254682	6514.80681818182	7530.90315315315	1365.35714285714	7226.86330935252
1072.96446700508	8599.30327868853	4169.52651515151	5540.6652360515	7734.99159663866	808.651428571429
9146.24436090226	3952.36559139785	8005.80139372822	4195.6495601173	1825.85159010601	5149.57544378698
1290.80989583333	8530.0144092219	6928.06481481482	3346.74040219378	3002.09803921569	1293.98868778281
9138.93399339934	1297.44405594406	6170.02359108781	11407.8410351202	2082.62844036697	6361.27240143369
417.940594059406	4538.11219512195	9416.27980922098	6744.93606393606	4409.48179271709	2801.83881578947
2079	627.35687732342	9396.38394415358	8680.40143003064	3146.79301745636	3778.18943533698
2530.4422310757	5079.62741935484	3270.44150943396	1337.82456140351	5759.06101694915	5711.9495412844
7178.52320675106	8238.85	6184.12880562061	9153.82911392405	1938.75477707006	4966.34622144113
1658.99453551913	10503.6385542169	8101.57115749526	9135.166	1903.29452054794	6449.71370967742
3416	8587.23970037453	5241.01757469244	1710.35403726708	6464.11450381679	4508.34099616858
10917.6592844974	4117.6508226691	4061.80341880342	8219.50417827298	3097.60698689956	1563.9126984127
1224.72375690608	1639.10714285714	4288.15605095541	2590.65425531915	4174.77991452991	3069.62878787879
7343.74731182796	4658.20939086294	7098.1131498471	2081.32673267327	3018.04805491991	756.913875598086
6970.10646387833	741.776371308017	6988.43313953488	7829.17605633803	2991.5	1677.25327510917
2431.57575757576	5612.88739495798	5793.83098591549	7880.2831215971	2347.5	4068.24114441417
4729.48106060606	13876.797752809	2113.0897755611	6583.88057901085	2433.51871657754	678.150442477876
3094.71040723982	9753.2813990461	4710.9972027972	821.156583629893	1482.45962732919	5988.41835357625
1164.12393162393	4098.69950738916	1705.35638297872	7055.33053691275	966.318518518518	4357.02003081664
8147.65749235474	5909.95548961425	6449.07765151515	1520.1213592233	3324.17171717172	9993.77711561383
7859.52380952381	5927.86500888099	5418.4695481336	803.909266409266	4752.82308845577	7545.06666666667
16780.3193277311	3925.76018099547	6921.29938271605	1616.2996742671	619.691983122363	9373.28418803419
14994.1563636364	3776.03526448363	5291.28045325779	7203.64735516373	2375.98591549296	4465
6839.95730337079	3912.44210526316	8845.32104121475	5646.4688172043	1514.73462783172	5133.96415770609
426.46017699115	3806.88888888889	3667.65178571429	5501.11909650924	5980.17518248175	7687.64583333333
11664.4078947368	13579.1444043321	8223.64021164021	10330.4824561404	2888.29210526316	2292.8038277512
516.27358490566	8708.51324503311	2035.86071428571	5716.57787481805	5997.47249190939	2074.81677018634
6660.94032549729	8006.37777777778	4135.80877742947	4639.21866666667	4644.06106870229	7430.16814159292
8398.03614457831	3983.8982300885	3692.52772466539	7563.05882352941	2761.80398671096	6983.52790178572
2168.17449664429	6616.25912408759	3448.51587301587	1248.49453551913	1192.69381107492	3691.05471698113
7400.62300319489	11477.4128113879	3370.89959839357	6802.97737556561	9556.49868766404	5046.84068627451
3192.69205298013	2898.57803468208	2209.70348837209	721.737226277372	1466.86688311688	1218.73498233216
7220.78640776699	7483.01234567901	5933.41434846267	8010.48795180723	1791.7343358396	2048.07079646018
7945.29104477612	10318.6619217082	3965.95286195286	8557.84178498986	4236.92578125	8532.62619808307
8992.74803149606	4217.68270944742	3562.1367781155	6086.89972144847	2624.71984435798	8855.39050131926
4607.9802631579	6581.01237623762	7202.552	5665.33802816901	1019.89	543.132867132867
8622.82741116751	4582.45107033639	6221.43161094225	6395.09870550162	1424.43842364532	6588.93093093093
9206.44444444445	3701.71428571429	5851.1317016317	5287.75308641975	1403.07305936073	6649.48771929825
1751.30392156863	8422.41312741313	7940.36025641026	10309.7552334944	2046.10080645161	7116.66428571429
8263.19540229885	2488.7752293578	5323.05945121951	6329.17255717256	2703.19188191882	5705.64
5855.28673835126	1719.0472972973	619.72	903.545918367347	7952.43880597015	2651.234375
10492.05	10360.2061068702	4843.19910846954	5042.8585572843	4743.51670951157	7139.01221995927
1435.13753581662	3198.75217391304	6952.414	6175.64285714286	3823.54131054131	8599.52617801047
5260.50176678445	10750.9658634538	7865.74198988196	3489.19113573407	3650.5	6449.62571428571
1682.82730923695	4201.40816326531	5975.48251748252	4476.49844720497	3341.12451361868	4330.46838407494
7250.1346749226	14028.9351535836	7519.69302949062	10439.6350877193	993.284246575342	6104.92
3695.06504065041	1229.53767123288	5086.93416370107	5364.10619469027	2342.01619433198	3220.82464454976
9096.83225806452	1747.17291066282	3751.90717299578	7041.33715220949	9832.87683284458	7893.44528301887
655.945578231293	1412.3825136612	8221.59120879121	4352.89100346021	3230.65238095238	5301.88
1630.62857142857	2361.35483870968	10316.6950819672	2209.65814696486	7502.83844580777	6785.44230769231
4562.83629893238	2014.55980861244	3619.59264214047	505.983739837398	8146.89438943895	1730.62121212121
4801.72014925373	1384.44303797468	4149.30098684211	1015.42727272727	818.305699481865	1775.14478114478
13696.7483660131	4472.92239467849	4217.11764705882	3341.51735015773	5227.04985337243	5408.4471669219
5706.01459854015	1910.08133971292	1714.72946859903	236.026548672566	1650.22222222222	6329.48788927336
8605.34782608696	4240.98674242424	8225.0243902439	9500.79865771812	2873.56739811912	6206.74324324324
7384.70333333333	7793.87822878229	6309.59602649007	10200.0723514212	2536.20221606648	8109.37894736842
1585.69291338583	2901.28125	9592.3984962406	1293.22491349481	2479.49	1357.84255319149
1316.63184079602	1848.18947368421	2477.98161764706	1560.26315789474	8440.29275362319	2144.31937172775
4316.67285382831	5958.41411042945	1032.71361502347	391.164285714286	5766.94019138756	6274.58024691358
6443.16	1319.7807486631	5140.57692307692	7900.12600536193	1469.27692307692	3115.20731707317
938.506550218341	12591.9724409449	5670.71212121212	6349.37962962963	4166.00223713647	5178.17328519856
1034.49459459459	6597.25696594427	9660.3609671848	6091.74130434783	7555.8386167147	7310.86419753087
5227.72064777328	9084.31724137931	9631.71381578947	15076.4713375796	2299.6	6507.80285714286
9800.40294117647	7523.64948453608	8829.83954154728	5903.67637540453	4723.04777594728	3847.40157480315
7213.5033557047	4796.54358974359	2197.20253164557	3924.15942028985	5134.13425925926	4430.21478873239
2066.05421686747	10578.2206896552	6974.50931677019	9769.73986486487	5964.1099137931	5929.77927927928
7107.31785714286	10191.4960835509	7372.34090909091	7982.23166023166	5839.96240601504	7536.68664383562
18481.459807074	1264.44032921811	5583.34724540902	1930.92979127135	1042.6581920904	4908.48333333333
5756.74157303371	3063.46830985916	6891.83076923077	2059.14912280702	5538.84142394822	7012.2783109405
2370.22222222222	4180.69662921348	1516.6170212766	5336.2394160584	1494.19540229885	3694.49508196721
5399.51666666667	2452.72375690608	2430.90717299578	1313.99701492537	6521.5618336887	5446.58333333333
2162.26072607261	802.648936170213	4887.91423001949	2527.11428571429	3647.10877192982	4697.17088607595
9014.16987179487	3248.40277777778	6065.734375	7654.14159292035	1958.39737991266	6674.44380952381
1994.63858695652	2577.63746958638	4397.4076433121	1527.84112149533	6143.32142857143	5732.00396825397
3645.76677316294	9894.15942028986	4906.29183400268	1154.42477876106	1678.01492537313	8512.07299270073
9788.28716216216	4783.33967789165	7117.52236135957	5047.06010362694	1193.16519823789	7947.37103174603
7984.47086247086	2274.96428571429	6549.72517321016	4040.22767857143	5774.02403846154	8244.4778012685
6967.94784580499	1367.74154589372	8396.66101694915	7010.83102493075	1957.65758754864	4846.42285714286
1180.9037037037	6615.04451038576	1735.09594095941	6442.97350993377	1325.15646258503	10078.4150943396
1673.08974358974	7461.18855218855	8172.43738977072	11619.7786561265	2644.33333333333	4997.6914893617
7168.15083798883	5068.71855010661	8356.82652134423	8517.86656441718	4425.11019283747	4087.50957854406
594.062893081761	7279.36320754717	1166.88524590164	5779.69565217391	849.057239057239	7090.03601108033
2237.53645833333	3264.51707317073	6749.92567567568	6118.20843091335	2843.83084577114	5991.10364683301
3001.53392857143	3983.64255319149	7274.63466042155	7318.15675675676	5216.27992277992	3339.82653061224
10568.0033783784	5926.2884097035	6905.47461368653	8297.40880503145	2763.04807692308	14454.9045801527
3753.10619469027	4347.59252336449	7369.71140939597	6894.48207171315	1550.85080645161	1717.94387755102
4025.76548672566	6438.33633633634	7286.5824	10694.83984375	1285.62359550562	8897.33522727273
3888.95114006515	11136.1477272727	6128.40789473684	1455.72670807453	5715.33925399645	7643.70454545455
504.044247787611	6302.02725366876	6517.85062240664	7693.26050420168	3059.29753521127	5725.15439856374
5322.3864229765	1208.16949152542	446.945945945946	4754.61143984221	1594.90476190476	7702.55504587156
4979.48757763975	4795.65542168675	1732.04545454545	5785.88275862069	2598.92857142857	5636.6615720524
4308.32807570978	4905.68715083799	8489.29872204473	1312.06818181818	373.028846153846	1773.17757009346
3173.05247813411	5649.33959731544	4514.03370786517	4912.6872909699	451.671052631579	6195.98181818182
6523.856	6177.02657807309	2082.43362831858	1293.06774193548	2434.895	5680.73621460507
3910.3660130719	6767.53608247423	4789.61034482759	4018.34834834835	2189.51606425703	881.854054054054
3591.72368421053	7993.06	10309.9774096386	2882.23015873016	2096.77659574468	5810.51325301205
2236.43939393939	1199.32692307692	3922.87967914438	6249.42574257426	6894.70170454546	9220.12962962963
3470.75334323923	1067.24081632653	5634.6724738676	2993.52329749104	922.330612244898	1037.00769230769
3574.59800664452	1536.17142857143	4132.61061946903	7650.48621190131	976.523364485981	5026.01333333333
8289.88011695907	801.051724137931	7857.69224137931	6640.20679886686	1402.32	2853.34576271187
4162.75149700599	12007.2986111111	5383.61024498886	5479.11153119093	1510.23412698413	6454.18493150685
4123.91964285714	7253.28424657534	5793.43726235742	7113.65557729941	3977.36241610738	6417.43181818182
10278.417989418	5927.36470588235	4113.68020304569	1336.25496688742	4416.55140186916	5131.375
2344.23728813559	659.42996742671	5285.75919732441	7914.2152284264	4997.10397553517	1712.81
5588.46078431373	6216.85390946502	9824.49370277078	1574.13247863248	1566.74193548387	6556.86160714286
2855.15343915344	9844.06884057971	3616.94974874372	7688.95374449339	4308.12307692308	4257.53046594982
1609.23474178404	1465.55627009646	5165.15993537965	6186.47473404255	7055.94797687861	6356.51630434783
5705.94539249147	7565.82926829268	5535.45390070922	4732.80229885058	4064.39105339105	8496.47735191637
2793.81694915254	4528.88288288288	6657.36173633441	9070.69974554707	1632.49361702128	1559.5
5732	6221.9296875	10896.9169435216	6087.31060606061	6847.267578125	1061.55511811024
9911.75510204082	8553.68279569892	6994.13656387665	5836.01158940397	5290.57314974182	4342.76309794989
3158.30177514793	2058.03196347032	6893.26171875	9606.57878787879	7608.76958525346	5628.15373563218
1030.63582089552	7984.67711598746	7020.34290540541	8981.30109489051	3162.6814159292	6308.7975376197
3797.95785440613	1071.90211640212	10542.3732638889	4092.475	5345.07120743034	9165.26041666667
7035.7037815126	4793.03550295858	7972.83602150538	7414.35014836795	5258.41715976331	1778.9014084507
6422.23786407767	7095.21195652174	6629.36296296296	7995.80482897384	5327.43859649123	6147.49034749035
14868.0901639344	7044.2087628866	8798.40731707317	4268.29885057471	6348.87351778656	415.052132701422
6253.62689804772	12662.3892045455	6685.92307692308	1971.11409395973	1419.35483870968	4937.01515151515
10026.2943037975	5839.02402402402	4901.5477124183	1990.22535211268	5790.12377850163	4341.45486111111
1572.65972222222	5647.28671328671	8365.09638554217	7695.51764705883	5051.25679758308	4764.35789473684
9548.40213523132	1499.80979827089	12788.9421965318	2585.07359307359	1277.23198198198	4328.52808988764
1997.42236024845	2838.84782608696	9975.94565217391	7717.09509202454	4951.13145539906	2925.87784090909
503.359307359307	6583.18956043956	8372.81914893617	4017.13348946136	5928.78136200717	1592.40052356021
7206.97692307692	6994.67418032787	11716.1242937853	7626.46606334842	2313.84255319149	5537.5009009009
1640.74844720497	5026.00735294118	5429.29087452472	10152.7932011331	4959.86184210526	1346.44891640867
2320.94987468672	2659.80981595092	2292.62711864407	1395.81967213115	1769.32460732984	2136.79661016949
4263.04790419162	3809.07975460123	755.288461538461	5963.19507908612	5300.70277078086	4858.60165975104
10180.4470989761	1305.8779956427	14156.9586563308	7609.4765478424	12312.066874028	2310.76428571428
2344.35335689046	542.307692307692	1592.6746031746	7125.3353115727	8596.08133971292	5360.74535809019
2257.53287197232	7943.85342019544	8199.89596273292	4232.03092783505	813.282828282828	6301.52602230483
695.295652173913	8797.60357142857	10500.1188679245	6857.42685851319	8511.82730923695	4774.40920096852
7291.49090909091	1250.4053030303	6089.76241134752	6342.84329896907	4878.21985815603	7341.01081081081
4687.89298892989	1664.94011976048	4619.50980392157	7110.7335243553	6385.18604651163	5898.3187250996
10615.5617977528	982.677664974619	6666.54155124654	2428.14598540146	7043.11858974359	5716.39
7024.77168949772	8869.0987654321	8009.42140468228	6986.35072463768	5399.33570412518	5029.4594017094
1820.28140703518	11515.9846153846	8109.04	8600.33194154489	1798.53521126761	8095.64927536232
6752.04605263158	7946.77011494253	3942.4897260274	11353.2531380753	1799.09734513274	3167.71947194719
10296.9862542955	8513.52577319588	8715.25092250923	9534.49814814815	5869.9802538787	4664.72836538462
2965.6	8489.38725490196	6205.77323420074	7140.04596100279	1458.92857142857	7717.47619047619
6008.23834196891	2354.36875	8825.57703081232	14090.216152019	2376.64245810056	6960.22110552764
2446.65333333333	2521.74814814815	4269.18287373004	9081.18634686347	1935.2277992278	4008.93636363636
4081.06909090909	9285.64258555133	7897.2510460251	10869.6314496315	2522.10191082803	8032.47262773723
4659.43416370107	9774.72183098592	6872.19578947368	7330.37464788733	2127.79922779923	2731.35550935551
6469.53097345133	4732.2925170068	6624.34697855751	6883.85759493671	1372.66225165563	6727.1954674221
4428.32199546485	8473.40045248869	7087.37254901961	6208.89219330855	1082.43842364532	894.93665158371
4617.40217391304	930.498371335505	7116.03921568628	3853.54210526316	7594.40880503145	6123.96846846847
2644.93831168831	8246.17469879518	10418.2601476015	7058.86085825748	2206.95238095238	1586.91739130435
13042.9488188976	7080.23220973783	5144.866	3550.92307692308	1774.67719298246	4180.98863636364
10896.8375	7947.2012987013	2375.51739130435	5773.20638820639	1382.94025974026	6284.45731707317
2965.8643006263	6950.50290697674	7671.21140939597	4980.94626865672	942.329113924051	7430.66132723112
1779.77192982456	5294.90305206463	8604.73650107991	3173.60215053763	5848.56211812627	6835.44727272727
5325.11463414634	9461.09057971014	3638.27272727273	3782.08333333333	1615.54285714286	3672.50847457627
3917.40340909091	7274.0973871734	1243.03076923077	10175.8957055215	2185.00651465798	6071.5905511811
5825.22997416021	7058.51449275362	13651.9869109948	6879.87983706721	3173.1166180758	6599.2471042471
7476.58787878788	6265.53470437018	7362.94291338583	1494.46538461539	6573.59523809524	5444.5652173913
2450.86486486487	6749.93713450292	7194.07597535934	9270.11663479924	1916.36575875486	6501.9756097561
4061.62619047619	3252.343832021	9045.810546875	3023.63573883161	4534.73786407767	5934.29130434783
7900.48339483395	2996.47767857143	7015.79173290938	1811.83159463487	3142.41078838174	4698.86073500967
4627.32794457275	1140.61398176292	7624.19870410367	9062.40884718499	6639.47972972973	2787.33256880734
5012.92173913044	1643.90405904059	3157.41463414634	4156.7786259542	4405.72277227723	4482.62260127932
2636.48172757475	1048.33409610984	5297.87786259542	4462.10256410256	4935.175	4408.57065217391
1703.58561643836	13111.2310030395	4155.57057416268	1041.62344139651	1789.66404199475	775.308441558442
1491.20579710145	3677.54430379747	10540.4782608696	5934.35985533454	3004.73841059603	1019.07329842932
1329.95435684647	687.925093632959	5256.72108108108	620.131661442006	2834.48924731183	6293.7975308642
1271.25	3202.46816479401	7779.92727272727	2796.01357466063	4697.94224924012	4949.71851851852
8108.83766233766	1338.41228070175	11950.2368421053	9433.98319327731	1194.5103626943	5881.4544
1054.58072916667	5871.24644549763	6516.73107049608	6180.32592592593	2628.33018867925	1072.58412698413
3402.82186234818	1334.1645021645	4924.50442477876	3382.30107526882	5919.74809160306	6566.76315789474
6685.81724137931	10448.0289256198	4669.84049079755	8284.54920634921	1003.10606060606	7465.9723183391
4444.91304347826	3170.57633587786	6209.91025641026	5137.10278113664	4906.8807082945	931.508130081301
3167.90161892902	1098.31818181818	3265.03571428571	1298.28820960699	5083.06756756757	492.546125461255
6727.17808219178	1267.16152019002	4407.48774193548	6509.04377104377	2151.28571428571	5980.037111334
2040.8982300885	6014.71578947368	6249.81782178218	7802.07712082262	7758.43173431734	3812.81227436823
2349.52136752137	1740.52368421053	1060.12213740458	1003.38211382114	7493.47202797203	3435.86904761905
892.163366336634	7449.01927710843	2892.90342679128	2652.4406779661	4185.20353982301	4329.11799410029
11493.3517241379	7255.83738796415	3179.13839285714	9672.81794871795	989.950819672131	1908.48108108108
5268.72386058981	5934.78801843318	6151.4125	13105.847826087	6204.30817610063	1423.34306569343
1511.02788844622	6610.78125	1647.57003257329	3582.34517766497	2336	7878.66125760649
7186.33173076923	3518.88805970149	10222.8798646362	2078.33333333333	6002.97324414716	7098.55625990492
5466.63144963145	9801.33529411765	6520.16987740806	3393.49387755102	6358.01351351351	5193.66956521739
6333.49786324786	2584.38325991189	2998.08452950558	6819.67835365854	4435.29447852761	1262.330472103
6317.05912596401	2249.14339622641	6697.77672955975	2441.2175066313	6127.0640569395	4600.16727272727
9177.28104575163	3694.0593220339	6089.0583501006	7693.33460076046	4644.83524904215	5660.47222222222
3628.0890052356	2179.71673819742	395.747933884298	9497.98352941176	2361.12307692308	4800.92085235921
5900.15668202765	1498.57077625571	6847.42018779343	5326.71428571429	675.066666666667	7637.49344978166
4859.4312267658	2430.34857142857	9744.27837259101	1557.90829694323	6835.02395209581	9339.83450704225
8834.47021943574	3963.80072463768	11415.3648648649	1687.664	3091.34834123223	4920.92837465565
4723.91626794258	4696.0325203252	9466.84682440847	4935.20077220077	1310.10098522167	6400.21686746988
4177.66502463054	5514.31515151515	7189.3956043956	2745.30977130977	4082.89353612167	5689.47674418605
8921.86175115207	674.755555555556	8418.76894639556	1297.86516853933	3816.93883792049	5570.84021543986
10928.5167095116	9364.18590998043	7735.16112266112	5210.9907063197	5181.4056122449	247
5664.29444444445	1937.21739130435	11562.9495412844	8951.0641025641	4826.26548672566	3239.04713804714
5781.18055555556	1977.89130434783	7930.95730706076	2638.32110091743	5711.97755610973	5477.14593301435
5017.24509803922	5412.72790697674	7012.04433497537	6368.50689655172	5243.57792207792	5614.05309734513
5105.89947089947	7414.73870333988	1901.22661122661	8596.73631840796	1706.51155115512	6019.66306306306
8447.74285714286	8368.09595959596	8151.21481481481	7246.05128205128	1805.4858490566	5456.75114678899
1425.19852941176	11529.2534722222	5860.82054794521	970.859649122807	3938.38611111111	2192.19072164948
5592.24301675978	11324.2549019608	6531.33846153846	3326.36641221374	2109.15503875969	1536.17232375979
1258.24888888889	7827.29971181556	7275.74115456238	5934.28290766208	1199.23032069971	1079.41592920354
2096.30434782609	7570.37239583333	7803.58647450111	8181.81155015198	5953.45707070707	5235.2
7396.75147928994	3897.88144329897	3551.78165938865	2336.24757281553	5287.15679442509	6385.61094224924
7135.79063360881	1426.66666666667	6066.47	2664.09956709957	961.31550802139	3284.74358974359
2018.90306122449	7363.04181184669	2515.22102425876	6587.99372056515	7033.47919876733	5943.50259067358
3027.60891089109	6179	1934.42424242424	1742.90953545232	5543.22222222222	2734.3956043956
8766.58737864078	10555.1142857143	6342.79144385027	3335.01587301587	4686.22433460076	4774.52127659574
7311.88586956522	906.340136054422	4175.69841269841	1124.42424242424	2149.95364238411	6955.60229885057
6454.15769230769	1211.26848249027	6707.79649122807	6576.95132275132	9115.24797843666	6878.93359375
5817.96140350877	1685.416	5408.00917431193	7238.6676300578	6539.77198697068	4571.27302631579
8134.97698209719	1825.77407407407	2553.14772727273	6695.20985691574	1801.82840236686	6748.72319688109
2460.7380952381	2007.1746031746	10571.8459016393	1334.53543307087	4243.20895522388	9708.29662921348
8029.42207792208	803.751219512195	5939.70720720721	1936.68918918919	5336.62372881356	7938.20903954802
2232.97872340426	7027.09239130435	12086.1578947368	2573.77876106195	1460.84401114206	5658.792
2695.55958549223	2186.97142857143	10800.3111888112	4722.9410801964	12699.2161290323	1235.38979118329
5256.78405315615	5563.68279569892	8375.64503816794	7631.80476900149	2555.00714285714	3943.83
4476.1095890411	7613.94848484848	9177.86150234742	8113.66112266112	4873.98939929329	5540.55104712042
3961.0576070901	2167.18895348837	3458.3135391924	1379.89171974522	5793.55011135857	7092.9068627451
761.954301075269	11239.9965156794	564.646153846154	3243.27046263345	5960.89056087551	5557.74100719425
5787.72540983606	1594.93772893773	1252.38120104439	2469.27715355805	4425.61224489796	4913.01123595506
2807.58108108108	2288.17081260365	7606.05384615385	1042.33628318584	2088.93726937269	5799.9477124183
2399.71293375394	1193.27272727273	6396.65925925926	3067.76436781609	5502.08849557522	3765.38888888889
1027.89237668161	6892.47382198953	4998.21857923497	1075.82568807339	1441.89259259259	5945.32343234323
5966.92721518987	6920.25623960067	8449.90925589837	5467.11044776119	1397.63907284768	5668.55607476635
5021.77960526316	5499.21897810219	2680.38461538461	6986.1921641791	1740.46335078534	6668.26984126984
4898	4519.14381270903	10357.9807162534	10272.8566308244	1314.77570093458	3572.8156424581
1250.416	7603.03102189781	3467.632996633	6992.82460732984	1054.79494382022	2752.01178781925
4961.20243902439	5107.68253968254	4805.89032258065	7432.21414913958	3016.67700258398	994.887804878049
3023.75766871166	3574.95141700405	8171.50566037736	6442.31622176592	5758.34607218684	7337.43360160966
5594.17412935323	5710.83687943262	5713.2299270073	8496.01	4529.42905405405	5433.29360967185
1797.68774703557	8052.35789473684	7406.31222707424	2097.19583333333	2350.690625	6809.21416526138
5476.03773584906	4697.15642458101	11426.5663716814	8706.29361702128	2237.28382838284	4676.93827160494
9444.34126984127	4903.15531914894	6984.65375854214	2365.52617801047	4634.24908424908	6768.59420289855
5770.82564102564	4758.5985267035	7549.60084033614	1354.17514124294	2644.83417085427	5023.29824561404
6567.48684210526	5848.36556603774	6860.54761904762	8124.35040983607	6568.55927051672	5779.70724637681
7143.89108910891	4638.67083333333	6729.25287356322	8606.41621621622	1629.81818181818	7380.49339207048
4417.8717948718	3343.98965517241	3354.67515923567	1977.86495176849	6557.31164383562	710.823008849558
1316.63228699552	1522.78969957082	6558.20363636364	11363.4061135371	1903.39449541284	6563.27798507463
3953.11897106109	1312.98507462687	7572.53725490196	5330.24420401855	4147.50662739323	3642.15538847118
9333.50980392157	3697.71428571429	10474.6682464455	1480.12765957447	1467.74731182796	4713.49240780911
3587.74920634921	12387.5782747604	8800.57328990228	10882.0324825986	6619.42907801419	4677.31348511384
5002.88581314879	3185.54515050167	4078.26045487894	6868.7299270073	6010.44785276074	6506.18013468014
1251.37777777778	6158.64689265537	7779.74437299035	7731.88322717622	6137.10044642857	9028.05555555556
4364.5574912892	904.255813953488	8378.34024896265	5681.18996415771	4865.3937007874	7633.80128205128
3039.19576719577	1961.19444444445	3886.46464646465	5276.48327137547	4338.87878787879	8349.39682539683
5451.13008130081	16093.2740740741	1404.46025104603	9580.45771144279	2926.45488721804	6997.50100200401
6530.528	7330.9222972973	8634.73652694611	7505.5546875	821.436363636364	4319.5380952381
6318.1726618705	7084.44478527607	6805.00342465753	10114.9333333333	2778.01034482759	3573.01570680628
1237.66326530612	5738.609375	8165.7056	10861.2642857143	2045.93717277487	7742.19280205656
11827.9051724138	1961.94295302013	8243.23668639053	1334.82722513089	1164.76579925651	5601.07774798928
2563.81588447653	5655.67945205479	4336.74157303371	4217.88108108108	857.659176029962	5127.64757709251
4388.50194552529	5621.11003236246	6493.34513274336	1886.87012987013	1480.14109347443	6404.69104204753
5497.11744386874	15938.0280701754	6449.81333333333	3292.04280155642	1308.66565349544	4386.3660130719
5979.82978723404	1545.75619834711	2932.11675126904	8396.87767584098	2752.11162790698	4618.89696969697
2594.94525547445	2903.29673590504	6844.55555555556	1340.10931174089	1671.51761517615	6870.78632478632
3112.2389380531	2150.81578947368	12100.8945686901	602.905213270142	6644.46437346437	6057.57644991213
13435.7675276753	3749.75471698113	2893.39365079365	3456.81402439024	3411.18238993711	6494.17625899281
9788.89302325582	2264.63157894737	670.25	2394.87610619469	6794.93094629156	1511.88554216867
9243.61791590494	1104.75722543353	8610.30595482546	8748.66281755196	6438.46621621622	5062.48948374761
3966.5734870317	5544.9552238806	2317.15525114155	13427.2889518414	2556.44551282051	3372.8167539267
1647.60769230769	4152.22093023256	11395.0179775281	1705.52577319588	4504.73939393939	9250.36879432624
11739.4723247232	5480.77919708029	5949.59541984733	1957.5625	4037.5675	5833.77068965517
5467.97794117647	1228.55875831486	10843.4843205575	2165.0206185567	5545.45302013423	5384.56643356643
9046.70038910506	8521.1935483871	2674.03636363636	7784.87338660111	6355.6897810219	1098.27472527473
1417.21201413428	7940.40716612378	3608.6985645933	3985.57258064516	6565.93882978723	6479.05255255255
2279.70752089137	3880.7628458498	8638.42581888247	2259.58547008547	5574.31610942249	7873.86384976526
8038.16556291391	9725.7593220339	4674.68871595331	4423.41052631579	3766.92192192192	11354.686716792
964.283185840708	4916.70637119114	1768.17346938776	9800.54838709678	3593.44097222222	3721.29133858268
10814.7767584098	7466.75296108291	10664.5344262295	3999.14917127072	4523.08176100629	3239.55555555556
6106.91608391608	10862.8137931035	3134.82638888889	9277.10606060606	2380.73966942149	2369.46543778802
4979.0790960452	8867.73359840954	6509.75735294118	5783.51173184358	1319.13666666667	7186.51748251748
5141.67619047619	1023.83564814815	3551.67579908676	3070.89820359281	5848.40923076923	2983.67195767196
1494.8612565445	9936.30514705882	9159.2380952381	8017.70392749245	2350.52988047809	6317.25080385852
5678.3422818792	7048.45751633987	3896.62085308057	6022.77053140097	1634.05054151625	6171.76861167002
2059.73015873016	6717.77377049181	9760.27536231884	7299.63471502591	6982.98651252409	5527.82789855073
4778.7216828479	9078.72164948454	6524.07368421053	6368.08472012103	4039.29779411765	2314.1660899654
4275.40949554896	7026.75324675325	6165.69516728625	5858.57647058824	1990.74829931973	4752.66189111748
1769.45744680851	5164.51388888889	2969.94303797468	9055.31770045386	2566.2987012987	6364.5020242915
3094.96825396825	8674.6644295302	6708.36417910448	5158.30412371134	8073.48366013072	6484.39549839228
6299.72908366534	10399.4100946372	6378.70563380282	6931.17083333333	1287.52941176471	1168.41176470588
2859.22807017544	6966.03300330033	7170.86458333333	6387.65454545455	1227.17777777778	3971.62478777589
6096.56756756757	1562.4966442953	10488.7802056555	3796.90441176471	5299.80898876404	1114.38
1599.34050880626	1633.32599118943	2694.0641025641	4141.53909465021	4654.11829436039	11072.4487179487
9884.78417266187	3438.72139303482	7950.14754098361	3859.63829787234	1539.75187969925	1307.53211009174
2699.65148514851	10083.7376425856	5220.2156133829	4873.16666666667	5161.10850439883	5006.4976744186
7713.84974958264	16637.1689655172	1559.62886597938	5840.53959484346	2920.65635738832	3846.50865051903
6716.23245614035	8761.09589041096	6828.34108527132	3694.10843373494	3286.51875	6615.06168224299
8206.9405204461	5252.50877192983	7489.2752	1746.56741573034	7386.60756501182	389.123287671233
4214.08118081181	1516.20720720721	4831.84095860566	5731.50518134715	4488.03020134228	4499.028125
4252.78181818182	1039	4795.79285714286	2051.18461538462	4710.92549019608	6216.94814814815
4611.01538461538	2691.94736842105	2157.64583333333	9277.61213720317	2803.97276264591	6801.67639902676
3378.56267409471	1009.80858085809	5130.05617977528	7832.33333333333	893.995884773663	1161.5027173913
5889.99328859061	5697.19902912622	11059.0848806366	5973.81632653061	4278.84603174603	5901.15983606557
9387.23131672598	9938.58558558559	677.758620689655	5877.15417558886	1164.61290322581	697.325153374233
6641.80174291939	8319.26170798898	7929.12847222222	1552.21686746988	2771.57208237986	8885.36153846154
1150.6813559322	2933.14197530864	7445.28571428572	5877.528	1816.02824858757	508.780487804878
3295.15384615385	5075.72988505747	5373.0303030303	10077.0847457627	3508.27966101695	3820.38585858586
3124.30061349693	1964.14084507042	7862.93448275862	6567.06276150628	6902.0780669145	7999.90163934426
5526.36734693878	1460.02797202797	6420.19850746269	7210.50316455696	4626.63310961969	8169.8101010101
1277.33554817276	11653.4256055363	7399.17407407407	12867.578817734	5096.14465408805	3943.72511848341
6900.15267175573	3853.39024390244	5282.78978978979	7520.36879432624	6434.4427480916	5411.25376884422
6491.47407407407	6809.93693693694	11756.0406504065	1940.31806615776	6050.27607361963	8168.5348189415
7184.92196531792	3309.35714285714	8633.02107728337	3514.77919320594	4315.31734317343	2683.41420118343
1380.71681415929	7566.39808153477	7614.98181818182	6602.48695652174	796.444881889764	719.276923076923
1193.41645244216	2105.2724137931	4264.80495356037	2923.72392638037	1833.47005988024	4125.18608414239
5666.37871287129	845.229559748428	2569.275	8679.29838709678	6243.58350951374	6167.87814313346
8255.51339285714	10358.9459459459	1660.10209424084	7116.30177514793	3991.01425661914	6495.52427184466
3553.01923076923	2466.77818181818	6762.53014184397	7221.79668049793	4045.58909090909	5183.15625
4931.0971659919	11602.342364532	10654.373015873	2374.30952380952	1619.09788359788	7353.66548042705
7078.42738589212	5476.37704918033	4172.18041237114	7225.33136094675	5077.10834132311	4853.50886075949
7967.15264797508	7689.8	6821.34042553192	5463.10222222222	6996.2893258427	2654.55128205128
1801.8722826087	6098.37920489297	2476.42081447964	6665.29667519182	4705.55	2575.00613496933
6552.30473372781	8072.20942408377	6921.76124567474	1301.45644599303	1067.6186440678	2291.6374501992
5877.92976588629	1521.70253164557	5516.16181229773	6235.72604166667	4448.16765285996	4192.41255605381
1214.7423580786	1317.67313019391	6724.82485875706	877.680733944954	515.302788844622	1924.95625
4581.88805970149	8502.09913793104	5997.25	8027.53358208955	1286.91082802548	3836.12285012285
10020.2012987013	6177.22775800712	8698.56884057971	965.071942446043	1464.97849462366	7050.625
3219.41145833333	1391.06374501992	6379.49584487535	10017.0341880342	2085.8	8563.49107142857
5787.60147601476	4741.7984496124	9726.15057915058	1665.22222222222	6285.75503355705	7011.903930131
4302.17037037037	1263.96569920844	7959.23737373738	4757.18791946309	3502.82307692308	5796.48993288591
2368.74675324675	7720.20264317181	1933.8779342723	738.748837209302	1674.27575757576	6976.92159763314
6420.30789473684	1410.63197969543	3635.8313253012	3158.0612244898	1761.29644268775	2631.87947882736
1696.35775862069	5236.77740863787	8487.03353057199	8268.69896193772	2640.99145299145	3044.35103926097
4546	3144.85026737968	5879.15903614458	11838.897574124	796.048632218845	5373.73076923077
6334.72426470588	1862.30630630631	9665.61386138614	6903.27079303675	3880.20971867008	9268.78571428571
1044.59497206704	9294.66192170819	3553.86977886978	5738.8325	1685.63822525597	3777.74556213018
6581.05	4039.19281437126	2827.04545454545	3489.46686303387	1971.98557692308	474.41592920354
8742.19186046512	5206.93560606061	7169.76816608996	11482.2333825702	718.457446808511	950.130434782609
2624.21014492754	1959.616	5961.58293838863	7075.31282051282	1719.71617161716	3146.60235294118
728.283505154639	8919.76949152542	8547.32894736842	4881.07465277778	8671.00285714286	5332.99453551913
8748.10943396227	1597.75221238938	1999.25806451613	7281.33419023136	2667.3321799308	5201.08425720621
6470.85099337748	9550.19252873563	3974.89743589744	8833.77519379845	1169.85245901639	6810.16666666667
1243.05865921788	8893.15942028986	9176.10093457944	7601.59084604716	4002.80089153046	3115.6351575456
3507.91925465838	2821.9022556391	9847.65439672802	4823.7603960396	2533.88397790055	8750.1367781155
3633.53982300885	1651.69918699187	2121.22158273381	566.279816513762	2393.66265060241	6811.57281553398
4956.01212121212	6543.43065693431	5743.45542168675	2435.94382022472	3132.94637681159	5233.61868300153
1082.48148148148	10382.2565597668	5440.66409266409	9065.44	7839.84657039711	1450.92523364486
5820.84759358289	1069.7485380117	4272.92970521542	5833.04068522484	5598.53874538745	5862.56535947712
9473.54277286136	7420.57876712329	7288.42404006678	1955.64084507042	10484.6424418605	7648.13777777778
1438.91213389121	3445.17043478261	2076.55729166667	864.755555555556	2371.17549668874	1717.5329153605
8483.70325203252	7534.93581081081	5280.09771986971	8754.56326530612	5598.20466321244	1535.75965665236
7607.93162393162	5882.30555555556	5218.22631578947	5715.09745127436	4675.0375	1604.859375
3516.81790123457	2807.50537634409	5004.59078590786	3286.27659574468	5230.67701863354	987.558823529412
2388.09150326797	1639.685	3018.89784946237	2074.24542124542	829.405063291139	997.168316831683
3635.79569892473	5344.2318501171	8411.30134932534	6479.92391304348	5617.51360544218	4570.19801980198
12833.270661157	5483.72759856631	5851.46391752577	4703.6189258312	6077.05376344086	3041.11787072243
2296.62573099415	5351.95555555556	11245.3861386139	4057.26956521739	1708.02702702703	5238.10071942446
6817.72434017595	2213.08944954128	5624.04375	2287.23863636364	787.350961538461	10026.7020057307
5245.48805460751	8164.82456140351	3812.79185520362	1230.90410958904	4383.42827868852	7237.43117977528
5373.32098765432	1514.73568281938	1250.52941176471	3810.78928571429	1978.47235387046	2220.61885245902
1566.26368159204	12143.2156398104	9297.67323943662	9525.44144144144	6893.49541284404	6785.42738589212
6963.35142857143	956.292817679558	1739.09927360775	3567.74332648871	944.146496815287	4552.30722891566
2098.93189964158	1377.29166666667	1839.40243902439	7132.8847631242	1198.38260869565	6924.35531135531
2286.78571428571	3750.93865030675	5936.07942238267	8317.5524691358	1231.05583756345	2370.85714285714
8091.38876404494	9584.39234449761	7831.7311827957	5647	5600.05918367347	881.133603238866
3230.97324414716	2600.68016194332	7652.44772117963	3241.58125	1900.62831858407	712.796511627907
1334.92857142857	4043.12154696133	6205.41798941799	4426.94955489614	908.135135135135	5597.75757575758
9196.41563786008	1491.81875	9881.46191247974	8495.54983922829	5018.015625	6571.59132420091
1683.47037037037	1165.91923076923	4080.26470588235	9397.63943661972	4596.81951219512	1609.74058577406
7953.1843003413	1551.84955752212	4473.92955326461	1690.22307692308	1995.92291666667	2219.18296529968
1625.76978417266	2435.63178294574	4464.24561403509	3003.9928057554	1449.0814479638	10525.7045908184
4668.35805084746	2031.27450980392	3702.79054054054	6563.76548672566	6755.78125	7302.29373650108
13309.627027027	1034.976	7213.57992565056	1285.45188284519	5157.31738035265	1340.57142857143
5527.39420935412	2570.56884057971	3238.40780911063	3630.95086705202	6135.08054522924	4416.82080924856
8182.00997506234	2585.90265486726	7220.1004784689	10917.6486486486	5332.18784530387	9000.6523297491
1707.5	1348.1797235023	9190.45090180361	7840.87030075188	6428.48396501458	832.424489795918
4549.6525974026	1503.25268817204	1654.1	5592.54368932039	5805.05188679245	7065.22448979592
6664.46896551724	4386.05925925926	7165.78881987578	5711.27136752137	2146.72946859903	6382.67364746946
7276.35656836461	4215.80522088353	1974.30909090909	6968.23959827834	3485.42281879195	6777.34251968504
12968.9911504425	5982.64642857143	7469.45283018868	669.243975903614	1356.13567839196	5260.99543378995
1273.36129032258	2062.98669032831	10687.8084832905	3251.66666666667	5752.2196969697	9461.01662049862
5722.93717277487	2323.12411347518	6797.08333333333	9610.8170212766	5154.23642732049	7920.86031042129
733.590604026846	5778.04575163399	6953.8275862069	9099.19629057187	3219.17595307918	8373.57347670251
9675.58361774744	9363.16363636364	4906.52316076294	6845.31958762887	2108.16312056738	4438.14492753623
1311.72765957447	3057.66176470588	2249.44247787611	7908.47022587269	2496.07692307692	6767.89170506912
9347.66477272727	7122.61643835616	5395.98254799302	6201.76346153846	5721.87912087912	4356.58369098712
4367.45138888889	1284.43291139241	13879.0769230769	2946.16877637131	3527.6004842615	1587.39361702128
5205.8670694864	3206.07163323782	6595.73809523809	4939.9144295302	3730.15175097276	2825.83040935672
5033.03525641026	4364.31428571429	3596.18553459119	8212.77700348432	5345.61943319838	9104.99375
891.969339622641	2107.74045801527	3184.29581151832	1827.24365482233	1499.86968838527	8258.54487179487
9581.71891891892	1792.52333333333	4557.15862068966	919.327433628318	1611.25136612022	9250.07627118644
650.447721179625	5997.39171374765	7661.65789473684	1387.68989547038	1025.88888888889	3403.97557666214
2110.47876447876	1297.93922651934	8436.59190031153	3091.66363636364	1548.13131313131	6214.74503311258
2934.69934640523	7567.03542234332	4828.94444444445	2780.99137931034	1560.61157024793	5516.73631840796
5111.57894736842	4412.43115942029	4721.70187793427	8302.22195121951	2351.47058823529	1639.21319796954
5058.29657794677	9023.61818181818	7763.15272727273	7550.59428571428	1532.16666666667	6113.38405797101
2680.7572815534	1615.83667621777	11601.1678657074	651.330508474576	6463.81459566075	8748.06053268765
1006.63035019455	1837.59722222222	7403.90361445783	1621.21010638298	5535.80387409201	1784.33012820513
3069.9381443299	8760.75641025641	2888.24912280702	1502.54098360656	6429.40159574468	7010.4
1698.31441048035	1808.99365079365	8339.67774086379	5358.76992287918	1343.76838235294	2174.73734177215
6938.67894736842	9870	428.075085324232	4301.1246105919	4869.13602941177	931.200873362446
6138.07453416149	6904.37419354839	6714.6748091603	2458.01826484018	1423.05960264901	8785.72200772201
9512.446875	6578.71268656716	114.822784810127	6536.6577540107	4366.32911392405	5855.89191564148
7860.62530413625	5749.24869109948	6227.88582677165	8258.28271028037	4087.43295638126	2818.26635514019
6411.60322580645	1682.15803108808	1018.13375796178	2395.67692307692	8014.21495327103	7740.90186915888
3873.51724137931	1447.2158808933	1628.97169811321	9211.0951417004	6796.96659242762	1739.92430278884
1956.61842105263	4526.32009345794	10074.3279022403	1569.20652173913	3229.69565217391	1483.64127764128
2325.32460732984	2580.33333333333	2080.01587301587	8809.83945578231	7358.78813559322	2654.67719298246
2844.46838407494	7459.87987987988	7021.0347129506	576.420765027322	8458.1990521327	6946.17173913044
4440.31203931204	916.959322033898	7810.7786259542	2028.71621621622	1736.53797468354	909.51
446.55023923445	6661.45454545454	3352.07591623037	1776.33	5971.82526315789	4726.43636363636
8026.13529411765	978.756637168142	4967.61756373938	8866.93577981651	8420.94827586207	4555.30480167015
5266.69662921348	2587.02654867257	6758.60583941606	6696.78031634446	1757.49300699301	4094.22965116279
2229.38028169014	5487.05190311419	4002.75	7693.84991568297	2370.71180555556	2503.0515970516
3511.97345132743	6959.10588235294	7338.71570014144	1600.51184834123	881.534031413613	8145.16279069768
3899.92519685039	7887.52688172043	9057.44461778471	4365.11827956989	8398.432	3471.86021505376
5251.49504950495	8305.26285714286	7879.16492146597	10770.8275862069	7305.95229007634	7110.56451612903
9996.46590909091	6544.26763485477	2539.60501567398	9304.88443396227	9003.98347107438	8541.60377358491
798.170818505338	1597.50175438596	1189.36734693878	8840.29742388759	4446.34521880065	5090.61264181524
2577.82677165354	4528.32914572864	1951.20588235294	6584.51149425287	3380.16577540107	5410.29842931937
10252.76	1502.88075880759	5344.66261398176	6794.92131147541	1467.264	5113.01489117984
4059.74678111588	10957.3323076923	2985.88235294118	6205.69097222222	7240.36390532545	2512.79850746269
2167.06147540984	1430.13131313131	6235.67527675277	1825.72784810127	8718.86449864499	3371.4380733945
6176.46212121212	6679.57627118644	4497.65806451613	6188.91578947369	1538.59272727273	10731.9949748744
8555.60197368421	3545.68637532134	7449.02037351443	1998.94318181818	1105.45993031359	1498.32841328413
7729.41836734694	2106.65555555556	5750.11001964637	4968.13582342954	1533.74603174603	6518.2
3737.01307189542	8411.91129032258	16425.449382716	2121.69911504425	3288.69154228856	5186.36486486487
3039.13095238095	12451.8035714286	7698.0608365019	7334.09113300493	1234.29186602871	1732.94897959184
6318.38225255973	2178.97881355932	13223.3946360153	2497.34814814815	1210.2032967033	5762.38313253012
8514.19836956522	5419.82558139535	5964.77365269461	9990.06980519481	1665.83763837638	4168.52564102564
3373.92682926829	8262.02272727273	9960.72727272727	2380.94561403509	2384.55069582505	5587.03342618384
3498.4114713217	4523.10096153846	4451.78063540091	5161.63675213675	2781.00680272109	4530.12417437252
682.957020057307	9447.29315960912	5247.73170731707	8157.53571428572	4147.10260869565	7118.20689655172
3296.88194444445	1213.48529411765	3359.16199376947	1736.86363636364	1534.54471544715	1846.29896907217
1797.52197802198	6231.63068181818	11122.6397058824	556	2248.88793103448	5978.2705667276
2532.96616541353	984.825327510917	9020.28771929824	5637.46116504854	4731.55722891566	3851.02788844621
5110.79646017699	6623.14981273408	7294.52527472527	4734.64498644987	6837.49145299145	5010.29666666667
1764.6320754717	9131.26041666667	7906.05858310627	7229.70183486239	1718.41775456919	6643.1404109589
1125.91318327974	4811.50970873787	1482.41975308642	7278.09578544061	3397.25903614458	6183.35859519408
1705.99335548173	5250.71458773784	8272.76595744681	2538.775	4629.67364016736	6495.35951661631
4916.10740740741	1160.83882783883	4966.27952755906	9505.37336814621	4828.62190082645	2228.45089285714
1372.8064516129	6292.84654731458	6075.2	942.42904290429	1318.62111801242	7024.29247910864
543.52380952381	803.015197568389	6960.10993657505	7605.30801687764	2645.43621399177	3469.96153846154
3302.70341207349	5027.79964539007	9242.05838641189	10301.1003717472	8741.24117647059	4118.83198380567
8961.05755395683	2628.83098591549	8076.94158075601	4520.92295839754	7942.64984227129	7935.52290076336
1566.70833333333	5626.73443983403	6800.80937972769	10775.7652733119	3729.15112540193	3102.65155807365
1868.81543624161	551.692307692308	6714.76356589147	8560.82491582492	2942.63599182004	9725.16477272727
1704.7595959596	1559.79094076655	7364.39514731369	10700.6949152542	3399.4738372093	6456.684
4001.24651162791	6116.10663507109	6962.87218045113	9245.64231738035	4644.97879858657	5409.81330472103
3450.33617021277	6242.87719298246	3723.84482758621	6629.975	6695.32558139535	5711.21899736148
6899.67419354839	1351.50169491525	7060.10839160839	3320.66197183099	4743.20316622691	1223.36749116608
9485.73800738008	4922.82012195122	5412.55769230769	6313.99816513761	5153.78921568627	10408.2581818182
5912.53881278539	7817.92525252525	10202.8044280443	5436.81818181818	6269.56179775281	5126.09132420091
4062.1838790932	8003.21649484536	5709.15	5896.71502590674	1303.81723237598	7846.12535612536
2397.04929577465	3299.81447963801	9549.24120603015	9810.32142857143	3895.61316872428	6266.80535279806
4754.15240641711	1577.88582677165	9524.1334519573	7817.73051948052	5177.11206896552	1614.84536082474
2352.53538461539	1626.68421052632	8143.7868338558	5427.83181818182	1769.54143646409	5842.26150121065
1801.53784860558	3665.98089171974	6428.84946236559	7696.14836795252	1486.15362318841	4601.76923076923
3265.81294964029	4715.5977443609	7330.2807486631	8124.53183520599	2215.29218106996	7884.02101576182
2869.60714285714	4037.68531468532	6804.65631067961	741.746411483254	7298.5	1832.42424242424
3330.64081632653	7831.13839285714	7446.76870748299	1741.17054263566	2215.96153846154	6417.37995824635
9629.2849002849	9319.77215189874	2243.6755952381	4021.32179930796	6957.41901408451	7841.52739726027
4141.01408450704	2891.86921529175	3919.88951521984	6487.84615384615	5864.62101910828	5422.0756097561
2229.71727748691	1200.93208430913	2891.55833333333	8355.83928571429	2601	3490.36923076923
7142.9693877551	9792.27430555556	5799.80927835052	1539.65703971119	10349.463878327	5238.28606356968
10528.1102040816	4703.5435745938	4200.61061946903	7049.74482758621	5545.3313253012	3720.97163120567
4638.15217391304	7117.56358381503	8723.97398843931	1349.70454545455	5369.57142857143	2548.76666666667
4092.13793103448	9990.25092250922	6483.54480286738	7742.68539325843	4281.45833333333	7822.43564356436
3145.08285714286	452.526748971193	6627.6459197787	6278.59767687434	5455.7125	4252.970703125
6685.01459854015	10090.8215488216	7172.62284820031	6090.17929292929	609.954545454545	2290.35864978903
7397.72941176471	978.778761061947	2585.99465240642	5288.78787878788	2413.83018867924	6589.60625
2092.36054421769	1842.72727272727	4907.41897233202	3003.72997032641	4324.02127659574	4115.76824034335
1702.72282608696	2592.51660516605	10021.0634146341	11292.4828767123	524.666666666667	4275.1481042654
12015.7348993289	9532.62041884817	2411.35726795096	1916.57692307692	6205.2865497076	598.546925566343
1713.13389121339	8986.28743961353	6416	10000.8778135048	4454.13903743316	8006.92920353982
5259.87220447284	6346.42492917847	8913.68201754386	8084.29831932773	9050.39261744967	5954.48987108656
1622.49695121951	6613.97124600639	7238.89873417722	6639.08495145631	781.405063291139	8044.89217391305
8669.0295202952	5682.38571428571	8368.72069825436	9980.0190023753	983.885350318471	7893.57754010695
3067.67868852459	1225.73469387755	6966.72710622711	6639.0625	3784.82508833922	6454.05934065934
5395.37894736842	6315.46886446886	9747.95662100457	8862.25660377358	5926.92370572207	1480.91923076923
4461.61310782241	7401.2337164751	6453.0289017341	5957.58644067797	1241.80346820809	5274.10059171598
920.671794871795	11427.6666666667	3889.71165644172	6790.72812920592	6238.63963963964	7215.32244008715
3978.28716216216	1713.96511627907	6270.46019900498	2022.6523929471	6654.82515337423	7475.36526946108
5709.30793650794	1191.15883668904	10141.2149837134	5197.68725868726	2010.30508474576	7738.23989218329
541.840807174888	1270.35162094763	4577.81621621622	5414.42112879884	1496.66896551724	5896.86055776892
1503.76086956522	6628.39480519481	5001.94808743169	7093.77958236659	4685.11796246649	5909.31288343558
2088.88477366255	9246.75159235669	7906.13052631579	3278.13650793651	4721.23611111111	5945.39644970414
765.127962085308	11760.7009966777	14213.2546816479	5393.96844660194	886.530805687204	7786.66780821918
6931.53474320242	2011.44845360825	8015.72210065646	8003.78005115089	4082.27756653992	13606.1713483146
5008.50922509225	2428.0619047619	7997.59566787004	5417.62531969309	9504.89495798319	2908.3583535109
3743.03781512605	8365.11904761905	6885.38294573644	6283.62755102041	4867.80944055944	7991.44
4747.57090909091	7105.79142857143	6218.92147806005	502.547619047619	4149.25	2179.74025974026
436.750684931507	2115.77358490566	10973.6156862745	3994.39009287926	3691.66594827586	4537.03625377644
2924.6	1350.50318471338	7148.74183976261	1613.5	1295.55787037037	8087.41198501873
564.601769911504	2045.70796460177	2289.3417721519	3722.23076923077	1592.19526627219	2293.5643153527
2122.4708994709	1493.10909090909	9551.11340206186	7082.65434782609	10598.4850498339	6917.22492401216
1725.95604395604	1353.72173913043	8723.5843373494	5450.17992047714	3818.10865191147	2222.78892733564
4337.33544303798	1578.35031847134	5036.66538461539	8936.98201438849	1879.53881987578	3943.41116751269
5393.61661341853	5610.01183431953	5473.81647058824	1703.97022332506	2291.57692307692	1430.61437908497
2054.57857142857	2767.48571428571	6278.71758436945	1236.65680473373	4951.29787234043	3085.97682709447
10946.602189781	10310.9573333333	921.142348754449	6545.95208333333	1303.93465909091	6417.11776859504
3003.96350364963	877.538461538461	6970.82712369598	9615.40206185567	1305.10546875	3063.44417475728
12535.4751381215	864.740740740741	2279.87285223368	7278.32694151486	4311.25388601036	4056.34459459459
8246.38	2474.33216783217	6119.37816455696	1960.79816513761	4992.70530726257	6613.08759124088
1433.16083916084	2418.88356164384	6699.88194444444	782.004385964912	4481.22149122807	636.981595092025
1653.14285714286	8164.96590909091	7194.26462765957	5815.61377870564	772.302631578947	11003.1049180328
4593.17194570136	1803.50625	2812.58839050132	6464.92452830189	1719.77067669173	5018.35960591133
6195.224852071	8168.44470588235	5002.64732142857	5737.66077738516	5651.16833095578	555.421875
734.200617283951	9139.13411078717	10298.6907216495	6538.83333333333	8650.31782945736	4002.15408805031
4971.03846153846	322.893805309734	7109.74914675768	11757.3638888889	3241.53354632588	6306.89700996678
3943.10317460317	6362.16504854369	6294.76254180602	7428.35576923077	1332.07163323782	3883.35180722892
7157.29054054054	7545.72463768116	5289.1719858156	10423.2508250825	1041.75	1326.4920212766
7154.53333333333	885.236994219653	5433.81632653061	3211.28571428571	4093.67766497462	2517.99115044248
13457.8111888112	8058.4756097561	10005.2422018349	9053.82951653944	1814.95578231293	5767.05179282869
5972.6975308642	7831.546875	14268.0820668693	1643.72727272727	1678.2893081761	6610.10810810811
668.089108910891	5636.89819376026	9179	8999.97286821705	4419.25063291139	4858.6915052161
2502.6	1227.21590909091	1565.88405797101	7609.25888324873	2309.89913544669	677.242236024845
4034.06168831169	4233.64117647059	9472.78666666667	2401.15763546798	3582.42586750789	5743.34360189573
4683.88452088452	2676.34343434343	2770.28270042194	3119.39204545455	6188.43396226415	4997.60944206009
560.900584795322	5976.87959866221	8804.52445652174	2463.70945945946	721.497058823529	5137.82375478927
1623.20819112628	5042.92664092664	13900.9890310786	7010.92085235921	2260.27615062761	7024.19385026738
1008.63113006397	3224.4778761062	5349.20359281437	289.988679245283	6664.85833333333	1030.44
4869.14814814815	965.744186046512	1986.56711409396	12546.6493902439	3089.66805555556	5708.66666666667
4453.1125	9625.10294117647	10364.5167173252	6479.42823529412	6903.23754789272	4454.65809768638
6614.625	1345.01687763713	7011.53726708075	8091.42904290429	1396.09545454545	5839.74932614555
1264.77881619938	839.723684210527	5327.90047393365	6607.19723183391	1244.10330578512	5362.16736401674
3929.3359375	4688.02380952381	6106.35906642729	7210.49905482042	10855.7947761194	443.477876106195
4598.83720930232	5752.4275	3228.20634920635	2315.85128205128	1127.36405529954	9198.36442141623
5700.25263157895	3686.98947368421	7390.30140186916	1177.57649667406	1582.48648648649	9183.29797979798
1042.23484848485	12704.1812688822	8068.29473684211	929.9375	1388.58235294118	2828.65107913669
357.609243697479	8110.0780141844	4189.61061946903	7360.56470588235	1624.71458773784	10363.3970588235
4125.89759036145	7405.88594164456	3143.58008658009	8163.87862068966	3455.47916666667	7975.31806615776
7001.38288288288	1429.59643916914	8337.13823529412	1458.48562300319	6244.45758354756	11109.3048128342
687.842105263158	4891.63976377953	1904.97959183673	1215.29797979798	6183.47076023392	5538.34527687296
5197.66770186335	466.954773869347	8396.49725274725	2298.20448179272	3382.09411764706	2953.83002207505
3395.81422351234	1047.12676056338	6046.81692573402	5837.94384057971	1466.84955752212	2395.54285714286
768.391836734694	6738.00515463918	4841.22624434389	5993.1052631579	6111.88036809816	8710.54362416107
8296.6301369863	2552.27188940092	7923.3651026393	7623.33016627078	2256.46330275229	8103.99479166667
8781.43037974684	3201.73958333333	8400.04605263158	8203.63865546218	4829.22203672788	5229.81168831169
4295.35616438356	3126.35523613963	8609.5	7907.29842931937	3706.67256637168	5285.43571428572
501.944444444445	6500.30855855856	6812.76230661041	10500.4126984127	2045.50194552529	1423.9953125
2091.55855855856	2012.61111111111	13572.9372197309	9220.97711670481	5742.25615763547	5692.41854636592
1531.01754385965	11211.7745454545	1063.3630952381	7548.02305475504	8248.74907749078	6612.98952879581
5370.64137931035	5807.30229226361	10806.1424802111	2906.79885057471	3800.39344262295	6805.02663438257
2542.82954545454	7567.3171641791	10020.2771929825	5940.49516908213	2996.30902777778	7753.76326530612
3132.39694656488	2420.0099009901	8628.76821192053	8682.23553719008	5357.62300319489	6162.25263157895
7677.94537815126	1532.60061919505	7328.17826086957	7869.32469775475	6209.94827586207	3925.02320185615
3155.08467741935	1591.03048780488	7485.74101796407	7326.51846381093	1323.25925925926	5291.74276527331
457.694078947369	8117.45307443366	6681.29856850716	1480.48829431438	6659.44827586207	3830.31578947368
5023.88721804511	1888.72258064516	4667.25409836066	484.482490272374	10417.890052356	3528.87790697674
5515.4859437751	8942.27245508982	10233.3900826446	13932.3019390582	6435.43165467626	5632.0162601626
1854.62962962963	1691.4243697479	963.311827956989	1412.03726708075	2943.53333333333	6408.55335968379
5574.64367816092	1406.12891986063	7050.39556962025	9168.29927007299	11461.6467532468	3288.94623655914
4880.97712418301	1888.64184397163	2781.37566137566	8555.92655367232	3489.97597597598	5160.37783375315
3294.79646017699	4437.40789473684	7747.31770833333	11711.5468164794	5892.1237458194	5792.62184873949
2907.06722689076	12271.1407407407	6030.15517241379	3925.48333333333	5568.8833592535	4821.39666993144
3036.51698113208	1599.25977011494	8543.72814371257	8580.63888888889	8483.75517241379	5398.12459016393
6853.08432432432	1028.3300330033	5513.60729927007	7664.56093189964	898.75	4338.55555555556
13156.8015267176	6006.10380622837	8722.42909090909	8049.61627906977	1630.95253164557	6159.33962264151
8564.81549815498	6166.90361445783	7423.56595744681	6824.625	1145.11885245902	6591.92038216561
4663.45172413793	9123.03164556962	7704.38317757009	6612.66863905325	2325.08866995074	4828.22807017544
5876.82926829268	1188.8877755511	3511.43442622951	3170.4708994709	5730.03521126761	5001.73560209424
5014.17586206897	7329.29010989011	8889.55692307692	6318.70418848167	2351.53956834532	3733.21448467967
5310.5701754386	4801.60040983607	10035.4844074844	3790.36279069767	5760.19217081851	9214.24230769231
4124.61318051576	1471.06692913386	4934.14102564103	5095.16606498195	6031.0079787234	1180.05747126437
14352.5663082437	7565.52823920266	1261.11413043478	10644.5647558386	6596.81818181818	6484.89430894309
7188.6866359447	7879.6230529595	6869.43351351351	6880.8125	4436.90344827586	6435.91452991453
6337.09863013699	1286.57826086957	6879.81365313653	7787.42857142857	1659.01176470588	3262.45492662474
3271.800486618	8283.63722397476	1501.36283185841	6584.08603667137	423.156862745098	1636.70430107527
8456.46058091286	1180.48201438849	3719.97210300429	2302.35092348285	2261.83166666667	4024.59834938102
2083.64285714286	4353.47297297297	2542.21518987342	1655.41877256318	5325.08650519031	10626.0444444444
5286.06600660066	8930.65109034268	7055.1404494382	7929.73255813954	3053.71309192201	617.621761658031
6554.37168141593	6953.770609319	3717.44252873563	1386.00638977636	5128.44414893617	5351.65780730897
1379.27240143369	1537.15671641791	4079.1038961039	8308.12567324955	2634.72839506173	2743.71062271062
3662.89644012945	7322.87234042553	5006.83905013193	11105.5751138088	5216.57096774193	6984.89300411523
4475.60393258427	6438.04207920792	6897.31831831832	7783.58040665434	848.142857142857	4889.3576309795
2256.31355932203	3120.95238095238	3392.44094488189	6195.62914862915	5441.91786903441	1538.6936416185
5548.80666666667	3153.59440559441	7596.14102564103	3889.8844765343	1527.94642857143	7406.48356807512
4760.43010752688	11515.5442561205	7918.49411764706	2433.76470588235	6169.28431372549	7223.89891696751
1736.94610778443	1336.76627218935	5784.56512605042	5938.30985915493	2987.65454545455	4496.03494623656
1461.89890710383	6966.87804878049	11010.75625	6577.621875	1418.93356643357	6428.44710578842
4524.44017094017	8096.78625954198	6998.9765258216	8109.08403361345	9476.46308724832	2178.65181058496
8260.77508650519	1626.51575931232	7450.92833876222	5706.54462659381	1196.05076142132	5849.17343173432
9254.24637681159	2135.76453488372	5658.34394904459	9493.96581196581	6257.96026490066	803.700460829493
8219.51851851852	14727.402027027	8934.20446096654	5498.3046728972	10051.817232376	6231.73728813559
5961.15408805031	2255.31043256997	7433.76237623762	7409.33156498674	5974.92420537897	430.840531561462
6242.65982404692	4068.91025641026	6618.85176991151	244.011647254576	3951.47899159664	5579.93352601156
1163.76775956284	1186.67251461988	9789.00693240901	5517.76306620209	8934.74827586207	10736.6656804734
679.026506024096	2016.81871345029	10857.1333333333	7141.27891156463	6002.06015037594	3976.06344410876
3948.84	2659.88121546961	7885.77837837838	4475.22116903633	5358.034375	1286.46700507614
2199.64646464646	1871.4068627451	3510.06622516556	4687.33962264151	1703.21186440678	8701.1240063593
8740.50190114068	7155.37267080745	7720.7864476386	8151.13611111111	7898.45321637427	6703.98263888889
6949.93596059113	764.943722943723	4109.80971659919	2681.19398907104	4962.81849315069	6122.93225806452
3178.15555555556	9454.14285714286	8310.40037950664	3650.79611650485	6502.44329896907	3347.74476987448
7012.81422924901	7739.82508250825	4294.55605381166	928.803921568627	1986.94615384615	1203.18772563177
7689.92307692308	1913.04580152672	6063.25034199726	7273.31610337972	3615.98797250859	2752.07299270073
5451.46350364963	4940.69778869779	4098.75570776256	5542.07982261641	7039	9798.12643678161
3425.59836065574	6976.81918819188	2513.39767441861	7596.46539379475	2945.82775119617	4224.94920634921
3425.99115044248	1312.70218579235	2406.74672489083	2709.08542713568	2990.65797101449	6036.32692307692
3568.29775280899	4686.14012738854	5860.80524344569	11769.8431372549	1479.58966565349	9111.65110565111
2878.43041237113	1161.38888888889	2209.34653465347	7149.48339483395	7309.82414698163	9074.81651376147
3157.12790697674	6270.18044237486	10200.5521327014	7221.14285714286	2113.776	602.611111111111
5066.73333333333	4930.67329545455	5611.17119565217	3794.99118942731	1905.18518518518	3384.31578947368
727.274647887324	4431.66887417219	1616.67469879518	3328.95054945055	2501.37413394919	6130.80592105263
7739.24285714286	7128.09714285714	1765.85975609756	1054.74038461538	2873.00579710145	4913.44254658385
1327.78	9217.27272727273	3068.10683760684	8098.34759358289	5825.69369369369	7185.47049441786
9298.91608391608	582.94	9584.22222222223	6228.22033898305	1110.21794871795	7045.5033557047
9952.28491620112	13837.0862619808	854.911504424779	1448.24224519941	3244.65384615385	6072.24744897959
7213.04424778761	2231.24561403509	6414.19826086957	2415.62931034483	3396.83636363636	2946.16040955631
9850.64206642066	3805.88837209302	11173.8203208556	2902.34843205575	7597.33422459893	13337.9219858156
5294.64238410596	7553.13084112149	8768.00451467269	8064.88213627993	1718.09589041096	6060.69433962264
4894.6510989011	4658.5	1179.80530973451	1474.11111111111	6856.28306264501	1083.375
815.361963190184	3856.26813880126	1953.08041958042	3665.01219512195	1985.13864306785	3714.5850340136
5609.21739130435	9272.14512471655	5665.6404109589	2738.72251308901	1068.74613686534	7390.04461942257
1848.06028368794	5332.54508196721	5798.21480144405	4478.96352583587	8067.67159763314	5460.20572916667
2143.23305084746	791.220588235294	8366.43092105263	1768.15511551155	1776.83137254902	6982.80858085808
1453.59731543624	2438.04635761589	5988.70883534137	6609.54290718039	1539.97746478873	799.74678111588
7118.05479452055	1101.98971193416	6041.99033816425	11422.170212766	4785.73745173745	5245.55714285714
734.049808429119	6847.3186440678	7885.29532967033	11497.7339449541	4010.20606060606	3874.8336
5317.77832512315	9013.93090909091	8979.095684803	5316.87887323944	2008.12315270936	4981.1646090535
5976.85595567867	1518.62711864407	2811.27548209366	2930.34722222222	2057.69406392694	3146.37115384615
1734.85635359116	2798.28353658537	1199.22317596567	4478.86813186813	956.64598540146	8533.38653366584
4353.64615384615	6628.91169977925	11588.9151712887	2581.34228187919	1733.70712401055	5925.72727272727
4882.55274261603	2937.33714285714	8861.29966329966	380.985964912281	6461.69135802469	6666.27906976744
2462.34814814815	1361.76023391813	5117.83233532934	9969.98290598291	7032.77479338843	3099.93617021277
1887.47033898305	8484.34984520124	2207.36936936937	7679.64363143631	1590.34353741497	3533.10192307692
5603.93956043956	6851.79513888889	1926.49090909091	2753.25630252101	2030.07006369427	271.388429752066
1364.04641350211	9892.48160535117	10571.3126684636	5363.40118243243	1691.21739130435	6255.11315789474
3528.592760181	4898.6	7073.72149122807	10381.1699507389	3610.52432432432	1141.3908045977
3398.61744966443	825.549090909091	7857.96393762183	5703.43193717277	1387.12587412587	7167.90206185567
4955.74796747968	7692.91353383459	6873.2754491018	7812.17837837838	4001.22222222222	5520.41262135922
2241.71535580524	9243.12666666667	3307.78088962109	9106.56263736264	6633.84233261339	3557.58703071672
2464.45287356322	6465.54452054795	1266.32298136646	2429.45070422535	2422.97150997151	3459.43344709898
7281.68941979522	7783.14640198511	2215.18439716312	5498.75048355899	1682.58152173913	3473.84393063584
7887.69393139842	8600.32	7912.81368821293	3757.07142857143	7647.80102040816	1740.48888888889
10936.9802631579	5187.13719512195	8907.43796992481	8233.91598915989	1390.92410714286	4406.37825059102
3445.73308270677	5551.49606299213	2791.08239700374	7105.99204244032	1988.42222222222	7375.06666666667
2037.31343283582	5935.92817679558	16771.275	10055	3052.19047619048	5886.61123595506
5105.63879598662	4417.70746268657	5889.95546558704	11218.5964912281	8688.854	4981.30785562633
6095.7048346056	9603.82920110193	5902.48489425982	9999.3834841629	3833.05987261146	6824.98908296943
1247.55629139073	8318.71625344353	7895.46686746988	1545.36873156342	2647.90092165899	8085.31698113208
1663.07954545455	1175.76623376623	9638.31969026549	3528.52140077821	1969.96883116883	8350.1338028169
3674.73378076063	5907.6674584323	7204.76558603491	8806.67617107943	5381.46543778802	6615.48876404494
1778.3185840708	7171.61273209549	2470.45341614907	6242.09906542056	2238.87777777778	2475.01228501228
7199.14901960784	1407.24054054054	6490.5817555938	5842.71895424837	2777.00816326531	4605.55555555556
4999.05827067669	2734.7969924812	10380.9398601399	1719.66438356164	1175.47184986595	6578.43621399177
8354.18279569892	6713.57581967213	9532.57033248082	1089.58208955224	1621.77631578947	11821.9963636364
5630.38421052632	7688.68309859155	8140.93095768374	8243.6186440678	1399.08504398827	7301.35177865613
3872.49579831933	2160.04247104247	3433.12295081967	1891.30769230769	1483.7914893617	4971.81683168317
13587.9742765273	4621.78534031414	8685.52842105263	10600.2289950577	4713.0433604336	1202.65137614679
4604.75624082232	6016.875	11320.5756013746	13199.7466666667	1134.16927899687	8063.35517241379
5999.59430604982	1053.92331288344	6406.5504587156	1641.29623824451	1537.13214285714	5762.74054982818
1648.61635220126	1161.265625	1003.6625	7502.39298245614	5984.6495049505	10525.2452229299
1964.91401869159	7063.98791540786	11276.1228668942	5180.05794392523	1366.21264367816	4701.9704797048
798.41087613293	641.758196721312	8843.78544061303	4789.20965309201	1003.37168141593	1826.34403669725
8313.291015625	8686.29343629344	2656.85652173913	3391.62431941924	602.017699115044	4904.24430641822
3884.11219512195	5971.86453201971	9602.70684931507	8830.73921200751	5879.20234986945	6753.85100286533
3314.16923076923	1418.82366589327	8660.81042654028	441.546762589928	2362.40625	2027.47972972973
6844.96666666667	2654.609375	7936.42833052277	2056.05479452055	1474.71428571429	5229.93037974684
3265.30754716981	10275.6581920904	907.486725663717	3094.20698254364	2053.68333333333	8934.64925373134
3590.38324873097	5223.15254237288	5361.21755725191	1078.49275362319	5156.41448058762	7230.90292758089
12788.7602996255	1764.82711864407	9675.61386138614	985.046948356808	1082.88631090487	6318.16740088106
1779.02713178295	1691.92233009709	3357.42727272727	8636.75223214286	4982.49726775956	676.60248447205
8683.5079006772	4906.36363636364	4830.77288135593	7217.03472222222	5762.76436781609	7066.94155844156
3621.52860411899	575.830434782609	2690.3185840708	2857.14794007491	545.759803921569	3143.02040816326
2995.08083832335	20768.4331210191	8010.26102941177	6641.88643533123	6048.38632162662	6711.91467576792
8650.61818181818	1080.72076372315	1606.02877697842	1545.49632352941	1378.03989361702	5551.71294559099
9499.23134328358	1223.87362637363	9313.05660377358	8366.83256880734	971.117647058824	766.139175257732
3550.00767263427	8010.48453608248	1148.84384384384	2357.17363344051	7305.09440559441	7022.92929292929
1664.28761061947	4640.76071428571	1114.62116040956	5546.22027027027	1311.87153652393	1835.903930131
7784.61061946903	1633.1186770428	3862.52463054187	5808.75255623722	6833.26373626374	6151.62745098039
4001.4896373057	922.398416886544	7604.57833089312	7851.53139013453	2181.24553571429	9420.34153005464
7329.58904109589	1544.70807453416	7399.12144702842	6188.0819112628	1215.0873015873	9552.33948339483
1496.90830945559	989.053191489362	5453.1724137931	8965.80487804878	9182.32402234637	5117.41362530414
1352.48496240602	10541.0716845878	9201.34042553192	11447.8484848485	2979.25657894737	5644.57028753994
2408.50980392157	6925.30534351145	9517.70880361174	8140.12459016393	6768.11612903226	507.971830985916
8863.79656160458	5789.4126984127	6959.81351981352	6485.15555555556	6023.7707948244	3075.5564516129
9400.4358974359	2211.71341463415	3637.06557377049	6284.24778761062	974.348958333334	2272.22777777778
7124.65217391304	4883.47120418848	8475.30566037736	5804.78641975309	1114.81481481481	3413.70547945206
4647.353115727	10710.9884615385	4316.48107255521	7855.71121718377	1704.30867346939	1664.77837837838
6506.88395904437	7694.04243542435	10355.587529976	1139.53333333333	1256.91361256545	6944.62828947368
5194.66666666667	5248.54275092937	5828.2865064695	5787.14901960784	1565.47706422018	2189.19047619048
6346.1926910299	6605.10438413361	9729.00558659218	8083.81415929203	1397.95226130653	579.990163934426
8379.7448630137	6364.61290322581	12605.8052434457	10502.2543554007	3342.83850931677	2311.15037593985
8083.82051282051	2619	3203.76699029126	7161.64006514658	4218.14942528736	8451.05882352941
5257.59036144578	1596.17647058824	6893.68217054264	5272.92015209125	3589.78205128205	3946.87878787879
9417.52244897959	10472.9473684211	8895.29479768786	8159.10789473684	1554.0641025641	5862.19463087248
2241.47692307692	7964.02364864865	11234.835016835	7684.5935828877	1759.11504424779	8325.93117408907
1724.30473372781	4347.10375275938	1654.1497005988	3037.36912751678	3278.29949238579	3444.61290322581
6913.80784313726	5893.76530612245	2004.24145785877	1706.78632478632	954.806748466258	2934.53633217993
3991.15884476534	5870.54343434343	6755.59895833333	3266.89978213508	4384.04878048781	5738.45185185185
8497.83177570094	914.777777777778	7977.83016105417	9240.48866498741	1613.49693251534	6455.81884057971
330.53982300885	5896.86451612903	7445.71355498721	2077.63945578231	1584.56302521008	1336.35172413793
5926.71293375395	1346.10397553517	2721.21712538226	5702.16666666667	5266.9279661017	9905.89566929134
700.21935483871	4028.0404040404	4475.1592920354	7331.63898916968	1039.27433628319	7593.48878923767
8022.93942307692	6083.91823899371	7515.08196721312	1419.92825112108	2300.32962962963	6212.54257095159
3173.12389380531	10263.347133758	7992.7990430622	7387.40802675585	5548.19527896996	9922.79365079365
3304.12880562061	5482.04878048781	1241.86475409836	2390.09665427509	6541.89627659575	5219.62641509434
6914.8253968254	6916.45514950166	11799.8520833333	11461.5315315315	4714.44029850746	5152.41371681416
5964.83881578947	5613.57971014493	6749.49420849421	4139.36036036036	8147.79448621554	6341.70923379175
1384.43567251462	8094.10677083333	6448.13738738739	2385.59932659933	7662.84192439863	4478.23560209424
1580.26086956522	1660.35069444444	5340.67816091954	9647.29301075269	9362.16164383562	5064.55015197568
10957.2405498282	1690.74842767296	8829.30161054173	864.505376344086	1951.86432160804	6852.86826347305
3677.28846153846	9404.73356401384	4505.76170212766	8402.62222222222	1911.91135734072	1103.98634812287
5337.90175438597	3603.57249070632	1257.24489795918	4847.69613259669	4367.436	1614.63
3821.54605263158	4908.34942528736	2661.40091116173	5754.58241758242	6202.6427221172	2989.20774647887
5742.91414141414	2388.75	10121.7032967033	6241.49529190207	1788.42696629213	4392.89473684211
2149.76945244957	9410.57142857143	7424.91340206186	7424.65252525252	1359.22822822823	6642.72361809045
727.231382978723	4632.76165803109	8924.48228346457	6211.51014040562	7694.76470588235	6206.38153846154
5466.54853273138	9478.85788113695	7428.16582914573	1095.53846153846	1399.13333333333	2433.53246753247
7090.55813953488	1485.21719457014	9006.79916317992	8439.61325966851	6483.37112171838	11235.5482758621
5171.82362728785	8583.40804597701	8113.20112517581	769.315436241611	8299.82	8019.34068136272
5546.17177914111	1376.5763546798	8575.04180064309	2967.49791955617	2838.20078740157	11185.9130434783
6265.79746835443	2358.01806239737	7642.60917030568	5644.37931034483	7382.3567251462	7031.24479166667
11764.4069400631	5304.83964365256	11998.7861271676	5065.70627062706	7341.18518518519	1835.14678899083
9204.32600732601	6899.55471698113	10509.8039215686	7442.92418772563	1317.29192546584	5648.27241379311
4234.5910652921	1620.59881422925	8863.3273381295	8135.88691796009	2445.47899159664	7169.51428571429
4436.2385786802	6577.59941520468	12428.9705882353	10281.829588015	1853.5873015873	666.834158415842
2701.75221238938	1278.69369369369	13165.5399449036	935.638461538462	9807.02189781022	325.268370607029
760.53488372093	1117.38043478261	5801.73958333333	8958.29166666667	5320.7974137931	4165.51515151515
11734.53125	5355.53741496599	3392.46175637394	1726.74698795181	4376.06697459584	2913.64596273292
12133.0078740157	3568.37666666667	8271.76978417266	1274.55895196507	5047.50440917108	7824.01584158416
3518.13907284768	3040.65993265993	6497.74435028249	9641.22986247544	526.634920634921	3149.21886792453
3441.27734375	7250.01960784314	4149.19847328244	3270.82656826568	13279.8169491525	1520.52283105023
8274.89130434783	982.336842105263	7365.83678756477	9645.35920177384	1804.99326599327	5002.12274368231
3056.23574144487	5682.01836734694	7464.68564920274	1209.0151187905	1409.67611336032	11325.0485436893
4507.16931216931	888.714705882353	1673.62831858407	7333.09294871795	3038.64225053079	2886.85836909871
1984.62	7444.81006864989	14753.9527272727	3823.88148148148	7571.43346007605	7472.80994897959
6863.06175298805	3714.94701986755	7995.6377245509	5560.95223880597	2643.68161434978	5590.1835443038
6684.52849740933	6946.13931888545	3443.45692883895	3425.26423690205	5355.52173913043	2802.69791666667
9934.2071197411	5659.04697986577	3386.06711409396	3709.79335793358	2538.575	636.841201716738
8034.28143712575	3046.07708779443	8699.05065359477	2034.91066997519	1659.25495750708	5694.18681318681
8251.61764705882	6363.08280254777	4952.01219512195	9518.49855907781	1379.13149847095	6936.60209424084
5028.56171284635	5018.46503496503	5881.29842931937	1614.47706422018	918.012820512821	755.89552238806
2398.28996282528	1572.32890365449	3953.04664723032	5601.57286432161	1939.80141843972	2553.92975206612
8553.05172413793	2326.99118942731	8609.21634615385	7702.7899408284	854.578616352201	1211.98051948052
350.303867403315	4523.33333333333	8491.07407407407	6185.31210191083	3628.46265060241	6546.31369426752
1733.06701030928	5373.12413793103	5815.34563758389	2663.09561752988	1243.60617760618	6997.78916372203
5559.6511627907	731.420664206642	7352.19047619048	5615.39682539683	1296.83480825959	1586.34782608696
8808.71691176471	3934.34513274336	8401.76377952756	2836.3324742268	1500.8202247191	5459.89409984871
7789.53819444444	4761.13020833333	6474.14363143631	6325.36054421769	2207.74285714286	4493.71148459384
693.740740740741	4219.0796460177	5152.11945392491	1305.84629294756	1517.22149837134	3509.63257575758
5249.1375	4383.63575042158	8200.03571428571	3941.10638297872	1273.08426966292	7540.8904109589
3685.84375	3385.22222222222	12398.795221843	9373.42884990253	2315.475	3457.51308900524
5231.51713395639	4680.62995594714	5986.83378746594	3060.28491620112	1830.75555555556	10366.8672566372
5258.29566360053	915.597633136095	5594.12050739958	6599.92936802974	1304.1375	7070.75956284153
2513.11688311688	4332.53934740883	9007.95313964386	3932.14786585366	1742.92857142857	834.534482758621
8925.65427509294	7335.82777777778	10423.8062360802	2773.83128834356	10232.4778156997	3032.14795918367
4569.01114206128	3700.76848874598	6327.49063670412	1880.1746031746	1841.28057553957	1592.46534653465
1198.39651416122	8872.62554426705	7727.3839050132	588.993166287016	1571.13227513228	7402.32352941177
7514.92013888889	1009.45384615385	7184.005859375	7277.14351145038	1796.63636363636	857.362962962963
7368.37046004843	5304.26577181208	13376.6091549296	13889.0911330049	3717.37732656514	6689.18932038835
10335.5855513308	5238.30327868852	2046.69565217391	6764.97777777778	1591.7476635514	1713.07042253521
2677.39433551198	4368.62191780822	6849.71312309257	6536.5503875969	1428.77295918367	5340.968
1105.79310344828	4940.0720188902	3639.4802259887	9183.45802919708	1040.54611650485	2361.88082901554
982.883211678832	3521.54789272031	7885.65081967213	11352.1818181818	5209.09677419355	752.909871244635
1566.55151515151	13826.1032258065	6763.21812596006	1656.8115942029	4054.1564516129	5876.01750547046
2254.45299145299	1636.95028680688	6672.71296296296	2602.67567567568	2042.14583333333	5444.72887323944
10462.3779264214	8219.57866666667	9291.82678571429	2369.48044692737	1803.24840764331	6536.53280318092
5079.66784452297	7081.64575645757	6983.24795081967	2062.48046875	3310.19387755102	1495.52265861027
4271.30927835052	8092.09152542373	3763.71030640668	2459.47767857143	7224.48041775457	3515.61992619926
14568.3018181818	1649.27810650888	6619.21505376344	1382.42168674699	4568.85152838428	4291.50769230769
940.670588235294	4422.22443181818	11022.812	3579.13962264151	5165.53719008265	6169.12049861496
2364.48663101604	5152.92494481236	5920.69798657718	6475.66757865937	1298.73357664234	5515.07462686567
1819.592	1665.29427083333	7513.97619047619	2478.915	4973.54748603352	6413.96794871795
1150.77575757576	6057.67631578947	6896.34364261168	7932.44933920705	1420.42342342342	5273.82742316785
8681.44166666667	6089.75853658537	5280.0564516129	1309.52836879433	3639.57276995305	9249.42998352554
5600.45180722892	1321.61382113821	3387.38461538461	9924.02925531915	1674.79282868526	11611.8427672956
5468.0977443609	2086.16201117318	8759.14516129032	6117.41666666667	7947.52009456265	7773.64308681672
6371.18796992481	1545.75245098039	5147.50328227571	3179.82578397213	1270.80833333333	5709.93373493976
4049.52247191011	6308.44078947368	2712.76963350785	4166.55847953216	5213.36065573771	10182.4794520548
6482.93355481728	1883.66135458167	3952.06549520767	2019.12631578947	1315.61264181524	848.866197183099
5162.87360594795	1251.36781609195	8818.36717062635	472.88	1995.22580645161	6001.49109414758
2706.06806282722	1538.25825825826	7022.875	7679.01994301994	2683.45801526718	1613.47756410256
1752.33447098976	1026.56084656085	7914.43209876543	5696.77511961723	3793.45701357466	3141.16228070175
1199.44	10006.3498349835	11062.5667655786	7082.60899653979	7555.34772727273	5090.14716525935
984.387445887446	1113.5191740413	6153.16279069767	1627.74476987448	2179.82530120482	4300.76754385965
4112.49203539823	9800.28784119107	6224.89333333333	6926.04693877551	4244.52754237288	5883.51694915254
3657.35263157895	1227.25	2238.99350649351	5623.34100719424	3108.46681415929	6135.20886075949
3827.13100436681	2535.38288288288	593.885714285714	614.619469026549	1285.41015625	5667.54347826087
2323.66115702479	6746.24807692308	4297.99468085106	8072.12969283276	5089.24285714286	4799.84592145015
1039.22772277228	5942.89499192246	8877.74939172749	4645.44702467344	7493.85113835376	8967.4387755102
9980.716	7061.04513888889	9257.36363636364	4774.98395721925	6656.85382059801	8992.68595041322
719.429319371728	4215.2953271028	9783.83443708609	2813.59393939394	6800.28484848485	3909.75858369099
1625.28708133971	2416.09824561404	6302.50636942675	10660.9481481481	7897.5625	3745.90909090909
10914.7786259542	4331.48824593128	7429.01913875598	3171.00380228137	2447.89795918367	1502.80086580087
4980.10538116592	3748.4540229885	5054.66817155756	6193.97352342159	2812.96	3885.9012987013
3069.48178137652	3858.50318471338	6399.29624277457	5909.65289256198	934.447457627119	4517.65800865801
8642.84955752212	1035.94736842105	5875.85779816514	2355.78167938931	1641.56081081081	1820.46286701209
7272.47916666667	1433.36255924171	7870.4154589372	7267.47524752475	681.506329113924	6503.38077858881
8409.36051502146	3594.06865671642	11729.7566666667	2448	6127.94106090373	8428.1804670913
7895.35555555556	10775.756232687	10407.6574074074	5761.04920913884	3664.09952606635	2365.08558558559
14908.4131944444	8527.07331378299	8800.40978886756	959.634920634921	1565.49659863946	5434.2037037037
3517.68862275449	3826.51829268293	6202.99095022624	7148.64983164983	6769.10023866349	8137.98850574713
1248.0956937799	4230.78291814947	8314.48455598456	8937.62576687117	4225.06607929515	6328.61111111111
5694.49722222222	7601.02083333333	1536.29203539823	2822	7377.33714285714	7407.33684210526
1626.8652173913	1213.14285714286	12620.7277777778	4268.22621564482	1042.97009966777	5724.75203252033
3412.84393063584	839.467422096317	9063.77744360902	6403.56785714286	3066.90547263682	1717.14068441065
6126.65448504983	8403.71140939597	6829.50518518519	5213.14539007092	1365.03475935829	6436.73047858942
1173.3470437018	5026.97074468085	9133.24666666667	1823.06164383562	695.526785714286	6456.37345679013
1646.82584269663	1309.12541254125	7716.19801980198	4825.15032679739	4170.62753036437	8402.87301587302
5256.03146853147	1418.28832951945	6515.07116104869	734.17791411043	1192.28378378378	7122.47176079734
3167.21402214022	7655.50737463127	9082.4263803681	7147.97228637413	4805.44012944984	8588.94392523365
2719.90965732087	5665.95592286501	7803.4154589372	390	1411.7984496124	3304.56497175141
443.166666666667	5136.65399239544	4141.27341772152	3590.36102236422	1081.09633027523	655.303278688525
13806.318452381	5415.63391136802	9037.6519524618	3340.21238938053	1400.73357664234	6821.2299270073
1976.00502512563	3094.43171806167	5759.79197994988	7068.95076923077	6761.30030395137	2994.93288590604
1740.24827586207	6614.78859857482	953.151079136691	8475.72423398329	1454.31927710843	4992.74329501916
5778.78048780488	4685.04319654428	11439.4326347305	9163.39896373057	6778.05995203837	13587.0569395018
7562.99444444444	822.790281329923	1329.16756756757	6856.04262295082	1457.4798206278	5238.1981981982
2187.58095238095	5469.82857142857	4777.6357267951	5821.70183486239	1441.07028753994	5144.1874205845
4706.11682242991	5561.00326797386	3119.12698412698	860.044247787611	6013.00185185185	2438.47536945813
1507.15625	7034.4406779661	4469.2798053528	4821.5	2496.92938931298	2651.66222222222
8336.72289156627	3857.57446808511	1290.92277992278	6012.86405529954	5686.84083044983	3187.18526315789
9293.42051282051	764.272727272727	2066.70212765957	3979.8763326226	1513.15133531157	2343.64591439689
2194.19871794872	3341.41739130435	6506.14887640449	5718.75578947368	4211.55280898876	6574.76433121019
5896.675	9286.56976744186	9291.07210031348	6694.40118870728	8124.68067226891	9075.24408284024
1450.93788819876	7760.7950310559	10057.5811320755	6437.82752293578	1137.13402061856	7449.81456953643
2512.64117647059	2404.97633136095	5918.41823899371	6578.76253298153	7114.25681818182	10175.2610441767
1500.8243902439	8407.93127147766	9081.82868525896	3896.16393442623	5801.64482758621	7816.74035087719
5166.45041322314	8999.9578313253	12179.6676300578	3553.18039215686	3181.02385685885	2084.79537953795
2782.91966759003	6378.36	5853.45359019265	3227.0245398773	1452.24675324675	7686.25376344086
1738.98044692737	4333.99494949495	12019.6057268722	5174.00729927007	5218.90765765766	736.565737051793
8828.10894941634	5230.79673590504	7900.13429752066	5027.24894514768	653.264150943396	5553.47601476015
7042.38059701493	11227.8979591837	2056.44392523364	3195.07751937984	1718.77777777778	3825.56587473002
4790.20346320346	4024.2	7000.38235294118	4888.93214285714	1964.45945945946	3200.19554848967
7025.84331797235	2170.3962962963	9101.32391304348	6155.29444444444	2709.66666666667	8537.97191011236
1493.96319018405	598.490445859873	14898.9426934097	6412.68191721133	5130.24269005848	7458.1722846442
4205.43438914027	3285.03043478261	8890.36666666667	833.619205298013	1528.94134897361	1098.86538461538
8596.78672985782	2534.3064516129	5498.65313653137	8654.06565656566	1353.41944444444	8635.70796460177
7540.08583690987	9386.56951871658	4947.86475409836	2870.38768115942	2264.38095238095	4135.32939189189
8535.28877005348	1069.58333333333	3562.11831442463	8586.12341772152	4613.69784172662	4897.92788461538
1656.96819787986	9236.31756756757	1961.62012987013	1510.3982300885	715.375	3769.61352657005
3914.46975088968	3810.6347826087	6573.45333333333	4951.46449704142	1654.53605015674	8220.80952380952
2419.93385214008	7955.84775086505	5826.6282527881	6770.25449871465	2236.30290456431	4724.52102803738
5144.94444444444	2047.31012658228	6051.84	12905.9436619718	1619.41166380789	1825.31382978723
8806.87076923077	2579.7037037037	2347.25668449198	839.805860805861	5339.29097605893	4047.17657342657
7143.19256756757	807.694444444445	7799.80810810811	6363.69519832985	2171.65714285714	8665.54367201426
1303.29493087558	5872.02427184466	4353.12884333821	5345.75464684015	1788.65727699531	4301.16587677725
3441.89930555556	779.275280898876	4395.18775510204	6977.57711442786	5067.95090909091	1829.4309623431
3320.43571428571	4192.12132352941	3668.87380191693	5355.48648648649	1773.0289017341	6816.21556886228
2133.84920634921	6577.84391534392	2563.73033707865	8769.44041450777	4547.40532544379	6793.86353944563
5887.75337837838	2852.5875	8993.71884984026	2913.33128834356	937.192982456141	8613.13607594937
2305.96378269618	4357.6711409396	8595.94252873563	1093.42652329749	8255.87813620072	5922.50599520384
2886.84848484848	7730.46078431373	3854.0534351145	1314.82926829268	1572.852	7350.68731563422
8646.38016528926	3605.89447236181	6558.63022508039	5315.41031390135	1095.51131221719	633.776666666667
4466.84644194757	847.387596899225	6584.61524500907	7294.35608308605	4946.28341013825	5675.66715976331
1217.8475177305	10716.904	9977.50341402855	6867.61346998536	2439.95454545454	6394.97689768977
4041.60355029586	3961.28275862069	1611.1320754717	4664.33747412008	4941.84140969163	6010.46948356808
4419.79230769231	7045.30563002681	7823.18074324324	5771.41851851852	621.245412844037	4148.18617021277
11205.5158227848	11082.3854166667	7337.09433962264	5966.6802507837	1291.30337078652	7046.42178217822
1679.50653594771	649.09793814433	6324.81165919282	6848.46540880503	1854.328125	5988.74552683897
10729.1172413793	4994.72953736655	6877.60297766749	3822.82242990654	1675.83524904215	1079.20461095101
5355.27124183006	6181.36241610738	10455.9425087108	9828.12621359223	6758.48148148148	5377.79850746269
13473.5280373832	587.940617577197	10107.7246376812	1358.79894179894	2234.45531914894	6242.40289855073
7937.49019607843	4956.26391382406	8648.24637681159	7844.125	868.035398230088	5585.57709251101
5657.04435483871	4181.43531202435	1306.95652173913	8808.16555183947	1830.62068965517	4601.34642032333
3493.89398734177	498.548672566372	8490.97350993377	7809.31205673759	4074.09030100334	3421.86682242991
9113.69892473119	1210.88541666667	2304.88461538461	7136.41479099678	4137.18909090909	6417.02725118484
8908.72058823529	2263.85564304462	9655.10382513661	6124.88421052632	5704.56060606061	5286.2826446281
3851.80555555556	1518.9203539823	16693.4590163934	4161.88130081301	6224.75985663082	4955.23484848485
5462.86605504587	2261.27576974565	5988.04022988506	6194.57923497268	3934.28571428571	10051.125
9213.01801801802	1946.91818181818	11604.3875502008	2973.00731707317	999.342629482072	4643.85324232082
4190.26327944573	1744.265625	4929.3397260274	6593.6138996139	1933.1581920904	1249.39189189189
12046.2147058824	944.466019417476	740.584507042254	8609.3166023166	5004.13679245283	5487.92740471869
6960.61538461538	8310.80062305296	8643.6511627907	7435.15	2015.54826254826	12130.5928338762
3048.22775800712	2075.39483394834	5472.66666666667	5231.60573476703	1332.6186440678	2661.76861702128
11889.5322580645	11820.7358490566	5017.40674157303	10536.1085271318	3498.10256410256	1611.17647058824
9118.61335676626	3724.34493670886	9563.68536585366	4824.72868217054	1981.26600985222	7485.25339366516
5796.19727891156	7529.41009463723	6705.12289156626	1731.93779904306	1570.87162162162	9664.76598837209
4542.62831858407	7590.84990958409	8874.77016129032	7283.72107438017	2696.79461279461	7017.69090909091
9319.40418118467	432.327433628319	6074.59001782531	503.165562913907	6453.72380952381	5012.00804289544
365.077380952381	1253.45132743363	5815.83136593592	2701.23303834808	1736.07488986784	3277.31384615385
5539.50899742931	8153.9840255591	3696.94957983193	3597.1529209622	5190.00419287212	3477.5612244898
1979.61561561562	1606.19696969697	7642.71812080537	2892.86928104575	2063.90909090909	3044.53191489362
4132.87727272727	1038.97826086957	3276.31460674157	2907.89230769231	2264.42857142857	7530.12110726644
5001.01639344262	10124.9657534247	9384.56071428571	9567.00236406619	905.354066985646	2053.91169451074
9349	3066.07155322862	7939.79564489112	6556.96848739496	829.028653295129	8331.93526785714
973.06334841629	2892.33112582781	9332.96146788991	4637.20198675497	2751.25925925926	7309.00464037123
3950.72368421053	5337.15021459228	12059.0140350877	4080.89130434783	3613.77813504823	1863.42296918768
9560.09415584416	3422.94594594595	2380.56338028169	6511.36697247706	1669.39393939394	6907.80459770115
7667.75919732441	3406.34641407307	10179.2730923695	5765.27674418605	1524.16315789474	3296.43514644351
1625.66267942584	1030.09722222222	7144.28808446455	4527.11929824561	5659.8511837655	5364.14018691589
8419.19696969697	4925.62970711297	6441.92857142857	7128.89366515837	5114.97455470738	5822.10023310023
932.887179487179	1050.08139534884	1526.2875	8763.03379416283	1028.64371257485	6592.34693877551
2335.26443768997	1911.56043956044	12281.0945454545	1884.75221238938	4909.85897435898	4167.65060240964
4271.05945945946	4821.56781609195	11588.7395577396	2926.86551724138	2558.65806451613	8214.16573033708
8683.40322580645	6594.09234828496	5560.48876404494	9350.89791183295	5811.77083333333	4205.12389380531
3482.70926517572	6925.48606811146	7233.65359477124	9111.36	1670.29710144928	3880.40668202765
6930.02702702703	887.533333333333	7142.936	8017.92491467577	2347.85214007782	11331.8990228013
623.429184549356	5406.10152284264	3283.66972477064	7539.73770491803	5607.36274509804	6401.8786407767
1628.77337110482	7513.14960629921	7735.04610951009	7939.86819484241	5536.72038834952	6978.7962962963
6179.10941475827	4615.3711790393	5877.09545454545	10385.184375	6676.44939271255	6503.56
6874.70464135021	6750.39237057221	12051.1341853035	6597.17699115044	5211.10580912863	2841.78974358974
4316.21705426357	2653.3185840708	7238.97330960854	4077.59813084112	7609.59868421053	4561.03736263736
7223.14563106796	8796.872	4855.71177944862	12782.9934640523	5530.03364485982	5068.99787234043
4798.03137254902	7033.13513513514	2638.9774859287	7930.51360544218	2704.33818181818	4595.04102564103
1296.81504702194	11182.0469208211	8205.21601941748	2797.54678362573	5044.38888888889	4710.74358974359
7167.81876332623	705.038167938931	5388.55021834061	3343.42307692308	1919.23283082077	7215.47419354839
4084.25	1149.221875	10876.0787992495	8065.47872340425	2674.3253968254	2621.56732891832
1463.11206896552	9722.94326241135	9571.14143920596	6625.81920903955	5210.98226950355	2704.03086419753
1075.7153024911	3422.56299212598	11273.6340782123	6397.79770114943	4378.66330488751	4730.50558659218
1847.20875420875	3108.7280334728	7559.37279596977	11245.2673611111	6975.77319587629	3278.96363636364
9052.07792207792	5278.62984723854	1885.9111747851	1234.22959183673	6925.23244552058	4681.69696969697
1255.27884615385	3321.39895013123	9808.49454545454	10002.3220035778	6424.18296529969	9650.1737704918
6337.84210526316	1205.41954022989	5428.02380952381	8774.29203539823	798.625	6104.31818181818
9398.79202279202	6461.16260162601	8195.2550831793	2701.97604790419	1536.54867256637	3898.6359832636
5662.12592592593	6744.70805369128	8564.4962962963	8368.36341463414	2977.39244186047	1340.86528497409
2614.40082644628	7194.11145510836	8885.35654008439	10186.389380531	1469.84920634921	5342.90518783542
637.221830985916	2920.81818181818	9316.07525083612	9246.43560606061	2057.91891891892	5055.84638554217
4170.54285714286	2008.99559471366	2146.01983471074	6413.66666666667	6918.93069306931	818.578859060403
9182.44986449864	3839.45238095238	5533.55357142857	11250.4769585253	1386.86956521739	7013.89340101523
736.308571428571	4735.86700767263	3597.75663716814	6153.26923076923	1781.32792207792	4805.4055354994
5717.81640625	4297.71604938272	6969.95948827292	935.922630560928	5450.22222222222	6167.63333333333
1137.19127516779	1415.67826086957	5664.78260869565	3488.95	597.991150442478	4035.31517509728
5793.33753943218	2794.0826446281	5353.53474903475	5228.52255639098	4944.93511450382	5311.93419506463
1718.47177419355	1379.45169712794	1552.84615384615	4427.84357541899	2888.30733944954	5626.48728813559
3491.62750716332	5917.86504424779	8030.94178082192	1285.81632653061	6851.78104575163	5423.94854202401
8715.23575129534	2702.85207100592	9480.31359649123	9428.98305084746	5783.52173913043	3617.02083333333
830.888888888889	8380.35174418605	8764.54117647059	5395.43727598566	4636.50475059383	8490.9410430839
5199.33941605839	3370.61261261261	3683.98867924528	4100.42415730337	2596.22727272727	2849.56194690265
3187.46397694524	5993.35372340426	8939.44	8759.02973977695	4075.69358178054	7049.41586538462
4262.68669527897	2847.65413533835	5579.59663865546	6109.94545454546	2177.99159663866	7235.28155339806
5640.76984126984	2670.01759530792	4876.5502283105	2150.04255319149	3907.55434782609	6897.04878048781
1108.409375	964.490909090909	8713.55617977528	6550.96418732782	1667.80110497238	7104.76388888889
2224.50124688279	2835.43165467626	4207.94070080863	9016.90774907749	1501.19384615385	8702.875
3466.90773809524	604.619469026549	7605.54205607476	2888.14240506329	2120.26174496644	1354.24
10768.1292517007	9853.53214285714	7646.46526655897	1902.38926174497	4494.77152899824	8124.66369047619
1520.6462585034	3815.98054474708	7440.03976435935	2183.65349544073	2847.63779527559	5829.8692722372
3532.40406320542	5263.3324099723	3489.57066381156	7067.17414965986	3215.37074583635	6460.60317460318
1006.00602409639	1205.47795823666	2600.6	3224.78703703704	1032.37168141593	474.275510204082
5072.09523809524	1577.32638888889	8840.0234375	7932.632996633	2110.53543307087	7535.45824411135
3704.4427244582	5609.65914221219	9497.12596401029	5759.98803827751	1830.96830985916	4766.17
1265.2140077821	4100.95357142857	6679.61632653061	4049.60619469027	6485.29581993569	3979.44400785854
4224.90277777778	576.781395348837	796.710691823899	5791.60211267606	1963.89144736842	3351.35779816514
3511.37385321101	4970.2898089172	7922.90027700831	6849.44636678201	2199.92857142857	6653.61756373938
1532.13025210084	8491.28388017119	564.323529411765	366.628318584071	1416.38053097345	5050.38095238095
7092.32229580574	1750.02040816327	8283.21079691517	982.474264705883	1415.45035460993	7502.64788732394
749.866666666667	1295.65816326531	7378.19658119658	2616.76	8063.71830985916	9236.36363636364
5372.49375	1524.16666666667	9257.88414634146	1370.01606425703	4664.09352517986	3287.12195121951
10755.0316455696	3422.29323308271	7797.24483775811	1901.54074074074	9553.05422993492	1245.48571428571
1442.7649122807	11618.8784722222	3952.21382636656	1550.53939393939	3420.08818011257	8110.55747126437
2803.03592814371	2189.89144736842	9430.59467040673	2171.64066852368	2733.88942307692	5228.65277777778
1250.09345794393	1780.80714285714	3841.7962962963	10576.8439716312	1896.96685082873	1378.69683257919
4038.85326086956	531.76354679803	4695.83333333333	3933.3247706422	5423.69032258065	7350.02378255946
926.483636363636	1211.56920077973	11782.2712550607	12871.3132911392	5540.31060606061	9630.52994011976
1567.3515625	2128.80107526882	11483.6744791667	10570.7770897833	1266.17613636364	1015
4294.36823104693	5129.47341772152	4906.43788187373	5168.99253731343	3594.82882882883	4174.9940029985
2515.17417417417	1027.47150259067	9361.43527508091	5665.29505582137	7009.92307692308	4139.5045045045
579.991379310345	1318.71428571429	7437.78305084746	806.336492890995	8193.21887550201	7406.66539923954
5393.98223801066	5888.15263157895	5157.6775147929	1137.28888888889	2254.26821192053	11015.6527093596
2722.39788732394	2096.30921985816	6674.36209335219	2832.93965517241	1358.21111111111	7782.03299492386
4547.27707006369	4768.09825327511	10675.101659751	7639.04431314623	2218.13888888889	2970.19875776397
1110.09708737864	5588.99399399399	6696.81764705882	8081.79637096774	1893.76878612717	1445.60402684564
3061.98873239437	5097.37716262976	3415.22486288848	5174.62077922078	1715.92086330935	12384.2514285714
4616.21031746032	1916.36069114471	6242.76583493282	9667.09904153354	487.41717791411	2597.59677419355
5787.43111111111	934.105263157895	6496.92252252252	2414.32558139535	1402.36655948553	6410.23897058824
2030.03056768559	1490.89144736842	4672.15736040609	2176.28260869565	1473.31060606061	1550.89144050104
1594.17647058824	5117.31390134529	7853.78146853147	1097.7734939759	3057.16363636364	5767.02296450939
4051.92307692308	4321.246875	6776.17329545455	8069.54820936639	5382.21632653061	5909.02919708029
4432.43650793651	2398.15079365079	5467.57844990548	6629.82798165138	5999.47701149425	1953.2779661017
788.551020408163	3214.64601769912	7772.3381294964	10390.9152542373	5606.65294117647	3530.40604026846
2464.30320150659	1458.83185840708	14883.9566787004	9684.83994126285	9585.40118577075	2130.90598290598
1600.62450592885	8568.40154440154	8601.26136363636	1072.86808510638	3913.2798013245	4413.21090047393
1641.41614906832	6490.59237536657	1148.72573839662	3336.62162162162	1240.825	4267.02131782946
405.463888888889	9839.19852941176	10341.5386904762	1696.15354330709	1218.70568561873	2397.48497854077
13745.4379310345	6668.65217391304	8569.77931034483	4081.98058252427	1277.57983193277	5739.20447284345
8653.715625	543.776397515528	10311.2005420054	3024.21204819277	5906.65105386417	4313.7254509018
1788.44039735099	1795.17085427136	6634.80722891566	1019.94965675057	5292.55474452555	3216.00471698113
1692.83802816901	7002.21070234114	5411.1867219917	7548.62658227848	4609.59701492537	1542.11184210526
3352.19343065693	3443.48601398601	1058.83435582822	2248.48780487805	1924.42756183746	1168.73646209386
1305.57303370787	2007.50903614458	2793.41791044776	893.723076923077	1993	1131.11184210526
5427.99014778325	4645.47916666667	3331.62948207171	2448.82918149466	5665.87575757576	2600.50920245399
8491.12368421053	1128.82412060302	1664.05009633911	9839.8829787234	1633.91387559809	2527.84472049689
6170.48401826484	1945.07169811321	7587.99753694581	1736.39901477833	1537.79448621554	4745.76
3857.32510288066	1078.32743362832	8776.70802238806	1789.23504273504	1531.50163934426	5276.12968299712
1351.4900990099	3396.29639175258	3836.07692307692	6999.74045801527	1265.80285714286	3778.80597014925
5044.01769911504	6818.15053763441	6185.18545994065	8582.82574257426	2406.92352941176	8060.70945945946
4234.03846153846	8441.55583756345	2369.94117647059	5794.74303405573	2275.73542600897	4551.29887640449
7695.60946745562	1587.47755102041	6313.30094043887	5529.02452316076	2009.17712177122	3462.69285714286
1497.95561357702	2861.54101995565	4106.07236842105	1007.94222222222	1755.31468531469	3257
4561.83690987125	2665.06032482599	8063.65238095238	8278.84050632911	1546.95076923077	5621.07933884298
1155.08857142857	1033.30184331797	2537.78328173375	825.990825688074	5711.09497206704	3092.00416666667
2811.79279279279	2465.93818181818	6172.87370242215	6364.16888888889	2673.93991416309	3622.5631262525
9312.08450704225	8684.48314606742	7619.33521126761	6129.19512195122	4354.55400696864	1420.05154639175
7083.37308868501	8025.82978723404	10251.0971867008	1447.82175226586	4906.66666666667	7007.74780701754
2607.07172995781	1685.65363128492	6206.81325301205	4084.69193154034	6919.02495543672	5449.23505154639
3556.91397849462	5242.78846153846	3006.48837209302	2987.4	1610.56837606838	2788.89948453608
2540.09505703422	8881.46996466431	4455.33742331288	4898.32706766917	4650.96211251435	390.931174089069
7260.51711026616	1753.75645756458	5254.12941176471	6824.8615916955	1393.04926108374	3299.1050955414
7813.36421052632	11679.3879598662	7779.30381944444	3151.89484126984	1294.57638888889	8022.4456928839
8560.21153846154	2263.5074906367	6300.17005545287	880.557851239669	1474.82402234637	4861.46464646465
9245.48920863309	6583.10294117647	5771.05217391305	1408.73451327434	705.961424332344	8406.31755424063
4329.21643835616	1526.18421052632	9367.68213457077	574.212389380531	1196.024	9732.07073954984
[truncated: 1,846 more rows]
