# Supplementary material for: Stochastic pulsing of gene expression enables the generation of spatial patterns in Bacillus subtilis biofilms
Source: Nat Commun. 2020 Feb 19;11:950. doi: 10.1038/s41467-020-14431-9 (PMC7031267; doi:10.1038/s41467-020-14431-9)
Supplement: Supplementary file 7 — Source Data [file 41467_2020_14431_MOESM7_ESM.zip › source_data/sup_figure8_I.tsv]

sigB_YFP_cell_from_image_6	sigB_YFP_cell_from_image_7	sigB_YFP_cell_from_image_34	sigB_YFP_cell_from_image_35	sigB_YFP_cell_from_image_36	sigB_YFP_cell_from_image_38	sigB_YFP_cell_from_image_39
2937.68831168831	12657.0657894737	4389.39886039886	6248.45342465753	2759.56164383562	2895.38666666667	11267.8347457627
12085.3191489362	4798.71851851852	6454.47848101266	7232.14822546973	6011.42896935933	880.979166666667	15834.1954022989
32044.7587301587	14839.6732026144	6023.96346555324	3590.35582822086	13323.7843137255	14989.0424242424	21440.4891089109
27374.0810810811	26909.788	10109.3392857143	4769.50595238095	13373.81799591	9412.18090452261	25909.091152815
42350.9619565217	7136.62222222222	15315.6166666667	12942.2272727273	15348.7333333333	24508.0341463415	20113.9231738035
42666.0706638116	27592.1013745704	13681.4583333333	18059.9874476987	3619.92700729927	22095.2898550725	20446.6081560284
23482.5829145729	30728.9753694581	11024.9084507042	16213.0250783699	19379.6495327103	17591.2101449275	10070.6817102138
20485.3486842105	10748.5892857143	10665.5634146341	9219.65517241379	9723.07364341085	10462.3282312925	8879.89620253165
25571.666	24379.7092696629	15280.5240174673	18003.0398230089	11208.0806451613	17762.1019736842	4766.97857142857
29596.1224489796	16003.5426356589	7584.94915254237	8967.34210526316	975.538461538462	20780.8221649484	6321.74588665448
39131.0454545455	24800.3839835729	10698.7374517375	16668.4212962963	16250.7148148148	13708.5518867925	22062.0912621359
22833.8571428571	21781.2731829574	10836.8382352941	9406.22894168467	11911.8453608247	8564.11838006231	10552.05859375
7735.18820861678	25189.7119205298	17397.7590909091	16001.1844380403	16758.7860082305	1674.92830188679	6610.30281690141
19280.1591836735	14151.5739130435	12519.0722222222	25218.4398782344	7189.23021582734	15663.54	13596.3927576602
9840.12546125461	18073.206122449	18133.2242647059	16025.1487179487	11382.2807692308	20493.9603174603	949.737556561086
15155.7893569845	13497.9035532995	6648.25333333333	15873.8646864686	16518.5565371025	17370.9181141439	5997.50521436848
12059.4701086957	17804.1232876712	15891.528957529	14450.9305555556	15751.6788461538	9360.91422594142	18085.4792176039
9258.82142857143	10840.5873605948	13189.306010929	18237.176	8283.5205811138	13908.8589341693	15732.2194244604
14497.5011547344	8663.39083557952	12472.3228699552	13350.4165535957	2548.17136659436	16695.509054326	13296.8032200358
2894.77720207254	14593.5772727273	6923.84523809524	16407.4509803922	3427.01951219512	19384.0694006309	23360.4981818182
12739.3743842365	15257.5710455764	5964.08928571428	19826.4576271186	1179.2735426009	20522.4622641509	13099.8465430017
31516.5240310078	14973.57	13107.622406639	1734.48	13056.3647798742	17627.6184738956	17587.5157068063
28817.4480519481	24291.5094736842	9363.6935483871	8271.68085106383	12455.7411971831	16234.1548974943	12973.2725366876
29821.619047619	22882.9582245431	1932.92207792208	5531.72676579926	9540.04554865425	13468.2196078431	19956.1341911765
4289.62222222222	12708.9548022599	19572.3485064011	6722.53990610329	4307.57943925234	14798.987755102	20942.7465940054
16385.3805309735	20000.2977941176	21175.4189189189	3564.11594202899	20159.3008849558	19586.7940199336	886.45871559633
5294.71666666667	13429.0170731707	17873.2885245902	3100.76876876877	6802.84918032787	14912.0352422907	13164.8729166667
10222.1571072319	14852.5063291139	13289.7873015873	4022.05172413793	24638.3066202091	19727.8158844765	17343.3137755102
33655.039748954	14478.7073529412	21322.816091954	4008.33990147783	12686.3029366306	11884.1978417266	7424.74305555556
2692.05726872247	13999.9591078067	15050.595567867	3440.60714285714	24938.7794117647	13196.9726651481	17754.5034246575
3910.43267504488	26556.4506517691	2267.39493670886	2335.0970464135	2198.04861111111	12547.0233463035	15700.6565420561
7062.11051693405	13767.422253923	6856.57305936073	3942.11083743842	4650.54285714286	13975.9577922078	12688.5964912281
11952.4828767123	8085.87301587302	5687.62021857923	4694.075	15159.5625	4718.64792899408	19866.3404255319
8024.47567567568	4676.69436997319	18852.7423076923	15379.1710526316	9925.76945244957	20440.9260700389	20445.4848920863
12155.9424603175	18278.6832061069	7591.31901840491	5938.16417910448	3107.15492957747	14175.9184952978	15821.5763239875
23475.7038626609	16319.2368421053	15635.720464135	3265.23160762943	4724.98496240602	10360.7970204842	19568.0103092784
14845.2510822511	14803.7054794521	12959.5458015267	14929.1662971175	2705.20997375328	20103.5372137405	19666.325323475
16228.98828125	14180.9970282318	12071.41894061	16910.4029227557	15341.0340632603	19260.2510638298	8147.7078125
21989.009310987	10958.5	12002.686825054	11227.4450549451	15508.2135416667	13976.8995983936	22007.2919937206
26372.2987804878	5451.20068027211	18351.6197183099	3034.23076923077	4285.02596153846	16071.7046979866	21362.2243902439
19343.1800554017	11334.8439716312	19831.2467532468	20354.0307692308	724.406779661017	4608.97894736842	3241.04301075269
17088.8299817185	2327.28952042629	22291.5480769231	12943.6819923372	9911.10776942356	2710.82608695652	14083.0773694391
23084.4289617486	18510.3636363636	12853.6407035176	1176.82142857143	16622.381443299	6703.14432989691	20086.054964539
23244.7168949772	13361.5748502994	7710.60992907801	3806.44495412844	3200.77637130802	947.456273764258	11641.2676056338
29659.9042735043	15812.1596153846	1971.95575221239	5355.10194174757	9851.62839879154	17872.875	25170.8420268256
20464.714953271	6820.66486486486	17871.0035650624	10682.9176346357	1192.55826558266	15893.5683229814	3180.59655172414
3164.21052631579	11769.9256360078	13292.8772378517	3296.22660098522	943.674757281553	11969.3957783641	13536.0675675676
24194.0796703297	9619.56235294118	10190.8551959114	2721.67368421053	4834.96785714286	13564.417218543	6318.12389380531
9885.20229885057	12185.7579908676	17771.3340471092	3676.81886792453	3588.15789473684	20787.950166113	15955.1121718377
7264.12359550562	10575.1014799154	16059.5174418605	7045.46680942184	1769.57641921397	17623.7790262172	8931.3125
20231.4011976048	13176.0555555556	18145	12290.7270588235	13314.2631578947	13428.1917808219	20769.4386920981
26979.8171641791	26462.6866059818	1517.2389380531	1732.68253968254	13135.1433486239	3208.13636363636	23668.4549019608
11786.5156626506	23441.606870229	17835.1546666667	4374.02738095238	13970.4730290456	17551.404	18846.5686591276
21507.4663212435	12383.4088669951	9557.32125603865	12478.291913215	4712.52788104089	2690.21317829457	13567.2111801242
11777.502283105	18352.8323586745	16761.4395973154	6395.48493150685	8380.99158249158	18170.6635294118	12597.9944954128
39505.1194379391	9300.72824631861	13555.7530266344	18472.9375	13948.7201735358	12842.8444444444	16864.0576036866
30207.4812030075	23019.8535353535	28044.6861538462	9127.47704590818	14397.2920792079	19776.7644110276	9526.07794361526
14315.0258899676	11562.5720620843	8167.84615384615	4708.78881987578	14239.2738589212	2526.35532994924	12102.6752136752
26722.1169451074	21927.2835365854	7157.13274336283	12846.9954751131	6703.54307116105	19525.7479452055	12062.5481171548
15552.5736434109	9585.96457765668	8120.84266666667	12912.3141361257	11169.7538126362	15982.5265700483	17614.1496881497
18595.8418803419	13317.2873134328	22119.5426356589	10668.347826087	8124.99252336449	6335.00666666667	16917.8006872852
11509.7845528455	17237.0760233918	17665.8984771574	14630.9865771812	12354.5029821074	23225.1277258567	15370.0282574568
12786.8945752303	11505.4463519313	21387.1064814815	4471.33333333333	3102.17886178862	17096.7021791768	11309.6412698413
9964.55632582322	19488.3380035026	22290.6640926641	18679.8509174312	10808.4542936288	20876.1226415094	19860.2093023256
22256.9770114942	8672.5525606469	4365.06470588235	9945.8322147651	16730.387966805	4064.46889952153	4764.10989010989
19271.6275229358	34957.1502347418	14472.2454545455	11658.425795053	1586.20118343195	19219.6139410188	17815.3804971319
5254.85628742515	45408.6835164835	10530.8686327078	2795.57936507937	4816.81339712919	10143.6271186441	20736.653418124
22922.1328671329	9507.22009569378	15601.4012388162	15590.8573264782	16538.226821192	15350.802259887	10615.0712365591
4818.34939759036	15330.238267148	8966.21042471043	4914.02599179207	11541.90625	16393.0646387833	23970.0198412698
9683.18827160494	11685.6487148103	25317.2085889571	1289.30882352941	15730.7215909091	13137.4420600858	22307.1628787879
17982.7379095164	11262.5406360424	10128.0148514851	8173.60942760943	3015.90909090909	3158.1847826087	4153.57638888889
5833.84684684685	15211.3660508083	12427.5892193309	3001.64961636829	16455.2294520548	1156.93103448276	25519.5938566553
3156.29230769231	20317.3595988539	12852.9032258065	12991.1770573566	18496.8905723906	14701.3462686567	6128.2757475083
15579.6303797468	14219.1885964912	8797.4250764526	18274.9373368146	9941.20072992701	13404.8725761773	14468.9646464646
9387.72052401747	16302.0928270042	13384.4920127796	12300.3216494845	13993.2478873239	11619.2150776053	24499.2771084337
21906.9348958333	4090.38197424893	9894.81156316916	3362.39935064935	9110.3407079646	1463.51083591331	27842.4397810219
15379.081300813	14276.6666666667	12218.8507157464	5260.10826771654	4772.56435643564	10280.8810810811	2998.43726235741
18131.6914893617	11927.0459770115	7504.56687898089	5540.1797556719	5833.57309941521	1348.2032967033	12783.1355421687
10494.7301587302	19516.428125	1795.95294117647	3155.86623164763	11146.7740863787	18681.9703703704	22717.4429752066
30716.947107438	16354.2599231754	15993.8391866913	2114.23232323232	8704.29004329004	9978.7743902439	9235.36202531646
17123.4489795918	3785.71710526316	15890.8788927336	14673.2695984704	2749.43220338983	16873.8174273859	19029.6342975207
31737.8181818182	22213.7409326425	916.349206349207	15376.776523702	4690.11348057883	13915.7792494481	18207.345971564
26344.4642082429	21037.2472324723	10969.5557986871	1092.95054945055	8345.22103658537	13065.1811023622	12742.055062167
13509.8614457831	24136.9170403587	14556.452991453	11586.3932773109	18976.3690140845	2665.57839721254	10164.6759259259
14015.6871980676	19724.0895953757	11368.8312829526	12836.2038461538	12351.0879249707	10479.380952381	25680.8862973761
17098.0699588477	13558.6666666667	1318.83576642336	11246.2277511962	21090.6762820513	16977.6194690265	20286.7282415631
18852.7416829746	17267.8384353742	10585.57771261	3567.04347826087	11450.3626126126	17468.8396946565	7824.21555555556
17751.4836193448	13683.509383378	6783.47941176471	2897.63819095477	9778.8417266187	17607.6164874552	3343.81907894737
3190.06578947368	15316.1324786325	2853.87005649718	4795.16121495327	12172.6809651475	16935.4621212121	16313.6510416667
11485.8888888889	20736.2340425532	11171.992199688	11059.3585434174	12642.5331412104	16607.186440678	19296.7532894737
11438.38647343	14048.9917012448	14688.6825396825	1444.79733333333	13536.49513382	18244.8418972332	24506.3807531381
9065.01648351649	6243.58709677419	2060.52651515151	3715.94174757282	2504.5756302521	16825.4503546099	15745.6344537815
2282.22857142857	15933.6884735203	4468.11614730878	15177.7289915966	10814.0069605568	1314	15732.2897727273
13540.4329004329	11545.3963414634	9324.47584973166	3281.29435483871	14864.3290816327	17087.9314285714	17432.5549915398
15464.6573705179	10381.5023041475	22433.4699074074	3475.24380952381	9519.22162162162	17112.9264705882	4623.00840336135
38986.1693404635	1374.72222222222	12018.5256410256	2519.20454545454	12422.4187279152	4726.83266932271	22559.9783333333
23029.6502463054	4892.70416666667	833.844559585492	2730.07373271889	11946.5519591141	18564.1523972603	15234.8020833333
11375.9183673469	14766.3342503439	7220.70995670996	19476.2358490566	14217.7411402157	14265.0056497175	19246.2123893805
15742.9826498423	25414.5333333333	19531.0176848875	2614.8851744186	14687.9343065693	3814.14871794872	2244.89719626168
24497.7937062937	12272.2551799346	6786.24305555556	10908.702166065	11129.5333333333	6822.94235588972	19892.2194244604
17108.870292887	23488.9535864979	15530.4820359281	13630.8885245902	3914.61990950226	2905.23722627737	14900.0484693878
13189.7615658363	29603.5696821516	5691.3811149033	3317.92949907236	13621.9597069597	18658.7949790795	27278.0726978998
9792.47201210288	19734.7840909091	12470.471559633	15217.465437788	7577.36319612591	17058.9768339768	23223.1962174941
20142.8090614887	19826.0867132867	2256.19161676647	6500.00364298725	19912.6231155779	17492.4460641399	19874.9980353635
22674.5344262295	7055.51020408163	6069.73503184713	2032.28309572301	12322.1304347826	9749.25090252708	19972.7227722772
5315.81896551724	511.519607843137	21455.7719298246	10657.5068870523	7928.94303797468	14528.946251768	22259.2977941176
22701.7152542373	5573.86810551559	18673.5478036176	4957.67400881057	13409.5559566787	21595.3818181818	9603.64516129032
16394.3277310924	29232.1753554502	2342.81690140845	5323.14484679666	14565.4651567944	14067.2894736842	18858.7755905512
8272.23790322581	16692.528957529	4328.83720930233	5080.36909871245	18052.9318181818	12511.9463414634	28492.9065155807
5890.74889867842	20674.4070278184	4374.90760869565	11188.3603351955	11609.2503816794	5518.74351585014	19305.4801901743
12600.1584158416	16987.0545977012	14340.4655414909	1371.91954022989	16613.8419811321	11166.0411764706	23784.4487804878
28853.9176755448	10304.3149700599	6138.36272878536	12890.4275362319	12508.8823529412	12563.7835497836	18292.0161616162
31169.9439461883	22406.5390428212	11798.4915254237	10068.1396984925	9574.6134157105	14075.7757575758	19690.1330935252
15815.6655629139	23312.5184135977	20021.8545081967	1101.59523809524	9404.55400696864	16725.837398374	12299.661237785
14529.2841530055	10836.4538043478	16984.2671755725	14935.2270058708	3229.20855614973	9021.78993435448	14654.2072072072
7013.86343612335	31156.9943181818	12216.2834645669	12448.9031413613	9704.17610062893	11723.0449101796	17476.8338762215
9129.15894039735	11676.5273972603	17184.0588235294	5876.25795644891	15909.440545809	15081.6309148265	24497.9804772234
9679.60514018692	18412.1287671233	17564.9469026549	1633.51908396947	15044.239539749	15847.6101190476	18030.2108843537
11011.3901808786	9170.73214285714	13478.1126373626	2110.33004926108	12086.9769585253	10912.0567567568	5888.65656565657
3955.97619047619	22925.1851851852	16308.2716763006	5899.49509803922	12483.5435168739	8177.19166666667	17440.5899280576
21046.5082644628	25397.4549180328	17312.7114537445	1349.62589928058	12580.9428571429	13954.223796034	21429.1675
12748.5160142349	14736.8488372093	6655.78787878788	8320.60296846011	11541.7732793522	14009.4268867925	18134.6978021978
13172.865248227	3968.13333333333	1349.19127516779	4369.77365491651	6323.21028744327	1638.21666666667	21298.8574514039
3828.615	14866.2514395393	10380.4060773481	6414.58943089431	14966.4673913043	15867.0620915033	11362.7648
22479.4193548387	26721.1862068966	13877.649694501	11406.5103092784	12993.2196261682	1768.77472527473	15123
23279.264604811	8888.04040404041	13197.6917293233	19315.6101083032	11314.4439140811	13092.9918367347	16718.5369565217
9264	5856.95016611296	8905.4837398374	3846.39070567986	938.591666666667	16171.2882653061	3079.9734939759
17492.9288256228	10849.4366576819	12090.7124735729	9005.92307692308	15444.3898305085	18718.4514106583	18320.2879581152
6371.33820840951	12569.4563758389	14907.0308056872	4939.73008849557	14568.0921052632	4631.30039525692	17266.3541076487
7321.02158273381	17109.1059063136	11873.3466494845	4221.2126984127	20138.4351351351	11769.3076923077	30813.8333333333
13892.2406639004	14683.8924731183	18779.1516666667	3998.96359223301	7048.42857142857	14643.1863799283	16963.3835616438
20658.734006734	5124.64516129032	15391.6906077348	7625.87321063395	10131.3006134969	10814.8021582734	15579.1244239631
4755.63760217984	26487.5296912114	11049.5846153846	14078.9342806394	3572.6	15239.6615969582	16455.5906313646
11095.0594405594	26917.1656288917	905.689230769231	793.234741784038	14218.1349206349	17298.7429577465	18957.4228571429
18269.5943152455	15670.8975791434	13336.0903732809	12351.7332439678	10511.733924612	3742.37301587302	12550.232
17102.8125	3964.45569620253	19591.0497512438	13617.4577464789	794.697916666667	3773.36363636364	7439.42553191489
25229.4994232987	9075.77777777778	14447.6823687752	20902.4693251534	17541.7791164659	12114.7627388535	21886.1725571726
5149.8969072165	16369.451171875	15060.012345679	13955.1115384615	3262.87063655031	2577.6694214876	15521.316
12629.2098765432	10441.1699346405	14711.4661016949	2897.61966604824	11610.3538461538	13300.3377483444	2578.46385542169
10631.5641476274	20286.5982532751	4793.69102296451	5706.51177199504	15365.6478873239	11980.0888888889	4097.91414141414
18075.2249240122	11253.3846153846	16020.5789473684	9219.59579439252	6324.09523809524	11902.7759197324	1377.78518518519
12709.7128129602	26571.5497925311	7456.47564469914	2608.92920353982	12525.6601941748	10678.6351145038	22328.6472727273
21415.8958944282	5993.17647058824	27010.3846153846	1299.53784860558	15002.7716262976	16040.2042042042	19520.0604490501
22154.1150278293	23205.6315789474	9004.14255765199	1828.00534759358	10971.6602941176	16788.4967105263	21655.8160377358
16850.2843601896	23625.824686941	7639.81057268722	12674.2923299566	5890.30813953488	10979.9436619718	20595.5743801653
9408.51219512195	7101.87890625	1457.00322580645	11078.1343065693	4531.10416666667	17322.3951762523	14616.9147286822
4335.22392638037	1367.2700729927	14322.3770491803	8850.8093220339	13218.0276816609	20832.6590909091	13919.180952381
11976.7633587786	19441.6022222222	13686.5170648464	13549.5572519084	8931.17100371747	13152.0230769231	22978.2063953488
11149.2416356877	11893.6213592233	4561.36451612903	12672.4289215686	11221.5476772616	15947.736	8640.93620178042
29282.2861035422	24692.0311418685	19800.967948718	2776.99115044248	15967.3105263158	13687.0362903226	2528.46031746032
28257.8126410835	14758.1455399061	14021.9633136095	4282.41935483871	7176.60297766749	14980.2681818182	10093.8761061947
16551.7605633803	6625.90563564875	9389.93251533742	2376.37282229965	6399.88036809816	16958.4627192982	7419.14159292035
15132.0623655914	22517.391011236	13742.6173361522	1591.28491620112	8281.69476082005	18325.4513715711	19239.9162790698
9580.9511002445	14315.0965794769	880.906976744186	14916.7	11252.4601626016	24738.4053156146	17440.5513126492
12153.0114192496	12492.6776859504	12323.944015444	9595.89306029579	18042.1756272401	10701.0581395349	2038.94366197183
24069.0387323944	23551.6120906801	12231.6469500924	6361.15384615385	12299.5021645022	15565.226541555	16943.8888888889
24703.4268867925	17157.3636363636	18334.27	9798.45833333333	8972.4500792393	11538.9075829384	20247.1218274112
23495.6648044693	12593.117948718	10512.0300157978	4466.14432989691	1500.77186311787	5517.07843137255	13190.3222079589
8731.72244897959	17825.8551401869	13999.6082089552	3302.92401215805	1810.96653543307	22581.0033670034	5158.37368421053
15856.3325183374	13292.2090909091	2570.54285714286	3413.96855345912	17434.4307036247	4784.92369477912	11976.4021052632
13001.4330357143	23418.9219088937	5330.44444444445	5122.96216897856	7005.09375	7714.85348837209	9688.60465116279
17995.2314049587	25931.7683615819	2621.54019292604	1204.35664335664	19060.2743362832	19196.7924528302	20865.4782608696
11745.9921259843	14206.5585585586	1796.21172638436	10582.4912280702	12457.3567901235	21396.4430379747	10283.4646680942
23899.9682539683	2758.19875776398	9046.54084507042	12309.7987679671	18089.1428571429	15641.42	5942.39285714286
28279.2480620155	17117.5550660793	18369.3621052632	4387.6202247191	19244.7063711911	10990.8392857143	15649.4275092937
4106	13882.5492341357	21095.2882882883	3417.85390946502	9887.52674897119	10109.6979591837	19273.8173913043
6801.56578947368	18348.3497453311	7944.49261083744	7322.17848970252	5271.81385281385	16731.0535117057	13249.083032491
12659.5878594249	10602.8270676692	8982.06160164271	11316.0067842605	15941.9590163934	17680.4	640.531791907515
14349.116751269	22411.7745302714	2684.94795539033	1502.23308270677	6272.70397111913	1283.9243697479	21032.599078341
12554.0247524752	9531.78397212544	11525.0643642072	3742.12556053812	8725.03603603604	1318.34673366834	14695.7935943061
20291.0524861878	17334.7936507937	20360.8926829268	11816.8492647059	12317	14414.6860986547	13391.3342354533
14089.5769230769	15056.9271356784	13899.4507042254	18668.8345679012	2208.48815165877	20337.5551470588	2536.83505154639
30794.0780590717	14555.9167785235	9979.99743589744	3648.55319148936	22797.5354477612	4566.90285714286	6949.94444444444
30717.7202572347	11601.9663157895	11315.7312252964	5937.99203187251	14530.0583717358	9275.27735849057	7442.34532374101
9637.52677029361	15938.0728476821	5365.66	4435.15064935065	7660.53603603604	13982.8714859438	8057.58176100629
13797.7208588957	16791.4721649485	11394.9163498099	6921.65064102564	8164.01156069364	17986.6666666667	12974.3641304348
9064.51559251559	5149.2534562212	20848.5619389587	2723.37142857143	9046.44680851064	23676.7409836066	2263.42477876106
12569.80625	5608.58791208791	10704.3233082707	3048.25581395349	1395.27419354839	16817.1240601504	15201.868451688
12800.1542372881	16707.0391061453	11502.9964850615	17216.1715116279	12780.1	15343.1195219124	9450.13306451613
46214.0675675676	9137.97452229299	15364.9507246377	2701.22222222222	3067.07359307359	13428.8102893891	15988.1612349914
8637.515625	9501.28342245989	1035.47797356828	16229.0084033613	5075.51871657754	1206.65463917526	6831.03064066852
12987.8927038627	8052.4	8324.34556574924	16072.9146341463	11507.0024213075	17391.9282511211	27097.720508167
8852.37328767123	19442.9433628319	12208.0954653938	17662.1047381546	12108.6679245283	14774.4291845494	19557.3446327684
19190.1972222222	27819.8516853933	1395.75	11406.3629764065	15287.7058823529	12059.0030769231	4438.58615384615
3806.18157894737	20730.5693430657	11304.4072072072	1716.33048433048	13677.9751381215	10728.846975089	14470.4208144796
29731.2210242588	28822.3427895981	15728.8040201005	9514.43301435407	1130.4362244898	1537.27615062762	326.603174603175
18853.0545454545	8110.90415913201	9894.6897810219	14946.9679012346	15977.1475728155	7699.15714285714	21419.7764976959
9999.55847568988	11909.7319391635	4025.30324909747	21433.5483870968	9725.92514124294	7667.04532577904	20915.3295081967
17836.198757764	25467.8305400372	13982.6399456522	5972.38059701493	11485.7940199336	15818.4988764045	20104.8989169675
11901.0528846154	10576.626984127	8137.22962962963	13352.9363354037	19888.1607142857	17715.3275862069	10282.8790322581
26232.6821515892	14926.2571428571	17649.2598425197	3624.54976303318	21971.4165636588	11997.4393530997	25563.9296636086
15799.3037694013	2595.93859649123	6887.83125	7914.78761061947	22053.9581993569	15135.2678571429	13078.4331864905
11360.9923780488	10627.8655097614	6822.37728937729	14278.9577922078	18836.2299794661	4787.29903536978	14151.3724279835
14049.762254902	12956.9620253165	3846.9170984456	4688.52277657267	14003.9846153846	2660.82258064516	19583.6505576208
24733.0685358255	17803.9966273187	4257.10869565217	18235.9851485149	11227.2774725275	13755.5125448029	21751.0972222222
23366.8240963855	19775.0143084261	8188.46428571428	13523.9121405751	12939.172027972	7620.89569536424	21469.9030023095
11332.3744075829	21350.4639423077	17158.0789473684	10603.2188183807	805.477678571429	9640.17940199336	9120.15303430079
14160.0273224044	26998.4256619145	2278.20909090909	7677.33651551313	2099.0504587156	3065.18909090909	17229.5890151515
14739.2947368421	16269.6683168317	11627.0824175824	3629.21359223301	1465.44444444444	19640.8857142857	12365.935483871
17209.1627906977	4239.81191222571	9217.55447941889	12557.747440273	17540.8462401796	9039.36529680365	22396.3586206897
12776.9844789357	22826.3846153846	18480.3215077605	15322.1398963731	12398.1619047619	10478.322997416	15567.3652173913
11987.3134328358	22835.9800884956	14753.8948655257	13861.848857645	17391.6040268456	2623.73202614379	12753.5673758865
6481.14691943128	18622.7210884354	5823.39612188366	3021.26956521739	4036.35215946844	15685.8535564854	19188.9381188119
4225.29807692308	25895.9416531605	13033.1040462428	11829.0491400491	20284.8868613139	21278.2857142857	7745.90066225166
10281.4324324324	10873.9975062344	5586.34713375796	11254.9898989899	10982.36875	19723.8175438596	11166.5057034221
11432.3202479339	12816.0710382514	11028.9764243615	4738.88469184891	8085.16026871401	13568.7096774194	10253.3473193473
22202.3675213675	11537.9884526559	17533.8469387755	1389.45418326693	17024.9484777518	23190.2222222222	12193.6934579439
35396.2866556837	16642.1178247734	2711.67605633803	2661.09347442681	9661.71146245059	24655.971875	1482.91705069124
18466.0209424084	17313.7341211226	17961.2874015748	3517.07631578947	23219.5744125326	12784.3065693431	17995.4134078212
13114.7009345794	17822.3069306931	8862.13137254902	11215.0613810742	13486.9491255962	16268.5873925501	12091.7605633803
5455.98412698413	15257.7312661499	13595.8661087866	3840.25355450237	2799.63279445727	18155.9397590361	19294.6219178082
7453.05936073059	12007.7530364373	17476.6632860041	12067.152979066	2066.35714285714	16130.8534482759	18182.9501915709
8590.11834319527	21861.0448717949	9228.68099173554	16891.6916376307	572.808664259928	14523.4151291513	11979.2462006079
15100.880952381	5866.40823970038	13294.2316546763	3540.06379821958	2369.34649122807	15911.6239316239	16768.8245931284
17155.2612781955	12735.2492753623	2915.16666666667	5580.78986866792	5217.23333333333	3440.48333333333	14396.5095652174
4881.60589812333	11624.102292769	17647.4653243848	11490.5597014925	9561.44727272727	3001.44642857143	19021.8392857143
44856.0566860465	9705.36217948718	14191.2300884956	11776.2002457002	14362.6689342404	15884.4294871795	8466.06338028169
27557.7875	7283.75708502024	3127.28947368421	16977.5765027322	1306.10218978102	22718.4306569343	26820.6387959866
10741.119804401	12589.6438848921	3602.8517699115	3353.91323210412	21176.0319767442	7258.06360424028	15528.2230769231
5450.6213592233	11554.0789049919	9114.58922558922	2970.30373230373	1135.61038961039	11107.4801444043	6840.42298850575
19450.8564920273	5301.62530413625	5364.30275229358	4134.8953271028	1491.88495575221	14130.1208791209	5242.48684210526
12148.3817427386	13594.4640151515	4200.22155688623	10798.1357388316	7848.9952	17708.2716049383	551.014814814815
31063.8845315904	13957.1745689655	2447.316	13478.9141414141	8930.90143737166	12814.9894736842	25740.0929487179
3786.58895705521	21433.8783068783	14701.4986225895	18818.1873684211	14565.4956521739	27431.2418300654	11279.7248322148
6592.51046025105	19262.4906542056	21626.6598639456	5559.86979166667	13824.0782312925	14878.4486692015	28076.3915254237
5972.62025316456	12044.5421166307	12535.2141843972	10346.7826086957	8824.88518024032	9998.78645833334	18762.3379310345
9225.44964028777	22581.8923556942	14904.1728971963	2209.11234177215	4239.51404494382	20454.1181102362	14567.8451327434
9696.91578947368	24846.6542443064	14165.3821656051	11692.2704280156	12343.796812749	16624.4074074074	9804.75672043011
29994.0374531835	20339.8378947368	2251.23102310231	1059.61274509804	10392.2345276873	16856.4527972028	19672.6582633053
3546.18584070796	6744.08881578947	20204.1570048309	4494.85714285714	4901.33139534884	15412.4251968504	16162.9914712154
29987.4738041002	15519.9722222222	18106	6525.64642082429	10771.1941747573	2976.85227272727	17631.4510638298
14815.8289473684	7559.55924170616	11489.8973214286	10603.0359168242	9822.70392749245	17754.5239043825	2493.83615819209
16043.6763636364	13262.1762523191	21228.5792349727	5519.77583187391	11895.2943548387	5447.76363636364	21734.4149305556
15150.7166666667	7560.05882352941	3676.52320675105	3415.8045112782	11363.8607594937	5158.65942028985	16829.963898917
13588.0266990291	18833.5091240876	6129.1876379691	12125.2840909091	3996.24187725632	15735.0450819672	17620.0279255319
3792.36627906977	18731.8852691218	15987.1489051095	14770.1141732283	10150.4045936396	12400.8851540616	21123.9646464646
13606.6659663866	15586.9718875502	5029.21761658031	10474.4048672566	15311.5124760077	11381.4360465116	15056.2975517891
9456.88907849829	23789.0465949821	6290.27127659575	13915.953307393	13130.8969072165	17832.6728624535	10888.641025641
4205.53811659193	13437.8247863248	9972.43881453155	2726.02142857143	2305.67639257294	14821.2583333333	22416.4036144578
14685.2597864769	24004.5290215589	6238.26822916667	3854.07881773399	16710.8181818182	2524.1975308642	21459.320683112
14984.8641975309	21656.5073800738	19715.7909090909	4221.18502202643	325.157142857143	16844.7281879195	27045.7954545455
13606.4329113924	12104.0630630631	11407.3533333333	11475.4880239521	11625.3455149502	13625.9595588235	2043.23333333333
19080.895480226	14288.3256578947	5664.78685897436	14430.7876106195	12873.5905882353	6087.91386554622	9071.75949367089
11929.9570135747	22543.5505617978	10734.1627218935	5180.28859060403	2360.11220472441	20063.4433962264	22066.7692307692
8334.77777777778	13066.0643431635	3685.52380952381	25642.487012987	1568.91978609626	14386.2710843374	6479.03402646503
9234.7456445993	17623.7552870091	15931.0387409201	2995.39795918367	9968.43741403026	16358.940397351	11300.576744186
14363.8843283582	7029.00765306122	15266.3956834532	4955.01481481482	6834.0176565008	27962.3875	22078.7711864407
20225.837398374	10407.2132352941	17309.2050209205	11064.0025	17380.766743649	13511.3308823529	14641.3337645537
13682.9678571429	4502.76556776557	23321.7604166667	16674.6993464052	13578.1697674419	17451.8517110266	9105.7875
11547.5484764543	25172.5800970874	16054.4186602871	7618.98218262806	16459.9154929577	17559.3333333333	20045.4942716858
9217.11510791367	20609.7277486911	9388.97435897436	22346.0570175439	14664.0986666667	20183.4379310345	2297.0350877193
5132.38659793814	25334.4013605442	12562.3191153239	3500.66470588235	11474.7048346056	16918.4907407407	22229.0724637681
10721.9597315436	9603.89534883721	10209.2319201995	14430.6577017115	10411.7195266272	16170.8279069767	1908.86160714286
8584.85639686684	12595.6821192053	10558.5106382979	4762.52235294118	14569.6139240506	9695.02380952381	13850.6962025316
31861.955465587	10527.8850574713	3121.39440203562	2904.69438669439	16242.3927958834	3993.78	2143.68367346939
26719.2538071066	22658.5659090909	8594.02	16444.4983050847	11768.6383399209	6405.13829787234	29310.9249146758
4545.53097345133	23776.1154684096	11778.6666666667	13978.0456140351	12555.4522968198	14604.8004535147	20385.1600587371
13209.6456953642	16617.3257575758	9083.71394799054	11885.049689441	14154.2355371901	6055.68578553616	13941.7569444444
27651.1571428571	11957.9670781893	5831.17786561265	9579.52434456929	15619.8098765432	8630.0460251046	9263.49585406302
15780.8935483871	33452.8055555556	8854.49596122779	3729.26548672566	11860.9775561097	9362.71270718232	7443.58235294117
4929.43006993007	19392.5514018692	15369.7104477612	5916.4243697479	22449.8367346939	5192.92268041237	8456.44186046512
10215.698019802	17845.8818011257	10736.4089068826	4042.68446601942	7881.27695560254	3489.40594059406	14105.6879432624
39922.2120481928	30850.8329297821	19257.574742268	14930.8582802548	6322.63662374821	3243.7949790795	2491.53968253968
16274.6421267894	13799.1926751592	15964.8595387841	11244.3650151668	9462.73287671233	16750.1720698254	16936.7578947368
10284.935443038	13655.0240740741	5361.76470588235	3702.87201735358	11958.5257142857	15705.2119815668	11664.1692307692
3543.57857142857	6670.12937062937	12308.970464135	1911.85907859079	12639.7306034483	22459.8106617647	19811.3962616822
46842.5408163265	16805.6729559748	2972.41004184101	6773.23529411765	1021.55555555556	1373.5	2336.25980392157
27951.2953586498	5927.22147651007	1828.03643724696	28144.7506493506	13239.3927893738	22023.8839050132	8587.87139689579
7960.18069306931	18264.0902527076	14451.2563451777	16997.9949109415	4648.375	17532.8933333333	23677.9352380952
13290.9753246753	4389.89864864865	5705.128	12229.3549618321	14582.5072992701	14318.7875	5771.45
21626.2562929062	15119.2589928058	15213.5151515152	8018.42528735632	1347.63203463203	16293.5037878788	20056.9
7932.54591836735	13789.591954023	4640.67821782178	7850.42201834862	13099.3908045977	15568.765625	25630.8011811024
17640.0711538462	24770.1779448622	17793.0193548387	14061.6528301887	9111.2041958042	19393.6780487805	21551.5504587156
6539.20898876405	22059.4425	14256.0666666667	18341.8494897959	16710.4	3181.91150442478	15691.1634446397
21155.1909722222	17534.9860627178	13294.7507246377	4138.57081545064	9505.17078651685	20192.8496732026	15321.4285714286
17740.0025316456	17129.3827751196	10235.3131868132	4432.24045801527	17121.3675889328	9252.10570824524	30815.6835871404
33493.8697749196	14626.9704016913	8145.78212290503	8263.93043478261	14614.7873831776	1587.34453781513	20374.352238806
45513.7231040564	26764.9189189189	15488.4125874126	6917.12387387388	10936.0531914894	3550.02262443439	3716.96932515337
13387.5754716981	6856.81746031746	6257.71521035599	7017.34817813765	7622.35767790262	14996.2670623145	13886.8818897638
9921.10317460318	12386.7714723926	13366.352553542	17107.5	8822.28901734104	1912.59073359073	16971.9088098918
13267.2204472843	18713.9481327801	17319.2486338798	10587.9603960396	12635.5657276995	18018.8407079646	21404.4762931034
10046.1959654179	15112.8322440087	6103.93947368421	5536.16591928251	19733.3167420815	12862.277904328	19427.1303680982
3437.01242236025	12786.9316939891	3891.95124716553	12480.2237354086	4060.70588235294	7869.884	13035.5714285714
12860.2794117647	13985.8172839506	17802.9294710327	2923.8640776699	1749.8932038835	18139.8515151515	18481.8730407524
16734.435768262	8400.48872180451	11381.4331797235	16479.6315789474	19149.4946996466	14871.0428571429	1152.68551236749
15369.0077821012	18405.3410852713	10211.3333333333	15871.1619318182	13267.9928379588	17054.6678700361	15481.2306878307
20843.8640483384	13299.3698630137	13217.3713768116	4612.32367149758	3757.48648648649	9857.67088607595	7332.85171102662
8185.28110599078	14944.4789915966	2326.10119047619	11627.9905660377	8097.46478873239	18395.5454545455	6284.10151187905
10824.1662371134	10515.0880829016	20142.6720257235	2783.56621004566	13792.4649681529	20819.9607072692	24632.752310536
7064.71122994652	14255.3975903614	14235.5896226415	2918.73451327434	15031.6656848306	15028.2538167939	23578.119205298
9862.40522875817	14888.9923273657	3909.84433962264	3772.18736842105	13704.0262390671	8392.81698113208	18120.5491803279
6951.80324543611	5903.83333333333	9504.87537091988	12797.6416861827	14641.3765822785	8897.20779220779	18675.1444444445
5771.40555555556	16504.9734513274	1403.09333333333	3548.92830188679	3133.78604651163	14269.9683908046	16982.1983471074
20382.4476584022	5574.6231884058	2626.06269592476	3201.97905759162	13070.4144736842	21191.2166172107	17416.6319218241
25166.0750605327	19545.5328185328	8105.08333333333	20690.6884681583	10369.0495867769	18803.223255814	18634.6781326781
20525.6297640653	19276.2587719298	14979.1298701299	12230.9608695652	7002.02654867257	1197.33333333333	285.946902654867
19600.1464019851	7783.54758190328	12925.0808080808	10597.9429429429	13255.2502628812	9751.70391061453	22284.2186588921
13713.8966789668	2822.92105263158	22273.1978798587	6023.17777777778	6158.75141242938	19246.0479233227	16932.1553030303
8502.68079096045	5345.84274193548	8086.19913419913	2890.73056994819	1211.64197530864	6262.43915343915	6469.97744360902
21699.0755287009	23093.8924050633	5739.69306930693	10225.1677675033	8500.65367965368	25698.0787172012	21800.988976378
35070.606888361	25768.9320388349	16515.734939759	11655.7843137255	9934.56590909091	9033.91538461538	7512.18125
8677.87983706721	19691.4382022472	15601.4158415842	7891.69373549884	1320.0775	3382.34444444444	17080.3602150538
15680.9961832061	14960.1545454545	14233.3511235955	12002.6625874126	10525.6928571429	23508.5501355014	19829.3439490446
43006.2103092784	17396.4038461538	16500.4842767296	4103.99319727891	11474.1726755218	15428.4147727273	3489.25694444445
4502.97986577181	13057.1787148594	1721.11527377522	1187.73312883436	2101.0866807611	18469.0493827161	24607.0816326531
6441.3961038961	13712.4426229508	7964.69786096257	14982.2256214149	13591.1708394698	914.5	24686.5471698113
19826.0534759358	21919.4739039666	17216.7772727273	3029.91240875912	16100.3558282209	4739.57416267943	16578.4309210526
9318.632	4655.32038834951	2356.47305389222	11768.4513888889	18847.8597701149	7440.03525046382	20972.5694822888
6453.66014234875	20107.0842105263	15679.6762886598	14233.4753521127	11194.3725490196	18046.1470588235	20926.173053152
15739.5996677741	16212.6898839138	16865.9733333333	12458.4944444444	1894.76086956522	18301.5202492212	17277.1381294964
13641.7991071429	13396.3069306931	14594.3818565401	4700.31887201735	4725.0612244898	17123.4945355191	22181.147327249
17980.2110552764	29199.3466898955	10907.8444924406	4051.4298245614	20462.4548148148	6460.39682539683	15885.8833865815
20553.3577235772	25622.8687258687	19827.106888361	10559.7406483791	14748.2871046229	5766.12244897959	21723.547920434
25529.7234042553	25251.2925877763	11657.8106060606	15625.621564482	16517.1346578366	24179.213963964	21118.8865814696
19965.1961783439	9621.52966714906	17315.3716814159	25193.4475524476	6910.07730673317	9217.38745387454	20327.3531353135
13867.8597122302	16692.7935779817	13832.6944444444	8734.81052631579	5348.80714285714	11276.1481481481	19271.2761904762
2832.67803030303	19466.2123552124	4454.27380952381	1969.24855491329	16213.85625	13202.1374570447	16633.9809885932
8534.13483146067	27209.753507014	4894.56842105263	4447.13970588235	14352.9965397924	13872.4826789838	3299.32768361582
10516.8370044053	3391.41428571429	8174.66055045872	2704.8391959799	3816.9596412556	17729.3342465753	165.294964028777
7433.48058252427	12770.161971831	11862.0358744395	6634.35365853659	17883.0973282443	9992.39030023095	35539.1475409836
13280.1424	21490.3795180723	14062.1243654822	11335.5454545455	20043.5990220049	5312.03395061728	1275.35733333333
16505.3472222222	18958.779661017	14756.2466843501	4868.75851393189	3294.64307692308	11181.443207127	4000.21673003802
19063.7014563107	16745.3990755008	17844.6993670886	8551.82914572864	14984.3966101695	12526.1674528302	2405.02659574468
14866.2843137255	25313.6309662398	13738.2	21875.7409638554	17384.1640866873	9459.66803278688	10090.4072727273
11280.4588859416	20282.0884955752	11388.0115830116	20827.493006993	11334.1390374332	9271.42960288809	10563.5360678925
17323.409221902	19779.7414965986	6434.25792811839	12660.812244898	15298.172	11698.7617449664	22683.9554140127
7225.6862745098	10503.2209737828	13561.7467362924	2042.22661870504	13685.715542522	16311.2377260982	3152.92924528302
20927.5812356979	4281.44390243902	9098.96359743041	4734.26244343891	14258.3487394958	16361.6605080831	17915.8202614379
15185.2565947242	8182.13246753247	1306.54794520548	12036.0113207547	8320.37940379404	3197.19469026549	23894.0558558559
24348.5797101449	12799.5580645161	6766.80487804878	6538.38541666667	543.103286384977	17709.2571976967	17659.1411764706
11020.1356321839	13021.3170254403	16087.3733766234	7638.35746606335	15454.6977886978	14916.515037594	445.642857142857
35682.0229885057	15965.4835164835	3542.51648351648	16364.0761245675	12349.4472789116	3407.56183745583	11545.7674750357
8855.65642458101	17160.9325	13083.2653846154	7547.92018779343	5037.60434782609	16319.8277027027	18614.0150943396
19609.0363036304	18157.4043478261	4758.12142857143	4880.20285714286	391.24	18049.5125858124	2198.89400921659
13342.0101010101	7913.11308203991	4144.99206349206	3530.69256756757	10846.4631578947	17979.1129032258	20924.9939577039
34599.1106770833	6645.79270072993	12906.9246231156	4614.19831223629	10200.0694444444	5107.9932885906	16866.0826086956
16407.217791411	14469.6771653543	10000.8238993711	2770.51167315175	12433.3421052632	16331.0814332248	11548.974789916
3694.81447963801	13400.8729508197	22038.5463917526	1789.83240223464	773.12987012987	2165.10984848485	17378.1515151515
24586.180887372	17481.1077922078	18194.7112970711	5509.78538812785	2802.38903394256	16812.1560283688	20184.629787234
13626.6918604651	23485.6451612903	23406.3688362919	19170.2382550336	13978.2688172043	17846.2436708861	20771.3927536232
7641.15384615385	4430.93805309734	14979.6678571429	5153.46357615894	4160.89361702128	9690.10810810811	17720.1117647059
23267.5748502994	11657.118705036	2197.10526315789	5196.29896907217	12214.6870860927	17660.2345679012	21599.671009772
9520.58387096774	8898.12627986348	6744.97222222222	1300.08053691275	17903.2332155477	3273.67759562842	6773.7280334728
13338.3622047244	6873.23428571429	1098.25185185185	3089.7537993921	12050.653784219	3026.74647887324	1391.49107142857
21215.6	14882.4507628294	12025.6601073345	3165.27916666667	16327.6591639871	15928.5700141443	5769.58407079646
20436.3355263158	6769.96034482759	8407.64847161572	4662.47826086957	10133.9580246914	4889.53535353535	19529.0154639175
4390.40372670808	28199.255186722	6036.55718475073	4050.80769230769	10944.6006144393	13555.1948529412	1860.92741935484
35037.3069620253	20955.4797441365	15060.6413043478	2942.22641509434	5261.17391304348	4083.29487179487	11701.7876106195
9360.42307692308	4023.45394736842	16637.6856287425	2961.57142857143	16208.5775577558	15818.5615763547	9677.85561497326
8385.98525073747	17970.1187739464	23364.5936599424	3952.97047244094	3042.17647058823	18793.3598409543	26684.8539638387
15162.3953871499	7444.62831858407	11729.7824074074	13498.4117647059	2323.73873873874	10119.557312253	19287.372611465
14800.619266055	2200.18811881188	12344.4981818182	14133.0588235294	8030.49714285714	12203.179916318	7567.06730769231
17349.1607594937	7737.31300813008	1280.08684863524	8692.14159292035	14757.3860845839	19739.8579881657	19450.3755102041
17611.0516129032	19640.610619469	7383.38412698413	4911.5152173913	13260.2746835443	9641.77397260274	19315.3922413793
48361.4779270633	19002.4428822496	12635.6434108527	3798.25714285714	7730.95463137996	2111.5523465704	9323.79874213836
11845.8557692308	20767.5853658536	14425.436440678	10695.1099099099	12418.7800829875	3842.4738292011	16849.5729442971
14069.6913043478	3657.97796143251	5516.52105263158	12322.0404624277	15437.0347826087	14934.326848249	13728.5253549696
9336.73708920188	5025.95569620253	21351.6104868914	4477.25	22592.6503496503	14511.3253333333	17834.5697211155
19764.8141962422	18515.935309973	19871.2909090909	10125.268722467	7556.49938949939	14203.6608344549	5615.01075268817
13726.7821782178	14090.9122807018	19773.6551724138	15674.090349076	17557.11414791	19437.3161094225	817.11396011396
7808.14741035857	22584.8241308793	19317.3832335329	14399.0654545455	9863.58267716535	15944.8666666667	5169.41368078176
37347.4293948127	25835.9675213675	12433.9344537815	1778.77272727273	25511.8759689922	13991.937716263	25152.9631578947
18517.8191964286	7947.196	6274.03664921466	12327.0298913043	10045.8364779874	17036.4906015038	21850.3642533937
7274.15217391304	5342.84831460674	14461.7824427481	9113.87878787879	17707.9596774194	4749.0176056338	17814.7192982456
25939.6493256262	9744.86290322581	11904.5126582279	12844.6510067114	921.712230215827	9425.87817258883	15559.0488599349
15026.1274509804	5080.64182692308	15247.2053872054	7103.64071856287	957.738425925926	18850.1167400881	4247.44140625
8492.92682926829	15740.9606936416	15379.9961538462	5856.48070175439	3399.18888888889	12313.4481481481	18669.3813813814
16282.7421052632	14674.5317860747	16931.3188976378	12091.7185929648	18027.0880503145	16192.5338645418	17637.7412587413
25952.908777969	14080.2610837438	8446.10714285714	10048.8396226415	13633.3661971831	13895.7608069164	12318.7720430108
8828.26586102719	10215.546201232	15258.7814569536	9117.69262295082	16351.8862973761	16783.1387900356	15739.626984127
8722.06687898089	6899.28318584071	8616.108040201	5659.29146919431	13787.0511882998	16885.2477876106	4068.96460176991
10743.5831202046	10862.2325581395	3733.94092827004	3484.62111801242	5170.48672566372	10194.7543859649	26149.3052631579
31136.0484581498	14834.8457943925	10255.7206165703	14813.4453004623	12019.5227537923	2157.85714285714	18503.4
21313.009009009	20371.6685606061	5678.36231884058	3276.70351758794	16251.6140350877	13810.315625	14549.601369863
16177.9522292994	13067.0911764706	19196.20625	4550.19485294118	13876.7745098039	16580.0584415584	19132.8121387283
9945.95566502463	12122.6691042048	13022.1732283465	1618.75	17171.3046594982	17504.475	12141.876146789
41851.7238493724	5345.12698412698	8814.36727272727	12765.8041237113	1559.29487179487	17948.2326388889	15649.5946902655
5630.92795389049	5811.60869565217	10778.7959183673	14231.6713709677	1348.72727272727	14003.3204747775	14171.3818181818
28964.0044642857	19526.3108552632	20339.0170777989	2824.49590163934	19495.1425287356	8010.40886699508	19476.6910828026
12812.9243902439	15510.0164179104	10845.0036764706	6897.41208791209	12386.0487804878	21245.7680608365	14355.0047169811
10406.9952038369	12337.494011976	18700.8099547511	16443.4819277108	15603.6655405405	2705.32307692308	18357.1389891697
36001.6054590571	9951.62848297214	18161.4730538922	4537.56140350877	14344.8731942215	12549.849112426	23227.3004484305
2842.25454545454	17009.1422924901	10960.2596439169	8991.88706365503	8097.47959183673	21578.6030534351	14571.0223880597
6802.02608695652	17297.800955414	8713.86168521463	7201.86827956989	16017.6853707415	11562.2006269592	14043.5
30056.0770833333	10115.814159292	2116.56299212598	9591.42140468227	17009.3817097416	3278.35588235294	17963.9718969555
14564.3357142857	3846.88590604027	14295.7068965517	3378.82034632035	11100.7086092715	4581.48493150685	21608.9137323944
6584.01142857143	8324.47852760736	16596.8514680484	12982.702811245	16433.7474150665	3126.05590062112	2581.12042682927
37439.3457943925	12541.7902621723	21349.7653429603	16327.4370860927	2419.08288770054	13288.1797752809	21040.272260274
12300.5777777778	15789.7891566265	16884.2777777778	3277.18888888889	14055.2033096927	21360.0669745958	30960.1064718163
8864.35217391304	11838.6997389034	17101.6	5342.33628318584	7923.62041467305	12637.5672268908	17266.2586705202
8062.25	3011.15873015873	17478.9948717949	4705.26181102362	8886.46931407942	12622.9589442815	34784.7023809524
8047.75897435897	11515.734375	11117.5710186514	3337.65753424658	15115.2075718016	12771.0856313498	23904.9333333333
5378.17235772358	3944.69367909238	621.75221238938	12494.6171003717	5699.22340425532	8440.8683127572	15198.6262376238
29306.7618469016	17511.4043209877	12937.6390728477	11063.337995338	2147.80522565321	15306.8129032258	15939.3497536946
10265.5064935065	26228.4792792793	21864.7207637231	5661.49210526316	18164.5124309392	12322.8761904762	1751.00332225914
12158.1752212389	17168.5691202873	18306.9220779221	18545.4703891709	1399.86470588235	18831.3841059603	20516.3007662835
13361.2147117296	11552.2344322344	18480.0949554896	16254.3572139303	9756.58564814815	10993.8343558282	2622.44787644788
4824.59482758621	21161.6254480287	19646.1114457831	20036.463099631	18423.587196468	10313.0265486726	7952.39811912226
11015.8615384615	14757.467372134	16139.4986807388	11650.9903846154	10303.6906976744	17193.4685314685	8657.31034482759
17790.859437751	7356.99206349207	12704.8428093646	2748.65668202765	16064.1492063492	4590.65185185185	2497.09230769231
31884.5763358779	11435.8564231738	13621.443877551	10520.6020761246	6665.04954954955	17830.0871212121	2351.56451612903
18604.7957746479	17926.7046413502	7946.640625	20068.8571428571	241.015625	3371.58389261745	12589.9457364341
13064.4547413793	14981.3846153846	2413.13838120104	11793.4268104777	18691.164983165	2330.41596638655	14397.1877729258
22986.5685071575	8422.89298892989	9797.05225653207	7607.35483870968	11073.6957210777	15836.4754098361	6544.395
14565.664921466	16711.5706150342	13809.8898305085	3248.56805807622	3302.50884955752	6620.57575757576	6289.23088455772
11150.5625	4701.65100671141	21708.0772727273	5173.51904761905	10550.8822525597	3405.06	7468.38759689923
8605.71348314607	8131.875	12062.7853881279	2424.4465648855	12985.0267175573	18750.033033033	20521.4067357513
3838.40707964602	9553.9674796748	15720.1139240506	3716.19331742243	3687.67515923567	20612.4562043796	15396.1931216931
22792.702631579	8162.56923076923	19576.5644171779	8543.1171770972	913.870570107858	18346.4473007712	16997.9376391982
10749.5757575758	20322.984063745	12982.3665505226	2156.53365384615	2050.39051094891	13119.0542372881	7771.77966101695
10209.9849056604	15915.296178344	9679.56308851224	12998.7197640118	14482.1432360743	9144.16917293233	2120.81712062257
15589.3166023166	20232.752688172	11362.9328165375	19566.1788990826	15924.8529411765	2818.70833333333	2210.55666666667
15071.75	17010.0317460317	6860.07042253521	13619.2868369352	15985.4610894942	14390.2448979592	999.543859649123
15745.2230971129	7977.03440366973	20503.4457142857	4625.09563409563	14443.3506493507	19689.9518900344	15162.6793103448
8130.11891891892	15928.3221957041	15482.2202380952	11932.9732937685	9110.25871172122	7039.88064516129	1921.39351851852
28887.0249376559	26086.4271523179	14028.7361809045	8055.15311004785	18470.9914772727	9949.67441860465	11531.3215130024
7182.025	21754.3613963039	15725.3701298701	2921.72955974843	17555.4158415842	16553.468401487	22517.0304568528
8251.26754385965	20077.7694915254	12673.8738317757	6236.46808510638	6724.19248826291	4500.8315018315	1995.06914893617
4144.37543859649	5795.53412462908	17340.6133518776	3078.93684210526	1547.06542056075	8176.16242661448	2884.48453608247
7841.65467625899	15850.5555555556	14927.0549450549	4029.54464285714	15129.3073394495	18375.0269230769	12420.9875621891
17153.3895071542	4323.87700534759	13408.599078341	6667.31510416667	13421.6599131693	15629.7792553192	2245.0703125
18077.1511627907	4279.87735849057	13378.9734513274	8770.20377358491	335.234636871508	19714.6981132076	8085.56549520767
21170.7555555556	7572.6	8089.00809716599	17363.1774580336	6470.51768488746	7169.38214285714	20486.6828193833
21069.9147005445	27658.5862068965	12875.0981481481	12429.7037643208	1596.08461538461	16318.8829516539	28638.5707656612
4710.78947368421	1673	17543.3929359823	27491.2	16191.9464788732	3216.76033057851	15936.7085953878
15770.5359477124	13566.0886792453	12652.8223443223	9198.66860465116	17403.9563636364	8722.6074270557	15335.1177730193
37300.801980198	18453.1538461538	11868.1375358166	1499.78205128205	2119.4328358209	21552.3956043956	16748.067961165
30854.987394958	33909.5721868365	14145.2805970149	5819.54867256637	11748.9761904762	14846.6454767726	12645.3908045977
20783.2073863636	6533.9169550173	11874.3574468085	7810.74565972222	5156.6	17051.4545454545	4270.10403397028
6793.67901234568	20668.7641921397	7009.74335106383	8143.85666666667	13755.5395136778	18542.9100642398	9745.12376237624
16274.244047619	18976.1028037383	22852.878	14640.2877237852	14904.3480885312	16695.564	1515.93529411765
3794.99115044248	11025.6725146199	16675.1687344913	1231.5	7510.44542772861	2867.8	1433.40119760479
17227.6688567674	9304.75081967213	21648.6263237519	5549.32986111111	6242.04918032787	2881.99115044248	709.515527950311
30819.6508538899	9572.04347826087	3310.31736526946	2350.3141025641	12725.3526405451	17030.9747474748	1285.12389380531
29227.2225519288	3883.59139784946	12323.4351747463	4495.70203160271	13596.7585034014	17214.3632286996	17927.7839506173
16671.3111111111	9955.29674796748	15783.9410646388	2322.11544227886	12444.3664122137	10820.8548387097	17443.4253968254
11021.4464751958	29867.408993576	15494.9054820416	14502.9791066282	19243.1123348018	18463.697761194	15283.1370309951
10413.213622291	10736.1465517241	21459.5430711611	2701.94811320755	3528.46619217082	15771.1653454134	13118.4690265487
5476.03177966102	6292.26315789474	22922.0625	16645.864978903	540.826086956522	11784.7041942605	1628.57851239669
6729.03362573099	10059.2432432432	15247.4356164384	9921.68173913043	8748.85139318885	13234.4014869888	1390.93693693694
23369.4578651685	33729.7086007702	18264.8033472803	15821.3519668737	9696.79474940334	3037.46052631579	2758.49090909091
11521.8470149254	16217.7582938389	3711.73356401384	19522.8361774744	2885.89979550102	13433.0163265306	12367.2118226601
3112.93959731544	12048.8893617021	19418.3406593407	993.494464944649	7770.38743455498	10548.2093023256	7719.31466666667
9707.05938697318	16382.4442060086	10358.6606217617	3273.1867219917	761.869662921348	11811.4488188976	4455.58757062147
16541.6887052342	13890.8309859155	12179.5742690058	2512.05442176871	9168.57677902622	17516.1991150442	18380.8519480519
34955.7317554241	15652.8681318681	19473.2406015038	2921.68157181572	19901.46692607	14526.9885931559	22644.1838565022
11387.3682008368	10181.2464183381	10605.5460829493	8785.00186915888	19412.0412698413	10986.5925925926	5987.2427184466
14205.6200564972	22451.557195572	11526.4413919414	9723.05263157895	4656.95865633075	19449.8266666667	14677.6532258065
2008.8407079646	12023.5825892857	15251.0201005025	4709.4494047619	263.32183908046	16389.5827633379	20170.3712374582
20135.9811912226	34174.9923469388	15204.8346153846	11792.9450317125	1960.84117647059	13609.9399538106	925.63925729443
12063.5436046512	16400.0350877193	18153.1330798479	5093.23708920188	15608.7921875	14434.4904942966	14178.4089775561
6541.2027027027	15532.8610169492	16383.5648	4964.8438538206	16776.33	21108.017921147	1210.85393258427
13795.9236111111	16370.0737051793	4490.79534883721	4186.71323529412	11857.1245421245	4279.45112781955	6675.90153172867
21082.062992126	7629.22844827586	5024.9191321499	3480.17037037037	3465.36283185841	11707.8018867925	10933.9108695652
11392.66	8359.86633663366	19058.1939799331	12004.2233333333	1654.28260869565	15287.4721030043	332.617424242424
9648.43384615385	9109.28823529412	18065.0870165746	10116.288590604	366.158536585366	6976.84658040666	22832.7620396601
21764.2845528455	13859.7305389222	28228.6563706564	9193.97440273038	2826.46666666667	13689.2953020134	22419.8801498127
2633.15068493151	19571.5021459227	3909.53497942387	15890.5772727273	629.719827586207	7260.59574468085	20990.9722222222
4993.72615384615	16926.9982578397	5074.36347826087	11838.5595854922	10454.1961325967	4866.69480519481	12692.4467213115
13533.7988668555	6611.52054794521	17949.8823529412	3720.56899224806	13366.8776595745	8963.94871794872	2077.41891891892
6207.43804034582	15625.0268336315	11828.0116959064	4175.29122055675	13670.9064171123	14598.6493055556	1945.66390041494
23429.1398963731	7951.68636363636	15046.1418047882	5419.11149825784	12060.8413043478	16337.3285714286	24010.7061503417
5074.77260981912	16136.9713603819	6286.76016260163	10731.0014534884	7941.16860465116	9948.11146496815	4451.03349282297
15628.3287356322	14093.7088607595	23101.9971014493	5045.49200710479	8506.52072968491	9327.73851590106	15407.7058823529
6467.34090909091	25933.6700507614	11706.036437247	8016.97394789579	5331.69785575049	10925.0182767624	7524.70319634703
17269.7725409836	15599.1533052039	12361.495412844	10977.6083333333	14116.7053231939	13360.593220339	17634.1366906475
6150.8956043956	11394.4481707317	8195.71585903084	7497.54663212435	3245.28125	3327.52592592593	5137.21253985122
19353.7292006525	18208.6571428571	5331.31230283912	7930.32576985413	10513.8446601942	15289.7694915254	10858.1954022989
13450.5430861723	18542.1647058824	15925.686440678	4546.35209003216	15211.3594470046	9911.43037974684	17071.6810933941
6613.06052631579	21043.8577319588	5295.55786350148	9267.75345167653	14208.2954545455	19378.4395604396	1424.39655172414
6328.80701754386	22376.8494623656	1619.47252747253	4931.18441971383	12684.1790254237	3960.85777777778	13212.2998379254
29172.271043771	20239.0657640232	14427.3380952381	5326.5540765391	8888.12413793103	5380.64516129032	1593.98630136986
19685.2189054726	13218.7717121588	4161.59227467811	5821.75732899023	13373.5055762082	14279.5	23471.6253164557
40263.958041958	15596.7174796748	9740.33121019108	13426.7318548387	625.314285714286	4208.56680161943	24960.2390510949
12963.456284153	13470.2941176471	3527.14746543779	631.336283185841	5745.93650793651	17599.8725099602	9593.225
10030.9302325581	7246.22028985507	9884.98842592592	3214.16274089936	12855.046875	6285.8660968661	1813.83703703704
11558.8631284916	20957.4087136929	21558.3123486683	16522.4715789474	13014.7359050445	3139.03301886792	14089.690625
16866.5990566038	12639	3986.6	8873.43680297398	1220.16666666667	7159.35497835498	12937.8068669528
4605.44150943396	14691.3596153846	7891.21556886228	12640.5691489362	11065.3350125945	11194.1075268817	19713.7746741154
14947.6775510204	20353.4968553459	13861.6816901408	4096.15360501567	1386.78445229682	18257.0743338008	10065.1731669267
26668.9567567568	9783.5945945946	19716.4423529412	20630.6613333333	8744.9595959596	10315.9546351085	1904.11504424779
17660.1674347158	12615.7952380952	33275.2605363985	31603.2284866469	14127.7846425419	20150.6357388316	12114.8679867987
11510.1351351351	16950.6172248804	13755.571656051	13793.1754780652	2012.41944444444	13193.5810397554	27380.9558823529
5005.20634920635	11326.8544600939	11126.0174825175	15972.7293233083	11186.3628808864	18441.801843318	11062.4534883721
5858.18803418803	22927.4202453988	4641.29411764706	11327.3320754717	2248.42290748899	10225.9548762737	1667.35310734463
14148.7153846154	19992.1706539075	12241.5053003534	10144.3092485549	3247.20795660036	2469.85892116183	18833.7620192308
30734.6610576923	26627.2391799544	6434.84482758621	10122.331002331	1772.03816793893	16393.10546875	24579.3757961783
15828.7884057971	8845.33928571429	5509.88165680473	5751.53724604966	7902.38300835655	4894.15017064846	4540.7875
14999.370221328	13640.8593548387	14650.9919871795	8627.92561983471	10231.564516129	15349.8	18777.3735632184
639.357142857143	13977.3869209809	14097.1600831601	11842.987473904	19168.5397849462	17022.2456479691	1848.28193832599
14855.38	10075.9202733485	16562.9616519174	9712.5942408377	12214.3186119874	14897.6359550562	23421.5930851064
35614.9301470588	13314.2531328321	12783.7724137931	3782.94230769231	11638.1320754717	10354.797833935	1381.44
3381.84507042253	4526.94366197183	14160.0314049587	10424.3012820513	16742.1194805195	4805.88095238095	7031.44897959184
306.212389380531	11639.6943820225	3082.91666666667	11818.7548076923	13930.7795031056	17486.9858156028	3419.4347826087
9136.75346260388	12381.4610655738	16968.4822888283	5397.10487444609	11438.8057692308	16665.1534526854	7494.91986062718
33320.1940700809	23856.2352941176	8727.30652173913	12265.3823529412	12666.5253968254	15785.3862433862	2991.44957983193
24188.1035598706	21717.9435797665	9337.13025210084	14494.2900763359	4967.55367231638	21532.7153284672	20073.7465181058
10635.5489833641	12643.1432291667	5361.89655172414	6586.83016304348	12860.4055201699	17409.1966824645	3635.92063492063
29356.3825503356	4433.53307392996	12927.8019169329	5502.16444444444	7730.6914556962	14541.7772020725	12032.7409638554
11982.9075630252	15993.9615384615	17207.2380952381	6495.40588235294	9687.74299065421	15373.9932885906	25447.7715736041
23006.1335616438	2476.61891891892	9080.87043189369	2666.12647058824	13898.9280742459	7282.54867256637	6785.18292682927
3314.32085561497	15279.5776081425	12551.1114058355	2843.9928057554	3321.45911949685	11005.372611465	18338.1295116773
3893.79856115108	28724.6684587814	20499.704950495	12513.1356673961	5865.71428571428	12496.6265060241	22260.7423580786
19161.2324455206	21642.5760430686	3838.67579908676	9077.30511811024	3106.60062893082	4306.81672025724	21496.9846743295
22968.0763473054	9470.76149425287	22246.093373494	2439.79310344828	9508.46859903382	10260.9707112971	1764.25342465753
13724.9616368286	31558.1852315394	22238.1806615776	7602.1856	11953.1124260355	18868.9264705882	21995.5014749262
6774.22222222222	8648.77083333333	21255.9971830986	16074.8888888889	11157.5451263538	5122.41726618705	23625.790368272
17766.2849604222	4976.2270531401	12896.966873706	12841.1771653543	1978.82075471698	12604.0416666667	15958.1903052065
16088.3397435897	3249.21755725191	537.175595238095	3452.98944193062	12489.0353200883	19794.7986111111	6480.07565337001
9778.33668341708	14065.6098484848	12311.8455882353	12380.1048632219	7661.60813308688	6575.89839572193	1786.77304964539
32566.6228813559	20029.0964912281	16304.7941176471	10788.1397260274	9159.52873563218	8975.69970845481	6553.67256637168
6912.4203539823	22622.1295546559	20552.3090909091	3747.51594746717	19048.1914893617	7364.61052631579	5679.02380952381
8283.8	18280.2764976959	21075.4281842818	6496.53945666235	18138.6820809249	17358.346031746	24460.4082278481
3799.12637362637	12539.252173913	9341.50787401575	2039.55805243446	9603.76523702032	14601.0033333333	8570.62004662005
42229.15625	19727.0033112583	16682.3855109961	16553.1467391304	2060.8652173913	9961.54085603113	4179.16829268293
21732.1078167116	21003.8947368421	12647.97	1581.30158730159	1022.07692307692	5021.16	7716.85714285714
19616.1890909091	9924.21983914209	11089.9510357815	4516.7095959596	23175.5945945946	3796.84732824427	27311.3188405797
1283.79620853081	3459.32417582418	15793.467032967	12339.2198795181	17792.3959044369	13480.6489361702	20298.0567514677
13836.5763688761	15745.396	16280.178030303	14997.3685714286	12553.8670886076	17746.5847750865	10794.4047619048
7258.19891008174	23575.5323660714	997.964705882353	17139.2862903226	5530.29025423729	16765.7458563536	6443.79710144928
7092.56734693878	5864.75563909774	3495.80769230769	13775.6785714286	2345.96690070211	9341.87142857143	16557.9953917051
9833.70134228188	11558.68	13379.856870229	8799.5931283906	14979.4892966361	3075.45021645022	14467.9747340426
3484.27215189873	4286.99356913183	15700.2987477639	16961.3914893617	17819.7636363636	11794.6715328467	6459.74767801858
13732.0958083832	20506.693163752	18649.0251798561	12865.202680067	9782.69491525424	22860.3475409836	1977.82994923858
5403.89380530974	2858.01801801802	11422.6954545455	8556.81203007519	17576.9714285714	18124.8907216495	1932.89230769231
7497.81615598886	4880	14731.8434065934	15611.0445859873	14374.0202578269	11318.374501992	5797.01840490797
10664.7755991285	21534.6433121019	3508.29649595687	9037.5750798722	13296.2161458333	3834.54789272031	14641.4417177914
31943.7371601208	17546.7107843137	9422.27197802198	6452.66298342542	12831.095851216	3196.47058823529	15389.9524793388
5009.5	7430.28040540541	4402.57142857143	5011.54320987654	8809.69113924051	5005.34131736527	15903.5231660232
8372.54296875	8157.21395348837	11014.3386727689	12354.1821086262	15203.7772020725	23593.0649350649	20187.1525423729
8112.47861842105	19890.0033500838	15940.0198412698	17941.6690391459	15306.2516703786	6415.63855421687	5542.0531496063
12445.5326086957	19268.5819672131	3460.57058823529	19483.5378323108	16394.0352303523	17671.8110831234	2717.77876106195
23129.9207317073	17664.1223021583	12143.007751938	19076.6238938053	13549.5905882353	8423.56787762906	19048.3966165414
796.704697986577	11074.4853556485	8678.5412371134	26473.103515625	3310.48638132296	14559.9641255605	1965.27461139896
11819.1428571429	21030.037593985	3649.03619909502	11312.6644628099	4487.01877934272	14766.5442875481	8350.67509727626
16261.5159944367	8051.8755186722	6009.24582701062	19620.2544642857	17328.747311828	9140.16935483871	8605.92517006803
28571.1	13365.134502924	13670.4149484536	10687.5	6733	10791.109263658	20221.8733624454
23009.8670212766	25453.2588235294	16439.0698412698	5904.65802269044	10752.1772908367	2777.48760330578	1924.72517321016
5715.65543071161	13428.3881700555	16159.5647482014	2903.63580246914	13547.1518987342	14785.8321917808	1426.10169491525
1959.64601769912	12255.7896213184	17196.37	9312.55555555556	17960.6319702602	21880.2466216216	1935.05067567568
21412.9564220183	20403.0166975881	16421.3133333333	6083.46511627907	13019.3849765258	16782.6029411765	15822.1927437642
9042.42687747036	12015.8379204893	6379.78461538462	2382.63492063492	11672.562962963	12248.6363636364	23071.0859106529
1905.74576271186	16749.6432	19274.9063670412	11068.8745762712	3735.9741697417	13044.4523809524	15907.0743243243
9015.42083333333	14023.9477503628	18583.8325991189	6540.15486194478	8688.13503649635	8946.68512110727	844.162790697674
3713.23308270677	10726.7390300231	15233.3717948718	2112.95314164004	15299.7727272727	5148.49805447471	6808.90186915888
7249.73954983923	8590.51111111111	7482.14492753623	13843.8488372093	15044.9876033058	8087.15107913669	11917.3891213389
17860.9305019305	20218.1976047904	16637.2970451011	3637.90314769976	17452.8093023256	908.201438848921	17270.8260869565
5617.41919191919	5757.14713896458	14282.5309734513	1715.85234899329	12351.7695852535	3538.16386554622	17685.6666666667
24732.7039848197	14007.8962655602	15971.9470899471	14832.2887189293	18081.1113243762	9382.61847389558	3349.96819787986
18558.6396226415	25795.2289416847	10213.4154727794	10588.2041884817	15833.0187617261	10817.784114053	767.480392156863
6770.69743589744	35074.2461538462	5244.34183673469	6799.37890625	15861.5813953488	16129.3526448363	2497.73520249221
9496.33333333333	8747.88571428571	16501.6378504673	14839.5166994106	22049.4026845638	22051.6547619048	25971.8713318284
3880.49347826087	8018.91349480969	18972.1049180328	14798.427672956	7839.55882352941	10847.3220973783	2144.75221238938
2171.72857142857	8651.89825581395	6973.5197740113	13304.6097560976	21332.8297029703	3201.38823529412	7926.28169014085
24547.5146579805	14903.6632302405	2968.6329113924	4326.25313283208	8620.55079365079	14907.515037594	15122.3269230769
10774.6455696203	19471.1706629055	15149.5608108108	12145.6902800659	11227.4929006085	18387.4679802956	31213.6729475101
13697.4193548387	14325.0596546311	13340.4425956739	4169.66466165414	15079.3194805195	12467.8755980861	4930.84
4431.87892376682	11132.6018518519	12786.4545454545	2474.48648648649	8260.98554913295	2805.78761061947	181.882121807466
17289.4198473282	21291.8953846154	10941.7509225092	5246.30341113106	12278.8745644599	1506.46195652174	16683.9233716475
9584.42643391521	27868.918200409	2710.37899543379	6429.58507462687	14017.4597156398	18612.4926253687	3002.20879120879
18564.3264659271	14276.1428571429	16223.2234042553	4479.68723404255	10747.4701986755	23722.8131147541	9492.05660377358
13873.8257261411	16631.4512578616	4138.55594405595	4548.07648725213	8472.71176470588	18258.8727915194	20463.754601227
24407.1352941176	4808.86187845304	1730.68724279835	22413.7521367521	13352.1008403361	16931.604288499	5659.46204620462
4494.44387755102	14097.5415384615	15502.9095840868	13762.7750929368	10811.6276824034	12391.5668449198	1328.10285714286
3762.49180327869	6563.92131147541	15447.2400548697	8714.30211480363	8837.32592592593	12830.9701149425	5756.92307692308
1092.79225352113	15082.6623376623	6155.7743902439	2531.5	13710.1325301205	16684.247826087	20814.5314814815
19812.6531365314	14065.2313575526	3867.1037037037	4260.98235294118	11623.5231958763	6537.33818181818	23469.4778325123
11123.056	15369.2611683849	16359.6542239686	17790.704778157	13420.1365979381	10082.7916666667	16594.3432835821
11079.5224719101	12300.1686046512	17929.4145454545	12121.3901639344	14489.4985915493	5850.92857142857	7582.87130801688
11392.8198653199	9132.04559270517	9784.88640595903	4880.10729613734	13638.0216718266	16432.7457142857	15020.5199115044
11501.3079470199	7551.81900452489	5962.19135802469	7573.63194444444	12922.9097938144	10330.2578512397	23727.8603042877
20474.4485596708	24069.7267206478	20362.2631578947	2161.37944664032	9666.06802721088	2697.42105263158	2328.80988593156
3542.3	18649.5637982196	19897.5378787879	10501.6862003781	4240.78947368421	8434.86259541985	19556.0262172285
18552.3188976378	12598.862295082	2685.90329218107	9274.6007751938	6889.30973451328	17485.390625	15592.6693333333
20951.312267658	21969.6938159879	17407.4889643464	4316.01986754967	8993.92448512586	4853.31775700935	14987.7038626609
3004.42105263158	22200.8441860465	12756.1135371179	3253.70992366412	3459.30689655172	5187.66560509554	3695.99056603774
6654.70186335404	5401.21978021978	14798.9931506849	10550.4900990099	14902.0175438597	2313.96031746032	13307.2105263158
26646.6186186186	13686.5829307568	10891.8011695906	10588.8080279232	5638.49122807018	12550.3167938931	19640.9024024024
18586.3746701847	279.247311827957	5368.20261437909	5593.47522522523	1214.81395348837	20282.4535637149	6345.74807197944
7556.33410672854	16433.0917431193	25085.0373134328	4666.91029023747	8011.12442396313	9845.3429118774	5054.09734513274
11478.6611764706	20268.8464285714	14288.4663212435	2181.47692307692	17576.6720430108	14503.50132626	21139.1841680129
31546.0126903553	15840.4219143577	14240.0975143403	14591.0414438503	10887.3053797468	16185.4110032362	11329.1714975845
3854.95604395604	10805.8357142857	12143.6003552398	11099.4133986928	5906.56756756757	16490.8560939794	23710.7563176895
28292.1220338983	11876.0091324201	6347.40517241379	16464.20657277	23001.1629392971	6767.96963562753	23134.1641541038
24596.4341736695	21732.8164739884	5340.84532374101	3353.67782426778	9841.09627329192	10430.9688888889	20817.5056542811
25230.753968254	11846.0654205607	6061.77064220184	5182.97508896797	18877.1506024096	15622.1617647059	1971.88721804511
14819.0371229698	18180.8587699317	17395.4877192982	18735.9632352941	11728.2271944923	2175.64848484848	3878.49469964664
30318	23989.8090614887	17513.5851735016	6612.12068965517	10194.0395010395	4142.07291666667	5036.91928251121
33665.2380952381	13906.7597402597	5065.6941580756	4131.37837837838	2215.53104925054	9066.87132352941	12699.3535031847
4527.97014925373	361.130769230769	12654.893877551	12800.5150943396	2901.00401606426	18107.1639722864	6203.91452991453
5492.3	7155.4396014944	15456.3536585366	8850.56657963447	12389.7848484849	11856.9244791667	17356.3884892086
4392.06091370559	8318.65156794425	11004.8909348442	5588.85023400936	4088.12903225806	16967.6712062257	1710.71924290221
17744.0991735537	24676.5470459519	12694.9324324324	15515.9469026549	10661.4203431373	8050.37940379404	23968.8278688525
2845.13821138211	28831.2161016949	4946.99732620321	6845.44035346097	7754.66371681416	2399.18567639257	21281.5945945946
19173.859832636	19262.8197424893	1974.59851301115	2477.56375838926	22130.6059602649	19533.7574404762	18236.253164557
30817.0816864295	18934.0055762082	3521.07692307692	2137.37410071942	9272.07556675063	9468.36080178174	17924.5852713178
19836.7697368421	20777.0020920502	15152.0046189376	11520.6838046273	9690.06455142232	17729.6381578947	850.880555555556
18081.3727810651	10960.2077151335	10588.3297180043	12156.8571428571	6091.66226415094	6205.17883211679	18838.3632707775
9509.18052738337	17673.875	6595.28918322296	10827.907051282	8817.38215962441	16532.2192982456	25551.5860534125
8897.79475982533	16256.7452830189	2059.47868852459	19364.4350649351	2996.75	8724.7757909216	2430.97244094488
9687.93865030675	10224.0191082803	13600.5600907029	13082.7487309645	1371.32653061224	4885.25479452055	12281.5535714286
20535.4968553459	14075.3630952381	12201.6131528046	12466.127744511	9274.4949083503	12135.4209401709	6800.30392156863
3478.61878453039	22542.8949275362	10023.5301507538	2739.0988700565	11809.0552268245	16176.324	20045.4708520179
43699.2430555556	4621.66898470097	9454.97651663405	3851.13809523809	17366.9034482759	16149.3745819398	1478.35789473684
21341.507204611	34560.5207986689	21594.7105263158	10768.9867330017	2885.19805194805	9699.22261484099	1251.24438902743
9268.05739795918	19131.4476190476	4338.17699115044	7732.0102739726	10191.2658402204	11284.4803625378	16338.6296900489
10287.5714285714	12125.6755725191	4240.52830188679	3029.92893401015	1088.51399491094	13958.5967741936	2845.70625
11713.3725868726	518.8410041841	12307.0240963855	17673.7950530035	6785.7984496124	15140.8666666667	18599.5718015666
520.5	18482.3230403801	15175.5427350427	5113.33908045977	19160.5	551.4453125	14384.7684848485
8135.82882882883	9965.97402597403	15744.6529411765	13296.4554973822	12147.7931034483	6826.82448979592	6352.90632911392
10217.2209677419	5332.06289308176	11463.3288888889	2086.56544502618	2080.76763485477	15358.0369515012	7320.18568232662
5423.73316062176	14925.8372943327	7232.76795580111	14021.5986842105	5640.24583333333	11942.5786350148	12372.3483146067
7760.09004739337	24027.7536231884	24203.003875969	9983.10801393729	5791.98790322581	6768.625250501	19386.2137546468
21151.4204275534	16865.6782945736	12850.5828729282	12329.0951008646	6414.34581497797	7849.21611721612	3088.92957746479
13652.0892116183	12701.0424657534	16107.1521035599	2317.92156862745	3265.12698412698	5161.03018867925	28221.0596330275
18129.8	28615.5355191257	13884.1614906832	8524.13532110092	18124.8085106383	10313.4033771107	19400.8681318681
3291.29602888087	17056.156626506	18726.3157894737	3020.83743842364	18872.8498168498	11113.9054545455	18306.4661654135
19133.1995359629	16416.2330246914	7855.98571428571	2901.72921108742	16169.0298879203	19819.7366548043	17584.8339100346
18729.392971246	10023.0373280943	10878.1265206813	14773.7272727273	9210.28787878788	14812.8013793104	17831.0920770878
29053.987654321	5396.90334572491	16311.412109375	16014.5145454545	17695.1433962264	14570.853820598	1573.55633802817
8556.47865168539	14056.0099206349	4912.97580645161	4249.86434108527	12217.5583126551	15510.7123287671	16153.2941176471
8737.63492063492	7778.52547770701	6714.26116838488	9286.94535519126	8061.80769230769	17809.7127937337	1381.6164874552
12333.9795275591	27042.7197452229	13422.4427710843	9603.83741648107	7339.24255319149	9937.33128834356	20546.8926380368
10621.0807017544	18008.9883268482	14710.3745072273	9711.32840236686	12406.6073059361	7315.72769953052	18595.7085561497
5810.09523809524	16107.4944852941	3942.67883211679	3493.04109589041	11624.8012269939	11750.2210526316	17573.1028277635
15954.3050847458	25703.9277266754	10372.291954023	6859.76363636364	4700.53696498054	5968.74358974359	24448.3344709898
16072.5333333333	17948.7126865672	3555.47311827957	962.078571428571	7251.12050739958	13637.7234042553	14461.3408304498
13916.4464831804	9974.64084507042	1603.85465116279	5432.65611814346	2220.33918128655	17169.4403669725	9187.49127182045
3434.91150442478	8112.65048543689	9998.06474820144	8817.67947019868	791.672566371682	18446.972899729	29240.672
9906.03614457831	28384.703022339	5292.55555555556	5756.43573667712	1515.21256038647	10440.0761589404	17509.0519083969
6201.30599369085	12578.0772727273	14108.7114537445	14555.121761658	16371.0017035775	8328.92682926829	23086.9761904762
8179.59405940594	13291.19921875	17192.8148148148	11430.4834337349	14778.1643564356	3421.31578947368	6854.59489051095
14549.451171875	14054.1255605381	2394.15909090909	2159.09512761021	12334.9114285714	3001.76763485477	17009.5034013605
4120.59756097561	23562.158013544	13160.8902439024	2411.49673202614	1273.08938547486	3861.47391304348	15184.1181318681
20602.2330097087	9272.36554621849	7388.35260115607	16170.9590163934	15546.3183856502	3940.33191489362	2289.01923076923
6632.91282051282	5121.55376344086	3679.25903614458	3396.76303317536	7923.89102564103	22891.0676056338	16816.1236162362
11086.2380952381	9777.37254901961	10067.099137931	5919.40454545455	1573.80459770115	12583.6867030965	26950.9771573604
9384.47107438017	13793.7263969172	4039.28089887641	15272.5582047686	12902.5878594249	14705.1724137931	9500.67634854772
32151.5679542203	638.428571428571	21824.1279461279	8979.03166226913	4540.74731182796	23025.6102719033	19627.0995670996
7385.90147783251	25657.5058548009	6654.58445945946	1205.69047619048	19224.1751412429	14240.3992537313	24321.4845360825
7153.75381263617	20974.8349788434	5300.34131736527	16628.8314028314	10728.8613636364	7275.53472222222	11192.0721153846
15624.4283489097	15092.6290322581	21005.371657754	13822.7886597938	15670	9033.96825396825	13047.0217391304
14683.0473684211	47481.4418103448	12412.7566371681	2113.91415313225	14926.7380607815	22418.8694158076	14701.0067340067
22675.6289308176	21166.953307393	6706.75757575758	4309.06040268456	22922.9623188406	6175.70175438597	18848.7984031936
29667.5419103314	19736.5766871166	4670.96100917431	16040.7164835165	13893.4073226545	14617.310880829	8187.90265486725
24429.642384106	14677.9810874704	13209.6977491961	9425.28828828829	11915.4909529554	7650.74025974026	19823.6340694006
3561.64359861592	8126.375	7580.00755667506	7801.92663043478	1086.47972972973	19349.415274463	11284.2635983264
4625.15584415584	13643.6881028939	7773.86206896552	8108.75480769231	5920.85425101215	9767.3961038961	14088.4046610169
5951.30532212885	10942.2617586912	10435.4928425358	10707.6036960986	2500.69666666667	11678.9134328358	24811.3736263736
7922.48290598291	3031.65674255692	1738.01923076923	3251.13677130045	419.753086419753	9516.89973614776	1516.95
5177.57510729614	23475.6322147651	17456.0610932476	2873.53636363636	1326.5939675174	16612.1343283582	13290.8745980707
322.518134715026	21891.0194805195	5428.42857142857	5663.25	15683.2975778547	13791.7185628743	24620.4666666667
12468.861003861	10287.8555240793	6555.13800904977	10230.7619047619	16963.8671328671	10063.4051724138	18489.558419244
10838.2324840764	7001.65965583174	12129.1443298969	3525.72612612613	3615.68571428571	16818.9310344828	20530.6936936937
16936.7885985748	27500.9545454545	7235.54881266491	20608.4751131222	1021.24747474748	14760.7516198704	15928.2719033233
12431.965204236	25259.6847635727	12394.2592986185	11502.162	1640.17142857143	5497.86725663717	7262.14420485175
5219.57446808511	4447.22175732218	10531.8293333333	3567.82625482625	11177.5397058824	8213.9296875	16134.597260274
26717.4024144869	4371.7514619883	2644.25	16359.7639344262	10176.9290123457	17314.1321428571	24791.0451436388
6822.1454248366	7061.1377245509	14469.5869947276	17696.5934718101	6842.2373540856	12631.4841772152	34636.0347826087
9839.76904176904	15174.0738255034	11238.524742268	3875.81439393939	880	2272.31210191083	18908.4899328859
15667.9377593361	12652.3280182232	4124.47457627119	4838.02083333333	10049.2087312415	19355.3422291994	14938.7810383747
14377.1078167116	27035.4831804281	4351.52727272727	4842.05594405595	15456.4423676012	15470.6238938053	5273.9
13053.2521367521	10383.0952380952	2119.30706521739	3191.57872928177	6532.37070938215	11189.9541284404	10911
19800.1941391941	17586.0339285714	18381.6971830986	12316.5103926097	7736.46666666667	9968.10460251046	2251.26519337017
16884.7242339833	18101.6132723112	14135.0614334471	16064.9043062201	7496.65544554455	13015.9215291751	9617.91494252874
20054.2401656315	9193.57585644372	15158.7604651163	4925.25284090909	2742.3734439834	1646.61016949153	14112.5650969529
10014.4440497336	4731.67120181406	8672.37620578778	571.767543859649	10931.8254397835	20956.8746518106	16974.0652173913
9003.20075757576	16616.432934927	9649.88117001828	3562.29226361032	13661.1510638298	11709.7404580153	17135.4675540765
12785.8379096546	13893.8653295129	15759.0628272251	3278.12075471698	1616.85185185185	12044.4192439863	13828.7708779443
7954.30798479087	26691.5896226415	14006.5634782609	21198.5655976676	15034.5675	5341.91620111732	15253.3262711864
23549.0903361345	11550.6816608997	10444.7756097561	1402.78325123153	3462.29941860465	9298.90040650406	5351.54830287206
13433.4441087613	17396.4306418219	14858.1632653061	11367.972972973	11287.7661016949	4678.16423357664	17966.9807162534
20826.2081784387	11923.0260521042	9055.66246056782	10551.0654911839	14980.86825054	18095.1333333333	9300.54221388368
11835.7673469388	20771.6108108108	13917.9603174603	1641.79480519481	1092.95802469136	13994.154185022	13098.1187739464
4791.48878923767	8173.04738154613	11451.6605504587	13028.7129840547	12201.4764079148	7012.93181818182	16069.3031914894
28626.8545454545	7494.78974358974	3386.22988505747	5190.87313432836	6651.49236641221	16783.5980392157	13850.4026315789
8926.09593023256	4997.42307692308	3687.17045454545	4995.33510638298	4236.44363636364	22988.3180076628	18949.5889423077
11536.1319148936	12165.3905109489	6469.03973509934	10312.1103896104	2064.36046511628	19433.8357664234	20015.7642436149
10967.9587155963	10622.8511326861	2821.56020942408	4391.7061769616	938.744680851064	20133.8632075472	24042.7932960894
23766.6374045802	19208.1917808219	16077.5818639798	13325.262745098	9117.59742647059	19092.0167364017	8728.904
8767.41525423729	21768.4821092279	3710.65236051502	1151.80303030303	14348.8747514911	3707.86486486486	14573.4105263158
18693.3832752613	7165.1030927835	24611.9020044543	11435.1788990826	9285.41734693878	8885.7004048583	17443.2435233161
8103.44522968198	13454.5119047619	18657.6293706294	7223.81578947368	2274.45953002611	13263.8308270677	16073.1582733813
13711.7438271605	9514.55263157895	8290.14027149321	1986.08520179372	10664.63125	4477.42319749216	32244.9820359281
3417.19411764706	29923.4385665529	7449.69730586371	6770.1231884058	2486.54109589041	749.215277777778	12469.413153457
14875.2	11003.5057471264	3077.07720588235	5070.36186770428	6067.8384279476	14048.3475177305	7871.41744548287
12198.8904899135	16037.9633286319	13116.336	11802.7837209302	14316.9404761905	10769.1217798595	16968.4332129964
305.748344370861	16293.8388746803	7970.552	18704.8019323672	6495.56923076923	6478.49662162162	9635.87226277372
15518.0814663951	17077.0646616541	4317.6918429003	12609.7017994859	1997.66341463415	19829.8995726496	8174.384375
1803.4128440367	1917.99209486166	5794.70873786408	9484.76690391459	12313.5810344828	9279.79132231405	14992.9386792453
15436.7553763441	18722.0592286501	12449.0324005891	6490.88989441931	13960.5384615385	21655.768707483	25705.5782493369
29441.9063829787	21018.5887850467	4576.60074626866	4221.98839137645	3414.54644808743	16599.9554896142	20095.2799377916
22121.1186440678	642.163043478261	4395.85526315789	2286.9852398524	2341.74603174603	5832.98625429553	22533.9453924915
27198.5076142132	22973.8169717138	12246.9511173184	7565.2808988764	1567.10071942446	10273.7136752137	25725.317617866
11052.2094594595	18441.297979798	11918.431147541	13540.1563786008	11449.0966608084	17439.6570605187	24064.1656441718
7765.48994974874	21537.6411411411	15649.0620437956	1405.03846153846	11096.6278586279	25650.641025641	2408.17768595041
3208.92857142857	24962.8475609756	15460.8186157518	10325.0341207349	7707.01456310679	3919.715261959	25106.5740987984
16871.3738977072	17189.906122449	11398.7200674536	8374.78	9500.38011695906	3138.71119133574	4610.8818443804
31402.5931623932	14881.7789855072	3325.51351351351	12900.6390728477	7940.14601018676	10871.4503311258	17313.2818791946
19350.4617021277	14402.7595307918	11107.2410358566	14342.9421182266	13759.7926267281	4667.08737864078	30814.4731977819
7506.76793248945	2513.40590405904	13960.628164557	3322.7489626556	16181.0830769231	20418.9142857143	17219.6277665996
14127.575	27424.2876404494	10183.2368024133	4908.36182902584	8925.76039933444	15433.6081081081	14414.8985074627
13529.1765913758	16524.7677824268	14249.4149253731	12497.8532338308	13205.9104477612	13294.5487012987	508.461240310078
9623.23444976077	15412.176217765	12017.0242990654	13366.6544502618	2060.42481203008	20983.1428571429	16710.2860125261
6158.15425531915	14733.3034351145	3427.23529411765	9793.11342592592	23636.2572254335	15897.3188010899	11626.6064638783
27265.4378881988	14601.4080996885	8297.13432835821	14168.6066066066	10464.3524752475	16749.6420824295	2386.8606557377
4757.26334519573	15532.148020654	13628.3945147679	2708.63111111111	13861.1725978648	15986.3722222222	21172.1641541039
4694.46274509804	19824.4520325203	13570.5189274448	11159.6380510441	15484.549122807	24615.3783783784	28621.319391635
27328.2506053269	10353.4867256637	3646.60335195531	3676.00579150579	11018.8725212465	7284.71850393701	19048.7862318841
8115.0412979351	14155.3051948052	7642.00616649537	11231.5403899721	375.166666666667	6115.06031746032	22566.0925110132
35511.7521160822	23318.981884058	10809.4413965087	21227.9047619048	15013.8104026846	17616.6057692308	12548.4183006536
7787.44827586207	14627.249070632	14666.4140786749	2149.69372693727	10534.7447916667	4736.55592105263	15505.7317880795
21712.4559386973	9026.98192771084	13764.076171875	3054.90131578947	19586.1120879121	2180.73214285714	15554.1525423729
14764.25	16584.3662790698	17329.2517162471	4875.06394316163	20870.4233576642	4034.0562248996	8965.3850931677
9157.46955128205	13440.7922948074	18832.1909385113	1806.9075	9556.4078125	9217.36343612335	12548.6653696498
8609.71180555556	11208.0888157895	19412.58	2500.82014388489	14158.9313131313	12797.9881656805	18331.572519084
14188.7315175097	26024.6495327103	17645.684079602	4997.53235294118	14361.5569334837	14309.1661721068	18410.3129973475
13096.7976878613	21874.6053042122	3784.98181818182	1135.83333333333	4445.75	3818.78881987578	13232.8684210526
13138.5566502463	22927.9667250438	18861.2515243902	8229.52586206897	9480.76478679505	19242.6503759399	2285.37777777778
5299.08720930233	18683.4481707317	11776.1960297767	17061.3897338403	9998.0393081761	9178.44705882353	6071.45454545455
9921.94362745098	27528.6074646075	13965.2688172043	16082.7604166667	15107.1559251559	3575.50442477876	1364.54807692308
564.709897610922	22191.5588865096	11350.9421686747	9191.40581542352	4664.32839506173	5331.62352941176	14142.4911616162
6472.36720554273	20646.0744525547	5928.36942675159	8072.74556213018	11196.242280285	14576.5027472527	1277.45813953488
31744.3726937269	3361.82631578947	8520.47540983607	7425.51461988304	25306.8307210031	18556.9448818898	6961.85714285714
24588.2535211268	5100.2132231405	2367.49206349206	4255.28917609047	18097.5724637681	11833.7205882353	18465.9082125604
7778.7135678392	7926.80060882801	5768.99044585987	5598.75333333333	10654.0326086957	20369.8445595855	1811.99585062241
30856.3477272727	6539.7	7827.96850393701	14500.9907235622	12148.8383838384	9518.41666666667	20562.0185471406
11800.15	13216.667542707	4135.03225806452	3605.44545454545	8907.94718309859	11291.6829268293	2713.09734513274
2713.50625	22418.1724738676	21065.6814814815	8822.22765196663	7135.17816091954	16175.9563758389	22461.4415781487
6600.46017699115	7512.35294117647	12939.7336343115	1541.4964028777	14404.4507772021	14129.2384428224	3239.19424460432
11224.625	5088.46017699115	9784.36705202312	688.260663507109	13063.6446808511	7689.24336283186	5314.14371257485
4485.44444444444	8555.26519337016	10937.0374677003	9494.00783289817	7107.07878787879	3363.04867256637	19705.3938223938
12170.6625874126	19492.7191489362	12279.4447761194	9598.20161290322	12818.8697478992	6056.22983870968	15882.3346303502
24698.5223880597	28830.8883826879	1898.65315315315	8945.39966832504	13284.1552238806	17937.5723404255	23679.8574108818
27732.1142061281	10996.4670184697	14122.4936479129	5165.62968515742	15359.3539823009	9504.47669491525	21055.276674938
5017.69026548672	15583.1674641148	10028.4408602151	8205.60869565217	13732.4326923077	1900.92369477912	17100.7104247104
19565.8315789474	11746.2568389058	2999.48529411765	16910.6396694215	2332.43181818182	17023.698630137	29774.5992063492
8116.17391304348	2873.44481605351	11812.720661157	11986.1847988078	3383.15925925926	15973.2333333333	14718.4939516129
16641.16700611	2256.97233201581	12569.5945945946	9073.28160919541	16596.4743589744	8874.82051282051	22953.7228915663
11257.7947019868	17138.7449392713	10806.538606403	8386.69376693767	9157.07982261641	1458.4	24180.6380952381
9384.31496062992	19777.112716763	8905.93557422969	11376.8099352052	8645.53086419753	20059.8409893993	30659.8759689922
7483.74188034188	14182.7757575758	10837.2388392857	765.388489208633	12597.900862069	12879.5954198473	25345.6666666667
9244.12133072407	6064.97326203209	11849.9204771372	11538.6989079563	11518.5147679325	17457.8204724409	20833.5582706767
15258.1395348837	19079.0357142857	12674.5408653846	9818.72327044025	18703.3639240506	10350.8669724771	6408.13008130081
8424.36	16117.3874015748	3100.30290456432	10938.8583690987	12481.2247706422	10562.1016042781	20618.3622291022
11586.0100502513	3837.68253968254	11564.0633802817	10971.9940758294	3476.83208955224	16183.4458333333	18584.7613636364
22760.4642857143	8240.3982300885	1269.91772151899	15242.3622920518	17444.5479166667	2572.39247311828	18363.2209302326
11392.0166666667	19875.1120815138	17559.7566079295	15444.8877805486	3715.29918032787	17685.2432432432	15287.9638554217
8203.58417849899	23234.0095465394	10318.4537114262	6827.19653179191	5478.49411764706	9726.24791086351	16720.2098501071
6669.5670995671	16640.2545454545	13544.641025641	10622.1759259259	7678.90909090909	18035.103030303	17691.7790055249
8909.17910447761	15561.8032345013	7198.35516372796	11468.5490909091	9538.8672985782	3710.06572769953	19293.7
8502.39635157546	25167.8506493506	17810.2201834862	3239.26849315068	10102.6725663717	8100.3595505618	13089.1054852321
10486.2450592885	18929.3034300792	13632.3511904762	12502.0479616307	15030.7078853047	11102.1318681319	10123.9533527697
10296.2734375	5145.95238095238	13283.3222857143	4952.56811594203	4494.58201058201	14139.8333333333	1507.26747720365
7788.32467532467	16666.7185185185	6830.23170731707	9846.02158273381	10803.4351851852	14935.5287009063	18251.9862724393
7256.00257069409	14858.7865168539	4940.05860805861	3631.16279069767	19832.2105263158	10043.5195195195	15707.7303822938
12990.2063492064	12835.899408284	14889.8918918919	7746.89259259259	10021.3170320405	12244.2335766423	11545.0256410256
15023.3443708609	22375.6835016835	14045.6790123457	3037.29166666667	10684.1558441558	5933.21224489796	9322.53636363636
11431.5392491468	14351.0139534884	14393.1592920354	17695.0836501901	6324.02290076336	9790.51797040169	3166.9756097561
346.504424778761	20379.8244274809	13277.3450134771	8766.76215277778	8641.09117647059	16931.1312849162	3041.76404494382
3612.48888888889	19751.6724137931	18993.3370535714	1014.14285714286	15797.8577680525	7125.73195876288	14269.7662721893
12717.4365853659	4922.95652173913	18267.4212598425	7333.67587939699	13858.5	6197.15789473684	9744.91547958215
9176.86842105263	21827.6672297297	18588.4101796407	6252.50395256917	2213.13368055556	18434.4281045752	20201.9848484848
12360.2128099174	7914.88888888889	4326.59064327485	16307.3657056146	11319.2717717718	26583.115942029	10225.6984126984
25478.1419302514	12240.4253164557	4126.53370786517	4426.83214285714	20666.7012987013	11731.4367816092	8062.98757763975
16368.1612903226	19828.1976470588	1520.60122699387	21029.7164634146	2673.5734939759	10170.0295081967	24689.7402298851
19961.4694835681	16301.3160556258	4962.99754299754	12715.3308270677	20438.699044586	20680.885	17245.2730923695
5161.56155507559	18721.7092391304	15104.2116040956	4528.75925925926	1155.36476426799	13806.8783068783	20695.4745098039
10800.3202357564	10000.5297029703	7690.85027726433	3782.75721153846	10998.5133333333	20020.8605200946	21221.1168224299
14490.4480519481	3713	11578.1885397412	5710.48787061995	10673.421221865	12581.5569620253	18338.6089828269
9615.9837398374	23512.2033898305	8147.34397677794	13229.9059405941	12935.6490963855	3888.61409395973	23536.1380597015
12259.3527272727	24308.427756654	17167.2014925373	12231.0023474178	15550.3152173913	13224.6011904762	25222.824
11255.7967914439	23955.0035842294	1578.43312101911	14173.1873804971	8073.98712446352	15025.3017857143	20423.9
10684.6744186047	10396.185	17448.7107438017	3272.28358208955	5611.74305555556	16685.5987124464	23388.8110749186
33569.7213483146	15342.8217054264	2625.56828193833	13270.0050675676	13198.8975265018	7943.62472406181	19910.1918604651
27011.8612440191	5913.67768595041	19366.4249471459	13306.4132947977	1572.8253968254	12844.4378881988	14478.601010101
10598.3045774648	21868.051391863	3433.87179487179	11156.8014888337	13676.4867021277	8085.12328767123	19532.408988764
7080.22026431718	17447.6924428823	7431.6905370844	3321.3273381295	3556.53370786517	3475.38613861386	18184.1004098361
14767.4608843537	19537.7128547579	13613.4532577904	3770.67924528302	8555.69746646796	2057.8323699422	2090.73571428571
10835.2635658915	21938.6230366492	12533.0447427293	10949.2214983713	9082.50581395349	11936.9398734177	11434.7520775623
16460.8373702422	19541.1165919283	18478.3681818182	9143.9619047619	2890.12541254125	17452.2948453608	25717.3585434174
18082.129657228	11238.0941828255	14194.2393617021	5878.0523255814	12329.3255813954	3050.44705882353	23510.240371846
15408.0837696335	14980.4386422976	9915.64432989691	1700.69800569801	4170.34170854272	5257.45859872611	10195.9308300395
4244.37301587302	7228.14159292035	11681.5994993742	3804.44588744589	6614.05582137161	10527.5100864553	20178.4123076923
17467.1171328671	28561.2357723577	10450.2885771543	3243.05	2750.23529411765	13098.6799091941	17318.8246445498
4708.3275862069	14991.696369637	7980.875	4906.08964143426	11379.8044164038	7853.8320610687	20549.5886654479
8740.93774319066	17676.212	9424.86885245902	6868.50680786687	14428.8336025848	8453.80530973451	5834.20754716981
27523.3402646503	10723.7985611511	12825.7913669065	10541.3908523909	10848.4354066986	3438.11504424779	1934.86403508772
11421.8489208633	3515.00348432056	10363.9311531842	5336.61637931035	5216.61240310077	15794.2335600907	19010.2274011299
9950.90158730159	21137.6300940439	14926.6875	4714.72448979592	1395.65394402036	11720.7092651757	19427.4930875576
12328.8910505837	31440.862295082	13511.4168421053	12338.974916388	10460.0123076923	14742.8721047331	13329.8601190476
9465.95942720764	19179.2233009709	3699.02777777778	12097.8768472906	11087.9773123909	6189.88271604938	15283.6798143852
11713.7204301075	16229.9426605505	10437.8369565217	4586.85668789809	2183.20487804878	18701.9790794979	31137.2078431372
16808.3832116788	11203.5033557047	13501.4325396825	2998.57391304348	6695.33333333333	6854.91212121212	12839.8940092166
13594.9419354839	10337.1012658228	11477.527607362	10910.705	11030.89	11375.4617283951	16432.4332129964
19206.751565762	4123.84382871537	17013.0385964912	11482.9251012146	12427.6028985507	9230.18947368421	18887.1891891892
8502.54575163399	6057.65048543689	7376.50148367953	12330.7973733583	11804.599537037	8580.98461538462	6602.50157728707
18965.5820642978	17022.0704697987	10827.3910891089	2043.98253275109	16809.1637630662	9171.21238938053	18830.435483871
18797.7545454545	17825.7342281879	4238.10705596107	11045.4500907441	10906.0919117647	12233.7375796178	16311.0753968254
5970.5306122449	14343.5875486381	21881.8677042802	18148.5714285714	1832.51127819549	16016.909212283	17964.1387665198
27432.2833333333	17604.9464285714	18517.4258064516	15775.2423343225	2046.7512605042	14160.7464114833	18117.7150442478
16491.3955637708	13653.037704918	17195.7700348432	4451.57512953368	17430.4178403756	13334.4885245902	7798.13809523809
10060.0497382199	7122.18918918919	19091.257751938	1577.48484848485	16608.5018181818	7170.63837638376	16609.2647058824
21913.8002594034	16344.3713080169	12808.58994709	13301.2112676056	6789.56656346749	21345.6021505376	12930.9324758842
10245.5307692308	18542.1385681293	4469.88079470199	9509.76311030742	15526.7541666667	12049.3033333333	20138.066252588
17585.3642384106	21154.4807692308	4372.01109057301	11323.2262357414	13826.409495549	8954.60846560847	6245.64663461539
7077.06435643564	4634.01025641026	10846.4166666667	8482.62086513995	9852.36902050114	10910.2981530343	16346.7121661721
1941.61229314421	21518.8143459916	14676.9570957096	2323.90816326531	8707.23600973236	8912.99290780142	14776.0685579196
11454.5	20209.6023294509	15357.7391304348	900.320512820513	19934.4585492228	13349.3344709898	10778.617083947
8893.05384615385	15480.387804878	15986.5423387097	10420.6715231788	11250.7366255144	14429.1690647482	17225.2619926199
25692.1608391608	11639.0422264875	4461.74	10523.9379699248	14835.2249388753	10518.3652694611	19181.9185185185
2168.85185185185	24475.4468085106	18535.3984962406	15867.6689038031	9716.92160278746	6038.91900311526	23520.6139410188
9150.58735440932	12383.2128325509	11887.3244552058	9496.80917431193	10898.0931899642	10877.624	17588.2379958246
8360.89423076923	2585.49450549451	2742.83185840708	3044.1768488746	10705.017699115	14015.0214723926	12382.1927144536
5530.63609467456	5807.19230769231	12693.9760479042	14296.1177944862	11985.5292307692	14144.6007067138	4776.53703703704
26596.0501567398	17790.8087557604	14810.5528169014	13994.4363636364	7275.63405797101	14161.1401617251	16344.2273684211
14739.0569948187	13503.9310344828	7210.28080808081	13392.6094986807	11593.9780405405	10556.7285714286	15578.5795847751
11516.8535353535	19609.3168316832	5305.33333333333	6323.13038416764	18463.9607843137	2059.69911504425	6678.09247311828
8622.98309178744	11880.7725631769	11018.2777777778	5749.4474522293	1436.73895582329	17396.8655737705	11384.7808219178
12368.3641025641	19678.3355263158	17105.7716701903	5773.90307328605	11779.707253886	6584.66839378238	11523.7653846154
13086.8968609865	9125.59797979798	3356.90039840637	6306.41783216783	9145.48484848485	17845.5901162791	17685.9925233645
10737.4218009479	23280.501650165	15350.9230769231	19947.3048245614	18286.9202657807	21096.3107019563	25172.5895061728
5840.59731543624	19302.185106383	11209.1112877583	16219.3753213368	2076.08982035928	21484.0303030303	11945.0619469027
10376.6979865772	15731.6827309237	12799.81264637	11883.6649417853	3227.62323943662	9984.41907514451	12421.9533169533
6277.46590909091	22850.7013487476	16257.6280487805	11617.7825242718	1679.20689655172	2049.2140077821	3993.18068535826
2802.56020942408	10843.7285223368	3409.02884615385	6045.65876777251	16725.1881918819	21099.53125	1196.91326530612
17336.1784386617	20488.9182156134	9409.60101010101	1715.11602209945	17883.2804532578	6716.72427983539	16145.2450592885
4756.98518518519	20847.3228915663	13735.0582524272	4333.62057877814	8726.06811145511	12420.9957983193	2554.73786407767
9765.3884057971	14035.2632423756	20364.6513513514	5010.46428571429	516.431034482759	7041.00392156863	8746.8407079646
18260.2515592516	25498.5658119658	4449.86477987421	17143.3408360129	1999.13580246914	4302.14159292035	10929.4327868852
23248.6579925651	12333.7347328244	10539.5798525799	5502.27505827506	13722.5285053929	22082.5778894472	16316.5505226481
6998.31947483589	12925.8697247706	16525.4477825465	1806.09509202454	13964.0707395498	2812.08518518518	15185.8996865204
12201.4516129032	15272.4739010989	12363.4480769231	4528.32280701754	8584.99272727273	21233.2736486487	28252.336
36416.2285714286	14872.8112903226	13812.3224043716	12155.54353562	13189.5210355987	11008.5065359477	14529.8948655257
13990.8958677686	11123.2011173184	18027.5125628141	1242.49591280654	2644.87179487179	19565.0806962025	18061.2319660537
14947.9082217973	2310.1	7260.37442922374	23275.1299093656	16894.72899729	2883.98717948718	18934.7111111111
4043.42358078603	14166.777992278	18677.35625	3010.45517241379	9427.2380952381	15991.6416666667	13013.1622047244
8317.92371134021	19774.5462184874	13075.4384384384	14444.3045912654	1211.72826086957	14445.4775280899	12952.9892280072
12879.663507109	26627.8605341246	17396.7445054945	11073.772845953	14019.8860103627	11545.6479750779	4885.71064814815
13610.5975975976	8754.71641791045	10927.1428571429	11923.5	6945.73529411765	15455.1732070365	23455.4788029925
15544.3915662651	18050.2191780822	11695.4963369963	827.6	1557.60702875399	8197.23059360731	6778.88953488372
25980.6235294118	14428.4907407407	15041.2966360856	4969.81944444444	5055.23008849558	8306.30985915493	8666.67806841046
21286.8333333333	19459.8126094571	14167.3461139896	10465.6403127715	689.945736434108	14650.5294117647	21192.5792592593
5966.20553359684	12254.6080246914	8445.00920245399	601.540880503145	1639.23919308357	3587.79512195122	19755.7818930041
18191.786389414	17435.3185185185	17295.8543307087	15601.48	15710.6162790698	4272.30612244898	5960.18023255814
17764.8029661017	16104.0726141079	12600.8531684699	6482.92941176471	1209.83596214511	11704.5486935867	22698.3704545455
6502.81533101045	9158.68202764977	12669.7050847458	4863.28475336323	11539.4297188755	3576.09090909091	19046.1111111111
10877.8679245283	19970.6275752773	2641.02523659306	10914.471875	12431.4542253521	3149.91761363636	10165.3837719298
25770.0697247706	13245.3628318584	4846.25230769231	17066.0842696629	4298.66921606119	7460.6254180602	22872.3312101911
4212.54666666667	19978.4270072993	18642.908	5123.48540145985	9785.37931034483	6055.77044025157	1690.03179190751
8854.75714285714	15902.9352226721	11963.1620915033	9524.50724637681	13176.5777777778	13559.5603448276	2228.29203539823
8015.80670103093	8195.08708708709	13952.4619124797	12653.0366492147	11188.5858585859	13877.3686868687	17965.5977443609
5099.30065359477	23768.6134020619	6953.18311874106	11730.4145031334	23597.1358885017	15810.7183098592	11325.1622911695
10526.0898876405	27410.323782235	5044.88516746411	1884.30681818182	18490.9956803456	8255.24716553288	1755.56
14039.4581939799	20582.4869215292	2738.76296296296	19833.3806451613	9210.77508650519	11992.4880952381	15615.8529411765
11315.1258741259	13394.5504201681	9381.38235294118	9090.91214470285	14734.4174454829	8893.52479338843	26346.0993520518
28101.2982005141	10879.283095723	14845.8010471204	4743.18067226891	12273.1373913043	15023.3323699422	21724.9357429719
43359.9028901734	4318.45839636914	11761.3527131783	4179.51660516605	17475.7091633466	12650.7624113475	13139.5347043702
16011.2342519685	23785.0404411765	1621.01212121212	13071.452247191	7762.30205949657	5214.97222222222	20077.3669354839
30783.5069444444	13898.8461538462	9586.55833333333	2339.85	13559.4705882353	1812	20145.6097560976
12794.6314814815	17168.9494382022	2435.50649350649	7216.86713286713	3399.66666666667	8899.41911764706	16802.4199029126
22675.1607142857	16573.3550295858	7891.72315436242	2814.05198019802	11113.5234899329	10693.8266666667	13442.2851637765
8329.79126213592	4224.87123287671	9914.91903719913	2786.46721311475	9457.00230946882	16249.1072961373	27056.3163064833
31766.8349056604	14744.103202847	4148.39597315436	1997.6577540107	8076.77954545455	16141.98	14014.8480662983
21171.7973856209	16959.393081761	12643.2103092783	2553.59663865546	10388.9594017094	11575.1207430341	5234.54867256637
2850.21698113208	13574.2669172932	14732.1835106383	8850.66374012292	7460.9674556213	14062.1619937695	16560.1147058824
13312.2857142857	10730.9117647059	3568.05821917808	6278.73746312685	9501.39130434783	16048.36	6041.22105263158
31265.4938704028	7639.12354312354	14045.2704081633	943.491071428571	3529.10989010989	10877.016064257	13830.2601626016
7305.99115044248	11790.1810344828	10526.9398496241	11189.718061674	18863.2647058824	1403.18018018018	14220.231316726
11988.1571969697	14596.0714285714	6173.62565905097	8311.14396887159	9444.60129310345	12199.2430939227	8096.77464788732
8226.31395348837	9138.17927631579	8729.81925343811	2779.20422535211	7408.87260034904	18835.5313351499	1086.5
4973.44672131148	9301.73602484472	16306.5431309904	16745.1134328358	16302.1462585034	11195.6241610738	16956.9230769231
9734.81674208145	20528.4420190996	6442.46899224806	7134.36290322581	10577.8264150943	12778.3630769231	23257.2851405622
24823.1875	6601.75619047619	18096.9201877934	1133.73846153846	9831.67948717949	7395.22051282051	4054.87405541562
9342.82285714286	19419.258302583	17399.4	21688.1596452328	17288.0569476082	9433.22115384616	18484.7069167644
12660.7260273973	22021.9476584022	11579.2739130435	3838.8302238806	7810.46438746439	15423.8158995816	2798.58984375
4827.13770491803	17730.0458715596	5208.32720588235	9965.147566719	9323.40740740741	12160.0055710306	18186.905775076
21270.9343065693	8709.71471471472	9513.154296875	11110.6492659054	6548.38035264484	10936.1774193548	19334.3888130969
25008.7256097561	18225.3362068965	14207.573800738	16000.4804469274	12415.5369047619	2204.83520599251	10626.7671232877
6029.92567567568	29429.7757009346	3137.21698113208	18485.1041666667	12029.1764705882	9191.36893203883	14923.8888888889
8514.07975460123	22899.5534759358	1241.79513888889	1127.34375	18767.8729508197	4238.69140625	16955.7980613893
3164.34074074074	17354.8142548596	19677.201183432	19081.4261954262	840.016759776536	19581.5245901639	7656.4958677686
26933.6904276986	9978.35779816514	11898.42	9092.22994652406	4189.72786177106	8500.27305605787	30464.1201550388
10509.8684210526	25835.6395939086	12934.836461126	5270.0110701107	16134.3165680473	350.319672131147	15763.1156186613
12909.0262529833	27119.2928942808	12083.3834196891	14262.7676767677	13435.4679376083	18592.8617283951	13608.2196261682
7103.45736434109	20715.1971830986	14787.0290178571	18278.8656716418	4279.93922651934	15337.5238095238	18770.5420098847
12330.9670658683	28541.6270871985	2555.28870292887	10387.934460888	15845.9539007092	12633.2548387097	16610.9168207024
6354.64543889845	16413.4624573379	16280.110701107	18745.75	8312.10954063604	5153.29203539823	4335.31313131313
6264.98127340824	5003.1	6150.2135678392	13018.0186335404	2325.91620111732	16130.5269320843	15284.2261484099
14979.2641083521	2331.03921568627	2447.90229885057	15850.3789868668	1535.36144578313	18434.3096774194	25174.0390243902
12181.4572864322	20243.4905263158	4935.20697674419	13786.6657824934	21470.0148698885	12723.3646112601	9977.69841269841
11398.6101694915	19134.2402464066	1442.45641025641	7488.86495176849	4183.08421052632	15595.8753799392	11850.8950930626
16405.5445544554	16870.8807157058	12873.8421052632	4271.79916317992	11245.5224416517	16246.048951049	28121.5803921569
25625.2354740061	16938.1085106383	9179.33888888889	8109.10108864697	1919.8578680203	18242.8625429553	16145.0529411765
5557.06572769953	19097.5855263158	8692.48225469729	1050.76271186441	17936.2873563218	3153.19245283019	15079.12
10445.2780172414	28655.6708074534	4624.16666666667	4101.80060422961	2461.36445783132	11072.3982300885	1751.02670623145
18535.5666003976	23911.9090909091	1282.31690140845	13994.8715083799	1934.31134564644	18189.5785953177	3007.1867881549
20211.9557823129	11290.0828025478	3929.41216216216	8855.99101796407	9063.83173076923	18591.7311827957	13336.7105624143
6910.53727506427	14313.5909090909	6497.34335839599	1330.38235294118	9780.58354114713	17257.7279792746	4265.95419847328
3855.04424778761	3916.64317180617	2049.40361445783	4525.4693877551	4499.26315789474	14986.7379679144	10125.6637323944
9265.82820512821	24900.1035548686	16815.7125307125	12914.0088495575	14796.6682692308	9743.89937106919	17676.564792176
9029.20366598778	16163.4410646388	3926.785	8475.48154506438	2706.46153846154	14377.3721973094	24754.950877193
22128.2671480144	20519.4826254826	17983	3735.6104815864	12194.4494382023	12292.5306666667	19221.5966735967
16240.3538461538	12505.5559633028	11757.7207792208	14588.3340336134	14715.6293859649	12368.6544117647	16853.7277486911
20071.8888888889	10155.8702064897	8531.62979683973	12602.0449775112	11188.2419889503	8104.8	21806.0533707865
5750.42361111111	8662.59100204499	2630.09282700422	14589.7151515151	9996.27804107425	15263.0905660377	10437.288
4196.24122807018	16376.5833333333	11875.7906666667	5354.62686567164	2510.08771929825	18826.2225352113	25875.3046979866
14724.9240837696	3619.91150442478	8779.33663366337	9433.2358974359	9545.13142857143	3156.68403908795	22571.8293650794
11766.1186046512	17940.8530805687	6035.12548015365	13909.0215053763	9087.70976253298	17206.4944751381	18393.2918918919
5943.95698924731	19833.5874822191	17189.7608695652	1921.63098591549	3798.13821138211	8748.40776699029	13529.7159090909
25358.7324675325	26093.6030828516	2638.75675675676	15742.1356932153	20116.8546099291	5544.79213483146	10785.5680190931
16371.9754385965	15091.9161147903	5035.84905660377	12575.2231404959	317.342857142857	11918.1551724138	19694.5865384615
10603.3468208092	16723.9335142469	15796.4213836478	5907.44915254237	9524.6309751434	2135.10978520286	25628.5057660626
9797.61336515513	19076.7081151832	5856.03666666667	2106.79190751445	1585.11814345992	20263.1766784452	18047.734741784
8979.48148148148	12460.4184615385	8413.94382022472	18512.0286738351	1993.21281464531	12981.0844155844	1425.66167664671
25912.0965517241	11258.2202643172	14713.2690647482	9252.58796296296	875.605442176871	14448.4395348837	26500.0792682927
13610.2513368984	18050.9832869081	16487.7887323944	4626.62373737374	10507.1137787056	6944.70634920635	13556.3214285714
10781.5538461538	9961.91391941392	17625.7126436782	4502.74912891986	13295.2071005917	12275.4169741697	1061.43231441048
6534.60215053764	13902.4150197628	18070.5876623377	20213.5351473923	3384.09829059829	13446.3657718121	9802.19444444445
16484.4494117647	18115.495049505	4398.61031518625	22332.3890410959	2077.07183908046	13562.0042462845	23157.7852882704
14305.6413662239	10908.5454545455	16287.6160714286	5699.05555555556	11278.9874476987	3048.11312217195	5336.29787234043
14189.5138888889	4473.72690763052	14186.8322147651	5021.90153172867	882.316602316602	652.615384615385	11152.2075471698
13768.8380530973	7098.18397626113	2828.38916256158	4220.62857142857	18562.3365200765	10758.2793946449	15521.677631579
9919.90027700831	5960.44736842105	4012.97076023392	9689.58121330724	14075.8549905838	12515.3009259259	8713.37049180328
22341.7485380117	18010.6327272727	10723.1975806452	16616.5617283951	12819.9801980198	12923.6091051805	19414.7523961661
11079.7705735661	17762.9163498099	5567.39037433155	2449.58241758242	12106.3382352941	12945.3398328691	9347.53304904051
8815.42934782609	10428.3384223919	17834.0037313433	4599.93650793651	3757.79075425791	17512.0919117647	21144.7418655098
26899.9457831325	17914.6456953642	1161.95639534884	4384.70761670762	13352.6451016636	2510.5	17849.215034965
3539.17704280156	18572.0857142857	20213.7666666667	11498.3291404612	2306.74632352941	26544.7263513513	7273.81454545455
3937.77692307692	23138.7582417582	8964.86595342983	3214.63396226415	2214.77777777778	16780.4344262295	25016.6140651801
8361.93486590038	24367.6811023622	10563.2740863787	14357.6634844869	1663.76533333333	5741.10555555556	17907.4567404427
10578.3732718894	9944.22053231939	3826.8	4469.15202702703	16512.4766666667	9335.07630522088	3523.67289719626
2678.26612903226	21580.8431372549	11624.8282548476	16333.1536458333	3948.67336683417	11518.1026894866	5812.96541786744
20349.2111111111	11991.2231884058	26525.0071942446	4535.52021563342	16701.2057761733	8968.38461538462	31156.3
3120.52678571429	15744.7823275862	10938.0963081862	13206.2271880819	10308.8851674641	19643.8564593301	24627.9739776952
13422.6066481994	14459.4166666667	10082.5667938931	6341.95049504951	11654.5722379603	19638.7947368421	9249.12720156556
18206.2352941177	14912.8762677485	12181.6661721068	867.284482758621	7817.49889624724	12844.4864864865	15864.9532374101
10667.3914893617	3185.62162162162	11765.0392491468	7874.79424460432	8246.02556818182	2982.67615658363	14529.4371134021
5528.03343465046	11319.125	15924.9824561404	6688.22911051213	10074.7441540578	19399.3455723542	10265.3511904762
8320.6357615894	24648.8148148148	22045.3621262458	2284.32863849765	3350.15576323988	12136.4671875	10452.8876404494
10242.6579754601	21045.5724020443	11038.9176161262	2363.190625	3103.88599348534	15030.4405594406	20670.0703296703
14721.0490909091	22469.2363636364	7050.59621802002	6977.885509839	10729.5261813538	11152.1052631579	13371.809946714
12795.2119815668	11929.5785123967	15280.0634920635	11300.2092391304	9772.40442655936	3587.86440677966	11322.7296747967
19613.4755244755	6237.52513966481	12100.0355486862	8763.96422764227	1478.62576687117	12379.3849693252	16690.4201474201
25271.7863397548	11743.6769547325	10376.4626865672	18050.7786069652	5144.22551928783	13466.5308880309	4178.8730964467
14729.5038022814	3123.97321428571	16047.2494623656	21433.1126482213	3226.33249370277	2213.95471698113	14982.8402366864
6221.62686567164	4748.65258215962	9324.78358208955	6508.78787878788	18491.8514851485	15704.0456730769	14838.481300813
9107.78341013825	20569.3721340388	13944.6704980843	12405.1634615385	5025.45299145299	16639.2310469314	2615.02941176471
6886.0350262697	18181.847107438	12267.1026086957	3550.67704280156	11477.027027027	24476.4413580247	21228.117768595
9159.52	3869.24603174603	12465.1974683544	6095.5691657867	17377.0846560847	10837.1704545455	17745.4563318777
11297.0755148741	14920.6298507463	7868.86624203822	5870.93818984548	10030.8082191781	14797.35	19044.4012638231
7241.40970350404	5584.02631578947	14102.1155778895	13254.1612403101	18837.2989536622	7806.53741496599	11385.1045364892
21474.4184782609	13928.8539823009	9056.39759036145	2535.7610619469	8686.11003236246	12388.4911032028	13115.8362919132
8249.77741935484	13392.7763975155	13268.637195122	6084.50678733032	14637.7477876106	2628.38526912181	20271.899380805
6821.58064516129	10686.636	14883.1278195489	6619.86091794158	12359.8721804511	10802.9248120301	16723.4028268551
10556.1906614786	5492.1962962963	11250.2966101695	1636.89082969432	2431.82713347921	14906.0173913043	14449.3036175711
12655.520746888	9499.81355932203	6152.18907563025	17765.4690265487	3683.15891472868	2909.37745098039	18897.9904580153
19584.6355421687	6874.33941605839	9065.982	13403.5037453184	7143.48920863309	11453.8344370861	10670.5150976909
9310.65934065934	8420.56020942408	19440.1646746348	2268.62299465241	4745.98375184638	2562.85304659498	27975.5711159737
14461.7681818182	15418.2937399679	12606.9739413681	14276.0424403183	12636.2760736196	5167.83700440529	2215.3064516129
4288.23333333333	13501.9265129683	6630.71593830334	12023.6257796258	11846.2776119403	19192.3723723724	6788.10030395137
7806.15337423313	9821.37903225807	13064.4749403341	2227.02325581395	1469.22260273973	14258.9746376812	2978.9358490566
7824.86102719033	17215.2554027505	20852.0650759219	6350.96296296296	11028.7489711934	10676.5692307692	15062.4221453287
5274.6553030303	35692	13879.2591623037	12001.7210743802	3494.94076655052	9162.2925170068	16758.1181318681
29108.7180451128	20943.5475409836	11353.2277904328	10335.5161870504	13592.511627907	12790.265060241	8208.91369047619
13894.9053497942	17176.1954624782	14659.3227586207	4031.19532554257	10830.6915017462	7168.568	3816.63556851312
12000.2672413793	5019.97345132743	9820.54058192956	4352.44063324538	12853.3955223881	14608.0676156584	16606.7188498403
12019.5434782609	20486.2179054054	5645.68202764977	15111.6890756303	13382.5916230367	21543.8602150538	8193.84571428571
19683.1099365751	13755.0352941177	14092.7435897436	21802.3594771242	10392.1606060606	5509.02402402402	17523.9413735343
14799.0472440945	19236.6695402299	17089.5980392157	10048.1505016722	10412.0519187359	1631.72205438066	15904.273100616
5075.47142857143	13864.6	3344.49367088608	3632.53513513513	9368.8389261745	13538.9133574007	9673.06271777004
6227.34831460674	7440.19444444445	20152.7217391304	5247.45264317181	7144.77272727273	7511.31904761905	16343.6174496644
4579.80530973452	19349.5626911315	11954.3292433538	11311.7561521253	16319.6453089245	20733.0149812734	1912.35909090909
13648.8813953488	25346.0443262411	5007.62849872774	4295.70370370371	8222.19184652278	13510.6962025316	16146.6866096866
6331.54887218045	19022.8279569892	1990.6746031746	6198.1697171381	10962.9826732673	1536.68261964736	18161.2558558559
11202.4630681818	11936.8765743073	4665.59349593496	15343.2202247191	21808.716112532	12050.4150197628	2154.45192307692
11212.7744360902	9901.73015873016	6555.59731543624	4836.09688581315	13386.7323420074	9069.51713395639	16433.7133105802
17342.8121827411	18996.1376344086	17791.1923076923	3859.3488372093	15167.8245315162	18546.3142857143	16738.0389725421
16395.9252669039	7056.77090492554	15828.1851851852	11088.7890044576	1932.18050541516	9745.69579288026	16985.2106918239
19234.8974358974	18807.5513626834	12687.8161434978	15042.9729166667	7187.85410334347	4976.83596214511	20663.2347972973
5658.72321428572	6699.25595238095	8011.89792060491	18369.1079881657	8763.65647058824	15686.8262548263	11511.7321867322
9160.07264957265	3757.75187969925	11032.5808966862	3856.28571428571	8121.90909090909	18975.8	10849.643153527
5025.27118644068	15453.1428571429	18339.6811819596	6392.05490196078	1429.98432601881	12445.8225469729	20657.6641025641
6446.77083333333	19744.0307414105	9819.52747252747	11685.9027777778	10689.0465116279	11668.0757575758	15374.2263779528
8920.7131147541	6114.29824561404	20028.4847457627	18547.3400936037	12806.7079646018	4420.60659340659	20901.2544642857
14317.7252747253	23809.3205128205	16512.5518072289	2883.09045226131	701.585253456221	9950.02880658436	25558.6814671815
38876.7219430486	22595.5103448276	7980.29437229437	1356.57065217391	11745.7163636364	16964.9270687237	19637.864640884
10733.4282178218	11095.5154867257	4504.84229390681	9575.625	19368.7399463807	19521.406779661	7771.40476190476
9323.71428571429	11357.9427792916	13489.8053527981	2463.75324675325	2242.51388888889	19729.5677419355	23997.7708333333
14170.6229050279	13806.6161616162	14497.5886143931	11660.373553719	13244.5132743363	11634.2707581227	22352.8670438472
16554.4421296296	6476.01936619718	13780.953125	3360.35931558935	1978.55384615385	3572.33076923077	4375.63616557734
15743.7739361702	21494.9186256781	9411.3875739645	4090.20786516854	16828.2061068702	19583.8697318008	25045.6012345679
11173.1751592357	14041.0427350427	22779.9444444444	2155.28148148148	11965.8250319285	9805.23243243243	1665.96601941748
4821.41791044776	3753.47783251232	9403.53957996769	9757.77380952381	13911.3894230769	2826.74725274725	6716.68248175183
24468.6299212598	20770.6965174129	16461.2947368421	1649.46296296296	10950.5350318471	3776.27631578947	5346.508
7098.22	19607.429787234	17104.0352941176	9349.27461139896	15260.1536697248	5987.06444444444	16489.5574468085
13176.2530864198	19391.6600496278	12536.2828947368	10252.6146341463	14665.5668358714	4520.02777777778	19224.9776876268
14525.4805555556	11256.358056266	4096.4275862069	14373.393258427	13539.2784667418	6823.56153846154	18327.963163597
8259.93484419263	11055.8236363636	15359.658013544	1708.54444444444	8239.39336492891	10527.676975945	19761.7580645161
13892.9560810811	12977.6845637584	18194.244949495	12944.0820895522	17106.4358208955	13039.35	17162.9842105263
15803.8403990025	7071.28571428572	14694.400621118	5449.74468085106	10872.7018181818	16479.9469026549	14671.0625
15024.48	33834.5472312704	15928.0209424084	6669.80555555556	21762.1165644172	15501.1919191919	21182.9528023599
7180.51569506727	9799.35943060498	16167.5387205387	13972.3968253968	14194.5963060686	22497.9820895522	36669.9756944444
11931.3983516484	26069.995658466	13355.6597014925	4270.44625407166	1198.03968253968	1430.53917050691	16011.3254593176
7727.14185393258	13150.7906976744	9214.87485515643	1538.22123893805	6538.24615384615	15648.4448529412	23993.261682243
11855.3883928571	24670.8761061947	12111.1328244275	5573.86403508772	2898.65	6798.75757575758	11009.5190562613
18458.678200692	18619.4102564103	12300.9777365492	9177.3835125448	21073.1299638989	5130.4347826087	3147.83333333333
6373.11194029851	31009.3430493274	14141.2159763314	2534.51020408163	10550.6510067114	11291.4070175439	26826.9024856596
10833.8088642659	22501.503058104	10418.2877442274	8050.67532467533	9265.77637130802	8547.69572649573	15675.1459330144
15490.452	13249.9756493507	13486.2425149701	3001.73271889401	12099.2846153846	13406.9639344262	1226.68062827225
5689.17934782609	31876.5966386555	20169.2575757576	12551.9565217391	11085.7614379085	17043.6220735786	11950.5639534884
22100.5631768953	6562.76315789474	13091.051242236	27374.5416666667	15028.7278688525	2765.61087866109	1607.71014492754
4669.23255813954	15202.2971576227	18685.7521186441	15636.8339719029	10134.0211267606	11039.2008547009	23326.1024734982
7325.30946882217	12684.5241090147	14842.7962962963	6143.29636363636	1830.0265060241	12382.8783068783	20875.4787350054
21564.4228187919	23902.7714748784	14277.0366088632	6578.66063348416	17141.8833333333	15121.7004219409	17318.6307053942
8379.71615720524	5512.1	9035.60621761658	4069.46835443038	2898.39047619048	10420.6858974359	15740.8360433604
7631.43700787402	14775.4093137255	21021.3708791209	13262.3929146538	5913.90514469453	9832.31491712707	21136.9769119769
14082.6085972851	19424.1934673367	3464.33980582524	2761.7037037037	1048.86721991701	15714.2296819788	15647.6031746032
16916.25	19755.567032967	3784.61085972851	20906.2836538462	1952.4243119266	2228.63181818182	19170.9183303085
20223.5391304348	24924.235059761	1567.99726027397	12889.5956873315	11604.7001828154	21190.1090909091	3208.12903225806
8981.36890951276	6840.13483146067	2615.37128712871	5335.78527607362	14068.8920353982	11015.6463963964	2189.34185303514
24368.8318584071	16693.9507874016	15933.1192982456	11068.871875	17307.147826087	11979.0086705202	22736.5428571429
25877.3090909091	9798.65373961219	9597.5731292517	5243.35175879397	15418.1860776439	3032.23076923077	16046.4466911765
2712.67555555556	17539.4105691057	16900.038961039	6443.90601503759	2166.42146596859	2529.48571428571	23053.1179039301
24150.6308724832	11808.226039783	12225.3425414365	3658.548	9534.47307692308	11839.279661017	1699.8972972973
20343.5767634855	6216.08388157895	3727.75903614458	2799.6625	11821.39445629	14105.7824858757	3877.33018867925
10563.8422330097	6254.12408759124	18367.4375	11768.0099601594	10882.5769230769	11837.7222222222	1418.70822942643
11487.5416666667	32293.884097035	1686.71893491124	5577.17092337917	13662	13281.6966292135	18249.4049295775
8115.58235294118	17913.1596958175	8671.3125	9167	2126.14143920596	7416.62014134276	20367.828125
21374.1616628175	14732.2974137931	12633.1217948718	5940.60454545455	1989.07868020305	3144.27966101695	26821.9567567568
13402.8998330551	8969.59424920128	7247.571875	4989.61538461538	13693.7689873418	3175.51965065502	20065.3369175627
14837.7703703704	23362.6534296029	6645.37640449438	3420.69555555556	10636.9448818898	15171.8906525573	16662.1902552204
27337.1327967807	19395.6313672922	2690.656	17814.2211538462	10866.3551769332	15883.5388739946	14602.553125
9565.75464684015	18484.1541501976	12306.269379845	5837.64012251149	6609.54016298021	518.378048780488	9414.21428571429
11740.7741935484	12064.5375302663	11846.7941860465	11996.126984127	458.399293286219	11406.3696319018	22922.9538461538
27561.5317725752	25318.1447368421	10302.3533123028	9707.42735042735	2810.44881889764	6779.40416666667	14607.2400611621
8479.42424242424	3938.61025641026	6029.27433628319	13086.7491289199	10922.1842900302	12123.6988304094	27005.5305466238
11775.6962025316	19447.890459364	16061.613003096	13356.3198924731	21445.665480427	3372.00694444445	15889.6869158878
11508.1033653846	16367.4173913044	2195.8407079646	3724.31944444444	20946.9650145773	5716.30731707317	21948.0246516613
6544.1676217765	11604.3147410359	8983.85287846482	2252.48843187661	10439.3039215686	18544.574829932	14916.8663484487
14452.0396825397	12969.4060324826	9065.19517102616	7642.63715277778	4686.33248730964	10420.6729559748	14635.7914764079
29269.8991825613	14612.5995316159	20888.1856148492	14270.427184466	11090.5364583333	8758.51785714286	2759.07207207207
5330.35211267606	20743.4252136752	2461.18620689655	12689.1653160454	12775.4349553128	902.980769230769	18377.7967741935
13208.3360323887	11537.174025974	14153.8144989339	8718.18076923077	16649.9449838188	1860.66176470588	12074.6
25361.1661442006	8018.21342925659	8871.07109004739	2289.59798994975	13704.7093333333	4392.80090497738	18844.3520710059
17077.065	14184.3629893238	26754.7666666667	2944.3664921466	11324.8083573487	2982.96943231441	24223.1101123595
14324.265560166	13966.4011299435	15219.0152671756	3866.3679245283	2122.23076923077	3100.34090909091	13887.2238493724
9426.79	8756.76732673267	5583.24096385542	5427.63802559415	2501.6376146789	19714.6098360656	10566.6586538462
13333.7252252252	5400.35265700483	930.125	8278.38021978022	10814.323943662	1898.23404255319	12137.9436090226
19404.5092592593	20140.1184210526	2642.98095238095	3989.57802197802	6809.24444444444	15743.9351032448	16421.8375
12373.5740740741	2666.6312849162	1768.24834437086	13812.0687830688	2675.95633187773	7124.21568627451	15726.698757764
9067.78	22252.0199501247	12310.8033240997	5452.87697160883	10918.2205882353	2281.71080139373	12063.1981981982
15266.2875	4613.42471042471	8331.21593830334	15432.2113970588	14181.3117870722	9837.86138613862	4228.76795580111
5603.10126582279	19927.3784461153	23241.2454545455	8808.45675675676	16916.5	2413.5670995671	17740.679558011
11048.7312072893	29978.5883575884	18441.7781456954	3829.43119266055	7028.89937106918	9528.65665236051	11800.0320366133
8715.85616438356	22948.8432708688	13519.5751295337	2951.04921259843	2423.85114503817	6606.68484848485	26781.9239373602
4936.83014861996	23991.7420634921	4845.03546099291	8830.03211991435	19066.3344887348	13008.9090909091	23446.4419134396
12196.4140127389	16450.9875	3759.21534653465	5383.42608695652	8872.29090909091	13198.4361370717	19992.1676646707
11857.0135440181	11526.0953271028	11942.2195652174	4874.44370860927	1881.57099697885	19902.3449023861	15558.5320512821
22698.4309090909	20586.5829457364	12158.6924882629	6810.43728813559	13360.0402414487	5725.82783882784	7248.12698412698
6374.35824175824	13375.0068027211	13662.2021924482	3502.45801526718	15581.3127272727	9463.37444933921	8941.14617940199
39361.7545638945	25635.1941176471	12375.4976076555	3305.81626506024	10437.3795454545	12145.1516853933	23020.654494382
11561.1930434783	16374.9673913043	4377.55140186916	3956.98724489796	2951.74193548387	16798.7398373984	17008.1037037037
26674.5	15644.1071428571	14352.4276315789	12771.5602605863	10703.3539823009	2939.77314814815	16386.432642487
29332.4213649852	8527.28730512249	12919.5390455531	3977.75741935484	11651.5314401623	11945.2608695652	5954.31802120141
16874.5714285714	11979.3376623377	12114.5144508671	2186.68981481481	20686.2779456193	9842.07340720221	16156.9948186529
9929.6357615894	11742.6444444444	16879.9455370651	3162.06104651163	16071.7880434783	2848.70857142857	5949.17439293598
18275.9228395062	16687.9124726477	18530.2989690722	14868.0496780129	1023.48611111111	1361.43827160494	26282.1326086957
9463.10677083334	22702.3333333333	14515.5571725572	20979.0630136986	1496.67080745342	17167.2599277978	15653.1882845188
8185.00740740741	13773.8699029126	4529.3036809816	12141.6150234742	13131.9511627907	1767.29197080292	18013.8400735294
15943.2657142857	6449.2	814.847133757962	10409.7061068702	14267.1120162933	10001.7304964539	20251.6078767123
13003.8441064639	23013.7089552239	10719.7898734177	7444.15	16254.025	9686.74829931973	5563.39447236181
6754.0671641791	8623.668	5513.51757188498	4504.48611111111	14454.8020833333	15798.1230228471	16736.4459161148
6352.18859649123	8718.12365591398	1922.40955631399	4569.78713968958	9055.48543689321	2117.33121019108	23268.8007380074
7272.31263383298	10024.4817927171	16084.2506527415	2285.48322147651	13421.0336787565	2084.02570694087	1305.94428969359
5006.40725806452	23377.9964912281	13040.6891025641	4463.2193877551	18323.7025862069	741.019480519481	13005.0381526104
24092.7377777778	32581.6964285714	2181.72058823529	8681.04709141274	17055.2767857143	11601.3333333333	16579.8813186813
17750.1334379906	19199.4204793028	13233.9461697723	18560.7755102041	2081.1269035533	1539.98076923077	1056.32459016393
22476.125	18167.6363636364	8613.84768211921	22818.4771573604	17765.7596330275	2815.13333333333	24215.6801705757
7221.30212765957	20660.5337726524	6708.72586206897	10668.1797323136	7225.19770114943	1683.375	18598.1818181818
16508.7755581669	4564.07172995781	12581.2536585366	13283.5362537764	10086.3460410557	17179.8817204301	9254.24409448819
27879.9755244755	4810.57003257329	2926.24657534247	15862.0317460317	11898.0443037975	7480.69302325581	21756.3380952381
10940.0828402367	24531.2011385199	6227.895	12066.224	2661.92964824121	1683.3904494382	15935.5074626866
10870.7734513274	1049.08962264151	10129.4419642857	4465.44528301887	11433.191011236	13966.9207419899	5073.316
23328.0016977929	15941.7522123894	17425.0614035088	8822.68370607029	3261.71171171171	14836.1497975709	20078.1472081218
16926.6059602649	16314.9921259843	6094.66181818182	1103.12727272727	815.315972222222	3291.29192546584	29237.0350404313
3816.44262295082	7394.23595505618	8433.01916932907	18699.3166986564	15715.5140495868	1999.41071428571	25168.8422535211
14197.1450381679	7760.51619047619	22523.9026315789	2474.03968253968	15322.68	13537.1638225256	15971.2464454976
11642.6689038031	11819.7857142857	15129.2016806723	4404.00809716599	8460.38139534884	10332.3763837638	22888.6361788618
5977.73480662984	20324.8143459916	4883.42086330935	7822.60372960373	13338.7835820896	11033.9974874372	7144.8865248227
1753.67625899281	18095.5228628231	11499.8439849624	8915.25069252078	14485.0880829016	1050.26548672566	14629.4645308925
26749.5989672978	12128.423580786	2833.15625	4845.33490566038	12916.8970588235	515.545098039216	7877.93548387097
3926.6717791411	1535.65565438374	5675.33836206897	15740.2327586207	4073.28417266187	963.072131147541	16828.5368421053
5773.4262295082	17861.6084210526	2058.04347826087	5584.09160305344	6420.52494061758	6222.91304347826	18051.7084639498
18962.2342519685	15931.2377260982	2642.07182320442	10357.5044247788	17516.7386934673	15942.3272727273	19600.2881040892
5235.97974683544	2813.14159292035	15058.0124223603	2448.94019933555	14457.8881278539	15664.4397321429	13492.9310344828
3521.82352941177	5885.65917602996	9033.51903114187	5100.66203703704	15582.183982684	12292.0086206897	2720.47727272727
12771.1134751773	41103.0871985158	11817.1442622951	5396.26078028747	8187.91314031181	2744.89961389961	22701.261829653
24995.4432132964	23219.0081967213	16835.3980815348	16079.2186046512	7985.75529411765	5878.29074889868	13157.4989293362
16148.4804597701	18318.7270029674	5140.96598639456	14563.858190709	1652.72222222222	2430.84016393443	10165.5147679325
11912.6675461741	7628.3687150838	11928.9021276596	13010.7413333333	3372.57058823529	13416.9644970414	27726.4630872483
20524.9673366834	21236.3887043189	13843.474137931	9887.75561797753	13333.5039840637	2967.15873015873	17587.4951923077
20826.6847826087	17127.1374407583	14447.6111111111	14978.412979351	14769.2154882155	2671.16326530612	18897.7433489828
16873.5957446808	10873.7111517368	20629.4719101124	14750.3913043478	8763.05172413793	20954.9624573379	20830.9667221298
4901.22641509434	32938.7444168734	9894.87257019438	12035.5430463576	14853.4681481481	12979.726993865	20050.7057522124
6639.83215962441	11537.890625	7881.90510948905	2262.14084507042	3442.0597826087	15653.7717041801	15959.0203488372
3526.65676567657	18040.476070529	3014.0796460177	11073.6503759399	12159.6578680203	7556.27176781002	11814.8358208955
10776.7244897959	17114.4701086957	14856.5782747604	5472.859030837	10124.8511705686	4123.74152542373	14367.3060278207
5254.92543859649	16466.0025316456	923.933333333333	10870.7160292921	10812.6174242424	11426.2898089172	18589.7006802721
7177.62912621359	21719.6742857143	18221.7086092715	564.235880398671	4332.8661971831	8565.75221238938	24378.1533742331
13005.8498845266	23839.0178571429	10030.5616438356	12762.1472945892	7797.1592920354	22661.2611275964	14853.2730673317
14086.6666666667	24551.6464379947	11431.0119047619	18741.5333333333	14207.820415879	8520.9645232816	3943.36842105263
2951.41666666667	31282.1388888889	12269.6605316973	3846.64117647059	11374.305019305	3068.63799283154	8330.26708074534
21922.9466089466	17228.6717948718	13478.1964769648	5869.08059701493	13018.864	4386.10752688172	18357.0301783265
8926.77876106195	16751.2373540856	8699.01369863014	1478.61333333333	12621.1070496084	6743.01712328767	16107.2673434856
20163.1674418605	14756.2727272727	2631.00884955752	9553.60615384615	20333.9544513458	13695.0816326531	2252.51960784314
20381.6159052453	13508.0915492958	16148.9647435897	8011.51177730193	12412.5648414986	5895.8353221957	20439.5621716287
15385.2231947484	13295.7513368984	7759.92350486787	12101.8601036269	12422.2620967742	13086.1866295265	17967.017699115
6176.1974248927	27021.5679012346	12801.3842696629	18172.0328947368	15433.6170940171	2484.84014869888	6924.07068607069
26039.6680327869	15720.8593155894	12445.5755287009	8732.78413068845	13505.5162721893	2144.86029411765	8958.40136054422
13927.8208469055	19808.8364779874	3477.8023255814	2997.77707006369	4174.16428571429	12421.8720538721	21409.0885608856
4197.18705035971	21687.0819672131	4082.70919324578	15058.9682539683	11274.8576709797	16292.9189189189	19296.3400673401
12946.8939873418	22691.8639175258	6199.09708737864	14494.3304347826	14842.1275510204	2022.39917695473	20268.2977667494
27116.7224669604	14926.1038961039	15903.1016949153	12282.04	8560.96442687747	10529.2535211268	17927.2677053824
21054.3883495146	11883.335504886	2951.57142857143	4198.61904761905	15607.394977169	7602.94101876676	8294.32516339869
15694.6781609195	20063.8531375167	2351.68235294118	4317.63134328358	10056.625	1768.65891472868	14710.6046511628
7651.57948717949	4615.03973509934	7439.34444444445	3020.44176706827	1851.5604719764	10598.7639344262	17665.3454987835
28076.5131147541	30700.2101449275	16264.7507418398	12626.0720887246	10096.0374753452	5703.77639751553	28367.6524064171
9547.42401960784	13062.5782608696	7035.1756097561	7557.94696969697	9089.04716981132	2487.95428571429	17933.0251889169
18355.528957529	22340.1503759398	14549.095959596	6255.88809523809	9785.40848214286	15170.6985981308	16841.7532467532
16152.5060240964	15231.2706270627	11645.7225950783	7090.66743119266	14254.5167630058	13604.7434944238	20975.615
7852.29736842105	21734.6739130435	12300.9941262849	12623.5244444444	3219.11627906977	12181.406162465	23500.9088838269
10616.135021097	14478.4606741573	14008.9626865672	3561.3198757764	12399.0781893004	9681.40053763441	21859.2291169451
22663.4670846395	13298.4770642202	9153.90170940171	14993.2473498233	2681.12757201646	5146.04761904762	21918.5729013255
4039.55021834061	7903.65113871636	13664.7128205128	18476.6241610738	12214.594017094	4713.20833333333	15658.7961722488
19926.0494296578	12873.2836879433	6933.87439613527	14074.4022038568	2477.28870292887	12573.6182795699	21492.2217573222
29971.031496063	4123.76785714286	15678.6997635934	6592.7784371909	8031.03571428572	2371.56774193548	4307
10372.875	19492.9267399267	1609.36477987421	15737.5341176471	5127.01207729469	1810.05555555556	20404.0229885057
13521.2816901408	10695.3911368015	13205.1646655232	5126.68309070549	13789.2679558011	9087.75819672131	4726.51690821256
10876.0337078652	21655.5320855615	18095.6227848101	12169.0650406504	703.825641025641	7899.58610271903	26538.9444444444
2801.1124260355	19120.5104166667	15565.8564593301	5054.47524752475	2214.76630434783	11369.1975806452	17984.46875
7057.36850649351	8233.99230769231	10155.9111747851	2279.0796460177	14564.5347985348	2428.23282442748	12214.4247491639
29141.9	12768.3247863248	7101.20992366412	8812.55121293801	11439.5925155925	2731.36283185841	21289.3581661891
27622.245	15954.7306273063	7201.35552763819	14822.9266547406	15981.0081300813	9408.01824817518	20866.5025641026
7223.38983050847	13946.6923076923	12196.8992805755	3241.28351955307	18128.9287671233	11505.2380952381	6142.39024390244
12959.3013182674	27682.5773195876	4490.4393442623	4941.45060240964	3818.3612565445	7118.27666666667	10861.1049562682
14239.2805429864	19472.944937833	12010.9045045045	12518.2833333333	342.16814159292	22661.6306818182	11800.1438356164
13049.3187311178	31421.8905660377	11237.8577405858	5572.16753926702	13666.6179039301	15967.448	22003.3122529644
7840.81901041667	15560.7919075145	14145.9527687296	9867.2276119403	18150.7081081081	11421.2092592593	13248.9311531842
15695.5565031983	33978.4943310658	1950.72483221477	3963.50974025974	14958.2418032787	14525.705061082	14600.6836065574
14775.9840764331	18758.1536523929	16534.623853211	6159.79585798817	18149.5649350649	14880.3672131148	18093.1352657005
2258.45637583893	5472.54761904762	12892.5733532934	7630.12027491409	11980.5897009967	14516.1080139373	18133.3658536585
9970.3064516129	12008.7849293564	23407.3333333333	3742.63223140496	8931.33928571429	2221.73684210526	20162.424137931
18402.2742474916	13921.5259259259	12089.2572674419	4269.01918976546	1750.3698630137	9379.55913978495	20968.0565302144
11007.3011363636	14553.1166666667	16529.7097560976	8276.13157894737	13729.1375921376	14178.5596153846	22112.2246455834
14635.1842105263	1585.08582089552	728.109289617486	13477.8806584362	14935.2261410788	11156.759765625	1732.01646090535
18903.0633397313	5769.83732057416	7861.03804347826	18273.2117647059	10997.0368421053	9239.20634920635	8902.44134078212
8287.97183098592	27785.3557692308	9242.09739368999	2996.26582278481	18709.3291404612	9208.87459807074	18232.7
7235.13953488372	19911.9040590406	9831.93450479233	3360.95769230769	8051.21402877698	2156.08053691275	16685.6944444444
6983.546875	14383.8282828283	16237.7890625	7004.77304964539	18631.0077120823	1045.3265993266	25991.278372591
11342.1654846336	16963.4652014652	15990.2268760908	4409.6746031746	617.124087591241	4656.64102564103	2206.475
22482.5373737374	1639.71935483871	3096.87083333333	10847.2244094488	10600.1958456973	13625.7491749175	15116.1415929204
14320.7213114754	25844.9716981132	16157.9913644214	10267.512195122	1833.26428571429	5251.88625592417	6619.65137614679
19197.272264631	21166.7993630573	2861.65811965812	14875.7380952381	2235.40173410405	1895.35384615385	15236.8345588235
11408.3560606061	20188.7191358025	10542.8392857143	2010.41456582633	8691.04516129032	1610.48523206751	21756.1838351823
7466.22343324251	17566.3475073314	9251.23364485981	9028.0796460177	9466.3231441048	17133.3501872659	15568.183908046
20212.204040404	15580.7605633803	7746.53429027113	5281.39802631579	15386.2283563363	6361.59	19666.298951049
30848.003649635	14539.4	5868.42663043478	17150.5245098039	3594.64285714286	11638.9931740614	14384.9669724771
7799.878125	7259.75083056478	11523.2224409449	9195.147751606	11456.2740213523	3983.05963302752	14427.0887096774
5030.59589041096	15606.9302325581	24155.9308035714	7568.22815533981	3875.04100946372	13715.9420289855	1505.00941176471
33846.9380053908	20972.6023054755	15875.687250996	5703.10495049505	7105.62827225131	1694.86486486486	18492.3815426997
23980.8712446352	16417.3222748815	7580.11825192802	3696.30593607306	11251.2586206897	17212.321799308	21478.7583333333
21526.3269689737	13300.7257525084	6757.05653021443	11542.6194895592	14928.1716937355	5447.52525252525	19534.0564784053
20856.5468164794	9325.65142857143	19937.5663865546	10544.928057554	8129.50322580645	7316.47252747253	17297.0430906389
18675.776	5453.05639097744	19313.7060518732	4821.0502283105	12582.8942857143	7801.44505494506	10495.9064171123
6469	22874.8240917782	16427.6519174041	11932.4845360825	10748.2652552927	6863.53142857143	20571.0709534368
27162.1539792388	15452.6055363322	19322.4436619718	9915.92328767123	1762.86725663717	13262.8683651805	18462.1726618705
12320.3038869258	15948.2610619469	13114.8063157895	7345.80098280098	7013.93435448578	9849.50840336134	18298.3905109489
14914.6504065041	18629.2386934673	15779.2362030905	2921.54017857143	14587.3190730838	4789.90659340659	18287.0857142857
10614.6207729469	15520.4566037736	20224.6312684366	10112.5666666667	13980.0091911765	12983.9642857143	20029.7142857143
5123.56696428572	27199.4176904177	4879.56923076923	9948.47563805105	5146.56962025317	1668.64090909091	27962.9403183024
8887.67588932806	13826.9094017094	13308.5182926829	4365.63291139241	6479.63636363636	7884.11398963731	17759.1057401813
14608.2877906977	19596.8891129032	11674.3870192308	11622.6063394683	13727.4329501916	14912.8872340426	29970.7827380952
2906.0306122449	386.913978494624	8967.78571428571	10452.8008752735	3749.42635658915	13780.0512048193	17342.7405247813
23265.5007849294	4813.30870712401	10349.4990990991	1927.59523809524	13041.4339622642	5288.82407407407	3031.85849056604
5705.69402985075	13529.2394366197	10082.1122881356	17958.2098214286	10157.4709193246	7254.83701657459	14600.0628930818
17424.5384615385	11838.5931445604	13573.2514450867	14854.3295454545	11080.96875	4060.97712418301	12959.7108753316
4180.87209302326	13849.106918239	7160.25	16587.3142857143	15464.9278846154	6157.51063829787	15157.8397435897
13223.9195402299	10188.350877193	14914.7571059432	8494.23958333333	9055.74871794872	5835.84918032787	17142.0511727079
8936.00894854586	14811.4397590361	11181.2972440945	11739.9682539683	6328.99152542373	1560.21164021164	16088.8886554622
25269.3285917496	8100.25868725869	13552.2155688623	4071.70796460177	17444.144549763	4073.7207977208	11326.0986547085
10664.762962963	20538.487804878	1506.12307692308	3749.43016759776	8920.40480274443	7225.81770833333	20950.8798076923
8417.16286644951	4377.4470046083	15483.8293103448	15868.6440944882	15753.2257001647	6704.20567375887	2769.52525252525
25635.7988826816	12445.893081761	15107.7752161383	2642.76923076923	8356.9495412844	870.146268656716	4669.86963190184
10134.7980769231	21415.2332155477	6218.40163934426	14859.8322147651	14122.0921985816	13692.9294605809	16016.9092664093
32857.6219008264	24705.1685823755	6247.79274611399	15064.1678832117	13368.4670912951	8199.63534675615	9161.3487394958
44413.1750503018	22982.8916256158	17494.8455284553	10895.8015873016	9386.98333333333	12822.1253263708	13079.0572337043
21806.2519809826	11530.7770897833	15380.704	6025.42182410423	2080.83333333333	13564.2871485944	16076.4394618834
3181.94117647059	15569.9871921182	30365.9225352113	15248.2662337662	16332.6577181208	2409.61224489796	2324.03125
9885.89947089947	15347.6546184739	14850.385377943	11276.3048973144	16755.3	16107.5804878049	1701.88826815642
29724.2866894198	4469.98630136986	9735.59672619048	6998.29275808937	8188.26406926407	14707.8456790123	16997.7753424658
16263.0602910603	22868.2797783934	12878.0410958904	14301.7857142857	12926.5772230889	5866.39583333333	23754.3524229075
5826.65306122449	18049.6520833333	12055.2724252492	9336.84090909091	5252.8835443038	8972.05504587156	1899.07327586207
6175.48571428571	11101.8279569892	20789.00968523	5852.14444444444	16652.2913385827	15784.421686747	17273.3919821826
5312.62035225049	15344.2981220657	15958.3249211356	3766.18532110092	12044.7361563518	3579.27102803738	19820.9641873278
13490.6282352941	16078.16985138	13187.3695652174	1284.1825613079	21103.3342105263	1712.85674157303	2023.89393939394
13866.1218274112	14963.1337792642	15075.9738562092	16725.4282352941	3584.84482758621	17003.2185970636	10297.7771428571
7555.48878923767	5594.79640718563	12263.7537688442	17405.7913907285	12840.8853383459	3008.05498281787	18856.4074074074
24315.650887574	9828.57264957265	16687.9510763209	6623.94460641399	2714.21527777778	3329.20765027322	25506.7885057471
13485.578125	20724.1693811075	6335.15415019763	17518.9346405229	11249.125	8433.94117647059	18033.1672597865
31713.6383495146	17572.1912442396	6056.53535353535	16037.1398176292	16145.8965517241	3084.21	13741.2230538922
7535.8612244898	12518.6074766355	20136.7909407666	15116.9147727273	16400.7583333333	4244.65625	15155.9547738693
13343.3561643836	5529.16201117318	13010.7513661202	7288.03883495146	13193.2789400279	10192.8230088496	15509.4519230769
15262.7524271845	25658.7596153846	8189.70652173913	3844.66787878788	17029.8012295082	8458.77327935223	20635.7446808511
25096.2776412776	11342.9294532628	15680.402173913	11694.8226415094	20886.1966292135	6496.23554913295	16053.652173913
25249.7254901961	32724.5615763547	22362.4951140065	11247.525203252	3497.67123287671	22005.2649842271	8630.13555992142
22361.0326678766	11889.756302521	1056.59230769231	10611.4090909091	9147.8606557377	19409.8552188552	23543.9664082687
41764.8869047619	14609.6356164384	8554.44820909971	4434.57425742574	16200.910326087	6509.88414634146	2711.0306122449
8665.08185053381	15129.2632478632	3299.95165394402	3982.5230125523	11550.1	9917.87121212121	2223.92063492063
16946.4044526902	21334.0964187328	19441.3603960396	14262.7981651376	17361.9043478261	11508.3299319728	22558.5368536854
14627.0555555556	10096.0358744395	1645.51807228916	14654.7156626506	13168.9720149254	2070.57	16522.7920489297
13602.3269230769	19808.2156133829	11843.0394736842	4293.95176252319	8431.98422712934	11593.1088435374	16493.3824057451
17780.6349206349	4293.57798165138	3280.15853658537	5811.85552407932	9145.06994535519	10416.4704142012	28136.6580645161
11666.0668523677	15837.6801619433	9077.57181571816	4874.05011933174	23589.6277372263	9544.90533980583	24768.3358585859
21974.6358208955	19451.9709543569	3984.31847133758	14543.5017709563	10973.6428571429	7611.61027837259	20889.6438356164
18879.8394160584	18471.5400516796	1942.34574468085	14181.7122557727	14273.4411764706	13402.7307692308	10687.8680688337
8021.63142857143	2085.47478991597	17429.3543788187	13352.7711111111	14471.2924107143	8751.08355795148	13900.8958837772
9519.85398230088	37742.142034549	15696.5806451613	9154.12234042553	9437.68776371308	3004.10638297872	17401.2518518519
4518.40718562874	29522.9020537125	11964.0808510638	2464.09734513274	15965.3890160183	1626.68852459016	18002.6579520697
14795.0422960725	26470.2173913043	17440.8333333333	8951.87919463087	14567.1722488038	10417.0558659218	3414.42962962963
29091.025	7560.58571428571	15343.9085545723	4599.63720073665	15569.8638392857	10983.6455696203	15895.0872727273
17527.2307692308	7170.36756756757	1087.0618556701	14100.5391432792	15206.1334379906	4882.66301969365	18100.9589552239
7988.84126984127	39040.4322580645	1270.83904109589	4378.66828087167	8871.54492753623	2524.42320819113	1942.39682539683
26061.406162465	26651.3584521385	13758.362924282	4432.66485013624	14404.8607843137	8264.46296296296	20046.4471299094
17531.3720316623	35158.935483871	18545.3075060533	16206.3766233766	11101.8653421634	1245.44585987261	23499.1273584906
3714.35537190082	23405.6274038462	10810	2368.3167539267	4573.66371681416	22774.0149253731	23131.9330985915
8951.33552631579	17412.4524207012	21372.0735294118	2423.83150984683	10216.590504451	11491.3648424544	2413.12
16545.7550387597	22038.3655172414	12621.2691751085	9995.44740532959	5425.79047619048	6589.3816254417	18574.3106060606
15092.8685344828	15224.9701897019	15311.3876739563	12565.3575949367	7080.04166666667	6814.9051724138	14601.1454918033
31925.6674418605	10958.162412993	17176.1043841336	9289.51612903226	8584.42255639098	11926.4608433735	21062.8242424242
3831.91358024691	16070.9193083573	13726.5760869565	11287.1673003802	9991.88212927757	8380.63980263158	1984.3184079602
10210.8406072106	23526.9193037975	6084.99319727891	12652.7620041754	7427.86836518047	8861.81395348837	4896.78544061303
3203.11764705882	7816.42105263158	18352.3826714801	1778.42937853107	18250.431670282	2851.57435897436	17018.634840871
5251.29141104295	15332.2886247878	2759.53723404255	7717.71698113208	980.944805194805	11710.5786384976	16940.0191570881
9951.30285714286	4719.37195121951	17094.1335952849	11571.26875	1181.99348534202	3342.69047619048	23419.2150395778
14504.4412296564	15520.963099631	22445.0888888889	16933.7707006369	12408.6371681416	6527.88	17717.904661017
14432.6536082474	23331.92	16416.2944	15232.3377110694	2460.48951048951	12746.7023411371	5141.53724247227
15133.8269230769	18591.0189274448	1705.89285714286	4824.10873440285	31760.1747211896	12796.9864864865	14994.6597938144
7308.4	19189.187250996	5120.75308641975	3458.98993288591	10999.2989556136	10527.0095440085	20076.3888888889
8124.48666666667	10595.2398523985	18015.2743902439	6456.27329192547	2843.10638297872	14279.9201030928	4988.8426183844
9483.99404761905	17016.9757575758	20175.8050541516	14290.4275618375	14268.5309139785	10737.1224489796	13416.9926362298
16606.6065573771	16117.723880597	2358.87439613527	6011.2511627907	5938.93564356436	2347.14367816092	13406.7472035794
7533.96465696466	6158.84716157205	14891.4536585366	1432.38009049774	9255.21268656716	10733.8884688091	13640.2936893204
10647.896039604	30854.4516971279	17178.6782752902	5968.5	9643.67787114846	15220.2083333333	16237.5689354276
18487.9945750452	24270.6225680934	3343.89528795812	12084.5793871866	7195.6022913257	4308.10769230769	12322.9294449671
10932.8791423002	5296.97928994083	12598.3988603989	2729.56930693069	6338.35909090909	9448.37943262411	13503.6003062787
33385.3074265976	6184.91818181818	6040.98863636364	5596.22314049587	9081.69633507853	14299.3319672131	23998.2296072508
17949.5745341615	28927.6111111111	15735.7663551402	3799.77857142857	16986.9628647215	13488.1083521445	14112.0858585859
31024.1810089021	16849.7517857143	17638.3837209302	3005.14556962025	1796.09927360775	11378.3693379791	21120.2519685039
10615.012295082	11985.1779548473	2044.96153846154	13034.598173516	12464.2669902913	10098.4475524476	20017.5039370079
18456.1558441558	7007.80476190476	16442.7965116279	12855.2591463415	17980.4611260054	3186.97424892704	12347.5487465181
13353.7707847708	14297.407079646	6302.58736059479	15810.9435483871	3568.80966767372	2752.09844559585	16292.7227138643
7931.04482758621	15781.20861678	3912.23107569721	4367.47648902821	17530.2215568862	8799.48930481283	14739.7828947368
19072.2644549763	8450.4168797954	26678.7152317881	5910.35897435897	7083.83638928068	15270.6825938567	23577.6947791165
21753.3887043189	5694.66463414634	18949.7650429799	7352.7540229885	3182.94658753709	8598.15240083507	18045.2916666667
3190.80769230769	19269.98546042	5751.47222222222	4487.97821350763	10774.8295454545	3832.37810945274	7249.87619047619
23543.8009592326	18098.4394250513	17154.237254902	3204.37368421053	15568.2026431718	10019.4835820896	16447.0042194093
11166.3904282116	18677.2463054187	9148.45350052247	13149.180952381	9471.91624365482	2799.18052256532	1548.36684782609
11013.771043771	5180.43604651163	17959.6062052506	13467.3037974684	13299.5545851528	15793.1581508516	16263.6086461889
6446.16685584563	21164.260960334	13240.0264650284	17996.5708884688	2394.81855670103	6588.96172248804	19483.1387283237
14379.3770833333	13990.1237458194	10691.613559322	1687.02222222222	9072.86699507389	13688.5	15251.373549884
35508.7714932127	14685.7508650519	1731.61923076923	7954.26041666667	6475.35849056604	10900.4180327869	18295.7951582868
16974.0061538462	21352.7308533917	22196.1780821918	11149.5405405405	8476.82233502538	6155.25388601036	14453.1739130435
11373.3333333333	8791.5772005772	16227.7784946237	5462.57742782152	13111.4131736527	19633.8121693122	22262.1831442463
22146.95	23750.712962963	15045.8177966102	3515.95	7330.0964797914	6464.86	19727.4256926952
20512.6012269939	4047.85106382979	9920.03	2530.60055865922	1741.97132616487	2144.74074074074	24090.9243243243
28680.6083743842	14687.6334661355	12876.8549222798	7699.75440806045	10995.8113475177	15634.7082452431	25503.8236272879
7465.45714285714	21254.358276644	13009.5207207207	1563.74153846154	5858.14207650273	18860.1601049869	17931.1498973306
26969.7195121951	10258.8698412698	5539.04724409449	13574.3930635838	12489.9844054581	13598.5537190083	4789.38194444444
28374.3985239852	9180.51724137931	11981.8757062147	12757.1278721279	11480.8209459459	8864.81524926686	15801.437037037
10326.7911479945	12811.8236363636	2096.95744680851	13939.6412478336	3351.42857142857	14293.6010362694	23408.5428571429
9793.97378277154	27574.3995157385	12455.0806916427	5617.55473372781	14632.917211329	3151.45419847328	1584.66751269036
3018.21052631579	22320.5646551724	9031.78485370052	977.296636085627	18874.5846153846	9471.03416856492	21475.1020408163
8541.7610619469	29859.1712	2071.56734693878	11298.8027613412	11712.362962963	3838.67027027027	18125.746105919
12416.1242937853	22882.8712241653	18086.5158501441	15074.7726098191	14186.7220902613	9419.40740740741	1607.98233215548
17079.5	16284.3758700696	13271.4293193717	4175.82492581602	3000.41104294479	14363.525083612	19160.7878787879
9474.91621621622	8697.12846347607	10505.5	5103.19193548387	3479.01282051282	4065.138996139	23052.86863711
21319.3103448276	13804.0424028269	15721.3424036281	9352.23798076923	4355.48221343874	11802.962184874	24005.9045936396
9972.13333333333	20684.6550308008	16669.9985465116	10956.4312896406	12718.438308887	15647.712244898	22307.8475894246
20854.3994038748	23245.4314516129	12935.0378151261	8708.58012170385	4450.07943925234	1982.23113207547	18312.427672956
12378.3492063492	17348.726844584	13088.0194472876	14886.3023255814	12271.3159722222	14093.5730337079	22625.5666666667
5842.98904109589	22874.743373494	11196.824383164	8462.23941798942	6595.18433179724	12296.3263888889	15821.3317829457
15377.2896551724	16171.0627906977	7815.10714285714	9176.60862619808	15723.0210896309	20271.8027681661	34496.7258687259
7328.0409556314	12619.9400479616	9038.01206896552	13265.6771929825	14694.3554817276	24453.538961039	21577.2872628726
13569.8890577508	4745.51351351351	20404.3787878788	11870.3929411765	9448.00884955752	12360.8227424749	23957.8843283582
17489.1514683153	15920.6488372093	9257.10576923077	4892.25487012987	6624.21495327103	8477.55481727575	13443.9065743945
24833.3186180422	11233.7696202532	13306.0138888889	18944.1147540984	5568.96460176991	746.777777777778	2888.77181208054
6948.08241758242	7099.38341968912	10223.6939252336	7445.38260869565	3047.75369458128	11703.1	9574.34821428571
8835.34688346884	24623.8352059925	18010.5457413249	6172.56070640177	12429.2447698745	14904.3944223108	20614.0461538462
24642.8936877076	14221.3713592233	14827.0019417476	16489.5884615385	12155.4657894737	5501.81176470588	18159.4594594595
6331.41079812207	22426.53187251	20814.8344155844	2692.81676413255	18784.1474201474	7408.75179856115	20157.1494845361
18450.5699346405	17089.9076086957	9252.59628378378	1623.62679425837	1512.38053097345	18111.078125	27387.4736842105
11492.851590106	7360.79653679654	3980	12383.0281690141	10125.2624434389	17562.3970588235	21865.8425720621
11703.197080292	10931.63878327	19773.6759212519	9369.92957746479	2662.58302583026	17933.8977900552	17599.3752665245
10949.6569037657	15031.5934664247	12287.3424124514	10999.112012987	8461.62124248497	5369.98295454546	23133.3657505285
3650.30423280423	23572.2106598985	17679.8260869565	7683.25345043915	7843.05283018868	3205.48299319728	23813.664
22898.6325	16831.4020618557	22760.8011527378	11379.9144736842	9010.73112338858	2238.33157894737	17335.9024793388
10370.6440677966	21643.702991453	11285.2112879884	15348.8899082569	2577.81415929204	3897.34951456311	5398.81067125645
11997.4455852156	19483.7857142857	4003.95652173913	6281.32456140351	19727.9701897019	5926.64488636364	20375.7459893048
15084.7945205479	9636.67625899281	8038.19402985075	6987.56079404467	3756.57976653696	16050.648	18871.0755033557
17881.4967320261	13410.8791208791	14521.7643097643	8356.32179930796	3907.35046728972	10065.4226804124	21672.3229166667
15177.7423076923	12594.6442307692	6788.6	6288.61111111111	4352.53787878788	12722.6989247312	14658.9298701299
29418.0582706767	13408.0352941177	3824.87726358149	16940.5	7103.58100558659	14602.6650943396	4190.53166226913
26995.7147928994	11013.6835443038	13358.7281690141	11744.5976331361	16731.0964467005	1739.86338797814	22527.5126353791
11738.2911392405	11146.125	10419.4834123223	5104.56875	8375.29885057471	13416.6488706366	18311.4391408115
8777.49122807018	3993.18269230769	13900.3584337349	15988.9245283019	19174.498470948	13147.7052896725	18483.2327586207
21454.9863013699	23562.0847457627	6099.08794788274	9948.69432314411	13851.6797385621	7335.97178683386	18031.2627291242
13667.3949367089	20566.3203007519	23245.6071428571	2846.82378854626	13346.8830275229	674.681415929204	12463.5463709677
15886.0520231214	15242.3905325444	7878.83116883117	3952.075	4007.21551724138	3204.12716763006	6329.6801242236
26321.9565217391	11266.9230769231	13578.6353790614	17488.7577464789	12198.3885918004	931.428571428571	15578
4997.53953488372	19293.4545454545	18143.980861244	4515.22543352601	6518.52341597796	2992.41592920354	20261.8140794224
8089.50892857143	12128.5589622642	21796.469047619	10929.1829268293	2512.8673740053	2280.6694214876	13507.7533333333
10660.3529411765	32815.4754464286	10630.9734042553	8250.72549019608	10934.9659863946	13353.9350649351	20839.6902439024
16587.0086206897	21990.2212189616	10087.2808988764	15806.6878504673	13576.0821428571	16957.4252873563	22925.6964285714
8674.09125475285	28127.1612903226	14657.6273764259	8517.54459203036	10927.1460446247	15240.0690265487	20093.0811688312
7974.4572368421	14687.4786324786	14490.704028021	11163.7556561086	19285.3541666667	12753.9829931973	14180.9937888199
21621.086696562	19584.5555555556	10273.5583941606	6726.02325581395	10397.6649681529	10921.5792507205	17067.2125
17423.9191919192	10968.3493589744	17845.2597864769	11723.0440944882	15088.3604240283	19636.493006993	7661.19911504425
2997.30215827338	14855.395480226	14525.4736842105	1746.46979865772	5267.01990049751	6055.07065217391	21596.6639175258
11558.2943143813	15736.3622828784	11914.0141700405	6096.87452471483	12757.24	14033.2258823529	4061.70469798658
2352.53097345133	5941.43296703297	8105.95726495727	12742.1755852843	13898.0922431866	11011.1142857143	21191.7951807229
21653.5333333333	16847.4423592493	16768.7923497268	12880.0944123314	13018.6078431373	12634.6116751269	13607.6056782334
20806.8070175439	17670.5306122449	4049.05416666667	16823.4004329004	6010.83773584906	19696.8237410072	19153.1717557252
22349.1844262295	7029.35393258427	2371.07522123894	9994.09350649351	6683.87857142857	15007.9765100671	21648.4115044248
4601.92805755396	4826.56043956044	3478.15942028985	7425.42126789366	7391.02549019608	2222.33232628399	7254.57142857143
4644.51417004049	6719.42142857143	17252.5084485407	6252.40409683426	13211.171624714	10109.4770318021	17898.9177631579
11398.644295302	22689.4923076923	16269.0093023256	6306.90366972477	17538.795389049	21907.4836363636	14707.9081081081
23217.1838351823	25495.0128617363	16893.5758928571	11031.8975155279	12515.6696035242	10562.8619047619	15294.4130688448
21894.0210526316	4554.41602067184	9241.93827160494	18037.8473967684	7825.37099811676	9559.77353689568	20880.2006079027
23205.9845679012	15286.1299734748	15386.1384615385	5812.26213592233	7477.01678657074	2899.15882352941	21024.6788990826
15847.6270588235	20956.9450171821	14083.9324009324	3871.2385620915	12830.8044871795	15387.8009592326	14977.8180147059
6066.85037406484	24078.7448680352	2285.36868686869	11925.0596252129	12430.8326693227	2030.69696969697	18499.6164179105
10900.6583229036	20334.5655430712	10593.4307692308	11663.7368421053	8907.05794701987	11712.1271186441	16207.8841607565
3776.57425742574	8583.1125	12298.5033557047	14621.2477396022	3236.71153846154	3604.8	19049.3041474654
9931.80971659919	16736.4807197943	15593.1297169811	12698.7540453074	2776.52597402597	15083.6594427245	24888.5011600928
27772.4794007491	16784.0566037736	9764.24215246637	2029.30319148936	7631.43598615917	10847.7404129794	3262.38075313808
13271.4285714286	13759.0244444444	13576.3878504673	5767.9512195122	1415.86206896552	193.824742268041	22947.7225433526
6664.19895287958	22472.7232824427	18825.2876712329	12250.6296296296	9981.33714285714	2597.60280373832	27565.1310043668
8783.26351351351	15306.2613065327	6830.37261146497	12625.3333333333	7479.68725868726	2354.96028880866	21480.5910931174
13945.9569160998	30147.6807610994	11437	5279.69160583942	11534.0127388535	16495.7136150235	13556.5176056338
5679.86170212766	9833.82191780822	5296.06696428572	6613.26301369863	14562.8618421053	11009.3386454183	15466.2655935614
22479.3448275862	6272.55208333333	5024.41708542714	16417.0083333333	10720.4376854599	2885.53242320819	12619.4
29058.4836363636	5332.43902439024	12212.6405405405	6950.55093555094	20441.6055363322	1119.4212962963	22395.7563218391
4113.19259259259	10291.4324324324	14534.9734789392	18899.6059701493	11606.6900958466	10423.0759493671	19650.1977309562
24690.264	25073.6369327074	16740.2704225352	15993.0092592593	14800.3996175908	14773.1531531532	28978.2671009772
17021.3534136546	13915.6300268097	4710.98625429553	12984.618556701	1064.44444444444	1524.32183908046	8878.24406779661
48492.8291925466	4956.07407407407	4330.53587443946	5820.36296296296	8980.9	9414.99061032864	21120.7709320695
14261.3346007605	17158.2716981132	19797.0576923077	16355.1180555556	3883.69585987261	11319	26973.1123595506
13844.0923913043	15168.4971910112	24563.2312703583	13594.0635359116	4916.9212962963	13579.5307517084	23161.4113060429
15715.9982206406	21036.7304964539	18673.150887574	10061.2897435897	4981.27261613692	11108.6388888889	25455.7134328358
5072.84684684685	7232.94078947368	10873.4254624592	2185.3045112782	12901.435530086	1015.96610169492	9241.22709923664
26050.9717314488	10889.9901269394	14847.4111842105	9906.32352941176	17223.7714285714	9529.30469798658	20973.5092127303
22272.6344410876	3482.11673151751	2262.50162866449	3214.86328125	17655.5859375	3378.51442307692	16418.0932642487
13155.3660377358	6794.85317460318	8891.75783475783	17131.5037037037	14782.6261980831	8547.09952606635	17839.2098298677
26361.1271056662	6822.78391959799	11236.3784104389	2607.96734693878	12352.9619883041	17025.490990991	24158.7930029154
5868.39366515837	19670.7458745875	4061.984375	1499.72321428571	12342.5841121495	12506.4931087289	26179.0477941176
4251.6282527881	13321.2343096234	20121.2430278884	12523.6445578231	7451.74043261231	12038.7609756098	21115.7928571429
13883.4745098039	12019.8829787234	16448.5899280576	2585.70694087404	2829.77712031558	14163.2714776632	13290.5798122066
32096.7212543554	8422.08490566038	10867.0147453083	3296.29203539823	6352.44281524927	1753.53719008264	4497.10687022901
6337.77005347594	4168.59444444444	21104.1450980392	10191.5387931035	16394.4431818182	4637.80808080808	21014.3283358321
29988.6832740214	24683.3242375602	14272.8175824176	2187.04424778761	1978.77948717949	16135.9924528302	17733.5968992248
24838.8922413793	15943.4234875445	3189.94615384615	2727.24631578947	2088.055	11941.8165680473	21283.3261648746
6378.58544303798	20619.7335701599	10343.6083333333	11135.1464285714	9761.82089552239	11758.8639240506	4112.80745341615
1741.81097560976	22539.1599297012	13906.1146025878	11693.512864494	14225.3426966292	18113.1224018476	21385.7035928144
8054.05263157895	8206.09420289855	12221.236318408	2858.64419475655	1606.04092071611	10003.3866666667	25393.682051282
24352.8583333333	5231.19097222222	23446.7851662404	7642.92599620493	7756.23908045977	1117.21238938053	23910.1841004184
10499.0971563981	17845.4956772334	26565.4809688581	19249.7058823529	10853.6923076923	7232.75071633238	27000.9035369775
28447.7191011236	17938.5407239819	3506.73267326733	11933.7651006711	7498.38160136286	12169.1983298539	16077.6872998933
22853.5692640693	4529.4204851752	12621.9945945946	7520.44906444906	2196.77619047619	10754.9154228856	9097.994
4242.21917808219	21468.4086471409	8907.79850746269	2845.70660146699	10709.364806867	10082.8921568627	16317.8933463797
8869.48920863309	18447.5876777251	10712.8179723502	1971.41592920354	1501.83396226415	14801.6127819549	18905.0738636364
10807.7777777778	20891.6740576497	24178.8660968661	11175.7413127413	12080.5044247788	15444.8544776119	24992.7479131886
4904.5652173913	16211.2644628099	18943.5873786408	11660.3831775701	10571.4784768212	2903.77064220183	3332.31330472103
8150.5748373102	21408.2861445783	8294.22402597403	7913.83204134367	10476.5764705882	2637.62200956938	17186.8975069252
22985.3151364764	17083.6069651741	13851.7351598174	7095.7805907173	14203.2580645161	2401.66129032258	22971.5965665236
15672.734962406	29482.8976157083	13460.2951807229	8743.57180156658	8723.05762081785	12123.748091603	19052.1990811639
19258.1793478261	14444.3174157303	10091.8404255319	11389.2173913043	3519.78358208955	7317.92957746479	9424.085
4060.17699115044	15991.7340425532	18786.0677655678	15110.5541401274	1409.02928870293	12955.4808743169	20366.5263157895
3048.38920454545	15090.452	16257.8019417476	2576.27981651376	15674.2222222222	1573.84753363229	14891.6091476091
8185.58058608059	4454.95294117647	21766.3641881639	20734.0094043887	17895.2049469965	3790.25102040816	9447.28892215569
2401.08849557522	17496.2344322344	9626.72077922078	4042.66439909297	3993.61538461538	14368.9907550077	31973.4045226131
36567.0583657588	16614.4876923077	13360.8783382789	11030.4716553288	7088.09731543624	9424.82452431289	20751.2515802781
16244.4959677419	17955.6771428571	8703.56038647343	992.597122302158	1347.59610027855	10901.3554216868	17462.1610486891
23815.0619834711	15034.5231213873	10914.5452436195	8300.08690176322	9627.59223300971	5627.87610619469	14199.9931506849
22453.8883928571	7183.91205211726	3568.06111111111	1918.68269230769	11754.3065326633	3980.81268882175	9562.57209302326
20083.1306620209	18128.4987951807	9614.14146341464	4658.84955752212	6427.82142857143	5748.28455284553	25158.1340057637
13971.1048387097	15503.1398305085	1117.45664739884	9862.99581589958	3700.81504702194	3745.54054054054	20359.1914110429
20704.7675840979	29934.6101694915	13221.1302325581	3502.25816993464	10044.2006745363	1240.13385826772	24327.103286385
7574.38360655738	15609.75	10527.2527075812	7668.62848297214	12125.4513274336	7341.68461538462	8029.17454545454
5174.84076433121	21847.0597014925	7451.13173652695	10411.7445328032	13285.5475352113	1554.34736842105	19146.6644067797
28122.1814159292	17874.1797752809	11903.0657894737	22645.0170940171	10849.2056962025	15336.0850574713	1845.70355731225
28733.3924050633	15196.3510273973	13969.0639097744	1887.08805031447	8221.42592592592	4438.36036036036	16907.5982905983
29903.2043956044	8734.18947368421	4308.03797468354	5301.51685393258	13017.6089385475	8375.21789883269	19650.465625
9446.27205882353	22659.4746136865	10777.805907173	3007.55438596491	3294.83755274262	12387.4462809917	19629.7157894737
9123.88926174497	11569.1058823529	2909.09311740891	8468.21340782123	8752.86182669789	2049.16352201258	11427.050304878
16780.5714285714	17440.4816053512	17788.4495677233	16720.8928571429	15038.1709677419	1420.23826714801	16891.0507246377
10772.9775280899	29245.0566037736	15376.950617284	15487.9204545455	9548.84096692112	9226.75506756757	13642.8486646884
17122.3506849315	18961.8362760835	20966.186351706	2094.31578947368	1902.83817427386	1375.16417910448	18720.1774193548
27093.664921466	19960.7180851064	18651.6296296296	12853.4197530864	10657.5256756757	11938.9188514357	10038.8912386707
25774.5481481481	19025.7077562327	12085.3857374392	17905.234859675	16067.1275862069	8785	16107.1934604905
18496.5190839695	8316.4	9281.65068493151	17062.0424242424	14733.1625	14639.4032697548	16832.9166666667
17457.5318181818	18722.2992227979	13292.1726190476	17484.1662817552	7074.64902506964	9892.9770773639	9160.57407407408
19314.2961672474	16099.1841620626	12576.2116991643	1911.32903225807	9749.42592592592	17017.6868044515	5821.6510989011
12129.8235294118	14484.9212121212	10456.1722365039	15353.8588235294	11074.4498777506	1951.46774193548	21404.4097938144
19671.7314974182	4047.03196347032	20010.0668789809	17240.0115606936	13647.5488029466	4813.93621867882	22778.1517412935
25573.5691489362	18039.4233576642	13460.4886128364	10333.6861313869	5256.49517684887	11861.6611418048	3824.05439330544
2398.15757575758	21900.6151419558	16823.6314699793	4598.6586102719	6632.61349693252	9999.09411764706	24935.540802213
20638.1346153846	13344.1085043988	16561.4446601942	9434.54769230769	976.789115646259	2245.40625	22404.8735294118
32588.7425	18824.8050632911	12140.8181818182	1954.54153846154	1113.04721030043	2336.77114427861	4212.99190283401
12242.3785714286	22070.4318181818	4269.11111111111	14655.6579710145	18058.5949367089	12471.7495559503	11197.8528784648
11100.4122807018	21139.4950248756	2973.44582043344	4137.40579710145	2757.22292993631	10421.3307392996	16628.1538461538
4017.9385665529	13036.1272727273	2413.53982300885	10041.5524256651	15753.8338762215	10027.6743295019	22910.8894927536
8588.89693593315	4014.38732394366	21481.4094488189	14375.7493796526	10802.6556603774	10679.9535519126	21417.9727272727
31677.7206896552	22990.4149184149	21031.6868686869	2732.02434077079	13714.3095238095	6642.8670212766	15007.5079681275
29652.6842105263	11559.1945107399	14027.7989949749	13879.2201834862	11684.3454545455	543.41592920354	13301.2589041096
23921.0564971751	15847.9901477833	25763.8093645485	6210.64792176039	1446.20344827586	9733.9552238806	23784.0429799427
18202.7335907336	16609.6666666667	2179.82722513089	9841.61338289963	4498.51050080775	14683.9442379182	23698.1277056277
32359.6976744186	22827.3012048193	11346.209039548	11946.9761904762	18483.5257731959	12304.6009975062	16850.9201277955
30693.8205882353	10125.6888888889	1751.99585062241	5423.9170984456	13881.5541237113	4197.15044247788	15462.3852040816
14734.0952380952	12759.8148148148	6548.1778425656	10471.6962699822	12139.933655006	3674.84011627907	13169.7345537757
6893.43853820598	8960.38690476191	1168.35964912281	8262.5446685879	1840.43529411765	7638.28571428572	19256.39
11089.7662337662	18160.0233918129	20411.0682730924	5714.54938271605	9990.22402597403	3140.66666666667	10592.2708333333
17566.4392059553	17303.7767624021	14096.124600639	13952.296803653	12321.0062555853	10028.725	18127.4213333333
12234.432160804	4070.796875	8454.11350293542	8841.15452538631	14898.3699788583	6793.94225721785	16929.3486238532
17029.5114503817	7794.73556231003	11587.0209973753	7403.97530864198	7738.26690391459	2449.02654867257	24786.2993630573
11452.6897590361	24583.3715670436	12315.737012987	11345.4628450106	18597.1922141119	2487.25806451613	12508.9394495413
7043.43209876543	14560.0811455847	7356.43055555556	9140.49216300941	14742.0355191257	1069.96460176991	17816.4935064935
10353.3374805599	15244.2364341085	5090.8188976378	4751.7775175644	4677.36879432624	11385.9538461538	15289.7601918465
8517.96296296296	7799.93805309735	17666.970917226	3400.81308411215	18190.6155913978	9702.26595744681	14513.2475884244
8511.37994722955	13223.1161137441	9366.65566037736	3460.49450549451	13743.3302325581	968.127118644068	20509.1615598886
7065.87072243346	9429.9321192053	5219.61111111111	13856.866388309	11167.3349875931	12256.4834710744	1721.6974789916
29477.6283185841	19698.0690607735	10155.8547008547	6820.43171296296	21042.7050359712	8251.36094674556	17930.2348993289
14592.016194332	21968.5119680851	2764.71428571429	13464.538028169	6796.2	15293.9542253521	21064.9720101781
16520.661971831	9742.39004149378	5235.81178396072	11337.2619589977	14300.7479224377	8321.93913043478	2803.01234567901
21007.1220825853	6884.08823529412	16080.5730706076	3734.36633663366	11812.610619469	12498.7014314928	25115.5398089172
2401.44247787611	25420.6261061947	16197.4622356495	8539.46255506608	1287.43866171004	12525.436416185	21218.2536764706
6859.46563192905	13059.4210526316	17966.6120996441	3646.28915662651	21544.3576642336	15611.125	2410.8992248062
22262.5774647887	5284.77777777778	18758.1225	12903.1351351351	13145.3224637681	11592.0176322418	22784.1305182342
22279.8986928105	15927.3571428571	11242.6390532544	13194.8983606557	12928.385483871	7456.36923076923	13340.4649122807
20804.6310541311	24859.7244897959	16029.1626984127	9328.72355769231	14030.3506944444	12689.7003154574	2143.05882352941
10245.8848614073	25046.1704260652	7555.50063211125	2706.77878787879	9747.97881996974	5632.1359223301	5613.34591194969
7877.44178082192	22808.8352601156	4597.8253968254	18753.8546712803	11857.4801980198	7045.36470588235	20386.4955752212
15208.1261261261	16457.0028490028	7282.25099601594	21724.3684210526	15539.588377724	15486.0648967552	20278.7327586207
21811.0129032258	13552.4272997033	15075.2322738386	17916.5174418605	6571.34722222222	14883.4259259259	19772.5526315789
22808.4176334107	21884.7766990291	3868.78525641026	7029.29182879378	6168.68809073724	9329.68436578171	17607.6206896552
15702.1674641148	23276.2666666667	9926.8761682243	20031.3221343873	11081.2947368421	2872.50314465409	8098.78388278388
5452.48029818956	20970.5016835017	13615.518442623	13658.2348668281	2071.97609561753	8039.45138888889	16007.7759036145
7078.88235294118	10310.9551886792	10506.4454342984	5828.66884176183	18918.6599552573	16745.778280543	18229.9829931973
19646.2040816326	14330.4836956522	17956.2841918295	3070.67438692098	15431.3839779006	12104.6572438163	17878.8629737609
23091.4672897196	10287.374015748	10987.0238095238	3834.27152317881	9682.46825396825	14779.4939393939	21353.7839851024
24706.4874251497	31955.8051001821	10056.1745152355	2252.628	6346.79646017699	3058.33937823834	19986.5621621622
23105.0291262136	15263.100591716	4643.48062015504	21743.5125628141	14250.8050420168	15366.8544061303	16445.6459537572
18846.0194552529	13035.813559322	14910.204437401	15379.1558028617	13918.7892720307	1862.53076923077	7926.68382352941
8316.12727272727	19095.1418604651	5911.82865168539	9319.48589341693	14619.8192982456	13774.2949438202	11197.9115044248
9788.46875	19137.4672131148	2404.36553524804	15077.5058479532	3291.88578088578	11874.412568306	24093.3480662983
31005.3329048843	9791.30290456432	16754.6270871985	10887.7735368957	7046.0684039088	4712.58684210526	1389.48593350384
19929.8842676311	15542.2532188841	4920.86335403727	11216.2436115843	1623.49707602339	12237.0518394649	19901.778280543
33352.4954545454	16223.0473251029	2564.64601769911	9414.67543859649	15873.5968208092	2678.03703703704	16189.8093994778
23346.9111111111	16874.8846153846	10592.9977116705	3781.23870967742	13798.1268115942	7995.68345323741	21245.6198083067
5053.09478672986	15979.5225225225	14011.7907407407	12389.7363945578	4357.06293706294	1572.84102564103	13611.2469879518
24017.5325301205	12996.1050420168	1706.93777777778	11490.4290909091	3587.04032258065	22651.0141843972	22763.4971751412
8311.69518716578	5697.03194888179	14397.1569560048	7962.77805486284	14078.8551068884	5287.7960199005	22861.4920948617
13041.9161425577	17708.7571743929	9585.48148148148	6514.42682926829	13234.1115241636	8458.04761904762	12533.3209876543
31240.3731060606	27548.9910581222	14172.3580683157	6662.74850299401	5809.88594164456	21180.7147058824	11480.9712230216
9309.49287749288	11255.0932475884	12725.6086956522	4714.97961630695	3379.94258373206	20154.3195164076	18608.4935691318
8438.5616	18852.8172839506	3025.55214723926	2720.82132963989	1884.6496350365	4028.05309734513	23831.4348422497
11361.1534246575	13234.7615262321	12807.6287703016	4193.46870451237	12741.2783505155	17984.326007326	7059.4115755627
14158.4206549118	14856.337164751	18367.5151133501	1788.70075757576	7454.97530864198	3315.66911764706	1352.11805555556
11538.3875739645	4357.74035087719	16694.1184210526	5733.90598290598	10692.9486754967	15670.1948881789	18062.1495901639
3206.96129032258	8053.67142857143	10928.6755162242	3607.47217537943	1775.51176470588	19394.5387453875	19378.9277620397
20088.8020304569	19201.56	11298.8774319066	3964.36639118457	10663.6567567568	11780.7211155379	19749.6265060241
9471.75903614458	18017.482428115	6731.15315315315	16399.1523178808	12353.2250922509	10344.9375	19434.0470219436
15308.7886497065	7728.39436619718	14581.46875	15409.0797720798	3128.35377358491	20907.7133105802	21128.4625668449
14329.5486725664	11305.9896907217	15204.2653508772	4384.81781376518	8196.11371237458	15339.7154811715	13711.1746031746
6828.88307692308	14361.8853754941	13062.9858490566	12455.8580645161	7476.57981651376	2019.81081081081	1519.21575342466
7877.83579881657	24774.2225969646	12738.6858006042	10861.0506108202	10988.6948818898	11227.2654867257	33867.5734265734
13663.5306748466	10762.515503876	11282.2441613588	14871.3580246914	18920.7634408602	15359.2960526316	17785.8500986193
15426.114379085	15476.3022813688	8003.12290502793	3116.75590551181	12252.1425233645	15348.23183391	8228.75
10310.5107142857	21012.1176470588	14225.7385786802	9627.71830985915	1991.62310030395	17117.6212624585	9157.62947368421
17828.8121827411	10273.8918918919	11388.0496183206	3988.02469135802	14808.380952381	1511.32236842105	15771.1830357143
13710.6679841897	21878.7389830508	3610.12573099415	5669.90293453725	16505.2117647059	2050.05442176871	12201.5401606426
17247.1040723982	6887.61313868613	15968.5448028674	11059.8161120841	9792.13747228381	3001.89380530973	16316.9554730983
22486.6823770492	2203.08849557522	1260.65966386555	12586.0289473684	10638.7024390244	2983.36283185841	28747.1308900524
8625.29577464789	10889.5349182764	8981.65605095542	4789.92897196262	20079.6860795455	2961.0325203252	22707.7042253521
6492.87254901961	14991.26	6862.4367816092	11858.391959799	18360.0616522811	3584.64814814815	14548.603515625
9602.18652037618	28367.7680412371	15802.6427015251	2380.83333333333	9884.37325349301	7243.60294117647	14914.7552552553
10339.0588235294	19295.3906810036	4318.2194092827	2244.30592105263	4091.40361445783	19350.816254417	21284.0492227979
15413.9932659933	22176.5700389105	2481.05347593583	12713.7495462795	15943.9763948498	8625.53198653199	21849.5244755245
19009.5913978495	18023.2429378531	21809.781420765	12610.2021505376	17263.9539473684	21195.4326241135	23739.0881057269
16570.0485268631	27685.9974259974	14623.2257281553	13773.5582706767	13685.8644067797	5342.58011049724	22068.8306709265
6950.53734939759	16632.7117647059	7107.45454545455	14891.9215686275	10479.5210526316	16176.5	15757.2471910112
36415.7939262473	9588.43414634146	2951.94893617021	3465.15168539326	1318.90730337079	18608.8461538462	20148.6593503073
37878.9137645108	11737.9344262295	10007.7198067633	14357.8644067797	10305.352238806	1261.6374501992	9430.70187793427
30158.799270073	12934.2539370079	5794.66292134832	9738.14826498423	15669.1081730769	9415.85425101215	21199.3293269231
19298.7369565217	20744.1580882353	12026.982832618	12210.0117845118	10447.7176724138	4909.15418502203	30728.0780346821
22457.2626865672	16747.7980295567	19303.7326530612	7117.66504854369	3326.15044247788	8393.82465753425	17971.4439252336
14992.045325779	17833.6378205128	14920.0824915825	4622.36734693878	18017.4289215686	2954.05365853658	19093.8075601375
39167.8883861237	8054.65811965812	8578.81715893108	9148.14906832298	12953.9140625	3199.60612691466	1674.40614334471
39709.5229540918	17779.6661101836	19489.7429467085	7919.875	10801.2433628319	8053.20216606498	7743.22933884298
16422.7434456929	27860.5420944558	15095.9020332717	10827.7375643225	19686.8129770992	13415.9253499222	14201.3442028985
23168.4795918367	11395.0017857143	22249.987745098	12861.0681818182	1947.55701754386	9414.57588357588	22400.2045454545
11086.26443769	14860.0742268041	13899.3099824869	13781.9722222222	10600.0703812317	14733.1241610738	16279.5010438413
13455.0924657534	5002.39019189765	14474.5508474576	11600.1114754098	5706.6875	10958.5625	27765.8710526316
6871.50299401198	20081.6660412758	7911	11830.0796460177	4535.74581939799	11955.0581395349	28546.0871794872
41643.8051575931	19534.8576388889	22683.6673866091	14908.486746988	13977.120754717	15446.3679245283	5242.08849557522
12912.1703703704	24122.5690298507	6791.62068965517	16829.077689243	8648.17586912066	9144.20126782884	18320.129476584
25029.5237258348	18468.8031319911	13053.421686747	5993.47706422019	961.572727272727	8043.26465028355	17844.8345323741
5911.77573529412	16228.9451612903	10468.2105263158	6203.01413427562	1911.12643678161	814.850746268657	14124.3268156425
10224.159223301	17228.7692307692	9882.65	12174.2338709677	3148.12182741117	8052.84575835476	12274.4614561028
24020.7555886736	14821.5300261097	2858.81339712919	18794.7888888889	2003.31851851852	13804.6090534979	21276.7171314741
37862.44	19171.2564102564	10980.7090909091	7166.45901639344	17356.2349914237	8159.18396226415	17140.4767080745
26453.8530150754	14096.2599531616	12849.2046979866	22542.5263157895	10642.9177570093	14288.461928934	11332.7740863787
8451.53097345133	21632.4855643045	16350.386327504	4532.23054755043	8902.05137614679	15988.1116883117	23160.2624309392
7067.86721991701	12975.6791044776	17125.6945701357	8429.68942731278	3624.29931972789	17860.7866449511	17832.3702882483
40836.3483709273	18158.5069637883	9577.96749024707	6053.27526881721	12060.1062200957	13613.40625	26778.3410852713
18683.7785714286	14904.4587737844	16605.8272251309	3684.16306156406	5848.23333333333	11079.0440967283	26932.9359129383
15971.6035353535	2961.21285140562	1281.01298701299	15977.5392156863	8910.77338877339	11563.0204081633	4892.9014084507
14939.4440078585	16928.1226611227	10071.8695652174	9961.00672268908	7477.12258064516	10626.5689045936	11082.8116883117
11050.9601593625	17225.4761904762	7683.67700258398	10699.1619433198	12721.5416666667	5918.42253521127	3833.68498168498
9573.60588235294	8357.18483412322	18826.1462686567	4157.05381165919	10442.8528735632	12414.5111940299	23392.0516014235
7297.61904761905	31048.7473841555	7023.06862745098	11659.4509345794	1891.40434782609	9354.75602409639	15273.4594594595
20762.5	23082.5220458554	15477.9734748011	9371.49382716049	15109.9103641457	16137.7661870504	4068.21212121212
7990.23529411765	15382.617433414	18435.9891891892	8257.18382352941	13459.445229682	13587.8043478261	23083.0304878049
33585.8483516484	16351.09437751	2338.44	6230.46180555556	11594.710106383	3149.72189349112	15435.2934579439
16626.7258687259	27789.2349869452	13961.0066489362	9680.50436681223	16326.0813397129	11331.2263157895	21516.7170542636
5526.12332439678	17834.4218487395	5427.82878411911	3804.6185770751	8688.85951327434	1070.56349206349	25940.4342105263
4041.94690265487	15768.9057471264	21339.6580645161	5209.33661417323	1701.36263736264	11550.2291666667	15452.8
17876.8282828283	9811.01179245283	10079.2428393524	13656.125	9477.53125	9429.82304526749	31575.1986455982
17570.9974937343	17062.4608433735	13383.1769005848	2190.70895522388	9876.04166666667	7733.94160583942	21499.4699853587
16294.8986175115	16436.7879310345	14183.7643979058	11281.7723577236	13962.9086956522	5347.19322033898	6753.72727272727
13199.336	12549.960199005	15964.1984435798	6464.89094650206	5556.20190995907	1884.45962732919	21165.7442748092
10655.6705426357	12688.9461077844	14238.4749403341	8144.01768488746	16419.0957746479	6320.67804878049	20244.0071258907
10905.4957264957	18344.3431734317	27457.2077294686	14084.5510948905	7359.76934523809	15164.7027972028	19061.964953271
3930.73611111111	14337.5308641975	9106.74530831099	17016.5754716981	13857.7714285714	11705.3303964758	16307.1740331492
2221.52604166667	18567.5673534073	19374.72909699	9303.42830882353	14059.5964912281	12751.3725490196	4681.56050955414
15099.2816455696	26219.2629695885	11451.6252873563	5684.89695550351	20951.8592814371	21786.5646017699	13005.8938053097
10738.4109947644	11553.2285714286	7706.71767810026	1632.76571428571	10109.1703406814	9013.47890818859	16777.6538461538
4777.34765625	9251.38938053097	7319.33540372671	4326.25981308411	10796.1333333333	12007.2870588235	18545.5986622074
15787.1376281113	19517.152688172	20650.9555555556	16447.1360544218	12106.8414839798	8437.73942470389	17048.4785373609
31493.0656303972	12311.3273542601	8760.9	5160.49465648855	10064.3498233216	3439.08571428571	20531.076433121
17789.0198807157	15191.8977272727	17782.3571428571	12040.5352112676	12711.3078324226	21691.6148409894	17353.9078947368
6099.59228650138	20647.7274509804	13632.9357142857	13719.797979798	11100.939142462	8783.60384615385	14402.8471953578
44402.939637827	5155.90243902439	8213.62541254126	7408.51754385965	506.021897810219	2954.51592356688	10708.0065934066
51214.950166113	26151.6140350877	1283.62585034014	3408.62385321101	8202.91739130435	6105.06034482759	25860.5018450184
11111.4186851211	16529.2608695652	23330.0298013245	9073.44876325088	5962.00574712644	9089.83235294118	21333.4501510574
25329.0212121212	3124.69719626168	4491.5444015444	9450.45815899582	2453.11333333333	21989.7045454545	18370.5239130435
45069.0737179487	25736.2630057803	15642.8481848185	16949.4776119403	7399.59349593496	9515.30820770519	14318.8126649077
9407.15923566879	16074.0906593407	16161.2292134831	8815.74580335731	9617.2657807309	7535.80428134557	15818.2429378531
7377.30170316302	21406.745526839	11287.9113924051	18908.7744874715	10108.6738197425	2351.91162790698	3551.67181467181
9108.18681318681	14195.452685422	17005.3604166667	10215.0901639344	11922.2493150685	17929.1111111111	24493.3413654618
15578.4582441113	17012.8834951456	15860.6201923077	6317.18395303327	16849.7711267606	8108.80722891566	14766.8407079646
32919.7044776119	23163.1238615665	12875.9073170732	5363.32467532468	8935.83977900552	1434.53667953668	18643.7224409449
27683.8783783784	11764.9807692308	13415.1295620438	20385.4690265487	18041.0456989247	13987.6812585499	13155.6473684211
27328.6597222222	3824.71771771772	4046.64766839378	11658.2023575639	5407.55907172996	19527.6404109589	17475.746031746
15786.0226537217	6129.3102189781	15537.60625	14966.8402777778	7480.01	16555.8555956679	15123.9820895522
35486.774122807	9560.88396349413	13820.7453798768	11379.7444029851	11657.8056603774	18545.5704467354	12049.2388059702
30038.2772020725	22388.6105263158	10086.3875278396	9963.65609348915	11914.3082901554	20299.4262820513	7113.54838709678
4899.50793650794	26789.378021978	10596.8507462687	16319.6745762712	760.452631578947	11768.8293650794	11007.0294117647
8890.76126126126	20619.4027149321	14804.9575757576	3774.78	16154.9322493225	6281.78787878788	22020.0063492063
7378.57673267327	6156.54938271605	13022.1174377224	7148.56	13386.2961832061	6846.32828282828	21267.5028089888
26313.4911660777	10279.6604166667	8921.58139534884	5749.34117647059	2773.90181818182	1932.14406779661	22501.06
19208.8888888889	15315.9518716578	15540.6040609137	2201.01470588235	13327.8174442191	15074.6292134831	18821.293370945
3713.94464944649	7110.83431952663	14091.4507042254	16291.5742092457	5641.82568807339	1580.62121212121	24252.6888888889
12506.7216981132	6893.47908745247	17875.4736842105	15821.0277777778	12769.8366197183	12716.9895833333	18531.864476386
3346.48466257669	5135.56060606061	15303.1313868613	10284.7523809524	9712.82627118644	2101.25373134328	15362.4918918919
11009.3976608187	23047.4979253112	13760.5018248175	6888.6553030303	10749.1164241164	14314.968641115	11132.7
11112.7876106195	25161.3702531646	15436.1062992126	3218.54128440367	12772.6354466859	10428.6066176471	15818.7673611111
3260.6875	12430.313283208	12686.6879562044	3901.15625	9909.59529411765	5622.78828828829	1488.39097744361
3057.34864864865	12402.5911823647	12156.4824046921	4590.46616541353	12910.9447004608	2645.038585209	20181.4356846473
30603.3211009174	13454.8604651163	19296.5108695652	12102.6937799043	5484.81395348837	812.179824561404	14708.9015544041
11967.4207746479	24107.8627935723	17226.3544973545	3419.35454545455	9198.7609561753	9103.16417910448	21137.7970149254
8107.28395061728	25414.048346056	19150.0227848101	7173.16574585635	1964.17716535433	13843.9830508475	21908.0935828877
3177.4472361809	4876.6814159292	12521.9195804196	4310.57532051282	17304.740530303	15268.2015503876	17810.3983739837
18372.5529953917	18143.0410557185	9823.70759289176	3894.85383244207	9840.67415730337	8027.55971223022	17981.2229437229
23955.3586206897	16275.4393063584	18745.0469924812	15283.1195402299	12191.3006756757	14391.8937007874	19996.5122807018
8009.21428571428	10809.6205357143	8959.56168831169	17437.0049751244	2718.04823151125	10436.0910493827	21621.7674094707
23327.0714285714	14115.5111111111	1314.71945701357	6604.74390243902	10679.7336956522	7551.85507246377	37245.706855792
15242.8338278932	10982.6833333333	10920.8506024096	8988.71007751938	13448.7046153846	1829.875	15638.4858223062
12782.5361781076	20519.9507772021	5999.05439330544	12688.2081911263	2193.676	11767.9222797927	17757.6459330144
22167.5799086758	4385.08108108108	14695.724137931	7117.87682672234	12366	3475.44117647059	18400.3300492611
35830.8676975945	17179.8870292887	23494.1936619718	13777.2981818182	779.715596330275	11279.9507042254	10594.7555555556
27303.0357142857	19701.5207612457	1456.08888888889	29556.0339506173	13519.9168900804	19463.4697986577	14986.2904761905
6920.75812274368	10937.3641304348	6429.13333333333	14421.389380531	3087.26548672566	6383.95419847328	18589.5465994962
7769.27374301676	7801	18436.5192982456	7966.60769230769	11893.435483871	14991.578553616	5512.42557251908
11342.4121212121	16128.9139784946	4273.26060606061	10458.4702842377	11179.2345058627	4995.46017699115	23090.0242214533
19048.5555555556	11281.9761904762	11375.315245478	4305.4335839599	9777.30088495575	11039.0560747664	26915.7255474453
22882.7006369427	6317.83776595745	16117.6793248945	5476.88049209139	10447.6492537313	2488.14622641509	24676.4
17452.9742268041	17768.0431654676	5875.90389016018	10197.9918699187	7999.88554216868	12853.6020942408	20599.850931677
15592.7304964539	22046.2652027027	12089.3888888889	1316.85384615385	17727.9816176471	11354.159375	21652.4081632653
7714.58474576271	20107.40625	15593.7845659164	9175.32252559727	13529.7806451613	16705.5025380711	21429.1878238342
4508.43363844394	17575.0274599542	18961.854368932	11960.0406091371	4453.66968325792	20866.1864754098	16895.72303207
36176.2418604651	22670.9419354839	18105.8103975535	11719.5889101338	11951.80078125	4251.69230769231	21609.1753554502
25971.5351089588	16796.9533678756	18373.8279569892	9577.04622871046	16472.104815864	14090.4101796407	1325.80465116279
26853.3662921348	19042.021978022	14724.2936857562	4708.34840425532	11623.3945945946	24390.0099667774	16823.5948553055
22477.6829896907	9800.83561643836	18080.4606205251	2843.56834532374	4721.22727272727	9628.56583629893	15002.5418994413
5222.38181818182	12477.8513800425	1315.1455026455	13795.8648180243	3995.88118811881	11240.0668896321	7704.45708154506
5785.12253829322	22620.942791762	3963.74074074074	4228.46706586827	9476.41867469879	10689.5709570957	4453.91066282421
25224.4053452116	22159.0804289544	14571.1714285714	12301.8091603053	9259.60966542751	21328.4965753425	32541.2120689655
12408.598540146	8172.43430656934	10287.9015659955	4521.5965665236	15497.6877828054	5320.14583333333	16871.549689441
6680.22674418605	17012.3807017544	9621.24455205811	4989.85593220339	12528.2465373961	9457.0977443609	20787.3488372093
19996.6768867925	20850.815625	11892.7028199566	9798.36470588235	10666.5011286682	1880.69406392694	22411.537993921
29840.2903225806	15818.2647928994	16043.3900990099	17421.3969465649	12523.8112798265	3652.20187793427	15623.4590517241
2559.785	16703.5170068027	14300.3692307692	16478.3101952278	23313.808988764	15520.226744186	24879.0929752066
12792.7087912088	14261.734375	17363.9312977099	12948.1921182266	9786.82696629214	12511.7678855326	16495.8697068404
16230.4770992366	22520.4533820841	19805.4399141631	9404.85928705441	906.36	12531.9340659341	7565.79692307692
24949.2481203008	13595.0396825397	3245.26643598616	4355.87433628319	14646.3771428571	1422.58702064897	19673.9799554566
6868.55723542116	5701.17082533589	18551.3314917127	14915.1821086262	11937.2133995037	14741.1002087683	14278.4884868421
13781.0263157895	15825.4912280702	15565.0401691332	18024.8571428571	12564.9875930521	12264.5906735751	15194.6209553159
5224.5	3912.69444444444	14120.3759124088	6929.46846846847	3971.04166666667	14172.7665706052	23432.7685393258
9604.92246520875	22090.8688118812	18506.5587044534	8456.48314606742	18834.3546511628	15459.2739726027	19654.3694444444
12244.2368421053	23312.0902527076	15700.5971563981	4265.55539568345	9189.19680851064	8179.34008097166	16738.95703125
27516.6439628483	5277.43147208122	8526.48605577689	4817.6514084507	12018.9504132231	8723.38223938224	19243.7666666667
18822.9609665428	3418.22857142857	17492.5	10341.0942028986	18478.7034883721	13125.6280991736	14993.5208333333
22019.4330357143	22493.0400641026	9688.92	11474.3017751479	11663.5055865922	8989.62413793103	13476.6135458167
11658.8834355828	15479.0461538462	16751.6303630363	11074.252173913	7258.015625	9816.16568047337	20350.3654114365
18017.6902761104	20557.6774193548	15133.9839142091	17132.4169278997	3693.99333333333	11074.8633879781	21735.7559395248
16874.0728241563	15460.7515923567	21818.1653543307	10297.8960176991	18576.7448979592	10770.3752913753	3745.24852071006
8077.66197183099	19416.4150197628	10619.7601351351	3937.81729200653	14798.14922049	11289.1488549618	6335.87197231834
6452.7825	8383.3185840708	4147.79841897233	10977.5269922879	8436.69043478261	9752.95471698113	15201.1012396694
25803.5668449198	4516.2969924812	10941.0283018868	12432.6700251889	14998.0293577982	12952.0909090909	30683.840625
6031.74885844749	19677.5393258427	12806.9218241042	7184.66612111293	17125.3529411765	7831.83006535948	29728.8753894081
5866.89545454545	14420.0059790732	9084.84686346863	6533.6743772242	8966.25074626866	1425.375	19753.5518207283
15838.7797927461	29928.9833836858	5995.84965034965	13570.1264222503	10726.0946502058	1085.46153846154	15455.3612565445
13590.9392523365	26728.3680851064	11395.2937000887	10156.7368421053	9783.71446229914	12771.471563981	18304.95
20563.2302771855	14743.2107438017	16954.4277456647	9785.06194690266	2758.18421052632	12809.2379227053	13100.1625
24065.124260355	6963.85185185185	19574.0539772727	9236.2	11540.6972049689	13561.5350318471	19791.3106508876
8462.85454545455	24170.4210526316	21627.857605178	12824.164021164	13819.7760416667	14187.8955696203	18182.7817679558
15348.1871921182	19019.842	12470.7072368421	3657.2860125261	19057.8392282958	13221.4619377163	18033.9628975265
27969.7729357798	12946.1323283082	17592.8248031496	12528.2863436123	17519.0102564103	1503.96825396825	17755.9026548673
20571.4861717613	4857.7641509434	6852.95952380952	7590.83629893238	1437.24778761062	4537.65625	16430.9284009547
9053.09261939219	2786.744	9043.04581673307	3646.98230088496	11580.0219092332	10047.2271062271	24638.8958333333
31430.7991021324	26858.2702020202	9492.56271186441	6319.01752021563	11346.4750957854	10131.9784946237	9191.14765100671
26288.9881889764	11714.0041841004	17155.0687022901	2932.64227642276	15448.4127423823	14846.9710144928	14964.8826446281
18571.8188976378	16345.7137096774	10046.6330128205	3332.34545454545	15168.6147540984	3002.39039039039	14479.4464285714
27494.8938992042	10158.2892307692	6309.71903881701	16257.3232876712	12190.9338235294	10628.7224669604	3882.30653266332
10064.8625429553	19793.6267605634	15821.4197952218	11205.4652956298	20911.3971119134	6954.94063926941	6675.61450381679
9728.65333333333	4838.42205323194	9945.35582822086	11683.1690140845	9714.39869281046	4788.5355450237	9991.25896414343
5849.325	7040.14615384615	14069.4984802432	4215.07068965517	11636.0588235294	14024.7478005865	6690.36157024793
21965.1346153846	24586.5696594427	26876.8526315789	2939.71428571429	1686.125	9321.40571428572	23549.0628742515
5137.01204819277	23210.7369791667	20323.5410958904	8773.5037037037	19248.5557655955	9596.39201877934	6164.15873015873
29493.7611940298	23891.2489019034	9243.37394957983	11397.3711538462	7547.66377440347	16212.2434456929	26146.4973544974
7312.43891402715	8921.70796460177	18644.8181818182	5148.33333333333	13573.023297491	9099.18791946309	20386.6605839416
5364.06730769231	5639.03092783505	16945.5903225806	11656.0408653846	15027.9523809524	3728.45306122449	10818.3870056497
21364.0606060606	11043.8111111111	18397.7989949749	8275.68965517241	4464.35831381733	23536.0534591195	17850.5063469676
10968.2067039106	9991.64224137931	19407.8267716535	6343.71147540984	12199.8966666667	11352.2934131737	18262.8063909774
6650.18458781362	20564.6164383562	12441.4093137255	6492.60837438424	14749.2029598309	27507.3504043127	16655.4174174174
15019.8220858896	10877.8088531187	16011.9259757739	4111.74641148325	19725.548951049	11384.2258064516	12998.6021052632
31117.3436018957	28900.6363636364	2938.58139534884	13276.1321243523	12892.3386004515	10195.417721519	13212.434375
16250.8116710875	12849.2155963303	15977.1011235955	6829.625	12791.0533333333	13991.8218181818	17659.5960784314
13182.8754491018	16903.6832669323	18629.6871345029	7030.41221374046	11470.5468483816	11630.2823834197	3070.15503875969
18720.3448275862	5687.22289890378	11382.8020654045	13294.7752808989	20629.5986622074	8388.45336225596	19658.8032786885
18906.7569060773	5250.43790849673	15107.2809278351	14028.5352564103	4461.09163346614	1696.59330143541	14858.1501766784
23055.1883289125	1645.89682539683	17163.4440993789	5666.41129032258	16643.8403361345	11944.5752212389	17871.1865284974
16167.7289719626	9141.45132743363	18308.8489010989	5666.10714285714	11140.297029703	9999.97604790419	6861.34254143646
6564.70476190476	5716.3256302521	18907.6352040816	4713.34756820878	16871.8925081433	22864.3765060241	16299.6349206349
12025.3434782609	13822.3631840796	12684.0445402299	2167.01612903226	17698.0493096647	20451.253869969	14773.1295731707
30824.9450980392	3769.1592920354	10702.4460641399	6942.79947916667	9313.48756218906	19330.3213114754	15503.0808383234
6230.61329305136	19158.4724770642	18212.9428571429	13914.3535911602	631.182692307692	20675.8244680851	13164.7168674699
20084.8092485549	19449.3611691023	9280.6976744186	5177.72105263158	4237.39154929578	10881.763546798	17767.2336448598
9066.20234604106	1849.29943502825	19310.624691358	9034.98211091234	19659.5177419355	1658.5	16336.4979919679
14777.2376237624	24916.8244473342	11893.2288288288	7423.34768211921	13880.3898305085	13127.8188622754	18534.7655826558
19844.1471471472	22882.3409669211	10987.567961165	5961.74909090909	12149.7065217391	1983.39805825243	17472.3475177305
19891.4501510574	9394.99085365854	16130.4340527578	14041.2720588235	2287.67441860465	14169.7807228916	20290.0424710425
37515.6612318841	22132.3296213808	12029.6713043478	1860.17370892019	13704.9361702128	5421.08615384615	1542.20430107527
23695.9557522124	17257.0835579515	2463.21484375	2710.96153846154	9457.6559139785	2949.52059925094	21555.3907692308
15651.0562130178	13721.1657250471	15933.1654320988	6537.44421906694	11984.1912087912	13637.9857142857	18665.014084507
10563.2992424242	6655.42300194932	12831.8343653251	3209.51903807615	639.196428571429	15772.372327044	11862.8012048193
12644.9600938967	19168.801056338	9886.13379669853	8864.61581920904	4109.15384615385	3797.38484848485	14492.1172839506
6249.48672566372	17941.8100358423	11034.4132841328	6810.40837696335	12896.3627118644	5697.43537414966	16145.8260188088
21558.74204947	21603.9351669941	12212.437037037	1812.22551928783	15038.387804878	1549.04639175258	16417.2380952381
13686.060324826	15396.3620386643	13970.1826923077	1757.6308411215	12670.1952662722	9264.75090252708	18429.4336917563
24348.8120567376	9382.51327433629	15703.0740740741	13185.2098214286	10781.5234375	11985.5524296675	20099.0913107511
4596.16814159292	13205.6981981982	2718.02272727273	14009.36121673	3330.21669106881	9199.6164874552	7619.69950738916
10269.5497737557	6425.01612903226	12440.7226107226	14554.0830039526	5877.76635514019	8564.68981481482	9905.06322795341
7868.12837837838	17205.7916666667	6663.38728323699	3873.84523809524	20484.1889168766	5343.80829015544	25091.2193877551
27223.1061946903	21350.9501133787	16040.8914027149	7652.69302325581	4872.27512355848	1873.86266094421	17747.1117318436
8712.90170940171	27444.3369565217	3842.06532663317	2930.89839572192	18517.3927392739	13684.6210268949	18558.9065934066
20244.1191489362	24095.6676470588	11706.0052724077	10689.6183206107	14207.8974895398	18562.5743944637	21785.4879032258
16721.3144329897	15420.3884297521	13632.6698564593	8974.43700787402	16733.1452145215	4165.35806451613	1820.77575757576
4781.26865671642	6621.08888888889	12204.867494824	6999.42639593909	11757.7946666667	9998.13375796178	15869.5826923077
10311.6656626506	21236.0516898608	19511.8153310104	2193.03619909502	8005.98662207358	8902.94754098361	22252.7254150702
34488.2903981265	11026.8846153846	11342.5434782609	8591.18735362998	8490.95021645022	11032.9485627837	4646.83439490446
14612.4860074627	12220.6106489185	10539.169550173	14877.8499095841	14745.3720136519	1880.66242038217	18899.5902636917
16295.6226912929	19789.5489130435	12478.3401639344	6701.98497854077	12757.6927536232	2389.36220472441	17170.498392283
3408.83798882682	15945.2683486239	12227.6352201258	14197.8162650602	11904.5170212766	22501.654676259	7828.36625514403
28361.7630208333	16124.426369863	16879.3161290323	3054.6	10658.746185853	13712.3078431373	23262.4701492537
18669.7181663837	20482.5103896104	15157.3987538941	13414.4407079646	19995.5482758621	15691.4684931507	18452.036900369
18164.1029411765	21731.0884557721	20225.1848101266	4913.17490494297	20166.8367346939	9218.36363636364	16167.3410138249
22494.8636363636	24611.9884057971	10406.9589552239	6054.7610619469	3667.57	12705.1105882353	20590.216730038
6982.56164383562	14315.227739726	18111.9159891599	6689.38101604278	19164.6371681416	2997.87368421053	13248.972972973
8268.64615384615	22543.2230392157	4045.5393258427	13540.0511945393	10113.4590909091	4223.29151291513	13782.9498269896
7939.12171052632	16129.2911585366	19716.8328690808	13288.740203193	13346.4418604651	11176.3448275862	19835.0113851992
12616.671319797	8534.77358490566	12001.9849056604	5867.37310606061	13113.9943714822	21447.5039164491	9050.12
27801.075862069	16763.6569506726	17457.6929982047	3948.28901734104	7116.05582922824	15256.4844606947	12210.3673469388
9186.05220883534	17344.8293963255	13022.6931407942	5071.6	5274.47593582888	13060.3838383838	19430.3284671533
10675.7306733167	23558.3625	8650.54280821918	7452.24882629108	4803.9907120743	12966.6542750929	8310.02403846154
13519.7419354839	18892.9476510067	10726.842519685	6549.25079702444	13321.6288659794	1883.27431421446	27414.1298245614
19783.3776824034	11329.1628959276	13629.8520900322	3835.11948790896	9749.50912778905	14769.0415224913	16089.3829787234
9707.73188405797	21749.6996587031	13035.7423935091	2807.56989247312	12280.8391959799	17093.9807692308	14898.7360208062
14577.8761061947	3706.40282685512	4807.04234527687	13119.661971831	2856.34101382489	10361.2172284644	13767.1046728972
5994.25383828045	564.358353510896	22031.8193548387	2748.671875	14035.1790633609	12344.0069204152	1975.38554216867
9481.93212669683	7306.56194690266	10512.1464646465	3813.83211678832	14695.4735516373	8904.41964285714	10294.8760683761
13328.4034582133	16065.2924528302	12576.125	3095.10650887574	12592.5372168285	7511.54285714286	21281.5043478261
16185.5238095238	15648.5359019264	14216.4425087108	11606.9182692308	6403.37837837838	6628.73006134969	15795.4585714286
38099.5290519878	13337.0400843882	4572.28292682927	9334.55192878338	8862.46503496503	20733.8857142857	19151.3752969121
31653.8769448373	22219.5097276265	12250.4874815906	5230.24705882353	10226.2585034014	9540.9422310757	20096.7297297297
21577.1421520237	15832.4453961456	8069.65765765766	3943.55114503817	10444.0594059406	14951.0542797495	1025.37317784257
18716.6072041166	13156.7872340426	9593.35766423358	13326.8041666667	589.589743589744	563.235294117647	13912.5537918871
10592.0803571429	4099.81818181818	14665.52	2577.71844660194	14041.7846153846	4059.14173228347	21637.4133333333
9259.85310734463	10197.7024456522	2980.0890052356	7010.99485861183	4185.07638888889	7076.1043956044	13097.1849315068
2364.6	9468.0873015873	25666.2863070539	5198.10092961487	12870.2578740157	10459.8448979592	18921.2905405405
7376.71028037383	5367.69064748201	16825.7233429395	4787.63033175355	7780.95467422096	3381.53968253968	1572.71063829787
5067.13068181818	21373.9816031537	14283.0958605665	17210.1619537275	6424.13457556936	7881.10404624277	16557.6394849785
24044.7834101382	13586.8135245902	19836.9635974304	4387.23008849558	1907.32365145228	12749.6549295775	25486.8296296296
11119.8907103825	19163.0324400564	11710.3442622951	13822.1438848921	19632.9948849105	3091.15284974093	18989.2718446602
4287.77551020408	15905.6848381601	15742.6440677966	2128.26959247649	12986.0673400673	9484.81615598886	15632.1920903955
8360.95628415301	1573.78695652174	19264.3618290258	10776.9737470167	7106.8839427663	14456.2981651376	11600.9951534733
12132.6637168142	15562.072243346	1997.35838150289	8026.31638418079	15723.1804281346	5647.51351351351	17628.3136915078
12205.632780083	14152.6125	2575.60897435897	5357.4175257732	13371.8762626263	13061.4626086957	21649.8013245033
3662.21333333333	5345.55882352941	9953.78654292343	13276.0302419355	9891.0626566416	5405.67	18695.3204225352
27336.1113537118	22315.3209509658	958.73474801061	14124.1496296296	15408.7609195402	1480.11111111111	13555.314861461
11029.5982721382	9295.91156462585	6847.21582733813	17244.2431506849	2540.26837060703	16041.2387475538	15752.7605633803
29840.5933884298	16023.9416195857	20054.6029106029	9191.97169811321	1357.95535714286	22207.6389891697	19372.8616714697
15243.2875	13434.0099009901	14753.8747252747	6346.77154663518	12184.546875	15179.2476780186	19958.9053497942
23631.5654383736	16592.8058823529	11491.5260989011	15357.3675213675	15989.7119047619	1104.89361702128	23046.9711191336
8645.64233576642	24746.6197183099	5157.60473588343	14813.0809859155	973.333333333334	9999.87554585153	25458.0040816327
5742.22402597403	5813.56190476191	10993.9534412955	2450.5625	8416.33146067416	9232.69426751592	19238.0648648649
9302.74603174603	25469.1052631579	2449.4387755102	7258.4043715847	11183.7539267016	17270.2941176471	10790.3146067416
5842.15859030837	4289.07727272727	2080.38596491228	2265.36090225564	3206.05511811024	2077.448	2019.45054945055
27660.1071428571	14666.8807106599	14029.9283276451	10867.2366621067	10637.9841584158	7516.77956989247	14687.9960784314
21735.987244898	16889.9195710456	9982.69090909091	4899.38053097345	12738.3563579278	14178.9807073955	11159.4409937888
21742.9263959391	10115.6428571429	5103.75	12875.5083892617	20463.2660098522	14713.3120805369	26498.1288343558
2154.51336898396	11236.5186170213	19293.3890675241	10406.1744360902	4850.05223880597	12419.982832618	16408.7148080439
3086.86419753086	15195.1903409091	15536.4748427673	12026.2494714588	15013.14	2967.07278481013	24044.3461538462
7046.992	11576.928358209	21128.3214285714	15140.3956386293	12504.5397225725	17296.2928176796	14320.4324942792
24902.7656903766	19658.3586337761	13479.9962025316	12090.7971698113	15278.207366985	8616.02166064982	17732.5720653789
31826.6147757256	18010.3847583643	9404.27175843695	7856.7915407855	16180.6103542234	12679.6139410188	14678.6094890511
34548.6886792453	9081.10666666667	5852.25663716814	9519.96449704142	16665.864516129	3896.15699658703	29626.2720970537
14551.9690576653	14029.4324324324	2899.74407582938	6575.16630196937	5844.31491712707	15411.7994858612	21199.86328125
13478.924	5049.92432432432	9396.07993966818	16201.8528610354	8122.66272189349	12144.5232198142	9979.17158931083
19356.8580246914	23387.3364485981	18084.0842490842	1509.17361111111	9445.31130876747	2042.61428571429	20187.6378737542
16673.18767507	22422.2247706422	6723.59272727273	3709.06551724138	14099.407221665	16730.5098814229	16492.7129186603
21585.7299270073	13122.8248730964	9708.14159292035	11920.0439367311	14309.7956521739	21130.4456521739	20878.3452685422
7985.66666666667	11455.0068965517	8450.68831168831	8678.81329113924	5341.57142857143	7932.62559241706	22860.3634408602
13836.9375	21549.4928571429	9463.69395017794	2177.96209912536	14436.1018867925	3733.06796116505	4760.41853035144
29953.459833795	17449.3975409836	1999.93906810036	2830.475	6561.03703703704	3763.38138138138	1885.31679389313
3393.29197080292	24448.532967033	16592.7037037037	4914.8449197861	14918.1179775281	8078.51211072664	21352.9104761905
22935.811965812	29828.5623409669	15367.3128205128	6160.23184357542	7775.92447129909	13316.570977918	18103.305785124
21269.6546906188	22527.1004464286	6669.46206896552	16624.2285714286	15888.7129032258	11872.9634146341	14554.0764705882
4229.54966887417	21775.1685144124	16101.4401544402	3592.68013856813	7503.55673758865	11618.8189910979	25469.3395348837
13481.9212962963	19335.7075208914	16282.8514851485	4479.37022900763	914.071428571429	8527.56939501779	11444.8511627907
3633.10439560439	15778.0348525469	16531.9919246299	6454.73053892216	17835.4172413793	6956.85253456221	9668.61847389558
18998.0296495957	1227.58113207547	2563.57303370786	6525.36788617886	3812.32345013477	1028.53424657534	14353.1220159151
6117.79260780288	16643.3666666667	3141.25378787879	9580.21576763485	17776.824925816	3565.24242424242	6809.65921787709
12597.7292110874	8422.85	11079.049833887	6340.62580645161	2501.16981132075	3642.66881028939	19483.0407725322
2523.02766798419	18745.9170182841	4916.97135416667	8987.00771208226	18262.0633802817	11709.3733905579	17442.8539823009
14565.3813953488	13260.8489208633	4305.09045226131	7381.38412017167	5762.99831932773	13779.9895470383	15673.0342465753
14520.8095712861	22875.2386587771	10135.365942029	6647.41417910448	7485.51792114695	2157.7676056338	16230.0778894472
32014.1608108108	24654.8262032086	15828.1573498965	17745.4651898734	9482.6660412758	3106.32743362832	11601.8794326241
8377.15246636771	12441.3463587922	23230.5427631579	17273.6373333333	19061.5291005291	1779.87301587302	26466.1739130435
4645.17733990148	19222.8094302554	7484.03738317757	7348.14164305949	14919.7886497065	24471.021978022	21275.6466302368
19762.1737704918	16281.0236406619	5419.12918660287	3352.296875	2485.41945288754	12399.3124260355	19386.0512195122
4618.55497382199	12984.9630200308	9636.14626865672	1899.37142857143	12977.7552447552	11955.420233463	23160.5
4816.56626506024	18968.313225058	8324.20707070707	15758.3793103448	14179.1466666667	1141.54761904762	17245.7298850575
2788.87022900763	18696.8405797101	6274.25210084034	5035.42647058824	5128.02419354839	10725.233937397	1328.78504672897
35233.8860435339	15617.426716141	12600.233201581	3776.45542635659	1200.40157480315	3578.99190283401	20039.6904761905
17353.0637450199	7236.8064516129	19870.0576368876	1907.52760736196	15676.5523012552	5338.92430278884	21595.6041237113
23097.052631579	24092.8035363458	15458.1346938776	13275.1930926217	23343.5315614618	14500.7861771058	17897.6483333333
26744.6783216783	16682.4329501916	7126.00699300699	2769.37168141593	15241.1478873239	7940.38922764228	9352.76295133438
22495.2557510149	15793.5337837838	15477.5766871166	11712.7738287561	5849.02155172414	409.367924528302	19018.5860349127
5538.03305785124	9959.1875	16386.2122093023	4551.63341645885	14501.3504531722	19044.4794520548	18483.1348425197
9579.99626865672	23261.1109243697	5491.34513274336	12720.8832684825	13158.2947368421	8100.54794520548	18097.1647398844
34330.3985849057	17790.8580931264	19391.2979274611	11770.5302197802	2047.32989690722	2226.10276679842	18608.5766016713
18881.7313915858	24943.5555555556	8619.85535714286	8027.8847826087	5726.39743589744	8430.4364640884	19269.9493433396
12378.5323741007	12036.5900735294	3919.31617647059	6298.14024390244	11126.2224489796	11484.1129943503	27821.7806451613
7149.72020725389	17292.7860824742	12897.9485596708	5755.57074340528	16005.2020725389	8999.08762886598	8304.08943089431
17445.6209386282	16172.5840707965	7919.33544303797	6762.99565217391	6484.11822660099	13547.3265306122	20333.1740139211
18426.2983870968	3265.56338028169	17136.1413043478	9138.8839556004	10736.2338530067	8125.68472906404	10856.8421052632
18161.3214285714	22570.7482014388	14460.1299435028	17927.7863013699	1474.65408805031	2799.42307692308	13582.1755485893
11438.8198529412	14856.907120743	12214.3278301887	11154.6235741445	19932.1359223301	10104.5655172414	24199.1747126437
10184.0561797753	1921.46125461255	13197.9814814815	10737.8846153846	8362.57288135593	13783.0902439024	21542.8968871595
21634.7448559671	1873.04424778761	14676.09375	2332.81746031746	16272.3910891089	16277.3333333333	14259.5039787798
25633.3891891892	22958.718875502	14973.4198717949	17465.8578088578	18924.5433255269	465.769911504425	13999.6179159049
26270.5232774674	30107.9198606272	985.540983606557	10363.9203252033	14648.2088285229	12276.9058441558	10680.722614841
8340.60185185185	22163.7461538462	12676.7227272727	11755.1854636591	11811.7491166078	13173.0763888889	12722.4013722127
13994.612	17053.676092545	18013.214953271	8235.57142857143	16098.3508353222	2884.59090909091	2020.4128440367
4567.31553398058	5259.4557195572	17998.6137931035	12555.6511056511	1678.41891891892	3562.32802547771	22937.0485436893
29208.2417218543	21543.2547584187	13614.9532110092	3077.7697368421	24703.6546391753	6642.69026548672	28569.004040404
3973.06614785992	16036.7228915663	33775.9604221636	20726.1497005988	576.817708333333	4801.24340175953	2767.86507936508
11644.9087719298	10906.3489583333	17539.9885714286	12389.5089605735	15378.981981982	14568.1965317919	17994.5758564437
30196.1865079365	27742.3981623277	9228.20263157895	3236.23703703704	10582.5680272109	9996.22494432071	17455.8651315789
2882.22756410256	34560.7584158416	9144.08368200837	4283.15570175439	16142.123943662	5070.82407407407	25135.0371621622
29226.1205673759	13947.1852433281	10597.7666666667	5816.42780748663	7642.66051660517	14875.2531914894	19150.75
26411.8905660377	8307.88780487805	14264.8689956332	3898.40677966102	16625.3771106942	2388.95833333333	23143.3508137432
19643.3968253968	34464.387295082	11593.6989247312	2469.60256410256	1441.96981132075	10981.337398374	17427.9928825623
4130.70175438596	16644.0490405117	4293.23140495868	13734.8444444444	2146.67032967033	12296.5451505017	10539.4678714859
15777.6979591837	21254.4311111111	13225.4626038781	12799.6404494382	4962.75409836066	8537.8023255814	9211.82193958664
19209.9317406143	18444.2025316456	8242.7181663837	10199.9979757085	14879.09375	11373.0644067797	1883.93181818182
8763.35745614035	20703.2900943396	12097.6603174603	4730.26136363636	16642.4470198675	1873.66666666667	25171.7623318386
11086.1803278689	9472.97239263804	6780.41516245487	1739.60096153846	5137.53431372549	21834.8298755187	17227.2097186701
39866.7345679012	34979.4353612167	21616.0197628458	12149.804964539	11882.1338582677	5244.54790823212	10788.4868603043
22353.811965812	18567.10625	16103.6461538462	11602.918972332	11364.7295918367	14368.0952380952	18591.1386481802
15612.4928571429	28359.6091370558	12557.7786666667	5877.04166666667	13421.2554585153	14921.4695652174	10597.3102310231
5536.27699530516	26638.9529411765	17364.9356223176	4389.03939393939	18737.5277777778	647.666666666667	7380.59705882353
5051.84690553746	20510.3547400612	19535.7703349282	3476.51428571428	13708.413559322	3455.69005847953	10117.8739837398
9842.44758064516	7285.67955801105	11374.3768115942	6982.93192133132	13422.6479791395	9664.62099125364	21661.8282442748
11117.5666003976	10817.953307393	15142.4564860427	2498.73106060606	6431.19723183391	13438.4168466523	14522.6850746269
4322.20218579235	20023.2505175983	1183.78737541528	4790.27720207254	4623.48965517241	5647.44247787611	24164.0265486726
13776.3333333333	24526.8040540541	11091.472061657	11637.2873563218	11995.5123042506	2399.62962962963	21860.1534883721
30762.5982905983	20750.3247663551	11014.9351351351	7460.30434782609	11268.4105263158	6005.51162790698	18888.2051756007
2532.53760445682	1809	13296.9277108434	3971.50141643059	20851.9260089686	7948.32432432432	24210.1890410959
7501.01024590164	22814.3678678679	1521.71794871795	1516.95857988166	19220.8403846154	5231.70652173913	3028.22527472527
10132.6698113208	18628.2761061947	7960.56603773585	18220.583011583	19421.7066666667	6268.97777777778	5694.76756756757
10651.7515274949	2804.61904761905	16898.6175710594	10242.3117977528	11581.5476190476	14380.4337078652	17873.6908127208
16309.9788359788	5084.41807909605	12778.6363636364	3817.625	18880.0782241015	8722.36253041363	16100.2055016181
34002.7795275591	21429.4439140811	11383.514084507	7409.32339449541	6133.66666666667	9225.19248826291	15569.5637982196
7326.42300194932	20860.2419047619	14158.3194444444	13577.1849710983	21209.0203389831	14744.8171021378	21505.2327044025
23328.6390041494	8075.32360742705	11333.0656370656	7709.79370629371	1482.40282685512	14847.4084745763	7885.19117647059
23087.5039370079	4566.09787234043	18526.4294294294	13467.4906976744	658.620553359684	10465.2013422819	22597.3569321534
14038.1862068966	16280.4857142857	14374.66	11539.8455284553	10816.5056603774	1878.63559322034	17698.2526766595
9831.43927648579	20661.504531722	10895.7853773585	4268.7106918239	5636.67737948084	17208.617866005	16624.5984
18703.2126245847	32430.3236434109	10827.5151057402	13773.2787193974	13584.3820598007	13743.9713945173	12830.1052631579
15553.0691056911	21481.1772486772	20315.7046413502	4513.14155251141	4270.70674486804	14218.1549295775	26624.7451923077
13758.7862318841	7838.04335260116	5420.91990846682	14653.1326530612	9395.4475	3774.92703862661	20935.1210084034
30027.8245614035	36259.5432692308	9661.82075471698	9827.50487012987	4047.15748031496	1579.9397260274	15225.618902439
32723.8282208589	22386.9150579151	11635.6731707317	3254.69058295964	14149.9414965986	12316.5901060071	2908.45859872612
36277.1539792388	17439.5608308605	5207.35714285714	3983.48575305292	9206.50570342205	10277.620795107	9972.41265822785
2334.04245283019	4400.3670886076	10717.5553047404	22020.0324427481	8281.23837209302	5289.26915520629	17369.8608490566
11513.2857142857	9886.91540785498	10825.5515695067	12080.7897111913	11031.5309734513	19432.4782608696	16228.6992481203
9601.19801980198	10843.2369380316	18505.8330097087	6896.70938215103	10627.5039370079	21245.6541176471	9453.90873786408
8038.70731707317	17749.1623188406	5412.31034482759	2077.99418604651	749.566371681416	2145.91065292096	16179.4009433962
35551.2770618557	12498.512605042	7689.97701149425	1957.3112244898	9295.1170212766	8188.53086419753	16246.7099337748
37247.3890020367	31849.9043715847	15359.4893617021	11585.0693069307	2559.58116232465	12271.11	5968.42569269521
29822.8581081081	19006.7633333333	6119.65315315315	18173	11087.2884990253	4296.46341463415	4820.33658536585
13311.086115993	27718.4876033058	14367.0362318841	12899.1621621622	9939.1455026455	5336.42279411765	21947.033603708
13103.0891364903	27340.8292253521	10079.171624714	3175.63703703704	6022.36403508772	457.791164658635	18957.3555555556
30733.5901060071	15702.0782608696	15855.3631484794	8580.22022838499	1941.47860962567	4710.37142857143	20637.4845173042
37245.4131238447	9749.8544600939	15737.3573141487	8713.87071240106	9652.12224448898	16451.8237547893	3800.54574132492
11859.921686747	24441.6573816156	11399.9361702128	18841.6520547945	20503.5448916409	10275.1454545455	6326.56329113924
8198.2543554007	19771.5534759358	18351.464037123	2279.5873015873	6237.06060606061	15886.7857142857	17761.1304347826
19655.7894736842	13828.8	21128.8174807198	7368.74576271187	3610.28517110266	5745.80555555556	7268.32387706856
34643.6833333333	22743.3314606742	15771.5109489051	15564.5084033613	10943.5075239398	19253.9084745763	1886.81730769231
29488.1854684512	12424.9950738916	13546.1978527607	4766.55555555556	12881.2897196262	13435.5303867403	17245.2918502203
21059.3308457711	8602.90178571429	20204.58	5831.17431192661	17322.803539823	19660.181547619	12808.5058651026
6674.51063829787	29872.9862204724	13140.649851632	9521.7905027933	15304.7056074766	6250.50427350427	14885.5681415929
17812.0548780488	18305.1487279843	8511.72638436482	6657.2797029703	8722.38083228247	19018.1828793774	15529.6597744361
22405.4282907662	17326.2159827214	24270.56167979	13260.9262820513	2982.6043956044	2073.63725490196	20841.9790874525
29360.2242562929	10308.9612141653	8929.46153846154	6140.05756929638	10092.3494897959	11274.8129770992	12938.3754512635
16997.6857142857	4665.75675675676	15112.4353499407	3797.06101694915	2194.39416058394	13475.7284263959	15086.4156378601
16212.8978873239	25777.1269146608	13455.5389048991	8531.60138888889	12541.6756756757	1981.46062052506	11744.8440944882
14964.1538461538	19133.9312320917	23940.4266211604	15986.8668341709	10585.1487341772	17675.7	10137.3850687623
8545.95302013423	15666.3277310924	16876.4406779661	10373.5342105263	6332.60313315927	7762.39823008849	16560.9394957983
30538.1676082862	5193.18831168831	7506.65968586387	3696.11504424779	11946.7646103896	9494.69122426869	8895.87610619469
7981.34126984127	20134.0723404255	11999.7714932127	16232.2003642987	7156.32242990654	10879.6603773585	15755.0826873385
6405.62790697674	13934.4795321637	4577.60887096774	15762.3436213992	9009.82051282051	6046.47257383966	23710.9979423868
28967.7108013937	13502.837398374	24626.8461538462	7769.76775956284	14944.6902654867	1812.51503759398	17835.0950060901
19024.7764705882	16040.4352941177	13251.766004415	8627.21122994653	685.717299578059	14897.5367346939	6602.44968553459
25517.7565597668	12298.5882352941	22541.1299638989	11152.6692759296	4505.8957952468	18838.0953846154	20450.0223577236
10508.543956044	23348.4117647059	14939.0326530612	3824.46305418719	12079.1155555556	8848.96888888889	24971.0054945055
5179.2817679558	30618.8362235067	21147.6666666667	16256.3676880223	17575.6674876847	11766.7832278481	16066.2614145031
20801.25	12808.092	18459.4080604534	3334.89115646258	17849.1825842697	9259.92915531335	3001.7033492823
4579.69841269841	22621.1623134328	18824.2636103152	9750.50806451613	12146.8705440901	5489.375	28594.9733333333
16037.5247058824	20876.8102345416	16228.4707692308	8527.99375	7289.88439306358	7164.21538461538	9187.78409090909
7196.79197994988	11077.0945179584	23821.275	2279.78571428571	9044.8021978022	13285.6007462687	1997.19242902208
35806.0287539936	22967.7798960139	16602.9183673469	4619.62657091562	20477.6379310345	10992.1506849315	20274.1570338059
10347.4065335753	22171.2754491018	10068.05	12949.0951585977	5205.50080515298	2667.78531073446	14814.5171428571
9526.79954954955	12374.9418070444	15842.0111111111	4762.58951965066	7130.23166666667	13594.8661087866	22536.3709273183
3959.55555555556	6398.16042780749	6218.76113360324	4785.56650246305	12145.6934673367	3193.0824742268	8441.45641025641
8794.94221105528	14430.4728682171	13915.524822695	2796.12883435583	8197.25589225589	1029.86206896552	24613.6612244898
5963.98475609756	12376.4184615385	18537.2389380531	13525.2136563877	17244.884057971	2066.76296296296	30366.6371681416
6281.1935483871	18777.3266129032	9671.94881889764	8056.17083333333	9183.17162471396	12020.2860576923	23448.4126984127
15151.8719806763	13076.2214285714	2589.7125	1545.10294117647	2345.78299120235	3402.52941176471	13426.3153153153
25461.064516129	19680.5347432024	16578.1485714286	16282.015	8431.21955719557	7592.90942028986	13387.9162162162
16951.2711864407	19906.7490039841	12320.8018691589	3205.08768267223	4909.23676012461	18255.6176470588	2489.74761904762
15981.8145539906	8003.86097560976	2025.78761061947	3024.49862637363	8565.48561759729	12384.4632034632	11627.9071146245
8581.46965699209	10058.7256637168	12163.4835526316	8006.87279151943	14192.9036544851	13670.2806722689	21820.5799373041
8735.0218579235	10292.1270491803	20183.3453947368	4620.90977443609	15961.4510779436	13260.0909090909	17558.9825327511
24727.7894736842	11841.3566878981	14721.324	3932.57081545064	15266.9428969359	9359.83950617284	12772.0671378092
32046.0869565217	8016.31351351351	2452.55769230769	4077.29881656805	15019.2595628415	10795.1036585366	23516.3820754717
23260.0807453416	4268.26486486487	11705.3298701299	7872.54567307692	2793.72566371681	7095.29444444445	11346.2647503782
27264.7652329749	16227.275862069	11979.4414168937	4041.10471204189	12308.9930555556	12319.15625	19071.7565217391
12457.5375	18558.1079136691	15573.5359848485	13734.4951724138	1480.28911564626	6998.4523364486	12849.8004484305
23236.2452316076	28748.4466769706	10428.6690265487	7506.87250996016	13732.2	8762.70796460177	14195.3647058824
41358.974789916	16566.9596469105	11805.8071672355	3069.97752808989	13972.694772344	15009.3992537313	1223.97345132743
26835.9235294118	19371.0431818182	5654.47470817121	13193.6858006042	1119.17699115044	8637.2135523614	11595.9921259843
3332.25462962963	10965.5874587459	1678.50488599349	16081.5512820513	10405.9978813559	1574.85969387755	8686.28676470588
5160.97385620915	11415.0909090909	20126.5331950207	7077.43667296786	6908.05592841163	8161.08695652174	2860.27027027027
12143.7756410256	16429.6885245902	18469.3383297645	14803.3976833977	9064.38503649635	20390.3020833333	22038.758302583
38665.6223662885	17861.2083333333	11057.5773809524	11214.1753731343	585.181494661922	606.687258687259	23088.908045977
13218.2780026991	24416.4890756302	14838.1692573402	14458.4715302491	8208.66371681416	566.75	5560.25663716814
8366.89743589744	19764.4666666667	1430.68253968254	2996.49477351916	1000.64257028112	1734.57894736842	15251.1023622047
36232.8873239437	22084.9808102345	16878.8411214953	11650.0699300699	24551.6330935252	14293.3472485769	13332.2713178295
24006.25	17816.7550335571	22048.1796875	14179.537037037	3268.35109717868	12304.6572504708	16622.8924050633
5098.63758389262	15450.8198653199	10932.3285302594	3044.93442622951	13011.9340206186	1711.52212389381	22764.7035087719
6852.67934782609	14907.4240150094	13680.6033402923	4265.0182012848	12107.5545454545	2035.80769230769	19955.7911646586
25704.9829545455	28129.0915750916	11736.4356725146	9192.84057971014	13126.7257217848	6680.43771043771	17610.010989011
3489.33544303797	21604.7755681818	14329.3333333333	5577.97517730497	9197.13333333333	2877.20175438597	18725.4282744283
15475.7993920973	22335.0233393178	17666.2961538462	9737.69023569024	8978.47028423773	14964.02200489	23617.4008438819
13157.2818181818	18045.3682310469	17994.3663366337	8398.21302816901	8172.6347826087	17183.2485207101	1216.70253164557
35992.8373205742	17385.351826793	18480.9841584158	7941.00529801325	8562.40206185567	12241.8366666667	19572.5698324022
28046.4784172662	25294.8079470199	7077.54956896552	7163.64304461942	11507.1181364393	4795.51094890511	15310.5861111111
14126.5536398467	24981.4085750315	21400.9095022624	14221.0736196319	15677.9262295082	582.891891891892	16590.1629116118
20057.8700696056	9731.53642384106	11473.8975069252	6865.77851239669	13123.6608910891	9826.30198019802	19087.1191066998
14862.8705882353	6137.6847826087	16053.8926829268	8597.28148148148	7687.0376344086	9143.82051282051	14630.3093922652
13739.1503759399	11964.958677686	12614.6911196911	12494.0795454545	2845.9044834308	3320.84651162791	1116.96666666667
4476.3185840708	21351.8849206349	20716.0047393365	9319.62196531792	12323.0743707094	8890.26785714286	21682.5233918129
8625.87163561077	22364.1779279279	22825.6	16992.087962963	2491.33447098976	1653.1619047619	19904.0062370062
23450.4114021572	16963.7915407855	24161.6227106227	15259.42228739	12457.4619469027	7284.26548672566	16607.7317708333
20712.6041666667	20727.0351288056	4143.32584269663	4117.35294117647	9727.82244897959	4571.84756097561	13349.5504201681
6483.06613756614	22443.0805008944	17521.0580912863	1713.76153846154	921.826589595376	4828.54861111111	10324.6305220884
32956.8385185185	14300.2418300654	9390.14426229508	2264.20899470899	5730.8127340824	10387.8883495146	15819.2954545455
4826.28382838284	6607.7454954955	16625.9780701754	16686.2925925926	8262.425	11179.6886227545	19068.5812807882
3214.57303370786	15705.2810457516	18076.8361204013	12461.9157303371	7557.0110864745	10855.6135371179	20138.2314814815
40143.0266159696	12608.5025380711	22553.0837696335	3251.47894736842	7616.97668997669	8939.73244147157	22368.4525139665
15107.7583892617	19991.6333878887	3063.63732394366	10582.0551948052	20106.1103603604	2043.74712643678	18343.5798816568
27909.0088161209	11922.4366812227	1771.74496644295	6755.48484848485	20134.1643835616	3328.82323232323	3634.99373040752
11186.876	17502.4677419355	13166.7094972067	1542.50442477876	1268.34920634921	2738.1724137931	22788.406162465
2805.232	19716.1081871345	12771.1972477064	4509.68287037037	1095.53465346535	1395.3875432526	24581.4038461538
23245.9099099099	9378.58695652174	13075.3097880928	4193.16372391653	15299.4223433243	9460.27877237852	19518.8342541436
8112.32563510393	12743.2892376682	19287.505952381	2465.05413105413	10757.737244898	15008.6175213675	863.613526570048
9023.79487179487	15630.4280821918	12264.4221556886	11623.5421686747	15696.1538461538	5557.12807881774	29103.1623931624
13274.0135746606	14980.9466357309	12830.793902439	7893.1951951952	18957.6775956284	4009.53299492386	17869.7296587927
29175.3984375	11791.9790076336	22188.3819444444	4047.89265536723	7094.7875	9170.00793650794	4895.3097826087
9800.54952076677	6549.70533642691	13780.0349344978	6517.06403940887	5823.92640692641	14279.4239631336	1546.14138817481
2112.09734513274	8622.56387665198	17655.7410714286	6352.73602484472	2236.3901734104	16519.7018867925	22070.6138996139
15188.5340501792	18768.1764705882	14259.7345132743	3855.92024539877	4283.16077170418	1942.94425087108	19582.4228395062
28101.9831081081	22905.4986072423	12034.2486631016	6579.3708086785	14714.3966065748	8227.41772151899	15706.9878682842
11972.6605839416	17372.0450819672	10310.064171123	14758.59375	13246.118993135	1574.73480662983	21294.813648294
17009.6869565217	9392.01993355482	15401.6447688564	6723.70796460177	14244.8941548183	12505.7251908397	21859.753030303
24904.2464285714	23498.4577006508	17071.803030303	17330.3628318584	6228.08918918919	13845.3708439898	15046.0095238095
11733.893129771	20150.5818181818	6286.86868686869	5556.0380952381	10301.3306233062	649.802325581395	17816.7404326123
9002.6345323741	27508.5269016698	15692.1080246914	8112.01424501425	1262.89380530973	17762.1052631579	18381.0275229358
5154.35695538058	17533.2807017544	10682.4360119048	9151.13009198423	13712.9281914894	6010.82898550725	19599.2025316456
29068.6047120419	6377.34677419355	8847.77912621359	4721.7250755287	10764.5846645367	13220.0177664975	23033.4421965318
34501.2051282051	22832.2323651452	12668.2176220807	14442.0162790698	11107.5037406484	12652.4581005587	30547.5710344828
13858.8150289017	13184.3162939297	13256.1957364341	11613.4142857143	7879.61965811966	877.833333333333	18002.2210526316
21680.8311688312	9813.31958762887	9302.26578947368	12145.1086614173	12413.8280871671	6043.31983805668	8202.16058394161
16175.2694300518	22285.990881459	27290.060952381	2656.50957854406	10743.3390452876	4768.13186813187	17881.8519362187
11682.8951707892	17829.2246696035	12951.5318627451	4613.9591503268	4165.49044585987	16921.6754385965	2541.82795698925
10374.0097465887	6480.71627906977	11335.3318584071	18537.4375	13191.8	10170.8546255507	18609.6288659794
26599.5617977528	10405.0311284047	20980.6777493606	17069.082278481	1926.08333333333	1977.49497487437	18086.5302267002
23587.5918367347	17814.5552	18991.01	4915.7094972067	10255.5564516129	12355.3925233645	3900.93567251462
8932.67381974249	17151.7020905923	14603.5173410405	13779.26	1720.34693877551	16680.7828947368	17572.6144
19933.2412451362	22590.0491803279	8086.25232678387	20558.0376470588	11245.9939759036	8124.73573573574	14347.0208333333
29957.5831533477	23010.4574712644	12591.4490291262	14373.6472081218	13193.650887574	7727.39183673469	10447.8893129771
17760.1693363844	20692.2854545454	1347.27631578947	7010.19797687861	4333.97972972973	11090.0432900433	24865.640569395
10372.4810126582	12331.3271375465	7940.82352941177	14860.5222222222	1840.06285714286	15785.2085561497	24438.081300813
11522.9944289694	9860.66857142857	1483.86781609195	3837.28787878788	7506.52889447236	9112.58571428572	11818.6275862069
25003.0952380952	11620.9352678571	1635.68231046931	10048.3438685209	2987.73293172691	2019.94210526316	15416.6780626781
8493.30290456432	13720.8101265823	18051.6992840095	6031.07743658211	9983.21206581353	21940.4135021097	22474.6742268041
16875.2261904762	6331.918767507	19250.1617647059	7169.52173913043	571.290178571429	6529.20567375887	20474.2109181141
8375.34677419355	9618.99695121951	17089.7672413793	3436.33103448276	16442.2064516129	16289.6242424242	10308.7995337995
27244.5416666667	16751.6966966967	14575.3773584906	6167.56530214425	17940.7079207921	9935.31018518518	22905.4156729131
5009.92452830189	29292.0720720721	13848.4691075515	17913.3942307692	10379.4217391304	7138.81443298969	21985.3448873484
4293.32786885246	14926.3075396825	6578.94358974359	8443.14746543779	4957.51890034364	12073.3328	20115.7124600639
5208.49295774648	19668.8516746411	14973.3736263736	2417.78913738019	10644.7188841202	2623.66589861751	14427.5589353612
20430.0209643606	20859.8968253968	14049.8581235698	10457.25	12870.2380952381	24839.3186440678	15896.5217391304
8687.00324675325	6864.37820512821	10351.0735294118	10889.4390804598	10503.6546184739	2020.0873015873	19544.3343558282
23619.5646258503	8143.225950783	23154.1517857143	15798.3642241379	10015.8014981273	3681.49606299213	1224.37700534759
6031.26576576577	14403.9841897233	13167.3844444444	11731.4253731343	19999.0737704918	9513.74590163934	20843.3701492537
23737.7575757576	22383.2970660147	15638.5240793201	13440.0993197279	14413.8329355609	2114.39915966386	1211.86363636364
15552.4398340249	12968.911627907	4975.21739130435	5941.11663066955	2006.79797979798	14951.1167048055	2227.35416666667
25532.0856031128	15068.8004201681	3419.77627118644	22117.7516339869	5833.64632237872	10545.3333333333	11589.6235521236
13170.6657963447	21475.236453202	1324.91390728477	11586.8808777429	818.36	1093.87116564417	19306.7966903073
17834.7179487179	19064.9158415842	13768.5406032483	13198.9694835681	6139.36206896552	9611.02534562212	27265.1576576577
13624.6451612903	14068.8232044199	16094.3846153846	12388.6534296029	11407.6702508961	12573.0241545894	20479.3612903226
14797.9160447761	28180.6628787879	7984.61381074169	7486.49536423841	13362.9867724868	18962.6053511706	14579.7296918768
7197.04504504505	12564.9256198347	11620.7870036101	14096.6523652365	12370.5994318182	20125.4250513347	14690.7290470723
4166.15873015873	21834.620758483	9834.9649737303	13539.979253112	5331.565	20141.3274647887	18312.6831683168
10389.4185303514	16884.4501160093	19073.9298245614	2688.05508474576	8655.37123287671	1227.27272727273	18561.4161073826
8186.18532110092	25124.1259968102	3024.25387596899	3263.125	20413.5668604651	23059.1349862259	17698.7511111111
2314.85840707965	21518.0684326711	17243.9789915966	20474.5267379679	8595.88537549407	15113.3949044586	15249.8505338078
3613.41666666667	23797.003649635	10946.8076152305	4384.06227106227	12889.6657824934	11235.8	16719.6006006006
11821.2256097561	9694.71553228621	14942.1719298246	9932.69217391305	11413.8076923077	13692.2247191011	19758.612
11389.8602150538	10171.3906633907	8783.67654320988	16643.5390070922	17448.2769230769	2617.13354037267	18850.3722826087
7539.8036809816	6375.53790613718	20618.5638297872	9122.21411192214	21272.7053763441	6358.81220657277	10986.6512702079
18464.5567765568	19289.5170454545	13026.78125	3788.60033726813	5559.30021141649	8542.08958333333	17125.0830449827
25010.8617886179	12347.7179930796	15570.2550200803	14799.7495495496	10450.9111111111	2676.02150537634	20235.065
8446.18473895582	10558.382892057	12545.4699792961	8151.20564516129	4384.168	7380.65502183406	14988.4634831461
26417.670212766	16095.2990196078	13450.6675977654	10934.607615894	9833.72881355932	1878.47345132743	7236.01477832512
7531.12182741117	6331.05809128631	18321.4441964286	10734.1814814815	2407.69026548673	16132.7662337662	15481.3092948718
13893.4871794872	23740.5793103448	11072.5808080808	6261.45333333333	14151.0432692308	3980.20618556701	8329.41647058824
22763.966469428	18317.246105919	11832.2946428571	2305.18604651163	13653.463312369	15535.1049723757	1236.31296296296
33368.4489795918	16443.671875	14175.1067615658	3572.6231884058	11693.1746724891	2117.7609561753	19714.4270613108
26017.9646017699	12262.4648648649	15146.183745583	12165.8875	1369.90816326531	11867.3144475921	7167.99289520426
18909.3394160584	29276.7754569191	17972.2027439024	8136.23965517241	11915.3083832335	6988.46116504854	9006.12807881773
5956.43985637343	11485.7322033898	21682.4545454545	11109.3836363636	17647.3922261484	17739.6542750929	15314.3468834688
21583.3841463415	21489.5899513776	10653.670886076	15509.445229682	11675.0909090909	6021.60119047619	21225.0551558753
16118.8761682243	13580.7803921569	4248.82035928144	9070.82780410742	16134.5945419103	2570.36283185841	8268.43027888446
[truncated: 3,519 more rows]
