# Supplementary material for: Stochastic pulsing of gene expression enables the generation of spatial patterns in Bacillus subtilis biofilms
Source: Nat Commun. 2020 Feb 19;11:950. doi: 10.1038/s41467-020-14431-9 (PMC7031267; doi:10.1038/s41467-020-14431-9)
Supplement: Supplementary file 7 — Source Data [file 41467_2020_14431_MOESM7_ESM.zip › source_data/sup_figure8_J.tsv]

sigB_YFP_cell_from_image_9	sigB_YFP_cell_from_image_10	sigB_YFP_cell_from_image_100	sigB_YFP_cell_from_image_101
10197.72	6751.98773006135	7274.45833333333	4286.12460567823
49665.4903047091	3144.2	10427.7808641975	7348.5303030303
7765.52727272727	5990.38277511962	10875.1965065502	10083.755
4355.04838709677	8328.90965732087	9316.56686046512	9223.22321428571
6428.20826709062	7998.92647058824	5474.85920577617	8712.20083682008
9268.29770992367	4560.65269461078	10888.0642201835	7080.75
9019.13809523809	3060.29249011858	2764.71359223301	1010.6875
9882.91095890411	6208.30752688172	1849.66770186335	2050.52884615385
4143.12903225807	3284.29032258065	9774.31746031746	5659.19318181818
10015.4269005848	5795.98060344828	11186.8796992481	17222.7421052632
10156.0892857143	1845.12736660929	5601.403930131	4587.47135416667
7175.26637554585	4989.71991247265	6524.0243902439	8388.79831932773
8117.73043478261	3037.44075829384	5889.61139896373	3721.55555555556
3007.96124031008	2888.0328358209	1262.26612903226	7724.24390243902
8092.00514138817	5371.18618042226	12536.3487544484	7855.80660377359
11551.2422360248	5553.91419141914	9381.58466453674	2619.86891385768
6342.87190082645	6443.03428571429	12661.6145833333	8105.2319391635
6471.168	4544.20652173913	6958.59111111111	1486.73270440252
5058.53958944282	2443.57251908397	3098.83615819209	886.292433537832
9983.61206896552	4359.10891089109	16201.1730769231	5828.70411985019
11338.9226519337	6891.54609929078	2850.87006960557	7897.12734082397
2432.70621468926	5888.72035794183	1997.07692307692	12160.5582524272
11953.7568134172	4344.06060606061	3313.40594059406	2405.38938053097
1979.33980582524	2453.65775401069	8337.12903225806	7690.05
7874.29861111111	5724.63588390501	3822.0170212766	5014.77173913044
7104.56777996071	6248.25112107623	11301.9717314488	5674.67441860465
11511.1507936508	5499.56919060052	10745.6059782609	4346.14010989011
6967.68472906404	7507.09941520468	4786.61261261261	6875.38129496403
3960.20569620253	1690.11790393013	2422.51602564103	3983.46153846154
7132.11797752809	3661.41980718668	7702.70408163265	9549.96482412061
11257.2698412698	5112.43396226415	6487.50627615063	1030.78436657682
8498.09076923077	4050.97435897436	7373.26168224299	3561.24539877301
5699.93425605536	1783.1170212766	12963.6545801527	7915.34730538922
6265.08266129032	6704.68484848485	8485.10231023102	3852.14379084967
2219.93103448276	3112.6132879046	3458.94244604316	3342.96996996997
7533.72862453532	2177.57435897436	6549.18041237114	1780.31005586592
3045.91666666667	5097.22251308901	5745.03341902314	5493.19680851064
12912.9926686217	4509.17275747508	7569.89494163424	1529.17251461988
14688.1289308176	4454.44373401535	14163.4761904762	4333.86363636364
6401.84496124031	8569.99006622517	8875.70436507937	8909.91844660194
3654.79545454545	5756.24908869988	14567.4918032787	7617.465625
11320.7357142857	3449.53409090909	5594.08	8017.97133757962
4754.83535108959	3898.61347517731	5124.02093023256	3004.03094777563
4478.25581395349	3216.39548022599	4671.31547619048	5488.81306306306
7759.78680203046	5207.48947368421	2924.20192307692	2648.59119496855
2988.97881355932	3118.43315508021	13428.1198156682	6123.41935483871
8409.47924528302	5459.41584158416	9810.79785330948	5578.13194444444
10055.3287197232	4205.92205323194	7434.00969305331	4378.48539325843
8749.28078817734	5115.99049128368	4021.80269058296	8416.45654993515
10439.8340611354	3056.80136986301	12200.5844155844	3489.53653846154
2930.03921568627	3593.06534653465	3628.70769230769	3943.62857142857
8893.74831081081	3675.00902527076	838.468164794008	2567.60583941606
4482.87201735358	3564.54992319508	3282.72148541114	3085.15925925926
10414.1073825503	4863.44698544699	7404.85714285714	6772.77734877735
6934.44761904762	5052.69191919192	6402.92553191489	5293.13551401869
4552.26794258373	5465.13636363636	9559.82405345212	4896.27472527473
2264.6569579288	792.258849557522	2276.0977443609	1019
9799.33268101761	1984.71291866029	2790.91666666667	2592.98603351955
6447.940625	5728.88647342995	2331.19915254237	3810.36569579288
5638.45493562232	2887.78238341969	3087.35714285714	11297.179661017
8903.17948717949	4019.96396396396	8425.39781021898	9218.16781609196
2582.95155709343	1878.875	4728.06309148265	7651.84877126654
11294.9375	6687.10755148742	3222.6317016317	7067.5375
6913.2523364486	3063.95073891626	11791.7445255474	910.944649446494
5871.89506172839	2545.95516569201	3957.99078341014	2557.53386454183
7986.59922178988	5685.43835616438	8322.18963165075	5200.78674351585
7004.60963855422	3282.76229508197	6487.06539509537	3783.59090909091
7134.24868421053	5150.64312736444	10781.0551181102	3435.49268292683
9855.92533936652	3311.78758169935	559.741573033708	1133.35757575758
3778.1875	4934.79598662207	3368.42366412214	2130.75415282392
11573.8401253919	2814.86486486486	8592.45714285714	7845.52532833021
4039.06194690266	4162.86883273165	6559.91803278688	13551.3656716418
6071.30798479087	4984.25882352941	843.358778625954	9338.41304347826
6023.85929648241	2963.01978021978	3895.55426356589	9955.86516853932
6434.66060606061	6954.94035087719	4422.42901234568	4506.07196969697
1963.14792899408	5967.49748743719	800.286486486487	5594.24078091107
4747.54112554112	5128.28181818182	4460.96296296296	3596.77830188679
6399.84886649874	4349.6726618705	1765.95424836601	4706.85159817352
3501.21428571429	2294.20179372197	6640.22592592593	7506.11111111111
5839.61386138614	3559.23846153846	2178.00884955752	2949.92307692308
3731.78582677165	1461.03298969072	8662.45564516129	9802.72121212121
3132.57692307692	2892.4133611691	9908.87603305785	7954.32670454546
5990.0490797546	5375.09246575342	3401.98121085595	10821.5869565217
10953.7026143791	6948.89558232932	10297.2336956522	5949.77592829706
11502.0331325301	2097.1231884058	5618.13452914798	2195.57564575646
6347.77338129496	1645.70394736842	3570.62694300518	1889.10497237569
1859.87142857143	3378.62030075188	7819.85145888594	4266.97959183674
14381.557195572	5403.71683673469	5068.74230769231	4423.59038901602
9832.90421455939	2115.02702702703	11113.2578947368	5622.14540816327
5425.29425287356	1224.47280334728	4920.43437077131	777.352380952381
6130.37142857143	6136.67441860465	7169.4	2055.55
5247.00766283525	4057.82608695652	9248.78663793104	3729.8281938326
9739.69519832985	3614.39166666667	9190.56565656565	4449.82186948854
3827.98260869565	3104.62676056338	14025.9628252788	727.569230769231
3697.80736543909	6051.32006920415	6930.38755980861	7630.67397260274
4210.73658536585	5954.54016620499	1508.18287937743	1271.69518716578
8830.31325301205	6370.98660714286	8108.43956043956	6117.54411764706
8357.47445255475	4557.11143695015	3980.96103896104	12979.6348547718
8648.9	5067.26097560976	4424.30169491525	2980.70731707317
6032.84680851064	1861	6678.37073170732	7312.15238095238
6614.03880597015	6049.16535433071	8671.83984375	4400.93951612903
4691.19330855019	5096.56906077348	2749.88397790055	11351.7518939394
11574.3010752688	1777.52631578947	5942.34957627119	6061.05846153846
2548.68503937008	2838.17777777778	10100.9166666667	8256.22480620155
8204.35563380282	3518.34811827957	11851.7419354839	3048.74772036474
3847.9298245614	4803.62427071179	8746.415	2870.45454545455
5471.56302521008	4870.31118881119	8863.69921259842	3477.3202247191
6065.21296296296	3716.61419753086	7308.25095057034	12158.6968641115
11808.24	3852.86810551559	2123.31081081081	7012.66330645161
6283.14371257485	2577.50088495575	4453.12923728813	8373.47887323944
11863	2389.08712121212	12440.8727272727	1074.03164556962
14083.7152777778	1773.27966101695	5765.17877094972	2443.94931773879
6500.97084548105	4248.42589703588	10415.2564102564	3014.35294117647
10613.225	4988.02638522427	5140.16013071895	3847.02079002079
3192.7311827957	4987.66817155756	1785.74675324675	4926.83271375465
10960.7980456026	7007.24161073825	6997.56072874494	11830.454887218
4922.17269076305	2458.4025974026	1445.99227799228	11305.7449856734
3099.3534107402	3175.04210526316	4134.64856230032	11579.241813602
7588.51886792453	5148.36523929471	9437.87	6384.29464285714
7019.43324250681	7257.79207920792	8757.57638888889	5562.69597069597
8788.34584450402	2179.18694362018	4567.41955835962	9800.86848072562
10740.8289085546	2775.7320754717	8121.64893617021	329.285714285714
5599.39893617021	5458.38197424893	5071.83902439024	4152.39661016949
3158.34274193548	4397.08609271523	13573.7103658537	5244.51648351648
11466.4331450094	3828.71913580247	9754.9100591716	3094.94029850746
2125.58441558442	4773.38814814815	2867.5661971831	5723.84802431611
12191.0144404332	5370.9347826087	7762.3893129771	4614.83441558442
4749.52887537994	6491.91623931624	5967.54304635762	4965.26126126126
2859.62992125984	5036.16715542522	11856.1469387755	4078.1094224924
7802.55924170616	6716.85356454721	2648.58620689655	9290.52355072464
6225.125	4603.73579545455	2543.91764705882	7766.24679487179
7696.61815920398	1405.5	3282.84245076586	7380.97409326425
2554.68837209302	2836.81300813008	2420.69714285714	586.847619047619
9525.94713656388	4542.0423991727	4259.31736526946	4876.43052837573
5126.21428571429	7060.59333333333	4415.76151761518	1890.68085106383
6732.86842105263	1565.59234828496	1256.52459016393	9177.12949640288
15115.7107843137	3015.728	2184.10769230769	9397.63289962825
10347.1	4157.08547008547	4326.5	4510.1714801444
8532.5032051282	4417.44879518072	6408.97254901961	1162.55109489051
8983.48897058824	4071.91617647059	8992.17199017199	13043.0344827586
6166.23357664234	5820.21962616822	614.411538461539	9302.88212927757
9873.55269320843	3526.33333333333	6721.125	6484.97345132743
5150.46974063401	1819.97879858657	5587.20556745182	4376.98870056497
1529.05185185185	5024.25423728813	6646.50191570881	10920.773095624
7130.65217391304	4397.19918699187	991.448087431694	3513.06271777003
5420.52866242038	3846.18918918919	6207.12481426449	3433.97023809524
2855.02285714286	3102.49116607774	12906.6697247706	3341.75985663082
6533.14052287582	3911.93557422969	5434.59937888199	7442.97706422019
4498.7619047619	2893.12224448898	5936.84955752212	7142.31939163498
9157.6164021164	4231.69072164948	7570.0350877193	2889.57522123894
11236.6996466431	6907.71631205674	16252.9838709677	6833.60176991151
15210.9901639344	2580.12121212121	6795.42168674699	5724.15767634855
9704.8743718593	7111.42159383033	3874.55013550135	7175.25225225225
7957.70796460177	4992.42307692308	6410.43034825871	3687.78328173375
1805.03422053232	3848.3562992126	8478.14457831325	1795.51714285714
8760.32594936709	1293.37583892617	3855.91325301205	1710.3889943074
8552.39622641509	2433.01	1180.31407942238	5719.40455840456
6552.60975609756	854.832402234637	5623.02325581395	5006.89583333333
8156.03418803419	4286.26056338028	2817.05882352941	6004.57249070632
9164.99267399268	4179.19286871961	9217.10288065844	6417.32638888889
8549.52360515022	2906.38082901554	10156.9849749583	4070.55555555556
6253.06435643564	3583.58693808312	3013.96532846715	1423.77142857143
4838.23182711198	3815.74128440367	8500.06589147287	3661.50735294118
7013.82445141066	4665.77906976744	3742.52517985612	4380.22388059702
7464.65226337449	3147.58561643836	4243.97272727273	2480.36507936508
7307.92215568862	4254.46245733788	5982.24542124542	3218.59154929577
3003.1589958159	1475.11504424779	4549.89258312021	6029.79559748428
8757.32167832168	3272.20867208672	3202.52659574468	6216.19487179487
3649.54255319149	3483.8661971831	5346.27924528302	4996.16129032258
3770.85507246377	2419.416	10313.7253521127	4333.08828250401
6725.41791044776	4075.59259259259	3857.08695652174	9177.00961538462
3420.79069767442	7555.85840707965	6972.36286919831	11934.7876106195
2665.22962962963	6448.7390438247	12475.5007112376	11349.6771653543
3601.64715719064	1662.99230769231	10331.2966507177	5606.60634328358
8731.35843373494	3145.55263157895	2370.158	407.708333333333
11751.4192546584	2926.8515625	3264.35463258786	1392.19104477612
8322.52411575563	4025.45588235294	7083.27047619048	5057.64049586777
7801.15217391304	1248.31325301205	2964.53560371517	3198.06329113924
4974.61307901907	4627.01833333333	9348.42480211082	11146.6738351255
4169.41483516484	5302.91842900302	2434.27889447236	4301.9375
9159.25636007828	3598.45722713864	5654.70933333333	1148.53571428571
4819.43647234679	2504.93449781659	5034.15234375	4133.9358974359
7300.87317073171	1767.1935483871	9786.66909090909	1452.2921686747
4968.38026315789	1882.86294416244	6205.0243902439	3365.67735470942
9986.27364864865	3263.21198156682	9935.18800648298	9330.58333333333
5921.3	4176.55539143279	3063.44473684211	4890.09850746269
8794.44711538462	1165.29338842975	12516.3582375479	7977.47191011236
6330.86767895879	10390.17578125	6467.61282660333	8344.72419928825
6569.90747330961	6144.31288343558	2923.83529411765	6934.95973154362
7865.89067524116	3500.16262135922	13700.9238410596	2296.61538461539
2493.20779220779	3230.75409836066	3278.94974003466	7150.33570412518
10756.3657587549	5940.63711340206	801.334963325183	7523.20615384615
3119.79914529915	5190.03148425787	16332.4637681159	2903.97122302158
4043.82947976879	4651.45454545455	4876.04149377593	5515.73846153846
7963.90082644628	4703.95918367347	5859.26666666667	746.252525252525
6973.1214953271	4654.89423076923	11040.7772397094	1900.8779342723
5560.1252699784	4365.80062794349	5394.77685950413	1024.42441860465
3734.58273381295	3305.04942339374	7162.75555555556	3217.30285714286
2289.28042328042	5635.40754039497	3600.30935251799	2373.03658536585
3065	4005.94567062818	479.480916030534	4984.96598639456
5186.70801033592	4088.1421319797	3279.04504504505	3693.73140495868
10943.8078291815	4448.66113744076	7194.8671875	6047.98283261803
6712.32996632997	2267.87738095238	8307.08333333334	8838.1737704918
3323.39928057554	5923.26322751323	9889.10423452769	4302.83741258741
10073.8293838863	1942.81720430108	5374.93763919822	8248.76153846154
6304.74652777778	2711.84450402145	4255.52631578947	10455.1009771987
5486.95629820051	5317.36472346786	6797.0338028169	12520.1908127208
6004.94527363184	5652.66736842105	5080.43396226415	8611.33333333333
9375.81555555556	7151.93865030675	8588.02597402597	1479.48219178082
6969.11528150134	206.496350364963	5850.58387096774	2244.32098765432
9285.27760252366	6336.62096774194	3239.08116883117	5948.32398753894
3138.83950617284	3102.62305986696	4709.625	8452.20677966102
3952.25798525799	4227.96551724138	8273.22123893805	3762.98644067797
9490.53664921466	5655.63664122138	4129.07109004739	12084.6987951807
4378.15736040609	3829.04692082111	7559.11913357401	1546.98366013072
2945.29343629344	3458.91436726927	18235.8073394495	14933.9746376812
3960.56133828996	2827.14122137405	5199.55158730159	10992.3401360544
3853.51476793249	2941.42771084337	2759.48198198198	1461.42675159236
3348.57976653696	1151.01438848921	7492.81518151815	4959.09829059829
7087.44155844156	4328.58479532164	7987.43896103896	4744.78927203065
7168.7012987013	660.72268907563	8641.77925531915	5313.40647482015
11583.3622291022	966.941558441558	3100.42732558139	1853.46601941748
3993.21595330739	4963.47333333333	5086.41222570533	7776.10516934046
2499.07079646018	3884.72144846797	13496.8695652174	2096.47457627119
6950.96428571428	6361.2560455192	4498.15267175573	4984.0424403183
8234.62436548223	5078.72274143302	6874.86267605634	10202.2736486486
2737.30484988453	3015.8407079646	12616.178700361	6195.49090909091
5513.84738041002	3434.5558739255	8760.92938496583	11621.1411042945
11517.6960784314	1493.90298507463	8495.61016949153	1790.9
6954.85436893204	4814.52029520295	3621.18181818182	6503.11650485437
8584.01951219512	4199.06612903226	1542.38571428571	3717.60677083333
5727.18045112782	1580.2389380531	6888.97426470588	4049.52765957447
7274.5625	6484.91913746631	2004.19259259259	4161.91869918699
9120.92517006803	3805.37517831669	11811.8888888889	719.934210526316
3897.50524109015	5603.21383647799	8365.4904109589	1326.56804733728
4548.35398230089	3695.39640883978	14053.9444444444	2608.40243902439
3780.70805369127	2066.33618843683	1666.15912636505	2156.74111675127
2493.22090729783	3806.06239737274	5849.88732394366	2197.71812080537
3898.58765432099	2537.15692307692	5547.78846153846	7276.83937823834
4435.25663716814	1459.95054945055	9687.80745341615	2146.36111111111
9149.69948186529	3613.44691358025	8372.29065040651	4748.3085106383
8967.02380952381	6825.04532577904	3355.27766599598	3539.9161849711
9786.90663390663	5400.25795053004	4121.28054298643	6716.67719298246
6058.96539162113	3258.87991266376	5150.67272727273	3354.8
6236.55319148936	4025.38947368421	7212.50264550265	1416.95901639344
3642.06808510638	1990.91497975708	5279.75666666667	11166.2988047809
5696.79883945842	6157.17959183673	2447.07161803713	7251.86013986014
6198.06134969325	5413.62288686606	5743.45833333333	4951.43702290076
6407.2	5196.90877192982	4907.3595505618	9658.67320261438
12231.4364261168	4927.5748373102	5768.31578947368	4020.60980392157
5462.9358490566	5653.07476635514	9417.65732087228	9355.54081632653
8962.05950413223	3528.26315789474	12196.0679611651	3650.32051282051
9660.82962962963	3721.8407079646	9596.33658536585	5867
8608.30103092783	2528.47851002865	6673.85975609756	5200.43715846995
8055.06130268199	2942.68358208955	3265.46753246753	3427.65238095238
3711.94230769231	3938.44135802469	7350.59056603774	3314.47286821705
5912.1	7062.74729241877	7741.83163265306	4306.08333333333
9218.56957928802	1292.66915052161	693.109756097561	9483.95501730104
11596.1476510067	4130.12637362637	9661.55044843049	5795.89112903226
7634.70491803279	2558.56424581006	13693.9227129338	5335.20169252468
3658.59667359667	5609.90728476821	3361.82142857143	1139.17105263158
3214.28571428571	2627.24324324324	5334.3875432526	14854.0597402597
6764.54545454545	2097.88461538462	2284.87765957447	9338.14827586207
5774.05263157895	2719.23297491039	9052.40368509213	11104.0531914894
5467.40492957747	1877.21167883212	8367.91139240506	2487.78700361011
7893.37345679012	2950.80898876404	8345.85294117647	7006.63875968992
1508.08849557522	3471.07296137339	6946.81048387097	4080.42895442359
10038	3242.93506493506	8166.45725646123	2990.81007751938
10368.8263157895	4191.11290322581	2698.12684365782	3924.40634920635
6525.15	3584.48299319728	5872.65425531915	6003.83275261324
2277.58441558442	7230.77987421384	5363.29442970822	8978.12820512821
11879.1048689139	4760.24324324324	2303.43661971831	9071.68027210884
3438.58139534884	3658.43333333333	5440.89256198347	12126.0786163522
2763.37878787879	5669.55445544554	13151.1515151515	5023.586846543
7291.47867298578	3366.83844011142	5597.56802721089	6406.43292682927
2441.69444444444	2956.19047619048	11499.8285714286	5880.00643086817
3069.87943262411	2940.92640692641	10564.1374663073	6456.47826086957
8002.99675324676	1266.21428571429	10138.5773809524	3930.78857142857
7591.13986013986	1363.63184079602	8659.83059210526	15063.4659090909
6233.20517241379	2457.09727626459	5134.18357487923	1672.67558528428
4717.30630630631	4967.46924177396	3813.68407310705	4903.51851851852
3784.46341463415	4509.16334661354	4294.10804020101	2208.79861111111
1797.38799076212	2425.79655172414	6710.37262357414	1007.03017241379
5637.5358974359	3961.3105022831	11906.1620689655	5061.28618968386
7651.83445945946	3502.06806282722	8273.95348837209	1480.08374384236
7178.69506726457	2101.28879310345	9360.35471698113	10613.7018121911
7802.22832980973	6709.74683544304	8311.85022026432	3904.15985130111
3694.19339622641	3411.2	8397.95774647887	12455.0260416667
8981.29197080292	3299.5140562249	7655.93417366947	4606.87267904509
5845.73059360731	4358.1404109589	5202.39788732394	7016.88317757009
5990.82227488152	4064.09022556391	8085.46153846154	9575.82673942701
2830.11274509804	2178.83950617284	20977.2053231939	6251.33072407045
10750.9739130435	6246.54338549075	11692.7111111111	5784.67346938776
9133.98525073747	3894.01070663812	5757.22727272727	2121.5259391771
5502.55594405594	7274.53482587065	11126.7128378378	3486.15968063872
4672.46494464945	5764.95604395604	4286.72765072765	4515.54425612053
5862.625	2623.75584415584	6804.4347826087	5078.05909090909
3119.92832764505	4464.03759398496	7682.65384615385	6641.29048414023
3628.40784313726	640.520467836257	6428.13580246914	8987.38225255973
7651.03548387097	4656.34343434344	989.036458333334	4950.24253731343
4173.38219895288	4993.61384615385	6210.24246987952	8611.47045454545
2271.99663299663	4835.97222222222	3858.11654135338	8064.59130434783
9824.73407202216	888.681818181818	2547.79461279461	8160.31671554252
8062.60616438356	6870.37451737452	7663.01488095238	1296.01754385965
5337.02985074627	3292.90476190476	2542.23376623377	1167.921875
2515.76020408163	4320.39482200647	6275.3275	6692.84951456311
10725.4333333333	5977.3801369863	10752.76953125	6596.4179357022
12872.3233082707	2757.35231316726	3602.69603524229	6827.69032258064
8877.06178489703	3745.6183800623	4207.64784053156	7409.45993031359
4437.70529801324	7440.4	9445.41721854305	3565.61904761905
1881.16279069767	6228.89338235294	11696.5994962217	742.879781420765
8845.57564575646	6457.59643916914	2356.92592592593	7333.51937984496
6195.98760330579	4784.3347107438	3280.97777777778	9493.89423076923
3562.2962962963	1470.64285714286	5321.20680628272	10505.7032136106
7032.28571428572	7804.25684931507	3345.16309012876	7152.89655172414
9608.53463587922	1885.88235294118	520.439446366782	5213.79545454546
7244.59090909091	1616.54033771107	1717.86497890295	4930.03157894737
9415.27551020408	3200.03141361256	3930.23636363636	6355.4603960396
4800.14925373134	3196.68345323741	13200.2052980132	3942.17424242424
7563.17469879518	3319.658	14314.0077120823	4187.0398089172
12937.4076655052	1504.67857142857	12499.9675090253	3235.36283185841
12818.9789473684	2989.43721973094	7283.63414634146	9003.46907216495
6377.04081632653	4649.42161016949	12400.6951219512	4696.44285714286
5388.07552083333	2372.53020134228	4821.85977859779	5736.18973214286
5129.27416520211	3464.56268221574	5711.44230769231	4586.35146443515
2882.69874476987	3400.94921875	5141.98055555556	844.697038724374
1909.97857142857	3245.3831300813	6245.0643939394	9004.7488372093
8860.06802721088	1685.39591836735	4536.41869918699	9499.64285714286
3540.31132075472	6213.55294117647	7581.18599562363	4516.54020618557
1699.43729903537	2975.52608695652	806.095890410959	2477.38461538461
4519.73413897281	5829.19290465632	7825.02173913043	10133.5236363636
11584.3102189781	4507.55348837209	7984.75045537341	7594.94782608696
4862.26217228464	4397.76659528908	8538.62379421222	3472.78779069767
6237.90293453725	3632.46808510638	666.453846153846	8029.89015691869
4754.6742081448	2133.16	387.556485355648	4000.47422680412
7951.06538461539	7741.97674418605	4084.45020746888	3304.48230088496
4001.86725663717	3303.7068452381	4419.97382198953	999.279352226721
3952.55056179775	5802.40277777778	7227.97683397683	503.634854771784
7138.87338501292	5308.50643776824	3391.57228915663	5835.91489361702
6373.59784946237	227.342592592593	2967.23255813953	5634.62569832402
7954.46923076923	7513.08695652174	12319.8592592593	11205.0821167883
6351.33552631579	6688.86666666667	9637.76829268293	2344.07098121086
5622.21451104101	2910.51694915254	10341.634502924	1255.39666666667
9097.86046511628	9513.08778625954	6491.22488038277	5441.6676056338
15814.8502673797	850.452755905512	1461.04845814978	11218.7432432432
2052.03846153846	2796.0332103321	7848.55813953488	7377.91379310345
11984.6902654867	3189.94871794872	12692.4714714715	9162.38218390805
2215.31550802139	6501.65785381026	11434.9310344828	1414.50729927007
9157.97916666667	3469.40625	2081.58580858086	5199.88590604027
13950.9807692308	3519.60981308411	630.65873015873	8988.87186629526
11827.229390681	4284.38826185102	5525.43958868895	4394.76984126984
3879.22529644269	2345.99529411765	3512.6149068323	1498.77777777778
5804.29708222812	2174.17529880478	1868.59907834101	3599.76356589147
12488.3147410359	3428.38607594937	4005.89743589744	8868.34418604651
9181.81338028169	1491.48520710059	12152.9134615385	3819.66666666667
3137.36706349206	6356.04986522911	9227.53260869565	703.969696969697
11139.2474747475	5884.42296072507	5430.69379844961	1732.87813620072
8008.79435483871	2513.0547008547	4504.46728971963	4531.54979253112
3372.46666666667	1653.98214285714	8371.63701923077	2432.51327433628
3490.68509615385	5537.50986842105	5445.36296296296	6448.15548780488
2838.70149253731	764.753968253968	7372.19627749577	3874.51699029126
2560.75694444444	4999.71317829457	14492.1128668172	5656.915625
9947.93286219081	5262.69060773481	5225.1272264631	7726.125
6673.94074074074	7142.01290322581	5385.86279683377	3532.61623616236
4777.31329113924	3640.26956521739	9997.51090342679	12500.5243445693
15521.5390946502	1249.19736842105	4300.25	684.814285714286
7363.69282511211	2255.29795918367	7424.67984934087	3579.32
12495.03003003	5772.49582172702	9038.59923664122	12324.7256637168
2034.9067357513	2193.73417721519	4407.34387351779	3276.5652173913
4188.96019900498	2100.71851851852	6335.21720430108	4797.86980609418
7407.37815126051	2046.4212962963	4303.94769230769	3497.96774193548
6268.16296296296	4864.6835016835	9889.75196850394	3659.79335130279
3807.26213592233	5525.28629032258	5223.62898550725	1882.57
4483.29949238579	1275.32793522267	7066.63387978142	4387.91826923077
11275.8535031847	4023.3698630137	1585.51685393258	1516.58685446009
8265.52278820375	6150.65648854962	4310.70443349754	3033.6976744186
3926.81132075472	3730.2380952381	3409.14444444445	6669.72562358277
4894.78971962617	4096.39673913043	4691.23160762943	5815.8670886076
2889.06167400881	3348.17486338798	794.086105675147	4329.08585858586
7218.59271523179	3281.07024793388	6094.81542699725	1441.47747747748
3895.9953271028	2653.98031496063	8927.6941580756	4960.67256637168
16363.3140794224	3965.26327433628	13057.1810344828	5259.86594202899
5626.55868544601	2160.2576419214	4337.2585812357	3086.0213592233
2801.00778210117	5483.01807228916	4606.72016460905	2353.71484375
8057.12038523274	2575.6206185567	6615.90169491526	4384.90780141844
851.743243243243	7038.28097982709	512.135135135135	11333.3946188341
3177.22543352601	1846.46017699115	7274.45925925926	14117.3423728814
6584.17714285714	3638.04739336493	12479.864608076	12680.1216216216
3271.74590163934	6354.95728643216	9154.66789667897	1102.43312101911
2824.61111111111	2370.64006259781	7907.92	3049.85121107266
9026.953307393	3144.79655172414	9267.29820627803	3775.16166281755
5985.73684210526	2060.28467153285	5357.29873417722	5741.93795620438
9458.42809364548	6163.156555773	7803.60126582279	1580.0424403183
5529.10646387833	6281.87810945274	7189.33968253968	734.300518134715
5268.77016129032	5665.13392857143	16350.0952380952	5019.31010452962
6922.48571428571	2490.33628318584	10966.9229024943	10849.7246376812
4857.98230088496	1214.13522012579	5410.7358974359	7540.74571428572
2714.80676328502	1607.3576309795	4871.17073170732	7596.94957983193
2857.47368421053	3709.83774834437	5562.67955801105	4197.99425287356
15185.1576576577	5540.11111111111	5841.48427672956	7761.51882160393
6919.24528301887	5687.51023622047	943.83423180593	4236.30545454545
4601.15763546798	1728.79468377635	7353.95348837209	4663.00446428572
5888.10796915167	2032.24124513619	7715.38263665595	7653.02522375915
4554.38628158845	4829.01731601732	2708.46428571429	2287.13253012048
10607.2217090069	914.307692307692	10695.5696202532	7920.55797101449
6177.02264150943	2539.42857142857	864.31746031746	7275.90353697749
2663.85098039216	4167.05241935484	7160.87719298246	2041.6746031746
6601.22708333333	9639.74193548387	6054.97905759162	7201.34903047091
6193.8287037037	3428.50539568345	8007.86334056399	8765.67256637168
4296.89532293987	2468.58050847458	7248.08611111111	4039.49787234043
4297.80281690141	3061.3104189044	10428.8257918552	7312.83832335329
7931.52664576802	1922.52403846154	4008.84666666667	1125.76623376623
3750.47321428571	7029.57303370787	6398.671875	3531.32326007326
9188.23569023569	4547.73905429072	10128.3709273183	1236.16734693878
1784.23450134771	4641.0457433291	3749.43298969072	2017.575
4507.64454976303	3738.85893416928	3809.42682926829	4289.82325581395
2916.26829268293	3414.94191919192	5604.87114845938	9346.26031746032
5544.85324232082	5888.46428571428	1664.81120943953	11604.5473441109
7601.85857142857	5550.73451327434	12290.858	4967.27220630373
12306.4162679426	3486.37651821862	9999.16822429906	5350.9689578714
3109.56634304207	2341.95238095238	521.931914893617	3771.85213032581
8124.40701754386	4028.31702898551	5192.4331797235	4715.75221238938
9616.97333333333	2535.98381877023	7055.90677966102	12231.6736111111
8571.13877551021	4524.36286919831	10773.9637462236	6345.11847133758
7819.08695652174	3126.853125	1745.65405405405	10725.4201388889
7080.44094488189	4417.67688679245	3531.35365853658	918.947368421053
5751.06696428572	3685.66666666667	10277.3924731183	9031.55892255892
5579.70535714286	4245.10303030303	10099.5245901639	3555.8877755511
3967.18238021638	4217.56644880174	2430.31929824561	9658.87007874016
8239.97524752475	5423.79264214047	7329.60792951542	11580.4232954545
7268.975	2786.55897435897	6340.3925	4756.5855513308
8769.73076923077	4518.54716981132	3716.95719844358	10419.0591603053
2957.23346303502	4054.57024793388	9342.06862745098	3919.99588477366
9129.28392484342	1780.92395437262	5482.87434554974	3074.20606060606
7725.12169312169	1910.8233995585	10794.5769230769	5820.59230769231
6449.94280762565	2053.68147013783	10241.0393700787	5883.63861386139
4634.83884297521	6087.51486988848	4051.5145631068	6342.34352941176
5324.81138790036	4098.13297297297	10202.3177966102	2080.61924686192
6081.83333333333	6081.44178082192	12989.9243827161	14837.7592592593
12264.5204081633	3878.17716535433	10968.4306784661	7446.74498567335
11619.23828125	7241.20572450805	5891.61623616236	9034.70165745857
5233.20952380952	5499.7358490566	6733.26302729529	5401.73362445415
7209.46209386282	5649.43448275862	8025.56540084388	9990.64049586777
4342.61417322835	3412.39696969697	5636.9212962963	7231.31458333333
10060.0119047619	2828.77707006369	4779.68	7934.46458333333
12011.8258928571	4727.39086294416	8418.97826086957	5019.1081871345
4989.42805755396	1880.73279352227	9029.16568047337	3942.63716814159
9375.14206128134	905.665505226481	3398.4375	9018.32631578947
10776.520979021	4336.87955182073	15736.1567164179	4729.32288401254
7587.31511254019	5973.13959390863	9798.65803108808	12132.173553719
13680.5389221557	4962.05862068966	8457.95275590551	4624.4696969697
8035.86235955056	6376.24812030075	7506.11824324324	2678.9373433584
5442.19379844961	4639.32188841202	5302.02849002849	14682.8787185355
5905.20816864295	1509.215	6549.49751243781	2390.95729537367
5545.003003003	5211.07020872865	4444.89791183295	9645.30193236715
8703.64033613446	5101.57692307692	2711.20134228188	8441.21232876712
6959.07608695652	2603.00701754386	15790.0054644809	13877.2430555556
5929.43016759777	2407.85185185185	8777.47058823529	2493.58100558659
8082.24312896406	3540.14750542299	7502.94375	8815.81862745098
5193.46743295019	2318.88842975207	7476.03703703704	638.488571428571
9528.87267080745	3319.42608695652	6544.46116504854	1558.36434108527
2604.0962962963	5550.85273159145	7676.20512820513	8923.22429906542
13023.3474576271	2953.96351351351	4071.36111111111	4938.89361702128
7938.00490196078	5261.55118110236	3251.02447552448	2898.72921108742
5001.67871485944	3911.5	10075.7921440262	1349.42570281124
6882.70465116279	3752.47	4512.54230769231	7994.72297297297
5825.22685185185	5711.96952908587	10471.5072046109	5075.40921409214
9712.19298245614	2742.2380952381	4258.7949790795	7897.99558173785
5140.66129032258	3717.44056706652	791.015957446809	6689.6914893617
7330.57738095238	5010.1497005988	4641.69855072464	5612.63343108505
6848.25818181818	3321.33053221288	7235.55194805195	1173.19941348974
10508.05907173	4873.97777777778	3280.94193548387	8549.64961636829
6405.99166666667	3172.19596541787	7177.13483146067	9578.89207048458
8377.61224489796	4746.63089430894	6303.7265625	10031.20625
7989.58536585366	8268.59352517986	9550.16171617162	4280.33333333333
8419.7976011994	2338.13357400722	10162.401384083	5508.20112781955
6967.42491749175	6102.77961432507	6109.02803738318	1180.14242424242
6122.26623376623	2605.90731707317	11138.3273273273	1856.04
11884.4655172414	5161.61739130435	1877.14611872146	5600.04705882353
10939.6167883212	1587.05238095238	2633.09763313609	11679.6054054054
3744.73350923483	2115.42346938776	3270.15942028985	3249.44171779141
5276.23495702006	1197.23902439024	5694.54395604396	5655
4809.51748251748	2808.86751361162	6634.01344537815	1435.26146788991
5803.96763754045	2725.2723880597	6616.86216216216	2144.05769230769
6113.08670520231	3771.48340248963	6763.0539083558	5257.22410546139
5173.30785562633	4098.95466666667	6227.74068322982	9294.71860465116
9061.77685950413	5217.49708737864	7304.1738317757	4484.49715909091
5221.64224137931	2444.875	4967.94736842105	8510.63636363636
10148.8868894602	5424.65949119374	7595.37288135593	4187.9619047619
10334.5497237569	4435.5	10120.051948052	1039.04942965779
13661.2637795276	2025.65137614679	8715.94144144144	3178.98039215686
3164.27127659575	3156.86206896552	3974.79669030733	5084.64015904573
6180.78393351801	2296.235	2901.29964539007	7251.86396181384
8655.26953125	3574.94559585492	7895.18253968254	9326.77005347594
7466.40707964602	4974.20987654321	1698.01699716714	294
5584.13569321534	1922.70538243626	7482.63008130081	2410.56097560976
9167.01351351351	6495.1993006993	11090.4112903226	5888.47602739726
6136.54101995566	4497.07081174439	6838.05555555556	8120.80412371134
10061.7447916667	4372.61313868613	3923.69554455446	9209.19430051814
18083.7041800643	3644.62542955326	13992.7164179105	4093.24468085106
4887.18236472946	5069.6991643454	2943.01607717042	2267.87755102041
8180.05172413793	1450.40201005025	5233.92537313433	8065.29153605016
5427.40277777778	2663.51895043732	6169.31137724551	4559.69792935445
6748.96341463415	3024.194092827	1083.27777777778	3284.62254901961
9431.46103896104	3041.09734513274	8395.72623574145	7956.5
5498.25217391304	2944.77685950413	17473.7574750831	525.619469026549
4840.59523809524	6574.38672768879	6826.52212389381	6968.69463869464
9997.83127572016	2848.57276995305	5945.37188208617	2344.57920792079
8678.49586776859	4478.07065217391	13998.2	1346.73529411765
11949.9086294416	1816.37790697674	8360.17441860465	5849.31331168831
7069.86996904025	2115.58912386707	5893.7103960396	1709.48055555556
6785.76393442623	5582.71011673152	10265.7205882353	8829.52078239609
8710.23913043478	2208.13381995134	9765.34173228347	1825.17582417582
12429.244966443	2002.71578947368	11471.2063492063	10068.8452380952
7192.29268292683	6286.75347222222	1579.3320610687	9970.49519230769
6286.5162601626	6667.54189944134	3383.87428571429	7329.96830985916
1166.40178571429	4752.656612529	6095.53091684435	5688.87548638132
4095.23708206687	2542.53559322034	1561.35242290749	3068.24561403509
6875.23262839879	4989.96928982726	9029.1768707483	3438.4388185654
6877.73451327434	3165.19932998325	3282.44974874372	2632.92401215805
3513.48936170213	4981.33333333333	11962.693877551	3084.29617834395
4686.53982300885	3389.74253731343	7391.44186046512	810.882075471698
9128.88817891374	4145.784184514	8167.66913123845	9165.17142857143
5270.80188679245	6637.53313253012	2722.24557522124	4559.01063829787
3947.72727272727	4187.48820754717	8884.95432692308	2911.25242718447
10154.5298245614	3431.39010989011	8276.09278350516	5855.06440677966
6832.04624277457	5393.95421245421	9241.24752475247	4383.97007481297
5457.06294964029	1314.05309734513	5463.82370820669	4092.12540192926
8391.73451327434	4520.47537473233	6891.06829268293	7863.34567901235
5966.14649681529	5823.85820895522	1046.38571428571	4674.61818181818
3356.82584269663	7252.4279661017	2823.47784810127	7210.72204472843
9189.51700680272	4862.57199211045	5521.77876106195	2026.1726618705
11400.0412844037	4389.99459459459	5011.14574314574	2513.62701612903
5279.76057401813	3247.82252559727	6541.82005899705	3089.6017699115
2809.68716094032	2908.79648241206	8055.44905660378	3072.82218597064
8209.09014084507	4840.50158227848	10601.2520107239	1566.84926470588
10586.5119617225	5152.64229249012	6740.39306358382	5361.63424947146
8788.90114068441	3649.31390134529	4854.44982698962	5421.38496583144
2778.01294498382	2585.18159806295	6172.572	5490.46529080676
8558.11447811448	3580.96385542169	9933.50753768844	6123.35371179039
10281.5663551402	5118.33125	3177.59107806691	2735.1036036036
8554.48	4632.80718954248	8595.51834862385	8459.09480812641
10136.6109660574	2437.46478873239	11673.2851405623	13239.1693989071
5447.32941176471	1722.92592592593	1812.44303797468	8610.1780104712
4243.35869565217	4680.4944598338	2940.97627118644	5380.76
1636.6170212766	4996.55743243243	6325.3884057971	839.71388101983
3406.48792270531	4087.14990859232	5826.27575757576	8461.18130311615
5541.79007633588	3449.16776315789	10640.3819742489	1177.01769911504
7195.22	7828.17753623188	26057.5763546798	5622.24203821656
10471.9877300614	5793.75247524752	9990.73125	12094.2102803738
8757.89096126255	2626.92441860465	4129.06515580737	8776.24066390042
6593.5092936803	5265.31143552312	853.561561561562	4538.23224043716
7811.34816753927	4145.06327543424	3082.3166023166	4125.10476190476
2237.98660714286	3948.26018099547	9010.33773087071	1568.33974358974
14007.6534296029	4754.59799713877	8449.07560137457	1898.91275167785
9546.57831325301	2545.88311688312	6174.73163841808	11922.9711191336
9493.17406143345	2552.78523489933	5022.58049886621	3412.84920634921
5642.3670411985	4060.39941690962	1225.05759162304	6361.77922077922
3729.93965517241	3584.70234986945	2968.04838709677	12907.9358108108
8796.95484581498	7595.51851851852	13225.6785714286	11230.0271903323
5810.71482889734	2569.21428571429	4448.74639769453	5655.16808510638
9611.68135593221	4458.16203703704	11659.7224669604	509.354166666667
6660.47117794486	3355.41796875	8217.68055555556	3464.05063291139
6586.14900662252	4261.57773512476	4371.64784946237	2397.84863523573
6571.89371980676	6681.56090651558	9096.00787401575	4525.58301158301
7627.71662763466	3296.46898638427	7415.61538461539	4769.88725490196
7559.91329479769	3289.47687400319	4699.95098039216	2178.79130434783
7845.42814371257	3393.21065989848	3437.99253731343	5124.45666666667
1777.20320855615	7326.6155088853	14346.5977496484	10790.1996497373
9525.84265734266	1029.38818565401	7438.35294117647	2426.0201793722
7843.55660377359	5272.27966101695	6793.86063569682	8634.9391025641
3465.45660377359	1884.05555555556	17021.7566539924	4424.62801204819
3575.50934579439	4545.02791878173	8556.53754940711	3154
6803.61654135338	1963.78350515464	14261.0447761194	2639.29847494553
3561.2543554007	5194.27355072464	5937.09420289855	4926.45454545455
4325.21875	6324.29787234043	7776.64788732394	3308.91992882562
3521.07239819005	2312.93805309734	7687.19303797468	3187.61034482759
6077.23796791444	6574.19097222222	7403.40972222222	5338.19279661017
6432.86956521739	2467.96335078534	5797.21404682274	2102.07003891051
6270.39784946236	6051.47716894977	2129.52407407407	11875.6960352423
3081.66785714286	10911.3246445498	6815.3949044586	6167.07727272727
8911.06040268456	5684.94022617124	7264.41527001862	1598.19847328244
7835.39682539683	3520.18909090909	10658.1438848921	5683.07170294494
12790.8374558304	3069.20327102804	595.693950177936	1963.87323943662
5430.98230088496	3988.64468085106	2116.29838709677	4924.60169491526
10272.8072727273	4470.54280510018	14360.5531914894	10519.3896103896
5217.30022573364	2727.39886039886	10385.380794702	3453.81666666667
8145.44647519582	7092.11052631579	5953.35014836795	2748.53333333333
7257.53982300885	6728.56204379562	6992.1	7233.90625
12456.576419214	2864.98863636364	2063.77104377104	9752.76395939086
5202.28318584071	4636.43410852713	4101.35519125683	3481.23693379791
9791.31182795699	3172.49302325581	3994.8052173913	6942.56842105263
4998.42922374429	4050.86519114688	4309.37423312883	6042.2510460251
5160.32028469751	6647.3064516129	9803.11111111111	4681.1937716263
8233.92175572519	8117.57039711191	7480.66017699115	5455.13157894737
8834.05333333333	5314.71515151515	7115.73322422259	9268.91222570533
8922.79268292683	4210.33834586466	8780.44374209861	5090.57112526539
9555.13502935421	4569.91400491401	6502.94462540717	4539.704
5310.32352941176	5322.311942959	5498.13785046729	6593.85798816568
8156.55617977528	2353.905	7971.57516339869	1239.16287878788
7425.1103202847	2053.3300248139	6683.37288135593	6468.89781021898
7361.92753623188	6405.65068493151	3388.51262626263	12022.7022653722
7925.94868035191	4542.348583878	5072.79835390947	4002.38072289157
11214.7801724138	2951.16428571428	8034.53539823009	5990.79138321996
9313.20786516854	3760.16990291262	3649.06237424547	5769.44057971015
9501.23636363636	5813.52066115703	9237.22586872587	1191.79459459459
7811.33660933661	4311.96964285714	9788.21724137931	3248.95112781955
4887.52770448549	3867.01477832512	14802.2109533469	1481.97835497836
12422.7120743034	5085.48055555556	3320.62469733656	7009.79298831386
14768.4083044983	3687.85200845666	7453.06483790524	7402.995
5083.4679245283	4978.65271966527	9865.70026525199	3944.75744680851
10604.3720238095	4550.40298507463	12229.1402214022	5410.96588486141
1550.67027027027	6497.98060344828	8551.67948717949	10121.3350253807
10530.1365979381	3475.25390625	2691.44117647059	6086.24509803922
8350.96511627907	3325.6875	10167.1034482759	14044.9390681004
6622.53846153846	8458.12865497076	7295.25945945946	9603.44615384616
8520.409375	1884.98230088496	15692.8465116279	8647.7724137931
2490.33333333333	2290.32	4836.03833865815	10654.4368932039
2951.09302325581	3595.54098360656	10730.8109090909	7865.42592592593
4843.09398496241	313.732	3810.09358569926	6971.79598662207
4156.90333333333	2638.71229698376	5869.29355608592	3470.4453125
5439.65384615385	5325.62230215827	4342.86666666667	7433.44394618834
6762.14884696017	5912.2546583851	9790.35034013605	8575.15851272016
4288.98601398601	4744.2	547.496835443038	10158.4577777778
5894.42471042471	5092.64210526316	5345.69579288026	7364.2
6088.43287671233	5072.76657060519	9765.12195121951	2286.44082840237
7069.42675159236	6028.21292775665	5994.28459530026	6858.22102425876
6358.28221649485	5607.29820051414	6743.76845637584	12760.9255952381
2839.59813084112	5801.08333333333	7498.72641509434	8818.64606741573
5879.74825174825	1097.37873754153	839.402877697842	3035.44685466377
6049.72916666667	7238.3591160221	4702.4432	8881.39344262295
5899.43469387755	1644.57169459963	13925.2489795918	5596.77272727273
6473.28501228501	3857.45410628019	7192.71326164875	7336.43709468223
6239.71084337349	4608.29184549356	3416.33805309734	4778.73103448276
6090.85483870968	5982.765625	6584.07029478458	6207.72628726287
10512.8381877023	4502.64162754304	13212.2243767313	9704.11409395973
7323.92340425532	3209.72401433692	13117.0928030303	5945.77413127413
5601.02341137124	4076.67384615385	5950.36480686695	3450.19939577039
8426.67302452316	4991.57024793388	8685.84104046243	481.12389380531
11693.2668918919	1282.73622047244	5501.90265486726	11130.2706422018
10268.3717754173	3590.87564766839	4636.16519823789	945.52380952381
2301.00653594771	4478.97310513447	2452.64719626168	7011.0602006689
8624.21597096189	6961.69337979094	4572.30939226519	7168.75139664804
9912.56530214425	3834.96456086287	2929.77470355731	4187.53818181818
9029.44743276284	2276.15019011407	4105.22397476341	7105.51968503937
5145.30097087379	4580.27777777778	4910.06331877729	6498.76190476191
9408.50485436893	6427.50837988827	652.463087248322	5167.27586206897
6712.81172839506	7656.86333333333	5384.32307692308	1750.13636363636
7302.53078556263	2585.12433581296	17976.75	9808.02479338843
11334.2389380531	5393.79282868526	10314.2330097087	7842.18508287293
9912.08098591549	5557.11384615385	547.994011976048	7898.47965116279
9210.41414141414	4776.93103448276	7176.50694444444	918.666666666666
6097.73319327731	7077.40772532189	3619.94444444444	9775.8410326087
5680.31779661017	5023.09867452136	799.426136363636	6658.67515923567
6642.43516483517	2733.33650793651	588.862796833773	5920.63522012579
4167.50519031142	1406.99107142857	7827.45209580838	9970.45696400626
4313.832	3110.90038314176	951.971428571429	10643.2060301508
10120.5682539683	4782.48979591837	799.656387665198	10698.4620253165
6313.47987616099	5135.68728522337	3144.81761006289	8756.77689243028
6195.24060150376	3098.38827838828	1678.44221105528	2141.64591439689
924.209779179811	3005.51145038168	5012.23444444444	8695.96373056995
6010.33707865168	6379.84285714286	6063.42918454936	6842.21782178218
7017.53993610224	5302.69857433809	4331.63957597173	4362.6784660767
6131.67159763314	2284.81697612732	1652.94565217391	11118.8998242531
6416.56393442623	3658.86542443064	6583.20956719818	4742.1124497992
5439.66756756757	1988.97282608696	6580.13602941177	9709.41475826972
7732.36597938144	4237.02962962963	3042.25796178344	5754.21956769056
4653.60447761194	3726.73491773309	7916.46124031008	7099.88284518829
8933.06032482599	5028.61025641026	947.761904761905	6305.2987012987
4211.81801801802	6798.13623978202	13687.8905109489	6464.43349753695
3415.63424124514	959.545774647888	3578.35384615385	4849.8417147568
7017.54625550661	4267.77464788732	11122.493902439	5676.10266159696
5735.35519125683	3254.03987730061	12586.5207100592	11536.2901554404
7908.42687747036	1826.72580645161	8669.42016806723	11178.2634730539
11491.3772727273	2763.72748815166	6300.33954619125	4643.01670644391
8887.73053892216	2675.19883040936	10187.8892857143	8087.08764940239
5582.07303370787	1529.71609403255	12803.3935483871	3878.70873786408
3248.22641509434	3957.99619771863	6067	4124.74042553192
7769.93286219081	2446.44072948328	7152.23195876288	3698.75187969925
3910.4609375	1418	2915.92248062015	6714.59855334539
5079.95594713656	6341.72623574145	9596.12582781457	10490.4684466019
12168.3866666667	5679.96226415094	8127.01991150442	7206.62116040956
2122.91545189504	4458.37184115524	1817.64247311828	2082.60674157303
5677.61937716263	5788.20209059234	3801.20629370629	4370.79425837321
5764.91612903226	1795.66003976143	3949.39932885906	9254.20353982301
3596.09271523179	6252.38797814208	2314.64459930314	7729.21739130435
7610.37529691211	4344.50917431193	7900.22943722944	4349.6043956044
2541.86666666667	6574.9756097561	3997.88357588358	4269.94604316547
6363.12	2239.163599182	9216.92920353983	5383.22907488987
4137.10260586319	6891.49180327869	11672.192	1952.50290697674
15049.65625	2867.83266129032	4998.90277777778	1161.89361702128
7890.64788732394	5483.9248434238	1248.0375	3292.86693548387
7712.93949044586	3675.12072892938	9633.68564356436	7859.30740037951
8219.17834394905	5352.73475609756	4787.07407407407	4475.91459074733
8147.85593220339	3714.82797731569	7295.80427046263	3343.44071588367
7210.15422885572	7339.15805471125	2847.93225806452	4123.83733333333
4688.94882729211	5697.19105691057	7417.06638115632	7315.65617977528
2666.5625	6301.94117647059	15082.6007326007	6860.16666666667
8574.37329700272	6686.83741648107	9297.26869806094	5440.87545787546
6030.69900497512	2805.25668449198	5113.21690140845	4126.25068870523
7694.42822966507	5612.1637630662	8889.92571428572	5645.20363636364
4453.38038277512	5231.16878980892	5262.10041841004	11919.8333333333
5763.98159509203	3464.26779661017	8462.56022408964	6991.81115879828
6603.69811320755	2130.55649717514	2329.60880829016	8645.09265175719
5621.7688172043	1457.42393509128	2177.88815789474	7188.24578651685
9363.91712707182	4621.2538071066	14770.7692307692	1160.61445783133
7251.87899543379	4835.61437908497	7435.73170731707	15354.6787148594
12006.7843601896	5351.43614457831	6564.95402298851	10424.6615969582
7634.74433656958	2742.92370572207	13899.064516129	776.267469879518
5315.25098554534	2869.55555555556	7195.62322946176	6896.89285714286
7105.29429429429	2196.87958115183	1366.20666666667	6426.02229299363
6720.09248554913	4227.94298245614	12663.6441441441	7818.25352112676
5283.93548387097	6597.11985018727	2273.53571428571	2219.28888888889
9384.33128834356	2811.4375	1125.81196581197	3641.67441860465
7828.67169811321	3648.95918367347	4800.10574018127	6731.79257641921
870.964285714286	1287.46547314578	8048.17794486215	9420.57664233577
4275.11594202899	2446.41666666667	18370.7613636364	8914.15656565657
8015.97526501767	4194.84357541899	7681.26567164179	7472.49038461538
9206.9201183432	7216.24087591241	7040.70114942529	6199.65637583893
6262.01160862355	5114.9099378882	9971.79405034325	3148.78205128205
4330.52272727273	1860.95303867403	7424.15654520918	2479.01538461538
8004.1592920354	2216.4802259887	10612.9652777778	1632.16371681416
6350.41926345609	3028.08049113233	834.870406189555	3221.36290322581
5243.01449275362	5600.72051696284	3326.52354048964	1636.47574626866
4390.22527472528	6293.84581497797	5496.71496062992	3649.20762711864
2706.73897058823	7744.60700389105	5196.72781065089	12909.3189189189
5797.771019678	4451.04411764706	7521.90049751244	2135.5156407669
4412.62903225806	7446.19014084507	829	4931.15151515152
8574.1628440367	7860.26023391813	10205.6238738739	8260.4243902439
7742.66572237961	4961.42250922509	2545.73936170213	9217.63276836158
7173.14671814672	3434	11077.5411764706	7970.37267080745
3038.55510204082	4270.39860950174	3182.03773584906	10732.2972292191
8467.57103825137	6224.475	807.202166064982	5998.38235294118
5096.66666666667	3020.79310344828	15861.2730627306	8309.53744493392
6805.67491166078	3467.0910652921	8339.21913580247	9040.84438040346
5121.53526220615	4714.41904761905	3467.75338753388	5439.34741784038
2100.43428571429	5081.98998330551	3065.23106060606	13817.1950464396
8310.1981981982	7380.81931464174	3764.17357512953	9592.38797814208
8498.04166666667	4838.44554455446	7330.26117647059	20261.6666666667
8095.72987012987	2497.45634920635	6518.77435897436	7549.91401273885
3379.75581395349	2791.690625	15342.4063492063	4841.06194690266
8515.37642585551	5912.13793103448	7660.00677966102	9227.43893129771
5259.56637168142	6228.10714285714	1678.77916666667	6823.83703703704
10067.7035714286	4971.15265486726	10423.0267558528	6642.45928338762
7114.1051625239	2318.67320261438	5170.54148471616	4134.81422924901
8005.1547277937	3084	728.329166666667	9542.0861423221
7314.70297029703	7352.51963746224	14518.7540453074	8931.1797752809
1951.33103448276	3516.20658135283	3211.3447368421	3006.19061583578
8283.64244186047	5766.0650887574	2105.65172413793	1149.23711340206
9619.38057742782	5481.61578947368	10733.6230529595	6425.65509761388
6366.52598425197	4761.31681034483	10529.997005988	747.348484848485
2723.84615384615	5185.44444444444	3314.99537037037	14686.973880597
7373.29443447038	2405.19434628975	2324.03318584071	7567.17207334274
3570.03608247423	4895.95012468828	3175.94972067039	2123.51851851852
6758.70046082949	5460.84221311475	10131.9657320872	6371.45064377682
2766.77844311377	4041.88535031847	15130.7631578947	5087.29203539823
5234.61650485437	4935.31111111111	4787.57207207207	10394.5147058824
8492.83922829582	1951.84896661367	5692.70833333333	3202.87765957447
10464.1492957747	4613.54	10402.0508474576	8293.3734375
6663.55	1078.58860759494	1991.275	8842.37644341801
4457.7015503876	3986.26652452026	9330.24671052632	811.21
2731.96428571429	3657.35593220339	8963.87121212121	4289.13636363636
6741.53588516746	3577.98230088496	12600.630952381	4420.74193548387
7594.88724035608	6389	10857.4599542334	7749.7583081571
7238.32	2618.4769874477	2624.18	1587.95714285714
8533.99206349206	4027.31557377049	3090.94815668203	7632.48322147651
3513.90640394089	4586.87637969095	7985.64222222222	6298.67653276956
9399.67412140575	3469.65818181818	4195.91575091575	6718.67916666667
3605.28037383178	4020.18584070797	5498.4979253112	8183.84745762712
7255.77257525084	4720.04545454546	7818.26519337016	3140.37878787879
2390.1116751269	6929.87169811321	12121.2103004292	9234.03296703297
8479.03003003003	3975.325	9815.72052401747	7368.40024937656
7721.79894179894	5620.07100591716	5233.65917602996	18921.3364485981
6448.30769230769	2531.17391304348	5230.24860335196	5417.38333333333
6786.42583732057	4440.72119487909	16745.3256997455	3552.45544554455
3345.17924528302	5716.38310412574	5851.15	9924.50632911392
6566.06678383128	3373.26825127334	9022.32369942197	6534.00884955752
15617.7713004484	2903.34761904762	5655.3	7740.34838709677
7480.43086172345	2750.22572509458	7013.48148148148	7673.30522765599
2646.61756373938	3271.84790874525	6398.04	7426.21641791045
6750.59615384615	3971.89380530973	3629.47841726619	1470.80524344569
10159.5388235294	217.13202247191	4780.28494623656	13253.0177304965
4971.29850746269	7430.05633802817	7146.71481481481	3127.14141414141
2484.85416666667	5292.38364779874	1265.59278350515	837.560165975104
6493.28804347826	2454.88181818182	11383.7218045113	4253.72706935123
2597.11111111111	3098.20588235294	3051.54846938776	9805.2298136646
7065.89375	3626.58291457286	8336.68103448276	10143.8057142857
5461.26845637584	4841.60754716981	4680.94300518135	5425.42558139535
9936.89112903226	4417.76993166287	1778.88155339806	5690.48148148148
6546.68281938326	2644.98692810458	3516.41851851852	9412.29233870968
8361.77663230241	4206.2375	9455.1746031746	831.338983050847
7435.11575562701	6258.35540069686	7208.32136445242	8374.91078066915
6552.46464646465	5510.07633587786	2500.49735449735	1224.04929577465
4664.8724137931	4453.54964539007	5035.88038277512	18054.5769230769
9359.82479338843	4922.85603112841	4108.95824634656	7975.14596949891
4832.45597484277	6448.56157635468	6568.40599455041	3988.92462311558
4210.73774230331	2508.35555555556	5699.55492957747	4308.11417322835
6740.85347985348	3935.43444227006	663.256637168141	1098.2192513369
6305.11379310345	8168.42320819113	4724.3056379822	6348.349609375
7058.32818532819	2140.40293040293	634.018229166667	3072.3227665706
9951.82101167315	2408.26923076923	11744.1727748691	7042.81192660551
5270.14388489209	8158.29428571429	7382.13836477987	7774.90344827586
9170.22115384616	1637.96341463415	5108.98666666667	7357.37455830389
7425.30549898167	2969.36422413793	958.666666666666	2879.70948012232
5094.87818696884	4351.85947046843	5509.46614583333	6166.07083333333
4935.375	2286.24200913242	4559.62741935484	5658
6882.82666666667	5754.12012012012	678.542253521127	4084.28106508876
3593.40935672515	5329.64348925411	1709.17322834646	3810.34477825465
1765.98058252427	5596.1364764268	741.595862068965	2141.04435483871
4333.30894308943	2866.78787878788	5820.35732647815	6077.26992287918
9749.27624309392	3554.84823284823	4360.75664335665	2548.95620437956
5730.61788617886	3941.9209039548	1455.57603686636	4124.55719557196
4989.93958333333	5483.92718446602	9186.89399293286	4620.26736111111
7273.08258928572	4974.45708154506	12234.5337620579	3622.39016393443
8803.55752212389	2862.25097276265	2815.46035015448	7468.79069767442
6901.64268585132	4593.29310344828	7846.82310469314	12389.8968253968
1760.13087248322	5566.39811542992	7253.29073482428	4227.325
9740.58082191781	5199.49176470588	5938.07853403141	12173.5979020979
5865.31081081081	4203.78523489933	11763.6371681416	10187.785492228
10292.8589580686	4116.37219730942	883.975609756098	4669.80392156863
3046.45220588235	5848.93164556962	5827.70779220779	12810.7404844291
11699.9930795848	3389.765625	2114.21568627451	3134.70037453183
9135.60615384615	4128.84291187739	8357.32984293194	11421.6935483871
5020.59036144578	2093.79268292683	2641.05747126437	12622.2366071429
6252.06642066421	2569.17874396135	6848.74551971326	3410.49681528662
3674.31538461538	1014.50649350649	8959.14356435644	3327.4347826087
8417.15360501567	1507.46368715084	12224.9701986755	4602.21428571429
7667.68085106383	4167.71052631579	9090.548	8271.14915254237
8477.8	5073.61082024433	3877.14164305949	13943.6512820513
3347.38154613466	3723.8024691358	7047.17548746518	5796.61384615385
9007.26086956522	3410.50579150579	3665.80860215054	6394.70933333333
8776.86143187067	2100.99259259259	12021.9452631579	6640.43619047619
9656.11587982833	4605.05701754386	2219.96621621622	11492.26875
4311.45173745174	3958.64869888476	2484.84090909091	2059.63057324841
7320.22142857143	2789.39673913043	9566.2374301676	4689.49814126394
6181.78952991453	6070.52777777778	589.270992366412	4199.1718061674
5424.01746724891	6810.6375	2339.1001150748	1822.65873015873
7849.08387096774	2538.54607508532	2009.35353535354	12753.7737226277
11471.3650190114	3374.80754716981	372.775720164609	9791.58037578288
6651.80473372781	5142.89705882353	9837.39956803456	1852.68052930057
3419.63461538461	2019.86597938144	4089.98327759197	3323.17834394904
4568.29074889868	1924.02962962963	6859.43888888889	8866.14093959732
8024.06206896552	3300.40663900415	3628.24324324324	4842.51051051051
5537.34076433121	4933.80974477958	4479.24	6957.99319727891
6078.63636363636	2090.08994708995	3053.97297297297	6553.67149758454
9372.35795454545	3465.86697247706	8512.70749542962	4099.25304878049
5628.85164835165	5218.96	7981.84142394822	15909.8609022556
6944.70796460177	7974.91549295775	6096.2439516129	11619.8127208481
10123.1818181818	3249.7619047619	7400.17275747508	1571.74285714286
9821.73248407643	4796.62213740458	1219.37168141593	12653.0802675585
4163.3431372549	3030.740818468	12925.7719298246	7528.39940828402
9172.87205387205	3559.35555555556	8084.24019607843	5081.26923076923
8594.10924369748	5792.20881670533	9676.31237322515	2650.36363636364
6877.88513513514	2183.64353312303	8653.36997319035	3686.38
6669.40391676867	4177.76923076923	291.46017699115	11227.6598984772
2664.05442176871	5204.01782531194	5393.62355658199	2335.64658634538
9685.58566978193	5811.8051948052	7520.70175438597	5131.60852713178
3680.09174311927	3728.71647509579	11497.4692307692	4690.46153846154
5663.12337662338	3282.2012012012	3988.44857142857	8923.0159453303
3461.59523809524	2282.8947368421	18323.288590604	10107.7936507937
2642.92913385827	5560.6644295302	3759.62403100775	5243.60260586319
14444.0123966942	2526.5572755418	7164.27702702703	5394.29218106996
4856.57491289199	7863.45585215606	3874.46976744186	1001.87937743191
4835.11926605505	4552.72316384181	8256.26937269373	3226.50555555556
7448.75639097744	3985.52442159383	12177.8518518519	8054.94186046512
9333.25313283208	3184.76393442623	1066.888671875	4562.09741248097
2144.73867595819	3833.0119760479	2532.25668449198	5672.86608863199
1667.83644859813	6136.703125	8642.20638297872	5923.27461139896
3240.98958333333	4812.172	5721.53181818182	2020.55777777778
12872.0941558442	3846.3476702509	6137.47096774194	3129.49074074074
5763.68835616438	3345.93137254902	10440.0038461538	7617.54375
7750.27714285714	5791.84888888889	12076.5890052356	8578.58739837398
7484.55205479452	4342.44290657439	11956.5175202156	1879.13636363636
7077.83333333333	4052.87557603687	5376.28404669261	6758.66043613707
8047.558	4248.30293159609	5817.20123839009	3731.20082530949
8607.3125	4751.97940503433	2767.80084745763	4599.97315436242
12168.0488431877	4267.62816901409	7273.04376012966	10889.6332179931
3205.19463087248	4123.65753424658	523.291366906475	3680.38812785388
10758.8481012658	5131.84615384615	7331.6387283237	11478.7990430622
3605.43362831858	5428.02341137124	7133.55852842809	7877.79916317992
5926.70338983051	3929.7947454844	8437.03867403315	4199.55294117647
2986.48672566372	3939.85321100917	9536.6746031746	12217.9315589354
7258.22073578595	2951.0184501845	1012.84365781711	2165.83937823834
5910.49142857143	3059.47077922078	11143.2062937063	3128.80373831776
4218.44781144781	4524.29692832765	6613.01895734597	10854.9547169811
9754.75838926175	2633.02966101695	7502.21459227468	7203.9
8272.22181818182	3767.62939297125	12559.4066496164	8667.43459915612
6813.74358974359	4418.73029045643	3083.41632653061	5197.88888888889
9049.35475578406	2493.24390243902	548.178571428571	4202.32307692308
9816.04301075269	4319.03594771242	8858.05764075067	9285.94773519164
2486.22222222222	2637	4027.65486725664	4856.16923076923
7262.08794788273	6252.06360424028	5284.13936430318	3675.33743842364
8338.39634146342	4157.92134831461	2783.65019011407	5908.77663230241
4452.57142857143	4467.99115044248	8145.99632352941	2078.25408348457
11453.3088607595	1218.56779661017	10066.8465227818	4775.91176470588
12528.984	3000.74146341463	11932.8759124088	13600.1366666667
4862.57142857143	3765.6303630363	7039.02985074627	8881.20334261838
6546.44029850746	3553.77313054499	6194.92021276596	7543.93317422435
1716.8062283737	5241.05	7536.70161290323	4872.16054158607
6133.98949211909	5896	3655.88349514563	5599.225
4194.08920187793	7485.95023696682	516.082474226804	6261.33251833741
4161.25991189427	2860.48099173554	5634.4238410596	3534.0679245283
4343.58122743682	4661.94871794872	8758.31111111111	5831.31018518519
11686.8264984227	3344.82624113475	8434.07980049875	8325.77692307692
4476.12831858407	4359.43497757848	3853.35714285714	13122.6914893617
6721.55710306407	1597.16167664671	4261.71979434447	549.974874371859
10387.454248366	3860.15605095541	7558.23765432099	6051.47311827957
10016.1013071895	4962.47572815534	12171.9249329759	4127.85185185185
2690.86440677966	4629.82421875	2030.32530120482	6541.24040920716
8256.66046511628	4851.75977653631	8467.28148148148	5610.7213740458
2804.65665236051	5124.24137931035	7636.66929133858	1850.6404109589
8293.65408805031	4790.77570093458	9096.76013513514	11870.4980544747
4728.20703125	3012.30769230769	9374.45673076923	3896.82051282051
6857.43287671233	3686.60240963855	1181.1135734072	8238.06079027356
6449.44485294118	7375.98214285714	7254.9896373057	1962.53768844221
6395.54117647059	5201.37535816619	631.149305555556	2618.21176470588
8414.86779661017	1154.9010989011	11094.0854166667	6543.89620758483
11256.5185185185	2045.5119047619	11160.1034482759	16196.0785714286
5721.91919191919	1899.74162679426	6325.55	9239.66566265061
5565.65982404692	2548.55303030303	3121.13461538461	791.212121212121
2878.08928571429	4666.83086053413	9143.16040955631	8405.97058823529
6846.2662601626	1994.72199170125	17528.268707483	4303.88607594937
10600.5059288538	7017.72980501393	973.217391304348	7482.26436781609
4938.17428571429	3612.7990430622	9780.06129032258	6461.82413793103
8654.51490514905	6037.00661157025	2641.45098039216	1921.18055555556
4566.08742004264	4463.29537366548	8126.61818181818	3886.52941176471
6399.1843003413	3202.42361111111	6624.77157360406	4743.20744680851
7931.37878787879	2511.12935323383	8989.22317596567	2577.1811023622
2870.68401486989	3944.80275229358	3808.97135416667	3200.08306709265
6026.10843373494	3452.6993006993	11780.524822695	3572.24406779661
6034.86144578313	4653.60363636364	9456.92617449664	3935.25149700599
6753.70283018868	6708.07762557078	5171.60445682451	5051.65487977369
6592.25933609959	2173.85925925926	6804.30801687764	7627.25531914894
9930.29464285714	3650.97908496732	6932.83081570997	15593.5595854922
7501.25085910653	4305.76070528967	17520.5185185185	1064.16573556797
6284.52411575563	2926.48666666667	1430.46583850932	9015.91558441558
4032.55312954876	7448.23265306122	10842.8488612836	4052.54166666667
4591.79323308271	5367.21111111111	5439.50704225352	2193.37321937322
6184.66367713005	4162.35866983373	3737.05084745763	7786.1679197995
3670.35820895522	5012.31932773109	5086.87012987013	5301.61723163842
4730.97101449275	758.52380952381	8573.2371541502	3274.06050955414
7519.69506726458	2092.20088300221	9072.0664556962	9490.55182926829
1508.9126984127	4318.50442477876	14422.3475935829	574.551282051282
6654.81366459627	3939.95195195195	5085.77005347594	8322.75203915171
4917.63636363636	1367.44907407407	7350.40097799511	2283.44904458599
4264.16265060241	5365.39215686275	7478.01498127341	8127.08467741935
838.500780031201	3791.01677852349	3307.66805845511	19094.8552631579
6311.41666666667	5292.95801526718	880.611650485437	3492.42285714286
10297.1083916084	1197.24390243902	6281.06126914661	1498.48697916667
5694.92926045016	2727.45982142857	17858.1284246575	8081.7052631579
10742.5818181818	7300.0197368421	5186.2	14621.9565217391
11053.2655172414	6054.17857142857	3520.05535055351	3106.83823529412
4891.89261744966	3626.69718309859	5963.09316770186	2463.33846153846
6324.94901960784	3114.33381712627	7753.15282392027	7856.17435897436
2128.34892086331	2045.89705882353	7424.2294520548	13998.1469194313
7057.9512195122	1581.75714285714	2964.90307328605	5041.20138888889
7558.15235457064	4558.28544061303	5107.07662835249	761
10734.2546125461	4734.26139088729	4035.42151162791	12182.25
4056.28837209302	1997.00694444444	3181.18374558304	10065.0884520885
7795.16666666667	5092.74829931973	2074.84581497797	6765.45736434109
7826.00273224044	3855.27818627451	11702.0850340136	5312.00764818356
12262.8962962963	4070.78801169591	7785.58407079646	7596.07662835249
5908.47448979592	8091.89705882353	6939.45826235094	8253.62453531599
6790.10344827586	5299.00403225807	6725.54360465116	7069.81344902386
6327.60122699387	4754.95731707317	7093.39864864865	8830.28853754941
10971.7209302326	5443.68014705882	3690.91496598639	1468.99645390071
9973.42180094787	4059.60253164557	5583.43428571429	1322.49029126214
2027.95547073791	5514.75265957447	8291.48333333333	7865.49770992367
5545.67371601209	1314.16595744681	6187.00610997963	16224.5132743363
7951.42524916944	5741.35416666667	7749.31914893617	989.711462450593
4645.64591439689	7695.2585669782	2262.29136690648	5558.40625
3148.65555555556	2350.66591928251	6044.02472527473	439.865800865801
6587.11538461539	2930.36206896552	9789.58498023715	1464.54846335697
7712.64954682779	7194.02857142857	8368.5223880597	5779.13563829787
3045.98591549296	4911.51308900524	5787.19310344828	13274.7868852459
10335.7083333333	11031.55	12184.7314814815	18686.4367816092
1538.80530973451	4210.97727272727	3901.04722222222	2959.03381642512
5155.95575221239	3348.70731707317	13535.1836734694	1850.97169811321
6573.98198198198	4914.20967741936	3226.25550660793	3063.16838487972
7419.95390070922	4654.5777262181	10093.6292682927	1883.61230769231
3303.84331797235	2671.90924092409	5174.61904761905	6596.00884955752
4559.62377850163	2158.55555555556	9322.59556786704	12599.4714828897
10119.1178571429	5052.83514492754	5115.04424778761	7520.08307692308
6294.24045801527	4400.78222222222	5383.75643086817	8923.75912408759
14800.9747126437	2700.73755656109	12053.2378947368	8109.49200710479
9112.407960199	4240.80985915493	8413.70105263158	12197.9799196787
10787.5985815603	3845.26470588235	3476.12037037037	6760.33816425121
2905.45819397993	9235.87644787645	12291.6414686825	12115.7047101449
6921.21564885496	6564.67901234568	8444.15697674419	5354.57345971564
6382.5102739726	5326.21301775148	342.953846153846	10174.7203389831
11527.3389830508	2867.86631016043	7186.59726962457	9247.05986696231
8634.78484848485	2416.53982300885	6340.00234741784	7168.59591836735
5935.38783269962	3628.54222222222	6463.54887218045	2969.8091286307
7355.04325259516	7648.3325415677	9695.66606822262	2544.83643122677
8694.85561497326	7247.97705544933	2197.94212651413	3642.29955947136
7720.83660130719	3489.58419243986	604.919444444445	6521.99064171123
4842.13479623824	3812.03780718336	8690.33	5466.82558139535
7257.31489361702	4189.66299559471	7774.03350083752	6652.73809523809
5538.92556634304	1983.57142857143	443.679012345679	9960.75555555556
5586.17441860465	2204.5409252669	6551.19166666667	6230.64417177914
9830.30913978495	3822.64168618267	923.089285714286	11393.1703703704
6662.62962962963	4730.76286764706	462.201954397394	551.385964912281
6452.40291262136	6008.34080717489	7894.80790960452	8984.57062146893
3818.20921985816	1196.50193050193	3361.50416666667	8704.28735632184
1957.81290322581	6040.67653276956	4799.08639308855	1582.73076923077
8032.51803278689	5755.03009259259	6482.48243992606	5691.66933333333
4581.40860215054	2188.39086294416	2406.77777777778	799.124378109453
8772.39574468085	4304.19213973799	9232.84162895928	6058.8904109589
2289.98314606742	4028.19431279621	6951.7543554007	8578.28756957328
11395.4028776978	3219.29203539823	8172.81045751634	9347.88695652174
5659.11876484561	4731.3025477707	6323.26365795724	9863.06075949367
6757.50708215297	4905.37028301887	6217.10555555556	2394.80769230769
6722.53982300885	3400.98910081744	7544.06167400881	5428.33623188406
11436.7032967033	3448.21867321867	7563.24661246613	518.463414634146
9483.68387096774	1977.86956521739	4891.90506329114	5762.7868852459
3483.3125	2741.249	8336.38369304556	5771.69677419355
8929.21553884712	4122.17230769231	8945.48511904762	4619.09090909091
7158.06666666667	4341.87843137255	1590.26794258373	6736.92307692308
9277.15135135135	3670.8462962963	1557.43229166667	12163.5874125874
11229.6071428571	6541.96280991736	8526.22348484849	8364.71428571429
7344.30357142857	3580.16930022573	4901.27966101695	5853.42431761787
6273.47407407407	4901.46636771301	2869.67054263566	6768.56150793651
2385.84262295082	3962.1313559322	7233.76018099548	4029.4494875549
7264.77176470588	4919.02021403092	8631.96732026144	3840.7866419295
6909.72540045767	5967.29712460064	9251.19596541787	9190.81693363844
12292.27100271	2989.27974947808	2548.18587360595	5156.25165562914
9639.89516129032	4977.78384279476	551.020689655172	5230.50533807829
6349.79636363636	5527.78296703297	5507.5393258427	4314.38775510204
9464.64505119454	6525.87261146497	1506.82868525896	6236.66134185304
6801.25925925926	5531.28712871287	4026.14285714286	14427.7805555556
1947.46296296296	5661.60068259386	9876.64417177914	2618.36933797909
5039.11111111111	5859.23983739837	8416.86832740214	3119.18584070796
6651.49344978166	6005.9495412844	5405.52975047985	4398.17098445596
3027.32340425532	6204.10294117647	1313.04680851064	7391.13746630728
6424.97630331753	3001.07744107744	6899.19085173502	9853.53919694073
5740.56	3709.13897280967	4810.43109540636	4461.06796116505
9914.44318181818	3057.9068627451	6818.70731707317	4901.86440677966
4247.8356374808	5354.81395348837	9099.37551020408	8097.07780979827
7418.24024024024	1322.69302325581	6111.18646864686	4496.6742081448
3086.50442477876	2391.22123893805	6019.13318777292	8556.63709677419
9129.58550724638	4317.08156028369	14695.8405797101	2726.56944444444
2018.82317073171	4834.02403846154	11316.3122171946	2863.13123844732
3793.54098360656	1353.9381443299	9460.94982078853	8425.86173633441
3775.50837988827	4374.19696969697	6598.08585858586	3765.73658536585
9081.592	4306.31504065041	1610.61917808219	8007.50900900901
5479.49596774194	3730.56072351421	8692.58235294118	10686.9607843137
4164.81851851852	6544.18348623853	4885.89975550122	2716.26404494382
5914.85250737463	4217.62962962963	5430.00931677019	3596.2885032538
5521.62429378531	7496.89375	4303.33687002653	7628.50826446281
8707	5045.94041450777	1591.49065420561	7287.57936507937
8945.70863309353	2809.23150357995	12692.3236514523	2143.92658227848
6232.04370629371	1697.48157894737	5097.62093862816	4480.67910447761
3315.28695652174	3584.09217877095	2649.95222929936	16422.6477272727
8360.38888888889	5697.89873417722	5680.0490797546	8915.03243243243
7400.97014925373	6995.22099447514	5720.89247311828	9988.5
7036.61935483871	3724.31837606838	3659.1640625	3972.47136563877
2482.85561497326	2896.82414698163	5179.38461538462	5379.67675378267
8528.33094812165	5294.73880597015	6453.63636363636	10986.237804878
3215.70769230769	3178.95961995249	5439.99534883721	6443.70802919708
2946.3619047619	3959.26388888889	7215.42975206612	6459.88927943761
4824.55944055944	3719.34074074074	5680.0987654321	3827.55757575758
4258.39568345324	4464.31638418079	11015.6317829457	3781.10491803279
11583.9151943463	3324.58741258741	9926.54708520179	3635.41818181818
7661.8220338983	5163.17301038062	6434.61111111111	3574.80405405405
5180.08361204014	5428.625	9316.85017421603	1375.89224137931
2817.26754385965	5062.74285714286	2777.94594594595	10511.465648855
6094.80278422274	4062.125	5209.05681818182	17238.4588235294
11836.2573529412	2690.171875	9494.66958424508	5575.68051118211
6917.57142857143	4646.69005847953	10481.9725490196	5043.63461538462
6146.42052313883	3992.27134146341	7737.43296703297	3702.83425414365
6761.20190023753	5360.19127516779	13138.8008658009	16219.0467836257
3955.3275862069	2819.51923076923	5555.21652421652	5988.7697228145
2746.11403508772	3047.43356643357	4620.32768361582	11962.9540816327
6192.71641791045	4960.39491916859	4584.47011952191	536.640677966102
2690.12389380531	1458.40512820513	5507.83763837638	9834.77245508982
9668.85	5221.09350649351	2139.65553235908	3864.83271375465
7884.42181818182	2924.81679389313	7238.77088305489	10477.8250401284
6365.84988962472	7058.52684563758	9657.11637931034	1827.26265822785
5580.33527696793	2154.41726618705	8752.60927152318	7106.88519637462
5995.22764227643	2177.36725146199	3698.10363636364	8178.46091015169
6366.2427184466	3996.21379310345	12804.9146341463	4604.55626326964
4991.37337662338	2760.60606060606	11726.8671328671	6212.26666666667
2181.96226415094	5767.28793774319	8850.62138728324	4072.41542002302
6668.87829787234	4051.071875	4233.32817337461	9544.9880952381
3211.41276595745	2622.51041666667	3069.78758949881	5341.88461538462
14513.8651162791	5573.39418416801	3106.24731182796	11841.6114457831
6072.30088495575	2972.84363636364	14412.0588235294	5846.14109165808
8774.13725490196	2133.53225806452	3938.12389380531	8418.44160583942
5785.27310061602	7423.30633802817	14031.9111747851	2414.32824427481
4542.84960159363	1092.88888888889	6962.71234939759	3658.42079207921
12663.4605263158	3369.7150997151	11792.9108910891	3461.27678571429
5444.9349112426	2014.60957178841	5204.19841269841	11855.9680851064
2358.16923076923	5604.61861313869	8335.5857605178	1089.3347639485
7706.73374613003	6314.5427631579	3358.70855614973	635.642458100559
5984.63583815029	3697.60197368421	8254.12643678161	5251.50384615385
8414.77333333333	3598.8	3862.66197183099	5400.27624309392
4297.65046296296	1653.65408805031	5734.03663003663	2608.55479452055
10445.4282460137	3045.81909547739	8915.60869565218	1560.89615384615
8362.21913580247	7443.17025862069	2687.20560747664	8507.01445783133
4364.33002832861	5929.74275362319	10165.7909836066	2493.09210526316
2507.09090909091	5718.6912568306	8090.11561866126	2313.53
3279.73493975904	6872.24277456648	14069.0465686275	1355.19219219219
8597.54736842105	4681.26894865526	5496.02850877193	8308.72757475083
6082.86305732484	4275.6062992126	6126.97452229299	10607.4427860697
4664.42182890856	1532.51340996169	11158.9287410926	18220.4819944598
8553.80872483222	4987.30168776371	8893.04347826087	5438.05681818182
9430.34285714286	1742.28657314629	5893.55504587156	11139.892
2689.87121212121	7057.74861878453	5501.89965397924	2089.82868525896
5761.024	3135.81428571429	1727.98295454545	3730.09411764706
8527.08522727273	6307.88888888889	993.820224719101	4759.45187601958
7157.2427184466	5710.68220338983	4813.46555323591	8666.36849925706
4731.66893424036	3846.55363984674	11139.3903345725	6283.12432432432
10413.3333333333	5011.56218905473	8685.66417910448	8227.21484375
5734.36029411765	3161.80327868852	12338.4666666667	8325.78135048231
6553.89898989899	1280.61494252874	6059.71052631579	4249.9950617284
4255.35867768595	4757.42787456446	6190.82972136223	4773.9178470255
7918.77857142857	6333.26608187134	3281.4303030303	3422.28070175439
5419.11818181818	4394.30054644809	4902.92261904762	5132.70566727605
8640.57450628366	4416.55421686747	10904.8409090909	2032.53968253968
3805.80921052632	5981.76748971193	6012.1062992126	2488.36414565826
7138.54471544716	4286.08717948718	8083.06984126984	4350.87173396675
8350.4431372549	3359.36197916667	2173.89534883721	3971.09420289855
6545.56628056628	1679.8835978836	3249.57054263566	2328.01993355482
11924.436123348	3613.90340909091	3647.666	1244.5340599455
9112.85044642857	3877.79237288136	5290.93661971831	4766.14855072464
3456.90476190476	4702.54045307444	11095.9056603774	2739.06864988558
12323.900990099	4455.0652173913	7038.79083094556	20038.5590551181
3764.1677852349	3986.47527472527	1725.42173913044	2417.01038961039
7740.04518072289	5961.05454545454	7437.94932432432	9536.5
7924.89969604863	3001.60897435897	9240.48148148148	6645.61797752809
4708.29449838188	5432.72074468085	2069.56204379562	9738.21390374332
8278.60406091371	4359.01092896175	6508.31496062992	1369.50561797753
5055.56065573771	4237.78082191781	8068.96825396825	1794.75088339223
4830.35008665511	7216.50434782609	12475.4248554913	10944.1306122449
3480.84776119403	3767.22660098522	12143.2962962963	2617.51578947368
3903.2213740458	6578.00568181818	9468.45920745921	4661.99208443272
7912.50561797753	5782.51769911504	1786.91111111111	16383.7142857143
1773.27918781726	4886.99233716475	6272.95774647887	6516.69113149847
6160.66030534351	2240.272	7106.30434782609	6284.12955465587
7720.17537313433	1771.70779220779	3075.83726415094	8005.12587412587
7614.83168316832	4467.99649122807	9540.48063781321	10580.9704797048
6465.98692810457	3085.14516129032	5848.86029411765	17671.8620689655
5733.76211453745	5214.22388059701	1945.41761363636	6693.16167664671
5730.2319391635	5343.7380952381	7623.66497461929	4657.6
6549.05429864253	4157.30144404332	10895.7429305913	8306.10357815443
3572.89138576779	7556.75	13164.8631178707	6694.71607515658
5050.50511945393	5339.96428571429	12662.5335689046	2344.0951417004
1957.5243902439	2673.94782608696	1284.29203539823	2712.90510948905
3730.95044247788	7159.77215189874	10457.7246376812	1863.47428571429
2430.86577181208	4799.80051150895	14198.4081081081	4278.52964426878
4747.69230769231	5400.14110429448	5181.33086419753	7576.94160583942
6325.62211221122	2333.7572815534	7511.64150943396	4324.6384180791
10238.8695652174	1597.13924050633	5818.04528301887	11224.6435185185
8867.70512820513	2800.1137254902	9753.84337349398	5453.48148148148
1882.07359307359	5425.3899204244	2626.54074074074	1982.47202797203
4904.05882352941	3842.19058823529	8861.87595419847	5726.33372781065
3172.97183098592	4471.53146853147	7045.03649635037	8812.53024911032
3588.90584415584	3550.88252148997	7195.19170984456	8204.3253968254
3004.6017699115	6025.22033898305	11455.2458563536	6186.59230769231
2686.01443001443	2478.05915492958	5010.83768115942	4486.07899807322
5897.49027237354	4746.57756563246	2997.67007672634	7569.91891891892
8926.65494505495	4745.59670781893	6576.93113772455	2703.72834645669
7433.71224489796	4000.73673469388	14085.2922535211	3803
3236.16470588235	2958.80092592593	2681.7037037037	7561.50482315113
1760.01895734597	2990.9056122449	5492.59649122807	4284.891966759
2253.12307692308	6526.62631578947	13368.109947644	8193.9609375
6268.65540540541	6116.61959654179	4638.61971830986	3096.96296296296
5589.05605381166	5072.08421052632	12134.2342857143	8519.11608623549
2051.64591439689	3533.01818181818	3901.85098039216	5827.28571428572
4870.10714285714	3904.59400544959	8817.14516129032	14726.238317757
7329.02262443439	4563.73291925466	6661.61268781302	12307.8694029851
5808.30640668524	1853.81566820277	8336.54761904762	715.071428571429
3274.99256505576	5176.03675344563	5099.30672268907	1144.77067669173
7911.0785123967	6997.52967359051	4474.95454545455	10189.1563636364
6364.66171003718	5249.43702579666	8854.16141001855	17669.4482758621
5101.37320574163	4456.90243902439	7324.14465408805	7547.09361702127
11149.6395939086	2415.83865546219	7286.52822580645	4220.95754716981
7469.49101796407	9702.68944099379	6503.43693693694	5175.02511415525
7197.31578947368	4242.14341846758	2397.07327586207	8583.11616161616
5012.36855036855	1717.56034482759	4287.69465648855	7331.18656716418
3482.57633587786	8204.33870967742	5920.04822335025	3306.49509803922
6975.87867647059	2040.65578635015	4400.51587301587	12817.0023809524
7906.94791666667	4345.8644278607	1628.6577540107	9316.95901639344
5397.3037037037	2088.72291666667	6775.54137931034	9995.74539877301
4800.60135135135	3147.42556390977	7205.83275261324	5066.65467625899
5993.63137254902	4191.54419410745	9753.04436860068	10430.7674418605
8786.21176470588	2237.29166666667	13460.1721311475	7921.1129476584
4129.74688796681	3768.61881188119	11644.8	6428.63333333333
2798.06147540984	8397.77524429967	6952.79234972678	6927.50491803279
6217.21333333333	4098.025	12317.7897727273	14119.8838951311
6741.5468164794	3038.90366972477	7130.4623655914	7509.09595959596
7005.02711864407	3726.95598194131	7675.79775280899	1891.75831485588
1121.72916666667	4199.82456140351	6926.28028503563	3794.83509513742
6719.6614872364	3439.68229166667	1092.42857142857	7995.53480475382
5195.45704467354	3842.125	8001.78228782288	14309.4834710744
7040.12328767123	3509.17100371747	6030.072	6583.35398230089
8224.64341085271	1931.51366120219	2382.76944444444	2025.90072639225
8271.04626334519	6752.16245487365	1307.88461538462	985.81308411215
5631.44936708861	7007.52789699571	11750.4873737374	797.664705882353
8793.12272727273	3731.74850299401	7953.74281984334	2802.51604938272
3373.99719887955	5112.18584070796	8264.13017751479	5292.60661764706
8897.05194805195	2224.01458670989	9039.4347107438	5054.16724738676
5858.06204379562	5314.40449438202	7549.81313131313	5475.36466165414
5469.86111111111	2805.11516853933	4890.72316384181	7118.33942161339
3734.41198501873	692.150442477876	6482.93898305085	4591.80808080808
5997.95466666667	1909.35496183206	15545.7556675063	3161.19733333333
6462.71929824562	2323.68834688347	6888.97604790419	442.415094339623
8323.01017441861	658.676724137931	6821.66206896552	10817.3571428571
5410.22616407982	3455.95652173913	6317.52808988764	1835.58563535912
10111.0523076923	5961.66913123845	4878.42921348315	2225.20833333333
5416.67067307692	4075.01777777778	8345.44485294118	6764.82105263158
2322.21141649049	1827.54639175258	11551.8537313433	5707.99146514936
9611.43946188341	3957.99356913183	599.769911504425	7653.36538461539
5535.4609929078	5496.76895306859	2537.25862068966	2771.85
6766.97411003237	4976.23486682809	6218.34895833333	3122.50505050505
2676.20359281437	4303.2268907563	9658.43076923077	6642.70133333333
4966.93385214008	6987.65454545455	5964.06281407035	9277.52450980392
2250.46428571429	6071.28512396695	12562.4454022989	4535.565
8588.71240105541	1003.45294117647	7274.94357366771	6761.70053475936
9401.15358361775	5492.99706744868	755.2	7855.41428571429
3375.5641025641	5653.3125	3786.20178041543	2757.31918505942
3996.98	4904.04781704782	5661.240625	3723.45238095238
6034.63058186739	2283.82554517134	4356.84112149533	9487.75916230366
2168.30666666667	1642.85344827586	5547.08620689655	6374.23367697595
5940.95546558704	3968.453125	4641.7366255144	5481.27234042553
9321.75918367347	6181.33975903614	3453.87155963303	7490.85359801489
6276.82642998028	6700.89615384615	9127.79365079365	3374.64788732394
2763.92647058823	2225.17283950617	3402.92920353982	6405.8427672956
2639.51590106007	4069.47826086957	7637.15098468271	1013.50819672131
1668.90909090909	4983.35467980296	10013.6580310881	4733.75088967972
8120.51903807615	2418.83090379009	9982.7119205298	731.482972136223
5057.45209580838	3089.65870307167	3532.43112701252	7613.38127090301
8417.5724137931	3374.7094017094	1500.65300546448	3323.50803858521
5989.6875	4253.18518518519	7994.98152424942	6245.07670454546
7602.72216547498	3034.58201058201	6313.18421052632	4347.07713125846
6000.42957746479	1593.57524613221	6617.91176470588	8275.1392801252
6426.93103448276	7082.74603174603	6929.40883977901	4434.52727272727
6241.76071428571	4252.95260663507	5683.64751958225	6824.24959216966
2450.44370860927	2692.96825396825	4788.06666666667	6121.50331125828
6313.68032786885	3478.95639534884	2433.24175824176	1567.55225988701
6330.13245033113	1723.37704918033	5023.87226277372	4224.5119760479
7471.15551181103	2969.11059907834	5476.37051792829	9541.86861313869
6454.77734375	4823.56726094003	773.091503267974	6940.70284237726
15681.3003952569	7940.52140077821	424.642156862745	5235.21428571429
8286.17777777778	5011.74336283186	8751.49863760218	10401.09375
15711.3259259259	5070.38181818182	4700.3087431694	5833.59865470852
5421.28	5874.79464285714	7729.69960474308	8847.06406685237
10754.0336700337	2284.21198156682	8444.30791788856	4966.30639324487
3626.74021352313	5440.7648456057	13413.4664310954	5611.85639686684
3748.79800498753	4866.06798245614	6833.79069767442	7365.23036649215
8425.62237762238	6975.90545454546	9573.6992481203	7761.52700490998
4793.05319148936	3965.39442231076	2698.72511848341	6218.19230769231
9381.13623978202	4462.58925143954	1848.81818181818	11076.8932926829
1837.74528301887	4059.56544502618	11917.4609929078	2529.16022099447
9026.93	4354.70980392157	7692.74193548387	5913.22164948454
5432.68774703557	3438.62124711316	724.951851851852	3926.56
5979.59259259259	5926.75109170306	8258.72099447514	6186.44171779141
3041.07650273224	2475.21674876847	3865.97293814433	6630.11920529801
7292.78155339806	4481.04822335025	11672.672985782	12180.5229166667
6117.46066350711	2958.20437956204	4464.35398230089	4510.42857142857
3142.23423423423	2267.40226628895	11717.6285714286	7447.68634686347
2974.15714285714	5453.96313364055	7631.51554404145	9725.29392971246
7203.57398373984	5897.54302670623	2066.63178294574	5480.23113207547
7493.68518518519	3882.92534381139	3341.77224199288	8110.02066772655
4276.32911392405	2441.17407407407	9039.521875	8334.49875311721
10185.5221518987	5908.10283687943	6558.80361757106	9032.32840236686
8440.06718346253	3775.4815498155	7727.05802047782	8768.92334494774
4315.7077294686	6440.20494699647	7983.74430823118	5975.45801526718
2876.57872340426	3255.56603773585	8326.31397849462	8127.96571428572
8589.72857142857	5051.57394366197	2694.77822580645	4789.44827586207
2335.25229357798	4392.29273084479	7912.51013513514	7261.60069444444
2772.44322344322	6522.17372881356	7195.81386861314	9847.82245430809
4939.79581151833	3747.35770234987	2351.95102040816	8017.70545454546
3351.82625482625	3819.94311377245	8823.62327909888	5162.85039370079
4086.33714285714	5584.68287526427	9927.77777777778	6293.40616246499
7803.57446808511	2201.53488372093	6961.09071729958	2728.7397260274
10570.2613065327	5173.88669950739	11703.58125	4374.3597359736
2837.55	3430.86324786325	1573.49052132701	6267.46277665996
3544.66287878788	1925.2641509434	11076.7025495751	6851.00938967136
3582.06071428571	4954.42603550296	16401.0615384615	2908.33333333333
7210.22929936306	3361.02392344498	6952.94666666667	1789.97345132743
5571.85	4849.90322580645	8523.18560606061	12438.4933333333
5407.42735042735	7464.21153846154	4869.86305732484	5929.03846153846
4997.24028268551	5350.40137614679	7540.83665338645	10634.4429065744
14150.2329749104	2558.46564885496	7687.8543417367	683.32298136646
5096.93167701863	4595.68115942029	7801.70308123249	9637.03318903319
2596.74705882353	6220.4214559387	2701.27428571429	8953.57446808511
4386.01908396947	6643.2030075188	939.56111757858	3281.84234234234
5024.42857142857	3773.91216216216	6947.24249422633	4304.6420824295
7195.88590604027	3205.12962962963	4748.09393063584	5970.04262295082
3791.76744186047	3668.14209115281	8290	10486.724537037
3944.10619469027	2626.1677852349	4217.39784946237	9279.81534090909
3650.14691943128	3646.72222222222	8660.16326530612	4948.70846394984
4219.54368932039	4289.94009983361	5639.73400673401	8522.6993006993
7835.81886792453	2131.79646017699	5918.33450704225	8142.02243589744
11911.6357388316	4068.52760736196	828.505773672055	982.93665158371
2076.46124031008	4481.53475935829	5087.47674418605	4290.71570576541
9637.71691176471	1961.29081632653	5478.10185185185	7642.09004739337
3339.04152249135	2312.2789968652	8309.90967741936	4904.24884792627
3174.14778325123	3907.04562737643	6097.87797619048	8582.02979515829
1633.34736842105	4161.1512345679	4244.84671532847	5458.37772925764
4912.75465838509	2315.90056285178	7892.42036553525	9130.77272727273
6083.20116618076	2045.86111111111	10671.9817232376	3597.10526315789
4705.48633879781	4511.54504504505	1597.81818181818	16579.6384615385
6476.20415224913	3414.48220064725	6725.13941018767	4470.38604651163
2044.81660899654	4199.2347826087	1777.01601830664	4012.3717472119
9530.01129943503	3387.54338549075	6179.57738095238	1366.06115107914
4988.22289156627	6770.0979498861	15435.1071428571	6535.85416666667
6765.03521126761	1205.69911504425	4124.20634920635	9875.51724137931
11350.5658198614	2946.76712328767	5527.89855072464	9287.79153094462
4456.24757281553	4220.96341463415	5943.56928838951	5494.41395348837
3786.67142857143	4387.2	5658.38278931751	7537.41632653061
10203.6010362694	2166.98170731707	11242.4068767908	6628.84054054054
6799.64918625678	2605.95979899497	9831.29674796748	10816.8704819277
6442.932	6435.8785046729	13248.5227272727	7647.65104166667
3581.05840286055	5850.75261324042	5322.7380952381	7981.47268408551
9935.03010033445	5298.05988023952	4931.68111455108	9231.58267716535
6676.71544715447	3407.88218390805	20440.6357142857	11300.5461538462
4243.15302491103	3840.43341708543	4484.56542056075	6330.46578366446
4880.20761245675	5141.70914127424	2611.46917808219	8385.97833935018
2240.58964143426	8079.38255033557	4396.31355932203	11432.1890909091
2497.10880829016	5499.57928118393	6529.0056022409	10266.8695652174
11451.0153846154	5151.4251497006	16589.8278145695	7518.42118863049
8768.17948717949	3573.44568245125	6127.1376146789	7441.73150105708
2101.13571428571	4970.18808193669	4698.0962962963	5169.18120805369
2968.09677419355	3209.55656108597	5962.68342391304	6604.87074829932
7102.32670454545	3278.27013422819	13178.4285714286	2650.91875
7175.20665083135	4120.37410071943	9477.83653846154	9359.5857605178
6629.38782051282	5568.27106227106	6584.14136125655	6724.93233082707
4085.59541984733	6344.45964912281	16298.1086419753	12383.4247787611
5381.76510067114	7072.68333333333	10960.3055555556	3531.35096153846
2013.03375527426	7066.32840236686	5144.11409395973	7194.3164556962
8122.61943319838	4214.84985835694	6697.65075376884	10715.0555555556
9621.59861591696	5290.31674208145	1366.09547738693	5814.37899543379
10812.3173652695	1644.99	5407.01449275362	18437.7016949153
4021.08407079646	2900.47368421053	9863.62222222222	8090.10479041916
1823.75800711744	4022.27840909091	7811.23541247485	1357.49152542373
8865.18241042345	4825.8582278481	9104.38157894737	3139.16402116402
4453.87408759124	2877	2120.33333333333	11411.2727272727
9903.06382978723	1301.29365079365	6690.43302180685	8350.66898954704
6026.5795148248	4717.63439065109	8892.16602316602	25168.7013888889
5625.32592592593	1065.16176470588	6043.76145339652	2881.43010752688
7728.80505415163	4986.80477223427	4885.26130653266	5982.73777777778
3770.68555240793	4403.22740524781	5677.51438848921	4399.95348837209
1031.28235294118	2888.78947368421	6792.24519230769	6842.06167400881
5275.77441077441	3589.23846153846	8583.95023696682	4085.37817258883
2546.18571428571	4347.3795620438	6321.27554179567	7759.98125
5839.40454545455	5043.01327433628	2032.27002967359	7758.36257309942
5529.4689119171	3125.15161290323	10837.7134502924	5438.41592920354
6005.09571788413	8120.54826254826	11987.0278745645	8040.64772727273
4063.12083333333	1887.22711864407	4898.97306397306	6348.41082802548
3730.79012345679	5949.78060606061	4772.83746556474	4111.39100346021
4945.47470817121	2051.63235294118	9043.63372093023	12932.7374301676
9399.57458563536	1894.25446428571	4587.3914893617	10637.2823834197
4817.15064102564	3411.56153846154	995.41975308642	5996.69014084507
9133.33548387097	4702.27415143603	9639.32671081678	7971.23404255319
12017.3405017921	688.351851851852	7236.96268656716	7303.16746411483
8680.75330396476	7473.44565217391	11446.85395189	4827.88235294118
9011.3598820059	2412.98352941177	2010.22887323944	6075.39492753623
3932.75876010782	4530.49112426035	4156.51028806584	4933.12592592593
2521.49173553719	5547.24672897196	9632.09698996656	11218.1547911548
6089.03825136612	3321.23888888889	5600.01190476191	6839.41791044776
11694.3308270677	3994.34615384615	9156.63157894737	3470.08566433566
3018.3984962406	3950.72639225182	12555.2748091603	5467.63313609467
4098.34513274336	2460.50328947368	4247.64957264957	3136.01986754967
5079.88692579505	7502.77178423236	5220.86547085202	10388.6983471074
2627.2246835443	4641.02054794521	5578.43410852713	4671.32378223496
5696.36134453782	2446.06465517241	4588.42924528302	4530.11155378486
6685.61509433962	1091.71830985916	463.42816091954	1101.02866242038
8583.38048780488	1265.96296296296	4297.70238095238	9870.66159695817
9030.30685920578	4272.598	6769.04294478528	5059.78918918919
5115.13166144201	4256.94172494173	4525.78421052632	8759.25944584383
1798.75974025974	4797.51660516605	539.733624454149	5202.33531746032
4930.35836177474	1547.98101265823	13451.9155844156	8267.35857461025
3619.90391459075	968.21978021978	9157.63243243243	2610.08965517241
5941.06403940887	4353.41634241245	6036.19933554817	4186.29020979021
4034.37969924812	7389.81588447654	7012.64532019704	10728.1975308642
10352.2093862816	3613.9321192053	5015.56920077973	10122.735395189
2923.64601769911	5945.283203125	14330.6666666667	6122.42160278746
7869.19178082192	3568.24664879357	6797.46825396826	7407.64159292035
7354.61605206074	5922.44813278008	7422.97254901961	8007.63221884499
7347.14079422383	4500.07303370786	8174.34385964912	4647.47450980392
11639.0766773163	3990.68706293706	4109.30813953488	6029.47113594041
4617.31111111111	4225.91237113402	13800.415704388	3552.8850174216
2004.96644295302	4934.91851851852	4214.7136	3666.47508305648
7140.85638297873	1088.23033707865	10565.2467532468	11583.2209737828
16022.0100334448	9430.38138138138	10328.5936842105	3241.00490196078
8725.40458015267	4342.91608391608	2897.02754237288	12484.1571428571
8454	3880.96691176471	12701.2346938776	8439.75299760192
7488.9177377892	2230.99325236167	8061.27409638554	7809.86757990868
7048.97569444444	1963.55102040816	10048.7446043165	9958.6
5301.13669064748	4358.46209386282	8499.82772277228	3017.953125
11296.8737864078	5125.22727272727	4204.32065217391	7250.1610738255
3273.76892430279	3305.71256038647	3475.58888888889	830.62443438914
9676.6157635468	5085.20920502092	10664.542662116	7677.98412698413
6617.13861386139	5500.13566739606	4817.28421052632	7449.60964230171
5914.60402684564	5398.64356435644	4088.74295774648	1865.07046070461
4165.93312101911	5855.71505376344	11659.3493975904	9231.81481481482
6745.39259259259	5253.0152838428	3041.48148148148	2834.02336448598
7241.3115942029	3514.42778793419	8231.50898203593	6248.7205882353
5135.46017699115	2575.59362549801	5565.67281105991	8711.07434944238
9224.74410163339	11203.572519084	12157.2755555556	1332.29611650485
2776.43153526971	1425.77263969171	23741.4908424908	6113.95327102804
3362.95251396648	5026.04104477612	13175.935483871	5881.93092105263
3202.12790697674	4193.52159468439	9385.39919354839	3928.42261904762
2826.06220095694	5412.45165562914	10835.5889101338	9492.15544041451
7077.54135338346	6594.9	9387.27414330218	9092.81764705882
5810.09	3846.46399345336	5349.96854304636	10112.2136075949
8572.56676557864	3544.0796460177	4745.81699346405	6942.06779661017
7020.07643312102	3106.95014662757	5802.53271028037	13130.1234567901
11438.7781954887	2859.71223021583	6874.68361581921	7761.80311890838
2950.65779467681	5401.23636363636	9189.22083333333	4039.16974169742
3080.17120622568	3997.29715762274	2055.07567567568	6252.71924290221
4351.93820224719	6111.29696969697	854.940828402367	1327.21774193548
11381.176300578	5316.87878787879	1681.21585903084	8678.84955752212
5375.48510638298	3836.30727272727	8572.78571428571	9874.50953678474
6602.03144654088	3589.67161016949	4156.40528634361	7990.50420168067
5517.66666666667	4147.42142857143	10789.2212389381	3200.69206349206
9069.20547945206	3053.24598930481	15760.2463768116	1683.96629213483
2059.6106870229	3190.60839160839	1140.73867595819	5077.25267993874
8711.41279069767	5958.38228941685	12505.7614213198	6280.73039215686
8324.21106259098	3697.97260273973	10561.1276595745	6220.42201834862
6154.88698630137	6246.70161290323	6665.24463519313	12092.4702258727
1597.69080779944	2661.08536585366	4723.57395143488	10407.178343949
3558.28610354223	3818.3296398892	2721.36296296296	452.99
1379.89705882353	6019	3839.63975155279	697.659751037344
6667.61333333333	1997.18461538462	10125.5331125828	9935.89101338432
5756.54822335025	4726.79113924051	7851.85279187817	10631.7301587302
4883.05809128631	5142.30555555556	6907.98393574297	2839.99425287356
2671.64576802508	4343.25641025641	6308.7459807074	10236.7457627119
6270.4705882353	7102.83611111111	4216.11147540984	2252.61290322581
9401.7089678511	2012.81018518518	20031.7455197133	6299.12903225806
7941.35258358663	6306.99317406144	9752.5750798722	6957.00263157895
2994.28341013825	6977.62179487179	5278.80836236934	7654.66600397614
5028.29239766082	4110.10726643599	5432.72256097561	12016.6395759717
10541.7138728324	2376.23645320197	14607.2862318841	12511.5628272251
5882.1498470948	7050.56097560976	5442.94262295082	10712.7280453258
8227.05263157895	4773.99103139013	9483.70076726343	10969.9023569024
6556.78518518519	7372.70989761092	9060.43922651934	1095.36283185841
8538.50337837838	4626.00847457627	4684.71378091873	6799.63777777778
4179.48617176128	2017.20058139535	11971.9678800857	7604.58441558442
6553.98582995951	6012.17444717445	6500.34513274336	6910.17537313433
3998.31066460587	4723.45622119816	1983.2	4589.96153846154
1653.76119402985	3910.38699690402	5861.42538975501	6963.2641509434
4592.59452054795	3625.80357142857	3688.51829268293	10447.0865921788
5730.05405405405	4080.43425076453	11676.8	1466.55166374781
6488.4920886076	5833.45591939547	6418.570155902	4790.09448818898
6572.66946778712	3666.53401360544	4573.05080213904	5896.24850299401
3749.32319391635	2388.84585741811	12249.2616487455	2605.72592592593
7166.73684210526	5355.18556701031	10562.5257352941	2936.24590163934
7598.50485436893	6678.3321299639	3691.42978723404	4045.16149068323
8016.23794212219	4914.10606060606	14905.8928571429	4510.83371298406
4863.36645962733	2203.772	11816.6363636364	11734.189258312
3532.81818181818	4968.26455026455	7194.1095890411	7347.85685884692
5669.61046511628	3557.50188679245	3994.43560606061	5892.008
7784.0664556962	3641.56111111111	9574.97899159664	12770.1707317073
1702.3185840708	9366.12972972973	7487.01498127341	5659.98300970874
7102.15730337079	3657.14054054054	7549.20394736842	2537.88922155689
4695.25307557118	4045.17557251908	10871.1233480176	4295.89045936396
6247.43100189036	5259.14385964912	1043.86315789474	975.362831858407
8165.32046332046	3199.26146788991	17054.5586206897	9032.43629343629
6488.62258064516	3037.44634146341	10782.7272727273	3346.86021505376
5272.98128342246	3687.65327380952	8677.23001402525	2747.50793650794
6533.47535771065	4320.92993630573	3168.24782608696	5365.64583333333
3236.86997635934	3760.66153846154	10520.9581395349	7229
14453.2010309278	1678.71428571429	10330.564516129	8341.65740740741
7174.02476780186	5846.1072319202	9691.63611859838	2861.25179856115
9453.17611940299	5134.26098901099	16764.2337349398	8601.36023622047
3676.36170212766	2353.00716845878	378.139393939394	1167.39204545455
7751.38755980861	3834.30701754386	7105.16890080429	11297.121756487
2056.35714285714	5270.50080256822	2279.06719367589	9367.61111111111
3952.0775047259	7052.88022284123	11423.594972067	8641.1307814992
3571.4329004329	1395.13493975904	12081.5344352617	6600.65100671141
5779.65373563218	2573.61263736264	9918.85514834206	4951.36666666667
5344.296875	3675.91150442478	4706.6528189911	13907.3703703704
9579.72845953003	6572.37109375	7251.94970414201	10521.6593137255
7526.64942528736	5303.1922005571	13070.1058394161	2471.23423423423
6740.13356164384	5631.3024691358	3490.73883161512	5114.21810699589
7879.77924528302	1570.61440677966	6023.49339207048	1855.76239669422
5248.59927797834	4342.92905405405	4151.66666666667	8816.62176165803
3813.18699186992	5901.80353200883	4712.76754385965	3308.8580060423
1839.5404040404	3838.11070780399	3230.71035940803	7698.315
7570.69055374593	4747.82683982684	951.526213592233	6049.29005847953
8208.53987730061	4940.79435483871	6038.44912280702	6774.14230769231
5845.97777777778	4009.74723247233	2917.06382978723	4725.18779342723
3260.30035335689	5309.48295454546	7580.90425531915	5103.8775
7107.88255033557	2024.25538461538	6488.3085106383	8824.57073170732
7926.79854368932	5663.96733212341	7590.66666666667	1416.87955182073
8078.24686192469	956.726775956284	7302.19108280255	9288.63313609468
5931.7966507177	4602.89322916667	3891.70050761421	5423.42074927954
7711.47340425532	6683.25	7621.23151125402	4165.08294930876
8103.64672897196	1920.1756097561	13809.8586206897	8424.80057803468
5042.79617834395	4238.06391752577	6611.91578947369	5566.41224489796
3137.44129554656	3460.37546468401	11983.1335616438	5175.43073047859
8976.87603305785	5472.14925373134	346.741007194245	11393.2130177515
1995.0920502092	7967.88590604027	5849.01388888889	3455.78765432099
4311.42076502732	3427.08752327747	15366.7164750958	1387.98026315789
8329.74915254237	4852.32754342432	9683.89393939394	2630.91366906475
2596.97619047619	4682.06754221388	4199.97849462366	7888.2626459144
6659.15868263473	2381.32352941177	3965.47119341564	6926.02611940298
5151.69811320755	2140.35327635328	5034.97058823529	10589.9201183432
6174.5421686747	5457.64760432767	10909.9782608696	5465.1137254902
1564.17263843648	3450.75420875421	12166.5313531353	2420.83687943262
5860.44444444444	3636.02153846154	7941.86090225564	10048.2587301587
3745.47236180904	4463.42751842752	4546.99392097264	7632.12205882353
8721.71842650103	2962.32224532224	3420.50909090909	16145.1051546392
8362.86627218935	1868.95238095238	1793.16233766234	6776.0197869102
9832.47950819672	1722.37055837563	3467.41828793774	7767.08064516129
6060.43654822335	6272.09826589596	7682.07786885246	12625.864
4885.64039408867	3593.10638297872	15913.3938618926	1843.64601769912
4079.93788819876	3591.88437884379	5061.24565756824	9154.85210312076
9033.26016260163	5304.634375	8597.53694581281	1301.05797101449
4124.65079365079	1744.64601769912	5555.08490566038	6782.31272727273
7031.79365079365	6315.84393063584	8578.95272727273	8012.28043478261
6506.43037974684	851.246031746032	1508.2619047619	5028.28571428571
11209.2608695652	3781.80078125	8088.48179271709	12930.4653465347
5037.25698324022	2171.30188679245	14325.7323232323	10075.8380566802
8962.48872180451	1478.60617760618	10855.4605809129	2026.14851485148
5670.70923913044	8360.54205607477	3704.89024390244	3890.55982905983
4859.125	4970.77171215881	13895.6385135135	11486.5916230367
6322.30162412993	5634.77286135693	7255.09983361065	5780.62209302326
4895.00366300366	3652.50974930362	7534.21120689655	4098.03225806452
6654.4780876494	4331.91133004926	6752.35875706215	5066.46733668342
5094.88164251208	6734.70704845815	7506.70308123249	4804.98223350254
8736.11713286713	1362.59067357513	8233.55	10969.6073825503
10841.7613065327	2497.32584269663	5984.61538461538	6219.09523809524
11453.5821917808	1447.12258064516	3603.52094240838	13757.2
7583.85537190083	3845.17518248175	6218.01515151515	3649.71681415929
3530.85802469136	1731.04591836735	7137.90425531915	8408.52612612613
10313.5059101655	3496.45132743363	5204.68374558304	6194.17661097852
4910.2385786802	6505.695	1696.79824561404	5410.52107279694
1372.3982300885	3277.28524590164	7147.73777777778	7732.93846153846
8481.51666666667	5013.35062240664	4463.25943396226	7077.92561983471
2800.70394736842	2779.20901639344	8006.34803921569	7605.44270833333
3703.25714285714	5831.81137724551	4690.44180522565	11133.5621621622
7326.58679706602	2976.07946428571	9246.67407407407	3228.71681415929
8071.26548672566	2300.18446601942	5469.7558685446	7542.7908496732
5546.93424036281	4013.80865603645	9358.13603818616	3618.12840466926
6923.94565217391	4487.24628450106	8568.29385964912	7783.58881118881
8315.97359454855	6024.03826530612	3468.18972332016	9606.75465838509
4657.52095808383	5002.54919236417	518.254901960784	13095.9152542373
5814.24720357942	3013.24940617577	8692.0947204969	977.680124223602
2753.75634517766	3904.82150537634	5260.6949602122	2445.83870967742
8365.62876254181	6757.5643153527	7357.12790697674	7497.48333333333
6619.84962406015	4069.66812227074	3369.25274725275	8606.36241610738
12928.5588235294	3280.671875	8702.90560471977	9212.19863013699
3516.84615384615	6072.26208178439	10352.1918367347	5045.44198895028
9212.54260089686	907.93288590604	6263.15322580645	1388.20447284345
3235.07407407407	4343.92063492064	7927.8354978355	10516.0909090909
4251.2962962963	1249.6962962963	9106.6597582038	3008.92682926829
4350.55555555556	7739.60301507538	2931.00313479624	1362.48936170213
2990.38	4034.33622183709	6266.92173913044	12203.6380697051
5153.86240310078	1947.61076604555	4416.29237288136	8936.61111111111
2450.97609561753	1486.5985915493	3595.28318584071	8079.41780821918
8590.68345323741	3485.65798045603	12809.1869918699	857.396610169491
5456.71099744246	3213.9	11243.6200657895	12541.9502762431
4384.54208754209	4376.40597014925	589.776470588235	6262.99435028249
7428.0594059406	2653.77551020408	1511.05164319249	7630.21406727829
5903.82692307692	6053.30970149254	6276.37816764133	1958.60140679953
4239.21008403361	5612.0786163522	1618.34513274336	1446.42715231788
3478.4496124031	2306.48051948052	6705.08984375	3303.07784431138
6341.8275862069	5918.71578947368	3253.31292517007	7249.65722379603
3768.26368159204	3941.166	8424.87787610619	5621.01544401545
2075.48971193416	5170.16224188791	3478.24814264487	12836.0700636943
3921.04838709677	6515.56818181818	7914.2641509434	15223.837944664
2880.34061135371	4258.1609375	7578.32298136646	6234.79661016949
4271.33488372093	5516.77667140825	8368.10679611651	1791.38888888889
50159.7018072289	9720.58208955224	9275.00892857143	5421.76666666667
4934.49224806201	2733.44808743169	4471.60317460317	3496.00769230769
4907.10913140312	4889.12698412698	3579.2380952381	4338.60325203252
5098.50809061489	7049.95156695157	493.196610169492	9216.53583617747
6961.58577405858	4791.81818181818	19447.96875	7606.78181818182
3076.33	3016.90669014084	7712.40584415584	6189.4415274463
11794.8175182482	4786.16336633663	4920.14457831325	9916.23863636364
7547.69758064516	3529.57230769231	653.037037037037	4267.13703703704
7715.63455149502	7434.06333333333	732.41847826087	10835.983974359
7439.55752212389	8165.21262458472	4212.51785714286	10167.7087912088
8195.49731663685	5823.87422680412	10186.1991017964	6004
6317.03539823009	6434.03539823009	6193.84848484849	2571.7695035461
4982.55696202532	4650.48736462094	6683.48504983389	5377.21772939347
4777.58122743682	6987.94385964912	3210.50949367089	7601.85714285714
2406.13153456998	4243.40287769784	13962.9647887324	8631.33876221498
4594.95620437956	7831.10563380282	7484.69732937685	8802.63247863248
3846.97142857143	7170.98713826367	3790.15873015873	6636.06772908367
1421.15384615385	3283.546875	861.663316582915	14616.1130952381
4311.125	5336.23095823096	8369.13992762364	3398.36538461539
8802.29299363057	4215.29296875	4895.644	1768.08974358974
3178.56168831169	5375.57589285714	5937.22222222222	4974.89842381786
3554.25588235294	5557.57723577236	17852.4379844961	11431.547826087
3329.97272727273	2043.66602316602	5994.31085043988	9229.3203125
6784.54867256637	3531.04166666667	9540.1049382716	9623.6490872211
8810.3661971831	2766.39527027027	3534.48148148148	4328.0931372549
2541.89261744966	5257.55555555556	9502.7747440273	7707.01355932203
3554.81704781705	6622.86982248521	12103.7564102564	12730.1206896552
7330.6394984326	5487.03053435115	6968.27678571428	3132.65472312704
2141.69849246231	6591.5531496063	7941.75	856.784753363229
2916.06008583691	5530.9226618705	13478.1002994012	2237.45454545455
13823.3888888889	4696.33376123235	738.478787878788	12113.615942029
5512.78369195923	1734.72049689441	2797.17948717949	5151.59677419355
11662.6271777003	8218.4864	3034.7925170068	5808.62711864407
5093.79310344828	7033.8675	7340.35	4033.40196078431
7061.87843137255	4707.87044534413	5042.19413919414	7661.97345132743
4917.47142857143	3029.54820936639	11125.0074349442	7008.62173913044
4649.22962962963	3725.37623762376	6623.59044368601	3510.65584415584
12120.5836298932	4318.57981220657	1355.42195121951	4707.63471971067
5677.50316455696	3513.29299363057	9989.96510067114	5053.01687763713
8298.66985645933	2478.94805194805	6444.9169550173	7839.80339805825
3045.73376623377	7339.93273542601	790.369047619048	6947.42
2224.66326530612	6455.01413427562	6459.22633744856	8752.53647058823
7357.1067961165	5473.29295774648	6464.13908872902	3541.55311355311
2731.47093023256	5895.5671641791	2061.51194539249	3186.73461538462
5867.91187739464	8357.16595744681	7529.88352745424	11020.5421686747
4711.91666666667	6076.75496688742	722.523255813954	3765.28840125392
7577.28205128205	7469.62222222222	3771.20137299771	8132.04551920341
3680.44382022472	5593.82575757576	7008.27146814405	10226.8159722222
11686.695035461	1756.471875	7262.2133072407	3758.14042553192
4203.26548672566	8583.92526690392	4987.6820083682	10554.7080536913
6236.12328767123	6398.76442307692	13576.7307692308	7820.97530864198
3907.47668393782	883.805555555556	12090.5692883895	12020.229338843
6740.68023255814	2894.86481481481	10922.0995024876	2486.85897435897
4461.0119760479	4342.79256965944	7344.49860724234	4789.70443349754
5370.95724465558	6068.20477815699	5651.32692307692	1808.15428571429
3956.55497382199	7541.3282208589	12248.7183098592	1471.67482517483
6513.96031746032	1116.26282051282	12132.888030888	4787.27941176471
8519.50887573964	8919.0355987055	3131.58407079646	6395.10344827586
3122.67248908297	6918.42140468228	13185.7387755102	3298.93969849246
3172.02727272727	4886.3345323741	5256.4875	5460.85354691076
6209.58125	5254.03836930456	3787.98734177215	5296.57217847769
4892.6679389313	2435.25645438898	5550.16309012875	2096.87096774194
5927.92907801418	3752.3919239905	4174.05555555556	7688.2275862069
5995.02380952381	6960.52619589977	5886.38218390805	7802.24590163934
4588.79818594104	7233.01503759399	6706.13020833333	3323.27370689655
2946.578125	2864.8908045977	10850.5575221239	6628.17342342342
5522.40588235294	2930.24390243902	15037.1820895522	8551.09020618557
6868.08243727599	3377.51933701657	5601.174291939	7524.74770642202
6953.92415730337	2446.13020833333	8043.45644599303	12415.329787234
2484.39705882353	8339.44295302013	3677.61176470588	7803.28169014085
4095.8527607362	1614.46	1519.18195718654	2227.69135802469
7458.92698412698	4721.72062084257	2101.79672897196	9577.56313993174
6124.2457337884	2859.97628458498	5318.24035608309	10140.7733887734
7074.39423076923	4431.58461538462	19072.5454545455	8556.16831683168
11380.8015564202	2255.90374331551	2103.34246575342	6299.71362229102
8200.08333333333	4927.60900900901	4408.69035532995	7404.85864978903
6648.74777448071	2411.13068181818	11332.5693430657	10030.4924012158
7376.19163763066	1253.31518624642	4504.21739130435	5977.27433628319
2611.29081632653	5208.3734939759	9350.73451327434	3215.7094017094
5972.10945273632	4913.92067307692	2998.50253807107	13811.5187319885
6237.22196261682	5774.08892355694	662.039215686275	7628.72885572139
7666.5306122449	1426.74114441417	9578.07262569832	9947.64620938628
13132.7067137809	5355.04817275748	7959.52029520295	8012.37192118226
3865.89690721649	1545.43888888889	8506.44169611307	26630.3323353293
6635.27964205817	5109.51592356688	8654.64664310954	1579.92881355932
5193.70198675497	7285.70454545454	3206.875	694.164102564103
4988.15697674419	7508.71860465116	14049.7253521127	5678.80776699029
3067.26086956522	4759.1645021645	6264.86666666667	8568.59146341463
6839.75855513308	11076.3510638298	8018.17813765182	5420.23428571429
9414.73666666667	4181.39233038348	8071.17812852311	5485.73174872666
2180.89795918367	6501.61574074074	19557.876344086	6411.18707482993
1670.88590604027	5701.85637342908	11282.3294117647	9933.58419243987
7228.20175438597	4505.25727069351	771.448275862069	7233.92530487805
7386.76618705036	5572.53846153846	3933.75094339623	10286.0651465798
6665.27169811321	6041.64187327824	2868.64659685864	5293.4824120603
3642.21011673152	5696.5197740113	7471.37360890302	12270.1219512195
5704.39130434783	8495.40441176471	14686.2782258065	7300.67729083665
18929.9225806452	7458.72964169381	5341.52433628319	2310.8669527897
6315.88821752266	7834.78723404255	8871.96296296296	10732.7175398633
8206.45283018868	5155.39833333333	260.139143730887	4777.6800804829
10753.0315315315	4587.30041152263	12596.5926829268	676.868544600939
3516.34567901234	4960.92583732057	4247.84971098266	5723.53902439024
7100.79790276454	3712.62934362934	12816.610619469	5421.11363636364
6180.23502304148	1410.88590604027	11592.876	5738.60256410256
2724.86821705426	3609.81365313653	1999.71577380952	3948.45454545455
4169.25337837838	5195.85446985447	12951.2222222222	8854.36094674556
1706.76623376623	3754.74408117249	6743.01181102362	8930.20666666667
6296.2962962963	1320.3567839196	9928.65328467153	5955.87224669604
3621.22123893805	3617.73454545454	13386.2411067194	6037.11439114391
6282.84910485934	6247.7091503268	978.686131386861	7736.46305418719
11163.3171641791	3787.63157894737	10786.4938271605	6784.41463414634
7302.05431754875	2698.28472222222	11294.1198630137	5631.47083333333
5992.78571428572	3470.44017094017	10146.6443719413	5806.00269541779
4172.19661016949	8397.61410788382	3019.92276422764	5183.57746478873
8050.25306122449	1952.53968253968	4703.55256723716	4809.07446808511
10208.0203389831	1719.97478991597	7500.02507836991	4538.16271186441
3868.0347826087	4243.2627388535	5221.75609756098	8287.78390804598
10233.6171171171	5387.82113821138	1277.34523809524	12734.6612903226
11459.6457055215	7217.21391752577	5060.96624472574	13687.7328042328
2544.44796380091	4970.33333333333	5554.97449908925	8994.04892966361
7436.23828125	9513.27205882353	5624.78947368421	7375.95575221239
5780.48611111111	6482.41689373297	6807.01573033708	1899.91346153846
3605.63880597015	5007.12878787879	11050.545045045	11169.6075471698
5556.71335504886	9261.99784482759	8732.11793611794	3453.52620545073
2127.66873065015	4017.19936708861	1235.79301075269	8496.3255086072
8360.73607038123	5571.80512820513	533.014814814815	4572.56571428571
2132.05681818182	1524.52763819095	5558.86912751678	9695.20608899297
7878.63475177305	4082.51737451737	8502.77622377622	9995.68292682927
2760.31632653061	4450.67731277533	11083.0284810127	5428.30555555556
1251.6	5793.30427350427	9051.43103448276	7346.22350993377
2492.932	5276.85627530364	6875.00793650794	2860.7582781457
5996.31627906977	4567.98255813954	7368.00617283951	5302.07270029674
11546.2337164751	12637.1622641509	4605.60176991151	8759.75494071146
7982.33333333333	6786.21559633027	5726.67714285714	7862.73780487805
6600.93266832918	4758.89380530974	12902.537037037	12201.9871794872
2142.92146596859	5344.16158536585	12876.3457249071	6424.51923076923
3646.04119850187	6368.69230769231	6012.71889400922	6935.72018348624
8887.63666666667	4162.93571428571	6160.34854771784	21518.5080645161
7945.7870967742	4301.03076923077	7960.32071269488	8488.03230769231
6933.83333333333	2736.10526315789	8130.45486111111	7091.09287925697
6327.3368532207	6243.02912621359	8407.69636963696	7008.7750410509
2409.81742738589	5013.8237704918	6313.41081081081	17858.9189189189
5250.4746835443	5046.84890965732	1102.08564231738	9204.88349514563
4394.60964912281	7788.92633517495	6965.21912350598	10078.4540540541
3475.50862068966	1584.15360501567	1790.8243902439	1140.97083333333
5496.85854616896	8535.58285714286	10862.0426229508	5526.32211538462
3341.67663043478	6727.27929155313	7828.2	1432.39473684211
10827.8142857143	2883	11310.0757575758	5535.24767225326
2285.97660818713	2580.72727272727	8161.47234042553	5633.3508353222
9076.159375	1292.85882352941	9981.63468634686	6618.15936952715
5055.20757825371	3851.64211737629	6913.6531986532	5472.52988047809
4945.88348082596	3496.01739130435	6119.31484502447	5790.05160142349
9123.3006993007	4928.79568106312	4830.22394678492	7203.71460176991
10414.8479087452	2816.72456575682	18722	3229.96683673469
5592.36309523809	6678.50803858521	11756.015625	6676.05363984674
5780.04491725769	6857.01	10850.3626760563	8564.11784511785
4730.21146953405	6848.3	7016.21428571428	7306.93867120954
4029.09237875289	1881.60465116279	5552.00700934579	9614.71326164874
3719.12068965517	5634.42957746479	5090.67010309278	11833.2935883015
4079.00642398287	1358.11356466877	7955.77205882353	6339.41538461539
5256.32178217822	8121.36332179931	11850.59375	9926.06099815157
6040.69642857143	9148.30072463768	7681.50636132316	8534.62765957447
2204.09398496241	1794.89743589744	1054.30573248408	6362.62937062937
5994.68253968254	2577.26516464471	13236.8029925187	9089.43076923077
4838.61086956522	4628.55719557196	10104.3663003663	3610.64968152866
5998.8407079646	1712.32530120482	7588.91194968554	3132.6320754717
8630.21129707113	2084.07722007722	11110.9201680672	9770.72105263158
5449.99792099792	5742.72964169381	10145.7185628743	16711.6725663717
6731.42105263158	3891.38582677165	7644.77835051546	7362.48563218391
9166.25327510917	4182.14879356568	8346.70307167236	7084.69951923077
9066.50263157895	4084.62598425197	5222.78448275862	4589.77461706783
5245.44268774704	7298.2457337884	6033.13888888889	5558.56856187291
4537.32075471698	6369.27609427609	948.949656750572	9610.65489130435
11324.7455197133	1773.49268292683	8266.59663865546	5989.97802197802
4020.40476190476	5130.46953405018	8611.274	10489.5147058824
6902.01111111111	5910.64089775561	4181.44647519582	12945.1336032389
5282.72244897959	3538.02363636364	1999.02364864865	6435.51675977654
7776.91941391941	5898.44827586207	2683.42553191489	7581.84916201117
3756.159375	4986.89743589744	7437.659137577	14423.5483870968
8231.74821852732	4404.37445887446	10473.7743589744	3195.64210526316
4863.38888888889	3351.8693877551	5751.48692810458	5033.50957854406
3297.86507936508	1680.81415929204	988.893536121673	6339.03114186851
8291.85148514851	3304.95107033639	14160.8680851064	14810.237037037
2123.55238095238	1138.64601769911	7525.95061728395	16870.1637010676
6737.21886792453	2362.06344410876	10820.9335443038	5073.92887029289
9511.25221238938	2713.55972696246	4977.65818181818	1581.60402684564
2581.98048780488	5681.27705627706	5350.15503875969	4657.72924187726
3737.46666666667	4563.10473815461	9191.94444444445	3667.31055900621
7951.31321839081	3452.84888888889	12436.8950276243	3781.8527131783
4372.84677419355	5426.69543973941	8816.13917525773	5028.38983050848
11210.5658914729	7655.69315068493	6180.93264248705	12535.5982532751
3262.94915254237	5713.2728531856	7917.99717514124	3730.25935828877
6068.97916666667	6091.54942528736	8160.52351738241	1108.18103448276
6403.59813084112	2174.75985663082	1707.86725663717	3129.88983050847
5027.02183406114	6174.4	2401.38571428571	6788.97222222222
5390.62300319489	3182.32558139535	6993.98113207547	8140.78038674033
9736.72386058981	4654.05066079295	6125.62448979592	4286.10945273632
7340.12259835316	9671.59405940594	12031.9792207792	9686.96646341463
5491.35616438356	4478.1439688716	2847.82591876209	4811.90148698885
3892.34042553191	4664.27480916031	6944.1908713693	3136.15882352941
6754.52380952381	4011.53333333333	8170.02112676056	7653.69047619048
7613.21033210332	3463.67698259188	5579.1186440678	5996.02755905512
9341.14375	4984.98046875	6827.26623376623	3026.844
8190.94350282486	4395.57853403141	8705.72906403941	7401.38105263158
4290.75	3215.96153846154	10697.7517084282	10422.5913978495
2743.63768115942	4822.4802631579	7066.60584795322	2006.81218274112
14258.6280991736	4053.14760147602	7096.58169934641	9218.49275362319
2550.8937007874	12734.2354948805	11528.4574898785	3395.18294849023
3593	10392.218487395	10128.7788461538	8032.13636363636
8564.01041666667	5229.45634920635	6883.02155172414	4723.40133779264
7851.67006802721	1894.53020134228	2790.86982248521	3557.63988095238
3103.10236220472	4719.85072463768	7349.49146757679	6890.99628252788
5009.64484679666	3355.16949152542	4447.75644028103	10070.9568106312
4060.6486090776	7414.88202247191	6487.68309859155	3784.02857142857
6623.74137931035	2452.74657534247	12423.1223404255	13240.4425287356
3892.96025104602	4922.24752475248	4337.6013143483	6212.37120211361
10694.8741496599	10546.5767790262	9813.53352769679	11054.81769437
5492.51470588235	5052.69075144509	8055.25480769231	4089.01392111369
8379.42028985507	5492.27882037534	7145.6677852349	6410.05240174673
4855.66369047619	6750.05263157895	3044.16620498615	2353.31413612565
5673.45287958115	4335.18466898955	9264.60650887574	6084.34308510638
8827.06624605678	986.062780269058	7744.41317365269	5625.09302325581
12283.4206008584	4220.97510373444	4833.83899821109	8999.72897196262
12828.3711340206	1038.77446808511	15325.8390804598	2990.07079646018
2637.50442477876	4703.51196172249	1251.79448621554	4333.78378378378
3812.65162907268	2874.61387900356	4879.45398138573	1097.77088948787
6079.51104972376	8795.08024691358	5790.71929824562	11147.9310344828
6798.23443223443	3457.82991202346	6147.46268656716	6082.29222797927
6257.19502074689	6276.23097826087	3274.77459016393	5779.01295336788
7663.61744966443	4187.60638297872	12276.0296735905	4791.52559055118
9176.63898916968	7147.87031700288	8565.66449511401	16380.6254071661
2814.03571428571	3901.90068493151	5437.07086614173	2996.75
4804.79268292683	4297.08918918919	6649.03825136612	8798.05940594059
7266.24087591241	2076.1158392435	9954.75871313673	11503.9177489178
7481.65957446808	5402.97051597052	7710.91353383459	3619.16233766234
5674.78260869565	5069.06338028169	8269.24479166667	7730.93700787402
2423.11485870556	6971.57251908397	6058.99056603774	10973.2523584906
3340.38194444445	5452.62094763092	1970.54867256637	3548.37751004016
6851.24293785311	1901.83193277311	6028.71244635193	7108.72887323944
4377.41489361702	6845.54468085106	1079.65612648221	7387.69509981851
11189.212987013	7015.1677852349	3574.1011235955	8115.925
5422.95925925926	12071.9391025641	7009.11315789474	3265.18237082067
6967.00881057269	2107.85671641791	5764.70883054893	5031.60382513661
2557.30473372781	5953.17625899281	11045.6199376947	4824.32198142415
10661.9444444444	4702.44444444444	3395.46349206349	3598.69174757282
6999.3711790393	4385.96987951807	8517.60655737705	6772.01694915254
11482.598540146	5939.67137809187	8603.08548707753	5751.07249466951
5132.69597069597	2706.14827018122	7842.37	9220.47774480712
12953.306010929	5716.76726342711	4472.9188034188	8751.6952247191
8394.59246575342	4252.94432989691	4960.10795454546	5377.24206349207
2295.37073170732	4580.8602484472	5157.70895522388	7287.98765432099
8529.78125	1773.86585365854	17520.806779661	3445.45427286357
9581.83435582822	728.369791666667	1716.10857142857	2784.47337278106
2540.20810810811	3899.43409090909	7052.80909090909	459.552380952381
5079.96232876712	981.143222506394	7995.14900662252	1969.96402877698
6458.77777777778	1678.75536480687	11103.5462184874	5912.99612403101
3069.05394190871	2848.62333333333	5656.82051282051	6495.62009803922
7202.66583541147	3905.3898989899	2462.6747826087	7817.96750902527
2402.11574952562	1059.97854077253	9685.89027431422	8472.96031746032
8598.88803088803	3288.72379367721	8507.1559139785	3940.29918699187
6177.27755102041	2741.74603174603	3276.32272727273	5406.72316384181
6103.87152777778	1336.15593220339	7697.00578034682	5322.90573248408
5429.81304347826	6738.20532319392	7334.51700680272	7083.2103960396
8462.03043478261	4891.2367816092	4255.41233766234	5052.30215827338
5993.2	5048.91240875913	12099.6605166052	6135.56989247312
2480.38043478261	4654.92749244713	7877	12235.5427509294
8257.94285714286	5164.8125	10754.1292517007	9163.10669456067
13330.3147410359	4899.09454545455	3134.73839662447	6192.45671641791
3710.66666666667	5972.34656084656	3859.951171875	9081.44364508393
2060.17391304348	4144.11413043478	19446.0485436893	9592.34054054054
6512.58925750395	5299.33445945946	9602.75409836066	7423.93315508021
6162.45108695652	6140.73983739837	2525.78048780488	14142.8057553957
3785.84529147982	4785.81861575179	4113.00260416667	4209.60294117647
1629.35251798561	8229.81318681319	7912.65217391304	6933.25097276265
6202.18232044199	2762.0796460177	1720.40643863179	8237.79201680672
6504.11711711712	1645.78590785908	5010.48285714286	11570.7953216374
5605.28238341969	3186.27944572748	4105.9756097561	6036.7124600639
14495.6363636364	3570.09407665505	2711.85135135135	5598.36974789916
5107.85760517799	3838.52258064516	2973.3738317757	3653.42819843342
6424.98905109489	3793.63716814159	7182.84834123223	940.608
10907.4435483871	3006.9296875	9694.1261682243	1111.47787610619
3012.72922252011	4719.41319444444	9485.88593155894	5730.15719063545
10125.202166065	5414.76018099548	5178.02941176471	9134.29392971246
8448.48387096774	4014.71428571429	2138.85929648241	3084.54004576659
10934.6227390181	2651.675024108	4620.14035087719	6636.43629343629
3025.5	5815.75874125874	8902.25954198473	10235.9636363636
6968.25127334465	2026.81516587678	6627.60392156863	12249.4498567335
5116.36416184971	2962.76461988304	9902.0258302583	5202.1484375
10388.0970149254	6717.95907928389	6470.48205128205	1296.74264705882
10383.5486111111	5100.01282051282	785.93175074184	14017.4007352941
3095.6374501992	6113.70335820896	12930.1283185841	1323.29203539823
3079.43529411765	3650.2735042735	5160.02137767221	1054.85957446809
9193.33108108108	6718.72314049587	9116.76900584795	10101.1699164345
6141.27380952381	5734.53560371517	11626.0709459459	13302.4867617108
2178.52302631579	4280.36789297659	7634.28723404255	929.495575221239
6212.71694214876	4348.92127659575	5212.66666666667	8847.69407894737
3067.63309352518	2271.35127478753	9109.56053811659	5165.46096654275
5909.4625	1683.99115044248	5240.26645768025	2593.30726256983
5532.76059322034	3165.37203166227	6638.94964028777	7702.0394265233
4519.3799682035	3414.93500738552	9758.60869565218	3156.65273311897
8984.11111111111	5065.55405405405	8335.2	8884.90344827586
2571.93880837359	1808.5	8827.83908045977	5311.6170212766
5094.78571428572	3215.7725631769	7801.31472081218	9986.00440528634
4786.37042682927	2770.13235294118	6884.31914893617	3954.01052631579
10054.8543307087	3961.26697892272	8550.91698113208	2767.97864768683
3910.51013513513	6852.81168831169	3164.85714285714	7545.175
7210.69124423963	837.559523809524	5492.88990825688	4444.82584269663
7700.05653710247	1037.34920634921	11186.5569948187	3943.44490644491
13042.2745098039	5121.73104434907	10394.3660130719	2988.09230769231
6656.85564304462	5239.39825581395	3803.8064516129	5055.34865900383
3148.17557251908	6041.39398998331	5554.32599118943	7525.84262295082
3532.61594202898	3006.03783783784	7989.96272285251	3720.44630872483
3236.27659574468	3413.39381443299	11026.5696721311	4011.01086956522
6591.42441860465	5093.95498392283	15462.9696969697	3758.86497326203
4172.03597122302	2502.86956521739	5589.52293577981	9313.34527687296
5742.98268398269	2756.99404761905	12860.6458333333	4050.2875399361
6842.12260536399	377.695652173913	6234.47727272727	7544.31472081218
12714.2536764706	3711.74202898551	8577.39230769231	10714.734989648
11912.3657718121	4758.98742138365	1209.47931034483	1268.17365269461
8845.0401459854	7601.32103321033	3144.98217468806	3064.0752688172
4734.80487804878	1947.46524064171	21636.9538461538	8616.606271777
2248.67724867725	2720.3426183844	7139.19197707737	9909.1037037037
4494.17168141593	2171.98969072165	5727.29076620825	1669.45245901639
7858.05185185185	5467.98447204969	4379.08421052632	8880.59398496241
7645.19907407407	5127.11832061069	5409.94805194805	4024.94666666667
4031.55194805195	5111.74863387978	3532.67546174143	5551.7466367713
4591.34023668639	1767.06382978723	4629.59756097561	5593.28133704735
4448.64838709677	2282.06296296296	8165.76401179941	6021.63228699552
2831.61923076923	5458.65675675676	14277.312195122	7462.7095959596
7895.0298013245	7123.10431654676	3182.22101449275	2597.81395348837
5551.79896907217	2430.25	12826.3872340426	6605.82098765432
3239.8924205379	6969.21074380165	5494.86974789916	376.084415584416
5055.12391930836	4959.34224598931	6939.13609467456	8102.52328159645
4618.83828382838	6849.65298507463	3570.98313253012	3596.18274111675
12550.4584382872	4119.57847533632	491.950704225352	3254.25974025974
7209.2214532872	4518.15887850467	8403.90252707581	9138.6350148368
8461.74107142857	3321.95813953488	6810.12569832402	4331.50558659218
10436.7014925373	4671.57420924574	5373.53479125249	5287.49097472924
5198.61971830986	3338.84360189573	10001.4083969466	13917.9206349206
6099.66625155666	2142.98823529412	6856.45635910224	5765.01147540984
6464.29918032787	6451.77747625509	5451.40476190476	5528.94178082192
13192.6981707317	562.661073825503	9924.96530920061	7188.85892116183
8057.19545454545	6236.36007462687	6122.87477954145	3726.53614457831
7276.88160676533	5508.88510638298	4999.10080645161	7065.41379310345
8373.26237623762	4036.328125	6874.35398230089	11247.115942029
6353	3310.224	6549.38976377953	4908.54901960784
6658.46	6075.13475177305	16283.5539215686	10469.3427672956
3455.49137931034	2761.67539267016	7863.38560885609	3816.02083333333
11808.7380952381	4387.12081339713	10252.0647249191	14792.288590604
2929.81784386617	1926.67484662577	17278.8758169935	8956.75
6862.91836734694	4572.61295418641	4126.56637168142	2115.91694352159
7560.33687943262	9649.42738589212	1131.26162790698	10108.524
7432.66666666667	4169.18881118881	4727.03100775194	5098.29166666667
10028.7603833866	4956.09164420485	8305.70869565218	3479.59393939394
7863.86170212766	5732.98578199052	5036.34939759036	10127.9920634921
7904.05357142857	2239.09027777778	10415.8483547926	5814.87378640777
4152.55269922879	3164.19808306709	789.964157706093	8100.696
4096.25301204819	7213.79810725552	9266.77844311377	1595.71844660194
9314.56923076923	1426.7	8843.88629737609	13692.3451612903
4378.35231316726	1028.72757475083	8049.19665271967	12975.8779527559
8257.59635416667	2449.24915824916	12052.5028571429	5682.45426829268
5056.28213689483	4203.57014925373	9542.27639751553	3730.74522292994
2050.65201465201	4285.05072463768	7470.16599190283	7430.41338582677
3761.05813953488	5093.97607655502	6518.72759856631	6287.56343283582
1484.68055555556	4938.34989200864	4490.0733197556	2820.7688442211
8527.6512345679	5514.26771653544	3896.01020408163	5265.05583756345
4599.3251908397	3745.57324840764	4887.3023255814	8512.31860465116
5092.06043956044	6275.82909090909	5109.03984063745	3212.59627329193
2150.3027027027	2872.42076502732	5730.70559610706	4330.42763157895
5127.53007518797	2358.00455580866	10851.0638297872	8196.6336996337
3991.00303030303	1987.77333333333	8481.56103896104	5144.18253968254
4797.45079365079	2165.03521126761	1466.625	607.833333333333
3891.82978723404	5317.94497607656	6721.14814814815	4808.26984126984
4558.90780141844	3698.44680851064	11468.4863945578	6875.96820809249
4677.96212121212	6156.71239669422	644.741379310345	6303.68725868726
2941.33815028902	5438.82462686567	6219.41228070176	4272.72162162162
1330.73404255319	3576.60967741935	1737.39130434783	5701.89105691057
6638.41201716738	3812.10779816514	8230.88265306122	4688.8125
8761.82481751825	2345.56338028169	8812.05750798722	5866.04672897196
12877	2758.11282051282	6673.03856749311	6767
5519.31269349845	5854.65873015873	11211.2710622711	1529.62361623616
7819.58056265985	4252.57258064516	4982.97719298246	10950.0664652568
4652.49206349206	4855.63711340206	2202.75247524752	2701.25694444444
6820.03451995685	2028.17721518987	8275.16602316602	6220.91634491635
9619.26086956522	5443.78070175439	3924.00354609929	3040.23464912281
4455.31862745098	4152.42561983471	12527.3147410359	4751.78151260504
1802.69090909091	3730.35263157895	7260.61603375528	4109.57430730479
5624.08635097493	1899.73529411765	6780.82260183969	7791.43165467626
6782.00190839695	8059.54580152672	4931.17293233083	7156.47359454855
18121.15	4947.75377969762	7279.59701492537	1380.04635761589
5565.03628117914	4519.95112781955	12916.8144989339	15670.3754940711
6816.91973244147	2692.86764705882	14186.2786885246	3974.17632850242
7826.28571428572	3352.69706840391	5754.86315789474	9251.98598130841
5237.11428571429	4523.71457489878	787.042424242424	3630.18859649123
12207.7135135135	3257.86511627907	8989.26096033403	11815.077170418
2075.85121107266	4886.92765957447	9307.22115384615	6069.77995110025
5369.88667992048	3401.36056338028	5919.93379790941	2829.6261682243
3209.47593582888	494.287769784173	3447.30526315789	7298.02158273381
3731.37818181818	4515.08267716536	1648.73333333333	3845.7005988024
1948.98445595855	5240.11141678129	8802.78498985801	3482.88743455497
2891.65671641791	5277.8261682243	14290.2915129151	2415.26993865031
9611.66917293233	6228.28774928775	5721.88461538462	5989.51555555556
3199.54006968641	1903.39230769231	471.080745341615	12763.6415770609
7407.06367924528	921.186440677966	11209.4102564103	7016.08849557522
2509.10769230769	5365.8648111332	5579.24438202247	609.55504587156
5970.82352941177	4657.96840148699	1855.76296296296	13355.228
3611.13636363636	6102.12797619048	6452.45132743363	3759.15517241379
5678.76821192053	7355.53829787234	5372.3552631579	4237.36531365314
2426.38188976378	1560.23580786026	19707.7357142857	2324.61794871795
10063.2604501608	5034.07368421053	8266.32751091703	15758.0822368421
3577.94630872483	6275.59102902375	8765.64227642277	5406.61102106969
3303.59119496855	6322.11808118081	11790.0808823529	7867.48360655738
9935.825	3595.03940886699	11283.3899371069	4472.57777777778
3563.41612200436	1027.47916666667	7945.63453815261	6725.09967845659
4071.4432132964	6765.66666666667	7145.32931726908	4545.74285714286
11402.0813953488	1517.14527027027	3222.05128205128	5203.79787234043
1731.24038461538	4522.54929577465	4053.9406779661	7822.11382113821
2344.5951417004	4906.60273972603	7799.4520123839	6504.69339622642
5371.27113702624	5750.40469208211	7849.04608294931	4872.97517730497
12433.4825737265	303.242424242424	5949.34944237918	888.654867256637
6282.90969899666	6552.03827751196	3553.64	8815.28980099503
9128.63827160494	3501.92765957447	1185.1213592233	1897.02521008403
9471.02032520325	3989.45569620253	5570.23445825933	6389.51515151515
5374.4688221709	4847.37588652482	12669.3356643357	4087.53267973856
7795.72372372372	1972.00668896321	5622.73981191223	4169.25378787879
6694.1412037037	3045.96721311475	8579.82127659574	12502.7575757576
6859.99170124481	3198.53909465021	2374.42222222222	5448.18604651163
6566.36768802228	1581.03539823009	6769.77470355731	5912.60615384615
8800.35074626866	3973.76241134752	7893.14157706093	4736.32363636364
6143.97787610619	4849.01421800948	8839.80495356037	2645.58940397351
4912.01328903655	5355.79921259843	590.923076923077	4994.52027027027
9554.55326460481	4232.72857142857	10874.7807807808	17045.9476439791
[truncated: 2,390 more rows]
