# Supplementary material for: Stochastic pulsing of gene expression enables the generation of spatial patterns in Bacillus subtilis biofilms
Source: Nat Commun. 2020 Feb 19;11:950. doi: 10.1038/s41467-020-14431-9 (PMC7031267; doi:10.1038/s41467-020-14431-9)
Supplement: Supplementary file 7 — Source Data [file 41467_2020_14431_MOESM7_ESM.zip › source_data/sup_figure8_K.tsv]

sigB_YFP_cell_from_image_13	sigB_YFP_cell_from_image_14	sigB_YFP_cell_from_image_41	sigB_YFP_cell_from_image_42	sigB_YFP_cell_from_image_43	sigB_YFP_cell_from_image_44	sigB_YFP_cell_from_image_45
2690.87978142077	4385.51604278075	1043.68325791855	3674.16535433071	1790.85576923077	4219.54187192118	906.317757009346
2805.86826347305	1803.84154929578	1189.02777777778	2244.92030848329	2612.33147113594	2728.69736842105	726.198492462312
3404.90355329949	6686.28378378378	1137.625	1794.23651452282	2663.91286307054	4365.75087719298	1532.11538461538
2614.44852941177	6031.93277310924	1795.09580838323	1618.01108033241	1048.83136094675	3452.47222222222	920.663865546218
4144.73214285714	2054.53953488372	1768.24226804124	504.732014388489	2039.28015564202	2313.85064935065	3297.20614035088
4057.11336032389	6169.30201342282	1451.32958801498	1020.86263736264	947.580357142857	1901.34529147982	1404.33720930233
3993.38	3066.88362068966	1435.38970588235	1912.94822006472	2453.84567901234	2273.76608187134	1941.36781609195
4955.46989966555	4924.48387096774	1180.76158940397	2584.75158227848	1177.32394366197	1155.68874172185	2194.28776978417
4959.77987421384	6079.83439490446	1349.3748125937	2352.20898100173	3404.58045977011	2762.38848920863	1935.70517928287
6088.97637795276	3958.07692307692	1461.53813559322	3750.14964370546	2134.56451612903	2662.07875894988	2017.22418879056
4969.17142857143	1812.35294117647	1466.68020304569	2560.24371373308	1526.86470588235	2569.93724420191	1987.88235294118
2516.29302325581	462	968.270569620253	1259.18782608696	1209.36774193548	2883.41596638656	1111.70676691729
6181.85849056604	4082.84340044743	723.881481481482	1076.38170347003	2546.16401273885	2515.62234042553	988.021645021645
5365.54088050314	2052.81111111111	804.235632183908	2075.09190371991	219.459302325581	2334.54846938776	2904.81818181818
4430.68391866913	6168.90243902439	1098.66767371601	415.753846153846	592.224043715847	3095.15274949083	3723.88479262673
1986.67857142857	4079.88860103627	657.241803278689	381.228947368421	999.032710280374	2937.76124567474	310.158110882957
2352.67032967033	3192.87654320988	1183.53140096618	1588.97732997481	2144.064	965.83606557377	633.861635220126
2056.49107142857	4839.07857142857	841.527131782946	364.026004728132	3392.352	1487.06666666667	1535.01357466063
4212.69312169312	6917.44705882353	989.690243902439	1955.54512635379	892.12389380531	2756.2	3378.91935483871
3805.83536585366	4919.11111111111	1197.35026737968	1358.56132075472	2333.98954703833	3247.80147058823	3180.0626118068
1478.36090225564	4792.03525641026	1960.83673469388	2843.84272997033	1015.22258064516	2625.42805755396	1076.48351648352
1553.74025974026	5861.5625	534.047138047138	861.694915254237	502.153846153846	2999.74045801527	1608.45238095238
3683.31578947368	9841.25892857143	527.244525547445	1024.71698113208	1200.07352941176	2494.32903225806	2347.64276568502
1277.62433862434	6717.45551601423	1596.3751914242	2317.95440729483	3815.84577114428	3376.31084337349	3106.451995685
1975.08239700374	3247.1449704142	1362.18996415771	569.406340057637	2095.49113924051	3664.12394366197	2325.11700182815
1081.14594594595	4128.56196581197	826.238805970149	1831.51100628931	4679.85016286645	1994.41062801932	1626.52777777778
2261.23921568627	4168.12925170068	1086.91044776119	1637.64548022599	3991.08379888268	2940.86946902655	589.441624365482
1340.30714285714	6490.9552238806	605.0175	2133.47577092511	3488.06363636364	2208.33147632312	919.414414414414
2265.20737327189	1005.57522123894	891.06880733945	1644.13333333333	2149.86147186147	2289.81385281385	379.126074498567
3048.36760124611	4743.64932126697	1562.54507772021	2631.07505773672	1843.49068322981	3131.1161971831	2399.66836734694
1094.77777777778	4626.59714795009	1819.74637681159	1410.77326968974	830.833333333334	3503.75384615385	1343.83959044369
2640.31658291457	3496.60704607046	618.176470588235	2008.05633802817	897.931758530184	1582.47292418773	1102.54491017964
5665.62100456621	4142.20238095238	683.146214099217	3182.50515463917	2781.66071428571	3789.41642228739	1061.84120171674
826.591489361702	1807.05462184874	914.828178694158	999.939130434783	493.119047619048	1453.09523809524	1337.34049079755
2471.52396166134	2423.18181818182	1137.11646586345	1376.18597560976	3791.09302325581	2746.50306748466	2376.72586872587
2433.30919765166	4098.61734693878	2441.92827004219	2329.45675265554	5835.14869888476	1362.60810810811	2406.37475915222
3035.75261324042	6972.62046204621	1100.861003861	2181.13215859031	4785.85172413793	2406.96819787986	610.089947089947
1487.1641025641	3616.74744897959	2071.23670212766	1348.58466453674	1836.35078534031	1756.97222222222	875.945299145299
7225.07213114754	5128.5978021978	1624.17821782178	2435.34110787172	247.443089430894	1249.33632286996	1123.69963369963
6270.81506849315	5547.45132743363	619.220930232558	1668.92057761733	3771.20588235294	2053.89940828402	1624.48821548822
2754.04545454545	695.986486486486	1559.31216931217	423.203125	1444.33691756272	1160.36641221374	1064.39015151515
7980.56190476191	4495.16216216216	1661.72267536705	1616.26392961877	2716.88813096862	782.955555555556	1714.3734939759
6606.80228136882	1719.20714285714	2256.03022670025	1894.90429958391	2451.95426829268	930.972972972973	982.577922077922
3622.48695652174	4858.2319391635	1046.68709677419	1103.64025695931	3933.77822580645	2382.40101522843	5123.98170731707
2211.67881548975	6620.67331670823	1573.76765799257	1314.14424951267	1438.1829787234	2202.6015936255	1206.01968503937
5492.19746835443	5123.84835164835	2905.97440944882	2912.3570093458	2698.65034965035	341.628318584071	2961.43373493976
4264.47787610619	5362.23506743738	2166.62595419847	4128.5102739726	2641.6524822695	1885.61739130435	595.368686868687
3361.10039370079	5243.4358974359	790.576354679803	426.608510638298	3126.06040268456	2159.53731343284	2407.38364462393
3447.46273291925	3870.86976744186	803.299539170507	1585.01587301587	1046.99300699301	1896.75324675325	685.864864864865
3658.71595900439	1564.12389380531	1243.05105105105	1114.44471153846	1996.78707224335	2842.40256045519	1602.38819320215
1031.98814229249	4833.12251655629	619.861971830986	2215.70765661253	1050.93833780161	725.016286644951	753.269230769231
4858.67940552017	3456.64754098361	1087.37916666667	1726.45168067227	2450.05279503106	2182.15693430657	2749.7650273224
4088.02173913043	4235.78169014085	943.748251748252	2223.11397058823	1749.79357798165	1101.81230769231	2759.29519450801
2046.43362831858	4811.23184357542	1494.34513274336	1838.63457556936	5251.15695067265	2413.73942093541	1181.00543478261
4824.76558265583	1308.85042735043	667.709401709402	2537.07368421053	847.766773162939	443.936507936508	1739.40923076923
4238.34230769231	4139.85	699.248031496063	1911.93474426808	550.053658536585	2778.08675799087	3251.19557195572
4124.80508474576	4826.7688172043	1419.56315789474	957.474683544304	3022.07070707071	658.964285714286	642.617363344052
842.617021276596	2868.59722222222	1210.06683168317	747.121794871795	1817.16	1437.2213740458	818.931297709924
1784.68965517241	5125.74936708861	461.383928571429	1536.625	146.988684582744	1016.12558139535	2299.03080082136
1229.95020746888	4350.94409937888	1087.46389496718	1138.19799498747	2161.33096085409	4032.54757281553	2732.08415841584
1728.92531120332	2589.69830508475	436.8	880.2625	503.965699208443	1326.91828793774	1061.34090909091
4589.2555331992	3429.19858156028	1727.45945945946	811.158465387823	793.294117647059	4930.55890410959	212.285714285714
3001.43081761006	5055.59404600812	844.986531986532	635.880597014925	1838.94291754757	2592.49508196721	2217.77289377289
5111.33773087071	6137.89113924051	1243.01261829653	889.68691588785	1987.24293785311	1982.44257274119	782.734939759036
2519.66871165644	904.11724137931	567.402843601896	1059.84036144578	181.109090909091	1513.40243902439	1299.37142857143
4739.88571428571	4560.74944567628	1173.64503816794	1855.38163265306	1065.15962441315	895.901098901099	2289.67281105991
5414.28458498024	1111.98305084746	1874.51785714286	3421.17703349282	988.688622754491	1213.79253112033	978.808080808081
3751.17592592593	1615.74835061263	1239.81072026801	2752.068	2940.32876712329	4166.45918367347	1390.65236051502
2033.54612005857	771.8671875	878.192307692308	1323.03296703297	2029.19503546099	1301.73640167364	1169.73305084746
4853.10317460317	3553.73374613003	2068.03056768559	3266.01386748844	975.964856230032	2300.45357142857	360.897384305835
4645.02976190476	7922.58552631579	690.082524271845	998.977333333334	3338.99115044248	2427.97321428571	2087.47826086956
2291.33984375	5095.47138964578	863.046808510638	604.628318584071	1159.27491408935	2741.02287581699	2275.95
1708.23839009288	458.435714285714	596.367346938775	259.044176706827	1328.01968503937	2075.80952380952	1436.90163934426
6199.92151898734	4118.39084507042	1141.475	285.484126984127	3296.73684210526	3239.72641509434	1792.32671755725
2309.79754601227	3112.5652173913	1556.97183098592	2195.89673913043	1216.74182444062	3015.32320441989	650.027777777778
1071.63667820069	8477.57391304348	1532.27397260274	2265.49036777583	1251.6717325228	1099.47085201794	2089.31412103746
2823.24581005587	1723.22360248447	1749.81297709924	1566.09090909091	1471.42433234421	3154.90677966102	2079.3220338983
2834.25099601594	2892.1914893617	1609.1191626409	2473.55377574371	1395.01463414634	2281.47252747253	1239.84699453552
7706.40074906367	6499.92483660131	1082.9387755102	1777.61931818182	534.493333333333	1306.69230769231	844.56880733945
3167.73092369478	4731.75783972125	570.735042735043	1668.52087114338	786.143911439114	3726.10588235294	2142.97183098592
2370.11111111111	1040.88601036269	1988.99669966997	2644.79960707269	686.855737704918	1006.49557522124	1767.9146567718
2659.92229038855	9062.38235294117	1491.83422459893	2391.70110701107	397.396449704142	1302.61674008811	704.531400966184
2747.04615384615	4756.40970873786	1785.26031746032	648.56206088993	486.45983935743	899.341296928328	2018.20606060606
1502.34297520661	3991.82958801498	1753.50904977376	854.460344827586	894.853448275862	4155.90449438202	2253.12326388889
3751.28969359331	5739.28781512605	1921.22044728435	1575.22574626866	6410.85714285714	1124.82985074627	498.972826086957
2895.99402985075	5760.51020408163	1533.72943037975	1614.16541353384	2342.30407523511	2884.15113350126	1285.04752475248
3229.27810650888	4189.17078651686	765.009852216749	3175.51523545706	3102.3264781491	1274.22433460076	909.040650406504
1698.48533333333	3373.63706563706	1415.90128755365	3009.80148423006	4957.16811594203	4292.51351351351	2619.7084548105
8745.5652173913	3989.63500931099	1488.3829787234	2530.46753246753	4411.08333333333	1304.37918215613	3142.66324786325
3468.48812664908	5371.36131386861	1836.15243902439	2877.89642857143	904.03663003663	2430.53827160494	898.268482490273
1600.64333333333	3650.72897196262	816.56862745098	3964.82413793103	2153.85662431942	1245.36809815951	865.324404761905
6051.4496124031	8286.51639344262	2419.47899159664	2457.90228013029	916.381469115192	1334.60333333333	1034.60762331839
706.838235294118	7591.27840909091	1076.44594594595	2020.53810082063	1270.96402877698	1827.51271186441	902.230088495575
2158.61463414634	4429.12676056338	1307.59793814433	428.023076923077	1580.03759398496	3973.51768488746	1231.54074074074
2335.91625615764	5121.36868686869	1345.16532905297	2576.93799682035	2052.52866242038	3533.50114416476	989.945355191257
2436.35393258427	3405.09139784946	1840.81415929204	1886.86710526316	1315.72142857143	881.844370860927	1018.86645962733
1468.45804195804	3674.31134564644	2230.26297577855	2253.11471861472	2269.45535714286	1878.34262948207	3527.60164835165
3127.98473282443	4032.31938325991	883.112416107383	693.618055555556	661.116094986807	1799.58163265306	1686.59558823529
4325.50714285714	3259.3678343949	1565.62148337596	1531.16541353384	3456.44615384615	3396.35714285714	1125.25572519084
3271.73591549296	5031.96787148594	895.405109489051	615.349206349206	2320.01013513513	2158.24832214765	3372.58434782609
935.400809716599	1740.25490196078	2618.63360881543	3496.8590021692	953.40977443609	1160.40408163265	344.72972972973
4620.84210526316	5419.9335106383	2242.147751606	609.674418604651	1620.8407079646	1938.07509881423	1327.88461538462
6036.83944954128	5063.66945606695	1778.63149078727	2411.43703703704	2420.2962962963	1095.5962962963	2491.38057742782
4284.31926121372	4938.53987730061	2465.63466042154	2118.51030927835	874.673306772908	1234.42435424354	1052.78247734139
2892.75555555556	4613.52599388379	1010.47674418605	1485.79310344828	2124.13333333333	2475.05555555556	2307.41968911917
4625.58844765343	4645.12471655329	928.20824742268	1947.38113207547	893.876447876448	2321.09727626459	2291.31125827814
2468.89932885906	3688.15537848606	1977.530259366	663.284789644013	1530.91746641075	3063.02083333333	2463.73426573427
3549.66111111111	2283.63173652695	1312.55574614065	4000.50840336134	545.44578313253	3007.10855263158	317.121212121212
3360.84466019417	1752.27433628319	2155.37168141593	2403.09009009009	3854.11450381679	2698.39917695473	2823.74481327801
1615.42857142857	4415.60795454546	2772.93495934959	2829.81428571429	3491.10552763819	3031.46153846154	627.821917808219
5405.08333333333	4705.17708333333	750.512195121951	763.898113207547	2346.72260273973	2063.09798270893	1931.96434108527
3291.73837209302	1800.53435114504	492.564668769716	607.147368421053	990.431192660551	1221.34042553192	2603.23310810811
3584.88636363636	4739.73644859813	903.572289156626	1156.12979351032	2365.5802919708	2913.01943844493	2312.14553014553
3485.64117647059	4742.39344262295	930.169274537696	1918.41509433962	2003.36405529954	3039.22651933702	978.545454545454
5088.95057034221	2783.16559139785	1419.94074074074	3356.07885304659	3591.10161662818	1854.68063872256	1309.19117647059
3810.98187311178	4138.25943396226	1269.89905362776	573.849557522124	740.734899328859	2726.96887159533	1533.61672908864
4342.99675324675	5008.08272058824	1627.558	3016.73788150808	2855.99614643545	1904.66129032258	2109.76347305389
2842.35040431267	5711.1512195122	2071.07604562738	571.69298245614	601.015384615385	1347.98876404494	2722.40579710145
3785.89367816092	4933.04824561404	3211.51983298539	3273.86594202898	1149.31441048035	1774.76638176638	1153.07407407407
3253.91840277778	2537.73057432432	770.586206896552	1395.19482496195	1756.55472636816	1505.65606936416	2794.87586206896
752.473895582329	4090.36363636364	558.875	1004.23008849558	3031.88070175439	2052.27932960894	2346.75451263538
3183.75068493151	999.524475524476	3076.95633187773	2623.49148418491	2188.51404494382	1739.65359477124	2864.64864864865
1021.76146788991	3119.4738292011	1727.17211703959	3005.98115429918	2666.55445544554	2898.6275862069	1159.62408759124
1992.84496124031	2958.31313131313	2424.25	826.320359281437	745.561983471074	1382.48888888889	1284.70899470899
3988.27205882353	4769.90545454545	2084.11436170213	3029.61712846348	567.206896551724	1698.49693251534	2278.01792828685
4508.55504587156	3315.10970464135	1258.80961538462	3872.62365591398	2291.08184143223	1444.98992805755	2027.9847826087
2650.76050420168	2953.53333333333	2208.94720496894	1678.08217716115	1934.59743040685	2721.7638483965	4473.81034482759
3915.7824933687	4942.64523281596	843.258333333333	1573.69696969697	3550.18711656442	2482.22988505747	818.326086956522
3226.16425120773	4524.91569767442	630.322274881517	2257.56153846154	1021.33333333333	3167.13725490196	1055.35744680851
5463.5770609319	3742.01834862385	715.307692307692	2762.79069767442	2647.97229219144	2681.13646532438	2815.51622418879
4257.83193277311	6206.6985645933	919.30303030303	729.485294117647	1892.69196428571	1354.73469387755	1327.33603238866
2441.92026578073	3840.90640394089	2559.77037037037	297.804511278195	1014.8282208589	2573.82191780822	1269.31761006289
1119.9594095941	3568.55816831683	1472.88510638298	3945.45813586098	707.131274131274	3644.83783783784	185.606666666667
4074.26732673267	7147.57547169811	796.42	1577.19801980198	1177.68641114983	2524.55434782609	1416.22587719298
3357.23960880196	7141.99681528662	1063.0328125	2107.80952380952	2123.27490039841	913.159292035398	1067.72929936306
4660.10661764706	2804.46109510086	2373.60338983051	3882.47634069401	1782.01369863014	1332.45703125	853.908450704225
3548.42804428044	978.58282208589	1901.35245901639	488.071542130366	2619.28975265018	2749.42669172932	3350.81318681319
1944.53441295547	4316.84502923977	1557.59475218659	902.030927835052	1233.87128712871	1969.0826873385	3448.59375
2203.90114068441	5267.89380530974	1069.54857142857	2235.36734693878	358.967048710602	1655.19879518072	1403.57142857143
2211.40540540541	2994.44554455446	1015.66171003717	670.43438077634	2675.91851851852	2552.19298245614	516.219330855019
2571.96183206107	3906.85714285714	1513.61349693252	2581.63194444444	119.57037037037	1742.70731707317	2514.77554438861
6938.11627906977	6052.95041322314	974.055441478439	2945.22118380062	2934.47670250896	2244.0956937799	2262.40331491713
1172.49648711944	4747.52914798206	1508.6375	3402.45714285714	1981.21556886228	1449.45714285714	1150.42211838006
3693.53429602888	2140.68472906404	1127.92952380952	819.353982300885	2217.66949152542	1319.23245614035	1661.68322981366
4307.73556797021	3158.3436123348	2429.23595505618	1378.77137870855	2945.3813229572	2041.19887955182	1235.65158371041
4966.52452830189	4599.90875232775	3295.38432835821	1683.54731457801	607.968421052632	380.354838709677	1346.46202531646
2754.89265536723	2288.86561264822	1822.17747440273	903.973372781065	1729.45728643216	3579.39358600583	2301.32295081967
4103.22829581994	3074.39273927393	592.791666666667	1795.63636363636	4001.20143884892	1625.90718562874	1574.73247232472
3870.93089430894	5549.04017857143	875.098611111111	2735.42584745763	727.615107913669	1249.14492753623	3298.26682692308
2342.9466403162	5071.11990407674	2069.62313432836	2355.17055393586	2396.05882352941	1835.43149284254	2726.37748344371
4625.06426735219	9844.54006968641	852.612057667103	2474.47994269341	514.214285714286	2758.01666666667	5619.49122807018
1562.72344689379	4674.85664335664	3571.52861952862	1156.48051948052	1482.2380952381	1770.28571428571	1405.83263598326
4049.5409252669	3211.26640926641	957.91935483871	963.12037037037	2892.80689655172	2217.83870967742	4120.58132530121
2578.76887871854	3121.31939163498	984.969543147208	2773.07920792079	418.538461538462	2177.96949152542	2999.74915254237
841.17032967033	3823.08917197452	507.654867256637	901.67880794702	3116.15682281059	1546.37012987013	2257.73484848485
2944.27339901478	4106.71245634459	602.461038961039	1827.61538461538	1793.2380952381	821.380530973451	2514.55477031802
3525.3431372549	5675.51485148515	1504.1592920354	827.011363636364	606.865384615385	2024.43362831858	2447.10526315789
4570.21967213115	3962.58196721311	2081.66927592955	3089.24197530864	753.457547169811	2185.4	1315.76190476191
3246.18315018315	6014.89901477833	1155.15697674419	1948.04325699746	1597.24338624339	1176.13087248322	1349.12244897959
2072.45512820513	4705.06980519481	1643.01666666667	1063.87755102041	761.449704142012	4038.27739726027	735.555555555556
3842.47413793103	5256.73311897106	2569.25602409638	1944.36860879905	1992.01388888889	4648.58823529412	883.274390243902
5738.32421875	3432.74	912.683060109289	1759.50609756098	5165.63782051282	2325.60490463215	1387.38243626062
3575.19841269841	1800.53881278539	1367.55357142857	2887.14641288433	804.613636363636	3182.07534246575	3454.04860088365
2735.12849162011	3785.565	1342.26226734349	2066.24409448819	439.227586206897	3325.19879518072	1192.8785942492
1108.12080536913	2310.50574712644	2201.3718487395	1314.25503355705	3106.70608108108	2636.38738738739	757.150515463917
3460.10218978102	4812.62801932367	1919.01204819277	2859.26445086705	4216.07331378299	1320.33183856502	1440.92857142857
6191.45882352941	3932.05472636816	1264.88548387097	982.647260273973	157.03305785124	1948.62081784387	909.916299559471
3128.07881773399	5959.79090909091	1358.68378378378	968.880778588808	4383.77456647399	568.104417670683	1060.04247104247
4546.40265486726	5223.03741496599	815.593495934959	2774.529296875	1858.86559139785	513.267515923567	1682.31380753138
3488.37454545454	4376.2050209205	2738.62015503876	867.226244343892	597.874666666667	2648.68633540373	3526.2
1719.51509054326	4992.056	659.796460176991	2903.61797752809	571.034591194969	3937.64122137405	1416.50505050505
752.183098591549	2602.36808510638	679.648	3178.64957264957	1376.32806324111	1379.22123893805	1481.29450549451
3241.94706723891	700.973451327434	852.747440273038	643.409090909091	1273.74647887324	1857.06067961165	774.89138576779
5183.80612244898	3618.3883161512	2178.74193548387	2473.52676056338	1838.57223796034	1268.4025974026	857.69140625
3717.57037037037	4784.35398230089	803.817535545024	3315.65884194053	2873.04044117647	2438.01376146789	1249.15384615385
2493.46111111111	479.61052631579	816.356948228883	2135.34659090909	907.857142857143	1897.77818181818	813.939393939394
6271.41049382716	4522.78781925344	1545.86098654709	1342.36181818182	3213.72183098592	1356.3125	1433.38012958963
2297.20725388601	4245.45198675497	1707.54934823091	910.905063291139	1999.92476489028	1498.42857142857	1238.5407239819
5308.10714285714	4585.68658698539	1788.646875	2473.70383693046	2283.80952380952	1054.1161971831	1404.1329305136
7357.37528089888	6278.59298245614	106.709251101322	2075.2375	793.848314606742	2209.59555555556	398.031690140845
5149.42561983471	3299.37583892617	1334.56310679612	1328.20493827161	1791.75480769231	1280.90769230769	3114.59223300971
4271.09333333333	6511.04710144928	1050.37974683544	1469.53212851406	2697.83421052632	2958.3094017094	2233.02358490566
848.577464788732	4530.71698113208	2000.97260273973	818.854330708662	1564.23098201936	381.5	1098.02310231023
5053.7323943662	3240.65930599369	1962.28671328671	1743.55304347826	1152.60743801653	3530.47511312217	931.676616915423
1264.81415929204	4954.91914893617	53.6531365313653	1660.69716088328	2227.01059001513	1942.56559766764	2598.60353130016
2767.11778846154	2863.73157894737	1828.30478087649	693.097107438017	1585.65014577259	1237.21118012422	1681.9568627451
3931.21684210526	4592.35403726708	640.320512820513	1777.23153692615	3789.75731497418	1404.09322033898	707.574307304786
6678.57538461538	2292.9837398374	690.333333333334	1327.16776315789	1786.39772727273	1968.82677165354	2051.54862385321
4582.00955414013	6388.17921146953	1632.97471910112	1514.86242299795	87.7577092511013	2224.79020979021	1467.76642335766
3513.19895287958	5243.32814930016	1158.01672862454	2967.8768115942	1820.13274336283	617.470967741936	1182.07216494845
3446.79929577465	2800.93724696356	1068.2816091954	1043.84061135371	137.320987654321	3195.57933579336	928.741935483871
2663.94147582697	2901.08278145695	1014.60996563574	1217.99210526316	3580.12367491166	2931.0017921147	1694.66295471418
1622.2170212766	5762.26585365854	1881.24014336918	1458.54474708171	224.48087431694	2963.38541666667	2397.91411042945
2186.32098765432	1525.70796460177	1152.91891891892	419.584158415842	422.143258426966	3008.47440273038	1688.59896729776
4424.6936026936	5725.58657243816	2248.61301369863	959.305732484076	1343.42942345924	3797.77037037037	616.4296875
4369.73758865248	2990.88656716418	3124.82957393484	906.867749419954	1816.43778801843	737.817829457364	1289.42342342342
2594.30695443645	3120.34736842105	1333.18066561014	1631.15325670498	523.886473429952	1793.94871794872	895.88
1839.73863636364	5084.11824324324	1009.7610619469	1912.0564516129	4755.65862068966	2353.18201754386	843.670212765957
2679.26086956522	2459.80327868852	718.482084690554	2500.78904665314	710.68152866242	3131.30085959885	586.916230366492
4224.22222222222	7121.20754716981	1747.04654654655	1994.01543209877	2308.28185328185	2160.45608108108	487.042606516291
2136.46683046683	788.572580645161	42.8543833580981	1018.59124087591	448.140625	1139.395	942.259259259259
2676.63616071429	12848.2445255474	1635.09090909091	1199.53939393939	1440.73195876289	2355.89552238806	3687.11484593838
3563.34435261708	4496.21712538226	1394.98701298701	2217.28034682081	3685.44416243655	1039.39615384615	1349.675
7572.19093851133	4390.12113402062	728.85536159601	754.677215189873	1222.41347905282	2035.72888888889	1109.33014354067
3426.06914893617	829.59595959596	2075.98155737705	1230.56484848485	4485.77030162413	994.364238410596	1884.09985734665
7363.2037470726	7075.71134020619	1890.30088495575	235.968858131488	2639.91450777202	1388.00362318841	1069.58217270195
5285.42348754448	5575.05708661417	1834.28301886792	935.483944954128	526.628440366972	2501.95762711864	2488.3768115942
4168.32882882883	5172.67206477733	1372.49006622517	1244.40707964602	2444.19927536232	2372.66814159292	2451.71601208459
1644.11051212938	2257.41391941392	1050.48484848485	774.254612546125	4480.13492063492	1253.58898305085	1088.53674121406
2938.53820598007	5685.79166666667	1674.12126537786	1276.91869918699	2796.58928571429	4169.56770833333	975.542253521127
3254.70930232558	2046.97894736842	1650.26265822785	1278.61956521739	793.9	823.337254901961	2684.04010025063
2551.47352941176	4316.83552631579	996.861016949152	3909.45289855072	2301.91843971631	2522.36518771331	1066.8
1386.936	7741.47464503043	1914.37823834197	982.261941448382	892.716814159292	2219.09210526316	1564.58771929825
4179.61045130641	1462.75498575499	973.331838565022	2319.03183520599	207.323741007194	2622.55540166205	2063.32
4399.72440944882	5337.39419087137	1215.66367713004	1299.32216494845	1491.67419354839	1720.08045977011	441.058510638298
3109.20338983051	3215.41525423729	2081.13095238095	3264.44534412955	2526.44649446494	2177.47368421053	1069.43436754177
1491.84959349593	2960.98410174881	1975.73626373626	2238.87901701323	705.744939271255	1902.26234567901	730.461832061069
3411.52991452991	4926.30747922438	515.743202416918	2777.38842975207	201.174447174447	2334.77938808374	759.486810551559
1826.16120218579	3482.92885375494	1174.91834002677	523.482666666667	1149.65845070423	2311.41772151899	2729.61138613861
2709.55337078652	4171.27430555556	1995.655	2192.13226744186	2340.75177304965	6108.02139037433	2122.9907063197
3889.07719298246	3953.0523255814	859.476987447699	829.142191142191	1017.90880503145	2297.69565217391	840.030150753769
3808.26408450704	1824.79303278689	320.477419354839	2189.92125984252	1525.15646258503	2064.86528497409	1185.41415465269
3220.21691176471	3970.75737704918	657.218884120172	2100.76408450704	1538.52068965517	1943.44680851064	868.068027210884
3646.20618556701	3043.76829268293	3029.22775800712	2796.306	2945.96822429906	1567.92905405405	772.72514619883
1030.5	2877.21551724138	2003.11544011544	1669.43434343434	1957.38255033557	1975.42599277978	467.333333333333
4912.39552238806	4102.62413793103	2170.17148760331	864.19315403423	2052.99305555556	2386.16795865633	991.094907407407
1474.78205128205	4855.19851576995	1499.25191370912	822.105545617174	2849.54807692308	1108.62597402597	958.094161958569
5344.12955465587	4139.77289377289	799.190839694657	2622.90099009901	405.533018867925	1930.83	513.838461538461
4131.28954423592	2845.12355212355	1922.35104364326	2032.38129496403	212.826086956522	3253.33098591549	2146.7979966611
4580.35111111111	3629.76271186441	3975.18604651163	1170.08487084871	1079.81335952849	2447.07476635514	2076.04872389791
4560.27173913044	2045.37124463519	1922.63907284768	2386.65554072096	295.228070175439	2104.83760683761	1182.37096774194
3791.11203319502	3584.43511450382	2636.62929061785	584.2578125	1490.94927536232	546.826666666667	1772.59259259259
1637.43582887701	3948.21598272138	456.886597938144	874.804532577904	2975.7153024911	1418.01577287066	778.921052631579
1318.45497630332	3410.85161290323	802.927360774819	993.965853658537	781.179012345679	1364.14159292035	1623.28909090909
2015.06060606061	2723.70149253731	2218.61821086262	531.153658536585	1245.78620689655	1126.5671641791	807.653198653199
2070.76221498371	4081.5569358178	1414.6684073107	1318.07393715342	1928.4435483871	1266.92553191489	876.815028901734
3127.20769230769	3010.98281786942	349.946502057613	857.72131147541	1190.91472868217	1345.50439882698	763.433628318584
4186.95238095238	5720.11691542289	949.793388429752	3755.88762446657	3624.69838709677	2449.58984375	342
3923.01181102362	4646.10894308943	532.24778761062	1682.42361111111	880.278378378378	1492.41035856574	813.317507418398
956.571428571429	5775.16296296296	1674.16557161629	3156.54135338346	1425.40495867769	2530.89961389961	1775.2401055409
420.049645390071	3486.75321336761	686.362068965517	821.447665056361	1267.32781065089	1220.4743083004	975.453333333334
3526.42643923241	5211.09698996656	444.68137254902	993.166153846154	181.900763358779	1556.22994652406	2140.88653846154
1164.86666666667	5637.33023255814	56.047619047619	583.165784832451	805.255357142857	1955.08837209302	1062.88311688312
2704.13407821229	1405.48095238095	1683.72925170068	1889.02505966587	229.379888268156	3299.82545454545	3001.66666666667
804.542857142857	7960.06199460916	794.278787878788	2764.02673796791	433.695652173913	1800.02310231023	2049.90845070423
4932.22486772487	1811.90721649484	2931.62841530055	1056.44028103045	1612.2	1803.57525773196	1519.11728395062
1638.571875	2936.38666666667	1047.27298850575	608.652866242038	1838.5	2738.78310502283	2294.34349919743
2610.95317725752	3974.07751937984	1577.05100182149	3836.77704918033	2981.02925531915	2200.77591973244	1315.69544924154
3241.59482758621	3099.57727272727	2050.49611197512	1490.21875	1599.08216783217	3204.71812080537	2359.66477916195
3722.03082191781	1844.58235294118	480.937823834197	794.031578947368	1787	3058.96335078534	324.838095238095
4835.16842105263	1910	2194.69201520913	1406.19196428571	2125.02863436123	2304.84288747346	714.719653179191
3714.98108747045	3502.97864768683	2027.07611548556	612.374581939799	1507.58938547486	2774.97101449275	1339.85148514852
5540.48529411765	5197.90909090909	1410.32606060606	1590.53801169591	1032.85840707965	2539.44444444444	492.352272727273
1287.89	3581.33948339483	2261.95402298851	1316.30102040816	170.246268656716	2875.71128608924	1281.05249343832
4186.07530120482	6411.84782608696	1588.81899641577	615.308064516129	425.78813559322	2104.95238095238	1177.87936507937
2064.29982046679	1951.23175965665	1831.04121863799	1341.83185840708	1679.04347826087	509.378205128205	1933.30286493861
1638.975	4019.57971014493	1045.23350253807	1978.24277456647	1034.47899159664	1364.33333333333	4290.23044397463
529.007936507937	5350.53088803089	572.80694980695	1155.00564971751	201.251851851852	3045.05714285714	531.969696969697
2444.56140350877	3263.22879177378	2444.23568281938	1606.76392572944	114.5	1826.15234375	2902.395
4021.83557951483	4334.81314878893	1091.04081632653	1181.20779220779	379.869485294118	1309.81180811808	1010.28459530026
4762.12631578947	811.503703703704	2231.59681093394	1475.53264604811	303.194690265487	1952.5134529148	1642.57245080501
6385.14206642066	3418.76086956522	583.291993720565	2580.4640943194	1945.75483870968	1295.82384823848	590.02380952381
3715.54340277778	4006.5923566879	1416.92525773196	1223.54421768708	1461.31835205993	2155.80478821363	410.835
4075.7766323024	2710.55263157895	540.100401606426	1479.17319587629	1264.61152882206	2261.93511450382	1235.15942028986
2986.1463963964	5032.45671641791	1971.01895734597	957.671875	1495.29770992366	1930.73113207547	1073.75675675676
4340.71164021164	7418.15113350126	1013.62831858407	2602.43486973948	3799.94117647059	1625.40487804878	2470.20121951219
2627.38429752066	5049.23890784983	770.355670103093	518.598639455782	1824.71287128713	3713.45070422535	1141.72607260726
7955.84389140272	2083.98395721925	1551.05546751189	750.08078994614	2924.22433460076	1505.63677130045	795.743119266055
2840.09009009009	1616.34418604651	1398.46153846154	362.917159763314	3490.69306930693	809.814432989691	1178.89210233593
6548.55730337079	5102.54354354354	2968.559566787	456.363333333333	3183.49358974359	2093.05076142132	739.671122994652
4043.78693181818	3288.12909090909	2721.55688622754	1777.65289256198	483.883977900553	1993.55395683453	650.155555555556
1555.15319148936	6585.28253968254	434.927927927928	713.190476190476	3258.64490861619	5052.94559585492	4076.33576642336
1774.90714285714	5835.57142857143	2299.34157650696	2519.37820512821	1882.34078212291	1943.16835016835	1228.58007117438
5843.815	6289.57196969697	954.683417085427	1585.47486772487	2421.63025210084	1892.34716981132	731.563318777293
1725.38643067847	4771.9191321499	2225.24054054054	2534.45633802817	214.726804123711	6381.54285714286	380.926174496644
2486.21717171717	4338.76621787026	2604.68507157464	2321.70909090909	1693.51298701299	2254.23573200992	476.01902173913
2747.31504065041	3255.05846153846	2644.64197530864	1934.40441176471	1978.24137931034	3414.62548262548	2446.75757575758
5429.61633663366	6586.28089887641	404.46978021978	714.92576419214	3469.09302325581	2676.03642384106	1166.54748603352
4505.37614678899	5312.9849137931	2445.79768786127	1542.24410377358	2828.49120433018	2269.78476190476	1462.73887814313
4800.30866141732	3022.57692307692	479.735576923077	1549.43020594966	2875.99295774648	2312.43971631206	345.575342465753
4225.68149038462	2243.41472172352	2245.06493506493	1875.15254237288	1767.35632183908	2294.50741839763	812.569805194805
2419.38518518518	3853.80415430267	306.531746031746	1902.02028985507	1084.58844765343	2123.98214285714	1482.46666666667
1953.38095238095	6286.14716981132	2166.9595505618	2279.0701754386	442.330855018587	2708.83720930232	928.736030828516
3082.95348837209	6429.71608832808	2325.92644135189	1304.72792792793	815.840220385675	1245.49704142012	1026.36015325671
1454.828	4226.68407310705	3454.06923076923	1246.68846153846	3890.78827361563	1139.96460176991	1048.51960784314
3174.8093385214	3260.32214765101	1639.13358778626	1284.43386243386	362.269841269841	1142.32211538462	2009.90632318501
1655.30327868852	8041.02564102564	2753.14932885906	2052.20833333333	730.24882629108	2390.47126436782	995.22962962963
3710.39473684211	4654.76321353066	602.432142857143	2512.80028735632	1674.52459016393	3080.86666666667	1028.38524590164
3263.21632653061	3080.27092511013	1047.54918032787	1750.85066666667	3585.7326007326	2692.48026315789	1013.25986842105
5497.87664041995	1841.84358974359	1907.14499252616	2625.10291858679	1485.95034642032	2950.51916376307	831.398870056497
2051.43661971831	8001.99593495935	693.388429752066	522.21225710015	1447.61228813559	2154.07013574661	318.98275862069
3836.30952380952	4309.40329218107	2167.81844380403	301.839378238342	3519.86231884058	2133.8984375	1503.09782608696
2819.45909090909	6716.8885077187	3775.78417266187	997.803333333333	4865.01063829787	1203.59393939394	2771.32917705736
2656.62313432836	3267.05919003115	1207.68948655257	1267.73614775726	389.177419354839	3227.02283105023	941.27380952381
2924.0347826087	13123.3333333333	2875.17382413088	1281.61971830986	2626.86723163842	1798.0421686747	273.761538461538
666.459546925566	5469.55939524838	1509.02852348993	767.646864686469	1422.72333333333	2380.4289044289	765.616847826087
979.069230769231	6352.62592592593	2126.05699481865	2366.6487804878	4543.7191011236	1746.93103448276	1417.41007194245
838.602316602317	4171.50554323725	431.664031620553	1743.63473053892	812.434065934066	2563.31196581197	4175.82089552239
3630.07457627119	2475.20098039216	2435.46902654867	678.762781186094	1210	2022.03503649635	442.004424778761
3587.81481481482	2486.60485651214	1506.6268115942	2242.18482758621	920.715867158672	2746.02016129032	789.738023952096
2152.62406015038	3004.26857142857	1112.57105943152	1909.078	887.729281767956	2145.89273356401	732.957055214724
2712.72592592593	3587.35863874346	949.433789954338	4459.93930197269	2591.88495575221	2713.9381443299	1592.16198704104
4384.03812316716	1195.35949367089	400.37012987013	5270.45129224652	2209.77676950998	4240.89416058394	1177.56349206349
2333.98285714286	1567.15172413793	1510.32327586207	3264.24909747292	1631.37090909091	2837.80357142857	2388.89523809524
3846.82863849765	5118.70686767169	2260.32055749129	1992.64242424242	977.011976047904	2567.11824324324	1496.41242937853
2046.17005076142	2815.22003284072	1694.28014184397	1698.38938053097	1822.39762611276	1766.18796992481	362.638418079096
2136.74672489083	6661.15032679739	838.401515151515	1770.11956521739	870.696202531646	1405.88888888889	2893.7667844523
2479.44468546638	2493.30181086519	763.848993288591	1629.75776397516	3058.41134751773	2683.92990654206	1278.81687898089
1338.74112734864	3526.43640897756	2121.1013916501	1381.39493293592	1398.11428571429	2032.77830188679	1113.33598409543
4019.28455284553	3188.28767123288	1821.56733524355	2056.07305936073	910.265486725664	940.829545454546	1094.65206812652
3330.7061452514	6461.89117647059	2897.9217877095	969.802120141343	1287.16781292985	2364.87096774194	503.91169451074
1851.87076923077	4217.72972972973	1639.50684931507	1878.40303541315	626.748466257669	3464.61151079137	1000.94010695187
2477.7972027972	3040.11282051282	2551.50171821306	308.451219512195	1208.72413793103	1181.79591836735	3076.98612593383
4362.89855072464	4475.92037470726	1451.79006772009	1558.92008639309	1034.44990176817	843.192200557103	801.421926910299
1984.6038647343	3244.51489361702	2839.71290944123	1675.16367476241	1828.44802867384	2914.03412969283	498.349056603774
3324.68534482759	2585.03738317757	1641.83441558442	998.983333333333	2918.17777777778	779.257142857143	2388.93442622951
1233.97101449275	5034.00751879699	3085.85869565217	737.303370786517	1029.66050808314	4044.02105263158	546.267477203647
872.791411042945	4851.17924528302	1229.0275862069	1222.89705882353	287.102040816326	2316.94321766561	4275.62953995157
3852.47177419355	2069.46071428571	2402.85471698113	386.611111111111	1817.79735682819	1154.40204081633	2482.25809128631
1963.4375	1867.57142857143	1674.69242902208	1578.86091549296	3654.51936218679	1544.38693467337	972.889880952381
4308.34251968504	3394.65217391304	2782.53934191702	2075.77089337176	3052.31724137931	1827.78873239437	2036.525
591.278481012658	3694.34375	893.769811320755	491.267123287671	1176.40143369176	2049.28158844765	939.181303116147
2306.19402985075	5260.83774834437	1794.60784313725	624.820512820513	1135.73015873016	3009.98795180723	1034.84955752212
5101.19873817035	4437.26862302483	2873.8510998308	947.643598615917	498.624	2574.08385093168	341.990066225166
4788.97429305913	8103.56884057971	885.05612244898	1604.3129657228	2905.21782178218	2816.41625615764	548.256756756757
2583.41379310345	4879.16370106762	575.406779661017	1459.88671875	3102.75496688742	679.304166666667	338.798882681564
1319.61685823755	4926.96338028169	2083.07272727273	504.725663716814	2374.71971496437	1832.37142857143	679.292349726776
1701.03409090909	2925.04861111111	981.48064516129	937.472779369628	1132.0790513834	3018.994140625	868.423880597015
2463.8373015873	3177.41860465116	2024.5334987593	1038.13274336283	102.22641509434	3514.83183183183	884.261818181818
1091.48872180451	3971.80503144654	1277.38622129436	750.728888888889	644.865217391304	819.212389380531	2166.55873925501
2499.81025641026	5855.668	2722.3993902439	1349.89236111111	510.439189189189	4314.38607594937	1840.16584158416
2481.68608414239	4353.22994652406	2030.75113808801	1582.77635782748	1280.0564516129	3245.153125	1806.10421836228
2246.45806451613	5262.09049255441	2045.8281938326	407.064935064935	524.707692307692	1191.62831858407	452.179461615155
3554.31346578366	1763.57493188011	694.102325581395	524.880952380952	1610.03112840467	2387.8	295.392771084337
3538.26258992806	4105.6336996337	1793.30028328612	1130.59158415842	2650.7304964539	1759.89459459459	469.935754189944
2968.21641791045	5950.38314176245	1679.16917922948	638.781204111601	2143.99295774648	2006.07430340557	1436.9857312723
5062.25886524823	2662.52552552553	1602.54754098361	567.528225806452	1455.17061611374	2298.31929824561	518.393846153846
4775.35897435898	4527.49133858268	2625.54293628809	3270.67756315007	1906.91136363636	2057.32307692308	3264.82905982906
2937.33529411765	2059.21850899743	609.527704485488	2287.4077046549	267.042857142857	1104.37871287129	863.304347826087
2800.58100558659	5843.74137931035	1424.49497487437	1774.75899280576	1651.59709618875	1785.69590643275	1177.95336787565
3161.12283464567	5678.36458333333	1471.00343642612	2272.92397660819	1434.22058823529	2085.19090909091	930.555555555556
2584.08866995074	4430.33870967742	2340.64285714286	1680.15779816514	1400.70320855615	2034.11764705882	805.327526132404
2275.37198067633	4881.57593123209	3451.84068627451	3223.6309751434	2372.28934010152	2156.24796747967	825.665789473684
4585.36563876652	2177.25910931174	2492.71505376344	1903.77021276596	1002.07317073171	2169.50556438792	1370.64303797468
3270.6607495069	909.712918660287	2318.414	582.408805031447	2468.0973871734	3529.29126213592	2056.76954177898
4915.04385964912	3286.92542372881	1702.49671052632	1310.20060790274	882.031662269129	2213.00657894737	1391.58450704225
3745.05539358601	3889.82519685039	1016.31046931408	994.056555269923	885.12925170068	1329.30831643002	2674.09844559586
3679.71578947368	4401.86809815951	580.19696969697	771.058679706601	4784.39084507042	1094.10859728507	2167.90744101633
1691.30623306233	7042.88923076923	1179.03571428571	701.929032258065	1014.78021978022	2043.03395061728	1462.65492957746
3420.95454545455	8518.95406360424	1112.35401459854	2002.25651302605	1646.19799498747	1229.99206349206	2793.96016771489
4145.48780487805	2878.38309352518	1693.1409978308	1405.86725663717	2395.41387559809	906.380952380952	764.873015873016
3701.56846473029	3408.15679442509	854.094890510949	564.778947368421	1347.01063829787	964.415254237288	441.663900414938
2025.46623794212	5298.38947368421	1087.15697674419	1818.01703163017	2111.60796645702	1405.68709677419	890.05750798722
2635.88519637462	3513.02180685358	1737.31428571429	1085.96212121212	3136.90228690229	2815.3373015873	1757.99367088608
2071.82857142857	5362.72538860104	1694.88477366255	247.443425076453	491.754098360656	3093.6275862069	828.256227758007
2402.79945054945	8525.92949907236	1832.2510373444	1352.52054794521	3937	1426.73469387755	849.196666666667
3699.4255952381	6722.57974683544	2660.75568181818	907.329896907216	4406.8475	3836.43462897526	1147.84210526316
4693.67547169811	1741.46567717996	882.33137829912	1646.71337579618	4902.07079646018	2775.0509383378	816.159340659341
2948.2557544757	2518.55390334573	1018.88794926004	2286.43318965517	691.21484375	3488.69655172414	1337.02610441767
5422.60727272727	4302.76368876081	2241.54779411765	678.135245901639	980.941002949852	2084.45384615385	346.526315789474
3151.1329113924	2275.98089171974	665.625	2058.95555555556	2958.67941176471	1983.31976744186	842.977064220184
3120.59888059701	4718.21088435374	1366.66285714286	1783.38529411765	3871.59566787004	1857.84761904762	3512.32867132867
5336.94690265487	1785.6015936255	1707.57712765957	696.904458598726	2385.79322033898	3110.92066805846	421.187702265372
2003.00290697674	3693.73852295409	1967.45833333333	862.448680351906	2707.38103756708	2387.49382716049	1848.4718969555
3428.67175572519	4319.9926199262	2838.81727574751	1207.81058495822	1223.43715846995	3848.00446428571	991.720338983051
3692.50793650794	4384.35051546392	2956.44078947368	1557.17771883289	3720.82085561497	2567.9	1821.2380952381
1877.94615384615	3357.49823943662	1904.97555555556	1891	1404.88888888889	1627.95	1368.51034482759
571.021582733813	3847.67748478702	958.530864197531	1745.94989106754	1976.93059936909	2503.73451327434	1006.89606741573
1381.53299492386	971.52036199095	3121.95251396648	631.159817351598	1545.34353741497	1502.94277929155	347.334170854271
3626.69230769231	2008.74368231047	793.375415282392	926.851923076923	191.29304029304	539.491525423729	1405.71978021978
1024.12019230769	7132.76797385621	3496.24701195219	1964.7093495935	1429.71064814815	3432.7332155477	1408.02777777778
1401.92272727273	3622.20817843866	2550.47389558233	487.621621621622	431.48064516129	4420.83544303797	2102.39788732394
1582.80869565217	4803.00170940171	1233.62822719449	1021.90990990991	2777.68199233717	2172.44694533762	614.234615384615
2317.80403458213	2701.51298701299	1496.13412408759	246.204724409449	3284.16356877323	1322.44162436548	2244.23421052632
5645.16605166052	4553.30878186969	2291.78368121442	374.706093189964	847.557575757576	2523.03536977492	689.904522613065
2128.01769911504	6670.37548638132	1553.71232876712	1297.12341772152	2375.875	1057.45673076923	2466.66720779221
2309.89719626168	3068.10402684564	1374.15384615385	713.176666666667	1811.66737288136	1596.1038961039	191.150442477876
2693.57763975155	4221.30147058824	2593.13625866051	2002.58090185676	2654.7212543554	2901.27234042553	2337.05762711864
990.935135135135	3160.6947368421	1402.33624454148	1899.47432762836	1161.13054830287	3100.8381294964	4056.65614035088
1309.61802575107	4580.82417582418	2365.89233278956	2863.65523809524	5300.74193548387	468.702702702703	1077.83146067416
3232.10423452769	2502.23518518518	1464.96616541353	2515.1328320802	1400.86086956522	2106.82937365011	531.611825192802
4662.85135135135	4354.73900293255	1087.60093896714	716.730088495575	295.402597402597	3774.87162162162	2627.32098765432
2070.12571428571	4432.66427546628	2775.63060686016	3067.37398373984	291.247311827957	1756.30813953488	511.986247544204
1566.08080808081	3812.6292834891	549.139097744361	772.90780141844	1609.21428571429	1662.33009708738	1200.456
2947.02521008403	5479.08130081301	2091.37021276596	1731.07169811321	924.767790262172	1422.70977917981	1084.94311377246
864.052631578947	4809.48366013072	2052.50461538462	500.786924939467	2316.8102189781	1662.10052910053	853.141630901288
3804.8127340824	4596.67209302326	1958.357421875	1510.92750533049	2422.62672176308	3512.228	1246.90026246719
2615.12804878049	851.1875	3896.92146596859	895.197183098592	1719.2303030303	2424.82537517053	2453.21280602636
2797.71535580524	4316.2572815534	2662.68876080692	1184.64312267658	665	699.672566371682	2907.63327032136
2495.58734939759	5386.71031746032	890.761904761905	3097.44160583942	1678.20284697509	1286.30541871921	658.526588845655
2579.63076923077	737.083333333333	775.295180722892	1809.38377192983	2090.36940298507	3923.48136645963	1004.29069767442
1831.08208955224	9110.78476821192	1772.72861842105	802.858123569794	145.317307692308	2337.86546463246	1102.80555555556
3587.05437352246	3957.36092715232	1293.28776978417	717.423076923077	2016.73825503356	3457.78292682927	2497.82926829268
2824.67218543046	2041.34237995825	2345.84644194756	526.159744408946	1546.05844155844	1624.11585365854	3410.9433681073
3000.03395061728	3533.28615384615	1784.91549295775	2661.58672376874	1537.5303030303	2719.48529411765	5881.21111111111
3463.94752186589	5290.16315789474	1354.26404494382	1779.51240875912	5226.71478873239	2413.91651865009	1434.71258907363
2439.93262411347	2072.00657894737	1483.51219512195	2602.22319474836	348.810426540284	2003.06458333333	2096.12590799031
2051.41767068273	602.904929577465	1771.49090909091	454.230240549828	2990.57312252964	3446.97619047619	2386.68659793814
5532.51315789474	1113.53488372093	645.466257668712	1114.78846153846	2520.94307400379	469.967391304348	3477.60784313726
3486.34256926952	4450.58507462687	2517.44851657941	1579.4801980198	1044.42342342342	1693.41401273885	1564.06624605678
968.646017699115	3188.07692307692	996.413461538462	875.863247863248	1170.91608391608	613.139318885449	1027.3902173913
2808.42355008787	2616.04794520548	1392.53460207612	2053.00802139037	463.47577092511	3174.73333333333	986.311627906977
2325.88741721854	6087.17543859649	1726.74277456647	2863.54937163375	1038.18292682927	2904.70796460177	237.596658711217
1920.9402173913	4300.78389830509	1324.69911504425	2473.06526806527	840.357142857143	1867.83959044369	1574.18654434251
4245.20224719101	2338.07266435986	2036.20179372197	671.085294117647	615.46301369863	2303.0593220339	2247.0154373928
3198.24404761905	3676.12164948454	1020	2155.92911877395	958.907185628742	2354.08219178082	2359.76603773585
2047.86206896552	5096.07903225806	1199.78396436526	3373.39677047289	1201.70526315789	2598.75796178344	945.615
2666.85074626866	1944.85585585586	1447.83576642336	962.561403508772	76.9026548672566	1639.40740740741	3607.27386541471
2330.29459459459	4865.39837398374	1932.44247787611	2506.63424947146	1234.55639097744	2488.41176470588	913
2920.16732283465	3486.60899653979	949.604456824513	2292.31673306773	2726.3935309973	2974.97783251231	2110.484375
4658.70740740741	4274.16176470588	979.372549019608	1808.49358974359	794.541176470588	1596.54935622318	953.248
4170.97379032258	3277.50280898876	1964.01212121212	706.514285714286	1599.94897959184	3239.12544802867	484.755627009646
4392.52903225807	1207.76319758673	2379.58133971292	1799.06439393939	907.51837524178	3673.92459016393	1226.96564885496
1174.28415300546	2999.92676056338	1070.89834515366	1245.93483709273	114.68253968254	2217.03783783784	1418.965
1979.69419642857	3079	1328.27272727273	514.613756613757	1580.14405762305	3028.23890784983	1313.13868613139
1284.17295597484	2812.79026217228	2426.51802656546	2080.22038567493	2201.9987745098	1275.68791946309	899.74245472837
3534.18556701031	1511.41630901288	3225.18429003021	1178.35054773083	998.469465648855	2405.2180974478	1016.89516129032
813.098765432099	4559.13429752066	881.071052631579	939.358047016275	4251.99425287356	808.839449541284	913.845070422535
851.013574660634	3768.14778325123	2814.9696969697	2557.096	3326.54193548387	2819.60883280757	770.31746031746
3294.19306930693	6101.04545454545	2393.76756756757	835.371428571429	4111.68918918919	1856.71895424837	629.935643564356
2010.64197530864	2824.20689655172	2456.11897106109	2243.64402173913	1255.45551601423	3240.87673611111	311.204301075269
4398.55454545455	5990.69387755102	744.031055900621	897.030172413793	630.934306569343	2416.09574468085	1164.41538461538
3336.61650485437	5547.43925233645	2324.78764478765	2121.92152917505	1307.99352750809	2575.87866108787	2324.13333333333
1001.71300448431	2620.35628742515	1570.82105263158	1545.66377171216	380.549504950495	1569.87878787879	480.715596330275
3928.10740740741	4876.69704749679	2100.88059701493	959.147619047619	1692.48913043478	3393.64013840831	1744.16666666667
2890.49647058824	4019.66118421053	1155.91693290735	449.105769230769	1790.53092783505	856.368421052632	1009.03133903134
1386.22184300341	2475.29064039409	1100.50458715596	3607.42471910112	730.246031746032	3671.24752475247	1899.48375
3220.31081081081	1794.69131832797	1415.82926829268	1035.99392097264	2242.76344086021	1142.47330960854	1528.15866388309
2626.61290322581	4218.25354969574	1321.99433427762	4851.2600422833	821.246537396122	3340.74431818182	975.084615384615
2265.48068669528	315.934782608696	1553.14251781473	2061.38319327731	1729.18367346939	401.444444444445	1928.4668989547
2449.39189189189	5631.85294117647	1518.62379421222	828.715542521994	1528.10101010101	364.902527075812	2105.85521885522
1128.39274924471	2986.40712468193	2391.0253164557	950.608490566038	1936.88484848485	3677.06962025317	397.816455696202
1155.696875	5276.6118251928	2312.43636363636	801.097625329815	1287.90845070423	4002.10505836576	1070.41228070175
2935.96357615894	5277.51474530831	3065.54043392505	2957.08988764045	3510.42379182156	3763.9359430605	1327.53133514986
2965.60209424084	834.526785714286	1619.81963927856	1998.1645021645	3030.96575342466	2951.19349593496	308.551282051282
4944.28151260504	3724.31123919308	1559.58333333333	2063.47663551402	992.779569892473	1181.13201320132	1178.54285714286
3305.44166666667	3583.21406727829	1172.02236421725	719.80612244898	1033.27083333333	1451.32216494845	130.727272727273
3493.15634218289	4649.55053191489	2246.59241706161	2480.18568994889	769.171052631579	1404.17777777778	839.323979591837
3569.88172043011	2428.48591549296	1823.71538461539	3596.60357142857	537.815668202765	2720.37906137184	749.592592592593
8001.76644736842	5551.03296703297	1555.9417989418	2183.16957605985	2626.74233128834	1921.88235294118	1122.83289124668
2522.59685863874	3239.93801652893	2380.19093078759	2376.6768558952	560.275735294118	1928.52162162162	2089.32042253521
2346.7137254902	3554.8446866485	3108.01286173633	2054.66987179487	1511.20643431635	3371.04605263158	607.553846153846
3751.63747454175	6575.75889328063	862.922048997773	1222.63389830508	1952.27561837456	2271.42441860465	1197.31525423729
2208.22614840989	5719.95939086294	838.278846153846	464.745302713988	2717.36641221374	1340.55223880597	273.074175824176
1793.73636363636	2699.76923076923	698.326241134752	2957.625	840.327433628318	2866.44230769231	1064.55927051672
4227.3156424581	5315.57399103139	1607.17791411043	3867.06756756757	1186.49800796813	2008.64835164835	990.2675
5637.56157635468	2091.8908045977	1698.30256410256	2032.56029684601	1578.90294117647	2128.24789915966	766.652719665272
3072.72222222222	3398.27607361963	2188.66101694915	926.459893048128	1236.94865525672	1256.77272727273	1537.50172413793
2836.60923076923	1159	981.620833333333	2469.6693877551	1979.49298597194	3006.39839572193	3402.64262295082
1648.80902777778	1755.89069767442	1800.93452380952	1995.73575129534	1552.45394736842	1295.49830508475	548.206088992974
861.035398230089	1160.5	690.140350877193	2300.90841121495	576.690376569038	347.358851674641	789.109090909091
1853.27671232877	4491.63723150358	204.5	2333.74035087719	2645.22775800712	1884.64285714286	1858.71557971015
2664.52127659574	5631.12848297214	2293.66462167689	2459.99049429658	2171.59322033898	2580.39664804469	819.407216494845
2145.70935960591	3915.00809716599	2113.02	2930.68243243243	380.35	3476.07958477509	923.073891625616
1046.43362831858	4379.90836653387	622.158415841584	3519.41439688716	3014.33232628399	6212.50318471338	3234.19266055046
2487.31147540984	1858.66169154229	601.266917293233	804.218309859155	2029.51644736842	2361.29166666667	1254.31067961165
4254.904	2411.45090180361	1388.9902200489	1334.72551928783	201.125766871166	3715.26356589147	458.633027522936
1631.11646586345	4447.36996336996	1868.25098039216	1707.25	1946.40614334471	3158.42975206612	1207.77952755906
4151.1223880597	2775.2371541502	1788.85074626866	1555.88603988604	1007.42541436464	1858.69741697417	828.278931750742
2484.98452012384	3167.83810888252	618.908071748879	1004.89393939394	2270.8273381295	3287.27911275416	397.148484848485
1767.57298474946	4004.77566539924	1595.05274725275	2845.44611528822	2068.64830508475	2761.63309352518	1552.51327433628
4204.79377431907	6451.62420382166	1553.21963824289	3502.63414634146	379.194690265487	331	375.418604651163
1185.19875776398	3275.60576923077	827.995967741935	3488.67573221757	173.238938053097	1189.5530726257	2334.18362282878
6421.23125	3358.62411347518	1534.38875305623	915.330666666667	3318.61111111111	3507.18421052632	1654.69722222222
2183.31552587646	4655.16801619433	824.409090909091	2152.37306501548	1967.67312348668	906.166666666666	962.159292035398
2235.50243902439	3779.6968503937	441.3125	1826.08860759494	1209.60590500642	1359.69915254237	959.474358974359
3218.42682926829	3605.47058823529	2955.38964577657	1354.24726477024	199.209302325581	2483.41712707182	2235.92517006803
2648.47169811321	6422.91530054645	1691.9968847352	2748.48880597015	1460.44102564103	2535.42682926829	1303.61589403974
2898.928	6047.30268199234	2108.67372881356	1709.05899705015	1363.88307349666	2510.30731707317	536.404878048781
4058.2860125261	2383.36842105263	592.627450980392	2753.7472826087	2192.98198198198	3904.44485294118	1065.56674473068
3551.97749196141	492.492063492064	1591.09663865546	1019.97350993377	2561.40816326531	2947.47260273973	1493.44047619048
4234.34827586207	1557.78125	1461.30474040632	1068.47942386831	2797.93305439331	3109.9219858156	937.072625698324
1387.30481283422	2592.6676300578	1271.43128964059	2186.52451708767	538.403973509934	2181.75177304964	1331.72
3271.57677902622	3960.09336099585	2055.58986175115	2263.03359173127	1530.96296296296	3746.33333333333	3308.50617283951
2238.55309734513	3072.17494089834	1220.97945205479	802.486607142857	1322.55459770115	2492.01214574899	1362.63503649635
1256.20869565217	1719.67010309278	1069.74526066351	2619.53577981651	2940.78759398496	1295.1320754717	554.793650793651
6269.9962406015	3904.45606694561	2188.60282258065	1778.92419825073	4462.65271966527	2913.6088794926	584.472527472527
1386.98586572438	3762.7868852459	739.164596273292	2602.53663793103	405.49173553719	1939.33806146572	3458.77094972067
1488.18846153846	7712.44983089064	794.041025641026	766.359712230216	2017.66666666667	2166.17235494881	894.061224489796
4407.00393700787	4055.05671641791	1398.15135135135	1992.45009784736	2211.66666666667	2007.48161764706	541.482625482626
1878.47346938776	2145.375	3073.26401869159	2134.24082568807	2918.58823529412	3742.70989761092	908.576811594203
4653.85507246377	6493.48607594937	632.672413793104	1444.66331658291	4332.40625	2325.77210884354	996.543554006969
3154.83794466403	1233.71294851794	1140.39039039039	2645.05081669691	2053.37346437346	3920.13099041534	386.723926380368
4207.58737864078	2420.83300198807	1963.40043290043	1634.50800915332	1797.96035242291	5164.8358778626	547.656050955414
1675.81748071979	5566.76512455516	886.182098765432	2841.6290726817	1255.43573667712	2283.70285714286	2582.32740740741
7346.80281690141	6492.0599078341	436.513888888889	1532.7285012285	3446.53191489362	4213.13513513514	437.853556485356
2708.87725631769	1727.6032388664	818.186567164179	2067.01749271137	527.872	2036.97260273973	646.381107491857
2905.66171003717	5786.06172839506	414.129186602871	1983.42333333333	182.876404494382	2854.05118110236	422.632575757576
1824.48943661972	3544.81464530892	776.011527377522	1712.51460674157	618.353115727003	2579.84511784512	319.008968609865
2339.79530638853	4242.11699164345	1692.32464454976	2215.34950495049	2138.08099688474	1325.08235294118	1034.19722222222
3324.56140350877	927.739795918367	1019.91555555556	2457.90243902439	409.64	2226.9219858156	759.505319148936
5999.11406844107	957.944444444444	1011.72558139535	1470.97708674304	3589.12463768116	2444.56474820144	2253.15989847716
3830.17966101695	1963.95138888889	1166.75892857143	512.330935251799	541.026548672566	2292.06426735219	1494.98636363636
3610.86320109439	2895.30902777778	1810.11304347826	927.091240875912	169.130434782609	3886.76657060519	2703.97222222222
5650.76171875	2266.14675767918	772.896153846154	493.100628930818	1488.90432098765	2717.56586826347	306.955555555556
4540.87644787645	5541.62973760933	1294.4338028169	1486.95474137931	2283.65340909091	2450.44141689373	445.076233183857
2123.60208643815	4048.97666666667	1350.24716267339	1164.90770791075	1536.63120567376	1973.90410958904	896.599514563107
3685.53890489914	2598.04663212435	1712.85630498534	2060.69042056075	3366.41696113074	1924.97885196375	773.939534883721
2088.62051282051	4121.71812080537	1044.7905027933	4010.22474226804	1573.86237373737	1125.99212598425	1022.11784511785
3420.33333333333	3935.79661016949	809.54854368932	3061.59810874705	1624.30651340996	1946.26907630522	979.227129337539
3224.26331360947	4373.51231527094	476.428571428571	908.611111111111	216.725888324873	2679.76446280992	969.157728706625
4350.14612676056	3403.28318584071	2375.11004784689	648.668941979522	2599.98427672956	1843.62298387097	580.488764044944
5196.74048442907	226.979487179487	2402.53603603604	2040.4398782344	3226.07037037037	2692.27972027972	2818.27516778523
4021.74152542373	6209.2505800464	1602.33675564682	1392.27272727273	3506.99509803922	3230.87723214286	1960.00440528634
5825.3102310231	2632.44986449865	1400.21299638989	1345.15406976744	5113.19018404908	1743.38888888889	3280.85190409027
1647.81203007519	6820.71335504886	927.537914691943	2868.42376237624	704.355623100304	4195.02517985612	1357.15418502203
1976.2149122807	4236.20833333333	958.228915662651	2149.0162601626	254.348148148148	353.478114478114	3758.87539936102
3283.303514377	3357.10819672131	1724.2125984252	1521.6237006237	2152.80223880597	2779.84632516704	2521.25162689805
3116.41369863014	5384.39577836412	1208.65517241379	596.063205417607	5370.98814229249	2121.40845070423	669.033472803347
866.883333333333	6002.90874524715	2028.81425891182	1329.08009153318	617.95719844358	2900.81081081081	920.284848484848
3072.28326180257	1882.99514563107	1321.52173913043	1437.02115384615	2157.47244094488	1255.95954692557	561.60843373494
2786.21212121212	4230.98800959233	2534.36754966887	1489.98930481283	487.791505791506	1723.68926553672	1573.39312039312
4914.07749077491	5599.67213114754	1625.025	1040.72222222222	2518.64857142857	3689.43416370107	3006.00302114804
3757.41176470588	5657.8384279476	992.085972850679	776.904255319149	265.451327433628	1019.52851711027	807.356890459364
2379.29166666667	3019.51690140845	1408.70671378092	662.17025862069	624.442028985507	2130.46031746032	1641.01366120219
3973.53003533569	6438.4236453202	523.359477124183	1262.75	882.072340425532	461.439790575916	2185.18617021277
3523.47535211268	5493.76322418136	2641.74111675127	521.144859813084	1923.99272727273	2602.30461538462	305.172494172494
1918.85416666667	3143.94706994329	1929.69099378882	696.301052631579	1041.64033613445	1983.85126582278	1581.47870182556
5489.59627329193	2359.13544668588	839.992307692308	2308.38034188034	1508	1621.17123287671	1798.57242990654
2705.03343465046	2752.49575070822	1641.40518962076	852.727699530517	1410.775	1714.62461538462	3157.62093862816
6274.29716981132	2647.7545691906	2344.61290322581	3129.16176470588	347.51282051282	2126.91489361702	1382.88505747126
3874.82394366197	6095.06276150628	475.228373702422	603.682692307692	3149.85384615385	2334.85614035088	2498.24727838258
3285.13984168865	2995.49642857143	1511.32398753894	428.224	1025.31632653061	3999.39365079365	561.729007633588
3069.20062695925	1340.43026004728	1658.57850070721	2187.62695924765	320.833333333333	2143.54395604396	1222.58050847458
4072.13793103448	4878.35380507343	3440.85416666667	3030.30276816609	2500.42307692308	1046.66666666667	692.562962962963
2101.26457399103	6401.83754512635	2881.64603960396	448.929577464789	2343.08866995074	1058.17699115044	3581.81126760563
9040.58166189112	4359.20698924731	2455.34572490706	522.918625678119	2106.00869565217	3102.0146627566	990.772727272727
3796.62162162162	5981.8051948052	1475.60317460317	2050.93917963225	2102.05357142857	2333.98634812287	1948.34375
3830.31520223152	3518.1891025641	2452.99319727891	2719.14052287582	681.792727272727	2630.94135802469	959.659693165969
5641.61184210526	3180.67857142857	707.282685512368	815.314960629921	1205.22134387352	2095.92917847025	552.522026431718
3623.23887587822	4978.9748822606	492.071428571429	537.570512820513	1090.2752293578	2712.2787456446	2085.8219895288
2400.18309859155	5738.57522123894	1716.08415841584	1349.35483870968	760.675585284281	858.133720930233	2331.31833910035
3958.66367713004	3533.45859872612	2209.20716112532	3838.37704918033	5342.98983050847	3994.62030075188	3000.87969924812
2268.24344569288	3715.19047619048	1260.10057471264	3549.30818619583	4249.03582089552	1478.12987012987	2245.49436619718
2419.08228980322	5399.87837837838	1156.81262729124	858.435294117647	1358.13656387665	1056.13793103448	566.750788643533
3289.77215189873	4231.58972733037	738.647302904564	2062.24785100287	947.650900900901	2104.42356687898	1396.92134831461
2414.48264984227	4127.05517241379	1213.04814814815	316.300847457627	770.912790697674	899.007518796993	997.411764705882
2419.5127388535	4485.60755813954	2343.04086021505	1396.7027027027	1460.32374100719	2549.61538461538	1077.25543478261
6837.84210526316	3558.52096774194	906.621553884712	1008.21832884097	97.3466666666667	1713.91136363636	1949.83777777778
3068.18849840256	5443.703125	2338.90532544379	2425.05284552845	1743.30940594059	1390.85365853659	502.768888888889
6315.54325259516	6480.23728813559	2138.84615384615	1233.10792580101	1761.74705882353	1354.41632653061	1418.40786240786
2369.88011695907	3403.57482993197	1315.55279503106	1689.98356807512	774.238938053097	734.873015873016	957.098765432099
1372.26700251889	667.169014084507	912.655172413793	1985.52052545156	546.802325581395	2824.93526405451	530.113636363636
8352.46987951807	3324.41295546559	3352.76447876448	535.300884955752	2400.06138613861	2260.23617021277	1760.24948024948
3848.42296918768	3860.26446280992	1088.31518624642	1772.98013245033	1118.40875912409	1708.92941176471	3760.27972027972
3558.7358490566	672.385382059801	1637.15671641791	2408.57846153846	763.961538461539	2012.03623188406	2518.34347826087
2449.17316017316	7578.59927797834	2720.6688034188	832.584717607973	1163.89602446483	1376.75107296137	525.941176470588
1710.8445229682	1043.46902654867	1867.26601941748	1625.33108108108	1824.70629370629	3850.19587628866	1137.72183098592
2294.20744680851	3795.05144694534	1956.45210727969	1348.99358974359	1087.13089005236	1233.85714285714	2950.27941176471
1125.76923076923	3550.03461538462	1577.1599378882	3352.07213114754	1948.23947368421	2683.15879828326	739.601731601732
2128.04176904177	3000.2582781457	1557.52078239609	497.409937888199	1700.59922178988	1959.61176470588	1227.7385620915
1344.51810584958	2746.29931972789	1977.93076923077	1253.02604166667	11657.8515625	643.168776371308	378.125
2378.26331360947	2897.88095238095	4706.84074074074	1100.53846153846	471.880952380952	1775.91784037559	1918.58024691358
1603.28880866426	4923.89769820972	959.522123893805	1488.87734241908	763.773399014778	2181.59090909091	1949.06728971963
2291.61078998073	5163.9710982659	790.375939849624	1505.84656084656	1785.46696035242	1201.68148148148	1195.07339449541
2598.0243902439	481.56338028169	468.221854304636	776.114427860697	2552.98753894081	1961.46551724138	2089.61290322581
3281.32112676056	5670.42073170732	1201.97135416667	1413.03514376997	1921.20542635659	2240.05938697318	3002.41414141414
3330.51655629139	6031.69383259912	1581.39770554493	2913.6783042394	679.081545064378	1576.71350364964	817.584615384615
2214.76038338658	3323.83798882682	826.53947368421	1724.73469387755	1964.15160796325	1998.10743801653	3016.97783251232
3885.04218362283	623.653846153846	2231.02479338843	890.609756097561	2556.04295942721	3366.98511904762	3022.29411764706
980.755102040816	3476.55555555556	1934.99507389163	2863.13836477987	2524.31833910035	2450.01321585903	4153.2130952381
5327.92164179105	3664.84831460674	673.103174603175	1680.98510242086	1578.57324840764	2400.97305389222	1619.32173913043
4169.07513416816	3225.93536804309	1746.70069605568	1632.39130434783	323.41875	3977.1043956044	2432.32478632479
3593.24590163934	3101.95306859206	1795.14720812183	2075.22513089005	2677.73770491803	2491.26479750779	972.302931596091
3504.09453781513	3137.59166666667	1348.86082474227	839.562326869806	272.745192307692	1913.29315960912	1628.00274725275
5086.19371727749	2735.09365079365	632.823008849558	3096.91649269311	4589.78073089701	4123.76984126984	897.591208791209
2177.48305084746	1665.81488933602	2031.55882352941	1277.35111111111	1773.22629969419	1763.22587268994	796.855555555556
2820.87943262411	4772.46666666667	1441.90311418685	986.196374622356	1023.67938931298	656.132686084142	569.185714285714
1606.84768211921	3480.87124463519	1223.99603174603	465.575221238938	1915.5475	3856.68674698795	1327.85087719298
4947.08955223881	2433.71584699454	1702.41628959276	2059.17021276596	2954.10035842294	718.901162790698	677.801136363636
4791.57704918033	4853.55	1316.37735849057	2041.328	1796.1217948718	1613.51601423488	550.6015625
3480.83040935672	3076.85463258786	2143.06810035842	1559.9854368932	1042.67407407407	878.566844919786	2320.61825487945
4307.31758034027	5254.54435483871	1608.91724137931	540.047169811321	2082.49666666667	3164.17793594306	1048.18518518519
5837.08620689655	4066.24739583333	1630.8696969697	2181.69047619048	2255.3389261745	996.04347826087	221.783042394015
5497.0977443609	1145.85823754789	1686.67630057803	293.447058823529	2414.3108974359	2234.71039182283	420.831838565022
3939.10069444444	2090.45774647887	1384.27531285552	1614.05594405594	1672.00884955752	3355.94202898551	794.767123287671
3144.40540540541	2044.55335968379	730.476534296029	1344.73926380368	1190.4	4072.93520518359	2041.69164882227
4452.59798994975	2182.05483028721	2353.90508474576	610.258333333333	241.868725868726	1587.55	3102.71323529412
5673.73360655738	4205.93820224719	487.162962962963	897.958549222798	329.201421800948	3023.05263157895	843.680798004988
1947.16727272727	2526.98046875	810.190082644628	2685.93396226415	2533.58457711443	2497.01577287066	3086.61290322581
2979.97912713472	1025.85521885522	1350.48591549296	2410.90945674044	1711.46017699115	4495.63666666667	1723.8296973962
2232.45972495088	1616.50287356322	1660.74305555556	1866.45178335535	2510.71898734177	733.821229050279	1506.75590551181
5746.73722627737	3129.81234567901	2728.06802721088	2697.57291666667	1558.21070234114	1505.45273631841	256.300884955752
3594.31300813008	2613.30041152263	1744.26678141136	1465.99102333932	757.270833333334	5506.68539325843	4200.30545454545
2217.86731391586	3946.50611246944	1149.07441860465	1394.09226932668	771.015789473684	995.486263736264	2872.44951923077
3349.91011235955	2212.28873239437	1753.26363636364	1296.23357664234	1326.49520766773	931.31906614786	1372.31604538088
1338.43362831858	4247.56393442623	923.192753623188	2362.72745098039	2323.68985507246	3125.26369863014	1308.30857142857
2938.56832298137	5824.75285171103	2987.63485477179	901.418269230769	3165.7818574514	2935.42857142857	1373.8813559322
5081.40432098766	3787.27012987013	965.118343195266	1556.2618629174	2931.02139037433	3589.54	2636.94866071429
1815.34693877551	5016.11555555556	1180.97338403042	464.014511873351	1156.55027932961	3805.99365079365	1640.4222972973
3084.92430278884	5004.31578947368	445.5	1491.00230414746	1744.57980456026	3067.55752212389	1550.65131578947
4785.44951140065	2996.49736842105	2175.58895705522	3462.27948717949	2783.06073446328	4501.92653061225	757.75
2418.83177570093	3371.73333333333	2239.63821138211	693.274011299435	1358.0780141844	3593.58401639344	3651.10070257611
1674.03703703704	3465.55108359133	2337.91253644315	908.627737226277	1852.12348668281	1195.47033898305	1590
3114.44610778443	5170.68095238095	1254.89887640449	2154.81606217617	1792.84705882353	1805.31877729258	733.048701298701
2998.94485294118	3627.51006711409	1624.71895424837	1794.11316397229	3907.0411622276	2753.4	1189.64168618267
2949.39814814815	919.242857142857	1362.87735849057	3173.83255813953	789.810888252149	4560.07427055703	885.602678571429
5577.66533864542	2989.92869269949	832.132743362832	1189.08411214953	3926.04301075269	2457.39457831325	561.557894736842
4678.2096069869	4542.49700598802	1360.18837675351	664.711111111111	1439.26666666667	1388.59926470588	257.964102564103
2731.27838827839	3899.48484848485	2028.54153846154	502.225694444445	1120.46363636364	2400.63333333333	1681.10117493473
1434.22123893805	2392.216	411.475935828877	2611.51320754717	660.629746835443	4968.47902097902	831.215970961888
3361.22875816994	468.809178743961	1482.36505681818	2774.26279069767	1778.80107526882	539.861386138614	1318.33687002653
3079.88345864662	7062.59365079365	1235.61451247166	2201.7577092511	2546.9815498155	2218.67307692308	1037.45823389021
1727.39119804401	4561.9373433584	1205.12698412698	3310.97429305913	1278.36413043478	3618.46283783784	725.43949044586
1034.57692307692	6892.41758241758	2562.97777777778	2316.07925072046	3104.30390143737	1609.91005291005	2919.4217877095
3267.46643109541	4851.93135011442	1862.80263157895	2110.15824175824	2626.84944532488	2386.27371273713	1989.109375
2002.32716049383	3908.68421052632	1532.46684350133	1091.80158730159	501.615384615385	2319.30612244898	289.010706638116
1600.91136363636	4957.21014492754	1836.394	978.007692307692	2584.79935275081	3170.13010204082	1264.60260586319
1240.81927710843	2766.06276150628	1494.1632231405	1742.76578411405	1983.76984126984	3167.07631578947	1889.03636363636
1939.91202672606	7237.77850162866	2362.91	885.682008368201	893.859060402685	1556.428125	886.105072463768
2792.20454545455	501.776422764228	2745.42926829268	906.461086637298	2297.970703125	1827.21478873239	1316.32876712329
1547.8950617284	3661.10852713178	1630.38133333333	1465.83506686478	1799.46341463415	2483.3595505618	1117.25
2134.70101010101	3569.55985915493	2910.0780669145	655.084656084656	3811.80891719745	3044.18072289157	953.363247863248
3431.45652173913	711.85401459854	2839.8074433657	4093.08089887641	2450.96031746032	1783.42361111111	555.140127388535
3119.71272727273	3627.34916864608	610.45	1215.22857142857	5073.77742946708	1189.95801526718	873.053719008265
3337.26645768025	6160.056892779	859.433908045977	875.223618090452	1780.41896024465	5209.8178913738	682.455580865604
3319.66176470588	3558.28787878788	2445.78776978417	2057.33151581243	427.256097560976	3353.86198547216	353.31746031746
2623.39423076923	3485.37163814181	2854.27814569536	986.5670995671	5446.34866828087	3337.4982078853	3001.89604810997
5930.77903682719	3533.15969581749	2031.95208655332	867.379310344828	1333.89641434263	3789.98924731183	1200.14516129032
4152.84782608696	3398.04142857143	1085.79536679537	2544.33519553073	687.213793103448	2882.62996941896	2166.0135501355
2445.64363636364	4155.84420289855	3583.68136272545	1594.07416666667	1643.21739130435	1236.39037433155	1003.7800511509
2789.94230769231	3943.75	1318.04566210046	633.46694214876	1339.54380664653	3499.76132930514	1222.66666666667
2112.02402402402	771.912280701754	1167.70642201835	911.67619047619	1570.3125	1082.12626262626	2162.86427145709
2472.42905405405	4600.66037735849	764.47256097561	2001.71682847896	865.834862385321	1078.5	277.903304773562
5830.66914498141	3600.39316239316	2949.03272727273	2065.00264550265	694.014814814815	2028.825	1167.13293413174
1940.39805825243	442.374233128834	2137.42857142857	2423.11123470523	2902.99331103679	1449.8125	1051.98083067093
2939.16733067729	4206.83650190114	1731.18456375839	2633.28214285714	2417.24947589099	2843.7	485.629834254144
1926.63103448276	1700.3275261324	1030.54761904762	2335.52840909091	1852.20977011494	524.36329588015	1600.26823529412
4312.64350453172	5488.67268041237	1409.39577836412	863.620689655173	1492.15750915751	3536.86808510638	1530.01199040767
5500.22826086957	4449.76311336717	1598.04235294118	2725.72428884026	610.909090909091	2529.52811735941	676.489051094891
2019.43295019157	2444.17699115044	4126.05243445693	1694.88563049853	2594.53759398496	964.838888888889	1384.26963350785
3341.332	4505.15609756098	1210.02114803625	1371.62595419847	5259.51901565996	2295.3021978022	2760.38194444444
296.776315789474	1299.85238095238	580.834024896266	3109.93126385809	1373.79141104295	3203.95730337079	924.400684931507
2009.60174418605	830.241573033708	2069.61809045226	5013.13253012048	1510.64285714286	2071.60893854749	3232.01168224299
3283.13780260708	4130.17519685039	876.299382716049	1275.06201550388	318.117224880383	2340.26859504132	1156.22005571031
2629.93896713615	2792.20241691843	1382.69154228856	755.595469255663	1310.6170212766	1844.60563380282	1969.50738916256
3852.17472118959	5307.87134502924	1799.00223214286	3017.73333333333	350.989473684211	2017.54954954955	7760.74084507042
2492.2207293666	4563.34774066798	362.091772151899	1685.9197080292	732.44966442953	2397.6944801027	1981.71304347826
2160.42013888889	7870.57817109145	3682.98943661972	288.061946902655	1201.2520661157	1702.41756756757	542.034482758621
2891.29179331307	4238.50290697674	3092.57337883959	2921.92587412587	382.406451612903	708.671052631579	1509.47517730496
4843.18075801749	918.650602409638	1521.41296518607	1612.25986842105	342.809045226131	4259.31034482759	847.348739495798
1386.57627118644	3088.20641562064	3180.20705882353	1988.63205980066	148.213903743316	1191.13333333333	1010.59132420091
3428.15177304964	972.507760532151	1006.1593495935	3935.63063063063	1702.87899860918	3376.76136363636	960.033962264151
968.684684684685	511.745192307692	811.819672131148	320.824657534247	2072.95107632094	2975.09624413146	926.058981233244
4336.2572815534	3495.94897959184	1542.59728506787	1853.06219630709	3807.13087248322	3164.46231155779	618.045977011494
2309.34294871795	5191.25	796.32641509434	967.083333333334	1042.25663716814	2802	2849.99469964664
4744	2475.33678756477	922.140845070422	361.603092783505	793.702127659574	2757.50987654321	2162.32748538012
3487.42465753425	5272.37568058076	1268.71515151515	2415.82666666667	470.63768115942	2667.41194029851	1157.51387054161
3697.09349593496	4057.4	1959.84504792332	988.845945945946	1297.125	3284.18775510204	1133.23622047244
3392.35460992908	2538.79801324503	2391.63973799127	2814.27245053273	3507.28528528529	3277.78445229682	918.058495821727
1077.14754098361	4171.3783269962	1855.40285204991	3029.69292929293	3800.26937269373	1300.21478873239	1118.88505747126
5162.47348484849	3919.94520547945	2136.75352112676	1095.18232044199	1363.26408450704	1148.85714285714	1434.15104166667
1606.31794871795	1625.12967581047	2129.32512315271	3056.05322128852	2367.89944134078	3086.94594594595	906.465517241379
2211.29146919431	910.566371681416	1798.63653483992	1894.2324929972	1793.84172661871	844.840277777778	2537.67052023121
4258.41509433962	4211.84040747029	1011.62198391421	1177.41643835616	961.132882882883	934.986784140969	353.21768707483
1731.13775510204	3882.50561797753	1656.92740046838	306.5	624.210970464135	3761.5652173913	1694.68265682657
7379.77186311787	4221.16313559322	3548.98076923077	3245.27490039841	2024.71276595745	1324.18367346939	2123.3630952381
3630.37647058823	1638.12916666667	936.980295566502	525.296442687747	2654.59420289855	2346.01238938053	1428.03887688985
1987.62111801242	3736.92698019802	1367.11515151515	2716.62944162436	3347.56568364611	1916.40080160321	336.166666666667
3918.94150417827	1945.12186379928	776.912133891213	2068.71868583162	1801.92332268371	2543.57215189873	2306.15299334811
1836.93396226415	4631.80349344978	1283.65238095238	1316.9827856025	2229.83827493261	3345.29966329966	1157.53958944282
5384.31329690346	1854.24451410658	1532.53703703704	526.754761904762	240.487179487179	3516.63376623377	1177.50549450549
3120.55140186916	5197.48165137615	1196.23495702006	561.309236947791	791.662983425414	2034.48878923767	1226.51735015773
3793.98874296435	3413.85344827586	2594.4932735426	1075.56074766355	5073.79087452471	3147.71304347826	2265.79749103943
1904.69953051643	3327.66487935657	2204.59154929577	1154.48944337812	776.861591695502	2303.7	3093.57254290172
1615.46006389776	4242.54060324826	2652.26736111111	1599.94444444444	952.348684210526	2233.55699481865	1011.82042253521
1128.41441441441	5337.61832061069	2836.39009287926	1563.25	1468.80316742081	271.262345679012	494.526315789474
1627.28205128205	4030.54482758621	2088.07956600362	1463.23661485319	3669.79054054054	3368.43466666667	978.775800711744
831.544715447154	1017.77152317881	1013.47181628392	3779.76968503937	581.103448275862	3443.83173076923	1617.80323450135
4019.29738562091	3482.97162162162	1089.49107142857	236.913580246914	829.893805309735	1124.89189189189	2155.43654822335
2774.42587601078	3981.99661016949	2438.75438596491	2436.32581453634	2623.50643086817	4265.26811594203	1408.50173010381
2391.02475247525	3461.33333333333	434.966887417219	1285.48113207547	1713.82952182952	2197.41160949868	984.522522522522
2757.70819672131	5268.4815498155	1523.25853658537	1502.32	4748.06439393939	2017.34183673469	1586.83150984683
2126.30092592593	3390.03529411765	1716.1595959596	1621.12698412698	1856.11067961165	1152.09429280397	944.166666666666
3325.60839160839	3816.82119205298	2092.36592178771	380.389380530973	387.079646017699	3099.34296028881	306.941176470588
3114.2734375	5267.30912162162	1889.31680440771	772.10447761194	2172.4015625	2121.64741035857	4813.84586466166
2190.87857142857	4158.41304347826	2594.35377358491	613.42700729927	1968.70648464164	6039.46905537459	3109.66331658291
6635.83203125	3705.37906137184	1614.86597938144	2060.04932735426	773.140939597315	2870.65100671141	1354.19433962264
2370.70671378092	6787.63008130081	731.811023622047	867.817934782609	185.430107526882	1619.29203539823	449.882629107981
3762.25905292479	1438.89320388349	2216.36267605634	2113.35914332784	234.569230769231	2311.88012139605	3217.83501006036
2755.02242152466	6140.00909090909	629.977678571429	1332.60589060309	182.730158730159	2652.97554347826	200.03164556962
3787.70709382151	3265.15985130112	577.837837837838	1680.53802816901	1641.80459770115	445.814159292035	1424.53146853147
1753.54545454545	2944.9	1154.34259259259	1391.06772908367	1431.86102719033	1669.47962382445	899.228346456693
2809.85	2534.95532646048	2302.61670761671	1948.6010230179	690.389380530973	3455.74850299401	1254.99204771372
2625.22590361446	10352.181547619	2708.16915422886	389.04	238.405882352941	1655.38383838384	530.497005988024
2228.47798742138	1243.51712328767	1078.05319148936	2410.53424657534	1887.89218328841	2597.72330097087	197.883870967742
2334.22955974843	6283.6013363029	1909.45	1973.63652802893	2657.99234693878	538.044247787611	1609.29253365973
2764.82056892779	4072.5253164557	2162.09842519685	2092.05347593583	1367.05479452055	2612.1575	1382.80575539568
3694.21755725191	5150.82105263158	1729.86756756757	2385.8406961178	1985.21686746988	1996.96650717703	833.824626865672
1557.52380952381	2492.26947368421	2533.94672131148	1420.55555555556	520.958525345622	2189.56571428571	1372.82698961938
2408.26145552561	10074.4452380952	771.06	3140.03036876356	340.296072507553	2614.35245901639	1704.10652920962
2933.82051282051	1541.44117647059	1859.16724738676	613.031420765027	737.085106382979	1442.65608465609	2118.79618768328
2495.21229050279	2705.88440860215	917.817427385892	1689.08127208481	279.442687747036	3364.67532467532	2191.89316239316
2719.78457446808	3061.95503597122	3581.62379421222	2803.44327176781	1770.05689277899	2007.15674603175	4276.93918918919
3238.3	1917.60634920635	2787.91048034935	539.08938547486	2653.49462365591	3075.43842364532	508.630769230769
3760.87608069164	5721.18157181572	1014.04335260116	1314.81995661605	879.674952198853	2134.20833333333	1646.39577836412
2913.17301038062	4412.26696832579	907.299516908213	996.636752136752	1001.23312883436	2288.76557863502	682.93482688391
3526.62935323383	3632.09591836735	3535.51798561151	2599.12631578947	247.196022727273	4783.03481012658	526.5
2980.1686746988	4572.35666666667	1027.45238095238	624.311475409836	92.5309734513274	3966.31168831169	656.685483870968
4987.94539781591	5442.04829545455	1910.1637630662	1469.05961251863	1429.75192802057	3388.06191950464	437.669781931464
1228.85340314136	4293.14960629921	2495.02293577982	968.299618320611	1138.79027355623	1866.53571428571	1773.42941176471
3987.59318996416	3763.76896551724	1265.94117647059	1485.11602209945	3108.296	2223.31952662722	657.071207430341
2146.72857142857	6592.56547619048	2356.52192066806	2054.51578947368	835.429118773946	2124.90301003345	944.36018957346
3930.3778280543	6832.46278317152	2606.75149700599	2226.85496183206	1632.57734204793	3959.8851590106	1086.26537216828
3053.91885964912	4961.59292035398	891.030701754386	1245.81367292225	372.359550561798	1551.39644970414	1251.38866396761
1958.98095238095	3099.06666666667	1302.84453781513	2854.88326848249	1721.66429840142	2378.08648648649	753.456375838926
1641.62142857143	3515.84275184275	514.987616099071	1519.23394495413	1296.00598802395	1638.72727272727	1621.72983870968
2448.42194092827	5214.83333333333	1512.91101694915	384.858407079646	408.780104712042	1618.04142011834	780.777027027027
1008.17724867725	2068.22784810127	816.718518518518	1617.134375	1503.34730538922	2831.78091872792	2094.10304878049
3282.03642384106	4395.10367170626	302.471153846154	1794.77817745803	391.375	1017.4837398374	1724.33488372093
3788.99658703072	2581.90476190476	766.171052631579	1328.71739130435	1162.87022900763	1273.28787878788	1649.74054054054
3084.40808823529	3345.90361445783	2733.40677966102	2372.40097799511	928.776859504132	2347.32689450223	1563.39611650485
3433.17313432836	6069.10169491526	1481.14089347079	1286	86.9507042253521	2140.53511705686	1736.46778711485
2063.95575221239	4540.21136363636	2072.33441558442	348.4	2676.46327683616	677.25	513.335329341317
2409.89130434783	4004.04910714286	2138.66666666667	1843.48148148148	1283.22807017544	942.530769230769	1156.24406779661
5300.28417266187	5594.27983539095	1324.45695364238	2308.5258493353	1809.11929824561	2601.88326848249	806.831168831169
2961.24555160142	4085.95847750865	2621.49811320755	3366.97563676633	2749.55354200988	2179.67269076305	651.748031496063
3186.34926470588	5464.5990990991	2746.09650582363	699.714285714286	1551.45604395604	628.642857142857	1300.63450834879
2343.61428571429	5171.91101694915	2334.78606965174	1300.02966101695	820.721991701245	1497.77034883721	995.411078717201
5727.58365758755	2863.81419624217	2914.13026819923	303.575875486381	71.8368421052632	1280.63020833333	1770.01408450704
2104.64851485148	3710.13382899628	1567.75555555556	827.79797979798	309.095238095238	2934.44925124792	475.512096774194
2450.43486590038	1383.09677419355	234.959595959596	1461.31292517007	1550.96621621622	2596.14893617021	1104.66494845361
2212.11233480176	2246.9296875	2151.0245398773	531.313609467456	2210.2292051756	1004.45945945946	1907.90168539326
2617.10727969349	4403.77108433735	2248.015625	2399.64502617801	703.193321616872	1877.4939516129	1045.66371681416
6378.88038277512	4189.57086614173	997.274111675127	1077.9776674938	2160.08426966292	3141.74637681159	1650.22828784119
1467.30440414508	2336.43735763098	2082.46572104019	2625.88724035608	710.525581395349	3070.84931506849	564.464285714286
1542.92375366569	4814.32975871314	2973.12335958005	1124.34831460674	1468.33086053412	3491.55367231638	1309.8664921466
5202.6105610561	5175.19178082192	1915.39942528736	1292.82587064677	2492.89340101523	3884.51612903226	816.592720970537
4671.05759162304	3415.48688046647	1906.66426364573	799.687572590012	1521.1325648415	5475.31939163498	977.653846153847
5496.17176870748	4669.48975791434	263.584507042254	1621.20921985816	2315.08121827411	3799.64563106796	251.919431279621
943.205	3710.98933333333	488.115044247788	1530.22602739726	692.254464285714	1738.2052238806	1449.86567164179
3416.03799654577	5357.63764044944	964.095717884131	1637.84019769358	958.653198653199	2230.83152173913	1667.82641509434
4555.95528455285	2845.76079734219	2384.60606060606	2092.39152119701	440.868167202572	4575.20714285714	276.810185185185
2414.41346153846	2456.11298482293	591.645739910314	1506.14932885906	1806.99526066351	3683.10064239829	562.808219178082
2755.34793814433	8674.33040421793	1817.89577464789	1961.75352112676	1375.69736842105	1952.19801980198	2125.65371621622
2002.86217948718	5213.47884187082	677.634980988593	2557.17417417417	795.183098591549	895.086274509804	846.813868613139
2810.45410628019	4484.88667992048	2117.43318649046	1650.39069767442	905.814159292035	422.234782608696	280.490683229814
1373.03521126761	2585.92544987146	319.224299065421	1546.36116504854	1180.74588235294	535.809027777778	387.683473389356
1353.43430656934	1894.40909090909	1631.14565826331	2805.90878378378	2760.60465116279	2594.31223628692	722.821256038647
567.450617283951	2899.63882063882	1646.27837837838	2360.77740863787	847.818181818182	1972.0553633218	3385.21730769231
2668.33984375	1273.56057007126	869.386956521739	567.49387755102	436.077747989276	1330.80695443645	1289.64127764128
554.473429951691	2080.68881118881	397.271137026239	2039.14130434783	988.74686716792	4978.61290322581	458.938016528926
4288.36	5037.26764705882	775.582644628099	1069.26067073171	3921.99450549451	2882.04489795918	1868.17073170732
1281.14285714286	4907.4347826087	687.672489082969	1446.07936507936	1809.68512110727	4005.74035087719	1284.31868131868
2131.8041958042	4129.4939081537	794.179372197309	2200.68	1077.46666666667	5488.38928571429	263.200636942675
2435.17385786802	3000.73835125448	1666.22622107969	553.6	595.720779220779	2063.33827160494	2802.39661016949
5250.25235849057	3087.83002207505	872.839662447257	1254.6214953271	1884.96428571429	3590.88768115942	1731.52525252525
2028.78865979381	5280.15434782609	828.916666666667	3061.71115973742	3366.1	3661.54285714286	985.836565096953
4948.86893203883	7076.78571428572	1403.35820895522	702.260586319218	2066.93617021277	1591.95973154362	1379.73465703971
3190.53246753247	3410.226	1584.91304347826	490.033816425121	773.36431784108	1324.73251028807	803.816326530612
2609.81619937695	4514.91869918699	1211.93979057592	1497.16401734104	1922.72185430464	2089.35051546392	1902.63529411765
5222.79922779923	2827.18639053254	1598.24907063197	751.20724801812	3139.14035087719	3214.19178082192	2035.88438438438
1143.88953488372	4586.90329218107	1854.54587155963	2389.30177514793	1935.48643761302	403.933333333333	280.739795918367
2975.59117647059	3445.43919716647	498.192727272727	1923.78911564626	1190.59745762712	3046.31967213115	2659.62945368171
2671.01069518716	3970.29209621993	1619.92052980132	1130.325	405.79274611399	2745.13679245283	1029.9
3243.27990430622	4939.80494505495	1699.92558139535	1051.84232365145	1048.37430167598	1826.27915194346	1716.82732919255
1513.16666666667	5856.61386138614	1951.95860566449	1821.09307875895	1198.71764705882	2636.82162162162	897.692737430168
2313.15925925926	4453.41727941177	1541.89173789174	2876.74864864865	602.017391304348	2329.77961432507	847.611854684512
1636.19117647059	2228.05660377358	881.818481848185	1945.75821596244	2592.10546875	2426.5017921147	1038.01328903654
4850.37719298246	1659.26086956522	2505.57172131148	1805.76019184652	287.793269230769	2170.02884615385	2594.4
2914.51383399209	3014.442043222	2366.40785498489	643.260233918129	514.873517786561	2315.02521008403	431.959595959596
4458.79929577465	2001.92213114754	1389.66918714556	897.642857142857	2704.73913043478	2623.86468646865	1614.23948220065
2808.99140401146	4604.26559356137	1425.96330275229	1484.03966597077	3499.19868995633	1039.53846153846	1069.56433121019
5253.28571428572	2270.5219123506	2346.22105263158	2115.34902597403	3431.55	2475.5	3240.90555555556
2729.78425655977	4145.71806167401	988.821428571429	1844.05084745763	1483.98886827458	3321.05860805861	509.238938053097
4631.92335766423	4818.67916666667	3076.40271493213	606.688829787234	2185.30898876404	1167.06315789474	913.128540305011
802.958847736626	6362.30543933054	981.615873015873	2354.7511627907	1505.87328767123	1388.34328358209	2847.93687707641
3123.21786492375	4357.39463601533	236.771929824561	911.998550724638	602.968926553672	646.87610619469	1463.012
2988.35915492958	5240.65994962217	1213.40194489465	560.566964285714	95.3862433862434	3302.76721311475	1248.34903640257
5109.82866043614	6021.91279069768	1327.32701421801	3346.05656565656	2616.74264705882	3590.11029411765	1214.84419263456
2578.66211962224	3756.11111111111	1630.12755102041	579.318	1263.2166064982	1821.7036199095	1136.68483412322
2109.51771117166	3994.375	620.799465240642	633.831932773109	1698.57714285714	1804.38248847926	912.922737306843
2611.75	4121.14410480349	4639.7063197026	1297.44166666667	118.758928571429	3326.53448275862	2535.87073170732
2855.39612188366	4189.12025316456	692.113756613757	465.436807095344	1272.00699300699	1934.99115044248	823.781818181818
820.120192307692	1031.04424778761	3332.24129353234	639.844327176781	2018.80467091295	1345.09895833333	1299.33858267717
3030.6993006993	2762.55067567568	1364.13203883495	315.639344262295	323.119047619048	2789.64506172839	688.41610738255
1709.65949820789	4273.05398457584	2507.14705882353	2089.46070460705	485.325865580448	2738.63756613757	1324.66346153846
2830.77559055118	938.275204359673	900.047619047619	971.144578313253	1063.19528619529	2805.16666666667	2838.92619047619
3516.10477941177	1778.72192513369	2661.34113712375	1089.31293706294	2938.88326848249	2191.98236775819	752.171974522293
2287.6339869281	4173.02455357143	775.84	2790.49365628604	132.96357615894	3082.72413793103	1535.5071942446
2182.86266094421	3854.38493723849	2430.0564516129	240.110655737705	890.893382352941	828.538888888889	2056.04814814815
2693.27884615385	1378.50865051903	1159.85840707965	1747.27202072539	551.30823117338	2151.69064748201	1533.22023809524
3232.8833819242	4761.96	1835.65	1862.9986013986	1344.15503875969	1303.85555555556	691.148148148148
2859.79783393502	4017.03562945368	2563.64501160093	458.724252491694	5621.61953727506	1000.60555555556	619.288732394366
4125.29184549356	6015.10687022901	1779.16889312977	4082.69247787611	2837.91583166333	2062.17480719794	1972.50788643533
1338.89298892989	4568.9	1149.50310559006	277.125	2372.34415584416	3103.40816326531	2040.6054054054
4184.67132867133	879.647058823529	1945.1369193154	272.518987341772	713.164251207729	3171.8125	910.170124481328
3074.78387096774	1308.95575221239	2009.438	2215.98214285714	4736.63346613546	3282.03021978022	1836.19402985075
2664.08965517241	4404.40965346535	1488.39247311828	726.404063205418	320.870036101083	4816.33876221498	2530.52830188679
3235.95683453237	5256.21582733813	1896.80862533693	333.283950617284	2900.85401459854	1476.09751434034	485.994082840237
4203.70224719101	6016.47284345048	274.370656370656	195.767676767677	1347.76653696498	1523.42639593909	901.818991097923
3545.70231213873	2681.01851851852	2190.38267148014	1608.96793002915	1458.63886572143	2258.13541666667	1736.33558558559
3003.62130177515	3104.29192546584	1678.95089285714	898.726190476191	1522.44670846395	1821.56050955414	950.837662337662
1760.3085399449	3111.145	1041.67220902613	2069.9649122807	1744.22882882883	3222.26579520697	765.562334217507
5246.82633053221	6293.95390070922	2178.29464285714	3674.52258064516	5312.79026217228	2830.43465045593	1511.70656370656
4822.84722222222	1501.0625	2566.29803921569	679.630841121495	2259.3102189781	2887.98328690808	1673.57963446475
3016.03614457831	3731.93846153846	2149.42440801457	943.069948186528	157.850574712644	4361.51578947368	1689.28244274809
5423.49534883721	4739.83552631579	469.654761904762	996.676975945017	2276.26740947075	2389.13793103448	2443.28157349897
5062.19537275064	2295.4938704028	531.041916167665	618.433090024331	850.40206185567	1668.19379844961	3663.75882352941
3572.29925187032	2414.93147208122	2599.785	123.933333333333	722.663366336634	2521.67567567568	1064.36231884058
4111.31983805668	5784.12857142857	2778.95294117647	1062.83402489627	1975.22881355932	3765.23481781377	1322.70810810811
3175.83846153846	3851.93047034765	1295.71374045802	1325.61170212766	4305.21299638989	560.914634146341	2796.16049382716
1701.51862464183	3837.35406091371	732.456221198157	238.538461538462	1883.37755102041	3042.14084507042	951.873684210526
2227.55335968379	3178.87892376682	2142.54830917874	2112.89714285714	1356.61408450704	4714.53114754098	394.943298969072
2054.45373134328	534.309523809524	831.833333333334	1096.4652173913	879.047244094488	513.610619469027	1527.50515463918
3013.99371069182	8126.3417721519	1518.23185840708	2187.00969305331	2988.1724137931	2210.04176334107	3123.60805860806
4669.40316205534	6573.46478873239	1031.65099457505	2085.47959754052	2616.71515151515	388.70979020979	1028.74920634921
4862.51219512195	3896.47388059701	1269.39523809524	2690.81758957655	2959.91637630662	4587.12671232877	1234.95794392523
951.869318181818	5195.70673076923	3080.8029739777	1507.79406919275	1524.45706371191	2567.11111111111	2893.71267605634
1824.8664495114	5193.86363636364	1497.57516339869	1792.02197802198	2503.73573573574	2465.16814159292	1604.592
4276.03129890454	2767.71478873239	2171.31119199272	3027.91862955032	2067.84926470588	1375.40957446809	281.836283185841
2413.23154362416	6437.1993957704	1593.26094570928	760.73835125448	736.372990353698	3665.5	2296.01470588235
2388.95714285714	2885.82014388489	856.713114754098	640.896265560166	2787.21956521739	2276.57931034483	1420.30617977528
1271.01945525292	1522.33933161954	1542.98717948718	4042.5524691358	2172.99736842105	275.467105263158	3719.58541266795
2768.32411067194	4754.97068403909	2593.66267942584	2619.72773536896	1253.90957446809	2044.60571428571	2074.76079734219
2852.27627627628	1713.1282051282	635.091954022989	1426.93045563549	569.388963660834	2323.68831168831	2226.11968085106
4423.29696969697	4779.34250764526	1180.87869822485	1163.69603524229	1529.66666666667	1098.40845070423	837.847517730496
2514.81769436997	661.204460966543	378.290960451977	1580.9794628752	1127.0184501845	3334.70119521912	680.644599303136
1937.33941605839	5144.26035502959	1016.4756097561	756.14598540146	940.056818181818	3131.19090909091	1293.57777777778
1627.61752988048	5323.24116424116	2018.0866873065	1402.56349206349	485.826388888889	2834.6623655914	504.552204176334
2554.76635514019	6214.3436123348	404.144444444445	1950.70348139256	522.018766756032	1598.20141342756	4549.39662447257
1449.79041916168	4970.19841269841	353.958490566038	1566.52255639098	2634.47437425507	3498.04787234042	1768.94352941176
747.892405063291	7249.3388704319	1240.93975903614	499.772594752187	869.993569131833	1076.94736842105	824.107142857143
1999.71875	4862.70573566085	338.4	2320.91237113402	1097.91335740072	1411.73103448276	2107.91017964072
2246.73913043478	1489.4298245614	889.259259259259	502.938223938224	874.898496240601	2619.00232018561	1434.09045226131
1688.75675675676	2028.73282442748	634.536	678.596091205212	1534.42007434944	2678.41252699784	2552.92673992674
4222.86529680365	2723.40816326531	613.542750929368	3350.5543071161	506.944206008584	1939.40579710145	917.988764044944
3316.91666666667	3167.90322580645	1567.70198675497	2088.36136363636	1970.10847457627	2354.50364963504	938.918727915194
1568.17647058824	5147.41891891892	1447.35714285714	2010.60426929392	1386.86868686869	1329.40444444444	1632.19716088328
6824.72881355932	4274.74308300395	1991.77685950413	619.588709677419	966.144278606965	2999.27272727273	518.544642857143
2534.20220588235	4690.9806949807	976.68	2472.43209876543	4421.5	4484.95895522388	850.980198019802
3209.04098360656	4048.76173285199	2837.24113475177	611.67037037037	1853.83653846154	476.182456140351	1079.98206278027
3107.53731343284	2494.10416666667	2100.10227272727	3385.90330788804	279.043209876543	2221.93617021277	1380.02243589744
2771.58407079646	3191.95078299776	1583.58904109589	2013.91655801825	715.046263345196	2310.91335740072	888.531468531468
1079.02941176471	4613.17301038062	1558.62533692722	2413.38192419825	2626.28531855956	3499.02	3682.70526315789
3169.42172523962	4344.1847826087	781.444852941177	1325.60330578512	281.118721461187	2997.6862745098	658.082352941177
2825.33815028902	5628.14240506329	458.063492063492	1912.26981450253	490.559139784946	2875.15789473684	2471.96526508227
2959.7297979798	6450.52293577981	360.25816993464	1789.22399020808	2529.41428571429	1646.33660130719	830.235930735931
3721.59473684211	3979.43841336117	662.349726775956	1490.18265682657	2109.04388714733	2106.89982425308	1292.45132743363
3041.67183770883	2782.54166666667	2160.58275862069	2176.93820933165	3258.60233918129	3025.5521978022	672.432258064516
4570.81203007519	3089.4245014245	2619.68347338936	1098.25355450237	1651.34072580645	3945.47474747475	977.297222222222
3169.81415929204	4736.26	1584.40313111546	2365.41344537815	1506.808	1139.94444444444	2561.2743902439
2155.6015625	5651.19313304721	1065.32786885246	1553.33700440529	1070.75	1242.64206642066	1095.36283185841
1880.50668449198	5605.15021459228	1758.97755610973	1417.6309148265	397.60594795539	3753.37795275591	2392.81702898551
606.180555555556	6264.78947368421	960.858823529412	699.835497835498	1191.65137614679	805.508474576271	1490.42670157068
1357.825	763.995515695067	548.86328125	973.303333333333	1672.23815967524	890.023809523809	402.733333333333
2588.73936170213	3001.23399014778	1826.32432432432	1319.8175313059	2166.67142857143	4070.37866666667	754.971014492754
2638.01628664495	2124.03409090909	1859.23977900553	1733.98966408269	697.185520361991	1116.09322033898	2025.87252747253
3296.5306122449	4355.78476821192	611.536184210526	2535.27205882353	996.389380530973	2590.95859872612	883.768518518519
1304.58333333333	3741.27325581395	1462.50380228137	1584.37606837607	779.557692307692	1951.02479338843	784.690751445087
1228.57926829268	4739.61548064919	1662.10971786834	773.562653562654	1911.01996672213	1024.40181268882	1464.88059701493
698.477678571429	5021.3275862069	1123.77692307692	3684.16100766703	112.309734513274	539.185567010309	2122.67096774194
4689.67905405405	3926.22175732218	742.416149068323	2212.61204013378	1577.87586206897	907.751592356688	1794.728
4813.99156118144	2692.31938325991	409.506849315069	1163.34680851064	896.989130434783	3568.98927613941	2101.80222841226
917.6	5579.89230769231	2336.00824175824	1846.70786516854	103.548872180451	815.46	997.693251533742
1642.58267716535	3811.84514435695	2240.01384083045	2163.64285714286	475.027624309392	3059.6962962963	691.443298969072
2667.24351297405	6020.41826923077	518.918727915194	441.721179624665	633.126865671642	3167.71902654867	1074.75956284153
2894.26176470588	4444.87275985663	1188.17791411043	4141.19384057971	1674.73333333333	2154.66485013624	1669.20134228188
3753.75668449198	3218.95659432387	1389.0756302521	1245.4170212766	2328.69191919192	557.950704225352	2412.93564356436
3077.9462915601	2976.21008403361	2440.06140350877	1060.89280245023	1538.64906832298	319.892307692308	2550.11585365854
3996.96083550914	3349.69911504425	958.613718411552	1547.76687116564	483.10447761194	545.31718061674	596.109452736318
3331.72039473684	1849.51576994434	1976.33602150538	3619.90365448505	1776.22377622378	602.564748201439	1519.26815642458
2682.39256198347	1700.07566765579	2110.13787638669	1636.89814814815	4468.1875	3849.96517412935	1255.22983870968
3786.04530744337	4786.58157389635	163.637168141593	2830.72447013487	893.739766081871	3614.2890625	994.551219512195
5888.90028490028	5083.8108974359	1013.04504504505	2645.35670731707	799.822033898305	4193.44817073171	1692.0893081761
4216.77559912854	2882.23850574713	1494.70847457627	1187.19901112485	1566.97375328084	1148.23119777159	1444.67076923077
2991.77230046948	2863.08403361344	1435.07010014306	762.488262910798	480.168	3784.25495750708	706.136690647482
2923.86253369272	4012.04666666667	3218.90049751244	1292.20519480519	1608.44214876033	2212.00374531835	1018.53667953668
5362.20615384615	5254.08507223114	483.127027027027	1873.25593667546	1543.47619047619	2356.85471698113	402.145454545455
4701.22014925373	5092.35783633842	924.488621151272	1142.94139194139	412.901234567901	2204.95338983051	1783.69230769231
3369.50840336135	1883.588	2723.65492957746	1717.03863636364	911.494699646643	4939.49487179487	1021.34913793103
3911.87667560322	3084.53703703704	377.293838862559	1395.86666666667	541.746031746032	1355.52747252747	1256.81879194631
3503.22962962963	1714.0615942029	567.658333333333	577.484732824428	1408.44836601307	2983.46666666667	382.616352201258
2827.97551020408	3400.09322033898	1129.0618556701	1258.8356374808	1057.60256410256	2767.13963963964	1144.52978056426
1104.70656370656	5341.42775665399	1267.3746701847	815.063492063492	1070.87068965517	1915.15420560748	1046.76510067114
1662.39338235294	4513.41639344262	1096.832	1293.80676328502	218.483271375465	2157.78048780488	3564.4375
2315.2706185567	2674.31379310345	2388.29824561404	2313.75872093023	1636.73369565217	2124.61538461538	2479.51803751804
3383.57597173145	6572.32010582011	2196.59405940594	986.741025641026	3033.4470046083	2051.96071428571	1696.26573426573
2096.06281407035	4328.82580645161	1668.69868995633	353.073913043478	1353.13015873016	2722.75826446281	1685.21710526316
2821.62288930582	2368.05905511811	439.769911504425	2694.79916317992	87.7951388888889	1332.08	635.690376569038
2533.86806883365	1664.39267015707	3536.50522648084	2157.15331010453	422.41935483871	573.345	996.040201005025
3277.75603217158	8358.13928571429	794.153191489362	1309.11221122112	1266.89944134078	499.4	560.662004662005
979.824034334764	4398.21132075472	789.651785714286	1488.04852320675	1303.113964687	502.152777777778	1021.48467966574
2183.8853046595	5647.07164179104	688.743362831859	1154.4126984127	1094.88995215311	1102.8359375	303.338028169014
4708.46064139942	5426.98023715415	759.816091954023	1672.74446337308	2663.23111111111	2723.11194029851	980.636363636364
4340.86333333333	4723.98011363636	1933.67989756722	2326.14361702128	1278.05217391304	760.103286384977	1977.84962406015
3811.33055555556	5336.71689497717	917.515151515152	620.989501312336	1446.2191011236	1469.90234375	723.819277108434
1752.74336283186	3606.50458715596	350.408450704225	2395.24484536082	2106.20153550864	2047.21142857143	770.426877470356
2459.37168141593	5372.51376146789	1394.37704918033	1346.72727272727	557.01724137931	1236.32950191571	1036.28918918919
2856.42105263158	4408.03806228374	1131.43766937669	193.086956521739	208.124293785311	2284	2625.34141791045
1617.92214111922	3870.16949152542	1650.95505617978	818.574358974359	879.367952522255	1326.62019230769	958.038575667656
1461.63243243243	902.415162454874	2176.33548387097	1917.75	2145.89253731343	2912.92776523702	660.753571428571
3374.10967741935	2311.88214285714	467.531914893617	2318.34834123223	1750.60981308411	1005.03870967742	2395.12673753066
4596.55555555556	4819.76213592233	2934.56807511737	1243.68732782369	1186.85214007782	2229.30726256983	1193.42571428571
4624.54545454546	6297.64444444444	1001.64646464646	359.839622641509	1062.19175257732	2758.70779220779	2216.29734848485
4266.87257617729	6572.96366083446	2638.57279693487	857.452956989247	1453.16052631579	2855.18051575931	762.681818181818
1666.18302387268	7015.86231884058	858.945273631841	1454.99019607843	1778.21812080537	2681.44690265487	790.995762711864
6286.34210526316	4556.315625	1985.16905444126	1318.47058823529	549.802919708029	1208.84899328859	859.588588588588
2046.94318181818	3764.44318181818	955.265486725664	883.715517241379	1549.30517711172	2497.0347826087	1586.36690647482
2413.69202898551	4269.18241042345	1161.11932773109	1482.87626262626	1860.38983050847	1494.15658362989	1601.67820069204
4027.46782178218	3899.70609318996	1261.6757493188	2339.07336956522	695.382142857143	1681.65060240964	2290.15339233038
4113.55555555556	1304.73096446701	604.073248407643	2758.60948905109	2483.14159292035	3949.21548821549	3360.22005571031
3084.13809523809	1545.05309734513	1268.30973451327	1181.28301886792	329.482394366197	916.746666666667	2317.94680851064
3114.06321839081	6550.8285077951	2240.48431105048	1384.68390804598	618.442176870748	3343.65862068965	2168.71034482759
2761.51030927835	4437.74927113703	2153.00563380282	332.708333333333	782.054054054054	2903.95692307692	1658.42263279446
3334.35757575758	6434.66371681416	523.36328125	3285.23620933522	1354.60460652591	1796.588	829.405737704918
1520.54406130268	3718.94796380091	459.148471615721	3115.23736263736	396.380073800738	2842.57333333333	878.941860465116
4254.14505494506	3723.77380952381	437.161094224924	925.430555555556	3100.30213903743	2337.41614906832	967.914666666667
3852.53931339978	1088.84848484848	1095.0977443609	2744.71428571429	762.138888888889	2256.53086419753	534.600938967136
2921.04643962848	3255.83529411765	688.301960784314	1064.67875647668	1149.93220338983	1987.5838150289	1011.48579545455
2250.1504178273	4453.52707581227	999.24778761062	627.396984924623	2286.46218487395	1706.79577464789	1035.41636363636
5120.80071174377	5975.6833976834	351.128676470588	1276.16216216216	964.079646017699	1186.12267657993	769.263513513514
2446.86388888889	5881.12147887324	730.013921113689	1795.27227722772	1469.37793851718	2805.89203084833	1466.88571428571
5555.6282527881	4833.53483606557	2516.0875	1436.37336244542	927.355371900826	2942.79399141631	828.985915492958
4237.60344827586	2582.30465949821	738.342995169082	846.280927835052	1123.25352112676	3891.35273972603	1157.65243902439
3186.29961089494	835.503246753247	1188.81198910082	2124.52224824356	195.854237288136	4157.4593639576	2466.89341085271
1003.90212765957	3147.99426934097	1307.6994047619	1155.12389380531	2407.62425447316	5094.6312849162	1572.34908136483
4143.14285714286	1219.30136986301	452.828651685393	426.555133079848	217.921487603306	251.73488372093	1135.58035714286
3568.40220385675	4299.85090909091	1245.82307692308	773.66028708134	204.118055555556	2170.78274760383	3773.87459807074
2185.48404255319	1085.19047619048	1608.58495821727	2161.61283185841	238.25625	2310.83044982699	420.084210526316
3233.96457765668	3060.69909502262	1446.10180623974	738.95818815331	1946.2375249501	8020.54885057471	444.762416107383
3501.45767195767	2980.50896057348	370.362831858407	2184.585	2105.49723756906	845.449814126394	431.208791208791
4411.99450549451	2646.72847682119	651.819892473118	1703.19011406844	516.386138613861	753.305993690852	518.82183908046
1828.61616161616	4776.79591836735	756.450450450451	1943.03846153846	4776.86725663717	2324.89530685921	2055.12532637076
3513.27480916031	3780.80323450135	1967.36	401.325358851675	218.930555555556	4047.67475728155	598.092307692308
2239.06818181818	496.036939313984	1968.97704081633	2187.0128440367	343.261904761905	2227.34181818182	826.634782608696
877.576744186047	3325.12980769231	1243.59698996656	2751.61194029851	1425.15537848606	2624.19788918206	780.823076923077
2991.40664961637	5334.13142857143	845.763713080169	2453.43166666667	1156.55424528302	3179.73752012883	2554.31339031339
3912.48432601881	4069.94661921708	1700.18230563003	1992.01688102894	1437.67292225201	2066.85555555556	1722.74458204334
1235.65760869565	4085.11550151976	767.7004048583	1667.80055401662	1209.36312849162	1605.54193548387	1370.97959183673
3951.12098765432	5254.38938053097	783.44	851.603723404255	981.321428571429	2785.85042016807	2547.61038961039
1866.06666666667	3742.52220248668	1975.12352941176	549.53823953824	1178.62831858407	3108.12345679012	679.897142857143
4154.63429752066	2626.86854460094	1528.13617021277	794.472392638037	1580.48027444254	2140.78761061947	1021.5974025974
5126.92988929889	4206.88679245283	1390.36140350877	2140.22171428571	242.153465346535	1292.95505617978	1759.49752475248
5456.87109375	2669.07079646018	920.672413793104	2603.81994459834	453.621145374449	2543.63111111111	1491.57957957958
779.218673218673	5815.23008849558	1426.13878326996	2390.32947976879	1672.74876847291	1406.06707317073	1209.54545454545
4424.27548209366	1389.7037037037	1452	1361.55067567568	2924.30266343826	2520.39682539682	958.314432989691
3414.31456953642	584.378006872852	694.978021978022	464.621301775148	1139.93771626298	2741.05882352941	1382.01630434783
2835.66796875	3826.47752126367	675.275109170306	4191.67582417582	1213.0399113082	1302.90322580645	762.754545454545
4958.09578544061	3829.9499263623	362.34347826087	1657.53053435115	1167.48051948052	2462.81612903226	1051.68085106383
3494.03606557377	5909.46946564885	1289.61452513966	2095.77380952381	296.057915057915	1098.56544502618	1370.51308900524
3412.85239361702	3174.84713375796	1348.26491646778	1003.50801282051	3257.64940828402	1338.05294117647	1879.09195402299
2022.83620689655	5244.54569190601	2583.67287234043	1264.40178571429	611.021126760563	2253.60759493671	1958.84499623777
3818.6652360515	4370.81694915254	1620.36514522822	2255.16023738872	1189.98095238095	2343.61125319693	953.109660574412
3307.84647302904	4040.31621621622	1972.96794871795	989.524528301887	2745.32460732984	2971.59333333333	2395.42010309278
2326.95104895105	3144.22794117647	639.512380952381	3521.32432432432	1713.57534246575	1353.75720164609	827.715277777778
890.695205479452	2747.37451737452	2088.09846153846	1384.27142857143	1294.31762652705	1736.97077922078	897.568571428571
2040.80476190476	3031.46314325452	1022.34962406015	602.279527559055	3160.95011337869	2569.10248447205	1364.32432432432
3630.084	3779.0488997555	2078.38118811881	2881.29254571027	1698.73170731707	1966.10320284698	1020.3167587477
4131.25816023739	4501.08155339806	1001.15	2172.26162790698	957.900641025641	1888.31170886076	989.527508090615
3503.91777188329	4858.13414634147	478.791519434629	2575.64154786151	1153.61775232641	195.38679245283	1697.02941176471
2750.46733668342	5367.45868945869	821.134453781513	1691.64761904762	1092.47148288973	1292.11575562701	1429.10828025478
4752.59730250482	4099.60594795539	1050.59033613445	2051.85197368421	255.995283018868	2577.24193548387	590.670774647887
5210.79475982533	5196.66247755835	1428.73051948052	2742.02689486553	2271.23053892216	3100.4725848564	2543.23952095808
6491.09122807017	5204.32608695652	384.88178913738	2651.90310077519	1433.9963099631	4048.20905923345	1226.03988603989
4160.04607046071	6463.4094488189	417.796460176991	1107.73007246377	2656.77941176471	3264.66725043783	542.296428571429
2883.79190751445	4291.09115281501	944.631746031746	480.890909090909	2782.12289156627	625	462.844444444444
2082.45079365079	6479.06270627063	2051.74238227147	1850.31718061674	1780.26543209877	974.512345679013	1103.23134328358
3326.36073059361	3957.46127946128	608.139312977099	3507.02762430939	1954.53435114504	1275.00881057269	1885.09210526316
2961.78481012658	2703.27047619048	1677.48265895954	1460.23194748359	2695.67811158798	2602.94842406877	2629.43579373104
3355.49541284404	3680.4972972973	376.522875816993	2884.27424749164	2960.04642166344	165.510791366907	1225.13513513514
3320.83164983165	4137.30740740741	435.089552238806	3146.17218543046	978.184210526316	1018.56277056277	1633.93832599119
3774.53560371517	3294.08703374778	218.674008810573	3637.87142857143	1811.27659574468	1468.36111111111	1904.65243902439
4479.49621212121	4743.67914438503	279.421768707483	3436.11785095321	1657.90406976744	3357.54970760234	285.672566371681
1596.23281596452	3867.69117647059	721.703412073491	1863.97976878613	1232.77411167513	892.050847457627	2004.90959409594
2462.85079365079	3020.96385542169	398.598187311178	2540.96845425867	1454.49628252788	5807.35179153094	1875.2969837587
2967.78787878788	5604.38996138996	1639.57790927022	2872.98113207547	485.157575757576	3592.92335766423	1263.89892473118
3235.53448275862	967.372670807454	535.309734513274	1031.68533772652	355.72625698324	950.433628318584	2455.90476190476
2437.27639751553	5090.30141287284	1833.95	1348.44958677686	1611.8753117207	3144.71717171717	2118.90228690229
2769.46803069054	4644.78546712803	1761.03237410072	2220.69010989011	419.80253164557	2157.51024208566	1458.38113207547
1217.95014662757	1966.7797833935	1748.3046875	815.046153846154	1805.11267605634	2418.33620689655	1032.6064516129
6076.83812010444	3926.18794326241	282.116379310345	666.89	1608.88828337875	2210.16783216783	1632.65022421525
2628.56462585034	2514.67796610169	1750.67953667954	1729.22003284072	1246.20833333333	975.703971119134	866.092920353982
1483.11461318052	5538.4398249453	2560.39726027397	1280.17036172695	1034.20053475936	3619.56396866841	858.623809523809
4399.37010676157	3855.57089552239	356.938053097345	2945.24584717608	909.811715481172	3944.35294117647	2359.12121212121
5667.3835978836	3924.5023923445	399.194444444444	1451.54389721627	523.726315789474	936.910256410256	828.070422535211
7294.96551724138	4248.66945606695	1269.68020304569	504.793650793651	3822.48307692308	4438.14603174603	1829.23869346734
1881.87118644068	4798.56962025316	984.545098039216	742.955518945634	1619.45848375451	857.462121212121	1252.46012269939
2565.51219512195	3259.67171717172	1779.80338983051	1940.21401515152	4303.04842615012	1218.92996108949	676.004
2530.89164086687	4074.25865580448	244.792048929664	3251.03381642512	2864.67757009346	3176.89824561404	1096.89349112426
3233.59477124183	4930.0396039604	722.054495912807	2800.78989361702	1087.044	2737.71884984026	2295.80639097744
3254.4014084507	5103.61721068249	1851.27303754266	2420.55400696864	493.038461538462	2027.65142857143	682.134920634921
2165.89808917197	3436.48529411765	2381.6455026455	1821.48760330578	1632.40425531915	1677.14693877551	2252.30223880597
3031.37376237624	4927.87410071943	348.461038961039	958.551162790698	2615.37777777778	3326.67477876106	1111.87323943662
3376.8972972973	6184.28977272727	704.650406504065	252.051724137931	2721.05956112853	2203.10816777042	823.396648044693
2342.74626865672	2395.34275618375	3548.27329192547	2338.09571788413	3051.225	2461.06865671642	620.821292775665
2111.55313351499	4618.79795918367	541.78125	1262.05056179775	298.985714285714	767.217712177122	1591.95588235294
887.814159292035	4703.64444444444	1812.738170347	2246.63231850117	1041.8	3198.52584269663	1148.16504854369
1076.91275167785	5018.94382022472	1779.2996742671	3359.21144278607	496.21554770318	2733.83084577114	669.641221374046
2589.21942446043	4036.99215686275	1080.12796208531	2679.1619047619	2349.70138888889	3849.85877862595	1493.81917211329
2858.6032388664	3584.4693877551	467.19587628866	408.345132743363	1005.36507936508	1647.14942528736	1561.33663366337
1265.13069908815	5296.21285140562	2650.23630136986	1471.49107142857	1668.08203125	2958.33628318584	1629.608
6543.83850931677	3909.73705179283	1170.0031152648	1935.99870967742	972.309160305344	3053.35616438356	1468.61581920904
4710.60790273556	5937.07627118644	2268.92708333333	1395.47294938918	2470.5873015873	3531.35423197492	1566.56120527307
3224.68718801997	5413.67910447761	301.469879518072	2267.21071428571	1413.51869158879	1282.55823293173	1740.75561797753
4515.1875	6227.25283018868	518.363636363636	1434.04968944099	1197.2025	3770.19543147208	2134.21029082774
1259.81761006289	3238.57661290323	1287.30705394191	3082.67970660147	1504.73410404624	359.87962962963	1583.50847457627
2200.43504531722	4068.60892388451	1988.64052287582	1898.42073170732	2738.53816793893	1065.33333333333	752.650632911392
3260.71554252199	4613.07324840764	454.485507246377	2519.11666666667	4885.61538461538	1805.06666666667	876.725118483412
3643.36281179138	3451.90740740741	1237.24809160305	1289.11559633028	1158.7331838565	2878	1035.96414342629
6068.09698996656	4271.49490835031	1096.78804347826	2670.72675367047	593.675675675676	1889.91536050157	1727.84848484848
3542.00433526012	3888.97084548105	2300.9383033419	2056.46857142857	2133.20300214439	1830.81967213115	703.759223300971
1990.70781893004	5253.65562913907	207.261467889908	3334.17307692308	1267.49416342412	497.957746478873	959.254820936639
3721.22680412371	5138.67137809187	2070.21497584541	1704.7197640118	1192.62248995984	409.097222222222	1080.3255033557
3175.10071942446	3812.44609665427	373.492012779553	6309.68259385666	986.645283018868	2110.34006734007	1456.31563421829
611.19696969697	3361.17391304348	679.053191489362	1677.29574468085	1237.253125	2753.42608695652	1528.18656716418
403.555555555556	6257.36647727273	803.6875	1789.54190585534	654.186363636364	958.003745318352	1694.344
1224.00465116279	4658.40350877193	3608.79184861718	1942.98178807947	3572.31111111111	1136.49772727273	1202.52173913043
3229.59756097561	2421.90559440559	2408.70227670753	1301.11240310078	2569.97306397306	2164.09137055838	1585.31503579952
3865.59090909091	4758.05149051491	738.206896551724	1697.59330143541	891.253521126761	2504.13732394366	1872.75075075075
2831.5142118863	6137.20535714286	2859.32905982906	1577.36065573771	3976.66064981949	2053.62831858407	990.090534979424
1044.67105263158	3721.0960960961	1186.58964879852	3188.80909090909	1290.64738292011	2819.05448717949	728.49
1587.86036036036	4345.46610169492	2461.34246575343	1699.21354166667	1345.22905027933	2467.41197183099	1105.26666666667
1552.92447129909	5201.95442359249	421.324324324324	2361.39151712887	1264.04918032787	666.215277777778	672.785714285714
4463.68181818182	4103.46456692913	2402.54545454545	1911.08888888889	977.07901907357	2472.15779467681	570.466666666667
5574.44748858447	2260.37	1145.15425531915	2291.17429577465	1922.54022988506	893.021459227468	803.654362416107
2554.01716738197	3187.00860585198	573.207692307692	2763.28151260504	1735.53846153846	1310.16814159292	1056.94838709677
2230.14361702128	3573.83741648107	1888.31764705882	1859.30155979203	2264.86478873239	1305.31367924528	1037.12658227848
2595.93212669683	3481.28031809145	1718.19212598425	2978.90186915888	1194.05678233439	3067.88652482269	1513.74404761905
3141.552	4973.94344473008	683.602678571429	1926.19349005425	859.656666666667	3204.28767123288	1736.38176638177
4750.3649851632	927.840425531915	712.726923076923	1050.159375	1088.9902200489	3865.27741935484	360.567741935484
4445.87553648069	4449.59714285714	821.534979423868	1398.61662198391	1881.37770897833	2529.36111111111	1679.29012345679
1170.47410358566	2996.52561247216	2027.91158536585	2059.75566343042	1506.97872340426	590.701421800948	357.402027027027
6193.58585858586	4174.5704989154	2973.15272727273	1656.77777777778	2312.21621621622	3420.05517241379	2163.67405764967
2716.28387096774	4187.86507936508	2249.16199376947	1231.70871985158	1530.38888888889	1481.20912547529	858.923076923077
492.824675324675	3609.65322580645	1580.60465116279	2174.70118343195	1034.44921875	3363.00412371134	861.224719101124
4677.3661971831	4855.03459119497	1405.84255319149	3073.79329608938	668.543443917852	2228.32487309645	2253.90328151986
3775.65835411471	2110.47524752475	542.089108910891	1373.08459214502	1307.11797752809	1293.25203252033	906.336996336996
3751.73817567568	4693.85840707965	2532.81791907514	420.297002724796	1218.56890459364	1062.82935153584	883.590361445783
2875.87688442211	3569.29006085193	2172.53333333333	2306.99358974359	1361.12052730697	299.8	738.655714285714
713.713532513181	3453.78365384615	1220.22983870968	1041.55731225296	1490.49230769231	798.961538461539	884.72
6316.4837398374	3909.98826979472	338.918287937743	1549.33691756272	1545.08974358974	738.869047619048	366.616099071207
3506.47637795276	5029.0546875	116.857142857143	2210.53424657534	1001.25862068966	2240.15172413793	3103.66496163683
3904.8431372549	817.56462585034	378.69512195122	710.910052910053	1834.77075098814	2041.26855123675	1877.15030674847
4477.97554347826	2622.28940568475	1237.61172161172	1755.63855421687	616.862676056338	2831.25577557756	426.703703703704
2919.8927444795	3288.86301369863	524.468292682927	3098.45578231292	1588.46888567294	4579.18456375839	2559.19648093842
4318.37262357414	3557.00310077519	1528.09333333333	2599.16622691293	3361.61567164179	1932.53380782918	913.057926829268
2951.94223826715	5021.01349831271	2682.48821548822	467.844370860927	1347.84131736527	906.341333333333	1280.95256916996
3485.83959044369	4128.57743362832	1730.51408450704	2198.47257383966	1237.24418604651	3577.35920177384	1135.625
3390.99212598425	4641.45337620579	459.591160220995	733.206081081081	2325.04750593824	1943.67002012072	1503.27491408935
2051.98461538462	4468.89115646259	537.359493670886	1248.35234215886	1325.90220820189	1818.68433179724	1951.12624584718
2446.30739299611	3378.67901234568	1083.81266490765	2741.16287878788	992.797833935018	1341.25475285171	1087.95685279188
2998.6812749004	5875.23373173971	729.34988179669	243.491620111732	3541.20588235294	1086.84513274336	1509.25465838509
5009.60924369748	4127.39153439153	1794.59047619048	3783.6856187291	1744.1451048951	3318.87946428571	593.099590723056
6672.35636363636	4570.21453287197	644.59872611465	767.582125603865	1647.38738738739	3192.92592592593	397
1219.62295081967	4518.20622568093	1955.85971223022	1768.13012048193	1693.90719257541	1991.41258741259	1938.02362204724
2807.81395348837	4442.87042253521	226.590277777778	2931.45676998369	1895.83374485597	3060.07731092437	1434.9816360601
3030.25126903553	4813.24722222222	536.940594059406	660.745989304813	1804.62891566265	2241.4	971.385869565218
1956.98507462687	4738.04347826087	314.741721854305	1261.96226415094	1069.61061946903	2630.7	1759.225
3613.97580645161	6300.05369127517	1385.69395017794	1327.28923766816	1055.49358974359	2692.9853372434	1704.95588235294
806.021052631579	4510.76891615542	2476.34285714286	623.747252747253	1386.90816326531	2189.9009009009	2080.72093023256
3433.79017857143	4486.88717948718	2241.84598698482	725.914728682171	451.54358974359	1108.02150537634	857.140350877193
5278.40816326531	7190.72200772201	453.370101596517	1588.52285714286	971.06230529595	2725.80208333333	618.151385927505
8133.5873015873	3070.33333333333	893.688888888889	1106.76981132075	214.290858725762	2370.12030075188	1876.00220264317
4981.82514734774	5023.5052631579	786.661157024793	2100.07754442649	1948.92748091603	547.548672566372	1026.10362694301
1804.21428571429	3251.68306010929	1890.73387096774	1928.55473372781	761.712643678161	577.693641618497	2708.08839779006
2988.36322869955	4568.58823529412	1829.7735042735	1497.46879756469	374	2120.95535714286	1913.23195876289
4892.93719806763	3924.11594202899	1005.35349716446	917.3410041841	746.473154362416	1029.34241245136	2261.28901734104
3921.25045703839	5774.48201438849	1071.46499102334	562.041782729805	2555.57	3699.77248677249	1141.2315270936
1136.51700680272	3923.63970588235	648.821678321678	703.17868338558	404.355987055016	3158.29078014184	673.65974025974
4384.6656626506	6168.02824858757	197.273858921162	2403.4033530572	2172.27123287671	2226.50947368421	1139.47721518987
2580.69679300292	5272.35664335664	2462.28695652174	829.410550458716	1131.00206185567	3049.83279742765	3106.65075921909
2342.47752808989	3722.0812720848	717.045945945946	525.398773006135	1129.83571428571	2176.08333333333	929.89880952381
2198.19883040936	4832.34036939314	2003.50149253731	1371.7213622291	1180.09968847352	1246.40223463687	1207.84153005464
1815.1384083045	3769.4253968254	1808.2741020794	602.881720430108	1838.09131403118	2331.82407407407	1549.76375404531
723.873508353222	3325	1733.81076923077	2429.19868995633	180.960317460317	1532.05256410256	1501.26056338028
1499.1935483871	3457.8532731377	2118.78918918919	1855.81835205993	388.339393939394	838.550218340611	835.386206896552
2483.40588235294	5094.82594936709	2775.90285714286	1813.0188976378	531.470588235294	787.951086956522	2151.95411605938
5309.16716417911	3692.15862944162	1920.67387033399	1882.29924242424	1448.96835443038	4295.41481481482	393.510917030568
5486.89961389962	3510.84765625	1452.25816649104	1948.73561151079	319.106666666667	1806.83856502242	2359.0987654321
3985.96275605214	3046.88235294118	3306.37623762376	2817.74468085106	762.09900990099	3445.46254071661	559.713733075435
1529.45132743363	3679.63025210084	1878.10563380282	2648.25373134328	1101.01403508772	2614.1432506887	1168.85130111524
2685.64166666667	3023.58838709677	377.667857142857	1960.47596717468	1751.32124352332	1160.09154929577	517.007518796993
2478.09440559441	4666.21505376344	655.020100502513	2930.48397435897	582.7	3037.36029411765	1484.35888501742
1336.79109589041	6830.445	1836.1876430206	1765.08034188034	480.979508196721	757.450381679389	2056.04448105437
3065.23529411765	2635.35376044568	899.969827586207	3599.64081632653	3266.11244019139	1313.0875	3478.39300411523
2930.11290322581	2711.65479452055	1956.68595041322	588.204761904762	2484.35855263158	1510.52651515152	2273.3407821229
1703.88834951456	2379.55194805195	258.85119047619	1004.5788590604	625.792207792208	2939.71971496437	1216.1637630662
1956.32209737828	3358.70557029178	1194.063170441	1513.63486842105	1989.89201877934	2646.3355704698	1759.29775280899
2932.23008849558	4235.97234042553	1994.35458167331	663.618181818182	4629.39852398524	3318.41007194245	3485.49488054607
3041.1155378486	3364.19469026549	520.897280966767	2447.92121212121	1249.20994475138	1713.24113475177	2229.57769652651
3558.84969325153	3965.53640416047	1544.94964028777	2450.31590909091	2138.64888888889	1027.63716814159	1307.70158730159
3656.45652173913	4086.78009259259	379.626126126126	1570.31428571429	2627.03308823529	3466.75085324232	882.34555984556
2826.03092783505	2906.8025210084	667.58934169279	456.110671936759	2045.26984126984	2921.30728476821	1941.95781637717
2867.33333333333	3621.4952681388	1348.59649122807	1959.20295202952	379.604229607251	2624.92833876221	2386.68896925859
1971.21863799283	6245.97538461538	1173.34645669291	742.238461538462	1579.48741418764	1345.7485380117	798.176744186047
7351.65602836879	2813.71984435798	877.548611111111	1757.07855626327	1031.29117647059	1370.94285714286	640.588957055215
2545.60890302067	4197.91061452514	1290.92222222222	1576.81861575179	1755.91187739464	2001.91363636364	3129.42444821732
5518.47572815534	4362.83023872679	2946.97666666667	1761.88313609467	569.213399503722	2084.64548494983	2450.67729831144
4839.86666666667	6186.57371794872	206.706806282722	1933.39048400328	732.846473029046	1646.00636942675	2625.02552204176
6595.08219178082	5569.37065637066	377.301526717557	1189.86797752809	1373.82133333333	3249.64367816092	2866.64462809917
2458.42696629213	3784.31628532974	1317.67901234568	2316.87399770905	437.403333333333	2300.35234899329	679.189973614776
1935.71751412429	5016.07901907357	431.11004784689	826.419243986254	471.746376811594	2542.14424951267	2711.72435897436
491.473537604457	4917.09615384615	946.997742663657	510.100303951368	913.939828080229	1247.40828402367	2391.32019704433
3941.85778443114	4171.0837520938	1249.91111111111	1640.60327868852	1009.7668161435	2024.93835616438	2451.72295514512
4539.34965034965	5132.41843971631	746.798283261803	1193.24285714286	707.041554959786	534.523012552301	1812.31964809384
4127.70416666667	1083.50909090909	2421.1372745491	3285.05217391304	1228.34593023256	1525.65306122449	3182.4880239521
2295.43506493506	2633.78174603175	322.00390625	1022.03539823009	779.482142857143	3055.22456140351	2641.53525641026
3606.83802816901	2615.74183976261	321.081196581197	3945.44194756554	2139.19696969697	4106.73509933775	3396.73455377574
1316.80816326531	3907.33333333333	1332.51238095238	2298.0293040293	773.403598971722	1569.55384615385	2575.3320610687
3375.84677419355	1307.75221238938	983.04016064257	1355.33634311512	1426.27837259101	4296.0802919708	714.206140350877
2994.72222222222	2197.42857142857	475.378238341969	3093.49678604224	5118.81954887218	1717.30994152047	2135.9594017094
3443.25352112676	4307.155	402.982300884956	1719.30229419703	817.32012195122	2275.93333333333	1395.87278106509
1559.89754098361	4290.63664596273	2807.63246268657	2264.92407407407	491.274456521739	2105.58415841584	2669.47435897436
5278.04433497537	2429.4495412844	204.815972222222	1075.97826086957	788.747058823529	2666.86003683241	527.646788990826
2366.08148148148	3282.85447761194	635.53531598513	1829.05428571429	2443.04557640751	1905.90219560878	2813.3427672956
6475.87462686567	2261.24404761905	996.08	2383.89873417722	1378.51957295374	949.850543478261	820.896341463415
4238.03846153846	1196.5234375	873.342723004695	3374.88382687927	1926.44108280255	953.5	3626.24307692308
3276.95192307692	1111.51094890511	592.52599758162	2152.05446623094	900.019323671498	3346.24821002387	2629.66611295681
4537.42084942085	4713.63773584906	614.912393162393	3025.68536585366	417.902654867257	4625.8275862069	849.529691211401
1684.95973154362	4321.68322981366	762.019801980198	274.467625899281	1162.90867579909	4127.05723905724	874.3203125
4500.16	5181.15959252971	700.192439862543	850.682337992376	865.640243902439	2471.51515151515	1316.28362573099
4592.55319148936	4273.22950819672	770.861660079051	1289.59189189189	4296.3	3230.17665615142	1041.62749003984
1206.89457831325	2124.92832764505	1543.0796812749	1099.21052631579	556.601769911504	2153.66386554622	461.751351351351
2274.58671586716	2174.56060606061	2092.36470588235	1216.95294117647	2247.70106761566	2462.41304347826	1716.88546255507
6346.8713592233	4783.0962962963	1520.96551724138	772.14931237721	1365.49128919861	2623.93548387097	898.586626139818
3413.74212893553	1664.86133333333	1163.2	772.722222222222	6347.51865671642	2426.56614785992	1092.65178571429
4267.90881458967	2575.8174904943	250.068527918782	1711.22666666667	553.932551319648	3099.94	1500
1242.7037037037	4825.47921760391	199.320175438597	1447.73376623377	622.80985915493	5090.99751861042	1247.8118466899
2682.65526315789	1620.16386554622	3612.65265486726	2216.46511627907	1471.69543147208	250.35	1569.21889400922
5405.65725806452	6018.10317460317	543.767985611511	2554.56849315069	2799.79367088608	2691.16414141414	236.176470588235
4721.66459627329	2886.31986531986	516.935483870968	1036.39230769231	844.894514767932	2439.95597484277	1161.81294964029
2132.04905660377	3422.07627118644	906.801652892562	276.634920634921	2112.96033402923	1195.35960591133	1097.02307692308
3676.34403669725	2663.66022099447	519.074712643678	1896.04714640199	1033.73394495413	2452.67484662577	3008.49168646081
3438.58333333333	3296.47826086956	718.855721393035	787.074569789675	1436.09407665505	2015.01718213058	937.795744680851
5074.67105263158	3424.4778761062	916.615384615385	3053.7195622435	1880.27419354839	1821.36101083032	2346.28482328482
3182.34343434343	3378.33251231527	2101.67049808429	3934.27873563218	525.820289855072	2627.5860058309	1019.76649746193
2556.55290102389	4263.40506329114	619.835761589404	1497.03259005146	272.90243902439	2254.14285714286	1129.39388489209
2149.62445414847	3315.47839506173	2712.80337078652	381.687984496124	509.1	1331.82891566265	451.041095890411
2863.56695156695	6200.23866348449	2268.94078947368	1610.23098591549	352.622149837134	1858.89399293286	738.547945205479
7344.71217712177	2058.88383838384	647.497991967872	1959.93538461539	873.774774774775	4104.45214521452	496.223076923077
1783.01619433198	7627.92857142857	194.068669527897	929.779527559055	760.569078947368	2667.8089668616	906.078787878788
3994.86384976526	3861.28879310345	2785.68075117371	624.213503649635	267.288209606987	725.685714285714	942.79746835443
4539.2523364486	1642.06375838926	740.12389380531	634.312328767123	253.006578947368	679.996389891697	3321.55819477435
1278.3	5392.53028263795	2454.70967741935	2082.41842105263	1062.2731092437	3745.09615384615	3271.5014084507
3954.17877094972	7863.51327433628	2456.04150943396	2580.44688644689	3530.67095115681	2868.30658436214	1169.66419753086
3709.3908045977	3932.222513089	423.833333333333	497.898734177215	630.376590330789	458.896103896104	812.642857142857
1487.52302631579	4071.24865831843	1007.14606741573	1449.32926829268	2907.63126843658	3474.93690851735	500.198547215496
4499.2077294686	3889.36086175943	492.985765124555	1948.73010380623	1090.1083032491	2558.66453674121	2137.75333333333
1641.2243902439	3387.36328125	4423.68702290076	338.349206349206	1067.79712230216	1586.77742946708	819.201388888889
3842.27035830619	4601.81818181818	1433.82018927445	2479.33966244726	2112.46917808219	1265.01438848921	688.77358490566
2903.41150442478	5970.43913043478	1997.45945945946	348.004716981132	2151.01578947368	3009.65709156194	804.940639269406
2746.62360801782	3960.51877133106	604.78064516129	1605.51301115242	391.217592592593	2116.15853658537	1825.84742951907
3862.68765743073	4267.29900332226	454.620853080569	2055.2303030303	359.100890207715	3270.34365325077	1447.03579418345
1789.56637168142	3108.97478991597	577.571929824561	786.736040609137	188.455657492355	2046.45833333333	439.579365079365
3126.29057591623	1636.70038910506	2253.60517799353	294.755905511811	2282.92962962963	2503.05578512397	1391.24101265823
2805.46113306983	3699.9609375	1610.21611721612	3558.85283687943	329.108695652174	1224.35582822086	1300.72293577982
4056.79204892966	5646.18552036199	2013.60698689956	3017.76007326007	2645.31088082902	3652.99764150943	1577.38278931751
3427.81215469613	7131.54901960785	2204.65369649805	2797.35798319328	480.300230946882	2680.96396396396	1499.77070828331
1794.10397946085	3374.80421686747	367.894366197183	2188.28109028961	5021.23008849557	4408.77068965517	472.603658536585
4039.97826086957	2680.19867549669	614.393939393939	3038.73236514523	1939.22900763359	2082.78242677824	2601.92566897919
3764.83084577114	4812.71617647059	935.072340425532	2019.31782945736	5845.32075471698	856.12017167382	777.433862433862
2615.27960526316	4211.3324742268	1592.51129943503	2029.23622047244	1672.159375	2405.06271186441	785.016064257028
1802.66507177034	3291.98148148148	2637.0390625	1658.09216589862	1328.49710982659	3222.84229390681	1140.78620689655
2242.0703125	4137.68880455408	797.556603773585	1907.18617021277	3425.89097744361	2700.47191011236	1066.07588075881
1757.8777173913	707.629213483146	2989.44537815126	374.608333333333	479.407079646018	3146.60797342193	1651.01918465228
2884.25954198473	6227.02398523985	3162.75925925926	500.280303030303	2825.87789799073	1023.4882629108	1704.45882352941
7248.43893129771	615.36170212766	1136.12121212121	1506.69451697128	821.007317073171	3687.70157068063	899.229357798165
3990.41685649203	7272.46102449889	976.657377049181	2039.39267015707	3021.18085106383	3871.43835616438	2036.50211864407
864.345744680851	5367.29724409449	750.733564013841	3110.18132854578	1054.98646034816	611.008849557522	1636.28813559322
1976.92196531792	4093.6013986014	355.132743362832	1649.45015576324	347.963190184049	2541.74820143885	796.016853932584
2146.22153846154	2773.47196261682	1384.99863945578	1020.76892430279	1440.3213610586	640.708333333333	3921.69181380417
2056.59363957597	6195.7881773399	949.992452830189	1498.13342696629	2267.02258064516	3794.93103448276	1852.45824411135
2008.51841359773	4325.87229862475	383.55873015873	2261.92136498516	1811.89932885906	3687.37918215613	1333.1715210356
3830.63210702341	4014.39273356401	1149.83367983368	489.669211195929	585.290657439446	2623.82320441989	3613.18393782383
2927.70081967213	4510.14148351648	494.362924281984	2742.18936877076	585.029940119761	791.813559322034	570.596153846154
7241.6925566343	2098.73357664234	720.186602870813	1267.91904761905	1811.68047337278	2093.98670212766	1250.20078740157
4301.99619047619	4390.73951715375	2022.01201923077	2922.09523809524	1793.68982229402	1465	697.405017921147
4863.76646706587	4256.0829015544	189.727848101266	2664.0550660793	1926.7625	3084.5329153605	976.879569892473
4541.78435114504	1066.98761609907	388.846473029046	702.950171821306	3793.53116531165	3395.55206286837	1318.65517241379
1804.9375	2322.15175097276	2217.67790262172	2708.08163265306	1993.53312788906	2841.79310344828	2742.03485254692
3339.87901234568	4936.43705463183	1219.17391304348	1350.6711409396	435.784615384615	2807.18263473054	482.5
1672.98646034816	2768.71708185053	839.738522954092	2936.54390243903	887.153024911032	602.803212851406	1565.52272727273
1466.38235294118	5344.84581497797	1453.76322418136	1664.72215269086	383.48417721519	2072.6397515528	775.760124610592
2565.82664526485	3705.97267759563	1971.05833333333	2099.25314183124	799.129186602871	1113.54248366013	5193.95530726257
3653.9328358209	547.659003831418	790.218844984802	1685.91363636364	1290.74054054054	1208.30769230769	4849.6003236246
6870.83529411765	6708.49514563107	920.264214046823	1708.16230366492	4208.52881355932	2056.53525641026	1009.27302631579
1235.78354978355	3334.46181818182	952.65306122449	599.4555353902	2162.10843373494	3606.21967213115	2813.25328947368
3615.51048951049	3107.44850498339	1430.80861244019	1961.26101141925	230.747774480712	6026.26948051948	989.108910891089
5288.68167202572	4213.87155963303	924.145739910314	146.103896103896	591.577319587629	2454.16216216216	1997.59053833605
6207.64893617021	4171.54452926209	2190.776330076	1954.88043478261	2538.74196787149	2423.69337979094	1639.00268817204
4476.52611940299	1655.37209302326	1556.99305555556	1799.6906779661	2341.80575539568	577.289156626506	1354.22346368715
2933.86254295533	2689.50561797753	1362.24631578947	916.552123552124	214.821739130435	3617.29931972789	1343.4
3627.06093189964	3685.92885375494	487.405144694534	901.796954314721	745.716814159292	2993.21341463415	558.935897435898
4560.22433460076	2164.18367346939	2611.60860215054	1953.76240601504	1711.10661764706	1994.37899543379	278.467625899281
2371.928802589	5587.59598853868	1613.94528301887	1038.07913669065	1057.02727272727	1428.02257336343	702.635983263598
5190.0608974359	4382.78378378378	588.275401069519	1036.08510638298	2201.97115384615	2866.2852233677	1775.3228962818
1302.98230088496	5756.97196261682	521.38566552901	677.206349206349	3168.61092150171	1536.30420711974	1155.20437956204
2467.04241071429	6074.75737704918	245.714285714286	2391.57052631579	1542.57476635514	3043.63736263736	1407.57
4355.43902439024	3636.7761732852	3710.30201342282	1623.08441558442	220.50566893424	4091.26551724138	1598.94860499266
3277.00249376559	4600.86462882096	2116.94485294118	1974.55339805825	1171.45807453416	3786.11221945137	643.246073298429
2284.2311827957	3975.3127753304	754	2287.94776119403	1621.33766233766	3470.8932038835	792.866834170854
1292.48186528497	1490.71460674157	513.877551020408	751.517605633803	1634.84664536741	2609.63116370809	1317.69256756757
1184.38589211618	5283.40586797066	872.621451104101	642.936842105263	209.06862745098	571.379014989293	899.410112359551
6512.96296296296	2293.47157190635	902.371287128713	128.666666666667	829.871794871795	1325.03902439024	270.319047619048
2991.18823529412	3127.14649681529	1692.70869565217	494.638461538462	708.368078175896	3289.23705722071	1359.37
2005.42619926199	4921.04958677686	492.984304932735	1597.54875717017	1059.41747572816	2305.82072368421	4404.71851851852
4114.64889705882	4554.86395348837	1930.58461538462	3856.47861507128	2548.21345707657	693.906367041198	2311.18490153173
1638.38938053097	5157.90763052209	1312.0864978903	5327.89308176101	458.161290322581	666.021428571429	2633.13805185704
3611.53884711779	1902.47692307692	250.651724137931	998.117117117117	1211.01823486506	1317.7134502924	1491.16279069767
3743.09852941176	6085.28571428572	3258.37238493724	1418.09741550696	766.929203539823	2352.07673267327	1275.57915057915
5965.82524271845	4591.81909547739	1712.84886649874	2065.93233082707	4029.03536977492	5073.68562874252	1716.12215909091
3869.48710601719	3560.21248630887	1875.87826086957	719.761061946903	1949.95652173913	3657.75157232704	2992.82158590308
3029.59294871795	4392.2723880597	477.703703703704	1491.88253968254	1101.45569620253	3729.47131147541	3253.21657754011
3725.16597510373	5547.396373057	991.268595041322	717.162544169611	1645.44965277778	1482.36666666667	1899.20050441362
3225.49295774648	3355.24452554744	387.731343283582	847.552529182879	336.022421524664	3905.04347826087	715.328125
886.096234309624	1484.45425867508	1059.40384615385	686.414937759336	2848.425	683.987012987013	634.354066985646
980.065217391304	7095.02092050209	1621.36666666667	541.411042944785	2203.12857142857	1040.6303030303	5090.42299794661
4420.6821192053	5892.53810623557	763.630662020906	1201.38857142857	480.731543624161	4548.5462184874	348.450216450216
3645.99460916442	3179.25479452055	618.928205128205	1585.23529411765	2135.20655737705	1231.2256097561	730.626038781163
602.825396825397	5359.29372937294	608.337962962963	775.373595505618	2245.82142857143	2293.76265822785	649.357142857143
808.638655462185	2303.82375478927	755.55871886121	2836.19214876033	1647.73150684931	3397.01136363636	923.569620253164
4096.11111111111	5078.68081991215	1573.35760171306	356.052884615385	510.176079734219	3483.22429906542	1020.37619047619
3023.19491525424	2367.11559139785	352.097345132743	497.007092198582	2107.88848920863	2774.30711610487	948.772
2600.93832599119	4318.80375782881	2145.40920716113	790.325167037862	3379.00724637681	2743.62214983713	1902.83898305085
3425.57881773399	4112.88210526316	1578.33088235294	772.72202166065	1405.54827586207	1201.08680555556	2162.38888888889
2377.4325	3165.89694656489	3142.64032697548	1311.21163166397	1118.01944444444	768.37556561086	767.259493670886
4243.03305785124	1970.92395437262	1793.68018018018	3066.89139633286	1303.23218390805	1776.32365145228	2850.26829268293
3438.58913412564	5829.73115577889	831.154696132597	2072.99023709902	833.881188118812	2335.57454545454	528.539944903581
3345.03544303797	6435.32613908873	1041.93037974684	2689.53432282004	288.18085106383	2824.20917225951	1037.97222222222
8142.07317073171	6286.11538461538	1036.8661971831	2183.45642201835	1054.51724137931	2136.69912790698	562.150602409639
3917.50670241287	1420.744	2302.35433070866	1833.26724137931	2086.64748201439	2470.88271604938	1586.52008032129
2807.54980079681	2920.28865979381	5810.04942965779	552.3125	228.930769230769	632.994011976048	1102.22281167109
5665.41044776119	4812.94117647059	1674.85333333333	721.31282051282	5730.02422145329	2198.77450980392	3535.57281553398
2031.52747252747	4072.53709198813	876.630914826498	1285.06046511628	3712.14516129032	1656.05743243243	437.639751552795
4396.815625	2503.11405835544	1822.46222222222	1368.23234200744	2645.65417170496	1674.4	1801.98742138365
3017.22115384615	7035.1365248227	1367.81512605042	448.365384615385	545.523255813954	899.546762589928	1069.0625
4651.65397923875	3893.83505154639	2925.67322834646	846.345703125	1577.53429602888	1711.89908256881	341.12927756654
3360.33333333333	4706.76774193548	531.846376811594	2754.41784037559	1199.11147540984	1622.48672566372	943.873015873016
1058.05445544554	2784.22528735632	651.125	650.760956175299	1926.66459627329	3205.00452488688	186.798882681564
1174.04678362573	2572.72606382979	741.985185185185	1724.01339285714	173.241645244216	804.718954248366	626.896774193548
3996.78666666667	6451.64450867052	1540.08510638298	1028.46910755149	1713.05660377358	3788.80303030303	2174.54054054054
2699.85416666667	6878.07992565056	543.460784313726	2652.52390438247	962.622727272727	1774.66557377049	2266.6120906801
2695.70796460177	1275.26274509804	313.874015748032	1195.40336134454	174.282407407407	4007.79797979798	817.028277634962
1327.22926829268	4147.08115183246	1242.528	270.790849673203	420.935103244838	978.338926174497	900.940350877193
3442.95087719298	3178.26779661017	1705.27122940431	2725.25680272109	998.182038834951	3528.02362204724	2117.83741258741
3735.76967930029	1184.0875	549.866071428571	1724.90553745928	600.160784313725	3125.7326007326	2611.94576271186
2898.21888412017	2634.08101265823	589.280459770115	3133.59597806216	2643.71062618596	4798.98859315589	2737.37925696594
2943.10526315789	4535.73304628633	1238.86339754816	244.19341563786	2423.88012618296	5591.58333333333	1266.72777777778
3126.50925925926	5228.41286863271	1924.43076923077	3431.21684210526	535.705479452055	2929.32142857143	961.390625
1566.62946428571	7409.06600660066	2073.5	1138.89603024575	1666.70068027211	1289.98534798535	2311.59714795009
4527.08484848485	5718.26555023923	158.761061946903	1683.23036649215	1290.65957446809	3508.31318681319	851.123376623377
805.019672131148	4544.15765765766	762.957364341085	2294.68947368421	392.698996655518	3249.29433272395	3219.17596566524
2101.33333333333	1891.93638170974	594.021276595745	723.484261501211	1358.66275659824	886.333333333334	1099.92987012987
4407.35593220339	3677.33968253968	780.275862068966	755.560570071259	127.719827586207	2990.57115384615	394.52
886.291666666667	2047.89873417722	1385.14454976303	2721.64126984127	1037.84455958549	3756.34350282486	558.526104417671
5038.69636963696	1922.3837037037	352.330508474576	406.217616580311	2825.62804878049	2765.54135338346	546.548172757475
2942.82258064516	6230.13095238095	1975.72605790646	454.075098814229	1932.38356164384	4057.67816091954	537.978873239437
3506.04213483146	3069.71404109589	2487.40365111562	2899.50294117647	682.28025477707	3064.28623188406	2122.17879948914
1899.18518518518	3451.3031026253	656.836065573771	2052.68022181146	820.256684491979	3741.84722222222	840.659192825112
3916.82206405694	2515.77245508982	452.826271186441	1512.23266219239	336.90206185567	3122.46111111111	1179.3665559247
2897.49350649351	1177.79733333333	1890.63580246914	208.606060606061	370.795454545455	1570.31578947368	2251.1875
2757.44881889764	3042.01642335766	740.282258064516	731.411935953421	619.502946954813	2924.74103585657	858.420494699647
2303.72865853659	3570.55279503106	1921.48456057007	2412.57518796992	926.747011952191	3445.78472222222	3210.18050541516
766.776381909548	3978.32738095238	2363.94216417911	1201.35294117647	800.680203045685	1076.60273972603	1987.53996101365
3401.9320754717	5322.02590673575	576.834112149533	1397.01461988304	1663.93805309735	1221.80821917808	1776.97387173397
4976.63670411985	4880.72305764411	1751.56642066421	402.31693989071	2367.17801047121	1276.38548752834	1724.08591885442
3467.54103343465	6759.92832764505	1493.00516351119	1306.08309455587	3722.90298507463	1089.45581395349	1200.96
3459.74074074074	1828.7134502924	4779.36607142857	3229.15100671141	3311.74827586207	2163.05810397554	1716.10071942446
2765.03773584906	4714.39312977099	418.723404255319	955.934210526316	2057.11152416357	3686.45398773006	1243.12440191388
2064.53801169591	4341.37569060774	791.255520504732	847.15625	2079.94561933535	2181.81757656458	3028.30753138075
3062.05244755245	5292.90532544379	295.147321428571	365.744537815126	2425.375	1753.38513513514	1099.06172839506
4423.46538461538	1762.00558659218	761.854054054054	1843.49132947977	2878.74835061263	2885.5611814346	2165.26195899772
3980.92857142857	1955.7486631016	1279.06106870229	770.992287917738	2546.78534031414	4098.1652892562	3012.99464668094
3513.31	2159.75806451613	3148.13627639156	1745.68690095847	1540.9305019305	2651.52767527675	2922.61790393013
1529.15175097276	6118.65806451613	361.823104693141	1624.82584269663	1017.87417218543	1412.79797979798	2005.01196172249
1864.33216783217	979.018348623853	343.003184713376	511.19918699187	575.93654822335	2427.53181818182	3570.87066246057
1498.15476190476	4568.73134328358	743.825454545455	789.271428571429	2779.87070707071	501.735483870968	2620.95514511873
432.451612903226	5907.70418006431	1854.50564971751	1317.91534391534	1370.1388478582	4071.55481727575	917.915625
502.849514563107	1873.39568345324	425.778106508876	2164.16163410302	1042.19827586207	2919.88486842105	2014.22574955908
1966.27192982456	1740.607907743	1363.98091603053	989.16814159292	1067.85359801489	3204.55279503106	1739.25165562914
2462.61478599222	4444.91131498471	2283.0071942446	229.140703517588	592.048148148148	2438.44805194805	748.330677290837
4025.26041666667	3624.73070607553	461.563829787234	403.41935483871	437.483516483516	2185.90488431877	1935.25068119891
5863.97106109325	3860.60598503741	1466.22910216718	1780.14089347079	763.440789473684	2835.38659793814	940.093471810089
3296.1711409396	3340.00895522388	207.142857142857	2998.86575342466	508.33908045977	1583.89682539683	1559.69552238806
3562.67840375587	3346.64285714286	1233.55248618785	1651.27564102564	1710.5652173913	474.876404494382	651.218289085546
3630.171875	3638.89808917197	1686.39316239316	780.906028368794	88.6283185840708	2958.2858565737	478.257763975155
3672.38214285714	2206.14588235294	634.075949367089	2622.5186440678	188.654794520548	2818.95271867612	2167.58231420508
3346.55378486056	3173.8003992016	3356.13445378151	2998.84641638225	1145.77689243028	3717.27476038339	1252.41176470588
4201.84879725086	6270.9519650655	980.616379310345	468.423611111111	312.845528455285	718.050420168067	947.80694980695
3376.81818181818	818.06309148265	602.485714285714	1191.08239700375	1050.63031914894	2981.67281105991	938.919860627178
4987.36416184971	2124.92610837438	325.548076923077	1092.48055555556	587.590361445783	3482.12087912088	628.127035830619
2211.78338278932	4081.70754716981	348.732954545455	2120.82383419689	1211.68987341772	1953.53693181818	876.136094674556
3157.96178343949	4171.79405034325	2078.48094373866	633.079617834395	1039.67636363636	3520.60535117057	4039.15348837209
2951.92825112108	5776.66914498141	528.123203285421	489.339743589744	1359.59923664122	1570.65342960289	2556.14730878187
1667.34982332156	1732.24324324324	1137.15139442231	1975.53510895884	846.301310043668	857.010230179028	2384.91666666667
4131.2243902439	3923.81856540084	1488.96590909091	462.294117647059	4565.59415584416	1061.84433962264	958.150515463918
2519.56424581006	5011.97714285714	1510.43421052632	295.821428571429	1390.50079239303	728.036789297659	681.736363636364
2309.93036211699	4498.2249614792	2021.86569872958	739.994722955145	1387.71721311475	2726.234375	990.720077220077
4336.42435424354	356.465384615385	1044.77108433735	745.351800554017	1058.23129251701	4703.64244741874	866.582524271845
2353.35628742515	4531.09966777409	1334.85862068966	702.290163934426	969.349557522124	2558.39301310044	912.227272727273
3868.54517133956	4516.75	1594.07769423559	1415.29848229342	2177.77866666667	3635.43164362519	480.152173913044
4299.28571428571	4567.58174904943	1018.71641791045	1170.07784431138	3010.05617977528	996.045751633987	1056.720657277
1388.32768361582	3968.57520325203	679.448430493274	600.334008097166	536.383954154728	4010.24615384615	3372.72727272727
2401.39926739927	2376.02234636872	2056.01798561151	1745.25628140704	1236.31164383562	826.044247787611	491.176470588235
4081.7466367713	3266.82456140351	886.765306122449	806.503875968992	2353.87610619469	1205.2935483871	876.027855153203
1578.38277511962	9273.45578231292	510.777777777778	292.793103448276	109.328301886792	2841.44230769231	2739.7279344859
3046.61685823755	1916.55721393035	418.682997118156	1510.44814814815	2533.7145631068	4209.25663716814	3117.82798165138
4909.71391752577	5096.69477911647	355.554385964912	1244.06703910615	3131.85357142857	967.004385964913	828.950495049505
3293.90033222591	4143.88785046729	373.354609929078	1740.79779411765	484.294294294294	2296.03082191781	1447.28985507246
964.895454545454	2761.64351851852	569.732342007435	182.548672566372	2395.97333333333	1138.46518987342	703.910505836576
3300.94267515924	3691.83524904214	1443.35913312694	1911.26811594203	3500.91666666667	1819.34210526316	4842.90753424658
3549.16834170854	5697.46953405018	1049.08510638298	896.685074626866	3332.31075697211	1938.19391634981	1037.48509485095
3912.83448275862	1491.91029900332	374.159574468085	2243.49710982659	2171.13812154696	998.551136363636	1702.1485013624
2104.24665391969	3620.66304347826	880.598930481284	797.101928374656	894.144	2312	2330.52642276423
2437.24844720497	2728.82397003745	2106.27900552486	3088.34782608696	1056.46153846154	2287.16905444126	353.234309623431
1518.96428571429	4385.20353982301	3282.203187251	774.7	2880.75652173913	1542.30678466077	3750.86785714286
1051.80540540541	3992.21029572837	759.16814159292	601.045275590551	49.4695652173913	1003.31700288184	3248.54178674352
4109.12955465587	15027.4683544304	418.703821656051	510.442105263158	409.651234567901	1998.26229508197	921.238095238095
3653.07191780822	2545.85119047619	821.194690265487	2514.93421052632	612.043977055449	3126.3649122807	195.161016949153
4545.40751445087	2950.16554054054	2536.80993520518	581.656	1152.77297297297	1083.93838862559	1128.32916666667
1990.49671772429	3513.82275132275	970.992932862191	663.587412587413	306.682730923695	2541	1149.86687306502
1862.30952380952	2757.83356070941	2210.7535321821	2811.02272727273	723.233695652174	2066.76666666667	2034.85475792988
3527.08275862069	7664.47706422019	1867.34677419355	525.774774774775	2588.65517241379	1105.84838709677	1979.08780487805
3862.56140350877	3068.30310880829	851.220930232558	925.869565217391	1399.10382513661	3164.44144144144	773.156996587031
3850.448	5362.86111111111	1230.49561403509	746.704615384615	2296.97126436782	3117.03664921466	2031.20909090909
2239.47663551402	3909.15909090909	863.307116104869	836.242489270386	2115.63943661972	2647.9932885906	2852.38808373591
3621.66367713005	5364.42432432432	2095.9632183908	640.881944444444	2846.26153846154	1171.55696202532	800.533632286995
2935.05263157895	3783.90017513135	618.620926243568	1678.83023872679	1964.37463126844	1056.3122923588	1513.59631728045
3487.8127340824	4131.19642857143	2118.28785607196	1292.9594017094	1354.15882352941	2447.20958083832	642.123931623932
2909.58507462686	2583.3567251462	560.387417218543	711.813559322034	1640.58895705522	4756.12100840336	1235.05535055351
4118.13112391931	4643.43119266055	298.581673306773	459.859259259259	1048.1968641115	801.139664804469	1517.21498371336
1958.65263157895	3403.38083538084	1739.26643598616	376.10067114094	2959.14071856287	3985.4808259587	1722.50293083236
2782.08426966292	2556.37083333333	1745.17274939173	1002.90126582278	2711.57621951219	2154.76347305389	716.821305841924
4264.76829268293	3578.03010033445	1101.65384615385	487.648484848485	403.671052631579	892.224489795918	1606.01183431953
4990.72107438017	5017.11504424779	1693.53535353535	1220.3640776699	525.160714285714	2264.23636363636	294.125
3008.17504051864	2909.16560509554	1107.85373134328	2911.82039911308	3463.79359430605	1712.08974358974	3214.70042194093
4201.20802919708	3140.91071428571	488.709923664122	347.794871794872	3375.09274193548	2936.09342560554	1741.18360071301
1709.40707964602	1303.40322580645	1009.12663755459	2071.63157894737	1189	1268.10763888889	1522.27392739274
3498.64772727273	2668.51224944321	937.982332155477	2660.45357142857	1299.83333333333	2715.66666666667	1640.43206521739
3922.8670694864	1741.18439716312	841.368556701031	430.548672566372	1401.03641456583	2658.09748427673	2073.78299120235
1897.9126984127	3850.7761732852	322.175126903553	1021.953125	1226.86725663717	4779.54285714286	1155.81686046512
3159.14792899408	2185.06557377049	689.631419939577	1342.33763837638	2906.29681978799	2769.19435736677	828.742663656885
3529.53818181818	5362.29479768786	1935.48681541582	1825.62945590994	267.8	6632.55594405594	2747.67287234043
3024.46495327103	4401.08415841584	695.817427385892	1789.60371517028	2791.55	1899.99578059072	795.757352941176
584.293522267207	4600.29303278688	1008.92592592593	3550.50773993808	332.578181818182	1380.47796610169	845.433862433863
3166.35729386892	4119.15555555556	1518.91612903226	686.55078125	2021.06597222222	4083.59141104295	1474.29298245614
1284.04694835681	5073.51219512195	514.563157894737	738.673076923077	980.491978609626	2466.27875243665	2290.9504950495
3250.59728506787	6587.95505617977	1355.82628062361	1938.5652173913	1772.93292682927	4570.24	1063.59090909091
3204.89603960396	3572.32289156627	1406.08878504673	1975.90780141844	2974.1684981685	368.6866359447	1568.78909090909
3902.04744525547	3640.40159574468	649.755905511811	1419.41716566866	1150.81701631702	3182.65319148936	2691.45161290323
1932.05263157895	4263.56459330144	646.485342019544	3424.15034965035	1983.42348754448	1039.49210526316	1218.73103448276
3791.49330783939	3170.07608695652	412.320224719101	249.102803738318	2750.95032679739	3361.15691489362	3480.46031746032
3458.7296137339	4502.41761363636	1209.48538011696	800.185667752443	4835.14545454545	2845.83777239709	539.92
3436.11965811966	1604.79807692308	432.052631578947	193	1730.50572519084	1278.55102040816	2736.28342245989
5110	6941.64772727273	358.31746031746	2552.83950617284	1235.43197278912	2987.069828722	2648.12602739726
1578.58012820513	4186.8976109215	782.104838709677	291.84	2495.04379562044	3786.92786069652	1264.6679245283
4825.61052631579	5359.0036900369	558.324742268041	738.361256544503	1391.69082125604	3273.42619047619	929.19723183391
3113.66573556797	3744.69074074074	1887.71890547264	1909.80747663551	283.382575757576	3274.77695167286	1082.69907407407
3701.87664041995	3832.01287553648	1278.49757281553	2179.40546218487	856.593442622951	4327.90818858561	1406.66367713004
1736.80073800738	3482.18972332016	411.853846153846	341.135802469136	1737.08849557522	1036.0490797546	2359.20614035088
2598.05782312925	4467.29738562092	1203.70801526718	925.215106732348	1617.04501607717	3264.2252559727	675.799392097265
2406.6106870229	7741.31615120275	423.239583333333	713.159340659341	5286.36887608069	2696.93349753695	2326.75963718821
1876.54362416107	3651.39234449761	466.237903225807	376.032258064516	677.137931034483	1408.48880597015	1628.19964349376
1506.06433823529	3082.52040816326	1309.02302631579	1783.54225352113	3395.95765472313	1428.5355450237	555.511936339522
3651.63358778626	2809.21247892074	1159	2949.54144620811	468.156976744186	2323.89308176101	2877.90289256198
2009.44495412844	3468.10105263158	1177.16079632466	2158.88325991189	540.894736842105	2769.98051948052	1907.92357875116
4131.08163265306	2996.16814159292	601.93220338983	1983.468	1603.71653543307	3217.04561403509	2847.12280701754
3068.85020242915	3977.45152354571	1796.50519031142	1552.20761670762	387.713615023474	3040.33243243243	984.491620111732
1240.51754385965	4984.76388888889	518.120879120879	1686.21843003413	902.679089026915	2270.59619952494	1717.73943661972
3287.41555555556	5267.13043478261	810.53023255814	1828.36392405063	3493.73684210526	941.759825327511	739.495726495726
1322.41538461538	2578.09128630705	1874.43396226415	2488.9568788501	1850.40273037543	976.298449612403	1320.94827586207
3911.30969267139	9785.84897959184	2015.20338983051	1968.62068965517	4864.59589041096	1017.37818181818	281.984536082474
3238.57528957529	4830.90403071017	2441.79026217228	1923.8851590106	2207.48561151079	1159.96261682243	1004.26689189189
2857.80685358255	3550.90027700831	3091.34200743494	499.619718309859	3874.59405940594	1796.22123893805	2395.52739726027
2225.8445229682	2232.79197994987	791.061946902655	690.642424242424	405.617161716172	2818.2053915276	1793.47465437788
4664.5910652921	3248.99583333333	522.374631268437	2143.09183673469	2892.69476744186	2847.51567944251	584.104166666667
872.162601626016	4437.94014962594	1249.42995169082	809.383141762452	3377.23943661972	3984.69798657718	939.668016194332
1395.32802547771	4316.92171717172	2403.70222222222	4108.11254019293	3339.47142857143	2104.69288389513	734.740740740741
3939.94863013699	4028.4020979021	483.081325301205	960.690058479532	922.94537815126	3650.73694390716	955.69702970297
1811.99052132701	5414.18691588785	685.105802047782	376.461538461538	2055.80202020202	1007.14076246334	2841.03703703704
3053.7756232687	3979.46134020619	1756.41197183099	1058.32467532468	3066.80813953488	2889.48088235294	686.764705882353
2138.96855345912	2562.9621749409	2773.22807017544	1120.55271565495	346.081481481481	3024.47597254005	941.373684210526
3334.83269961977	5011.76217765043	445.52380952381	1024.50697674419	2805.375	2168.14681440443	945.654320987654
5104.01127819549	1013.29569892473	2283.01219512195	2292.91370558376	2832.1963190184	1989.73958333333	2684.05801104972
3899.13541666667	2808.21008403361	533.523489932886	760.03738317757	2188.5342019544	3477.48742138365	1814.67192429022
3567.23090586146	7314.51239669422	754.775384615385	2215.92321116928	2497.91156462585	1210.3557312253	5238.82684824903
3038.92439862543	3124	1398.75	1206.10486891386	1295.50541516246	2220.62574850299	930.295
3778.42158859471	4468.80092592593	970.258015267176	800.012232415902	2112.81403508772	2906.65909090909	1687.65217391304
1935.51408450704	4034.90212765958	352.504166666667	634.356643356643	2123.55094339623	3259.30696202532	1474.25471698113
2036.30164533821	6628.82800608828	471.212464589235	1501.25182481752	969.596551724138	3031.35128205128	1027.90374331551
4061.7905027933	3295.77142857143	1386.47701149425	1115.20866141732	1275.3185840708	1167.65560165975	930.477333333334
2807.01244813278	3894.52483801296	251.957403651116	1472.40314136126	346.482352941177	3598.20146520146	2314.9358974359
1298.4880952381	1860.20430107527	152.8	2346.63218390805	836.847736625514	2348.95665634675	1371.51672862454
5407.42056074766	3674.51642575558	624.586345381526	2998.58898305085	1953.10666666667	2376.14748201439	2814.77142857143
3019.65201465201	5635.53249475891	1356.90476190476	1019.78195488722	1057.53562005277	2667.11842105263	2845.90524534687
2998.96671490593	3360.6875	634.110197368421	2228.44463087248	2193.58673469388	4133.46627565982	2473.39071856287
2038.65172413793	2581.07053941909	590.864197530864	624.380952380952	638.046692607004	1308.13571428571	732.496621621622
2135.67142857143	7188.24809160306	1796.04651162791	315.752577319588	986.894039735099	4260.10862619808	2963.15110356536
2996.0403587444	3402.08310991957	4105.95398773006	2744.90592334495	247.289115646258	2537.90780141844	619.295774647887
3368.77272727273	2222.41887905605	3798.16949152542	1079.46581196581	1619.94117647059	3121.47118644068	2574.08316008316
2056.62831858407	4842.43714285714	355.888888888889	319.131578947368	2613.42893725992	629.268292682927	1369.56224899598
2673.23849372385	2904.90693069307	3160.10119047619	906.290322580645	2767.07788161994	3554.83783783784	363.778242677824
4891.67202572347	3539.98895027624	411.534979423868		1338.94134897361	2895.76899696048	991.871927554981
1533.51750972763	4872.59800664452	1576.38271604938		1133.16086956522	1630.50299401198	2309.67903525046
4033.16086956522	4150.15921787709	475.898203592814		476.088105726872	2140.87704918033	3106.2564469914
3079.99365079365	4614.91129032258	445.967213114754		145.235294117647	2863.26470588235	2525.64797507788
4523.19141914192	2369.3523573201	1680.74181818182		2458.47818181818	2884.74680851064	1145.77124183007
3400.05084745763	4101.09842519685	468.757575757576		914.247282608696	2404.44557823129	2550.66666666667
1013.10887096774	2847.14117647059	2966.55142857143		1804.40092165899	1283.82646420824	1141.63309352518
3727.58564814815	4700.15384615385	1165.84955752212		585.578571428571	2545.88144329897	786.217213114754
2884.08794788274	3616.3687150838	2337.60504201681		2250.83728813559	3598.074	1607.8219895288
3492.20295202952	1781.90555555556	725.549575070822		2013.43605870021	1671.90082644628	2567.2
2411.28150134048	3855.73086419753	1600.02211302211		1651.50149253731	1757.02893890675	1452.19867549669
344.559748427673	5633.35789473684	1227.47648261759		1002.20909090909	1523.01659751037	4466.42295597484
757.337988826816	4363.71252566735	458.973821989529		688.38275862069	850.073482428115	747.063492063492
2821.15057915058	3586.94444444445	378.373271889401		806.19391634981	2347.53775038521	1119.90414507772
1190.90573770492	3052.22869955157	408.246808510638		2232.68539325843	1669.53146853147	1295.65898617512
2798.97183098592	2542.15675675676	728.051948051948		1752.38303341902	3030.07718120805	825.912442396313
3035.34285714286	6229.17658349328	519.290322580645		1488.27792207792	1376.44444444444	2213.78674351585
3434.03703703704	1233.36104513064	1387.76923076923		1052.97674418605	1891.56571428571	1196.26344086022
3935.83185840708	3783.73644388398	701.307692307692		289.413793103448	5080.7147766323	1015.74936061381
5339.39339339339	5944.54887218045	3089.38247011952		1548.48598130841	2629.30592105263	2104.45205479452
1276.60162601626	793.858407079646	2225.25787965616		2179.83385579937	3348.00263852243	1048.45739910314
4446.61752988048	5428.14178168131	2793.21956521739		80.7345132743363	1778.56537102474	730.844559585492
2631.57740585774	2678.07303370786	1442.59236326109		255.07847082495	3010.17325227963	1388.19164619165
3368.20481927711	3079.01	1740.15210355987		1619.2652027027	783.760956175299	662.862068965517
3220.63909774436	4062.42528735632	584.57761732852		1436.42953020134	4318.61861861862	2068.88888888889
3076.53308823529	2601.02921348315	441.919847328244		3674.90843373494	3484.23195876289	901.865671641791
6731.03832752613	4289.1825	1923.29488574538		1276.24809160305	3509.84554140127	1259.4096692112
2601.20266666667	6460.99683544304	849.685714285714		1509.27727272727	924.346774193548	1153.95975855131
2402.62992125984	2842.39421338156	806.505617977528		661.918215613383	375.40119760479	1872.46341463415
1038.27173913043	3146.51893939394	355.779220779221		1825.45641025641	1963.39252336449	1135.5
2661.85714285714	3359.58394160584	1023.25		2326.41964285714	3983.20604395604	2847.39614243323
3277.40782122905	3507.57668711656	1521.76946564886		3769.42477876106	2347.54376657825	1324.3037037037
3491.26071428571	4541.54635108481	1439.01507537688		564.602605863192	2635.0652173913	1090.89436619718
7332.26709401709	4680.23598820059	824.640522875817		2202.35945945946	3206.46	495.355670103093
2451.70386266094	4717.54006410256	539.333333333333		1883.22134387352	4320.78468899522	987.160520607375
2395.38095238095	4400.4317617866	165.152103559871		460.754098360656	1616.07792207792	2373.29069767442
2803.5873015873	4093.05389221557	440.702857142857		1764.16487455197	1688.57070707071	1398.90816326531
2786.00355871886	4573.98996655518	2495.68227424749		3385.84455958549	3217.97313432836	1783.45714285714
3535.75324675325	4536.16623600345	1118.36434108527		1154.1455026455	3545.36448598131	983.421568627451
3106.1161971831	746.850678733032	419.77304964539		1139.61590524535	4774.30239520958	868.709433962264
3550.51636363636	5704.80423280423	1413.45365853659		3482.93768545994	1545.00884955752	1230.11326860841
3902.19130434783	6347.375	1471.95546558704		1858.13163064833	2300.29182879377	1441.0091954023
6973.09310344828	3843.67069486405	1983.16460176991		2293.03157894737	2819.3361774744	1469.51833740831
2873.37986270023	2694.07068366164	2005.85082872928		1669.82287822878	2226.95774647887	701.143274853801
2347.26902173913	3814.82278481013	437.176706827309		1325.56049382716	3114.35810810811	2036.73572474378
3585.3064516129	3240.86404833837	201.867256637168		2467.80936454849	3628.00748129676	1398.06806282723
857.383275261324	4010.87915407855	543.620689655172		145.251879699248	2299.54342431762	1859.27777777778
4358.9552238806	6031.05351170569	269.464285714286		3458.00371747212	1367.87710843373	2159.66514459665
1471.00729927007	3864.18061674009	1462.50438596491		995.338709677419	3399.52112676056	1051.32721712538
4460.66822429907	10539.2371134021	1708.736328125		160.714285714286	2308.66412213741	1397.52697841727
2232.53789279113	3108.27108433735	1035.43055555556		2088.41688654354	1672.60931899642	954.724637681159
2888.55133079848	4346.13414634146	368.179775280899		837.8687664042	2919.04892966361	2340.56545961003
1256.37168141593	2310.98230088496	389.814432989691		2628.60833333333	2724.17627118644	1475.86040268456
3674.21656050955	1451.16479400749	830.644171779141		4526.69818181818	3315.35888501742	920.628787878788
4018.07394366197	3325.31543624161	978.396226415094		1317.2603406326	2375.4745308311	1703.056640625
2677.9889298893	4581.5527638191	1402.89026548673		673.434343434343	1293.34519572954	1333.97535211268
3439.24522292994	1856.92592592593	2088.56208053691		2346.83333333333	833.193308550186	2219.17741935484
5356.94041450777	2545.15877437326	274.438461538461		620.709677419355	326.897058823529	1632.4785046729
3526.83050847458	5068.74087591241	414.807692307692		2996.24838012959	2106.25396825397	1393.58532110092
4634.08256880734	3871.38732394366	376.515873015873		422.748148148148	3755.64566929134	705.893617021277
4296.03428571429	3870.38812785388	260.140096618357		557.674922600619	2683.51083591331	2161.22316865417
1787.64192139738	3900.17657657658	1044.45360824742		2470.95184135977	3736.6404494382	922.769863013699
2915.24363636364	4517.36585365854	1218.02962962963		873.656210790464	2172.28404669261	1709.88560157791
2592.70903954802	3969.27692307692	392.426829268293		679.344927536232	922.697478991597	716.136842105263
3669.12781954887	4992.92544987146	1958.66022099448		2275.26991150442	2974.49489795918	309.811594202899
1329.313174946	4355.16312056738	333.829652996845		590.736625514403	1678.69277108434	1554.76630434783
1137.46209386282	4093.81076672104	603.642857142857		2792.125	2562.04845814978	1138.21671826625
2539.3163538874	4698.34509803922	325.530973451327		1735.63414634146	3031.81153846154	2482.77873563218
3965.52380952381	4755.04761904762	618.517426273458		3018.43386243386	1869.87644787645	778.427983539095
2762.98185941043	2154.40425531915	546.909657320872		768.825396825397	1011.93430656934	1580.99224806202
2903.52658884565	3763.05970149254	1878.15706806283		500.648148148148	3690.58291457286	2929.85714285714
3702.71165644172	3195.50678733032	985.406162464986		2563.45730994152	1090.64285714286	1135.65330661323
2792.95652173913	2989.59210526316	930.111607142857		737.61170212766	3594.53287197232	1381.00740740741
4022.76865671642	4357.6338028169	1873.48708487085		1986.26794258373	3543.91063829787	1501.4170212766
1931.30864197531	1981.04845814978	372.111111111111		1860.45862068966	3338.30973451327	2291.98847631242
2967.70403587444	4402.8007518797	3419.30888030888		1197.3108974359	3497.92349726776	574.921052631579
1441.9132231405	4173.11508951407	1083.71207430341		1286.84020618557	4299.43846153846	854.870159453303
2248.21725239617	4456.98534798535	2816.90236686391		1639.17634854772	2269.36298932384	1287.88261851016
1779.41541755889	3861.31851851852	546.95		417.636842105263	3047.96323529412	1574.27575757576
3405.75789473684	4169.83974358974	403.476987447699		2163.34693877551	3553.96244131455	2202.44134078212
3749.51838235294	1574.76436781609	796.039735099338		838.426829268293	1130.63333333333	2112.01612903226
3886.86259541985	3629.62291666667	1315.28981723238		4782.64102564102	2309.16568047337	1390.6686746988
3087.47857142857	4723.07627118644	1970.58015267176		861.79006772009	1972.97478991597	443.207865168539
5674.14079422383	5746.64440078585	976.817258883249		1251.64615384615	2277.39880952381	2772.69124423963
2961.03114186851	3661.9082278481	211.171428571429		2847.45454545455	4571.59778597786	1524.10267857143
2809.74112734864	3023.93464052288	1254.2950310559		2030.80509745127	3701.27554179567	331.878172588832
1661.41924959217	4638.60550458716	166.153846153846		931.025773195876	4746.73432835821	1195.20930232558
3264.42239185751	3880.13965087282	822.071428571429		421.138528138528	3381.93932038835	1233.12389380531
3435.18282548477	5015.69858156028	1325.04318936877		2567.92561983471	1376.04945054945	260.279279279279
3403.53971486762	1912.4014084507	1405.48780487805		1618.83673469388	2301.59574468085	1836.84722222222
3340.32317073171	3177.29906542056	1015.59881422925		2472.4914004914	2791.05	794.059090909091
1650.87109375	2125.97540983607	1164.35406698565		3035.36860068259	2403.62467866324	1067.09523809524
2389.55760368664	3719.39426523297	2123.20170454545		1971.15734265734	2682.61736334405	1434.61904761905
4081.17057569296	1714.80808080808	358.45643153527		1582.80727272727	2127.72516556291	1615.3982300885
4290.41034482759	3743.81369863014	2083.98224852071		2116.29385964912	3317.91743119266	2109.95810810811
4264.26506024096	4437.40373831776	964.387323943662		2113.25185185185	1724.20136518771	1709.44252873563
2504.21142857143	3126.33815028902	3477.53801169591		2338.31746031746	956.52688172043	1576.61354581673
764.768240343348	2605.28915662651	1741.50305498982		3866.95652173913	686.721461187215	1362.81481481481
3222.93069306931	5861.91758241758	942.674033149171		1308.67032967033	3382.8425	1611.63369397218
4063.52147239264	3492.18095238095	1783.89908256881		1841	2646.20689655172	1746.18867924528
2792.77197802198	4023.25592417062	2144.49850746269		871.164383561644	3857.03088803089	503.777777777778
1166.75	3611.41019955654	1555.07228915663		1758.08415841584	1719.45973154362	918.23754789272
2306.43765903308	4970.84148727984	1081.63087248322		5099.17667844523	2023.40727272727	791.763779527559
3026.38360655738	3518.34453781513	330.700819672131		290.815217391304	2658.54568527919	490.11214953271
1803.203125	6865.47854077253	987.384615384615		2248.92494481236	4053.65615141956	1879.29126213592
6104.24014336918	2446.81761006289	835.408163265306		2554.85562632696	2633.22674418605	507.565905096661
1282.79487179487	2574.24302788845	2083.22641509434		863.828178694158	2794.07114624506	908.840816326531
2182.71656050955	5878.53358208955	1637.6985645933		339.683397683398	2038.67537313433	3803.3290978399
2371.57918552036	4063.74301675978	347.721153846154		277.107438016529	2077.03187250996	1251.28131416838
3037.75518672199	1844.29189189189	2365.13274336283		2402.67361111111	6327.38762214984	413.837563451777
2070.00414937759	3110.58910891089	159.193181818182		4066.84406779661	1325.58663366337	1632.99712230216
1956.31707317073	1410.13707165109	1438.8185840708		1366.38666666667	804.802547770701	968.093827160494
2348.36956521739	4350.82910547397	1547.73062730627		3278.76692913386	459.299319727891	1042.24470338983
3709.57674418605	4045.75929549902	972.476033057851		220.578947368421	2520.36842105263	371.70796460177
2853.30952380952	3641.9190647482	1313.34343434343		1774.58867924528	1777.47727272727	1158.11195928753
2389.06713780919	3156.4501510574	1398.93926247289		4514.29723991507	2138.1364764268	3105.44636678201
2298.64	3347.07317073171	3341.10247349823		439.669642857143	2387.24637681159	1191.03985507246
1669.76646706587	2864.13469387755	212.390476190476		414.938209331652	3025.90666666667	3786.01476793249
2832.41136363636	3011.82270606532	304.896373056995		2607.37898089172	3100.86380255942	2145.14423076923
2668.6862745098	4537.59420289855	439.326409495549		1468.02466367713	2489.16317016317	899.110714285714
2314.63272727273	1449.47787610619	985.891428571429		1094.171875	2087.96808510638	457.768166089965
2989.92307692308	3235.88547486034	794.466501240695		2303.45901639344	3000.225	1315.26989335521
528.191011235955	4117.5406360424	1052.57746478873		3476.88	2199.72852233677	1659.70764119601
1809.41596638655	3973.209375	1919.03980099503		553.361918604651	3436.92015209125	2051.2277992278
3854.18442622951	1869.23369565217	669.3		144.936507936508	1090.73782771536	944.805405405405
2616	3890.75980392157	881.394285714286		1610.85714285714	2059.5864978903	1385.70422535211
2957.03103448276	3111.62790697674	2136.31904761905		2218.66533864542	2849.65	2044.53720930233
5849.68888888889	4200.78260869565	776.667095115681		2465.20967741935	1731.345	1061.98251748252
4700.42380952381	2557.0859375	1233.76780185759		2600.96827794562	903.6875	1035.63758389262
2843.8	4092.05031446541	1224.63157894737		522.819494584838	4306.32389937107	2414.65763546798
2470.47520661157	3585.41449275362	480.581227436823		2111.15925925926	3607.33783783784	1091.81764705882
3543.20760233918	4676.77130044843	1598.7512195122		2654.06711409396	1210.22916666667	1293.40970350404
2840.58607350097	3909.44741873805	742.248554913295		1397.55094339623	2962.37535014006	1029.61764705882
3536.49763033175	2552.06153846154	1396.78622327791		2187.07368421053	1830.57094594595	2174.72413793103
4563.23278688525	3279.10160427807	553.512195121951		1755.41118421053	3008.32865168539	1802.61674008811
3081.14854111406	5202.14698795181	274.985185185185		1431.39583333333	3208.41968911917	1047.25465838509
3355.94	2904.27974276527	149.076923076923		896.64	2911.9099378882	421.090487238979
1603.93078324226	5095.69911504425	340.414772727273		1676.00884955752	3925.78019323672	2130.13961038961
834.684210526316	5288.55865921788	387.167123287671		2979.74050632911	2592.19338422392	683.678018575851
2786.43928571429	5338.96197718631	545.487922705314		1012.06367041199	1382.32828282828	480.583783783784
2621.53231939163	5038.90717299578	2121.01423487544		624.38436123348	2193.33702882483	3251.1224137931
4603.9347826087	3486.24889867841	2936.35384615385		2127.66298342541	1431.48453608247	2743.76559865093
3699.46976744186	3818.87128712871	450.709030100335		1585.01694915254	2095.56030150754	2262.35252808989
3451.25313807531	5011.96875	1036.67605633803		1069.74396135266	2650.62244897959	1081.12202380952
4650.45593869732	3145.38147138965	2304.52054794521		820.213793103448	2066.27078384798	1995.99462365591
3787.78478664193	7150.26440677966	830.389380530973		1988.75625	5038.12359550562	1343.95172413793
2503.40042372881	4383.71096345515	1880.68619246862		1679.72566371681	3504.32587064677	1313.66449511401
2944.52162162162	2670.30994152047	2099.72010869565		3119.7106918239	1236.21886792453	1906.82044887781
1615.25176056338	4480.85992217899	1091.60472972973		2723.51671732523	2634.35144927536	1138.10699588477
5176.52	1251.45744680851	258.861940298507		1946.00714285714	2730.41221374046	1729.2131147541
2528.41852487135	3826.46341463415	4092.12860892388		1894.67647058824	1222.03647416413	577.332720588235
4205.36283185841	3168.90528233151	795.771084337349		1199.93248945148	2761.93311036789	557.861244019139
3353.12380952381	6187.136	667.026548672566		1855.93023255814	572.525	885.88790560472
3224.49740932643	4743.07125	2486.58054711246		718.431486880466	3617.23796033994	1513.07589285714
5335.54285714286	5267.30973451328	1177.41116751269		1900.5071942446	2159.17054263566	800.19298245614
3468.54104477612	4776.21676300578	2154.08293838863		2189.88461538462	3558.76277372263	3510.55456852792
4664.41975308642	4405.54838709677	371.8		623.470817120622	2496.07633587786	3333.62706270627
2240.54475703325	5932.93344155844	411.817813765182		502.430555555555	2782.85106382979	1061.08727272727
3425.23580786026	4117.66666666667	1183.03765690377		3511.82658959538	952.667763157895	2072.28125
2756.26190476191	4168.21463414634	1789.425		2647.78042328042	3235.08813559322	2847.94291754757
3684.46153846154	5713.15223880597	2388.39917695473		1775.16237623762	2255.90068965517	426.973451327434
2272.79422382671	5522.64285714286	375.703389830509		734.863063063063	2621.03797468354	685.69696969697
4508.64814814815	2329.84722222222	402.543624161074		1573.24804177546	1988.50537634409	1458.82520325203
2884.67647058823	3951.85670261942	1429.17699115044		1944.41401273885	3299.41784037559	1437.04296875
1570.88888888889	2468.68639053254	1806.53513513513		1242.69187986652	2710.628125	610.720207253886
2999.73305084746	2039.36448598131	1925.64642857143		2388.05058365759	3553.98378378378	1597.17283950617
4102.27591706539	5081.69662921348	449.595693779904		433.167512690355	4161.40594059406	3931.14186851211
1292.5303030303	2724.22641509434	929.745387453874		1393.49710982659	2825.30120481928	953.946280991736
1937.82142857143	2855.19587628866	1006.48470588235		3051.35587188612	2972.1637630662	1480.3
3266.02625820569	4778.05902777778	345.860294117647		1829.8287037037	3375.89890710382	1740.06130268199
1626.91578947368	3018.83684210526	2307.38943894389		856.489177489178	1152.05960264901	3281.01224489796
4522.27876106195	5585.59259259259	894.547619047619		1781.11721611722	2027.27692307692	1057.99610894942
1318.93301435407	3528.89635316699	1210.44444444444		503.255033557047	2009.01485148515	2931.05278592375
2764.42152466368	5083.28927680798	2417.8202764977		2807.31081081081	2791.88402625821	1682.67518248175
2610.72368421053	2313.92817679558	280.713836477987		839.27868852459	4408.42960288809	1705.78518518519
1497.05033557047	2672.02288329519	953.678832116788		127.191666666667	1896.78358208955	1198.28196721311
3074.85144927536	4672.63694267516	617.856545961003		1633.00435729848	5544.253125	1079.42528735632
4095.77573529412	2852.01806451613	458.583050847458		1204.47867298578	2821.54867256637	1646.78233438486
2559.63475177305	5314.50828729282	634.079646017699		2139.81534772182	3174.89380530973	2095.66265060241
2421.6032388664	5675.04391217565	626.857142857143		670.428571428571	2832.98916967509	867.190909090909
3178.53703703704	2371.28190743338	277.009324009324		2111.45454545455	1243.896	1746.10144927536
1094.14432989691	4945.48648648649	874.620567375887		2266.05158730159	3405.54133333333	2656.54371584699
757.935323383085	3811.80424528302	329.273542600897		2535.98591549296	2493.38938053097	894.895104895105
4982.7030075188	5449.12272727273	1633.09448818898		2177.79925650558	5105.79530201342	1960.87019230769
2725.35263157895	5369.66229508197	2594.11881188119		519.388888888889	577.009009009009	1042.0245398773
2511.77729257642	2916.03947368421	1173.44967320261		2303.49822064057	3213.90528233151	1963.46666666667
3734.71604938272	4902.88014981273	823.943786982249		161.582901554404	5241.65693430657	660.410714285714
1499.48026315789	5772.85	417.411111111111		1080.56066945607	2604.69565217391	1495.63342318059
3267.78746594005	2277.61959654179	1138.25087108014		1357.77597402597	1056.05579399142	2960.60220994475
2180.8137254902	3598.9465648855	1201.0152284264		359.021008403361	2454.49720670391	2590.16753926702
1213.38320209974	4609.19205298013	499.785498489426		2105.76440677966	473.058823529412	839.26525198939
1610.17699115044	4787.01204819277	3210.17633928571		995.413612565445	4579.72115384615	2475.10574712644
4946.34502923977	4522.58048780488	700.078571428571		575.180672268907	2617.3690851735	1074.6131147541
2583.48333333333	5127.27173913043	1020.9852398524		1941.16043956044	678.512578616352	1125.2735042735
4318.07860262009	5668.19867549669	1049.88709677419		5134.59230769231	4770.76	1204.38482023968
3006	4659.86091549296	464.052631578947		501.63567839196	2233.22310756972	2113.58947368421
1652.64750957854	1580.67256637168	758.472222222222		834.169491525424	4276.05111821086	2922.6800618238
2913.96263736264	4089.624	574.988372093023		1465.09292035398	1132.19594594595	748.125
2955.82568807339	3363.16	842.164648910412		4161.65401785714	3132.74293059126	4484.95887850467
2717.31084337349	2371.30530973451	2998.6875		584.576271186441	2336.3431372549	2096.88888888889
1897.825	5470.96416938111	1079.12676056338		1116.05855855856	1820.36196319018	2241.18968692449
2765.98326359833	2394.25943396226	762.520467836257		1562.44074074074	3161.52427184466	1323.71624266145
3322.04968944099	4425.82211538462	2947.87352941176		1588.64234620887	3025.40754716981	1023.70723684211
638.167676767677	5211.28888888889	997.870813397129		3136.84523809524	2288.67880794702	1405.51515151515
2287.45915492958	3883.58836206897	1798.15360501567		1030.32661290323	1782.1484502447	948.88
2365.61739130435	2202.05166051661	565.292775665399		4315.78181818182	3419.21352313167	2523.375
3099.51219512195	4682.67278287462	750.626450116009		3403.55528255528	3992.3729903537	2968.17391304348
2630.64119601329	4095.1643454039	463.15		951.189759036145	2977.84131736527	984.529896907216
2665.41134751773	5265.48028673835	727.592920353982		1714.91355140187	2178.30479452055	4085.22670807453
2350.93247588424	7623.57544757033	246.690677966102		536.575221238938	3054.76010781671	575.682593856655
1891.0245398773	566.652173913043	352.343434343434		230.549707602339	2244.44380403458	967.121875
2283.80722891566	1362.49261083744	1175.78494623656		2256.23778501629	2045.46443514644	1867.98837209302
4299.80636604775	3700.64506172839	652.392857142857		1263.51525423729	1547.14689265537	1823.94160583942
2275.65814696486	4774.76991150443	1872.49111111111		1115.22123893805	917.912698412698	2143.57839721254
3249.21323529412	4843.20424403183	1523.08429118774		2124.08101851852	3012.70358306189	1166.89428076256
3920.36341463415	4875.56610169492	844.409677419355		727.071428571429	3759.75071633238	1229.52727272727
1885.09170305677	4008.72063492063	2678.05113636364		3502.24512987013	3932.18181818182	2710.04534005038
1116.59778597786	8257.63588390501	646.10447761194		2288.80995475113	3463.31418918919	1163.65806451613
2640.87984496124	4652.88744588745	608.762390670554		213.997297297297	682.444444444444	1824.61081081081
3503.34347826087	5425.85661764706	730.870481927711		1661.36419753086	2733.5	1061.30769230769
3101.70503597122	3477.77709611452	1423.73484848485		901.383141762452	3186.43373493976	560.191950464396
3179.62369337979	2907.92326732673	451.038732394366		1905.57191780822	1775.2270531401	2282.94970414201
3632.62949640288	4843.15181518152	903.429268292683		1603.9387755102	3178.21317829457	2618.4046997389
1944.39186295503	4666.38461538462	1812.78632478632		2939.56837606838	1138.27559055118	2377.90817790531
2604.14942528736	2770.49321266968	857.186335403727		782.679595278246	3268.20065789474	928.6
3409.16480446927	2635.14795918367	1162.14545454545		1136.51960784314	1606.15418502203	1725.74871794872
2917.44444444445	4376.94871794872	642.191570881226		1680.41538461539	2089.42323651452	1099.70833333333
3101.85815602837	8171.07251908397	1633.88834951456		2317.26022304833	2167.66557377049	360.316293929713
3757.19928825623	2142.94210526316	1265.13722397476		1020.00327868852	3393.28744939271	2661.74092009685
3981.72911392405	2032.91972477064	2425.42019543974		1166.37267080745	2394.95675675676	1431.51219512195
5578.05462184874	3109.76606683805	1300.18681318681		1691.20571428571	309.285714285714	2406.9263322884
1850.77215189873	3312.65416666667	3147.17045454545		2852.05190311419	4164.36666666667	1943.5786163522
3230.43349753695	2562.77056277056	296.71914893617		675.259259259259	2100.80222841226	1379.07744874715
3753.78155339806	2253.79640718563	601.86		2655.00566572238	1051.86178861789	2439.08372093023
1743.97217068646	2929.72197962154	1783.2749244713		760.169088507265	1315.55938697318	1245.75
3148.46096654275	1719.85234899329	4923.4358974359		869.790540540541	3766.704	1578.77777777778
3089.62272727273	5672.16208791209	409.096153846154		6001.56091370558	3402.22302158273	936.022099447514
5061.23134328358	3593.9341563786	215.992592592593		2655.04593639576	3427.46843853821	704.902964959569
4503.56846473029	5258.11316872428	1297.04675324675		2694.06569343066	4935.77411764706	2656.79487179487
3662.06194690265	991.061538461538	273.129411764706		1126.95568400771	3198.09433962264	2225.2806122449
1806.52508361204	1047.29044117647	893.372807017544		2211.15708812261	2059.03349282297	2707.26709401709
3118.62174940898	4038.08457711443	1010.03296703297		2210.5761589404	2302.29166666667	969.375
1560.96	3508.88603988604	544.302325581395		3271.6050955414	3083.24324324324	1824.59228650138
1934.92783505155	4350.83185840708	1587.9962406015		1419.83486238532	991.268852459016	822.570469798658
1741.05113636364	4681.90322580645	414.633027522936		1478.51641414141	3762.18413597734	1736.84324324324
1894.35263157895	5109.69730941704	312.495327102804		2244.42753623188	3321.29296875	2047.68181818182
3256.17704918033	1352.1455399061	686.354166666667		2813.59884836852	3463.68577981651	2410.41698841699
2203.33112582781	2282.09850107066	3090.53928571429		1565.84677419355	3017.35463917526	3928.94117647059
2906.14754098361	630.480582524272	638.771498771499		2316.81914893617	2624.93987341772	1751.23053892216
3207.94832826748	2988.98129251701	2012.85887096774		821.82769726248	2806.09666666667	1436.23627287854
2480.53267973856	5792.77116704806	506.970588235294		459.637168141593	1978.30324400564	1317.09677419355
3922.146875	3972.6028708134	1009.14649681529		1370.6204379562	1003.44171779141	785.864130434783
4533.04726368159	4590.84210526316	670.990163934426		2894.05418719212	185	749.488479262673
2580.1246105919	7319.86166007905	407.008771929825		1009.18707482993	2009.46779661017	2144.2637075718
2366.22169811321	3071.74144486692	2248.38515081207		2340.41379310345	2441.86626139818	287.005347593583
1286.83941605839	7548.43946188341	2012.87096774194		1234.88782051282	1986.9935483871	2196.14814814815
2583.73829787234	2481.9067961165	1694.99333333333		1185.11504424779	1541.5231316726	2905.72696245734
5151.23218997361	3042.25934579439	94.40625		341.84126984127	2142.3509127789	2369.87239583333
4491.08659217877	3736.29779411765	851.844262295082		2639.15384615385	2413.38461538461	2467.73396998636
2681.73655913978	4691.28448275862	212.328947368421		561.258152173913	2688.11111111111	1790.66225165563
2283.88073394495	1377.42194092827	364.581132075472		594.313846153846	4394.84259259259	1976.79090909091
3355.76627218935	8404.58823529412	316.654867256637		576.727586206897	2209.6174863388	821.455938697318
3390.23224568138	1957.26315789474	2914.05597014925		2430.17901234568	2018.92738589212	2351.24511545293
3565.96956521739	2102.12258064516	853.802721088436		2148.04823151125	2491.2625	3195.27683615819
2021.99339933993	4507.13199105145	1175.05808080808		671.108695652174	1750.60897435897	1386.15829145729
4593.64556962025	3961.84514435695	801.26821192053		2656.95677233429	2672.66292134832	2314.64784946237
2785.51410658307	4383.95335820896	1485.38815789474		2672.28197381672	3176.73067331671	818.886486486486
3785.56940509915	5537.34519572954	667.469101123595		3168.21374045802	2621.00527240773	973.244897959184
5051.44551282051	4585.34677419355	592.328205128205		649.512738853503	2380.66666666667	2296.95121951219
4340.23870967742	3293.61572052402	694.371212121212		265.699115044248	3250.39867109635	2740.82994652406
4238.54339622642	3097.14345991561	547.384428223844		1100.36947791165	800.346153846154	998.116959064328
2643.91868131868	3702.91796875	526.86		2658	3528.43092105263	1532.27729257642
4784.13719008264	5313.59567901235	967.357308584687		1735.40909090909	2162.27407407407	1277.23555555556
5657.57046979866	5479.7537993921	544.95219123506		986.422131147541	2273.63636363636	585.206611570248
2392.10424710425	5107.01779359431	4887.95604395604		799.192825112108	1970.4685138539	3932.78527607362
2842.02872062663	4508.68485675307	2055.49823321555		1771.29724409449	1085.84974093264	329.597510373444
2102.0998185118	1905.61255924171	906.421052631579		3497.88086642599	2763.20760233918	1133.32307692308
2533.74285714286	1834.7582781457	2209.43656716418		105.748201438849	996.091482649842	1046.6245210728
2818.70772442589	5105.41727941177	784.963917525773		700.454081632653	2561.96686746988	559.186440677966
2688.5047318612	3781.89552238806	1817.30357142857		892.576923076923	1662.16417910448	3902.54047619048
890.498293515358	4660.65328467153	1126.66666666667		3377.13559322034	1953.52380952381	2941.83050847458
3675.93127147766	4597.02760736196	2923.25274725275		3525.11356466877	3765.88985507246	3597.4349112426
3024.95801526718	3571.88685015291	1248.17582417582		2737.84410646388	1359.6902173913	1146.5873015873
1738.08040201005	3969.34466019417	1380.49066666667		1534.67137809187	1374.61538461538	1379.32340425532
2241.21904761905	5620.31884057971	1208.07883817427		424.2	3739.08904109589	3082.4
3658.0664652568	3371.70962479609	1903.8940397351		1099.46255506608	1102.03401360544	1374.87148594378
3568.53736654804	4895.65294117647	469.29756097561		1159.6179245283	3263.47603833866	1703.36815920398
2667.77070063694	4400.73781902552	1392.42081447964		769.122448979592	2088.85185185185	277.920353982301
1976.59146341463	3471.54142011834	204.741626794258		408.492822966507	3354.21497584541	1485.38157894737
2496.48858447489	4489.36267605634	2348.8288973384		1402.9907063197	1012.53472222222	1237.88426527958
1994.08571428571	2941.02777777778	577.41273100616		3190.42772861357	667.905	560.961038961039
2053.11528150134	2433.06288032454	863.640949554896		717.939759036145	2838.26923076923	579.4
1624.79766536965	3333.71052631579	462.225806451613		485.093495934959	2689.34628975265	1444.44751381215
2357.18934911243	2172.07062146893	933.178010471204		1239.38505747126	2855.01632047478	4262.57232704403
3648.1006097561	3640.64457831325	2256.74729241877		2303.19106145251	3561.686825054	313.695238095238
3202.65800273598	3643.87372013652	2830.86426116838		2570.3166023166	2419.49742268041	1491.88011988012
1815.25	4647.79691516709	435.75		2617.56888888889	1088.54193548387	2983.03762662808
1383.51029748284	3522.55421686747	1585.9912568306		367.577557755776	1847.60960334029	640.613240418119
3147.13274336283	5220.39543726236	366.479591836735		2820.3216080402	1698.2384341637	1130.61613691932
1769.88495575221	2665.86495176849	455.907534246575		994.937823834197	1410.81666666667	1228.18859649123
2748.28941684665	4178.97129735936	1774.93721973094		1013.08849557522	1877.44871794872	1013.68783068783
2325.28776978417	3442.48550724638	335.46017699115		2193.94820717131	2789.30188679245	1624.4019138756
3770.71684587814	513.958333333333	993.122881355932		2725.2600536193	1241.68510638298	2230.11036789298
1253.56097560976	460.87610619469	1607.85714285714		1693.4983277592	3288.3621399177	1612.73595505618
2870.99612403101	4484.73310810811	55.2631578947368		907.325925925926	447.744394618834	4021.04473684211
5436.45260663507	3515.61467889908	2181.52129817444		453.895652173913	3539.20047169811	1244.54761904762
2895.63577586207	3335.23316062176	897.450166112957		462.159292035398	2453.7609561753	1618.1214953271
3607.42134831461	1042.10810810811	682.714765100671		648.954545454546	2128.24738675958	1601.56619537275
3927.90983606557	5619.015625	876.014644351464		2550.69286754003	2888.3808	1117.54794520548
1823.48638132296	3522.43276283619	994.898203592814		1803.76056338028	1406.60992907801	2688.44946236559
5308.6820083682	4512.80253164557	377.549504950495		1401.46691176471	729.040983606557	1628.01428571429
2480.59239130435	2026.85443037975	2274.52755905512		1438.64634146341	2526.7811634349	1036.66009852217
4737.37878787879	2967.44910179641	2818.46692607004		1597.80620155039	1885.0776119403	917.71568627451
2537.77551020408	2675.21368715084	1983.54285714286		1158.87943262411	1031.99248120301	891.06334841629
1276.04469273743	3979.87423312883	462.821656050955		259.439306358381	2424.10619469026	2257.10690121786
1873.47289156626	4346.20168067227	1342.27542372881		1821.25925925926	1968.55324675325	2158.20323325635
3001.71468926554	1912.3597359736	1881.17421602787		1618.64473684211	3622.3320610687	1850.00699300699
3273.68635437882	5207.47791164659	573.031339031339		1291.17813765182	3142.29100529101	3027.95262267343
2664.33282442748	5342.34146341463	1243.08734939759		1892.88087774295	1134.67272727273	1036.33333333333
2776.02571428571	3961.92027334852	574		1683.81147540984	3720.13659793814	2363.68784530387
1968.2072368421	2898.81944444445	181.088709677419		2827.5625	4299.11578947368	419.56862745098
1510.34722222222	3110.00680272109	812.41452991453		1214.02723735409	2511.4387755102	2582.72121212121
6044.176	5392.73605947955	1468.38922155689		981.943620178042	3538.43703703704	1638.45798319328
1821.09489051095	3512.46640316206	1349.10884353742		4300.54140127389	2223.13150684931	1066.32258064516
4651.16905444126	3339.75313807531	418.9343832021		2222.61688311688	1633.76068376068	2324.39055793991
1279.32394366197	3457.59701492537	413.512711864407		536.653846153846	611.021276595745	630.417061611374
3358.93577981651	3918.17105263158	1405.6746031746		247.259312320917	1132.72340425532	1298.6301369863
1819	3247.95546558704	1426.68052516411		465.1875	959.756345177665	859.025641025641
2501.4869739479	1439.14827586207	1077.825		2752.30632911392	3888.71731448763	2669.60469667319
2781.75877192982	4894.7027027027	1984.33544303797		3694.22039473684	2923.47404844291	540.342105263158
3392.03930131004	2498.91081081081	1513.53974895397		2015.07565789474	2567.62994836489	454.100591715976
2104.65359477124	5130.82008368201	392.425287356322		721.617801047121	3377.42142857143	1042.2380952381
2773.18468468468	5689.84030418251	267.827586206897		1426.35990338164	3319.22270742358	690.522920203735
4089.30327868853	4133.48571428571	681.922839506173		2920.91001697793	1062.41860465116	1757.22315436242
1582.71040723982	3020.54347826087	729.901234567901		2855.75708502024	2198.37162162162	2379.71936056838
1858.90243902439	2115.41951219512	481.178899082569		3520.69113149847	2573.66826923077	1570.41600790514
2855.66025641026	6901.08720930233	2637.67696267696		3863.08894230769	3042.38888888889	1685.30734966592
2279.46875	2134.87906976744	1215.47028862479		1131.93380614657	963.328173374613	2054.14356435644
2999.78076923077	5888.76838235294	446.058035714286		2079.47088607595	4584.24	1443.47619047619
3887.52173913043	5071.26756198347	737.222222222222		606.508130081301	3336.03100775194	1050.0102739726
2886.52967032967	4294.75660377359	418.809523809524		2522.79527559055	2563.93142857143	2541.26721763085
2986.78114478114	2634.01798561151	3279.40585774059		3268.21343873518	2840.84558823529	451.079439252336
3860.70071258907	4208.66440677966	687.8		2527.59541984733	1166.12987012987	499.177966101695
2212.9323943662	3131.47928994083	418.547770700637		3281.67142857143	903.506578947368	1450.8904109589
4876.2030075188	4427.98677248677	2011.47959183673		3001.6170212766	3386.30943396226	1068.30697674419
5352.5	1864.45689655172	556.775510204082		2271.93793103448	2432.75535168196	1966.78164556962
1799.89361702128	3746.92015209125	467.005291005291		4028.49242424242	2045.59334565619	1069.51592356688
2339.32732732733	5290.50854700855	1217.78370786517		2872.75138121547	3880.28813559322	2876.77099236641
3459.60317460317	3577.76010781671	133.763779527559		2647.79291553133	1936.95652173913	2100.2734375
2259.16190476191	5134.01017811705	1302.58212560386		3035.5188172043	1601.26623376623	1117.07536231884
3404.94444444445	2877.69722222222	1197.47101449275		1286.94219653179	1543.92897727273	1052.20338983051
2865.16875	10015.016025641	520.289855072464		2093.80797101449	2346.54802259887	1350.82816901408
3351.73873873874	1476.63354037267	373.857142857143		2046.59807073955	3380.66541353383	2788.66329479769
2716.12307692308	3029.51811594203	714.769035532995		3359.25151515152	2872.3046875	2617.69369369369
3671.29807692308	4296.68858131488	827.993377483444		1418.93631669535	3129.25548902196	1917.34267912773
3290.31512605042	4986.47557471264	3415.25423728814		2689.59595959596	996.783536585366	665.161194029851
2246.28617363344	3264.8611898017	936.532934131736		2435.97256097561	2893.22575250836	779.097276264591
2256.83984375	486.12324929972	1088.04761904762		2574.23076923077	3290.753894081	519.058035714286
2205.17857142857	2272.57324840764	2029.60031104199		584.893854748603	3262.91843971631	1961.78974358974
2154.16766467066	5012.91977077364	2384.93014705882		1786.6298811545	2344.83673469388	2907.95565749236
2461.44557823129	1695.10650887574	402.624309392265		1802.89189189189	1331.09782608696	2662.29978586724
3667.31578947368	3965.52447552448	275.119047619048		423.891304347826	3534.71480144404	1974.93287037037
1497.26153846154	3525.4384787472	273.474264705882		1312.54098360656	1260.388	1848.42056074766
2092.32820512821	1101.53947368421	2390.18461538462		3083.05238095238	2743.69387755102	757.653658536585
3899.66575342466	2101.38255033557	2014.37361111111		357.641891891892	4136.65094339623	1119.13801452785
4300.36956521739	4243.97362637363	432.685714285714		1620.58075601375	2834.32035928144	1348.14224137931
2455.14238410596	4505.16064257028	2536.02795031056		1797.7566539924	3038.70758122744	2196.99319727891
3669.59649122807	2797.65833333333	1374.70558375635		1037.3982300885	2377.01446280992	987.982456140351
2331.15767634855	2750.38655462185	642.50099009901		2126.45971563981	1371.47107438017	2073.96052631579
3994.6875	1400.67875647668	440.269841269841		3387.17664670659	3390.65660377359	2651.12325581395
2253.88205128205	1533.48734177215	2562.5		1744.89052287582	3867.47572815534	1882.78260869565
1724.08666666667	2289.5873015873	1544.68767123288		1473.17985611511	2567.63218390805	1001.07079646018
4129.92401215806	3390.74018691589	1227.92164179104		1311.3137254902	828.159217877095	1625.98914518318
4462.375	4025.01342281879	1734.02994011976		2545.47344110855	1894.31578947368	1412.1123853211
1407.35542168675	5759.9145802651	194.442857142857		618.978571428571	3045.03582089552	1577.4928
2814.27419354839	4143.24242424242	280.033457249071		1193.49830508475	440.025974025974	2180.66176470588
1478.61507936508	5485.38978494624	565.888888888889		1422.31071428571	3760.77370030581	2076.86206896552
3380.32244897959	2957.98798798799	237.059649122807		1387.22708333333	1089.43073593074	2651.87261146497
3948.35602094241	2791.85256410256	777.444444444445		834.610909090909	4250.99056603774	3998.3949044586
2258.11656441718	2863.53406593407	2081.33962264151		2185.56018518518	1345.03703703704	842.587264150944
3904.90598290598	891.5	2417.21851851852		3148.56783919598	1330.81818181818	961.903083700441
3827.90358126722	5810.04221635884	592.245161290323		1181.96453900709	2773.66961651917	750.551839464883
276.455882352941	4179.10714285714	292.584474885845		4348.20161290323	3992.95733333333	2296.21102661597
4467.63665594855	3719.01588785047	935.436923076923		1900.69086021505	2154.87301587302	413.573426573427
3937.79025710419	4268.98021582734	467.555555555555		277.264880952381	4082.47204968944	305.237179487179
3781.25464190981	4514.42236024845	537.215384615385		1809.72	550.698689956332	1420.45908183633
2954.89912280702	2436.29523809524	1022.63322884013		1453.21563342318	2619.84137931034	1285.34219269103
5607.02121212121	3449.70065789474	430.629441624366		1928.96646341463	828.25	2671.01425661914
2497.75609756098	5030.86117647059	2489.24069478908		4379.38028169014	2310.78142076503	803.436781609195
2519.45342706503	3765.78294573643	1451.17467248908		1873.60852713178	639.920634920635	2814.5460385439
4154.0329218107	1731.11654135338	629.0546875		1515.83479789104	2291.16666666667	273.032679738562
1755.98823529412	2540.87919463087	1380.15079365079		1356.2491349481	1583.35842293907	357.463114754098
3872.82490272373	6942.11363636364	1395.19771863118		1195.94915254237	3984.86430678466	448.347417840376
2178.67587209302	1568.57627118644	453.138728323699		2209.2	1069.59433962264	549.060240963855
1955.33898305085	4788.5875	2757.67142857143		374.028446389497	1602.96654275093	2121.22916666667
1814.82901554404	4069.15845070423	1020.06930693069		2999.57210776545	2560.13322884012	616.813333333333
3776.26530612245	4853.22895622896	225.725274725275		1961.6380952381	1120.16770186335	2391.55350553506
2402.21122994652	2025.3937947494	1547.61878453039		1107.0619047619	4334.9552238806	1387.86478873239
3185.13746630728	3574.12928176796	1532.3409610984		1198.78378378378	764.41935483871	836.847076461769
2984.91830065359	4486.14642857143	3384.20977011494		2525.91764705882	1601.44336569579	881.988636363636
2530.25	3401.2337164751	2266.87479935794		1549.7027027027	1322.20634920635	465.477876106195
2938.15261958998	2802.49802371541	1949.13453815261		1490.81407035176	908.067264573991	1604.60634920635
3219.71513353116	4425.6	687.891238670695		1557.63205128205	4096.50714285714	2302.22795698925
2426.97879858657	2630.56338028169	2025.88178913738		1112.29151291513	1556.39615384615	2868.61130136986
4839.99115044248	537.46017699115	1850.41543513957		1527.82294264339	905.54356846473	4805.20544554455
5497.3058419244	4664.54394299287	280.123188405797		815.253731343284	2149.32492113565	592.625468164794
1714.08333333333	5435.61481481482	747.988929889299		2154.48598130841	3292.56978417266	755.416666666667
1811.78504672897	5111.45970149254	1001.58518518519		1470.72850678733	1122.29583333333	548.566371681416
2927.94897959184	1604.13395225464	1268.77346278317		1451.57303370787	4141.83882783883	2754.51525423729
3602.52205882353	2340.00740740741	309.080924855491		991.532258064516	1062.92771084337	935.981382978724
1710.4128440367	4593.17767653759	2919.73846153846		2483.26022304833	3791.36330935252	750.082191780822
2134.49361702128	3784.0350262697	897.097345132743		658.305182341651	2027.24367816092	4293.4670433145
1781.01860465116	3948.07269503546	851.447653429603		3043.65923566879	836.748275862069	1996.26802218115
2679.3597733711	2699.91059602649	341.471264367816		2504.16590909091	415.070422535211	1304.59554140127
5138.47679324894	3840.38157894737	499.928934010152		1731.25757575758	1744.95718654434	1492.13125
4609.29562982005	3950.12540192926	2897.1375464684		1089.07142857143	2433.26627218935	294.929411764706
3126.05613305613	3677.35519125683	1664.81005586592		2748.06859205776	698.592920353982	1037.04857142857
4437.88631090487	3354.06467661691	933.171779141104		3390.62603878116	1733.17916666667	737.353982300885
2509.39450686642	4064.68303571429	870.954716981132		921.972868217055	3621.02583979328	460.953333333333
1440.5219123506	3992.04897959184	1587.51464435146		1470.58224543081	2056.51331719128	836.186046511628
3132.5719844358	4924.3745819398	983.150793650794		2277.32116788321	1434.35175879397	680.227272727273
2826.3825136612	4038.02723735409	1903.24161073826		1152.94594594595	884.916299559471	3250.26666666667
5053.09333333333	3306.9702970297	831.493112947658		1658.87337662338	738.96335078534	882.481707317073
3701.81060606061	1925.63733333333	1679.71482889734		959.615120274914	1471.67422680412	732.552941176471
2154.57300275482	4413.25485961123	2911.22837370242		1052.21971830986	1155.29792746114	477.307262569832
4390.0202020202	5428.16302186879	1834.36082474227		177.44	1332.42105263158	3002.28027681661
4963.58	4920.10213776722	3080.59232954545		2808.02777777778	3283.25714285714	1369.00737100737
2863.9282051282	4014.66666666667	435.064257028112		2278.66268656716	1305.8642384106	1076.92936802974
4414.26911314985	3875.05743243243	2734.9219330855		1158.82943925234	831.486631016043	1071.60243902439
3581.68932038835	4648.55757575758	2192.35691318328		2382.93975903614	2958.99407114624	447.404371584699
3327.32	4129.32089552239	341.902140672783		2284.82903225806	2587.03937007874	2302.70798319328
4109.38605898123	1157.28318584071	1914.95384615385		1475.47692307692	3771.98412698413	1716.48997772828
2836.66211604096	3948.08588957055	2226.30790960452		250.699619771863	4339.73535353535	1092.90825688073
3996.69230769231	3311.94392523364	2829.08493150685		2728.96976744186	2371.2380952381	1238.81779661017
4032.06632653061	2386.44588744589	1744.26119402985		3063.50887573964	2716.45102505695	3068.48041775457
4109.04166666667	4884.86516853933	3408.31128404669		4437.06551724138	3894.94181034483	411.325153374233
2491.17487046632	3994.68119891008	2550.41273100616		2337.1832460733	923.008510638298	963.84520123839
2712.95289855072	3114.57006369427	1654.08740359897		2506.0703125	2560.58957654723	1312.73303167421
4244.65052631579	2654.84905660377	2314.756		1306.54418604651	1947.54252199413	1587.05900621118
3281.18909090909	5282.40579710145	467.941520467836		1109.56923076923	2197.38699690402	2647.27828054299
5565.22413793103	4406.62039660057	1789.01480263158		1860.96466431095	2073.332	2208.69721115538
5132.78963414634	2191.74825174825	1349.01860465116		1434.97612732095	3606.41785714286	581.217532467533
4221.39075630252	1111.66756756757	286.236559139785		896.310231023102	2935.97849462366	2643.46892655367
4412.32857142857	4377.66954022989	957.014018691589		848.323886639676	1443.53777777778	1024.22178988327
2831.25	3915.52681388013	882.274914089347		1832.35144927536	3024.52162849873	3672.13599062134
2537.83195020747	3011.70023980815	2712.12857142857		2190.8405931418	3146.08307692308	2174.2625
2328.06775700935	4041.60481099656	2749.91582491583		2613.59610705596	2938.00704225352	3507.71892655367
6633.36690647482	5026.77688172043	1191.47926267281		1375.99470899471	520.364705882353	2541.69911504425
4759.915	3757.70588235294	894.777027027027		847.552083333333	1161.52702702703	3820.65088757397
2555.21186440678	1675.30126582279	3004.48605577689		1335.0462962963	1806.40406976744	1148.45685279188
2041.49872773537	2006.88101265823	1854.50759219089		4236.375	2364.15695067265	1517.03333333333
3033.49441786284	4609.3216080402	297.376811594203		145.223021582734	2416.62585034014	1944.48341232228
1753.57556270096	3146.36598890943	468.646017699115		471.148550724638	1708.1593625498	320.472972972973
4295.48969072165	2850.95202020202	600.780612244898		783.839237057221	1047.08056872038	1484.9519650655
2463.29083665339	1958.22911051213	1307.06542056075		73.7538461538462	3020.0751565762	2236.70921985816
2678.56666666667	3965.17592592593	1811.36299765808		1254.6510989011	3303.81501340482	1925.2345844504
2101.340625	5351.84688090737	1940.34545454545		869.594795539033	3218.04109589041	597.842358604092
3006.38045738046	3531.98765432099	1759.79473684211		2446.54448398576	1322.1814159292	2450.94188376754
4206.64912280702	3467.2793931732	1232.13898305085		1047.27397260274	3055.16783216783	840.374331550802
1977.73114754098	6684.8185840708	1128.93280632411		2650.87588652482	2288.76712328767	1373.76771653543
3651.19845360825	3290.92831541219	1752.4590747331		917.989949748744	3216.64345991561	1852.21142857143
1309.01715686275	5331.77230769231	808.006451612903		1828.05365853659	688.337164750958	1150.39189189189
2795.52380952381	1909.29090909091	1353.20353982301		2089.2832278481	2441.48039215686	1719.52564102564
3530.3693877551	1032.8801369863	155.753623188406		1160.57413249211	2418.45833333333	807.812977099237
3788.4932885906	2684.10273972603	173.289915966387		1784.77178423236	2354.4427480916	808.369710467706
4498.46180159635	4591.2523364486	635.308300395257		1597.11538461538	3583.63636363636	834.367924528302
3371.02686567164	2718.34965034965	991.78073089701		417.275653923541	3439.19506726457	1056.48924731183
3746.18487394958	4130.40373563218	473.140625		645.53596287703	3826.69879518072	1062.54378531073
4415.99504950495	3651.29787234042	526.75		1119.7868852459	3524.60273972603	1835.8073089701
2439.8025477707	1312.34114583333	2499.79294117647		2340.46515679442	273.5	477.404320987654
3737.47210300429	3918.80639431616	618.306763285024		1907.89814814815	2400.58644067797	2860.89022298456
2453.20382165605	4021.41368584759	842.226851851852		1745.51546391753	2521.87037037037	4344.66420664207
2452.352	5582.27932098766	807.238938053097		1631.18811881188	1147.70163934426	562.796178343949
2930.46884272997	2509.29182879377	655.236842105263		1981.35661764706	2143.99289940828	2824.17484008529
3496.56393442623	4596.31137724551	1884.59905660377		1997.4020979021	4072.7680608365	2793.56856187291
3536.72072072072	3368.64732142857	1328.96385542169		2648.23529411765	1498.40317460317	779.580152671756
3510.31493506494	3218.98529411765	518.134105960265		201.538847117794	2214.34097421203	1894.3619047619
1915.13253012048	4013.8647887324	3393.1095890411		1927.50896057348	3380.95582329317	1222.95878524946
2514.23796033994	5731.42696629214	1070.41996233522		2417.1170212766	3100.0036101083	1354.41739130435
3660.54498714653	4107.44207317073	1602.76705490849		925.198433420366	4022.9965034965	1453.7619047619
2996.11415525114	2548.80530973451	1505.65281173594		1269.24521072797	575.60824742268	3370.02875399361
3315.828	2244.276816609	1839.53785488959		966.455756422455	3003.66831683168	2404.50666666667
4248.24742268041	3860.09785932722	1704.18343195266		242.383954154728	2425.20394736842	1763.69026548673
2896.80250783699	5967.73611111111	2953.1837037037		1489.12213740458	5001.68965517241	1239.79787234043
2294.45217391304	8690.45357142857	381.492647058823		641.734482758621	1533.44715447154	711.34375
4968.02536231884	5172.09504132231	532.287804878049		2868.53804347826	3912.54166666667	1725.05679862306
5524.89887640449	3609.12647058823	2170.18584070796		1680.25806451613	2063.40282685512	2147.84076433121
3843.77721088435	6325.49051490515	1446.60097323601		1296.33168316832	1381.06329113924	454.937172774869
2384.68292682927	5072.33545647558	267.954954954955		3643.20802005013	4122.20494699647	307.234234234234
2110.29462365591	4467.78481012658	1135.47858942066		2583.0996978852	2593.92441860465	2295.48134328358
4769.5	4611.26022304833	403.589371980676		1274.83928571429	1350.40808823529	3967.43939393939
4964.41544117647	2202.86725663717	747.756862745098		2988.84014869888	3815.95098039216	324.45703125
2755.71641791045	2090.96749521988	666.615023474178		1989.97516930023	2058.90265486726	1132.0029154519
3724.50384615384	3171.80794701987	3029.65		1345.23129251701	3832.57042253521	2961.50709677419
3525.36956521739	4370.48366013072	1902.95744680851		4212.27852348993	1805.656	2142.67370892019
3116.96750902527	4536.12319644839	339.937062937063		364.858156028369	1353.76146788991	1498.34393063584
7284.605	2581.55421686747	741.524390243902		438.450704225352	2256.45864661654	889.537662337662
5192.67768595041	3421.01538461538	202.336633663366		1612.15719063545	3830.46753246753	1249.92093023256
1011.05919003115	2299.09388646288	939.907534246575		1413.15625	2152.7650273224	1015.72303921569
4440.35178571429	2573.33333333333	566.288256227758		1602.30904522613	2758.60264900662	1635.66477272727
2792.11538461539	3550.12444444444	2101.89555555556		2847.823	2867.87974683544	2608.40511727079
3223.96037296037	2857.86327077748	1908		694.004	3617.47096774194	1044.06382978723
2266.25321100918	4138.12307692308	422.787330316742		1450.56	3395.87244897959	2371.48518518518
3360.31809872029	3666.07835820895	406.194968553459		1068.63063063063	2667.57638888889	1863.89361702128
4407.72377622378	5419.58285714286	2671.46559849199		4676.51041666667	2416.73162939297	869.736842105263
4136.32471264368	7323.94478527607	617.440298507463		1436.01846965699	2225.93367346939	1471.4686940966
2724.30376344086	4083.01960784314	329.345930232558		1552.645	680.399159663866	917.485981308411
3274.59010600707	3489.31546707504	775.122448979592		1028.94197952218	2094.84959349593	3332.23936170213
3498.02866242038	3363.89726027397	609.768939393939		3307.13178294574	2848.14566929134	470.231404958678
4012.38323353293	3702.01379310345	1622.47838616715		3024.58737864078	1603.29230769231	2255.23545706371
3181.16542750929	2710.07936507936	1157.5773480663		4416.32773109244	2577.12335958005	1259.67766497462
3373.04887218045	2985.34574468085	1789.22727272727		1039.3253968254	1705.20472440945	1591.80118694362
1947.76036866359	4062.22058823529	341.867841409692		1072.42993630573	215.05	799.380681818182
3855.30092592593	3676.77292576419	392.867197875166		2319.36363636364	1722.73451327434	2173.79187314172
1765.99553571429	4446.82647058824	1793.03584229391		2764.20388349515	2197.4880952381	957.984472049689
3917.58596491228	5127.88301886793	1148.80526315789		2087.57471264368	3719.58626465662	2104.41578947368
2690.52647975078	2856.46317280453	1440.62864721485		2061.85049833887	2621.28148148148	440.322448979592
2398.30503144654	2877.23076923077	221.85447761194		877.862815884476	3128	1808.15476190476
4917.31914893617	3976.98137802607	616.80612244898		2300.66494845361	1119.47701149425	1223.79509632224
4398.96195652174	5212.74487471526	512.43956043956		1134.826625387	4022.61267605634	1157.34770114943
2964.7254509018	4317.9164305949	1938.18032786885		4295.32863849765	2042.20855614973	1115.38152610442
3362.17081850534	4572.66302652106	4283.5925		1551.69186046512	959.443213296399	2400.86770428016
2823.52534562212	688.56	1852.93413173653		2867.26822157434	2738.05188679245	3301.28861788618
2062.12568306011	3416.47573587908	596.254777070064		3103.76630434783	3938.53521126761	970.402352941176
2902.55707762557	5327.02100840336	1795.67898383372		1055.4781420765	2132.64671814672	1999.86206896552
3257.18269230769	3551.28631284916	1795.57943925234		359.046153846154	2141.97345132743	2081.16935483871
2667.70153846154	3796.33974358974	578.0625		499.850909090909	2593.19610778443	1517.9920212766
3099.15833333333	1939.69273743017	978.230158730159		3679.54646840149	959.010638297872	252.41592920354
3039.285	1874.11731843575	2113.5641025641		446.619658119658	2778.34308510638	1607.95207667732
5144.13333333333	3173.05434782609	2566.18867924528		917.086642599278	2139.10303030303	947.564575645756
4404.14468085106	1784.95384615385	1744.75		2000.6525198939	2980.95495495495	940.251552795031
1103.20512820513	8636.41726618705	314.088495575221		728.004081632653	2624.10565110565	1380.48605577689
4230.49174917492	2797.40520446097	1823.61204013378		1129.94583333333	2048.31849315069	2406.02619047619
3054.85185185185	1598.67666666667	689.830985915493		188.192708333333	2729.39748201439	1829.60691144708
5012.7507082153	5189.19921875	3017.59475218659		2011.90092879257	3393.36257309942	846.3861003861
1481.9702970297	4243.43506493506	2610.53444180523		2136.68	2859.87765957447	795.064896755162
2883.88087774295	4262.25543478261	2580.05828779599		1059.97037037037	3528.6404040404	887.383680555556
230.6	2965.62091503268	354.14953271028		2744.85	3703.62704309064	3959.45070422535
3306.09446254072	5003.71578947368	390.539249146758		1117.63824289406	2032.91666666667	2520.95
2912.50438596491	2097.28969359331	1464.8418972332		2910.37196261682	1362.41592920354	1625.13186813187
3775.7775175644	4493.98240469208	2697.06574394464		2100.39568345324	3801.51582278481	2563.47851002865
3653.82954545455	3248.15619047619	555.689839572193		1371.97022332506	978.462962962963	959.753351206434
3102.6734006734	4863.62441314554	1375.27777777778		345.040229885057	1488.37168141593	2005.22857142857
1475.21875	3358.91776798825	405.656976744186		991.283185840708	3221.95419847328	489.207650273224
1308.87317073171	4211.41666666667	507.735849056604		1709.27954545455	1740.55479452055	1155.29124579125
4796.63758389262	3458.85546875	1126.49019607843		540.731778425656	2751.41091492777	3044.61685214626
2672.38356164384	1580.87394957983	321.102564102564		505.311111111111	2151.57566765579	887.933333333333
2610.42965779468	3439.46283783784	2792.87149028078		2874.984375	3403.55952380952	2678.75
1495.42489270386	4332.02808988764	1519.14341846758		429.973451327434	2421.26336633663	991.772511848341
3952.4	755.249370277078	1653.04619565217		1947.70031545741	3217.59763313609	2125.14311594203
2634.50886075949	1998.46192893401	239.288461538462		561.563829787234	1048.76615384615	1842
3196.15476190476	2686.41941074523	1927.21		763.542750929368	1227.60956175299	852.118206521739
4901.01388888889	3542.98795180723	2689.70061728395		427.214285714286	569.704035874439	1136.04736842105
677.771428571429	2722.85171102662	1575.70198675497		2092.02743902439	2240.62717770035	2931.95969289827
1937.87540983607	1471.73285198556	595.061320754717		1007.76050420168	804.717472118959	962.293650793651
2804.60769230769	1773.05687203791	274.927083333333		1092.91071428571	2637.73052631579	758.481171548117
2997.29457364341	2748.74716981132	1480.23848238482		1421.06696428571	1095.59447004608	1180.98907103825
3677.06818181818	757.212389380531	3894.84210526316		1214.95833333333	2763.20622568093	1612.8961038961
1494.82882882883	5861.25	1289.54591836735		3069.71370143149	3927.76190476191	2860.42857142857
2722.13333333333	3690.52333333333	1350.02879078695		1508.6017699115	1664.75362318841	2540.59369202226
4399.375	4640.29315068493	385.489208633094		630.688995215311	1882.97777777778	5620.71673819743
4772.8410041841	4781.48684210526	820.622881355932		2035.02536231884	2053.43865030675	1213.91266375546
3510.61197339246	3246.97125256673	2343.51226993865		2458.89693593315	2987.31355932203	1138.87972508591
5031.69117647059	1785.07630522088	1871.66165413534		1059.56785714286	1854.73209169054	4665.79518072289
3937.97683397683	2750.64171122995	528.90985915493		674.197802197802	2085.57004830918	2077.97925311203
3439.07327586207	1394.81549815498	1053.97674418605		345.672897196262	2000.28571428571	2160.00598802395
2411.07286432161	3689.00284900285	1254.28219178082		975.161971830986	2011.70033670034	515.998493975904
3175.24120603015	4003.66369047619	216.311827956989		883.069498069498	1236.46031746032	2952.93117408907
2840.4582484725	5624.08833922262	431.046153846154		3604.64542936288	1232.26720647773	1007.22592592593
3539.74233128834	2369.88343558282	1249.8672985782		2337.65342960289	1483.08159392789	2337.45
2788.94915254237	5484.55528255528	3046.05128205128		1456.54655870445	4075.12820512821	657.262857142857
4333.38970588235	6043.37787056367	1892.71964285714		3179.76305220883	2921.33648393195	1547.28482972136
6456.38738738739	3843.08377896613	516.244047619048		2263.6995412844	1426.36363636364	1333.23571428571
4247.29642857143	7423.52589641434	858.440074906367		446.539682539683	2045.78125	1936.36714975845
3805.23312883436	2406.15680166148	223.058461538462		812.349206349206	1660.69113149847	1482.20595533499
3352.94736842105	6656.67780429594	668.109154929577		3215.50545454545	3116.50541516245	2276.88990825688
3862.38253012048	3165.07073954984	1548.35384615385		624.783783783784	2957.29452054794	2803.63017751479
3431.99397590361	5798.40501792115	1110.67924528302		314.309523809524	989.991071428571	3769.49762282092
3752.69662921348	3097.68858800774	1308.03814713896		2946.64794007491	1516.07346938776	736.866379310345
1743.65217391304	2256.0404040404	315.378676470588		2295.25555555556	3467.65625	2037.26140350877
4110.40707964602	4076.82642089094	936.41568627451		1065.49488054608	1525.49732620321	1064.11680911681
1556.59936908517	3901.68421052632	2240.70338983051		612.51724137931	753.941326530612	2896.43037974684
3049.24935732648	5271.9341563786	558.429078014184		997.521739130435	2474.20845070422	367.700787401575
2084.40357142857	4519.50181818182	2091.60965794769		1137.2703962704	973.240384615385	667.020253164557
2123.97211155378	4395.36627906977	1380.62285714286		2821.70987654321	2952.41048034935	769.935926773455
310.434977578475	5246.34818941504	2523.13167938931		1799.31213872832	1270.28282828283	183.216730038023
3769.60465116279	2812.52325581395	204.539682539683		255.345132743363	1733.6282051282	1939.555
3382.18735362998	3621.16424116424	351.752508361204		597.680412371134	2841.22183098592	1032.94987468672
2704.90519877676	5939.63614457831	416.549342105263		2425.15298507463	1612.25988700565	754.786026200873
2009.46453089245	3303.20454545455	190.473451327434		929.165898617512	1745.44108761329	907.065934065934
3501.50245098039	2797.70679012346	1532.00573065903		3261.49074074074	2566.32012678288	1134.46570397112
1414.6164874552	4366.82461538462	3215.19896640827		1373.87798408488	2089.57291666667	881.940054495913
2866.13356164384	2975.98308668076	558.468619246862		1888.34911242604	3119.97590361446	2096.85823754789
3128.74336283186	4222.76354679803	2630.11338289963		1036.87912087912	2129.22865013774	3650.5652173913
4545.59090909091	4655.00704225352	1822.92803030303		1163.93893129771	1023.95081967213	1895.27763819095
5590.18637992832	4343.65033783784	531.156046814044		833.904761904762	3312.15224913495	923.47520661157
3116.50085763293	3778.35411471322	231.415384615385		1133.89594594595	702.261904761905	645.132075471698
470.763975155279	2438.92702702703	221.615384615385		388.786585365854	1172.65976331361	873.620889748549
3338.87150837989	2152.88095238095	99.8252032520325		1298.99547511312	3867.68382352941	1724.67615658363
3491.79491525424	3970.25490196078	672.791262135922		1977.00925925926	601.114457831325	1896.05263157895
2713.00900900901	3891.9	1900.32456140351		3896.1962962963	955.12389380531	588.40251572327
2272.57530120482	3209.02877697842	1138.07569721116		2336.16453382084	1894.49666666667	276.222222222222
3835.43209876543	3970.82564102564	379.103125		790.407079646018	2144.12941176471	1005.69287469287
3939.51670378619	2448.00909090909	490.8359375		1982.17317073171	1533.91166077739	2160.28246013667
1879.40127388535	4306.23139158576	2176.46484375		868.516483516484	1834.52957746479	1563.18823529412
2893.01219512195	2431.87037037037	796.82962962963		1723.0221402214	3741.78171091445	1743.73088685015
[truncated: 3,054 more rows]
