# Supplementary material for: Stochastic pulsing of gene expression enables the generation of spatial patterns in Bacillus subtilis biofilms
Source: Nat Commun. 2020 Feb 19;11:950. doi: 10.1038/s41467-020-14431-9 (PMC7031267; doi:10.1038/s41467-020-14431-9)
Supplement: Supplementary file 7 — Source Data [file 41467_2020_14431_MOESM7_ESM.zip › source_data/sup_figure8_L.tsv]

sigB_YFP_cell_from_image_16	sigB_YFP_cell_from_image_17	sigB_YFP_cell_from_image_46	sigB_YFP_cell_from_image_47
17559.073878628	11556.4816053512	1210.2660944206	9499.00829875519
13133.5815899582	5794.74825174825	1879.40119760479	2637.44680851064
15234.1718309859	10721.6766917293	8946.36111111111	1492.72492836676
18934.4838709677	8905.66964285714	16349.6363636364	4716.95683453237
9278.45165745856	13492.9949748744	2028.73469387755	9288.37128712871
15622.3788819876	3237.81153846154	10034.8990536278	11485.6101321586
16216.6812865497	11678.0651162791	12326.4988344988	4984.48456790123
6846.46632124352	6095.17857142857	9545.375	5626.40540540541
8503.03434343434	7231.62694300518	8652.4375	7463.38333333333
11293.2631578947	1448.44262295082	15952.6527093596	6499.19782214156
9279.56798623064	1046.41048034934	12154.9846153846	4363.44715447155
11468.0586319218	3404.01991150443	11999.4213973799	6025.20610687023
958.009132420091	2559.27739726027	14472.9126637555	9693.41935483871
10998.3143274854	12181.4728033473	10309.1413043478	6488.65870307167
2107.73003802281	7895.66591422122	9815.82666666667	2883.28448275862
3428.12944162437	10804.3602150538	1135.05829596413	10774.7601390498
9510.39516129032	16501.1450381679	6048.47619047619	1516.34340659341
10954.2024013722	10089.5220588235	11785.5766990291	3182.95575221239
11681.5930851064	13162.9191011236	9932.79858657244	2232.24889867841
8088.90647482014	10695.9403409091	2921.70124481328	557.343434343434
4134.14376996805	4352.35294117647	9059.66751592357	4187.64238410596
13800.65625	10526.018404908	15092.5517241379	9537.45595854922
5128.05450733753	10429.326446281	3036.68644067797	1439.98095238095
10216.8905950096	5945.78280542986	7972.13246753247	8222.70146520147
14025.1267605634	1645.29015544041	14537.48	1520.92771084337
1600.06344410876	4079.77300613497	758.281385281385	4804.40372670808
2123.78472222222	5820.53237410072	6160.25907990315	1841.81553398058
3126.95867768595	7156.95294117647	16508.1434108527	915.714285714286
6686.04631217839	9019.02469135802	8765.76687116564	4997.20134228188
3275.5321888412	10055.5539714868	8123.76616915423	6370.78694158075
12213.7559055118	14421.534562212	6342.09809264305	7190.68468468469
8723.15589353612	6340.49253731343	4974.78774617068	9384.70498084291
15168.0589569161	6734.54716981132	8591.82397003745	4682.71428571429
14642.8024691358	11029.2811059908	658.834302325581	9093.60864345739
6357.56624605678	11325.0427509294	1486.06940063091	2212.90252707581
11050.44	11149.1053984576	1119.42123287671	2516.1320754717
12289.6078431373	7001.46753246753	11428.0994152047	4601.71150097466
14874.0956284153	8384.86956521739	1130.4347826087	2766.47058823529
9919.0221642764	12313.0298507463	849.230769230769	4156.24942263279
1012.05755395683	8016.53831417625	11152.2126696833	5874.27315541601
1696.415625	5183.64102564102	9262.63513513513	8417.84253028264
10457.9318885449	7061.85483870968	2377.70422535211	8860.20607375271
17102.8014705882	7141.98553345389	12415.1160714286	944.838983050847
8488.17449664429	8146.02553191489	12449.9919517103	11639.5911016949
1594.78779840849	7810.85491071428	9575.89635316699	1720.22113502935
5972.16479400749	8539.61797752809	2935.38108108108	10834.2004950495
10010.619047619	13581.5833333333	12460.2326007326	8500.97233201581
1533.27419354839	13084.5526315789	7470.47112462006	1017.36888888889
3804.90387858347	13663.6808510638	12338.7164750958	788.137203166227
5148.76297577855	5087.39864864865	7160.19655172414	3892.87072243346
9211.0332594235	5848.81404958678	5820.87748344371	10450.6557377049
1452.09811320755	1634.26086956522	2106.81313131313	1419.05860805861
10765.6175869121	13026.5435244161	2194.66666666667	1970.27906976744
20803.4938271605	4285.89947089947	7429.02796052632	1235.22307692308
11358.7096774194	11404.6615384615	4807.78041543027	2420.63513513513
6866.07456140351	11276.3092783505	12339.9579288026	4182.14261744966
14440.0952380952	9367.05311778291	4962.26344086022	1177.91570881226
12970.3026052104	1893.01048951049	7993.38181818182	3864.50210970464
9259.25141776938	6650.10550458715	9192.51038575668	10379.965
8192.53294289898	16893.1727078891	8662.64858490566	2311.60373443983
7662.05287356322	7127.6931359354	1128.52063492064	11111.4797297297
11442.4330218069	11098.2387543253	8943.79684763573	8101.92523364486
12243.7216035635	6881.81979320532	14422.2836879433	1580.31025641026
9626.63397548161	7324.25378787879	8445.74003984064	925.414141414142
8374.87869822485	10734.7551020408	7514.7615131579	8296.86411149826
10875.6520947177	1264.28235294118	7234.3445945946	10809.1611893584
3431.69841269841	7265.89728958631	1852.10192837466	8675.19844357977
15698.9864864865	6952.16044776119	6078.07567567568	2605.47643979058
10361.2851851852	9721.97881355933	907.483870967742	3688.94989106754
1485.35294117647	7659.31690140845	2129.70588235294	1027.42816091954
8399.68472906404	3599.21786492375	6249.55714285714	4951.23106796117
814.5	8910.70673712021	6317.33246073298	1128.55445544554
10170.2560386473	6603.40707964602	8321.27154046997	4995.50784313726
17597.8733509235	8916.57587548638	4052.24662813102	8895.93791574279
13219.3793103448	11732.5629370629	6832.61674008811	6465.99593495935
8593.66455696203	6704.93333333333	7391.26767676768	7424.20652173913
11084.8013245033	4315.56946564885	6349.64619883041	5223.90035587189
7669.49480968858	7622.17921146953	9449.4363256785	4896.56994818653
10708.216168717	5206.14908579466	9810.01882352941	3487.14285714286
12049.6397058824	5823.81094527363	5805.525	3297.3125
15155.0920245399	4478.01344086022	8866.66850828729	8270.27054794521
10831.5738963532	9715.79927007299	8372.08571428572	10385.722007722
924.597014925373	11923.9976019185	9579.74436090226	9654.20824742268
1260.64968152866	1755.22895622896	1126.97297297297	1336.9561752988
10820.9603960396	8836.51304347826	11109.8002114165	3830.34812286689
4415.72012578616	2341.09359605911	9606.974852071	3394.61224489796
8919.20192307692	11143.5521472393	3060.93539325843	5801.75763358779
12499.472361809	11392.1466346154	10903.9386666667	6081.95035460993
10331.4936708861	6279.38194444444	8274.0295202952	10496.3252212389
7042.58579881657	4704.17330210773	4732.77577319588	2437.55324074074
3535.32110091743	10927.3748271093	8484.55342465753	7287.27076923077
15325.6891385768	7859.26366559485	8824.77777777778	815.364583333334
12854.9396325459	10955.273556231	8788.26657645467	4641.12987012987
6683.10915492958	1437.04545454545	7523.91538461538	3780.3515625
5373.55818540434	1582.91525423729	2367.38425925926	9955.7539184953
6837.48120300752	8670.60638297872	12604.36159601	7440.13977128335
15590.0192554557	2041.7572815534	5932.6974522293	1812.5956284153
14849.4576271186	9617.4110787172	8954.16915422886	2394.38181818182
8338.04494382023	13182.3895705521	10524.0952380952	695.356521739131
12960.848	8178.58208955224	2254.51904761905	1814.92592592593
10197.6945107399	12426.5028901734	7549.84920634921	8528.25506072874
1629.00431034483	2089.74336283186	4343.36405529954	4647.016563147
3778.0625	11336.0522088353	7105.67785234899	4865.23786407767
2734.04932735426	7473.35632183908	9069.01648351649	8588.60839160839
3927.91634980989	11758.0364025696	8225.2126984127	6697.15856777494
13948.5981308411	8110.50824175824	4928.58787878788	1226.29268292683
10859.3556485356	8932.84710743802	10441.954887218	4962.19047619048
14744.3887399464	3724.92370572207	4688.24695652174	857.17037037037
11996.6701846966	7927.28424657534	4608.52513966481	7648.16599190283
20010.6317512275	6008.66601941748	9596.3399122807	2270.18397626113
7176.27881040892	8526.39705882353	699.989304812834	3045.12226277372
1993.61290322581	9697.17656500802	7227.435	6056.3556231003
7870.45810055866	2173.35849056604	8092.88045540797	3955.57925072046
7158.11488250653	3024.68253968254	2730.25296442688	11363.3595113438
8892.87547169811	7295.40476190476	6848.34708737864	4591.859375
8837.15044247788	3627.71666666667	1045.2654028436	6849.78523489933
8948.25405405405	10606.5870646766	7168.74137931035	7328.22068965517
6894.67105263158	7259.56959314775	3749.2	4225.62457337884
10526.9449838188	1743.9	9562.32321041215	8946.57643312102
10701.5670103093	2805.81275720165	1644.10285714286	13213.0250783699
8941.96866840731	8087.39852398524	1656.22018348624	11477.6281690141
4783.13366336634	3577.19444444445	12473.1137931034	8396.75664451827
9900.93563579278	8642.58047493404	6221.48170731707	989.863636363636
1935.62831858407	8595.77312390925	7505.86481802426	4911.64864864865
7119.08345978756	5974.73003802281	11652.4346895075	4986.18105849582
5650.37083333333	10857.4827586207	2439.87052341598	7461.83783783784
11411.2082018927	5742.98962655602	12456.4285714286	9981.40860215054
9517.02995391705	9535.85519125683	14354.3463414634	2663.004
9938.18778280543	9608	9401.58957654723	5694.16161616162
6040.52517985611	10065.626459144	8132.05803571428	5753.63259668508
11664.5951515152	6631.60766961652	6452.21957671958	11487.3605313093
8622.82945736434	10346.6439628483	1360.57936507937	8051.50535714286
12687.8844339623	11426.4751381215	8429.70048309179	6627.7009569378
4050.62544169611	5765.78240740741	6996.84655172414	903.70796460177
14870.0558659218	5932.70085470085	2868.02985074627	1074.64971751412
3832.04444444444	7246.55619596542	7468.82578397213	732.83950617284
10827.9797752809	9638.05095541401	10657.2684365782	1893.31617647059
10923.8379888268	8655.97222222222	10387.0983263598	8065.59736842105
864.262948207171	3715.84955752212	6165.42508143323	5317.742
11689.0065789474	9452.64333333333	10278.4674556213	6219.08978328173
1873.73451327434	8083.88911704312	8883.94459338695	11379.7395577396
8527.31791907515	9473.32397408207	8258.91325695581	9113.54237288136
6046.71830985915	9734.56630824373	6782.24561403509	8767.80224719101
1049.41584158416	12392.5599214145	6136.45353982301	4629.33259911894
4285.22492401216	5702.20214395099	2694.89855072464	9507.84969053935
2298.76721311475	2399.6875	5414.47140381283	6389.07390300231
14148.8822115385	7525.57517899761	8569.97319034853	4767.96634615385
12241.8456057007	12922.2894736842	8539.14449541284	9969.85675675676
6317.13468013468	6435.55752212389	5690.5	5545.89795918367
20406.4651162791	8185.1298405467	6856.60652009098	4873.44382022472
8106.45730027548	877.064593301435	9136.67292225201	10846.2768595041
21344.3171912833	7821.77583465819	11256.424437299	1990.61137440758
11896.4213836478	6832.18539976825	6144.41176470588	3670.61481481481
12287.0196078431	4314.49221183801	12207.6617647059	8247.78004535147
1279.01054852321	7951.30705394191	5627.43539325843	10309.8221797323
3702.20909090909	1625.49108910891	2618.10317460317	11895.3448275862
15181.9824175824	11603.4263565891	11760.9333333333	12743.2917369309
4147.45242718447	8585.8141025641	6601.63559322034	1710.59541984733
1229.46192893401	4435.75889328063	8620.59894459103	9248.64462809917
13503.3237704918	11246.3142857143	9508.39105339105	2877.48027444254
1348.46902654867	3121.58445040214	8846.26315789474	1041.70096463023
9093.01290322581	10868.879245283	9650.66829268293	6501.91935483871
7410.30769230769	3378.24838709677	12363.4168157424	9886.33717277487
5057.19469026549	7513.45871559633	3310.80952380952	3014.56573705179
972.276836158192	1778.66506024096	10515.4260089686	5073.01423487545
14823.0870646766	10172.6546052632	5467.52396166134	605.139664804469
8058.89583333333	15690.4179104478	7543.77700348432	6139.42576028623
8326.74096385542	7344.25357142857	12059.9852071006	5450.69230769231
11684.6217391304	8830.56637168142	5181.81374321881	2724.14601769911
3898.66386554622	4311.37647058824	5110.35465116279	5344.93023255814
1227.16571428571	8278.86507936508	13392.687804878	6513.88167938931
17479.1126279863	10239.0136425648	6213.6463654224	5387.67527675277
10840.7628032345	6118.05460750853	3190.32371794872	2001.41584158416
4398.68542199489	7308.97195442594	5377.01054216868	2427.87987012987
1326.80281690141	10637.2408256881	8754.9440353461	8602.14877589454
3338.16358024691	5292.76383763838	3088.5796178344	6860.75088967972
6297.79032258065	15956.350308642	6337.63309352518	2069.66894197952
17446.6725663717	5526.99215686275	11110.0677966102	4576.13043478261
8586.78863232682	8578.81012658228	7096.11217183771	9925.19631093544
8520.67636363636	6465.87781629116	8195.24908424908	7382.50750750751
15880.5521126761	3086.0752688172	9598.94946808511	1485.13407821229
10015.8346456693	9770.40066777963	8403.24952380952	1695.56164383562
13276.1355421687	13190.8746736292	1816.27777777778	4547.8671875
11983.1721611722	7315.74074074074	12476.2357142857	920.990384615385
2823.9306122449	8533.84583333333	10100.2862318841	3958.26388888889
4628.62133333333	3058.32291666667	9110.70771312585	6743.68168168168
10123.7310513447	13628.2941176471	1963.05498281787	7424.57986111111
9004.94285714286	10972.9680232558	5004.62277580071	3762.26956521739
2884.02649006622	5371.94776119403	11283.5249266862	10471.6537162162
5915.50534759358	11226.8279569892	9718.45533769063	9845.84192825112
9291.29799426934	7858.20620842572	6937.98039215686	4649.88581314879
11051.7553956835	9418.06567164179	9580.88955223881	4400.82542113323
12577.3415300546	7019.16434108527	10009.8356164384	7002.11087645195
8892.50099009901	2234.49696969697	3331.34567901235	5483.32551319648
13971.6479400749	5715.58407079646	3853.39534883721	7108.71111111111
1171.58744394619	10892.2302405498	8015.35277777778	7131.63397129187
2159.87301587302	12922.5552763819	5113.35962145111	1213.46276595745
10404.6031468531	8945.34136546185	1218.63054187192	3876.97633136095
12944.438247012	7090.09285714286	6026.57553956835	9378.97897897898
1477.04271356784	7426.14462809917	10130.2679127726	5078.48927038627
11109.3530166881	12415.3198653199	7636.35640138408	6032.22685185185
10730.2424657534	8301.65789473684	6274.99751552795	5377.11949685535
8298.61845386534	2360.99669966997	15629.595890411	9360.49876847291
4440.81481481482	12838.1553784861	5946.91935483871	7865.61060329068
5435.78527607362	9279.73071528752	6793.65899280576	4385.76439790576
10597.3642857143	8313.61825726141	10085.315018315	8972.00438596491
14710.19527897	6180.37267080745	5997.01673640167	6026.6
15273.4761904762	2133.68979591837	5513.72399445215	3989.09333333333
9791.36577708006	7379.49908256881	11085.2881944444	6287.56753246753
6265.27407407407	1913.2736318408	7441.65017667845	5066.76888888889
6907.98679867987	4136.48484848485	6497.46086956522	3962.74734607219
4348.51312649165	9836.25110132159	1633.72292993631	4752.79383116883
13555.3875968992	8879.0184501845	10582.4444444444	1538.74519230769
7450.33807829182	2973.01769911504	1960.57871396896	3474.36557059961
7734.37815126051	12245.5617283951	8498.66310160428	9469.89151873767
14317.6496350365	2262.45569620253	4861.78070175439	4883.37918215613
10696.7929155313	9310.5060483871	9419.06684491979	7723.75438596491
11298.2456445993	2901.67142857143	8439.60341555977	1301.76153846154
3614.58951965065	8914.28482972136	4512.97260273973	4904.53716216216
6423.81714285714	7458.89171974523	3752.80753138075	7872.69534050179
8002.44751381215	11188.1279887482	6070.92	6014.03547297297
6240.73333333333	5681.94799054374	4780.64857881137	3768.55502392344
7930.61904761905	10818.9561128527	9333.9702780441	2722.27543424318
6886.51818181818	8426.1592920354	8884.34397163121	6687.74107142857
3727.29712460064	6210.39090909091	9297.97601476015	10039.1768388106
2483.67726161369	7523.80388692579	7821.13539192399	3260.15328467153
10180.338028169	12571.3203342618	9776.52811735941	8867.18401937046
13117.3890160183	9613.29761904762	5704.76816608996	3587.57971014493
3702.41666666667	4858.88089330025	5658.43130227001	2079.11176470588
4042.92822384428	4261.22551252847	12705.8052325581	4079.53773584906
12143.0133779264	1852.51694915254	11505.6070038911	6172.14576271187
9983.01071428571	16958.5558659218	12398.7529880478	2756.68742368742
731.779279279279	5023.15799256506	5942.51211072664	7522.84487534626
11816.7950819672	11924.3888888889	7722.77395577396	908.346260387812
7695.46357615894	10873.6655948553	3061.33668341709	1177.11612903226
6790.5621761658	1781.14159292035	9659.13134328358	5139.69947275923
2440.64401294498	13667.95703125	6104.92387543253	6219.99854439592
1531.79583333333	11423.3923357664	6093.04761904762	7002.59842519685
16875.9276485788	9014.68261562999	15848.5780141844	6318.92618629174
8201.14615384615	915.026109660574	5534.31340872375	6957.16382978723
2626.83108108108	8312.47169811321	8464.01015228426	7400.73746312685
7996.5350877193	16619.4820143885	7460.9756097561	4912.36950146628
1812.83261802575	4119.24390243902	10090.8490566038	10803.5885558583
5140.25609756098	3364.63043478261	9602.98396501458	4880.34953271028
12853.3693693694	5417.69811320755	8499.80549682875	5894.52747252747
10940.4434782609	2528.21449275362	5586.96031746032	2768.13492063492
14276.7925925926	12496.6090225564	6863.10067114094	8523.1256097561
8444.35034802784	3966.12612612613	14045.5201342282	10663.6823529412
18233.7005494506	3888.85409252669	10679.0328638498	4661.78512396694
3709.54074074074	3212.52336448598	1834.09181141439	6694.69642857143
6072.19665271967	3583.81542056075	1836.69064748201	867.790697674419
1749.66517857143	7680.15	10538.0962199313	1567.20833333333
15546.9407407407	4983.06024096386	3782.15505617977	6199.58510638298
9806.22508038585	11940.9471947195	8699.16621983914	7350.98645598194
20120.0459016393	6606.09940828402	7210.25443786982	1512.33673469388
2439.16015625	2658.99597585513	10225.4666666667	3868.52755905512
10968.4612403101	10904.3562005277	12294.6516666667	12123.0037174721
5654.79604578564	5825.6582278481	2420.29885057471	2162.45980253879
4316.73876404494	6449.9820971867	8360.44943820225	2906.77245508982
1476.94690265487	1986.00303030303	5308.00154083205	2674.39358600583
1219.00900900901	1316.47474747475	9803.0564516129	9984.73363949483
5981.20197044335	2507.14450867052	1867.37423312883	1157.26388888889
13160.432885906	8907.3412462908	2751.52654867257	5361.19875776398
1905.49157303371	9247.71779141104	7571.99725274725	8778.89947089947
9484.20945945946	10343.9522012579	1327.35915492958	12116.198019802
9964.44990548204	3208.44144144144	6563.90707964602	991.980916030534
8014.97592997812	12260.0615942029	9550.57939914163	7142.39255014327
3801.08360128617	11342.3722084367	12454.8919491525	10133.1676646707
6158.95488721805	15279.1821428571	4233.36269430052	5870.77547169811
18127.5974440895	6606.71681415929	8839.8976744186	10970.4755700326
11744.8156862745	18532.9006622517	8576.90506329114	846.008492569002
6547.56506849315	10665.2668918919	2646.52482269503	11340.8879310345
14234.0415335463	3987.81102362205	6574.89655172414	612.046632124352
9270.18962432916	3222.4756097561	2114.75862068966	2312.26178010471
14243.3987473904	3149.38709677419	9630.75051124745	7563.67246376812
4615.74752475248	6237.02070393375	11466.7871794872	5024.67782426778
10661.0162601626	5255.08860759494	6660.70588235294	5418.77195467422
9498.33434650456	5753.1592920354	12650.3417266187	7858.93832599119
8308.3	1785.14936708861	7714.19085173502	1881.83076923077
7724.18674698795	13432.4648829431	8920.26699029126	7746.37270341207
3288.58208955224	15066.5	6859.63777777778	6571.96610169491
15197.9431818182	4535.08050847458	8693.84130982368	5611.21943573668
991.80412371134	2748.02139037433	6134.59550561798	5557.20930232558
6738.04424778761	2841.08808290155	9602.36224489796	6205.68450704225
5903.76870748299	964.758474576271	360.767313019391	11779.5972972973
14022.4438356164	12516.5378787879	9186.62980769231	8652.19167717528
10425.9881188119	6083.14102564103	12978.6565656566	1333.63902439024
2061.6106870229	4872.80454545455	7062.67647058824	9005.22606382979
9911.64	4128.36434108527	17607.6021126761	4349.71826625387
5909.39084507042	10144.7591240876	3017.15315315315	5862.90053763441
2870.44369747899	4203.78109452736	4017.17117117117	4870.57641921397
14312.2969924812	1799.41085271318	5069.76963350785	1221.30555555556
1911.88288288288	3342.44761904762	8595.0625	3850.05396825397
5928.33846153846	6617.76333333333	9961.47674418605	2340.46327683616
8360.75	16171.8921933086	4856.13612565445	7118.04895104895
5042.73684210526	6925.28318584071	9128.06194690266	9292.86666666667
900.695187165776	8564.30925925926	1351.04928131417	5655.19470699433
15498.5572916667	3778.42857142857	4119.85714285714	9946.96052631579
11881.5959252971	1066.12380952381	7413.05405405405	5272.75717439294
1125.02222222222	7130.61981981982	7986.32067510549	628.549707602339
13689.318275154	2253.42281879195	6209.72590361446	983.632113821138
1306.08490566038	2646.71326164875	8577.31140350877	8427.66171003717
10518.1820359281	5973.68446601942	8178.55592105263	1140.47354497355
10751.881305638	6769.33333333333	9675.31724137931	2017.78024691358
2538.98823529412	7197.03418803419	10998.8434163701	7139.42271293375
12108.3392226148	6974.98799313894	9366.82023809524	5524.56711409396
12227.4954954955	7945.4409221902	13414.1399176955	7083.96180555556
2422.07692307692	1608.34456928839	8680.27272727273	2694.8277027027
7995.57522123894	6122.47852760736	9423.353125	5916.86738351255
12547.1706484642	10592.1404958678	8343.27559055118	7885.51388888889
5333.33228840125	8171.17734724292	9926.21766561514	4499.77083333333
3250.15577889447	12307.1543026706	5212.6981981982	3369.7667844523
1995.90422535211	4916.53872053872	9808.35211267605	4993.00564971751
14704.8481375358	7226.98351648352	11982.0516934046	8785.85359116022
6848.33333333333	3035.85207100592	5464.2944606414	10836.0398550725
9597.24409448819	3832.18181818182	902.444444444445	9026.8487804878
10991.9256505576	8378.66541353383	9132.10784313726	7106.8477443609
13399.5084033613	1499.43165467626	9532.40731707317	964.493449781659
6004.38461538462	9925.94498381877	8630.47524752475	4599.33779264214
7510.24576271187	8366.20446096654	6710.44578313253	5599.22123893805
16041.9297124601	9152.73949579832	8929.761829653	9127.3018018018
10134	3514.12449799197	2322.9298245614	2035.11377245509
1855.19968553459	10128.4326241135	8710.49140893471	12713.1850220264
11507.2666666667	6943.38177874187	10201.0173310225	1645.69348659004
5030.25	11136.056384743	8962.59083969466	9186.11371841155
3565.33454545454	12263.1325301205	8919.79229122056	5974.9842519685
5787.42953020134	13863.7828746177	3159.57620817844	2626.90322580645
1172.03440094899	7469.10188679245	7558.81666666667	7661.84337349397
3515.10536779324	3228.35193133047	3188.34630350195	8664.57746478873
8245.71980676329	6650.70648464164	9939.80966767372	5712.04749340369
5228.23529411765	5462	12061.2912912913	3649.21142857143
14090.4785276074	4937.95263157895	11856.815	2248.30188679245
9998.68780487805	6248.82962962963	10274.2508250825	1474.14682539683
10243.5454545455	9716.88056680162	9820.75	1292.34418604651
10529.7836065574	2609.55357142857	11083.4064885496	10068.1534883721
9590.02692307693	9978.40476190476	8994.47058823529	10481.9035714286
13120.5085714286	5530.52036199095	12009.5539568345	4555.33748055988
2283.46902654867	5837.83466666667	2039.65827338129	4373.01557632399
10981.3388157895	6719.18302828619	10911.0873239437	2288.88151658768
10341.9051094891	9640.55344418052	9412.04741379311	5018.88467874794
1194.84302325581	3264.23618090452	5188	6897.49407114625
3759.66388308977	1009.22816901408	8425.38191881919	3246.92904656319
1197.08974358974	6800.8850174216	7945.60421052632	1413.3475
10495.1045454545	7379.15133531157	2350.19487179487	7957.16875
13654.2871485944	9459.58163265306	7659.37980769231	8345.478125
1119.48554913295	4660.02564102564	9907.75107296137	8615.20053475936
5265.50200803213	5945.85119047619	8623.1137254902	7771.99147727273
6244.18685831622	13496.6771428571	5779.01238938053	2379.01840490798
9640.912	2688.32038834951	11099.9818181818	580.922330097087
14495.2887139108	10813.8680555556	6661.71153846154	9683.1954887218
11795.6630434783	1366.37078651685	1790.76306620209	8325.29069767442
2575.02524271845	7954.01162790698	13522.9713375796	3211.21354166667
6060.20948616601	7069.13861386139	3245.25	3165.12790697674
3357.1592920354	7951.3567839196	8723.69565217391	5759.82405745063
20355.78515625	2429.11818181818	4245.60218978102	8678.42449841605
12140.4560906516	8258.7974137931	4941.15434083601	5365.40217391304
5513.67493796526	3778.89208633094	5544.18093385214	6017.86184210526
8694.09340659341	4253.80672268908	4896.53055555556	1585.04672897196
12175.9493243243	6232.87170474517	4525.96995708154	1916.05369127517
12657.6637554585	6546.13764044944	7081.75964391691	1966.3175074184
9237.8105022831	8793.74672489083	5380.90058479532	1815.29365079365
6770.76078431373	3533.75977653631	5645.63503649635	13086.6301369863
1619.29914529915	2550.33952254642	4520.56989247312	1273.78624078624
8254.71186440678	6595.4398340249	1175.86624203822	1163.27853881279
9675.46596858639	5881.38075313808	2634.61403508772	10473.0876404494
16326.8952164009	5377.56483516484	7072.27296248383	1865.81818181818
13864.3638743455	6871.81565656566	7125.83984375	7879.97940503433
2079.03174603175	6811.91273584906	8591.22746781116	3107.25806451613
612.827272727273	11743.8091872792	10239.515970516	4744.34234234234
7301.68088235294	10955.2651757189	8862.91190476191	3725.58898305085
11326.0295566502	7570.75535168196	8407.11046511628	9521.43376623377
10684.5064935065	7673.46908315565	10571.503125	9476.8962962963
11363.6388888889	1993.04761904762	5335.48689138577	9130.13181818182
12985.9200743494	8439.07604562738	9265.0981595092	7040.71306818182
3669.02767527675	8904.18265682657	3760.27384615384	4788.10599078341
8259.58407079646	8259.11166253102	8772.29253731343	2565.75384615385
9292.63636363636	3490.23163841808	5047.75449101796	6644.05594405594
14722.1948424069	5580.61842105263	6590.66409266409	3406.46527777778
7410.20347826087	1939.7171314741	11705.1384928717	5216.39387755102
13770.8983050847	15579.0585443038	8658.14285714286	1086.71538461538
5208.90849673203	11245.0940766551	1948.37640449438	2919.40740740741
14184.8009592326	6056.63713080169	8960.65025906736	7021.02803738318
11419.1070175439	8081.23863636364	4057.59836065574	9086.04282115869
11631.8687943262	9471.36065573771	5210.47093023256	1308.20422535211
5051.68983957219	2014.35714285714	8215.30720720721	10920.1143451143
5694.66921606119	1962.23509933775	7403.99813084112	6296.06666666667
3193.28148148148	10231.2835820896	6583.72445255475	9001.8546637744
9296.38888888889	651.507614213198	10351.0997876858	10754.0274509804
6003.42924528302	3217.78867924528	4363.72251308901	2958.04587155963
32938.1557971014	2790.52083333333	7833.39054290718	7341.6247582205
12135.4864253394	10071.8197530864	4600.08045977011	2209.25507246377
11307.356846473	6605.79883945842	7090.18151260504	14115.3541666667
13382.030162413	12716.1715686275	857.702325581395	9542.72246696035
8382.53104925054	12469.4718309859	9577.69494290375	5843.61713286713
11316.1795774648	8269.93975903615	5047.56953642384	3780.37916666667
1283.88672566372	7507.4705882353	1893.32085561497	10224.317535545
1472.14388489209	9234.27457627119	7528.02369668247	3308.97115384615
8551.4	8905.38513513514	9294.88	6397.54651162791
9244.98241758242	907.067307692308	11410.900621118	14731.7653429603
14681.247148289	5614.16393442623	7160.4061302682	4074.92749244713
12153.8591549296	13212.5752212389	5470.37656903766	8093.1954887218
1807.90625	6639.13733075435	13856.7549668874	5626.848
4344.78378378378	5055.38490566038	6926.10880829016	5605.32329635499
10759.7300380228	4122.94520547945	2893.81751824817	8319.71710526316
3699.73308270677	9353.80693815988	4670.81663516068	6057.71167883212
4387.86315789474	7692.27648114901	4568.64444444444	1948.76991150442
19219.9588477366	6289.00449438202	5387.69841269841	643.972868217054
5430.48947368421	7370.53378378378	8749.54237288136	9438.19008264463
7858.18894009217	8080.23768736617	4997.68017057569	9998.92901618929
6781.32100591716	9590.51497005988	2195.49484536082	1369.12844036697
8260.79545454545	5743.96153846154	9748.52713178295	3331.67136150235
6894.61759082218	7923.23076923077	5327.04255319149	6934.67928286853
9650.23144104804	8807.30088495575	2894.84955752212	3465.03067484663
16105.3392857143	12181.2796352584	2150.88716814159	5106.65259117083
12991.7524038462	3381.63573883162	9050.46522781774	1702.37651821862
5367.63793103448	8205.97471264368	6413.66666666667	7748.46956521739
24955.8478964401	9809.14035087719	1176.675	5481.20930232558
8015.26814268143	7750.8	2129.04	4720.20857142857
7151.02553191489	15154.6080586081	7589.43461538462	9045.50100200401
2206.41947565543	6388.72023809524	11050.625	2441.29268292683
9159.74127310062	11425.0289017341	10416.2087227414	7406.30666666667
2339.8125	13817.2766798419	9074.12126865672	13362.76
20130.9294117647	3560.98780487805	4710.79807692308	4337.89492753623
13668.3581560284	11506.7162162162	13830.2446808511	1728.8431372549
6290.93557422969	11662.4761904762	10486.5219206681	5944.24961715161
11241.7093596059	8581.55769230769	11438.388261851	4043.07867494824
4386.79545454546	12584.708984375	9283.92765957447	5485.10315186246
1524.41007194245	11305.2786885246	12433.5609065156	6028.1498470948
18446.4601769912	7174.96078431373	7588.23578595318	9417.43548387097
12835.2034482759	10745.7281879195	7816.26914660832	3279.26068376068
6637.09001636661	9993.68122270742	6942.83886255924	1126.36842105263
10583.4295532646	11981.7083333333	10229.0128865979	5946.59881422925
8013.41386554622	7802.27045075125	4978.384	4285.54700854701
12496.3482142857	9389.86075949367	889.32967032967	6013.33618843683
12775.5975975976	2860.55411255411	6789.79492833517	9675.60964912281
11817.0804195804	3850.82478632479	4203.63664596273	1418.39748953975
13365.6984126984	8733.96	6479.89249492901	10656.1272141707
1575.14910025707	7997.72286374134	6525.604	2346.72897196262
8009.64553314121	10574.0745192308	8429.11166253102	9218.11383285302
15419.0854700855	8401.81373844121	7760.46744574291	8746.52120141343
18548.5019762846	7440.02250803859	6459.81	1573.47045454545
4432.83073496659	7964.22109533469	1353.37016574586	6931.86842105263
4987.91935483871	8870.92857142857	5549.41417910448	5769.49230769231
7335.8947368421	4890.70238095238	2869.17682926829	9705.4470338983
8407.44509516838	10725.3400673401	9040.84242424242	8726.5366568915
10839.304029304	13032.4107744108	2783.88326848249	5637.95364238411
12911.6666666667	7442.27663230241	6671.95340501792	6071.56467661692
13426.7023809524	8703.1403887689	10531.5079365079	7538.6085106383
7899.91470588235	10101.6526610644	1522.47014925373	2714.17695473251
9894.30500758725	8542.538647343	11582.628975265	5284.49667405765
1024.08108108108	10632.9459459459	9180.32352941176	13318.9720101781
5681.07570977918	8096.73364485981	5912.69456681351	1738.9726443769
13617.5526315789	2243.11409395973	5833.9594095941	6080.10108303249
9882.17872968981	3478.45161290323	5058.83038869258	1708.67441860465
6104.5349544073	3131.13186813187	7916.98837209302	11873.8990825688
12990.5830388693	7853.25862068965	6639.72605042017	11636.7690677966
5539.56712328767	9771.81595092024	1385.04761904762	5662.57142857143
9845.16129032258	3122.09220985692	382.971962616823	2241.3125
12935.5154639175	9499.71717171717	10759.2164579606	3322.79232111693
2219.06830601093	10917.1413043478	4483.45052083333	8592.16593886463
12926.3225806452	8457.84307692308	1742.37218045113	2791.83172147002
10583.7777777778	10160.8493723849	8956.29128440367	9044.79571663921
5775.71122994652	11618.295	4463.57823129252	729.597222222222
9126.93468468468	10266.8069498069	2686.51666666667	709.946902654867
8651.13079019073	3915.50136986301	4807.06810035842	9667.21527777778
7449.5	5648.32806324111	7227.56793478261	5926.46468401487
2553.86023622047	10871.231678487	4782.22727272727	8058.42605633803
7656.03149606299	3428.47813411079	2092.77289377289	1696.64893617021
6021.92843691149	8081.625	5611.9702970297	4707.62527233115
14771.1043478261	8808.45251396648	5933.16023738872	3341.01134215501
10077	5661.44	2681.06813186813	792.713804713805
8623.51111111111	7864.0875	7511.76131687243	7107.03747534517
20914.3952095808	4901.67361111111	2245.40350877193	7009.4314516129
8168.84123222749	4156.73190348525	10810.7392197125	1954.45853658537
9867.03205918619	11589.9824561404	9206.26027397261	7561.80495356037
11616.7647058824	8377.15764705883	5631.01069518717	10369.5132743363
14000.7472527473	15872.5235602094	9383.26739130435	830.338235294118
771.602272727273	5924.95941558442	7727.35314685315	1268.90118577075
2462.67754318618	14930.5605214153	7947.1335504886	6118.60911270983
14582.3172413793	1980.99659863946	12225.5092198582	4344.6170212766
9215.79424778761	15609.0430379747	5696.69343065694	7500.46131805158
10728.663003663	9348.29207232267	3080.13839285714	1544.45909090909
9719.73902439025	6706.28163265306	8482.73522458629	6631.20393120393
2386.11858974359	1812.332247557	11159.7649122807	1993.24104234528
18518.6425438597	9697.46561886051	7935.96811594203	3138.3429844098
7239.19004524887	12382.6973684211	7502.9253438114	3609.3663003663
12817.6476510067	7647.45889101338	5160.0262295082	3960.34090909091
3034.53803339518	3811.24096385542	3750.34741784038	7632.29504504505
13185.6321428571	9615.3622754491	4807.08253968254	2695.88516746411
19440.5	4807.54980079681	10075.237388724	3768.40077821012
10675.2210526316	16570.0574018127	3437.35761589404	8850.74941451991
6371.22574626866	5894.12354312354	9876.03236245955	2387.2319201995
7912.32832080201	10434.5436046512	8300.85817655572	9364.90764790765
1736.81144781145	7262.42352941176	7530.35269121813	10987.4114391144
4278.68120300752	8125.27433628319	12906.2155844156	2187.48677248677
14700.4357366771	12100.9187116564	686.807339449541	10114.296969697
12772.3526570048	12117.3682170543	3498.21538461538	8144.73126614987
4287.68309859155	6944.67515923567	2068.60465116279	4825.58058252427
3138.45322793149	9380.53738317757	8627.4440227704	958.906976744186
7052.53915662651	5131.68452380952	9772.25933609958	962.938053097345
2133.57142857143	10668.8149779736	4428.5895140665	10825.8333333333
14133.2359375	4816.97127937337	4604.21890547264	8020.31944444444
14095.8210784314	9575.94764397906	2378.01140684411	12036.4376528117
24164.2544378698	11602.1522633745	3861.87692307692	11874.456231454
2271.39726027397	7680.37440758294	11233.138047138	7495.74728682171
20798.6237864078	2709.82173913043	5641.13178294574	1330.12030075188
8599.69070512821	6310.38771186441	8009.00319488818	1975.32438478747
2927.05384615385	12845.9067164179	12074.0817610063	7071.39887640449
7432.82846715329	5948.88483146067	3908.66878980892	2622.61458333333
2101.55324675325	19604.8693181818	7349.51043338684	9898.97991391679
11787.5210526316	8395.09803921569	6573.91929824561	5592.51815181518
1726.26666666667	11631.0368324125	8829.75403225806	4852.63844393593
6301.08333333333	2854.79668049792	10436.4963833635	5038.78735632184
4175.51851851852	12986.3076923077	11086.4572271386	4716.43026004728
8276.18996415771	13325.4453781513	2140.81088825215	8603.07120743034
11692.6056701031	6093.9051724138	11261.250755287	2608.05418719212
2677.56730769231	10239.036971831	9979.68	8892.94134078212
16249.3559055118	8535.88089330025	6135.27607361963	4996.01877934272
6587.42431761787	9121.56338028169	1416.264	977.123636363636
15643.0815602837	786.283422459893	8237.03225806452	2735.04230769231
21452.8668098818	10453.2385321101	901.478873239437	1905.92682926829
1560.42647058824	9556.35612535613	644.484375	5467.57516339869
3606.41265060241	10068.8253275109	9732.16632016632	2704.24725274725
15692.7777777778	12593.4421052632	3598.20967741935	4193.27067669173
12036.7633587786	6780.15523465704	9109.77802690583	5035.89337175792
11282.9700996678	12989.2919463087	8375.0054844607	3261.35329341317
8990.71511627907	9530.0346907994	871.446009389671	5806.18
3150.40740740741	7325.92340425532	2267.46464646465	542.098765432099
19580.2844444444	6014.11929824561	8127.86268656716	6308.63930348259
12759.5476923077	14495.13	6690.57480314961	9433.60434782609
1751.48947368421	9340.21691176471	1383.45673076923	7412.75
12591.9025110783	10609.704467354	8665.91549295775	4298.40562248996
11458.1409395973	11707.2038095238	2520.5890052356	4220.21897810219
11317.1401179941	8028.28378378378	2956.4813559322	2568.99476439791
5910.52619589977	9368.17851739788	12832.385786802	8294.25818181818
6259.48857644991	14654.6060606061	17806.1702898551	2755.37800687285
9110.2350877193	15275.7128378378	8712.02850877193	631.475177304965
11044.2430769231	15065.9543010753	2046.28318584071	5279.63157894737
12447.5753424658	11409.0883534137	5998.51496259352	2156.69076923077
9552.30522088353	4792.75	7257.99210526316	9322.73555555556
16321.9040590406	8224.87159533074	12058.7368421053	4039.26857142857
3517.91447368421	11700.6463414634	10518.7942708333	2818.91203703704
7497.31884057971	497.96449704142	1576.22131147541	1581.89973614776
1870.85227272727	4623.70989761092	6604.27097902098	7594.56834532374
5600.04347826087	1956.57300884956	10349.1279826464	2589.48813559322
8684.48514851485	11812.2290502793	2159.50970873786	8119.33284023669
3200.375	10789.8767395626	10562.3140703518	1803.88687782805
10864.5215053763	12563.5619834711	7835.81490384615	8185.90942698706
9655.59905660377	9257.56144578313	9664.72011661808	4047.0296803653
11278.9523809524	11585.9772727273	2697.10769230769	1193.7688172043
6497.75862068965	7609.13536379019	2183.8125	5001.72862453532
5176.76439790576	346.420731707317	8116.0045045045	3945.54054054054
5985.63195691203	8632.58634538153	4614.54435483871	3834.7393715342
8948.6752293578	11902.9697885196	3884.09504132231	8839.72990353698
12202.1567944251	9211.24603174603	6750.72965116279	7666.98453608248
10731.7416666667	5826.88778054863	9302.77777777778	669.86797752809
4109.08127208481	17760.8694029851	5279.61764705882	1853.24210526316
8863.74226804124	7139.97136038186	8951.26886792453	8137.84012066365
7796.73333333333	10163.8010752688	7561.02136752137	2577.20447284345
13920.1752021563	4287.50785340314	9914.40444444445	1390.70503597122
3708.73732718894	2389.71900826446	7533.3164893617	2517.28715365239
7950.68403361344	3255.10659898477	8800.61340206186	4931.41411042945
4284.91457286432	5659.57661290323	4369.18309859155	8158.64014466546
13453.3898916968	2732.52760736196	4057.52048192771	12679.5305623472
10789.8641221374	9282.8379204893	10000.8692307692	1377.65972222222
13222.9754768392	8451.20972644377	5979.24081632653	9911.31408450704
7299.62987012987	12738.9343065693	10476.331010453	6511.2816091954
10878.1557017544	7671.73846153846	10411.1534195933	2382.37184115523
7288.536	17010.7614035088	12290.4621676892	1012.12612612613
18539.3111111111	3929.8347107438	3408.97425742574	6128.29545454546
6509.9045045045	4638.9	5866.55438596491	1382.39682539683
941.458015267176	7155.82103321033	10469.9828571429	7572.42791762014
9238	9141.02244389028	8399.20495495496	5870.61786600497
13609.7148288973	6391.01326699834	9177.3376146789	2422.31125827815
7038.69757174393	10818.6385542169	6075.00155520995	3569.30555555556
9718.64294478528	10544.364806867	13952.7696629213	4837.03672316384
9035.79027777778	11309.4405797101	3481.32793522267	11805.7964285714
9019.5670995671	11842.1145833333	3142.20833333333	6139.39718687207
7166.54074074074	9240.26845637584	4005.7301980198	12335.7081081081
6750.83333333333	7061.63905325444	2298.99118942731	1987.32603406326
13241.9329896907	7467.17875210793	8150.17391304348	7039.03773584906
10018.1351791531	11507.2885375494	1138.76576576577	4276.41563786008
21250.9398496241	10271.9762711864	10375.2119565217	5893.93798449612
7974.85121107266	6355.51567944251	10055.3574468085	10032.119047619
6225.42584745763	3944.31730769231	8117.8352365416	2475.7137254902
15300.3603896104	9250.78947368421	1124.94395280236	4172.77127659574
11004.0951913641	7232.18791946309	8836.64652567976	7641.96850393701
13724.5726681128	6822.72483221476	8360.54957507082	2730.46892655367
8028.88621444201	12467.3816568047	9964.29285714286	4745.64197530864
2886.83547557841	8054.19623655914	12221.3534482759	5673.01655629139
6194.93610223642	7509.95161290323	3078.45104895105	4523.40860215054
8967.745	9276.20833333334	9962.13345864662	7563.01098901099
13299.3823529412	2054.66504854369	6411.8419117647	6294.30245231608
2600.19858156028	9754.49619771863	10512.7132867133	4243.95439739414
11180.5412844037	3915.50592885375	3394.79372197309	8175.51308900524
11160.2597402597	12131.5211726384	7597.74938271605	5811.66205533597
1983.61324041812	8915.53196930946	2529.37689969605	10709.7321428571
3551.01428571428	11682.7066974596	2863.15151515151	6375.63878326996
4632.94618834081	4242.29187817259	6084.55078683834	9640.15853658537
8223.09236947791	12283.8784722222	2879.83333333333	9931.79805352798
6850.20446096654	13446.9671361502	4994.3164556962	1118.37168141593
2988.3285198556	8673.88888888889	8626.5719844358	2256.95024875622
15680.6912568306	7582.05976095618	11326.2511210762	1220.27476038339
3522.63661202186	1894.73988439306	690.796460176991	11786.8220338983
9659.97495527728	7773.76949152542	9591.36990595611	5824.38615384615
3704.69945355191	2768.97297297297	6502.92025518341	7873.13259668508
19221.4642857143	11346.0058479532	5407.06293706294	8187.98664886515
11350.5264705882	6399.28925619835	7385.01353965184	5479.5052631579
8504.44897959184	1939.13888888889	1979.60197368421	6383.8480565371
5270.32943925234	6505.78880866426	7588.57834757835	2129.63609467456
17127.8495575221	4777.06984126984	3716.60365853659	4579.58506224066
8469.94915254237	1298.77232142857	9289.70588235294	1018.73456790123
11832.6165048544	7013.73279352227	8124.44664031621	7707.97402597403
11313.0348162476	10196.8662613982	7289.17692307692	11482.9856115108
6178.3922829582	13462.9971264368	6452.79310344828	2163.79939209726
7179.38698630137	10763.6952908587	10019.5967078189	6012.77162629758
19643.0960854093	6663.34532374101	4381.10619469027	5205.50508474576
5783.80400890869	10724.3406113537	3856.20422535211	4632.7171314741
2704.6620498615	9458.85563380282	1878.29581993569	10192.6111111111
18394.0575539568	7486.64266666667	8745.7156626506	4737.82658959538
3030.1640625	7075.15074309979	2191.1525974026	3072.12918660287
1676.72222222222	10871.4925373134	10694.9122340426	2620.39086294416
9524.7436762226	6326.17333333333	6485.41479099678	7573.02521008403
19589.0674603175	6614.30105900151	10019.2693333333	10860.531598513
7951.03462321792	6565.7171875	8370.08888888889	1835.76635514019
2113.17543859649	4564.81531531532	11126.0544217687	3356.31487889273
5659.78086419753	8549.84870848709	8049.26431718062	4536.66489361702
1980.36854460094	5019.18857142857	5479.67107438017	4685.6532769556
4661.75697211155	13280.1983805668	7257.87569060774	14318.9598715891
9023.28433268859	8934.57558139535	2696.50137741047	5411.20220588235
5445.66503667482	4372.69072164948	3115.57320099256	1247.18652849741
13807.9111111111	6769.06856187291	7565.09010989011	6204.45480225989
11654.3185840708	6115.61071428571	2129.07482993197	1084.84297520661
1873.08049535604	9125.34226804124	13101.2132867133	5647.80710659898
13292.5735294118	4160.85925925926	4199.05780346821	1057.43286219081
12733.4569892473	7704.41085271318	10862.7619047619	3421.10216718266
10132.495890411	12558.7931034483	4910.14516129032	6360.06766917293
14229.2076749436	5930.69934640523	629.230088495575	8775.72163120567
6078.41233140655	10646.4990439771	11416.4324324324	2794.25570776256
1487.74285714286	7242.85928143713	5624.11827956989	12498.8196721311
4382.49418604651	10077.9609195402	2140.67605633803	3698.25498007968
10624.616224649	6466.77380952381	1061.97554347826	4964.80550098232
9645.71685393259	8743.57362637363	9305.30126582278	11577.2847058824
3625.41228070175	8890.89762340037	6837.22093023256	4715.16404494382
1244.72747747748	11308.298245614	7605.50937950938	8708.37552742616
15471.5644371941	6447.3754789272	9873.2624671916	1541.8393194707
6794.81363636364	9886.33628318584	4440.60839160839	3435.78142076503
6069.26145038168	11026.6172106825	8735.27361563518	8321.64096385542
13587.2868020305	7608.75384615385	3434.23529411765	3109.09737827715
11229.188559322	1443.50089445438	1011.7577092511	5138.31428571429
10440.5221518987	7775.659137577	12380.3191489362	3102.18005540166
777.395061728395	10290.6798780488	9239.52593659942	5199.19075144509
22737.2959183673	7426.64673913044	2046.91707317073	6177.17863720074
13176.4666666667	12284.512755102	6879.87031700288	6898.578125
7464.50108932462	9281.66569767442	1189.55010660981	6810.42549019608
7704.31044776119	11941.7279322854	11756.6410788382	8619.74454148472
17742.6455696203	11734.6672025724	1089.21611721612	4877.67688022284
12099.053125	10835.8322981366	8876.0200729927	5983.88636363636
9008.25	9466.19626168224	7761.09510869565	6290.88396624473
11654.2947368421	8047.88668555241	10312.0097087379	7356.97197898424
10467.1323529412	7107.38335809807	873.606936416185	3597.62589928058
12687.8185840708	11635.5483870968	7590.09619238477	964.140740740741
5636.53017241379	5115.08045977011	7983.25379609545	4719.30308880309
7999.50602409639	4098.85564304462	862.493150684931	7441.41760299625
9657.71571072319	4721.36	611.923076923077	594.768292682927
5508.38848920863	3758.98571428571	5091.15887850467	7924.8043202033
4657.22983870968	7166.66453674122	4037.6640776699	1818.8687150838
8729.09333333334	3491.67487684729	9826.9385665529	4434.42074363992
5756.64705882353	4141.38372093023	7911.41340782123	11055.9019607843
561.815384615385	2965.14876033058	4094.01917808219	6238.52278820375
9773.64984227129	12973.5044052863	2114.4954954955	8029.77397260274
8786.00437636761	11352.9312714777	5642.81784386617	5874.23107569721
3834.4947368421	1653.03092783505	3689.93290734824	1758.28571428571
7923.05739514349	11925.7529761905	8037.57392686804	7836.24824355972
862.054507337526	4223.74074074074	2428.79508196721	6114.31138790036
2565.86448598131	7239.66579634465	5941.39084507042	4211.01327433628
1555.14364640884	6092.20618556701	7272.11619047619	4493.68773234201
9378.12451361868	11140.793911007	1465.67892976589	7566.85220125786
8525.55457227139	5089.24683544304	3369.45238095238	9984.22641509434
1126.18253968254	14522.8050847458	4635.22546419098	2552.44769874477
8772.93427230047	9388.99626865672	2702.4619047619	4180.27702702703
9298.2226980728	10261.2522686025	9264.69609856263	1551.57738095238
14507.3378995434	13332.0406504065	854.093406593407	10468.0269687163
5143.65810055866	13986.6507537688	6887.01052631579	10094.2600536193
14616.175059952	9665.51224105461	934.913978494624	678.866666666667
12933.8486486486	15004.899103139	1816.40650406504	10762.838641189
14325.4194139194	6655.79493670886	5478.07715133531	4567.405
4994.09944751381	8865.51861702128	9226.91986062718	6416.05321100917
4152.12639405205	8274.63087248322	4893.65714285714	3574.70707070707
8825.19471153846	15361.9095744681	5647.10946745562	7592.69271758437
6342.76462585034	4365.35609756097	2751	8548.16463414634
7227.63254113346	10407.5891891892	10865.8078431373	5043.20077220077
5607.59927797834	5197.46613545817	2535.24782608696	4104.22181818182
13619.3138686131	7079.44559585492	5578.76348547718	4530.73858921162
3009.97837837838	7753.45414201183	5333.90983606557	8666.25
2471.63534675615	15152.1755725191	13200.9158249158	4938.46215139442
12238.0720188902	9693.67624521073	7567.96107784431	7490.98622589532
11796.6006289308	11421.3633440514	3600.65646258503	9896.19807692308
5936.98390804598	4913.63839285714	2817.86315789474	6615.31638418079
11251.3440860215	14112.0852459016	11161.3985148515	9261.83146067416
11735.3476923077	9564.77167630058	7948.10736196319	9195.51219512195
3692.38785046729	6385.50362318841	1044.37982195846	6508.01824817518
6626.94459833795	9005.20344827586	3378.37	13616.1363636364
4934.00543478261	1386.6814516129	5165.81746031746	6720.34042553192
8328.78834355828	2714.86315789474	2916.3597733711	6211.73333333333
10854.1764705882	9615.80078125	7025.14900662252	734.796460176991
8603.18835616438	10881.1574074074	2956.64534883721	4183.72156862745
11966.7836879433	4987.92808219178	4777.35294117647	6936.61219512195
2890.76883561644	9480.2397094431	13572.832733813	9737.15151515152
9506.85808580858	12112.8481781377	8152.38390804598	5490.84813753582
6767.42675159236	11896.5567010309	4765.58208955224	4331.17054263566
16014.7517241379	9839.20489977728	330.379807692308	2530.0113960114
27468.6837060703	1761.66355140187	5205.98108108108	4192.76271186441
9254.18767507003	7863.76013513514	2360.84375	4577.37818181818
11589.7093596059	11281.5060532688	8911.40189873418	10589.0588235294
5749.10698365527	10268.7518939394	7597.89679715303	1542.99759615385
1481.13461538462	11171.4043209877	2254.01724137931	7860.88319088319
10406.6889460154	10287.1725352113	16510.4555984556	9234.44666666667
3399.44549763033	5687.30567081604	6106.8423180593	3352.9964664311
11396.0409638554	1389.37885462555	10044.0028985507	8942.89442815249
9184.07717041801	7569.29874213837	1307.63402061856	8178.84365781711
4007.77391304348	7221.77629382304	8621.96721311475	3743.07637231504
3427.22807017544	9356.88753799392	494.211267605634	2238.75187969925
11516.6208530806	9816.05072463768	10745.0641821946	6787.26701570681
9774.32894736842	10017.4690721649	6698.98947368421	6874.15898617511
868.467857142857	12787.4656084656	8101.66515837104	3106.5138121547
8168.59141791045	18974.5095367847	4379.25714285714	8296.18325581395
4140.72653061225	15828.9277108434	9865.20666666667	1320.77876106195
16572.7845934379	7056.47906976744	509.442060085837	6889.48623853211
7755.08307692308	5350.33415841584	2328.1294117647	8787.94756554307
7936.00721153846	2341.88050314465	2560.73134328358	7696.02341920375
4263.42738589212	9047.84232365145	10147.6821705426	3052.21857923497
16676.0067114094	13790.0932835821	9006.90712074303	1992.36283185841
8074.47211895911	10223.5860284605	1231.77777777778	10734.6405959032
7651.18181818182	8264.81325301205	7696.80412371134	7818.89743589744
14230.5931034483	9112.42086330935	8198.22818791946	8150.12698412698
7055.30158730159	11962.7913385827	10875.7381818182	5382.38616714697
2540.93795620438	2399.8698630137	4966.72461538461	10551.8394736842
19116.9901960784	4656.5601659751	7045.16842105263	2468.76833976834
6089.16593886463	11887.0532544379	10530.1640866873	7580.35257731959
9487.41614906832	8633.23495702006	7027.98288508557	3729.0358974359
8540.02472952086	7447.75244299674	3449.9325	1054.87662337662
8870.65463917526	11331.9404761905	6418.0945945946	3864.56932153392
2870.40211640212	10887.1011396011	6378.58796296296	12583.7697095436
16802.4042553192	9871.02624671916	2606.25	2902.55835962145
12900.3882783883	5660.15272727273	8101.90366088632	7253.31914893617
2316.7137254902	5745.53056234719	5340.05859375	11416.2766497462
4549.43464052288	5334.24122807018	11741.5718562874	4108.67931688805
2171.88780487805	12281.797833935	10440.7801724138	1673.99428571429
9780.75409836066	7694.02666666667	10454.6905940594	4638.204
2105.57647058823	3730.65207373272	3149.45918367347	6774.60367892977
703.033457249071	2205.04270462633	689.435483870968	5249.62248995984
9317.80909090909	6826.29102844639	6547.04563492064	9804.95435684647
3549.79026217228	8775.30838323353	8087.64534883721	7598.35789473684
13739.2389078498	4068.58045977012	12031.7407407407	7154.66666666667
10609.8562091503	5440.73267326733	7720.33898305085	7850.492
2606.55752212389	6613.27551020408	8568.75482093664	9013.60504201681
7386.62091503268	13116.2302631579	5504.30357142857	6265.53886925795
2991.8947368421	7624.96356275304	1869.02564102564	3169.33333333333
9526.11392405063	4536.70414201183	3787.56610169492	1297.18461538462
5690.17079889807	6509.44142259414	8931.93777777778	7142.3361774744
7717.94102564103	8375.29702970297	962.71	8264.22058823529
13796.4129032258	9979.30030959752	2075.35335689046	6668.45016611296
2898.04504504505	4623.35887096774	3311.04085603113	4483.53669724771
13201.6554174068	12586.8181818182	1009.20540540541	6736.43333333333
4389.20790378007	7274.28062360802	621.01652892562	8683.01573676681
9953.95501730104	8574.12794612795	1618.70142180095	6317.58823529412
8704.72611464968	3678.15841584158	6594.71021377672	2778.81911262798
10191.9097472924	9121.1038961039	8330.66798418972	4874.44406779661
7366.59688581315	7973.03731343284	2126.40677966102	4600.706
5840.00421940928	2985.22422680412	4199.86455331412	5230.46902654867
3553.572	11109.181547619	10416.6578483245	6941.54787234043
10417.2480620155	10124.1864111498	10860.8128205128	2869.19047619048
8664.69343065693	6431.27601809955	4508.48880597015	9860.49126213592
6227.27925531915	11497.5853658537	373.666666666667	940.389380530973
9236.55056179775	11260.3926701571	8132.72797927461	6863.39607843137
11438.4318181818	1833.94224924012	1593.27433628319	2236.83902439024
7366.72830188679	8793.39024390244	10742.0189701897	8492.00627352572
6765.14651162791	14407.6051660517	6747.78412698413	6031.86216216216
2060.53917050691	7118.67763157895	10738.34	811.311111111111
3759.86163522013	7373.79259259259	2558.7345971564	4786.68029739777
4834.08333333333	2446.12794612795	5683.33550488599	3195.9943019943
6162.79807692308	7925.6265060241	14203.4921875	2264.18298969072
1749.72151898734	8390.02352941177	14092.4275092937	3377.04204753199
9943.72011661808	14659.2132352941	7815.14166666667	1036.88065843621
2945.616	8611.33187772926	4063.85660377359	1917.44101123595
7391.69314079422	10682.9076923077	2126.91479820628	2263.99416909621
4797.02641509434	10342.7272727273	4944.44933920705	5122.41712707182
16456.1301775148	9475.39784946237	6880.45970149254	2998.81137724551
10362.8507462687	9510.13688212928	9407.0796460177	5069.94541484716
9258.09109730849	4710.78885135135	5037.46162528217	1027.06338028169
1302.63913043478	9718.63392857143	5856.72108843537	9110.70340681363
5307.47107438017	11631.92	5200.13142857143	5772.83420593368
8439.72887323944	8351.48299319728	1640.94117647059	9769.63131313131
12919.1576086957	5108.07272727273	5941.14962593516	4363.60643564357
21466.4675324675	2852.25390625	6252.07107601185	8840.81840193705
1377.78472222222	9830.01023017903	5253.34730538922	4486.06849315069
8119.29527559055	7880.59566787004	2129.3302919708	2958.81263157895
9826.23178807947	8906.62783171521	5756.1466992665	8282.08896797153
9336.71888412017	9086.2641509434	10926.5061728395	9658.00382409178
12313.3443113772	12811.81875	13413.558490566	7960.54247391952
11340.7002967359	12351.5059288538	6212.01652892562	13845.5294117647
10864.8367346939	11398.7002398082	2148.875	6351.88235294118
1631.39047619048	5631.24468085106	7593.91891891892	4527.25433526012
3165.17034700315	8360.86980609418	2100.91719745223	4505.45565749235
4796.4606741573	12270.6590909091	5683.52298850575	6881.71774193548
1152.35025380711	8423.0737704918	6065.28265524625	4875.3275862069
14963.9024390244	10782.9027355623	9362.52884615385	5983.68402777778
1008.51898734177	10168.1825842697	8679.34494773519	10368.3705179283
9027.00297619048	10376.3358490566	2356.39852398524	4896.04849884526
988.134920634921	6965.60869565217	8421.94776119403	7022.2182320442
14214.916426513	13161.6426229508	1212.88157894737	884.733118971061
6557.46530612245	5704.9203539823	2993.91449814126	11867.6744966443
11997.0193965517	6626.72062663185	6906.79136690647	2782.32987551867
4316.45154185022	7897.70263788969	2430.89090909091	7898.17800289436
10733.987704918	10044.2268656716	12445.621749409	10176.6589147287
5874.86963434022	10242.3801916933	5910.84895833333	12769.3963963964
8803.6797274276	8079.32352941177	13922.4936305732	3813.01386138614
7393.57924528302	6501.96323529412	4271.32543103448	5878.01013513514
21373.3088803089	7798.61337209302	8242.84630350195	9461.6935483871
8673.96140350877	7930.03225806452	9804.83601286174	8495.40322580645
10138.8106995885	4937.22146507666	3745.28947368421	8883.8793814433
738.232830820771	6449.53741496599	1420.96894409938	7765.21678321678
5709.86111111111	8284.14184397163	4702.35347432024	7212.50549450549
827	7582.73214285714	6810.46892655367	7373.36236933798
8027.75137614679	5457.00363636364	8543.58507462687	4157.78811369509
4612.97767857143	13080.6853658537	10529.7703252033	6691.79379562044
9898.48214285714	12170.5956790123	8065.11620795107	9367.10518292683
5920.64781491003	10163.936440678	1600.93805309735	847.530434782609
4129.65094339623	4594.25806451613	5371.25517241379	6783.68783068783
12065.3680981595	8492.33687002653	12819.1342105263	2001.08955223881
5981.99418604651	7209.57258064516	7140.83408071749	8746.2293144208
10080.7431340872	9875.89681050657	1909.36842105263	11933.6057692308
5884.05804311775	5447.45867768595	4274.0037037037	1365.97333333333
5342.95690936107	12418.0290697674	1723.03448275862	8406.67807153966
20317.0849802372	9266.05687203791	9382.47388059702	3461.87209302326
2527.41614906832	6209.41743119266	3337.68439716312	5894.98452012384
10760.8125	11154.4748201439	11614.9911504425	681.866666666667
18749.9465776294	3388.21359223301	11339.0890804598	7571.06138933764
6282.11463414634	8420.89099526066	9028.13518518519	1344.60727272727
3968.10037174721	13265.2046783626	6524.3018018018	7767.07487922705
3412.25757575758	7472.90347490347	381.274336283186	7338.60893854749
4974.77407407407	6950.15740740741	6422.05189340814	7145.12295081967
21688.6196078431	4456.00783289817	6344.10073710074	9369.20603015075
2735.98165137615	8299.4118852459	7053.81067961165	2190.08196721311
2970.01257861635	8633.92920353982	2693.78520286396	8610.18764845606
1737.54744525547	15213.1082164329	5821.08754208754	4552.88942307692
3297.84460431655	4388.90558510638	9498.80615384615	2041.59102244389
1371.392	6981.28152492669	3693.29891304348	3234.50157728707
2419.3255033557	13608.3225806452	1627.96035242291	6730.38551401869
5621.89556962025	12588.2558139535	5633.53433307024	1250.255
4310.97865853659	6058.59734513275	6118.04210526316	13328.6875
7716.23042168675	7459.59844559585	2903.2037037037	8129.43567251462
5213.71836734694	11934.6588235294	9080.43259557344	5845.91986062718
12916.2225705329	8563.63551401869	6940.68640350877	3109.40825688073
3793.36546184739	4179.33944954128	967.659259259259	7122.31972789116
22022.4937570942	9475.89570552147	10204.2944297082	7554.51168831169
1810.925	3450.54761904762	4884.61059907834	6936.86818181818
1884.04848484849	14486.4174174174	13010.7548746518	9057.76838235294
8944.41637010676	10727.1714285714	2004.16058394161	5313.68277945619
3570.42962962963	8050.79616306954	2650.29552238806	5648.02846975089
1081.6339869281	12293.1584415584	4539.03759398496	8050.75047619048
7706.72277227723	7395.97211155379	8793.67733333333	4035.78723404255
22462.1178571429	6440.5	8773.55084745763	7049.74721189591
12872.1911468813	10292.6303939962	1136.11419753086	8128.86516853933
11171.9710526316	9837.42639593909	3649.55405405405	9281.94011299435
12120.5541237113	8339.9478021978	6788.99196787149	5715.82608695652
9358.21082621083	5583.06194690266	7360.50354609929	6130.61918604651
10828.0414507772	483.206349206349	8127.85913043478	1157.16666666667
4229.83076923077	8180.13194444444	2270.50617283951	6531.69230769231
12405.0056179775	6641.6462585034	3698.64325842697	1946.74931880109
15971.1273584906	9755.71398305085	3082.04402515723	2841.01587301587
3593.46757679181	12316.5020080321	2027.52777777778	4169.71804511278
25342.3922651934	13156.1388888889	7407.15865384615	11845.196969697
6716.62813522356	6642.67441860465	4561.65236051502	4357.51140065147
7238.89538461538	7794.31186440678	1854.87428571429	2810.25128205128
1556.29203539823	2239.8786407767	3617.48717948718	7496.5770609319
8242.12371134021	4396.51420454546	1851.3775	7139.58925143954
7528.45704467354	5510.53282828283	8702.04810996564	1657.50997782705
6201.85209003216	1618.32844243792	9976.33577981651	6610.53333333333
7229.02259887006	6825.47719298246	9371.55670103093	2641.19607843137
6837.09647495362	5107.55766192733	7515.625	8659.96539792388
1760.15503875969	9705.01986754967	2188.91743119266	4029.66666666667
7465.43944636678	5166.97315436242	774.494680851064	4341.78813559322
1064.26394052045	4824.81764705882	4151.28571428572	3887.97132616487
2478.06962025316	9243.22739726027	2107.8701754386	1064.22997416021
8047.59869848156	11850.7286652079	4013.47039473684	5670.49391727494
9841.58924731183	12196.725848564	6077.88013318535	1090.0583090379
10913.4372881356	5940.30396475771	1467.20600858369	9017.18010752688
1402.87987012987	7862.71090047393	7534.61481481481	1864.3947368421
6835.32882882883	11071.1350574713	6995.90136986301	5014.93687707641
8151.47233201581	5977.68122270742	1486.76811594203	6425.19305019305
560.279151943463	10377.6452513966	4881.94071146245	5733.08888888889
7849.01663585952	12102.4193548387	5472.6404494382	11734.8487654321
8748.93005952381	3479.2641509434	4327.92515592516	3198.60240963855
6531.66502463054	15196.7894736842	548.884328358209	7943.14030612245
5328.89380530974	7702.22251308901	2819.33152173913	11933.5192307692
1707.121875	9939.02242152466	2750.13488372093	4370.28155339806
1103.01315789474	11058.9317889318	4880.68363636364	8416.48
9335.90174672489	13322.6297968397	9134.54495412844	1971.91737891738
3750.55642023346	6473.81974248927	9853.20512820513	6740.72192513369
2823.62790697674	5140.45340501792	6106.33424657534	2188.17518248175
6784.4668989547	6656.93423597679	8200.07268170426	8980.81264637002
7486.44802867384	8777.54069767442	3914.42571428571	2723.40084388186
17212.8429752066	3956.86206896552	1992.33802816901	9486.97254004577
2981.26816608997	5631.09570041609	7826.6678200692	1100.94063926941
11410.9735915493	5218.69975186104	8669.30024213075	3152.21098265896
4548.9494949495	409.654320987654	5311.95818181818	4941.86725663717
16673.7204301075	7416.17195325543	4770.65767634855	5173.72610294118
4814.43641618497	12088.1965517241	7751.37903225807	1683.76797385621
9623.84398782344	10403.3176470588	10388.9951219512	2125.33673469388
13207.3139784946	2322.2962962963	2397.69090909091	4802.42372881356
11899.3204697987	9312.14406779661	737.486880466472	13941.3626760563
12965.1543624161	4617.9011627907	2118.36	12797.7164948454
6349.46306818182	8172.23950617284	5853.98550724638	1137.88188976378
8202.45259938838	11708.9642857143	2881.16666666667	2251
10002.7073170732	16895.7132867133	9490.91150442478	8810.17843866171
13110.4584837545	8407.93342391304	685.943298969072	8895.46557377049
3832.82909090909	8580.21767241379	8292.2204007286	1673.31140350877
6246.28229665072	6997.35412026726	1020.99619771863	950.08357771261
16404.7923076923	4782.82432432432	11404.7124463519	6823.36054421769
11614.4579646018	5957.74591651543	8518.72049689441	7002.40131578947
8784.14801444044	5380.931640625	3068.07021791768	6067.15053763441
12837.8301282051	10802.3614457831	1383.65925925926	3327.2487804878
14603.9433106576	12561.5235849057	14308.8430769231	6566.92694063927
7175.31960784314	742.164556962025	7449.31891891892	4078.01092896175
3068.41563786008	14770.7584541063	3432.72682926829	2809.78421052632
1086.50381679389	5093.12556053812	8422.22711864407	6733.18323586745
26652.5649350649	8472.56848306333	4949.55494505495	8361.17370892019
16354.4309210526	10584.6921443737	7856.90949227373	12408.1623931624
11235.2089552239	11412.7142857143	7021.27435897436	4046.3144963145
15534.5670103093	12092.4116809117	3220.76569037657	10386.18125
5491.28699551569	12247.5075268817	6744.41685649203	3162.39002932551
13209.2302631579	5569.31168831169	10423.436928702	2987.05533596838
6993.95302013423	6193.40353982301	1295.54511278195	8434.87552742616
8631.4067357513	2956.23504273504	3860.2619047619	8356.53228346457
11204.0560538117	7084.82119205298	5973.97520661157	3186.32374100719
6178.7072368421	10161.5356037152	897.95652173913	4692.2389380531
7467.422	9132.05271084338	2775.97619047619	5802.57884231537
10800.8249027237	2602.10165975104	6971.96511627907	4981.07305936073
18753.1092896175	7547.9495412844	8095.46101694915	11332.316
12624.3864168618	7114.79187817259	5965.48327137547	8101.45537757437
12060.6295264624	7877.87628865979	10137.1747572816	6478
1797.81316998469	1514.54494382022	584.1	9990.35483870968
1217.64601769912	6468.06824146982	689.636363636364	2280.62203023758
2272.77131782946	1554.81773399015	1208.52845528455	5990.32731376975
2824.97021276596	8650.7568627451	8413.93984962406	9787.58181818182
4377.85867620751	8510.58232445521	9222.27707808565	7252.73170731707
7714.91272727273	1852.39534883721	2381.86086956522	4340.6142557652
1454.50442477876	12407.2416107383	1543.27619047619	5881.49184149184
12208.3957703928	13244.284457478	1939.4954954955	8856.32494279176
2443.35675675676	1423.85645933014	6936.66814159292	1707.29032258065
6956.80911680912	10500.9383561644	2357.62807017544	1866.48226950355
18868.2990196078	12379.3619047619	3736.30493273543	7766.28859060403
8762.86206896552	8632.55	1183.14782608696	2348.09625668449
1361.76582278481	1560.33027522936	3048.36296296296	7439.5873015873
5252.76775956284	4190.49202733485	13699.5744047619	7689.4453125
14651.5323741007	10027.7556053812	8203.13993174061	3076.35714285714
2719.73553719008	4985.80790960452	4413.66298342542	3184.63811563169
8381.100456621	15756.2209631728	2005.3621399177	5903.69776119403
6383.55434782609	3652.9375	8477.76470588235	5546.49512670565
10155.8152492669	943.095588235294	1972.97637795276	12481.7415384615
9931.4947368421	13475.4496527778	3525.06	4499.10774410774
3738.367003367	3457.97345132743	5952.746	11255.3163265306
6482.62573099415	5653.19323671498	4698.43298969072	9074.35897435898
1351.74712643678	6561.32049306626	7520.7201426025	8733.70613107823
3703.82488479263	10006.078125	9265.16606498195	10173.9232283465
11195.5709969789	3405.31058823529	2277.18260869565	5692.12727272727
9218.66621438263	5634.06578947368	7825.09547738693	2389.08522727273
4361.155	16462.1134453782	2165.8954248366	11604.4203821656
6033.73430962343	9317.87889273356	8473.39603960396	4727.55327868852
13626.9171686747	1528.07727272727	1439.2969924812	2504.96632996633
22259.848812095	9860.84493670886	5366.17922606925	11866.5017421603
22631.8968253968	7789.27643979058	4326.87364620939	7824.35273972603
16770.4150268336	5727.192	4695.17098445596	6653.88250652742
8956.81611208406	4756.95710455764	11465.7131782946	8661.11009174312
7287.53201970443	10632.7236842105	7942.3185840708	7714.11520737327
13763.8215158924	3383.56686046512	7896.25373134328	1179.27450980392
8986.27433628319	9479.61382799326	8891.79422382671	1229.14383561644
12341.3828382838	9528.22131147541	1149.85897435897	2450.596
10779.4880239521	9073.8855799373	8029.23130841121	7333.52647058823
7930.20485175202	6327.08	9708.5644028103	5387.84775086505
5009.4250764526	8261.69444444445	778.903370786517	5841.7489626556
7444.01114206128	7047.80970873786	11263.0496183206	6922.29403606103
3547.48936170213	11262.1901840491	1960.25405405405	1120.4746835443
4099.75510204082	14464.2941176471	6480.5	5409.81069958848
1284.89189189189	5987.50427350427	2738.51851851852	975.942073170732
5613.21762589928	5935.272	8494.2	6216.75438596491
14803.6720257235	2366.53380782918	7885.40961098398	9509.0206185567
7977.71229050279	12405.8314606742	4259.24057971015	5530.99043062201
8227.81081081081	3079.29708222812	7064.85934065934	7409.83972125436
14843.2894409938	5570.20955882353	3451.21091445428	3221.39799331104
743.213649851632	13148.725877193	11916.7749077491	10506.4988814318
4561.59595959596	4465.98876404494	16682.9721254355	8126.57317073171
6532.24024024024	9523.86290322581	8450.8309352518	8763.51515151515
3948.9587020649	14865.3915171289	9101.13793103448	6861.11295681063
7335.36134453782	4965.79166666667	2013.29901960784	6730.31545064378
4673.14124293785	8940.43621399177	2067.17304189435	5794.75555555556
12276.7622641509	7310.31269349845	3119.57368421053	4703.52983293556
10374.2105263158	6639.46762589928	11164.1923076923	2758.91414141414
12237.5445321308	11961.5703422053	8900.11392405063	1146.52444444444
5815.18362282878	11574.0396270396	1321.48763250883	12986.3013100437
6648.80904522613	12890.358974359	6784.66574585635	10735.4857142857
5867.39705882353	8413.40697674418	3047.1684981685	1203.89201877934
13327.2576361222	10122.1646489104	5959.97674418605	1416.66987179487
15938.855345912	5576.7610619469	9318.20532319392	4734.69424460432
11097.1661016949	10497.8459383754	8398.58754863813	7905.25628140704
9669.85294117647	8848.92757660167	6956.90476190476	5904.59146341463
3958.71115537849	6572.32182103611	13466.004040404	8550.04639175258
1209.70796460177	6974.51717902351	2403.39501779359	5167.71768707483
8746.11822660099	16571.8767123288	4366.5987654321	5009.03411131059
2275.38697318008	5942.96692111959	5369.0988372093	4966.97455968689
6016.96496815287	6122.48181818182	2588.73605150215	5527.3729281768
8853.74672489083	6457.81746031746	4997.75785582255	5401.76862745098
9733.48402948403	11323.8714652956	6254.40243902439	5578.88172043011
10742.583106267	6920.37800687285	13315.5444685466	12166.6028225806
10444.9153846154	6534.59683794466	1287.51590106007	738.014285714286
1960.57441253264	6178.83495145631	9061.63458856346	931.863945578231
15203.9555555556	1731.55688622755	1398.98004987531	10788.7941787942
8959.46875	11731.8277310924	6668.15727699531	5018.28162650603
6853.45128205128	13264.1217712177	8213.58713692946	8270.97267759563
9167.15844155844	13110.1326732673	8424.8955613577	13780.5235378031
11712.1376811594	7653.27932960894	1969.42727272727	1297.27848101266
12105.0027855153	11773.7278911565	1527.97050147493	1654.63133640553
1370.73381294964	12994.0453074434	6785.12779552716	2311.80821917808
3449.69072164948	7864.75684931507	8403.72491909385	1117.76961602671
5783.27884615385	5995.51120162933	2715.22348484848	7497.01324503311
12340.6904761905	824.752688172043	4761.50909090909	8654.54611650486
12266.2392344498	7915.4	6507.92379182156	2147.08032128514
4161.3164983165	7471.11904761905	1067.14341846758	4392.62100456621
12550.1565217391	7416.02673796791	2316.40802675585	6956.30303030303
4433.40989399293	9483.16935483871	2965.56349206349	5055.35309973046
3213.57142857143	2372.55555555556	1188.27317073171	7280.63924050633
3740.46853146853	4571.28571428571	4577.78313253012	5971.09917355372
8141.83668341709	11875.4447949527	2362.84745762712	7925.57039711191
23098.8645533141	5598.52448979592	3171.86301369863	3084.22876712329
5265.35323383085	5432.23600605144	7761	4524.70524412297
4936.67418546366	4609.02409638554	11932.6493506494	5170.76829268293
9775.40712945591	3721.75875486381	9901.38493723849	8614.82786885246
19389.8080808081	10573.5905511811	9998.78156996587	2089.52678571429
8185.59312320917	11156.2452316076	9799.00243902439	2353.89814814815
8027.89314516129	12127.4046391753	7316.51424694708	735.452614379085
5784.47924528302	9529.66131621188	2458.05660377358	3603.86330935252
5766.41558441558	7034.5984	9020.77011494253	1560.35810810811
6463.0015037594	13403.1913580247	5137.49777777778	1425.56349206349
2787.71959459459	8152.24035608309	5220.99326599327	1627.2750929368
10554.3309002433	9789.30738522954	1385.64948453608	10200.8062678063
1388.08496732026	9441.5953346856	2514.08923884514	7644.89038461538
12781.9090909091	13047.8837209302	5299.42435424354	12210.7328767123
13203.9505494506	8035.7610619469	7655.40740740741	1129.95041322314
3860.51687763713	10093.2766726944	5228.57754010695	4823.26491646778
5874.35730337079	5960.35	9540.42680412371	4291.93871866295
3285.41711229946	6132.77758318739	10075.6462053571	5195.832
8070.264781491	5074.09153005465	8572.98081534772	5797.28975265018
9635.39114391144	3180.62195121951	1870.13833992095	5797.05
14959.6301020408	6154.43315508021	7763.01470588235	5189.64525139665
5829.97786998617	11295.5857142857	10176.3417721519	7407.4381443299
6127.79766536965	8458.41604010025	4505.45354330709	8225.03202328966
17780.7302158273	10218.0591900312	6902.88983050847	5854.23188405797
16443.5906183369	15844.8783269962	7389.68421052632	9627.97701149425
4362.38986013986	7666.18227848101	1811.95454545455	7421.63398692811
5616.0875	12730.3861386139	9216.19788918206	5303.18811881188
9181.18339100346	13750.3803131991	4729.13524590164	7604.23555555556
10693.5	4257.97767857143	11890.0505050505	6638.01775147929
3607.50701402806	10608.9054726368	10203.1451612903	1776.76331360947
12551.4951140065	12502.391575663	7579.10364683301	2502.35658914729
16456.6256239601	14212.1825842697	7867.13194444444	11036.1448931116
15346.308259587	9288.94791666667	7816.13753581662	9099.22042139384
8922.57425742574	1239.37387387387	7868.32307692308	9061.55223880597
12841.8413242009	10663.9087719298	2452.8243559719	7358.03470031546
6368.208	4691.10852713178	7655.80154639175	5800.29438202247
1786.90252707581	8620.98863636364	7006.31743278404	2953.83185840708
3757.74193548387	7606.37010676157	7345.32061068702	1500.94390715667
11109.3346774194	7029.95530726257	4502.66878980892	8983.24330357143
4660.67272727273	8857.59147869674	6251.46827133479	7953.55244755245
8070.50268817204	10895.8691983122	5398.4404040404	5950.53723404255
11624.0296127563	9561.53804347826	2062.40784313725	1886.16272189349
1095.76534296029	7583.4496124031	13644.7074954296	1699.56989247312
7232.2625994695	10161.6088709677	2656.72340425532	5965.12131147541
15386.305785124	19680.3307692308	6732.93041237114	1393.25
24404.2523240372	8917.24534161491	8767.4989154013	5569.04580152672
6141.8407079646	2603.72067039106	3357.37288135593	5785.96701030928
5914.75	1611.73154362416	6604.98780487805	8388.6217765043
7828.53505535055	11658.3289719626	4271.19557195572	4388.76229508197
9331.18118466899	4927.61492537314	1302.95569620253	7904.02903225807
8732.40845070423	9023.42424242424	6036.57407407407	4619.13705583756
7514.34567901235	9958.46943231441	11791.7471698113	1294.27303754266
8268.53861003861	13290.2242152466	7640.5	6084.09926470588
10835.7147239264	5081.41258741259	7320.33013435701	5342.89461358314
5903.04140127389	17535.6100917431	3205.65204678363	10059.3736263736
7397.42222222222	11771.68	15545.9101449275	4462.01359516616
6517.51829268293	9863.06581740977	8339.62162162162	4318.11398963731
2819.59590316574	2775.38216560509	2028.60164835165	9140.64705882353
10381.124137931	5320.78761061947	2601.68214285714	7672.51162790698
5294.23562152134	9508.09798270893	7007.26713286713	10381.4454409567
3436.70700636943	10534.252173913	10228.2631578947	6264.48249027237
1685.70124481328	4380.64	8775.81180811808	885.770992366412
9240.97090909091	6492.61810154525	11299.6472491909	12698.2005494506
4318.57432432432	9762.06741573034	2301.98349056604	5088.08313539192
8366.77372262774	11519.3758389262	6721.16911764706	6110.085995086
9843.9423503326	17274.4391891892	9915.41203703704	1078.83823529412
6069.26014760148	9317.95171339564	8733.27653631285	7952.45167286245
8511.73378378378	9935.40476190476	3359.1581920904	3821.60465116279
9190.43946188341	15064.6504854369	7355.03636363636	11222.5583892617
8297.9549071618	10522.7627737226	8028.00563380282	10599.2955390335
2155.33840304183	8231.96992481203	4102.25139664805	5549.18027210884
10573.2869565217	13781.0035714286	1942.61023622047	2922.75221238938
7795.9944598338	9173.61336515513	2633.13333333333	8999.77021696252
17930.8604651163	8845.1862244898	7060.30085470086	1470.0830449827
11069.4328593997	8712.21683673469	1153.81042654028	3023.14718614719
10553.7283464567	5908.58515283843	3938.60931899642	856.256
7241.0685483871	10430.7459459459	8316.76	1273.40512820513
5523.60254083485	9011.93928571429	9241.22287390029	2094
2398.24583333333	5769.21715817695	4097.51005025126	3577.22754491018
6293.12455516014	10380.7405063291	7281.68662674651	9401.69473684211
6060.89007092199	3691.73714285714	8897.27665317139	1993.85918854415
20350.6156351792	6848.83455882353	10394.7368421053	931.075949367089
8913.23605150215	10477.5790229885	4225.77263581489	8311.38118022328
7334.52016985138	13268.6917808219	5225.4932735426	8319.15122873346
9423.6735395189	10929.3795986622	1989.34146341463	8416.73415132924
853.19918699187	13878.9220183486	4435.36483516484	10328.6647727273
12055.2389380531	8324.3937007874	6437.77054794521	5655.61241970021
12973.9024390244	6531.52915766739	8027.28791773779	871.961832061069
441.392857142857	6260.20350109409	3353.12307692308	3215.22115384615
6285.32397959184	6334.69642857143	1659.45578231293	10537.4777777778
10147.8377239199	5476.71497584541	3903.00478468899	4959.02288329519
12796.355450237	7542.59307359307	1687.81040892193	8463
247.419191919192	6307.78816199377	3422.36426116838	1177.85551330798
7660.39772727273	10996.6049107143	7722.01924557352	3219.92428198433
3446.94801980198	1884.32535885167	6224.80323450135	6614.42524916944
8507.72062663185	4347.02272727273	6242.91644204852	11243.5783333333
8040.35833333333	10178.3987730061	2483.69863013699	6594.88775510204
7236.96926713948	10434.1301204819	10219.0472222222	1844.71359223301
11466.4035874439	2840.86519607843	1651.03296703297	1330.58854166667
8441.7512195122	6180.61395348837	7868.55223880597	1278.80991735537
16181.6417624521	5706.48493975904	2540.41496598639	8376.28020134228
14480.3229813665	11022.818556701	3925.40784313726	686.287822878229
1130.45064377682	11621.8168761221	10811.4349514563	2462.39795918367
4144.4221598878	12240.627016129	6150.75221238938	1730.316
15455.6355140187	11812.2176724138	1255.24102564103	1482.17937219731
4807.67984189723	11218.987704918	8821.79651162791	909.076923076923
8683.62805872757	10013.6210045662	2759.16091954023	2265.87878787879
21169.7288888889	6346.81278538813	3968.19266055046	6779.39601139601
14654.4601449275	10245.1666666667	5419.7380952381	5930.20461095101
6738.60787992495	6556.59734513275	6778.22344322344	741.185344827586
4142.35714285714	7162.21621621622	2495.45977011494	5490.62648221344
10874.9352517986	10610.0414364641	8955.38560885609	1643.36764705882
8235.99591836735	9520.87358916478	2817.12056737589	6164.32432432432
7738.20297951583	3005.84294871795	2367.48387096774	5558.71984435798
10469.0562248996	11216.0599520384	6271.67931034483	6992.65974025974
15889.1428571429	11306.8865030675	10274.0304568528	10535.0689655172
3681.23770491803	10528.9120879121	8273.47826086957	1203.0625
10063.1951547779	8478.30808080808	9595.01492537313	8066.39095744681
5933.65510597303	7225.92338709678	4405.16535433071	2434.55555555556
13158.0085616438	6991.97206703911	4793.27819548872	4737.31496062992
4488.47004608295	5885.50570342205	10782.4454148472	9448.44200626959
10237.7545126354	5292.65009940358	6027.0826446281	8829.89285714286
563.850241545894	8937.78142076503	8742.96801112656	887.194690265487
11822.1696428571	9782.59915611815	6463.85328185328	3396.04504504505
10743.275	14339.6164874552	7847.28104575163	633.854166666667
10914.412979351	5577.99085365854	1597.82865168539	5886.92756183746
11152.0416666667	7275.16326530612	10415.2409638554	15003.2545045045
6881.59708737864	8144.90809443507	11247.8422391858	9170
322.868421052632	8109.98076923077	10451.7220543807	2917.9
9158.94444444445	13541.7990430622	1959.98489425982	5354.80031948882
9753.21942857143	6446.47721179625	4448.23240938166	1587.57650273224
7290.36633663366	4142.7396593674	7763.35094339623	572.365625
5941.96173913043	8503.31546391753	10453.1488095238	2568.51612903226
4799.05923344948	2533.45498783455	2122.40881763527	2597.68826619965
924.107913669065	13830.601744186	1471.30128205128	5046.22402597403
8851.82835820896	5619.99545454546	8015.8945686901	11278.8062283737
9831.24873096447	10543.9469496021	2847.98823529412	1289.69712793734
6900.21065375303	8763.89751552795	10697.3381294964	6824.22682445759
8035.84923076923	12868.9892008639	10930.2584033613	6886.37984496124
4474.88153846154	3344.09009009009	6542.01338199513	7403.94481236203
7911.09970674487	13137.3640167364	4120.81986143187	1564.30733944954
9051.32786885246	7218.23333333333	4422.31632653061	544.440366972477
10122.6408450704	1302.34334763949	8193.19215686275	4079.91421568627
2853.96475770925	5558.33603896104	763.871428571429	5107.67878787879
9782.02450980392	9178.72625698324	674.442477876106	6121.8536121673
2414.88581314879	10905.5907407407	13066.1131386861	2881.87337662338
10973.5052854123	9653.47840531562	9929.48	15915.1288014311
7449.57172131148	5436.88030888031	2187.34771573604	8916.48993288591
24420.7613469985	8818.2946708464	9653.01092896175	7840.16129032258
3920.50313479624	12832.2755102041	8136.3306122449	6592.95215311005
15069.4897360704	5792.57438016529	2846.0841889117	5082.72929936306
10274.6340694006	11532.2857142857	1291.60696517413	1729.67207792208
18490.7369477912	6719.87074829932	12508.3816793893	6635.16025641026
5992.918395574	8381.61904761905	7257.48055555556	6199.77633711507
9704.28571428571	6030.24755700326	5246.82851637765	7764.56666666667
11521.7482014389	8272.5235042735	7647.78422273782	9974.82835820896
4640.57946210269	2800.58510638298	1074.82692307692	2177.4496124031
10829.8554216868	10306.4693877551	2338.37890625	1214.77916666667
15257.27154047	9015.625	7701.80894308943	1769.3102189781
3912.51940850277	7864.66423357664	2094.97093023256	6912.81932021467
7735.35011990408	8974.12914485166	12694.6242424242	1020.73717948718
8822.55275229358	3554.64598540146	2293.69902912621	6251.73648648649
7640.86497064579	9675.87551020408	2572.27272727273	7399.11001964637
6798.81944444445	6809.13492063492	11267.6366366366	2192.32047477745
774.0569476082	10888.5234375	1643.46762589928	1764.39527027027
1234.85024154589	15496.1481481481	1914.48633879781	1205.91150442478
8503.56648199446	6850.43424036281	6035.29587155963	1060.44588744589
17754.93	7489.69041769042	7448.46832579186	6527.3947368421
12085.4391534392	3937.02654867256	2055.6475	8888.96829268293
8115.23529411765	10456.4475308642	8944.44047619048	1857.24507042254
4513.59227467811	7763.6746031746	6633.82470119522	13712.9516129032
2986.60941828255	8636.44486692015	4647.69380530974	10181.2713472486
17340.4460887949	9326.47671840355	4039.66455696203	4655.62345679012
7668.73076923077	8641.92243767313	7269.3276450512	4247.26615384615
1001.49467275495	9593.58522727273	6679.64601769912	2688.35353535354
8814.12751677853	11530.1759259259	9677.47025495751	4466.76041666667
8913.97077922078	9386.58494623656	5713.6338028169	1990.48068669528
9990.53642384106	7057.41654357459	4231.93370165746	2140.73619631902
12572.7638888889	11548.259047619	6623.8023255814	7070.16431924883
6257.60507246377	9616.40707964602	5424.13300492611	752.741935483871
4322.69516728625	11340.0994152047	9748.83234714004	8640.9465648855
7538.80952380952	7282.28412698413	3478.8125	1480.52631578947
827.910256410257	2027.28634361233	9893.07055214724	8220.75562218891
20748.6535796767	9215.93522906793	1426.62307692308	846.00826446281
10789.9512711864	6300.48148148148	7488.47604790419	6013.02884615385
6208.67605633803	8796.72039473684	1490.79863481229	10180.5399239544
11065.9501466276	5670.83287671233	9535.3938547486	6383.86813186813
3875.70798898072	6661.6875	15808.6600609756	6662.54662840746
17978.1731565866	8203.75337186898	3575.01904761905	1742.63657957245
4855.34728033473	4134.52733118971	2431.73451327434	5386.08565737052
2334.85347985348	5635.71812080537	5172.17708333333	7969.56451612903
16185.7608695652	5501.82564102564	5122.89440993789	2813.49868766404
3158.08049535604	8511.74380165289	4881.89632107023	1885.46478873239
2053.54166666667	7452.60144927536	8018.90789473684	5321.46064814815
3473.61931818182	8249.86163522013	2870.13157894737	934.665480427046
13944.9636363636	9605.42077922078	2383.98333333333	5607.1832460733
4990.48765432099	12899.4345549738	5072.67279411765	5321.42897727273
5972	9105.45142857143	7826.78186968839	1987.49203187251
9718.9	8399.37305699482	4762.01785714286	6465.87594936709
11146.1165048544	3963.66990291262	1830.68338557994	5904.13662239089
11551.093220339	6656.00920245399	2169.28529411765	9370.21111111111
5234.83935742972	13773.1993670886	3149.62369337979	2027.90677966102
7643.8587088916	12543.6358490566	9481.35940409684	2115.73801916933
7244.92125984252	9027.92748091603	6366.5140562249	6690.41025641026
5603.91160220995	9753.71036585366	2567.45925925926	7220.31638418079
1922.21629213483	9776.55982905983	3392.28571428571	7967.66801619433
11179.1081081081	13482.9255499154	4689.06024096385	4344.27763496144
5035.1052631579	13553.5214521452	7296.70926517572	8469.67109634551
3686.1649928264	8805.5574912892	7871.57026476578	6777.8203125
7142.71031746032	6516.19438444924	8612.14102564103	6924.59899749374
2819.55752212389	14996.5195530726	24276.6242774566	2270.21525885559
10364.731277533	11137.462745098	7082.92207792208	2445.30357142857
9992.17132867133	9087.67816091954	4797.55921052632	9518.86509635974
4729.42965779468	9487.61946902655	2443.81730769231	8802.10021786492
5394.44414893617	6157.90256410256	1298.19047619048	1018.39310344828
5591.24840764331	13042.4583333333	4192.87022900763	8584.16195856874
14930.7053140097	5671.05177111717	2722.05769230769	9247.14285714286
1585.62111801242	10627.9598540146	2928.66113744076	7978.72822299652
730.725714285714	10895.6089552239	5921.43015214385	625.382978723404
6455.11709601874	8709.40311804009	7216.29014084507	11396.495951417
8989.15497076023	2374.97590361446	2548.17898832685	5426.93518518519
4039.2489626556	8773.82962962963	5246.38888888889	7332.72489082969
13068.6712328767	7293.13496932515	817.60248447205	10398.989821883
12331.6852207294	10934.8	6971.096875	4570.05860805861
3825.13306451613	9469.97297297297	1002.36283185841	1190.61971830986
7353.04285714286	13592.1333333333	3735.20560747664	1619.60576923077
4462.21945137157	2564.51813471503	4073.58273381295	544.752212389381
13186.6369047619	14484.6953642384	8772.30886075949	10836.8413461538
8798.07692307692	11441.2270676692	5265.91911764706	7488.09012875537
10689.1063829787	13393.2490272374	3120.34482758621	1827.75769230769
7658.77567567568	11974.3176470588	3141.47939262473	3010.5
5639.94736842105	6395.14748784441	8643.71167883212	2211.98644067797
3128.38942307692	13858.706284153	4625.93262411348	18612.1747211896
5182.29119638826	11562.5347222222	6628.00471698113	4119.53719008265
3335.95842450766	8679.21975308642	5763.74518518519	7984.44701348748
5774.49652777778	3495.95930232558	7536.57648401827	5524.15989159892
8199.69576719577	2757.67346938776	5866.8	1260.33272394881
6052.49543378995	5486.39541547278	1857.18407960199	8448.96736596737
12670.7023809524	10514.0044843049	2216.68410041841	7014.41761363636
12512.8109756098	8823.48032564451	6228.4834324554	9902.17333333333
2254.87078651685	11857.9604221636	8366.94272076372	7093.27390180879
1532.53739612188	4078.19301470588	8307.36507936508	3134.52793834297
8057.38743455498	8810.68461538462	4782.87301587302	1414.90769230769
11128.6995967742	10138.7690802348	2934.56153846154	7669.875
10967.1177570093	9258.99074074074	8478.46596858639	872.705357142857
17353.2321083172	6075.0796460177	3082.1102661597	8005.54534883721
6609.15789473684	4077.02136752137	2512.9009009009	1197.31596091205
8843.25555555556	11045.4050925926	2608.62019230769	1225.27941176471
5680.23648648649	9831.30095238095	1853.48558758315	4205.39508928572
11720.9279778393	11206.7527472527	7297.68421052632	7689.0256916996
6381.94612794613	7963.40769230769	11605.0326797386	8596.32956685499
8964.17567567567	11111.3556581986	6483.32080200501	7754.24880382775
10024.1576763485	5754.45416666667	2978.57391304348	2242.12364425163
3150.05150214592	1224.48344370861	7674.67474048443	11780.9649122807
8619.34963768116	4691.49019607843	4020.87644787645	8661.01927710843
2078.57042253521	4219.42272727273	3621.09047619048	2271.76582278481
10689.3980952381	12001.2092391304	2097	2604.40853658537
8228.09210526316	13238	1395.24463519313	6814.62560777958
4071.17283950617	13726.0106951872	6770.0731292517	12546.7397959184
11775.7514563107	6461.74566473988	1612.8320610687	5749.74157303371
5215.35403726708	9865.71176470588	3682.04026845638	5180.72039473684
4994.79124579125	10684.9534313725	9176.60049019608	4592.13398692811
9093.13986013986	5831.96253602306	6239.09433962264	1558.11621621622
11834.8992248062	9201.24447949527	8510.0559566787	7436.93605683837
6365.47889908257	15976.7958579882	2975.8202247191	7494.76136363636
5466.70634920635	5502.32835820896	5542.01424501425	8010.03144654088
11606.3518164436	11197.7956989247	9325.20070422535	12565.5643564356
6884.67901234568	10192.6581196581	1917.98066298342	6108.09267241379
1951.60869565217	10905.7852564103	2392.61324041812	6170.77718832891
9236.73279352227	15016.8793650794	7375.48102678572	855.380952380952
13825.4976525822	9912.62894248609	2505.03191489362	1078.18421052632
5161.625	5370.01915708812	7697.97872340426	3332.33056872038
15662.9809885932	9727.46611909651	7906.73214285714	4275.10432569975
1741.86725663717	12154.9816176471	7393.11076923077	1182.51851851852
12866.2798833819	10138.974128234	6956.85237258348	1533.22493887531
6922.13504823151	11992.350877193	6096.51394422311	7306.06565656566
2326.46616541353	13639.6548042705	7224.1149825784	2802.68303571429
8239.2152173913	10916.6015037594	6069.79797979798	3470.33770491803
4650.5	10514.8054794521	8523.37980769231	6219.71980676329
17831.7421602787	6550.07	4396.93205128205	12161.3604060914
8432.58743169399	11737.5673249551	12512.2700729927	6830.35588235294
5151.05454545455	8197.01639344262	2477.52597402597	4757.64255319149
15751.8246628131	13296.9595959596	2215.04248366013	7767.81290322581
12552.5100671141	6489.73366834171	2691.94074074074	8393.01044386423
9068.37125748503	9767.11448275862	7097.25531914894	4551.43609022556
14647.5588235294	6549.61363636364	8430.58333333333	2118.92796610169
1718.98620689655	6118.5340599455	3358.04979253112	1373.21686746988
11081.3716814159	8907.61412151067	2855.54155495979	2055.39182692308
10600.2340425532	9622.69343065694	6164.83445945946	1887.74349442379
17088.5474683544	9570.19367588933	5431.25663716814	4026.41636141636
10570.4834437086	9924.96114864865	6316.8956097561	2145.02642276423
7112.48493975904	13008.9690346084	4243.12672176309	11214.2603406326
8970.70182841069	9900.96694214876	12845.3894080997	7858.8954248366
12080.995157385	4847.10084033614	9086.40390879479	2089.25882352941
4732.81818181818	8977.46746987952	9974.41775836972	7229.54620462046
17335.2882882883	10175.6459143969	6922.41694915254	1136.34090909091
10198.8722943723	8879.87559808613	734.883333333333	3436.91452991453
9164.64601769912	10911.010940919	9274.54562737643	11311.597260274
10884.1247947455	8927.75210084034	6759.87815126051	6598.87222222222
1579.375	9180.48837209302	3301.10769230769	6102.88938053097
16056.8672566372	3867.02413273002	10539.765523633	5277.49159663866
12595.4948453608	1727.35	5616.96981891348	6214.4731934732
7327	9871	6222.24723247233	8390.2538593482
15553.83203125	10549.1715867159	9043.56	9675.75
9752.0988372093	10867.4899135447	8404.92550143267	6916.23157894737
9967.78642714571	9983.66666666667	8178.10655737705	7492.25888324873
3241.11904761905	10977.6506849315	5069.23383084577	2909.51962616822
7368.12765957447	2958.29032258065	2192.51966292135	2804.23555555556
11675.3139013453	9147.562403698	3053.10289389068	8710.72954230236
8668.38213762811	11464.5951661631	980.830334190231	7628.32606060606
7629.61434977578	16154.662962963	5801.54947916667	1477.51851851852
6495.73428571429	8114.7012987013	3554.98181818182	1604.52054794521
1598.00429184549	10487.3903420523	12658.4755244755	5509.34337349398
9014.69696969697	10809.8241335045	5852.72727272727	6045.63951473137
7456.36507936508	2916.17021276596	8391.27891156463	4414.59299191375
8969.97380952381	11122.0649819495	9720.13015873016	11244.67120954
6434.70288624788	12529.6419753086	2588.49462365591	9317.45582329317
1629.29938271605	1737.34265734266	6489.10725552051	2411
8154.15841584158	9580.99519230769	8829.92636579573	13821.0189274448
3317.01908396947	11740.0617647059	8134.39121338912	9244.3574879227
11151.0953947368	9943.39759036145	12053.2571428571	1057.74789915966
813.353846153846	11333.9495268139	10236.0035335689	5691.17708333333
661.309210526316	9087.7265625	4047.56774193548	7267.63457760314
10950.4296296296	11121.3466666667	3330.7875	1889.76225490196
13722.3847695391	12889.2068965517	7935.51319648094	8428.0632183908
6929.5	9747.64666666667	1420.05684754522	3248.25
17939.7020547945	9332.01769911504	7323.70414201183	5987.55107526882
12595.963963964	5150.99136069115	1989.70802919708	6634.83069977427
7083.628125	9853.36267605634	6681.16780821918	5882.61904761905
3821.87804878049	11860.7562724014	4813.89492753623	3221.39125
3124.95102040816	5407.33204633205	6492.7572335921	6887.22014925373
9974.8962962963	10160.0720887246	3402.01612903226	8546.76923076923
11825.712962963	9570.98958333333	5253.38720538721	5663.21428571428
4043.16326530612	3408.30392156863	5975.75888717156	8279.93063583815
8511.24786324786	8275.94901960784	933.657142857143	5599.75814751287
7845.59202453988	10307.2582496413	3529.02229299363	5164.2
14614.4364261168	7560.69696969697	8860.80719794344	11097.1617647059
13006.4533678756	3204.88461538461	1218.44444444444	3589.2
6569.26162790698	11011.7692307692	5951.87550200803	8061.99075297226
787.228373702422	5242.86320754717	5081.82768361582	5130.16879795396
8318.27858627859	8331.10909090909	2443.08661417323	8051.01201201201
15423.5142857143	10942.4058823529	2731.61231884058	9288.84382871537
3789.31501831502	9728.65287356322	9750.83088235294	6570.03157894737
12901.4574669187	4929.85039370079	7905.52140077821	1110.08032128514
3993.51923076923	7122.24542124542	8126.43818466354	1086.69721115538
9934.65625	11354.0803782506	1086.26479750779	11325.7520435967
7376.69444444444	1916.80952380952	13028.0212765957	9230.65799256506
3516.61805555556	1297.9304029304	2191.35294117647	12343.7222222222
6631.62979683973	9020.9150779896	7192.28982725528	6897.11778846154
11967.1261682243	9226.19691119691	4648.03503184713	8362.76666666667
7375.12285714286	6581.63492063492	7789.83959044369	4672.37511961722
4991.04132231405	8756.50802139037	1757.14465408805	5276.23427331887
7045.06199460916	9180.07166123779	2006.38658146965	10776.5301204819
19974.6647398844	9135.52669039146	7571.63755458515	8392.78143712575
6503.4920913884	12109.5427728614	9151.12867647059	6173.53135313531
2533.76433121019	10763.0822510823	379.25	7166.59756097561
6447.35874439462	9479.10746268657	7566.5540796964	8996.90726817043
8070.83018867925	11636.1624548736	4507.20779220779	3715.52127659575
2932.17316017316	7305.97285067873	7502.63888888889	3533.48475609756
3153.54905063291	8434.48672566372	9061.18635170604	7969.44843049327
10315.2515822785	9656.96031746032	3879.47619047619	7285.19512195122
17479.1147776184	8706.56653992396	10328.5216138329	5860.3667953668
8121.85610465116	10012.5579399142	4717.20723684211	2526.19008264463
9251.41476510067	14272.047029703	2335.27906976744	5440.03805496829
1749.27272727273	10046.8039215686	4430.61693548387	8197.81453634085
5744.53256704981	10211.2140350877	1002.27819548872	4658.2294520548
15469.4887780549	8541.56659142212	8855.22950819672	7200.36388888889
3209.86779661017	12332.0353982301	9420.58604651163	3758.24381625442
2093.42907180385	5487.85714285714	5184.66666666667	1472.75982532751
26047.7175792507	14814.0378378378	433.104693140794	5886.28797468354
2374.07336956522	8028.06882591093	2600.46153846154	5817.57461406518
5746.35215946844	3383.28925619835	12730.8673469388	6551.53879310345
2571.96616541353	12913.0857988166	1080.71276595745	7853.71636363636
30702.3083941606	7906.23586744639	4907.50367647059	4335.03112033195
8776.95696202532	8195.16842105263	658.936416184971	5492.89655172414
6270.25591397849	8883.60727272727	1622.77049180328	1816.47345132743
9223.15543071161	7028.47607655503	5932.23711340206	7142.6642599278
16181.4076923077	6640.33966745843	2483.55325443787	8353.85772357724
3907.08778625954	10188.3333333333	5068.94318181818	9485.18741058655
9959.77297297297	5146.91818181818	7991.02122015915	2757.9606741573
8625.65547445256	10885.115942029	2906.44351464435	6821.79262672811
16797.3691588785	8214.25589836661	10907.9695550351	694.297297297297
7422.23333333333	1603.50617283951	1519.53097345133	1270.13526570048
10168.1353135314	6353.78813559322	1823.87198067633	1022.01162790698
6132.57314148681	5656.54054054054	2964.28224299065	8226.79411764706
11614.4711864407	12318.8734177215	18001.1888111888	3366.10817941952
9661.71116504854	7219.50710900474	14666.1381475667	2351.61016949153
18388.5797101449	10346.4314720812	8760.92117117117	5990.33552631579
5606.19646017699	4946.23129251701	6563.58055555556	6138.30795847751
7809.26216216216	9232.46108949416	4424.23364485981	6337.47201946472
12341.4493243243	11916.8944444444	5212.08771929825	7513.84946236559
7900.20938628159	13374.1201117318	4306.90751445087	2026.93303571429
8839.144	2433.34285714286	1940.3503649635	5624.93581081081
10918.2677419355	5906.65425531915	8214.73900293255	715.64375
15828.5563909774	8452.05027932961	11991.6916426513	9258.66007905138
6312.22299651568	9764.5625	5324.11709159585	5098.71732522796
7680.75322812052	10615.935483871	1838.76436781609	9976.57170542636
8642.03133903134	5823.29361702128	7401.89638554217	9597.29673590504
1854.59523809524	7683.39823008849	10277.4517374517	2941.60944206008
4220.21447028424	3884.02941176471	12344.715542522	6594.00892857143
8280.1391862955	8707.39037433155	4543.23958333333	5822.24954462659
9330.5	13785.6607142857	4793.75897435897	7399.52372262774
9692.38479809976	8849.35665914221	4831.95808383234	11726.7583148559
8918.17628205128	6008.76756756757	11070.7070707071	2366.05263157895
1313.90405904059	12076.6454293629	7329.69841269841	2200.76923076923
2556.08302583026	10445.7417355372	8806.73293768546	884.96
12934.7807017544	11277.9365671642	6063.49333333333	4444.15680473373
9992.25165562914	12769.986970684	6862.44623655914	585.215384615385
8798.94223826715	11286.5320512821	5247.44135802469	6308.41992882562
13141.7944250871	6024.81735159817	8540.00952380952	3069.19741100324
13201.5454545455	7951.37465564738	4407.88888888889	4209.45033112583
9253.11214953271	11826.9761904762	4785.54150197629	2380.03215434084
11721.3962264151	7652.49206349206	1024.4555984556	1881.64561403509
5254.0623853211	6590.27927927928	8410.20512820513	8961.15903614458
9406.36982248521	10641.2398523985	2110.1646090535	846.327868852459
2357.87341772152	7841.82984293194	2887.89035087719	3757.63184079602
14422.6125290023	9438.27956989247	9599.06926406926	6387.5652173913
9728.10688836105	13985.8246268657	7872.87628865979	8534.40845070423
8954.0923566879	6066.30769230769	6798.78216374269	3929.74273858921
7082.84341637011	5774.22580645161	7927.34638554217	3888.84795321637
10910.3410852713	10708.4269230769	5734.628	4148.85863874346
5600.72380952381	10686.3519313305	9745.07079646017	3255.86432160804
9967.33278145695	11592.6838709677	1974.8698630137	6847.775
6109.39518900344	10427.8571428571	3902.72350230415	11691.5597269625
7606.95973154362	6926.92561983471	10889.1137123746	9541.71747211896
10962.8863636364	10782.5	3807.67021276596	7774.02745995423
15048.4401114206	14157.2531876138	6299.02912621359	1656.42735042735
2995.22260273973	9965.58936170213	8236.76108374384	2165.58898305085
6271.38671875	11109.7701149425	12494.3955223881	6350.74051896208
8013.54464285714	12493.3160621762	8986.90074906367	6613.2
21360.1369369369	10994.0920716113	7672.15517241379	12678.505988024
8622.44897959184	8187.71865443425	2393.38888888889	2711.13775510204
8565.25699745547	6229.23170731707	8394.27747252747	519.869696969697
5275.71739130435	6465.97683397683	4502.07894736842	3988.18181818182
3078.39169139466	12325.8851540616	1050.29166666667	5851.17942857143
1548.08092485549	3825.90262172285	7803.285077951	12927.4432624113
10476.3322368421	7690.92366412214	2749.83516483516	4689.76363636364
11247.4968944099	6547.00371747212	8395.82532751092	4202.30446927374
10705.2705167173	11670.5970873786	2380.45070422535	12173.8763040238
6075.52212389381	10261.8442307692	9123.80898876404	3104.34964028777
5379.01509433962	6841.62404092072	8267.43376623377	12848.7094339623
1828.01329787234	8648.64942528736	1663.3391959799	3316.31496062992
10445.3555555556	9181.20245398773	1987.9274611399	1291.97647058824
11173.732	9529.76495726496	1603.35238095238	4537.40847457627
3193.0406504065	5906.99069767442	841.964705882353	6685.38901601831
23036.1436865022	10293.1266149871	6854.02752293578	3184.675
24498.9184100418	13173.1418439716	7410.80735930736	7693.54390243902
7848.07482993197	5327.99184782609	4457.94293478261	7122.2904040404
8103.0775862069	13583.689453125	10419.1101694915	8598.6408839779
1555.92105263158	11160.0463157895	5910.04424778761	5436.05185185185
7902.48223350254	11664.8218954248	4013.02277039848	2104.79150579151
5016.99025974026	9006.59772296015	1084.52534562212	3120.02744425386
9714.05102040816	8515.46209386282	2915.52651515151	3315.58594917788
2016.48872180451	13389.2405660377	8441.88911704312	1345.61650485437
7206.22144112478	14632.37890625	8572.51322751323	15357.885209713
3014.66393442623	10109.8397790055	8451.71044776119	8666.90513833992
9384.92481203008	11989.6984126984	5750.15873015873	4933.89237668161
3731.43302752294	7411.14561403509	1176.01709401709	12958.6506024096
37196.0766045549	10154.0533751962	5052.82517482518	1303.4154589372
8696.03266331658	15116.4789644013	7105.28318584071	4801.67621776504
6886.71503957783	17883.5904761905	8188.54375	6671.98360655738
8390.54093567251	5691.82474226804	4716.55890804598	12266.0211267606
5512.97674418605	13149.2943722944	9847.44551282051	9369.99276672694
5055.03181818182	4030.66242038217	3783.50568181818	7478.20707070707
8268.21238938053	10939.1894484412	9119.93379790941	6385.1357615894
9968.99	12573.6868131868	4312.68411552347	8107.63687150838
1473.13397129187	1369.55963302752	5930.81629116118	11032.1896024465
18482.932642487	11570.9840425532	6555.59748427673	1985.64874551971
6134.37341772152	10276.9683544304	7135.84285714286	13076.1259968102
5117.06335616438	13694.3231197772	11009.7423133236	3657.00484652666
17296.7204968944	12013.4132231405	6607.41594827586	11184.8760330579
7868.60053619303	11110.6651785714	8174.3922829582	9882.67733333333
6318.28235294118	9250.30028328612	2634.49438202247	6086.0235042735
9854.48014440433	10079.4739229025	6294.64705882353	1489.03474903475
6250.46	16409.5092250923	1561.41666666667	4384.48611111111
4832.59930915371	13252.5808580858	11823.8769931663	5574.99711815562
23509.3784461153	9535.47524752475	4986.82129277567	1047.49019607843
2160.03765690377	4762.7800511509	2786.44081632653	5247.25918367347
5316.45161290323	3771.60752688172	7497.22672064777	5843.0042462845
10463.4734904271	6698.88888888889	769.967320261438	8339.09719626168
1476.05303030303	13367.3139931741	10071.0131578947	2838.62962962963
11186.2959183673	8156.53253012048	8193.78106508876	4169.30695443645
9219.73228346457	12532.7043478261	6444.65467625899	9774.17920656635
18603.0045045045	10473.1653027823	7970.64969450102	1639.41630901288
3932.66666666667	10968.8842105263	1569.73660714286	930.695431472081
8834.53225806452	4801.85054347826	7259.27850877193	8898.74662668666
13049.8708487085	8000.74358974359	9847.16022099448	7854.47294117647
24524.1238938053	5880.50835322196	4852.66990291262	9464.30238095238
1233.16055045872	12426.0251396648	5086.02293577982	3506.72670807453
4910.89534883721	10493.0871559633	860.469879518072	5817.25323475046
3393.21428571429	11199.0099750623	3516.38053097345	7380.43659043659
6236.69029850746	9667.29245283019	6612.51174934726	5812.2870967742
1485.57236842105	8821.30769230769	7457.94102564103	10723.3333333333
3269.41715976331	9986.95320197044	7886.45355191257	3647.44520547945
7118.34413965087	10987.8692185008	2692.9604743083	3875.84045226131
2593.72300469484	3832.10135135135	4589.87548638132	1304.79891304348
5562.79473684211	12654.0310880829	1313.65555555556	3278.01167315175
18772.4457831325	11479.3888888889	5789.776096823	8872.35945945946
6449.9266802444	9658.09790209791	5391.74130434783	7732.45812807882
12775.3993174061	2676.84027777778	11559.0132013201	982.853211009174
8884.21929824562	7366.04029304029	7055.09604519774	6936.2700729927
10574.4219512195	9369.11009174312	3917.23660714286	1812.14912280702
6562.61904761905	10512.0118694362	4182.96363636364	8968.84010840108
2801.59130434783	11411.6115485564	11436.6575757576	18300.785202864
2292.27152317881	12273.7153024911	3538.76245210728	2803.15302491103
3877.93525179856	6892.95033112583	8048.78947368421	9166.0153256705
20202.9939516129	2924.92361111111	1341.81818181818	11036.3198653199
8657.64194915254	17632.935483871	7502.10579345088	10615.3203342618
8735.13333333333	5945.86641221374	6889.59098497496	6981.29371816639
8947.0614334471	11746.7282608696	7228.80384615385	2085.38053097345
10806.6681818182	11078.2364425163	2596.53237410072	4461.35825892857
18343.1319261214	7279.94038461539	8074.63636363636	5667.25326797386
24713.5256410256	10032.6889534884	7918.07258064516	789.982300884956
9876.65531914893	4980.53968253968	8339.21637426901	11220.0174129353
34457.8695652174	8259.59537572254	1854.51282051282	6666.15322580645
11214.3357400722	11549.1690140845	10823.2361623616	11385.4871794872
6361.69444444445	4839.58883248731	7459.56221198157	6873.2691588785
10020.3430232558	7468.8503649635	4628.81592039801	8428.39130434783
9291.76967370442	6472.79646017699	2405.58471760797	9801.60482374768
11988.2350119904	8341.45222929936	8167.96666666667	4007.65789473684
8822.1547420965	8322.89138576779	1650.06511627907	8673.80487804878
2280.94648829431	9161.08456973294	6799.23214285714	4185.57983193277
7150.46487294469	11265.1997167139	4508.26077097506	11500.1497175141
9319.2751091703	8296.05263157895	2458.52777777778	6668.92158671587
10300.2173913043	850.872549019608	1849.35356200528	7838.85956790123
8064.32505643341	9807.68874172185	6388.18564356436	1177.19736842105
2980.99596774194	16859.4519230769	6864.07068965517	8026.56338028169
10263.8412256267	9025.44693877551	8016.3984063745	6602.95614035088
16877.9566326531	7219.69911504425	1701.64341085271	11825.1821493625
5523.61428571429	10489.1891304348	1956.72897196262	3388.38341968912
7222.68565815324	11637.2477876106	6577.87826086957	6540.23448275862
4896.96313364055	8530.72020725389	1747.54106280193	8022.16609589041
2841.21238938053	11143.5166163142	7020.97204301075	4481.88095238095
10056.1696428571	12969.8253968254	1058.70731707317	12040.6952380952
10530.0570866142	11801.3360655738	5308.06164383562	5451.76215277778
4459.34379671151	5545.7256097561	7032.50721649485	9753.26119402985
7480.22184300341	9889.25196850393	3441.37142857143	9112.3751399776
16332.0208955224	7608.70135746606	3807.90748898678	10298.9131832797
3564.35795454545	8862.65619546248	5666.736	11892.5887850467
1273.44041450777	10509.8571428571	2096.67857142857	10750.172972973
10508.0389221557	8398.71798365123	4408.33181818182	8148.61830357143
9172.10874200426	3503.28859060403	8206.02702702703	5489.77642276423
10026.4730538922	8451.93372606775	5742.4328358209	3901.0585106383
13021.9311594203	17217.466442953	9790.51811594203	7681.60731707317
10137.3358778626	4000.27445652174	7610.38051044084	7346.30272952854
23911.1937172775	9136.49108367627	10738.4809688581	6061.85784313725
5142.47953216374	7971.38257575758	7350.08163265306	3441.46827794562
7771.52736318408	8268.2787456446	5469.63173652695	8675.19278996866
7401.65331491713	10789.3436853002	4736.04200542005	8502.09660107334
7762.13601036269	10158.3702422145	2178.30769230769	5940.21118012422
1426.89166666667	2937.65882352941	648.230088495575	2302.69456066946
7953.84126984127	8302.96428571429	5544.81611208406	2612.14893617021
10740.4025641026	12084.7712609971	5088.17202268431	4133.359375
9332.09398496241	6250.76445396146	9546.87662337662	7344.77586206897
12775.075	6901.66917293233	5798.31699346405	6008.8686440678
15720.1984126984	4610.08284023669	2307.24166666667	3549.33550488599
8606.8170212766	4955.23846153846	3192.28275862069	5875.17721518987
20671.2207357859	7116.6852367688	470.535398230089	3105.08962264151
20451.040201005	9875.7703180212	7546.21582733813	1044.0843373494
8024.83602150538	4551.42020497804	9989.8006932409	6202.61627906977
3363.145	12043.4201680672	6184.35211267606	6250.11611374408
7218.78752107926	11091.1541218638	8984.22507122507	4940.09919571046
7608.19111111111	9521.57360406091	9085.72463768116	1660.78706199461
5358.9704797048	7907.06333333333	543.329032258065	4451.38461538462
6610.47290640394	10736.3445378151	8738.24691358025	6018.50442477876
14493.9236739974	13472.104109589	9063.56359649123	1997.032
18447.3036912752	11815.0598455598	1067.5826446281	7451.09467455621
2385.88492706645	14002.5342105263	8637.27423822715	6866.96428571428
9884.84661354581	5722.19178082192	11608.3852941176	2114.65730337079
10408.0681818182	3048.99715909091	1847.71787709497	2041.00655737705
6626.45153664303	5744.58571428571	2284.35380116959	8264.09770114942
1745.55865921788	10992.9712643678	7518.51104100946	1728.875
9217.97619047619	10605.2395833333	5438.04205607477	5459.02430555556
13400.026128266	11153.6686046512	1827.58333333333	5732.0843373494
8197.42553191489	3660.90305206463	6664.01012658228	2801.55652173913
9656.93781094527	10453.4016393443	4413.29619565217	4405.07260726073
8108.84287812041	11523.3068965517	5668.22539229672	2186.62369337979
5997.70428015564	11900.9577464789	10793.0351758794	5114.84507042254
11139.3769230769	12258.7701149425	5345.58536585366	12044.2257217848
8120.59661016949	9467.22377622378	10102.4133663366	3932.9880952381
14552.1862464183	3494.87867647059	8187.976011994	3077.55504587156
9444.96509240246	3659.42329545455	6767.34358974359	1651.9253438114
4425.61842105263	12355.0670391061	7926.91339648173	4521.54347826087
8841.82258064516	10210.9830866808	9137.42105263158	1484.58823529412
14590.1304347826	8468.91172761664	10958.4538834951	5565.57258064516
9726.87661406026	9788.31768953069	3614.77996715928	8788.99610136452
7839.40732265446	12405.2647702407	10798.0294985251	3058.4799154334
8734.29268292683	8750.83977110157	8790.4278544542	3706.27619047619
3331.0988372093	15553.6637168142	7887.98603351956	5875.23734177215
8057.1512345679	10934.2635135135	1069.13661202186	3674.60808080808
3451.91641791045	9891.32762836186	2688.62584118439	7131.21064814815
9265.65269461078	6405.18808777429	5180.47619047619	13432.612111293
9168.82644628099	9691.27972027972	11184.0191693291	3193.03891050584
7651.13333333333	9982.28541226216	6834.9171686747	5908.14285714286
4616.36513157895	9065.2523364486	4116.95264623956	6066.47585227273
8361.42857142857	6929.91039426523	8304.8771331058	2635.27040816327
7001.16408668731	15713.2085798817	9596.64561403509	1882.45925925926
1505.72566371681	11287.3217054264	8834.56198347107	12827.5699658703
5577.05737704918	10007.599677159	8316.87392550143	7384.64371257485
4223.5234521576	2236.89454545455	8297.54105263158	1477.02332361516
14984.6325301205	7047.59961685824	8533.89674681754	1006.38518518519
1733.77542372881	8262.24822695036	1979.96629213483	8480.1012987013
8634.36717062635	8421.16265060241	3259.31404958678	1884.94444444444
1804.57792207792	12450.4187725632	5103.80555555556	5937.20459290188
6732.20858895705	10468.5855457227	6623.76944444444	2179.59259259259
6500.85977859778	3425.18584070796	7065.44	2117.39387308534
9747.95551601424	8249.63733333333	7570.61317567568	5189.73940677966
9675.46666666667	10381.4785714286	9101.63007159905	4004.58631921824
3477.11428571429	11927.2127955494	5117.59848484849	7343.56012658228
13841.4310344828	8827.36132315522	6776.71140939597	11402.3811188811
9441.2879256966	7955.66306695464	8626.30278884462	9205.28273244782
21117.5896226415	8317.56428571429	11920.1449275362	5136.875
11284.1393442623	9411.34379671151	2257.5859375	5111.42708333333
2789.12653061224	13002.3850415512	6621.69739130435	3472.22246220302
6264.31182795699	11403.1955922865	1161.12444444444	6614.32389937107
1706.72327044025	2097.6030927835	1711.30081300813	1947.86805555556
8414.26013513514	11565.6182795699	8949.07324840764	757.272727272727
5495.55952380952	10106.1937172775	2204.39851485149	5150.99594320487
5015.05609756098	10313.2118959108	1809.88047808765	12659.5525114155
5852.43968871596	12334.8259493671	8499.10648148148	11533.4545454545
892.380681818182	9213.27979274611	8559.80952380952	5965.03650793651
3701.69491525424	7359.31932773109	9425.29754601227	9221.3262295082
5898.18781725888	10676.5618374558	1785.69849246231	6738.48177496038
9406.68632707775	9626.83698296837	8002.33747779751	6972.3172690763
8326.04195804196	5377.46914893617	8609.24765478424	4366.14388489209
6485.96263345196	7707.85909090909	6104.57522123894	1501.8916967509
1482.54275092937	2285.9797979798	4078.06629834254	9146.05601317957
2393.84078711986	8573.13853658537	3870.51538461538	1622.10204081633
8489.43129770992	10430.3467336683	4161.19347319347	6825.62903225807
7722.53114754098	11559.0833333333	4933.89895470383	939.954545454546
4869.08040201005	11126.9839816934	6008.59411764706	2405.58823529412
8944.1613832853	8977.67627118644	9099.125	7335.42237442922
8278.23705179283	5169.86166007905	4086.79437229437	6120.51604278075
16157.0317460317	15590.6691176471	8078.76644736842	1368.37106918239
18175.0063694268	6660.02178217822	8963.46623093682	11732.905511811
10472.1598746082	3397.01746724891	3218.15294117647	5275.615625
9162.7053291536	10239.8861047836	940.198830409357	1975.39350180505
10407.3	12837.412371134	11861.387654321	5824.02389078498
1508.63846153846	7666.20744680851	2988.07079646018	7298.1592920354
2227.50993377483	4083.15107913669	13833.384083045	2382.97009966777
4283.65614035088	5926.9116202946	8805.00237529691	8138.43794326241
6407.33096085409	5370.27053140097	5060.55481727575	10727.5598885794
5829.89168765743	10770.2919708029	5333.13029315961	4737.55136268344
9938.40414507772	12073.1	6214.23484848485	1931.10481586402
7921.18305084746	10571.4487179487	10085.9350180505	5484.52295081967
6674.34749034749	11484.8511627907	8355.68376068376	3926.45238095238
9337.90053763441	8631.26359832636	3907.64601769911	15706.7350746269
9789.98412698413	14556.06271777	6611.60194174757	10925.3862815884
1280.59278350515	14788.2190201729	973.02868852459	7528.23346303502
3740.95575221239	12099.9044776119	4910.32216494845	3650.64604810997
10581.628959276	2053.93567251462	3527.49606299212	8692.44618834081
8639.14552238806	9857.77701149425	4800.0502283105	5825.56942003515
9909.88847583643	10243.1218390805	11766.2604895105	6556.0025974026
5249.28725701944	8722.41836734694	9036.3399122807	7043.04100946372
6716.88461538462	11688.5223367698	13944.0888888889	10235.124535316
4288.34715025907	16091.5029239766	10487.361774744	10115.1861575179
6871.23618090452	10853.7565543071	8867.20714285714	5532.92083333333
2462.88059701493	8857.12307692308	6856.90522875817	1100.62770562771
5535.25958702065	3908.43827160494	6918.09795918367	9476.55429864253
17522.8019169329	12902.7350993378	9065.25961538462	1472.35294117647
970.048780487805	8494.95571095571	8931.4025974026	5328.67730496454
8521.88985507246	10065.4192708333	3642.37890625	4383.29368932039
6215.32789317507	11567.3491577335	5011.03211009174	8565.54947916667
6970.77777777778	15228.9397163121	9597.42676767677	5929.37588652482
11040.3299232737	5636.49522510232	9828.01346801347	4595.72768878719
9754.9619047619	10367.8764478764	174.895161290323	8805.28330781011
22793.1123595506	11389.2786259542	9826.17248459959	6882.01286173633
7412.80201342282	14850.7012987013	4743.88321167883	9720.75262054507
12183.5840707965	14275.2877094972	8295.68131868132	6854.1719858156
8390.06666666667	6942.61320754717	1922.85628742515	4747.37914691943
6794.79045996593	12568.8960573477	8101.21329639889	6325.22323049002
4545.59292035398	10491.8625498008	7756.61594202899	8164.32162162162
9270.04713804713	10319.3783185841	436.692307692308	7992.34628975265
10314.9144736842	7854.66170500677	2028.327176781	10741.602905569
8929.52197802198	6206.98632010944	10320.9339622642	8743.10069444445
8055.58728010825	12959.8806941432	8607.57303370787	7126.59642147117
16464.423580786	7106.25079872204	4696.07079646018	888.562962962963
9494.87190082645	1896.1690647482	432.077922077922	2371.72580645161
21629.8790123457	4043.86559139785	6708.78358208955	6969.7753164557
6350.97580645161	10599.9977324263	10493.5661016949	1301.96812749004
13149.5087281796	8076.82786885246	2388.55033557047	8689.05892857143
8703.63020030817	8381.59722222222	1805.42666666667	4863.9962962963
6093.00242130751	3127.68085106383	2586.06209150327	6795.04812834225
3285.17610062893	8570.78554216868	8272.5523255814	6240.08737864078
1705.64601769912	9211.51681957186	7532.58278145696	908.101694915254
1055.90204081633	8049.68717948718	7093.46567164179	7852.51257253385
5529.87820512821	10233.2770448549	9755.72513089005	5349.96145124717
4475.81299212598	3725.98657718121	6929.23362175525	3456.61061946903
16151.5611285266	10480.9318996416	2248.19841269841	12410.243902439
6024.42739273927	7560.38246268657	8561.33936651584	1441.89052631579
8024.43369175627	9609.77092511013	3151.29203539823	2723.96590909091
2047.93464052288	12952.1758034026	5860.07079646018	5377.57593688363
6344.63670411985	4953.47115384615	1259.28057553957	9385.48449039882
3657.39674796748	11238.6407407407	6151.69866071428	7373.52614379085
8585.86069651741	14483.0716332378	1118.82037533512	1397.81609195402
2457.14566929134	12504.3706896552	5144.51948051948	5427.66741573034
11631.5856353591	10251.0839895013	355.566197183099	4981.99230769231
13828.7244094488	8755.75080213904	5623.69426751592	6972.02921348315
3531.445	7699.20353982301	5596.19764705882	7627.73113207547
11649.3118644068	10460.6794258373	9770.58582089552	9468.60083160083
10722.1661538462	12315.5607843137	8320.18962962963	1486.91538461539
4946.40878378378	9772.8350877193	6252.62552301255	9763.13265306122
5588.451901566	11443.7744845361	7208.87455197133	5684.60666666667
14636.1331168831	8032.11139240506	7906.59217877095	3111.00446428571
15529.3401709402	11530.7068403909	2360.57439446367	4020.06325301205
9906.40465116279	5609.60567010309	3218.11516853933	5046.42016806723
9750.25222551929	8659.91847826087	7289.90031152648	6550.52405498282
8380.06934306569	12223.7218934911	1517.52136752137	6006.99693251534
9025.08474576271	4295.97111913358	9742.22700587084	576.775784753363
4511.00600600601	5453.23052959502	2481.41596638655	13798.8507462687
5402.10967741935	9662.14367816092	1610.49193548387	809.572222222222
10571.7857142857	7564	8521.22088353414	6583.22123893805
5754.50853242321	11053.1933174224	11234.8676236045	8043.74149659864
3299.84020618557	6450.18944844125	1238.91428571429	4803.26219512195
6671.12012987013	11399.2132352941	12235.4365671642	4614.42857142857
8540.77461538462	10782.2650273224	5770.14563106796	9478.45952380952
8666.09360730594	4783.99253731343	10795.783919598	5291.64237288136
5690.1679245283	10808.4326375712	3678.43811394892	5223.2619047619
15221.6687898089	10659.2532894737	4144.01736111111	11418.6480541455
6222.01499250375	10634.3639053254	6999.17456896552	5538.67233009709
2700.03542234332	14275.9004149378	252.495192307692	2670.60490463215
7535.61654135338	14226.2689655172	7040.90099009901	2387.21806853582
12098.3341148886	6338.41568627451	9739.2507204611	2211.60913705584
4690.28712871287	7616.63829787234	8726.70159857904	2220.01234567901
15014.1436170213	10028.2832369942	6948.4652173913	2077.92041522491
3632.85829959514	10541.3250564334	5185.75748502994	9464.67343485618
11833.8761904762	11758.6106442577	2788.37142857143	7129.18930041152
10151.5071770335	8631.13011152417	4419.9304029304	5942.45869947276
7223.91975308642	7732.90616621984	4067.44736842105	10826.6587301587
17296.5410628019	12112.8672566372	3692.28025477707	17667.5920577617
12200.4658040665	3527.69387755102	6884.68181818182	5238.2302631579
10014.9185667752	7305.8704379562	6025.30975954738	8551.74930362117
8724.17105263158	9656.34252873563	10792.6824817518	10412.0150753769
7766.66966966967	8511.77581521739	6651.95768374165	8085.40935672515
8687.75521821632	10281.9217557252	6185.50181378476	9009.38442211055
7901.58163265306	6835.09090909091	6432.09278350515	3271.18650793651
9764.95945945946	8062.07662835249	6826.51179245283	9214.36690647482
6566.6404494382	1669.99585062241	4111.63408521303	1167.64285714286
12395.4669703872	10793.4249084249	5172.91150442478	2689.05357142857
11554.4870466321	14455.4298642534	7197.60498220641	8550.86879432624
9867.66042154567	10147.8754578755	5552.50590219224	1285.16129032258
7377.18131868132	11267.5359848485	5807.71331058021	4532.94545454545
11640.1453287197	10761.6751592357	7492.37788018433	3009.23608017817
16944.7613882863	13867.2702702703	4579.34754098361	8750.07060518732
10358.7413793103	7641.93516699411	11771.5472636816	2357.79182156134
5480.74791318865	5054.90747330961	7983.64436619718	7222.05113636364
18024	14210.2263157895	6707.39935064935	8630.58613445378
13729.1468253968	10745.0718475073	10909.09	11332.9317647059
5809.00934579439	16528.7116788321	3893.51657458563	9851.27959697733
2584.03481012658	13384.5214592275	10566.0297951583	2953.85223367698
12119.0073800738	4831.10831234257	8505.76177285319	10472.1854199683
13076.8669001751	10013.2708333333	6333.21747211896	8875.85869565217
5693.28125	10240.381489842	1483.12804878049	9683.58189655172
4175.29675810474	5333.57967032967	6866.29019607843	1328.36363636364
8657.72893772894	7007.03370786517	2633.90925589837	7036.04186046512
9494.60476190476	8953.68404907975	8304.97662337663	1139.82116788321
3665.81632653061	12482.9563318777	7847.84679665738	6258.47544642857
12185.049122807	3417.28333333333	1797.92307692308	525.925675675676
10715.9205128205	15783.7442748092	7392.39273927393	8542.33378378378
5294.92083333333	11829.6988950276	7022.78132118451	708.181818181818
7913.21693121693	7925.49285714286	12166.6440677966	10658.2775229358
4326.49342105263	9224.8023715415	10058.3947368421	6298.20134228188
10584.3404761905	9633.73138297872	8849.99442379182	10376.1884984026
18281.6472819216	9933.53808752026	10137.3598553345	7055.34533898305
12678.5938697318	7557.62219101124	2040.96818181818	5567.13418530352
1695.61046511628	7443.64831261101	8286.05070422535	729.896551724138
11395.861423221	2430.1377245509	3109.705	7323.76136363636
11048.3814814815	13621.3081081081	5641.15319389486	3980.50452261307
13158.0366666667	6886.33665835411	14103.3539325843	12185.3555555556
16443.2273838631	10109.8035714286	7779.27826086957	7683.7703180212
14901.8983050847	3909.97635135135	8181.44956140351	5221.78747203579
7360.96480331263	8663.99592668025	11947.7894736842	4155.20328542095
11787.5171102662	13983.2878338279	8603.27247191011	955.80625
2364.02118644068	17657.6184615385	2450.33707865168	934.037234042553
5980.19262295082	7222.77126099707	7883.55704697987	13158.7934782609
15692.6437246964	12685.6034115139	7498.67118644068	5915.17956656347
11334.2271662763	18279.1290322581	11188.700729927	2678.83703703704
6078.23602484472	4030.54587155963	830.010309278351	4493.34636871508
18442.1767515924	5909.64403669725	5417.7707641196	6673.65227817746
9722.71354166667	8951.85925925926	7126.64795918367	6527.49878345499
15633.8655462185	10986.5723684211	8321.84536082474	9830.74208144796
13938.2222222222	10474.8144329897	638.863468634686	9772.60224719101
11312.248447205	5602.81318681319	9325.77507598784	7518.68918918919
12783.1941747573	8171.42542787286	3728.29081632653	10646.6228571429
1283.91124260355	6255.68921389397	6983.88423153693	7070.44444444444
3726.67870036101	13956.7459016393	10286.0671641791	6275.38513513514
1461.87218045113	17685.6573033708	5749.52397260274	1317.79841897233
4028.34108527132	12701.9654427646	4235.61421319797	8773.77777777778
6147.93953488372	8774.30456852792	9930.17657045841	1253.4068716094
1311.56194690265	12953.3092485549	2157.56962025316	2113.73006134969
1115.70689655172	12386.4783362218	6375.86567164179	6581.08925619835
6166.52195121951	10860.6940451745	1015.89316239316	2206.55862068965
8746.56302521008	10104.2916666667	7148.14673913044	5192.93016759776
5146.42217898833	8243.20808080808	1995.55519480519	1484.88475836431
12632.052238806	14553.4524590164	10065.7361563518	10062.0264900662
10731.6285714286	11559.1807909605	13183.9933774834	776.424778761062
10212.0360169492	9127.67193675889	1724.78280542986	2661.44155844156
10659.7229299363	11018.3891509434	9795.72772277228	2869.5268389662
13728.5164556962	11015.7358778626	6333.69841269841	821.614958448753
23329.874715262	11266.2877192982	7456.29245283019	873.333333333333
8429.45289855073	8002.39374185137	11273.1052631579	7778.39130434783
8682.1	12970.6478873239	733.12020460358	2026.32713754647
7257.12933025404	8238.16040100251	590.774891774892	4650.74917491749
10329.1341463415	9142.02086956522	1739.28762541806	9939.96948356808
11830.1098265896	6498.42519685039	3132.30434782609	4118.97435897436
9622.2731092437	7670.39119170985	3686.43859649123	5929.65192850423
9614.72170686456	11889.4209115282	9316.20930232558	1746.34705882353
6991.72553699284	8557.45392022008	7501.22480620155	4649.12345679012
3233.52074688797	11753.7346938776	7226.80404040404	5409.38148148148
9187.91017415215	9433.60826771654	3859.63679245283	8540.99424184261
1834.5641025641	9958.06692913386	6278.7186440678	5295.77576443941
11637.4228070175	8778.98389694042	894.291845493562	6345.95681818182
8038.71614583333	7814.17721518987	8279.93034825871	2771.04918032787
918.844370860927	6176.18055555556	6795.06925207756	3337.27074235808
2691.26530612245	12929.5055350553	8937.1359223301	6366.48648648649
5493.12101910828	3078.52727272727	495.444444444445	5376.51388888889
1798.14328358209	8575.84715025907	8228.44444444445	7174.82625482626
11959.6709129512	8714.25405405405	3485.48657718121	6182.13427561838
8518.06926406926	8556.74177467597	8750.05982905983	4302.15
1737.11206896552	7519.79571663921	4622.41176470588	9489.68979591837
8868.92351816444	11901.2059701493	7692.87813620072	6768.34545454545
8423.67647058824	13491.0197238659	6245.43300970874	6994.18831168831
6267.57092198582	14155.7794871795	8574.27209705373	1334.47604790419
20880.8034682081	5753.10796915167	2112.24175824176	1201.79746835443
11203.9681372549	10426.5821782178	2590.51650943396	10661.0962962963
12035.0437317784	10435.6627358491	1804.36111111111	1256.16379310345
7195.03987730061	8673.43461538462	4703.37546468402	5536.06004140787
8353.43859649123	10953.3094555874	6824.01805054152	7358.46031746032
1549.84758364312	8912.44557823129	6367.11571125265	8882.80241935484
4370.43984962406	8915.63636363637	11046.2046632124	2853.34137931034
8382.95518867925	9375.41325536062	1082.52727272727	4544.0347826087
11147.5238095238	12927.6084507042	6029.90265486726	4591.59683098591
25434.1235119048	7842.28978622328	2582.75675675676	6615.63090128755
10369.2618025751	7156.51359516616	1094.70260223048	9451.39508928571
13061.0447761194	9843.6077643909	1086.229390681	8324.8690744921
9218.09359605911	12696.3432343234	1135.8490990991	9754.98653198653
9948.08	9990.6592178771	5446.38036809816	5492.05420054201
11450.5533980583	11753.0227272727	8609.96071428571	10441.9871086556
10578.26	6763.84198645598	5989.34635416667	8661.72093023256
10862.1946755408	10844.031938326	3261.4738372093	3965.06684491979
3534.468	13942.1308562197	7824.35726795096	5586.1
10062.0971039182	10680.4962121212	12150.6763157895	7126.24615384615
5725.36194895592	9567.46783625731	6890.28685258964	6780.79562043796
6259.55091383812	10156.2626262626	3435.88655462185	4374.06326034063
17042.2935560859	12428.6436781609	6686.91197183099	5072.51463414634
4410.87410071942	5946.99319727891	6142.5652173913	7611.25954198473
8643.86268656716	5998.41698841699	6871.59903381643	3428.04954954955
6906.0989010989	10961.63671875	9366.57142857143	6685.05642633229
4973.40509259259	5788.16470588235	3387.44897959184	6694.6
5852.84842105263	7907.07438016529	2282.00704225352	2291.5
13406.1875	9246.9	11793.7325905292	8155.64179104478
8723.80681818182	11087.8069241012	2299.23987538941	7725.95462633452
1980.43093922652	10354.9449541284	8757.20518867925	4803.31412103746
7672.26822157434	7534.78114478114	11342.2647058824	5862.60843373494
5406.00841750842	14669.0392156863	8728.11267605634	7280.48518518519
2773.76253298153	6493.27888446215	9896.53594771242	8231.83858267717
9501.57142857143	12811.4899598394	7005.11586206897	10216.4063205418
12079.408839779	5392.71380471381	12655.9445783133	9059.74111675127
13075.7841945289	4058.26589595376	12160.1019283747	2201.83333333333
11038.7085020243	10094.7250554324	6107.97841726619	7551.756
4381.24768946396	7730.76546391753	3793.16842105263	11852.331147541
9012.6384180791	13618.9150485437	5587.02654867257	7721.4792746114
7167.13191489362	12234.4862068966	9115.90988372093	2332.34126984127
1068.28217821782	8218.15083798883	6890.0390625	6007.16587677725
17461.3673469388	14814.3887468031	2324.48639455782	7986.72927241963
6603.87005649717	11787.287054409	5956.02366863905	7051.88095238095
10221.7864768683	8987.82935153584	6061.1768707483	4694.03821656051
13657.7525773196	10381.3489361702	9131.81967213115	10325.2225859247
17728.2764976959	3646.36477987421	1360.16599190283	5636.41239892183
1795.22580645161	16612.3989361702	7745.20373831776	9141.24750499002
7070.37894736842	2221.275	5519.8953722334	2634.23195876289
10062.5911111111	10076.0424028269	2633.50234741784	8939.10580204778
7697.34126984127	10237.1801801802	3668.64516129032	5094.096
6285.07339449541	10938.5222222222	3142.62337662338	6066.2109375
11944.432132964	10148.5752212389	7179.80409617097	7803.18181818182
8380.69607843137	10312.5181598063	5092.32272727273	8255.25559701493
10366.8098039216	4397.07446808511	9737.66666666667	7970.22903225806
8078.72559366755	18486.1899224806	6129.41198501873	7945.37295081967
7484.17948717949	13050.1737588652	3979.32599118943	7653.11494252874
3264.78765432099	8478.4052173913	7984.17085427136	12730.0062305296
6834.26996197719	12811.1571428571	11126.1849710983	6103.93436293436
10916.4256410256	7141.60658082976	3361.03703703704	11508.1319796954
4746.75787401575	13963.9821428571	639.680203045685	999.677852348993
16637.7901726428	6422.23232323232	7893.33796296296	1402.55970149254
2908.52486187845	9850.99526066351	4138.53051643193	5481.51832460733
6660.62839248434	7522.53687315634	4066.65359477124	8439.32558139535
4937.43338008415	11734.1944444444	5253.20063694268	10982.9834710744
13101.1856287425	11761.3309859155	8937.20615384615	7574.88272921109
5151.41304347826	3123.64267990074	6564.26868905742	5729.33023255814
8371.67496542185	1164.72566371681	4234.76785714286	6618.65634674923
10044.594095941	13390.4711779449	6955.63091118801	8533.00373831776
5924.38059701493	6590.48097826087	9212.47058823529	7724.09444444445
11618.2411504425	12434.5545617174	2367.05357142857	6448.14285714286
11654.2070175439	10647.5373352855	6091.6744966443	8020.91675560299
10027.2810126582	11042.3569620253	14369.3489096573	12149.7397959184
10120.627254509	8286.72701149425	1858.46218487395	6216.32574031891
8528.95238095238	9408.177734375	10387.4639175258	8916.20532319392
7446.2096069869	2002.72316384181	9767.94402985075	8578.98673740053
12963.4362017804	17466.3248175182	11752.0402684564	5977.31271477664
13205.4897959184	9012.40978593272	8419.05179282868	4785.40650406504
12079.9743589744	13027.6840490798	7567.93770491803	5515.90577149588
2372.04385964912	12176.195335277	6473.3008356546	5126.23076923077
9868.87570621469	12849.7208588957	4134.39901477833	7637.65561694291
11033.6447368421	10648.079245283	6391.12074303406	3886.04580152672
8212.96444444444	9388.04580152672	1614.96280991736	5987.03416856492
14116.2466367713	10644.9911504425	8108.62811791383	7389.77030812325
9928.72115384616	12925.5688405797	2630.98233215548	6182.07038123167
9944.32547169811	6320.26470588235	8403.31454005935	1928.272
2488.22962962963	10962.285198556	13803.4387096774	5130.72937293729
8238.21553398058	7036.5176056338	8316.31313131313	7042.81286549708
12880.7635574837	5715.33240223464	954.619047619048	5779.19047619048
16640.008	9199.21522309711	7203.54428044281	5975.94143646409
23156.3308641975	7973.05750350631	9625.33989501312	7211.48708487085
10085.2673559823	7052.65570175439	9775.20664206642	7659.38541666667
9325.48324022346	10450.2110552764	8548.31558935361	6037.83566433567
8703.4528650647	2860.20740740741	7216.91582491582	8711.22480620155
6738.63318777292	12595.3553398058	1300.15105740181	8351.79127134725
8001.97923875433	9574.97596153846	7610.688	10371.4658823529
2162.34814814815	11838.3871733967	1077	4485.93092105263
6533.05283018868	5915.79888268157	7547.43882544861	8927.47443181818
11681.4686131387	6403.68548387097	763.276785714286	6267.59669811321
9737.26865671642	7628.63049095607	8263.12676056338	13841.7872340426
7974.05785123967	7418.92330383481	1142.16049382716	2022.6972972973
11849.4673913043	7606.29365079365	1456.1978021978	8110.65989847716
5841.90069284065	9484.72340425532	4275.63258232236	5551.97230769231
6506.44117647059	11201.3979057592	2765.99641577061	8976.26556776557
9473.90072639225	7407.95955882353	10562.3834951456	1600.87817258883
2289.67692307692	10745.6502946955	10830.5064935065	3972.37398373984
11425.8355263158	8631.70913461538	2320.84114583333	16764.2265625
6915	5016.13274336283	8024.62337662338	10085.3621323529
9939.95389048991	10812.5808383234	1366.32113821138	3224.29893238434
10068.5	11707.5776	3627.82783882784	1392.13056379822
2734.81439393939	9861.17056856187	14196.3131672598	7040.05410821643
1433.25170068027	11156.3005671078	3577.03353658537	4014.95440729483
23647.2367256637	4610.07988587732	2682.03548387097	9736.12837837838
13451.1731601732	5454.77272727273	5771.88736681887	10775.8111111111
2125.87792207792	7630.60051546392	5623.86725663717	4650.98553719008
6651.60204081633	6615.74456521739	7749.65675675676	7304.56842105263
6796.40338983051	8808.50724637681	1559.20377358491	3752.13468013468
8634.79220779221	2357.39923954373	7169.18018018018	1367.96527777778
9990.96376811594	10724.2770398482	6492.85840707965	5806.71527777778
10342.8826923077	5154.75303643725	5713.73021582734	7050.28498727735
17836.3563218391	6517.25663716814	9416.00314465409	7319.73244147157
8728.436	6671.18359375	7159.54785478548	4300.87982832618
5311.96137931034	5271.23891625616	7450.47471451876	11978.3950617284
8166.54304635762	9146.9691011236	3678.55352480418	7780.95524956971
14450.1724137931	16547.2015503876	7005.70875763747	8630.51641791045
9301.04568527919	7140.54355400697	4190.67686424474	6080.15691489362
13394.3579335793	12531.7087087087	3721.18279569893	8621.85365853658
8876.42056074766	2912.95811518325	3832.19411764706	1764.47911547912
12667.125	6928.14565217391	8016.9644549763	1687.64075067024
7432.11788617886	8011.1647597254	5224.93661971831	4706.5671641791
11111.3303571429	13288.4761904762	6219.64391691395	8607.65650080257
9509.97005988024	6443.53103448276	4995.32897196262	10630.334519573
2918.06944444445	9581	8565.34449093445	10760.5894245723
4976.37268518519	11546.4046692607	1828.74285714286	8153.80610889774
4037.10463121784	6920.85669781932	6205.91967871486	10025.9897959184
460.766666666667	9602.66927083333	8519.19305019305	5593.5297029703
10476.5442477876	9395.38053097345	5566.41935483871	3126.38709677419
7680.81918819188	10308.2005076142	8317.51737451737	5213.96153846154
4605.51451187335	10324.6622864652	7984.98490566038	4593.51094890511
10718.973880597	11115.4856115108	3903.90972222222	8043.53271028037
25016.5448392555	13737.2899159664	4744	10496.7836879433
2129.69911504425	8833.84086799277	687.126984126984	792.205240174672
[truncated: 2,402 more rows]
