# Supplementary material for: Stochastic pulsing of gene expression enables the generation of spatial patterns in Bacillus subtilis biofilms
Source: Nat Commun. 2020 Feb 19;11:950. doi: 10.1038/s41467-020-14431-9 (PMC7031267; doi:10.1038/s41467-020-14431-9)
Supplement: Supplementary file 7 — Source Data [file 41467_2020_14431_MOESM7_ESM.zip › source_data/sup_figure9.tsv]

Cell	SigB_YFP	SpoIID_CFP
14	0.629556966393	0.530958411687
17	1.21403225639	0.596809393237
18	0.418972172761	0.36781891708
22	0.922330247863	1.99460245004
24	1.13931107835	1.2593684048
25	1.7884444283	0.443981907519
26	0.792875417733	0.90808923348
27	1.23965879879	0.469510407256
28	0.928742554088	0.772656157812
30	1.9522809236	0.420889691856
31	0.921331347786	0.683849389828
32	0.552464134674	0.332054893788
33	1.70064733711	0.599422153687
34	1.75601224779	0.476609406725
35	3.18403699588	0.187778032147
36	2.13136092933	0.409243413709
37	0.55197990391	0.367685688382
38	0.796226497929	4.15060941616
39	1.00234850116	0.57136529966
41	1.6909017468	0.500485117631
44	1.62493060261	0.716339188048
45	1.42025731281	0.653245180872
46	2.73633379368	0.254917417733
47	2.32849549843	0.33073230069
48	1.68845849286	0.600068997584
50	1.17471354265	0.618262155979
52	0.900645944784	0.429573500246
53	1.13346278575	0.507496651998
54	1.40205216685	0.341258668895
56	1.1275215694	0.920750917043
59	1.96066935138	0.441080886525
60	1.24149333328	0.324838603952
62	1.81510553064	0.494089735941
63	0.619965811651	0.270825713226
65	0.753400747123	0.275393789095
66	1.4004655081	0.489183624022
67	1.22344124144	0.380134470848
68	1.91451331052	0.694096794785
69	1.6873588539	0.375670551431
70	1.34270457998	0.527191757216
71	1.65060863275	0.377751220812
72	1.80562753101	0.347396970798
73	0.989899269781	7.58565831432
74	2.03621802956	0.367840635908
75	1.62415359826	0.404263178421
76	1.4794876704	0.568345450877
79	2.3312953495	0.310316380928
80	2.30686271821	0.374388338429
81	1.73975274501	0.392189761142
83	1.54996645879	1.30003000832
85	1.67251425029	0.551920283438
86	2.12710021645	0.338256504658
87	1.38090498513	0.533019584898
89	1.46399587003	0.738246268849
90	1.71470175517	0.400288564851
91	2.27660045591	0.692700990135
92	1.70326106986	0.366234928863
93	1.93459327766	0.538555057428
94	1.28302937117	0.341909089092
95	0.788655070483	0.820467320378
97	2.43676970043	1.56380777188
98	1.83771733322	0.563480349562
99	1.94661431824	0.642868502094
100	1.44203276696	0.605294877964
102	1.99032383039	0.470724362555
103	1.81226041417	0.361458235471
104	2.16818000114	0.811822189318
105	2.49576147526	0.447094458747
106	0.909295048988	0.516127044767
107	0.954428517292	0.391348332177
108	1.725414483	0.361394851371
109	1.11811919694	0.758827623531
111	2.33892137051	0.480862020321
112	1.73973902546	0.364807538859
113	3.16903776476	0.438667969399
114	1.39781401289	0.697887864184
115	1.68724156077	0.46049322827
116	0.20328457423	1.56989421596
119	0.693688025399	0.301887811369
121	1.83146958282	0.507654820942
122	1.63371222403	0.404351388738
123	0.950784914869	0.486913816592
125	1.73262247271	0.600998354403
126	2.04655242073	0.313517151268
128	1.8286283283	0.725419757273
129	1.10269976404	0.599684321479
130	2.00005321231	0.48044174198
131	1.63599341994	0.375340903768
132	2.04326341267	0.509897766259
133	1.06815827956	0.51685287042
134	0.638290542839	0.437821077874
135	0.269054794204	0.267620066778
137	1.46889773876	0.467063646419
139	1.09720424166	0.833497535296
140	1.92785951407	1.25458321656
141	1.70823592419	0.627733843292
142	1.37901663182	0.465683809029
143	0.976671466098	0.481310945979
144	1.50980641866	0.447302942375
145	1.8495415014	0.208750635597
147	2.30321092219	3.59891299323
148	3.5400410431	0.249935895214
149	0.97323443021	0.469650917946
150	1.60351278383	5.45089525547
152	2.57195115399	0.242874000949
154	1.30993918983	0.923546120993
155	1.14264904178	0.377120630759
157	2.42786692409	0.333200279335
158	1.43482577876	0.574124442874
159	0.909229555602	0.33832406391
160	1.25559466338	0.3458410126
161	0.795977758654	0.349246046492
163	2.01510597783	0.343151095654
165	1.68475386112	0.521974388461
166	1.44230540911	0.549113150892
167	1.71505250616	0.366505965566
168	0.881717469505	0.518957700442
169	1.92282282083	0.564476019111
171	1.65769270552	0.306661874282
172	1.94823914415	0.520367682918
173	2.52798256909	0.343752685114
174	2.51539739979	0.284078207448
175	1.92405332753	0.473825921118
176	0.936816056021	0.550327175792
177	1.10937257822	0.536566323091
178	2.60073923382	0.31672053164
179	0.313997081666	0.380521592006
181	2.34467543222	0.442916492092
182	1.63500295185	0.51027105214
183	1.11804499086	0.534897889572
184	1.77008670434	0.370846001785
186	2.13526434996	0.493089988677
187	2.01405389627	0.42978952938
188	1.48904801428	0.799159591836
189	2.48221190141	0.305692417652
190	1.49765034254	0.673966870028
191	1.22605150135	0.448183673263
192	1.0625828213	0.328570196982
194	1.48501133887	1.67395824222
195	2.06572246058	0.622096011548
196	1.94475966997	0.51235631179
197	1.25296302434	0.415156878237
198	2.01116714694	0.451646106926
199	1.80365063048	0.522601666367
200	2.1211838569	0.867897479195
201	1.71450487518	0.410105768577
202	2.4390555389	1.00082037587
203	2.07525642764	0.548623346319
204	2.06872848102	1.94069227861
205	1.59875714168	0.484437439132
206	0.698548015241	0.315442589934
207	1.47461406508	0.73807371039
208	1.72731128514	0.947276331498
209	1.38939420712	0.403641944648
210	1.43048637202	5.77776218934
211	2.22807201646	0.577473257916
212	1.675950155	0.387109638756
213	1.22896394486	0.652923218814
215	1.52693149953	4.34752831205
216	2.50552611273	0.332225867054
217	1.85194071526	0.471661219363
218	1.67609232492	0.56116403237
219	0.936407236091	0.554693743766
220	1.46650121429	0.402253868443
222	1.43419286581	0.393355447472
223	1.42802113382	0.834057664991
224	1.47846027682	0.430393336762
225	1.45874618652	0.383723556081
226	1.21557382857	0.613075368963
227	2.89469679957	0.461451759329
228	1.56197998429	3.0389732268
229	1.091633384	0.373171367092
230	0.404995898845	0.281869518313
231	1.00606692372	0.356721895778
233	1.84165255925	0.403644067566
235	1.74975079226	0.421630803828
236	1.24666542842	0.51813155003
237	2.16355000592	0.750076589241
238	2.18328223859	0.549139219951
239	1.89947140617	1.46390341763
240	1.15909540202	0.662642111302
241	0.685201873924	0.73345679115
242	2.69897818681	0.451948917863
243	1.7628879737	0.546345860616
244	2.2171082798	0.558134422187
245	1.76274590343	0.598770256322
246	2.42036188388	0.544329778102
247	1.45611254829	0.530554545347
248	2.29492578884	0.407433939564
249	1.98236785743	0.286449632776
250	1.1656714251	0.36392268653
251	0.534689183778	0.266703805983
252	0.679227149878	0.27987626329
254	1.57399904342	0.358254855098
255	1.64099420377	0.547704962745
256	1.9508099077	0.476945883466
257	1.38976850599	0.225208574941
258	1.855654051	0.413739300687
259	0.84448911514	0.428598194365
260	1.51540650615	0.216274053709
262	1.97298823507	0.578212187228
263	1.64734458898	0.53613160234
264	1.52472695036	0.32126219439
265	2.26797548085	0.295157019874
266	1.21222260379	0.473624270742
267	1.09241716039	0.307227151994
270	1.87885612211	0.684014178086
271	1.8852387579	1.94890947417
272	2.55964814127	0.446268644339
273	1.9063544587	0.493222648902
275	3.0924947208	0.278459377541
276	1.57756964953	0.571162940026
277	1.45226380963	0.740059265021
278	2.01413144263	0.49452270553
279	1.77274544791	0.366154554659
280	1.47417952839	0.510462925382
281	0.974239297537	1.25179903647
282	1.80726074989	0.640556708958
283	1.87782014553	0.472504694993
284	2.31205416123	0.706151776275
285	2.4592060903	0.388280691453
286	1.58992606038	0.269878097283
287	0.796312913635	2.70918932001
288	1.51354671103	0.342375994977
289	1.61018986959	0.462107015184
290	2.18351549893	0.34252540486
291	2.16836153943	0.316820935608
292	1.89463140623	1.18916056703
293	1.89997685023	0.275630230141
294	1.97992486623	0.478707438166
295	1.96674680435	0.47539855617
296	1.86570975093	0.460394384645
297	1.77820657192	0.465547561266
298	1.98796743012	0.56468179238
299	2.21382446471	0.533917028975
300	1.50842986437	0.599566133195
301	2.4247820557	0.291628698936
302	1.46786604355	0.258870892559
303	2.05281615702	0.392045860404
304	1.15797775158	3.39507858829
305	1.56502389189	0.505797114579
306	0.238666532875	0.323781733966
307	0.702712612188	0.459340814971
308	0.962251340858	0.342484422225
311	2.31073487559	1.30992014533
312	1.76476096661	0.342988976319
313	2.04056755847	0.511865315534
314	1.48384551559	0.340584669759
315	1.6767951485	0.530762369217
316	1.56555388452	0.574971454385
317	1.78824597277	0.561393122917
318	0.891544326364	0.312176522372
319	0.888787652363	0.320602034977
320	2.04639264566	0.251119094863
321	2.62949949855	0.349652461419
322	1.97984541904	0.692204534404
323	0.833892827551	0.305317603604
324	1.9181709912	0.535851933361
325	2.20801612295	0.430262498977
326	1.97741323688	0.354879599227
327	1.35056783021	0.37028061693
328	1.38234801405	0.653771479505
329	1.45156516621	0.632173220028
330	1.93756547349	0.586450769241
331	2.12581453092	0.715886782346
332	1.30675251592	0.757944912406
333	2.26478874675	0.340137799496
334	0.728993198406	2.05966743806
335	1.96098561499	0.692081194323
336	1.1682216898	1.92328854875
337	1.95361282867	0.430959995848
338	1.92091414207	0.53591376214
339	0.602698181561	0.160721405037
340	0.859331770721	0.324630966807
341	0.99849632019	0.276057959168
343	1.40863371991	0.378887863588
344	1.23650751183	0.247742483817
345	2.08803205569	0.613441251221
346	1.76226568047	0.331158116334
347	1.58521953297	0.399510050039
348	1.79944515792	0.530162931662
349	2.35011277543	0.352443324478
351	2.66697252008	0.626321763555
352	2.19910603738	0.954544927663
354	1.74463370394	0.423704273691
355	2.11908125351	0.485483296435
356	1.88279565671	0.559758747159
357	0.578795167275	0.283263723174
358	1.07817945928	1.12688228214
359	2.00682106082	0.540875490771
360	2.22309941318	0.46707721859
361	1.99050097131	0.33759535021
362	0.574228370322	0.368277091409
363	1.16030857195	0.306490351765
364	1.73118811882	0.800995969819
365	1.52928710228	0.396612768524
366	2.41411344993	0.380784556688
367	1.31364875003	0.642456076431
368	1.46549745654	0.404229521185
370	2.61160158261	0.610419440114
371	1.247617834	0.414729354848
372	2.42356761274	0.540320467859
373	2.42670265875	0.316887573745
374	1.14273009978	0.292299323859
375	0.777088185152	0.227233742523
376	1.44780309636	0.461016745803
377	0.918333567997	0.34830262567
378	1.91494350153	0.461442679578
379	1.1663677232	0.868203051467
380	2.11035557299	0.452968946783
381	3.06585526808	1.53697788035
382	1.82580956682	0.272908918825
383	0.92620648119	0.482064543863
384	1.69225219494	0.358729881085
385	1.46399147473	0.463532848662
386	2.47685626476	0.404552751616
387	2.92762758499	0.309776554478
388	1.43936122954	0.563708060432
389	2.31867023998	0.413151966969
390	2.25786377378	0.264586105652
391	3.76626143521	0.118262842235
392	2.6151715222	0.530781679216
393	0.841217193844	0.429185979046
394	1.96846415353	0.605974817122
395	1.71558956304	2.75687108764
396	1.84449292567	0.44887519719
397	2.52635998492	0.39094395108
398	2.42617664251	0.327223630261
399	2.15391047355	0.213196186919
400	1.36833553568	0.705888616339
401	2.25634569555	0.666137891011
402	1.43292421083	0.609850029119
403	2.68451060393	0.208429981604
404	2.07416691413	0.548125920733
405	2.44732281932	0.382593846844
406	2.70247978481	0.564076442408
407	2.40061881565	0.320252261502
408	2.20327731691	0.241325381432
410	2.15941364522	0.407677857978
411	1.56891393383	0.700016072853
412	2.00692504722	0.541212940925
413	2.21441821711	0.38275469425
414	0.88822509186	0.333971822173
415	0.667040350709	0.264077191703
416	1.54689258793	5.72442506513
417	2.5032441867	0.608527599051
418	2.07374957951	2.17202993417
419	1.6400602845	0.496825628953
420	1.20770306467	0.425996518849
421	2.04809033976	0.493027712312
422	2.25577940988	0.584772313132
423	0.872620624405	0.187766462427
424	1.73998795959	0.460609325075
425	1.41646381192	0.323614498525
426	2.05759353865	0.147397769424
427	2.11884408902	0.324606551028
428	1.68100864707	0.848488778534
429	2.38898943046	0.426281012434
430	1.29245732592	0.445694285062
431	1.65038196628	0.431887553779
432	1.91325110839	0.404077661026
433	2.79169608867	0.703350272348
434	2.99057856619	0.312215867958
435	2.14374654233	0.490925147147
436	1.93748952471	0.959480108361
437	1.86809420683	0.357517597571
438	1.50925315498	0.672043857026
439	0.911040875349	0.497974529014
440	1.30006440153	0.393713053616
441	2.0049329773	0.365352562733
443	0.701578932449	0.352619290389
444	2.0706319238	0.555387279565
445	1.96815332356	0.459751507753
446	1.90184533864	0.293017655839
447	2.45269463717	0.370351371551
448	1.77080871494	0.258674270081
449	0.398399142197	0.31944366596
451	2.30916002465	3.8779311937
453	2.45440783807	0.418800688686
454	2.66004092688	0.41432162421
455	0.878061067883	0.593399129156
456	2.2806821277	0.384025623888
458	1.72521999484	0.585153929236
459	2.34515124887	0.679890839938
460	1.78228148731	0.505148538608
461	2.42286661761	0.326516275096
462	2.31759893495	0.844781434734
463	3.04594978742	0.35321890125
464	1.76740350491	0.457345207318
465	1.10021821247	0.471793342392
466	0.481186619779	0.261352260498
467	1.96375438744	0.413962527184
468	1.78261251408	0.452930908304
469	2.04310762367	0.502285170317
471	1.66063739617	1.05557523263
472	2.16510107895	0.313610293618
473	1.67998695026	0.703782667797
474	1.71694967659	0.299295161118
475	2.34350676887	0.535495174061
476	2.92123673451	0.379265619898
477	1.03247017522	0.619734468162
478	0.493566701602	0.283416177965
479	0.417391282806	0.406914568358
480	2.4995221132	0.419143442479
481	1.17621442073	0.406362111396
482	2.23384113445	0.447022677042
484	2.2604582385	0.261425866188
485	2.92252788982	0.366735141976
486	1.56893334321	0.498851179039
487	2.78454484211	0.363790734867
488	2.01179924886	2.0589833458
489	2.30363360005	0.37909478939
490	0.319464826076	0.273538196502
491	1.18260230488	0.35721954205
492	2.15827909826	0.381670185203
493	1.916411568	0.337431590844
494	1.30799646835	0.341626625532
495	2.95558348099	0.411530846538
496	1.79703902251	0.492046066806
497	1.95071663148	0.358039194733
498	2.22784433486	0.514543181276
499	1.70546868261	0.560079998708
500	2.10808643328	0.4435447191
501	2.06206012826	0.313610293618
503	3.19546929439	0.992584392909
504	1.97571160837	0.787423433925
505	2.22207754113	0.459570431113
506	1.49268997429	0.529812317243
507	1.73632234519	0.982744317561
508	2.57380469724	0.27918488093
509	1.50227984118	0.363708968099
510	1.89920070018	0.444553949396
511	1.74483329241	0.321767386155
512	2.07924644392	0.559076796973
513	1.90250335807	0.42253854749
514	2.29877364845	0.382481180424
515	1.66239341176	0.607650603242
516	1.86926732241	3.14659132933
517	2.09401785216	0.279797846302
518	2.64207432798	0.22223299081
519	1.81714773963	0.397386416036
521	2.14495103355	0.676800854851
522	2.32476832189	0.480706505861
523	1.93181487945	0.726261953105
524	1.25696114362	0.675613626782
525	1.39454773854	0.338351843207
526	2.80549807652	0.219658863503
527	2.42141136898	0.46026059568
528	1.47832827174	0.358742320391
529	1.93767218648	0.469359605355
530	1.99861126262	0.375798336199
531	2.2371437405	0.276165107887
532	2.26010735023	1.06376867071
533	1.7567017185	0.326320805291
534	3.22022936709	0.210197314656
535	2.18557400641	0.764543015562
536	2.16164187811	0.617843728834
537	2.30122537612	0.391762047979
538	1.96433368942	0.539464294539
539	1.96551075063	0.377426416718
540	2.28385258886	0.281571653657
541	2.51128844555	0.442870381511
543	2.84143556338	0.371933167487
544	1.22446690595	0.483165439138
545	2.01163967352	0.438890676618
546	1.28329237116	0.471551021893
547	1.73618531288	0.488210596935
548	1.20291779531	0.562012396823
549	1.09313901216	0.326765098232
550	2.06187355467	0.515968702771
551	2.12865964843	0.594715867856
552	1.70204713764	0.461646088142
553	2.19109656805	0.711086868194
554	1.96738179976	0.358511612734
555	1.60483448033	0.274490902823
557	2.44262095042	0.604628126288
558	1.62663445209	0.740366743634
559	2.12695014473	0.426293909068
560	2.20339698767	0.36454549838
561	2.37651074638	0.458444925543
562	2.52795490915	0.681379194718
563	2.50512630966	0.371832246215
564	1.95332531997	0.468921397492
565	2.06578938198	0.474918938659
566	2.07796657493	0.502379566507
567	2.00067682324	0.504279670454
568	2.34788460811	0.400492147416
569	2.38571473905	0.255509692198
570	2.05369013912	0.422356438762
571	2.03714837439	0.383166279844
572	2.18120029654	0.524137963106
573	2.56194132234	0.580430677769
574	2.02886704755	0.51014774941
575	2.12233911861	0.449165084843
576	1.71084921611	1.30218021142
578	0.990150683774	0.421757205981
579	2.21624914093	0.286857050825
580	2.12163872523	0.644025087105
581	2.12378406225	0.459242747852
583	2.11235849506	1.13567805432
584	2.87722444226	0.333290590717
585	2.35345190572	0.644135238059
586	2.90821323919	0.25826797496
587	1.75040392685	0.521169483317
588	2.2863990088	0.529362292624
589	1.41979493402	2.03988920611
590	2.36119388268	0.440166387432
591	1.55633184009	0.493411754485
592	2.95123890558	0.342956582294
593	2.14742195866	0.521733193096
594	2.00098720493	0.734220359492
595	0.446778155479	0.266495038646
596	1.81381801914	0.607435649726
597	3.33385689075	0.35672386276
598	2.43892460689	0.381930072608
599	1.89784264795	0.431218865847
600	2.13356064641	0.370255578583
601	1.6272163046	0.368909070426
602	1.75618401288	0.443937051975
603	2.12613412161	0.311251299612
605	1.85316983039	0.429179888969
606	1.39167650322	0.649083425421
607	2.4515339537	0.260445694482
608	1.81328081551	0.431221804703
609	2.41066270307	0.376330202903
610	2.00658116767	0.472595223161
611	1.25534650376	4.31989135041
612	1.38532351226	3.79387421433
613	2.15935557988	0.451723936813
614	2.52878000302	0.417443404032
615	1.59388670089	0.373281358228
616	2.37169129948	0.323644576047
617	1.88320263711	1.25843551063
618	2.17450264948	0.805200715973
619	1.51447379883	0.529495633252
620	2.29541837194	0.227232943825
621	1.62723149729	0.559092747887
622	2.07723593921	0.346502289086
623	1.71812046522	0.520497439847
624	1.75829336081	0.44471668978
625	1.7711092648	0.468981846594
626	0.542455207227	0.268639816981
627	1.77862338928	0.377635763107
628	1.91581579015	0.625782296058
629	2.7556665774	0.197656051066
630	1.99792218264	0.357031877463
631	2.70168328516	0.434279313237
632	1.62617053168	0.506905508548
633	2.13112904987	0.383733636208
634	2.783473174	0.226610757623
635	1.13423742136	4.57551786381
636	2.9358473012	0.272007797124
637	2.47467927513	0.431180865173
638	3.10542721955	0.221366118492
639	2.02308059899	0.911513967842
640	2.33259968682	0.28085980916
641	2.50748072838	0.564228716155
642	1.99030727712	0.510551144494
643	2.12250273989	0.450757992498
644	2.17064246857	0.857035257059
645	2.02191613435	0.436692607652
646	1.65197641214	0.419668586803
647	1.85312828666	0.317111514567
648	2.88791416506	0.246757729896
649	1.72336634954	0.667185679384
650	2.29225652374	0.373063637984
651	2.04417489458	0.391307731665
652	2.01477480261	0.467568589557
653	1.17254808092	0.450349719337
654	1.84812056166	0.490976303791
655	2.6863100076	0.448896326027
656	2.5407294243	0.457770988763
657	3.20436248046	0.333573804042
658	2.35335342574	0.35976306744
659	2.27244941719	0.222400538736
660	2.06615640902	0.462764808763
661	1.30985530682	4.20713464266
662	2.6927063085	0.258227852102
663	2.59006619257	0.222357402378
664	3.1863384572	0.563855846295
665	2.22182178837	0.445152130268
666	2.57493687963	1.07914792475
667	1.782278441	0.513815496175
668	2.57359208717	0.275435901328
669	1.48195006667	3.76486596074
670	1.66431524814	0.593453849131
671	2.11949016587	0.396540272365
672	2.5870540753	0.306698086635
673	2.26628200903	0.62287217008
674	0.706491487061	2.34256832347
675	2.34950164699	0.403043715574
676	2.36401685244	0.189116893447
677	1.76609743864	0.967308655287
678	1.84637800578	0.238025719846
679	2.11809473556	0.313423703532
680	1.90141404074	0.390283330004
681	1.28824550973	0.440045145904
682	2.071971934	0.460566076228
684	1.15847078664	1.23917926594
685	2.52787059896	0.315444207044
686	2.25771938072	0.362514792973
687	2.7818483958	0.256448512029
688	1.41376807409	0.489705221184
689	2.24228210516	0.577884947104
690	2.16962789562	2.3891570009
691	2.23214821264	0.237212976972
692	1.37825044608	0.536113236654
693	1.90713211708	1.00537490744
694	2.70144972274	0.306887001325
695	1.35524042614	1.80004620059
697	2.2267320203	2.17280890399
698	2.81329085251	0.32513519978
699	1.07338620712	3.44644308655
700	1.27127123241	1.10966070509
701	1.96519758879	0.465626438741
702	1.81863700305	1.4720345521
704	2.61905910143	0.371508941652
705	2.12130455564	1.1441370356
706	3.40615479794	0.210330950808
707	2.39723083617	0.53876048118
708	1.99483279808	0.49207037158
709	2.18275851054	0.825135973217
710	1.80479194093	0.342740972208
711	3.11010622345	0.244673570296
712	1.94649243259	0.750211707744
713	2.04064689453	0.243416460994
714	2.00517571502	0.413473175017
715	2.28387964563	0.357867812809
716	1.80274582826	4.47452599552
717	2.10566272003	0.267138557742
718	2.69821151037	0.28570871174
719	2.55369664529	0.17734303506
720	2.75050234872	0.181296786708
721	2.56735493235	0.332431257878
722	1.73107374678	0.453305190668
723	2.94675084025	0.664699654195
724	2.86793710096	0.461348661961
725	0.552683565503	0.394971219696
726	2.84658300761	0.179313513228
727	3.5975452961	0.193910608073
728	2.76574768688	0.37757257856
730	1.67450402036	0.674813999704
732	2.33733218052	0.552685790781
733	3.83669350501	0.221774758671
734	1.98039906353	1.15672649826
735	2.76533081014	0.152980988025
736	1.61851051833	0.406804946977
737	1.74559214517	0.490756355511
738	0.896761630204	0.333901044166
739	1.40997314278	0.643667096507
740	1.87227653737	0.650521698548
741	2.0194269523	0.537944848309
742	2.7974003164	0.234209209044
743	2.77346505539	0.331214914313
744	1.98532385608	0.970478090969
746	3.10219584741	0.270510223367
747	3.16036587324	0.359046565076
748	2.63158793096	0.38967454334
749	1.86364567178	0.820662202834
750	1.29257651689	0.571842911142
751	1.9637038809	0.723430425654
752	2.20401967862	0.446693325691
753	2.34604408536	0.368269661121
754	2.73005279241	0.269281397973
755	2.52807645416	0.307146930983
756	1.76555364608	0.334164947492
757	2.2702776813	0.365145689944
759	1.61107146851	0.455054852034
760	2.64409290969	3.24765766634
761	2.03804564379	0.726846600473
762	1.99589658117	0.308498928023
763	2.28549172276	0.211107580596
764	2.31995895163	0.285958279291
765	2.00476856329	2.80205563666
766	1.34612555733	0.54767702004
767	2.11515249566	0.856983072587
768	2.80024485888	0.296720232375
769	1.54284077846	0.495515440998
770	1.24334863649	0.512045699044
771	2.59159341195	0.32370381965
772	1.68256378353	0.391421413098
773	1.21999222229	0.32381771477
774	1.769070273	0.34169181087
775	1.59628346376	1.22211388892
776	1.29215714499	3.79929015687
777	2.37577759321	0.295831568376
778	2.22692059956	0.370108580491
779	2.24739800425	0.359981441777
780	1.94808845602	0.2795517376
781	1.89645902047	0.650887915163
782	1.81441354011	3.45821308436
783	2.82638385883	0.934395686334
784	1.34159905939	1.900177028
785	2.97861689478	0.255830662137
786	2.32357720593	0.332653912449
787	2.77537792728	0.312155410105
788	1.9943609709	0.475855123037
789	1.296453433	0.529839154869
790	2.46869653261	0.290015865606
791	1.77479589466	0.394045366167
792	2.05226254241	0.363530998436
793	2.40622730983	0.412769029028
794	2.61889087179	0.208795513275
795	2.46667233624	0.354042146005
797	1.95811835776	0.605846635506
798	1.16944034405	0.287182377264
799	1.6314107353	0.638780399662
800	2.1404415969	0.379080633816
801	2.94078133952	0.66301960448
802	2.16932470885	0.451920722773
803	2.06993000311	0.307608200562
804	2.13023735787	0.338872636725
805	1.58718626081	0.729025176165
807	1.1015423173	2.66791483982
808	2.53226648069	0.423374827808
809	1.4357947224	2.63429165253
810	2.84798893228	0.22367390297
811	2.323579778	0.408605413275
812	3.32623186337	0.215988226107
813	2.57283492768	0.340034954152
814	2.11634105856	0.468342287797
815	2.39936995718	0.318329203134
817	1.20954670759	0.838952999583
818	1.94247701939	0.310379100809
819	2.14292558856	0.43217133467
820	1.61107682532	0.642947673092
821	2.6983094112	0.529277230499
822	1.88176795455	0.480322021175
823	1.51733785571	2.19863138943
824	1.34199506831	0.425482535704
825	1.85150110544	0.371531222421
826	2.13166627379	0.316576183863
827	1.61014840261	0.835570710727
828	2.36098451897	0.460917391815
829	2.77674636119	0.236424392165
830	1.95262512652	0.247733813963
831	2.07615079601	0.665454404345
832	1.42979296653	0.562243636885
833	2.03492482585	0.429542248536
834	1.50051374969	0.465971939546
835	1.65417605287	0.31249512566
836	2.82771016498	0.139340956119
837	2.36223838817	0.316139000125
838	2.51832070784	0.264442442777
839	1.78997956446	3.27364158782
840	2.73166234025	0.287655611876
841	1.77633471404	0.726386142905
842	1.67898941448	4.63168718059
843	2.75286676358	0.293482721931
844	2.240522881	0.302016522114
845	0.461343292225	1.24452677873
846	2.74097626711	0.177857646546
847	1.09085049923	1.74538942266
848	2.44180422653	0.27358248797
849	1.13497743016	0.44156529102
850	2.44361121717	0.341853484043
851	0.930950328913	1.61460578893
852	2.53367058775	2.50224440411
853	1.86249038924	0.822003833785
854	2.63891218913	0.309278457847
855	2.34821964437	0.297020463359
856	2.64542985091	0.63743438839
857	1.6777095631	0.547018814097
858	2.00978773174	0.325186476518
859	2.1839140337	0.25331840349
860	2.96309348515	0.241573334557
861	2.25085939633	0.350082842106
862	2.52864116991	0.179770945659
863	2.18293609838	0.453392511622
864	2.22955131178	0.826073295736
865	1.35736912474	2.67763100628
866	1.23116693174	0.53369586303
867	1.79179857542	0.390505465554
868	1.53803383877	0.26603374556
869	2.14530357114	0.434584268192
870	2.28487751588	0.175200761002
871	3.61171559594	0.213229395423
872	1.94805918551	0.247389575359
873	1.80145770008	0.272474906011
874	2.97714073675	0.938583489
875	1.92917401776	0.30084979162
876	2.06253208706	0.346712419629
877	2.52616356645	0.285261183728
878	1.61236589116	0.833049157012
879	1.6757235043	0.285586661554
880	2.24067132723	0.404405456736
882	2.36470398302	0.39474360742
883	2.58871674095	0.430782594168
884	1.97592164117	0.438885035283
885	1.58757033062	0.53174967813
886	2.78099232786	0.388143455996
887	3.16705698752	0.477610128137
888	2.65038027468	0.460637977436
889	2.4477474606	0.396512717264
890	1.82697181189	0.565688089387
891	2.2894277336	0.264502641923
892	3.1748969344	0.265935381593
895	2.41273008738	0.405690821171
896	2.80921971181	0.364164366418
897	0.917882180823	1.00468364439
898	1.950595769	0.333022299949
899	2.51346949154	0.321848376266
900	2.09895468598	0.395683451812
901	3.34460464292	0.128480252684
902	2.17530234051	0.757125447078
903	2.55042011358	1.3347933337
904	2.82673481734	0.388177801309
905	2.28107982563	0.225251385101
906	2.54000942649	0.228487499636
907	2.88736960113	0.129175400002
908	1.81506646456	0.335709082599
911	1.9698956754	0.490289116836
912	2.01493861734	3.6454617942
913	2.36113298435	0.495142960304
914	2.0085234346	0.752744651867
915	3.08967312687	0.331152491026
916	1.8671156586	0.412850363167
917	2.54392740357	0.173211526991
918	2.49746537518	0.375533309881
919	1.8562258439	0.311452840807
920	1.2925501053	4.06003579877
921	1.87230474991	0.369874721544
922	1.98904850864	0.408850342755
923	1.40825521243	0.687282042892
924	2.1140947415	0.367321761369
925	2.37922538486	0.469364060866
926	1.50600414267	0.585972936735
927	1.75950202494	0.400971608753
928	2.21483347621	0.345801324813
929	2.26334579361	0.350308615458
930	2.80043633773	0.300872823183
931	1.79920923001	0.510665774317
932	2.09736360403	0.706501770449
933	1.86514902506	0.625479672033
934	1.25852985014	0.665740123679
935	1.77480282518	4.01571721467
936	3.22778904529	0.138943548757
937	2.35420272146	0.370324868919
938	2.27193996211	0.80314308204
939	2.63651024829	0.475050347076
940	3.181089298	0.207099150078
941	2.37153727728	0.278549346846
942	2.39622558886	0.299862915927
943	2.71536949841	0.26173931871
944	2.66288786733	0.217178547635
945	1.98597750903	0.439710721479
946	2.69439865028	0.334065070234
947	2.51482760734	0.379809666754
948	1.85361959764	0.586457556999
949	2.21649218398	0.696685587625
950	2.60633194264	0.228589290919
951	2.68372461252	0.344043225989
952	2.15617539315	0.537424043174
953	1.88401461159	0.463834001951
954	1.55111666215	0.403345783381
955	1.85868784626	0.381201714234
956	2.52804373901	0.372155242844
957	3.9031978878	0.189065898594
958	1.55285452332	0.457379380368
960	0.990301010525	0.255235986748
961	2.42466848667	0.400298780463
962	3.50247415656	0.243985222454
963	2.48331761882	0.250450779811
964	1.37295656404	2.40395415221
965	1.5216608696	0.730968746542
966	1.16186040763	4.94128121514
967	1.49269258013	2.96810432712
968	2.37018628266	0.308022256069
969	1.30632293939	0.531099484433
970	2.21390881537	0.506775241374
971	1.54331018565	1.14415882891
972	2.97311952814	0.360232651869
973	2.45138529104	0.356250861607
974	2.4279654977	0.503641759874
975	2.00089129608	0.90556918292
976	1.75190879807	0.657283083762
977	2.79751900979	0.35793208103
978	2.4296765367	0.241885275585
979	2.23834271158	0.335162133827
980	1.93833799171	0.468492296004
981	1.44609394956	12.1125292946
982	1.55502620359	0.318932693008
983	3.91262962246	0.0853976295087
984	2.13448230629	0.426974095506
985	1.81407913854	0.505972640977
986	2.05951931557	0.818878130876
987	2.84304518928	0.285794106873
988	2.06242000043	0.400694746492
989	1.97988220279	0.783977320493
990	1.06320378496	2.35748611148
991	1.78620772881	1.18726495051
992	2.44557046497	0.330086874935
993	2.55999738766	0.314259096618
994	2.25182236501	0.31072354606
996	1.80706868763	0.674366379063
997	1.97701571842	0.364593754988
998	3.11454701085	0.205506798009
999	2.93820311987	0.280735834123
1000	2.55809102635	0.769119853244
1001	2.5781282901	0.347919033257
1002	1.69720932904	2.06221736111
1003	1.32033176826	1.55425579634
1004	2.63682627274	0.475426008653
1005	1.89576378299	0.444599963309
1006	1.56963566856	0.463548922123
1007	2.39349103499	0.237143528728
1008	2.34469972235	0.198946821084
1009	2.51310263884	0.202777759826
1010	2.02781661611	0.691573426432
1011	2.08366966999	0.328701315266
1012	3.23905497444	0.458167842305
1013	2.20083183737	0.204899131916
1014	1.84364635584	0.367696504092
1015	3.041706779	0.217126461452
1016	2.16952149624	0.398502674802
1017	1.38373114798	5.03879065205
1018	1.71385809057	0.704386208567
1019	3.41772232493	0.519788050907
1020	2.87093366562	0.215779778304
1021	1.86806755486	1.36181772304
1022	2.84131373653	0.357142770174
1023	2.04076744038	0.489010751819
1024	1.78935675574	0.497909489716
1025	1.38313495073	2.67270111473
1026	2.0662377172	0.389825325782
1027	1.86521131247	0.407506320816
1028	3.25868965886	0.285161753903
1029	2.38766514646	0.394482691679
1030	1.85919735853	0.313996456768
1031	1.92855996942	0.286900615818
1033	2.26670562888	0.639357833849
1034	2.23153546501	0.566618914118
1035	2.67641670224	0.32887632484
1036	2.54919256242	0.310651915157
1037	2.40945569278	0.576017283956
1038	2.36153856072	0.232278393295
1039	0.297951805774	0.323667006245
1040	2.15317415439	0.228320598614
1041	2.37804064158	0.26233046216
1042	2.02621730587	0.329716755432
1043	1.42261742023	0.657031025503
1044	2.70457453971	0.19831173773
1045	2.4218338373	0.948728686861
1046	2.69272234374	0.252840498558
1047	2.59311563893	0.292343419098
1048	2.21504674954	0.919671422651
1049	2.08782935846	0.386198723014
1051	2.74877193918	0.230856765051
1052	2.95578929562	0.287118851776
1053	1.89011391278	0.657290818859
1054	1.96090218649	0.351092924836
1055	2.15971831248	1.24280054678
1057	1.40107846799	1.88138120566
1058	2.06610440522	0.33144633723
1059	2.28560399713	0.395990710685
1060	0.954163443472	0.360593444572
1061	0.552939446637	0.263134937694
1062	2.88770257105	0.390459180971
1063	2.33270441168	0.468086476701
1064	2.89948522546	0.366757318726
1065	2.25820361845	1.50134983043
1067	1.30123636914	1.16433036252
1068	1.60041982094	0.807274217384
1069	1.08469757359	0.783508674587
1071	2.69518689612	0.234005109175
1072	2.48492476145	0.358388836787
1073	1.95727486053	0.459630272736
1074	1.95906595916	1.22612904844
1075	1.43710350945	0.510923995803
1076	1.3453132319	0.439137773469
1077	2.23276319265	0.507543368502
1078	1.70986912319	0.764938364127
1079	2.19155623863	0.453001125963
1080	1.73102535911	2.02666332965
1081	1.71237617644	0.409095964907
1082	2.23206207501	0.580346034121
1083	1.924936242	0.483141014043
1084	1.99193396008	0.397738203108
1085	1.72655165709	0.552660288475
1086	2.84833599342	0.264840054682
1087	1.71328652633	0.36913756493
1088	1.72154450222	0.555075527249
1089	2.8083492534	0.26043222106
1090	2.01642402403	0.717786886293
1091	2.6132740125	0.308032760329
1092	2.42449072069	0.256294790092
1093	2.33411763118	0.327231506967
1094	2.0852353961	0.376398716266
1095	2.44865728903	0.325635591997
1096	2.10190175574	0.259130842677
1098	2.10672301531	0.57425769739
1099	2.49562645813	0.589845045838
1100	3.08376286745	0.330456640051
1101	1.57556933453	0.444307639625
1103	1.28978955538	1.18225778004
1104	1.79433857897	0.316634315259
1105	1.79120378697	0.358195984356
1106	2.95497288112	0.253315524544
1107	1.948600522	0.468356994484
1108	3.06301192121	0.478548719166
1109	3.0657840831	0.238971406502
1110	2.23809110099	0.376493721463
1111	1.18364761548	3.35977354334
1112	2.52096851185	2.425844613
1114	1.99088499663	1.06456231957
1115	2.6163522147	0.306405333637
1116	2.25440557945	0.285928820315
1117	1.17330490489	0.435510405116
1118	1.89412120644	0.425506611096
1119	1.46207181662	0.530577636888
1120	0.873115139684	0.913949998544
1121	2.02411505862	0.301318953089
1122	1.91663015863	0.282872921653
1123	2.81327738126	0.353936733353
1124	2.82620511259	0.299960060407
1125	2.44580407544	0.432868124926
1126	1.65626261083	0.420909564738
1128	1.55828195962	0.323207681398
1129	1.59665172726	0.632519721668
1130	2.08406422124	0.417689516787
1131	1.85318756248	0.4236536642
1132	2.00845250553	0.632401262807
1133	2.46844290864	0.410334859124
1134	2.60682946337	0.304719094204
1135	1.83039366972	1.01131191397
1137	2.57544838758	0.360380232758
1138	1.56094751641	0.544221438842
1139	1.33174249865	4.16999979065
1140	1.69615589632	1.13477448207
1141	1.59352027979	2.63583625954
1142	2.63608525177	0.999595424602
1143	2.45343916772	0.403088234918
1144	1.87933053483	1.23542949016
1145	2.62191258651	0.330252682186
1146	0.310242166623	0.30676499617
1147	2.8224309663	0.714608736239
1148	1.761094018	0.514555600256
1149	1.94911769536	3.96230485707
1150	2.24371605917	0.523452247087
1151	1.35705000642	0.599256592452
1152	2.14952883151	0.740930388406
1153	2.36616517942	0.331609190393
1154	0.470449063209	0.294882277662
1155	2.59168769364	0.312895093428
1156	2.07637854026	0.464258731069
1157	2.95432197763	0.369432987977
1158	3.65032193427	0.278855255054
1159	1.462423892	1.24186409126
1160	2.52364333761	0.184842687761
1161	3.01567013553	0.165815737781
1162	1.70742263319	1.75367718665
1163	2.56159419115	0.314763456007
1164	2.95203053354	0.150338527449
1165	2.26664454534	0.334936504853
1166	2.01518108912	0.410818307557
1167	1.50534027358	0.819069808028
1168	2.11663697199	1.02292262667
1169	2.4578875861	0.218150029352
1171	0.374030011256	0.321848376266
1172	2.30124236097	0.27672508877
1173	1.75021447331	1.05110194602
1174	2.48135565369	0.319628296395
1175	1.98150317064	0.288032423767
1176	0.548894305348	1.88803602498
1177	2.36463703368	0.286827902427
1178	1.77044445825	0.432534446541
1179	1.57138279582	0.53278122966
1180	2.3324224115	0.545484943337
1181	1.96741181411	0.686856529418
1182	3.34672157413	0.251478238241
1183	1.63150690271	0.778678768609
1184	0.174422559754	1.11985114352
1185	2.4695789698	0.343518792537
1186	1.95084281335	0.256366451966
1187	2.13971239933	0.548002336736
1188	1.84292716851	0.275646340302
1189	2.02906697311	0.54115229931
1190	1.33606259452	3.1316427482
1191	2.46000928391	0.430056860022
1192	1.90802618323	0.452300934049
1193	2.78031744616	0.266228923292
1194	1.86584768545	0.49830503805
1195	2.62806341687	0.325962276535
1196	1.82339489893	0.433739232012
1197	1.99532713183	0.586575991662
1198	2.12258094034	0.352164778345
1199	1.58510943889	0.369998672518
1200	2.32379979613	0.337740880822
1201	1.89189621044	0.535349179282
1202	1.66584692835	0.265249232945
1203	2.23501950664	0.40844966705
1204	2.63410086678	0.487829764135
1205	1.9240700357	0.42071805126
1206	1.50944721264	2.66409351966
1207	2.70689328425	0.294044454789
1208	2.19102223476	0.490692530097
1210	2.34815216744	2.48379508246
1211	1.97732015471	0.381355386235
1212	1.02859972341	3.87473419341
1213	2.31748925528	1.59762201489
1214	0.815946822987	0.316173778082
1216	1.68403798331	0.244140965402
1217	0.292917422279	0.387475043361
1218	1.6933734107	0.429540421513
1219	2.79800236537	0.370826397538
1220	1.84109093829	0.31467128848
1221	2.17614910411	0.827483088798
1222	2.51417562429	0.441701782783
1223	2.6499308893	0.386607816432
1224	1.81564012831	0.286942458036
1225	2.07539990054	0.255247296891
1226	1.64588464524	0.463397350613
1227	2.55297246638	0.248496927605
1228	2.14374144526	0.690499921378
1229	1.67521179547	0.407529112467
1230	2.92165309693	0.18420792674
1231	2.27996213359	1.04473676121
1232	2.55858963972	0.290001102894
1233	0.747585431864	0.339257226071
1235	1.71857356024	0.321312449512
1236	2.24705635101	0.37100747582
1237	2.20288585138	0.753572177296
1238	1.93801705725	0.238103177186
1239	2.6149763382	0.334653253776
1240	0.498640372984	0.571796308008
1241	2.47933990851	0.523376846137
1242	2.14877912819	0.276994705092
1243	2.10283265008	0.489375730119
1244	2.79153999449	0.368016486875
1245	2.96311494552	0.436486504691
1246	1.21007342142	4.1683926194
1247	2.53165328987	0.308404966839
1248	2.43434067488	0.374742722896
1249	0.574401017087	0.275904837238
1250	1.12333750837	0.691412199392
1251	1.94472823701	0.434545994493
1252	2.0347375056	0.539495170185
1253	1.93348392047	2.38551716876
1254	1.67301423306	1.79232868175
1255	2.36883753345	0.338488270424
1256	2.17459431439	0.442707979464
1257	2.18445392981	0.515327351159
1258	2.23670850684	0.280593326327
1259	2.61761397977	0.245151795111
1260	0.919715609669	0.48873654074
1261	1.84473707261	0.377170633495
1263	2.10746365555	0.569381148562
1264	2.13789925372	0.618367161724
1265	2.59830503688	0.306496199804
1266	2.89817903249	0.267555748014
1267	1.76153633784	0.853794769707
1268	3.56415978416	0.199286170965
1269	2.61469390694	0.244498669661
1270	2.31871891229	0.440927222137
1271	2.7966985432	0.932232408957
1272	2.66469135799	0.442673838125
1273	2.11269868099	0.625470158996
1274	2.82309984759	0.179450621622
1275	2.0246006213	0.399779608436
1276	2.24208954247	0.135275617441
1277	2.24967595724	0.385817865809
1278	1.79900509946	2.51107861399
1279	1.47824868281	0.29450291663
1280	0.112767162946	0.368936849724
1281	0.911633378758	4.83063728069
1282	1.59721525826	0.506950749118
1284	0.882097467446	0.449545105633
1285	1.55243505563	3.22957727247
1286	1.52647390712	0.310433376009
1287	2.87978165147	0.327960017882
1288	1.49563259667	2.0951428997
1289	1.45293213072	0.514247885528
1290	1.32312229639	0.361191981589
1291	0.766433293316	0.214753414966
1292	1.68908851564	0.284472705219
1293	2.47742410242	0.311726668702
1294	2.38992538578	0.247570109226
1295	1.87107314621	0.543297163472
1296	2.57393754678	0.505224067356
1297	1.95632167987	0.859923709648
1298	2.19234285574	0.658250295951
1299	2.13302093202	0.499192097533
1300	2.06753963718	0.436627312923
1301	2.61540277652	0.378264632737
1302	2.36784808995	0.212752724121
1303	2.63709552922	0.15625891867
1304	1.56671117423	0.33945938679
1305	1.74968915029	0.494580509972
1306	2.51448452276	1.65634172293
1307	3.02034132529	0.370984739534
1308	2.53168567671	0.25925108735
1309	1.75888778564	0.416446186358
1310	1.09880539135	0.360435102576
1311	2.09798272095	0.416541239684
1312	2.27685495378	0.293933821878
1313	2.23216450379	0.276667802054
1314	1.22035336395	0.691581951325
1315	2.10686827248	0.327432618409
1316	3.28032588314	0.204820649362
1317	2.00759747251	0.436099532934
1318	2.29484847278	2.20295795793
1319	1.78423111002	0.508963166719
1320	2.59630069178	0.294986339541
1321	2.32523555138	0.350545341806
1322	1.54210389391	0.391646610602
1324	0.330346734826	0.263373527608
1325	2.79190648545	0.149461367922
1326	1.59057298748	0.331182180151
1327	1.70952031817	0.594620764614
1328	1.86250184446	0.345155674537
1329	2.61528631476	0.478283307821
1330	2.52049580795	0.330527605651
1331	2.51694739224	0.235079526926
1332	2.15454040703	0.46589215376
1333	2.00122418198	0.600954444438
1334	2.08286465818	3.94759929068
1335	1.44500953023	2.88138887924
1336	2.54234013387	0.357249347602
1337	2.89454997923	0.295398302915
1338	1.97082728371	0.69587413406
1339	2.49171977769	0.358456588891
1340	1.90754422161	0.375729721335
1341	2.6405745669	0.174170489131
1342	1.68411590765	0.629547008301
1343	0.276528294193	0.308645608169
1344	0.358348090565	0.256202540405
1345	2.81763152193	0.40938277305
1346	2.36747504713	0.253497994844
1347	2.26240638397	0.368330626084
1348	1.951583689	0.487342972639
1349	1.56062820617	0.379734265804
1350	2.00766024584	0.204563128814
1351	1.16697832931	0.50755129551
1352	2.41636046152	0.173418415598
1353	1.41072561232	0.45782837929
1354	1.76686485156	0.520429633411
1355	2.65972008312	0.289580209589
1356	1.85438815609	1.13915511141
1357	1.78303573232	0.441567634657
1358	2.55112253014	0.268695810383
1359	1.26589857781	0.577548262019
1360	2.33840717946	0.300630849602
1361	2.96747866314	0.25101730358
1362	2.42824147126	0.270824725646
1363	2.08947678552	0.653424635133
1364	2.19985228413	0.281199936168
1365	2.91914685274	0.292375764822
1366	2.67688905183	0.230221141485
1367	3.00249099515	0.251356607856
1368	2.91408231133	0.263581086132
1369	1.96459108743	0.319862560128
1370	1.91501349032	0.340815311307
1371	2.36600752113	0.900835555615
1372	2.86180018961	0.31979964984
1373	2.81040746969	1.30561925129
1374	1.35180506581	0.469778080629
1375	2.1924918352	0.360671397554
1377	1.90734549875	1.70845905435
1378	2.23037160903	0.378381484049
1379	2.33542208052	3.7337359244
1380	2.82480254656	0.260205663381
1381	2.5914250401	0.303640978798
1382	1.81065180277	0.407160173646
1383	2.03423059596	0.292341548391
1384	2.57205911012	0.128732042414
1385	1.27971925538	0.30838687061
1386	2.04588066786	0.368454515645
1387	2.63547553031	0.18949882826
1388	0.939038402156	0.297667871519
1389	1.77052592009	0.729050736159
1390	2.02660023872	0.313220260026
1391	2.59091947782	1.63721099383
1392	2.16539990607	0.812743466915
1393	2.78364232887	0.331443727197
1394	1.41235297411	0.354889225889
1395	2.3031565123	0.375238861148
1396	2.18206908609	0.377609119021
1397	2.17752810803	2.02221729407
1399	2.0690038528	0.20628966366
1400	1.5162814206	0.526530932058
1401	2.06815836797	1.35731910198
1402	0.801746993384	0.378946325874
1403	1.8720191501	1.465679032
1404	2.50159957341	0.404088772745
1405	2.80435754559	0.350298390475
1406	1.85068185682	1.00627393811
1407	2.68731610462	0.403277617259
1408	2.41441566782	0.402283673995
1409	2.26970023227	1.78597242867
1410	2.62249369498	2.53492339773
1411	1.24466599348	1.26920276633
1412	2.43471604234	0.311294498811
1413	1.49310006364	0.23228770753
1414	1.52735794394	0.812278862752
1415	2.2047894778	0.494251344067
1416	0.869267577311	0.524104640658
1417	3.01505294547	0.196549491174
1418	2.31091898986	0.34445541785
1419	2.27070977156	0.358915019418
1420	1.70203461473	0.533114878865
1421	2.40278319838	1.56760287439
1422	2.08778086669	0.349766158115
1423	1.8098324211	0.368943587681
1424	1.04913808267	0.476134380738
1425	1.64230004112	4.75655132298
1426	1.80783311579	0.444470261134
1427	2.6803745179	0.398533230728
1428	0.14668686346	0.331059525082
1429	2.35060953155	0.435143292126
1430	1.67649472682	4.98565805612
1431	1.8139978103	0.324040803897
1432	1.99216369072	0.507961121852
1433	1.72569600743	0.337189279608
1434	1.88188771105	0.498379401093
1435	2.09256587493	0.445660743951
1436	0.275010803623	0.296657498785
1437	2.05672756213	0.359649907564
1438	2.12262744452	0.648995119308
1439	2.95770899325	2.55055966979
1440	3.75337805653	0.149039403349
1441	2.90619206423	0.270173669008
1442	2.0657881768	0.494660394222
1443	2.24185747445	0.427810382959
1444	3.34810941762	0.17946154176
1445	2.89248374485	0.332767495157
1446	2.73448194832	0.281715411522
1447	2.64713862838	0.357944850546
1448	3.14600953766	0.138219583298
1449	2.01900201641	0.30271596514
1450	2.46958481755	0.337328363794
1451	2.99103346162	0.267593100485
1452	0.690713639957	0.288120639975
1453	2.78806455286	0.253480533571
1454	2.8823538154	0.131212733679
1455	2.42588584606	0.345051568697
1456	3.21459800785	0.150930242605
1457	1.84015397504	0.282678162603
1458	3.85008289262	0.960632944537
1459	2.84346772957	0.334762123019
1460	2.16777664674	0.29237321679
1461	2.54562497219	0.476790369006
1462	1.44260175927	0.337845933178
1463	2.42094315823	0.426288721392
1464	2.59654571948	0.664521769991
1465	1.58577667791	2.96476716566
1466	1.84145656992	0.322117621765
1467	2.08594788524	0.161275489403
1468	1.77953656019	0.371674406892
1469	1.8328878078	2.77493216257
1470	2.48526676261	0.625528906171
1471	2.76674907687	0.338916831381
1472	1.90009197588	0.563714171878
1473	2.16058335361	0.462358627122
1474	1.93028747023	0.728239369575
1475	1.57637540697	2.04210017666
1476	1.96303905351	0.281117942939
1477	1.58332158117	0.229465971968
1478	3.09850963736	0.0670044407384
1479	1.85766058394	0.370897854439
1480	3.09782883145	0.758774842866
1481	2.4714982959	0.28799430287
1482	1.95941095248	0.441109131314
1483	1.43322959586	4.77926222949
1484	2.45204212153	0.322286861793
1485	1.87467978476	0.349996131013
1486	1.87854929231	0.0876290993926
1487	1.65163205686	0.371841294329
1488	2.45622110331	0.419817410973
1489	1.90522458367	0.322836708722
1490	1.83207398467	1.71017881344
1491	2.06781546005	0.371685214362
1492	1.92813069156	3.97163137461
1493	1.70524124425	0.423594264591
1494	1.82732842697	2.67055651212
1495	2.65742865843	0.299390783232
1496	1.47854948333	2.89727995452
1497	1.7651998902	9.33622408076
1498	2.52420812713	0.80827068784
1499	2.41580664657	0.449077692242
1500	1.65292909476	0.722601165835
1501	2.72740439764	0.657449441603
1502	1.46188490857	5.83882941897
1503	3.13456098335	0.439658718634
1504	2.66581253146	0.324587895793
1505	3.79379414319	2.43262981146
1506	2.63549715475	0.136649142194
1507	1.88390105645	0.308858563082
1508	3.16933237115	0.254244078991
1509	2.4908444334	0.26351274906
1510	2.34352030164	0.356797296729
1511	1.83331564625	0.360252400274
1512	1.13176024561	0.265313323753
1513	2.05656900834	0.445165751085
1514	3.06993530681	0.259680872767
1515	2.55493818393	0.445046568937
1516	2.84466652309	0.272490963227
1517	2.32439690687	0.504982944743
1518	2.3237593797	0.504624353945
1519	2.42551096238	0.397387330867
1520	2.81419301835	0.191848706656
1521	1.15758982922	0.834711139893
1522	2.81753551567	0.273474219938
1523	2.24056901804	0.295125119472
1524	2.0912909742	0.302107348339
1525	1.66092988649	0.40845637279
1526	2.69320562828	0.473901435453
1527	2.27244277093	0.586102096968
1528	2.31887416498	0.40313352923
1529	1.58694973387	0.459909604257
1530	2.47212554489	0.412241701028
1531	1.82787346149	0.339702393281
1532	2.24172041923	1.44072502842
1533	1.5770845957	0.746923553503
1534	3.07447311971	1.2315365391
1535	3.10802230861	0.272847790259
1536	2.51859559824	0.43040687917
1537	1.57487581733	0.416045524412
1538	2.29361229648	0.369320204029
1539	2.90323835935	1.85495830794
1540	2.47768477058	0.238513048093
1541	1.89661728	0.448770904625
1542	2.85496933638	0.303460035426
1543	2.50546658738	0.63722665499
1544	2.64791570821	0.304692224047
1545	1.87618432095	0.737982900824
1546	2.1159507498	0.576364863946
1547	2.01987462908	0.708623614444
1548	4.26415076075	0.281548735737
1549	2.58785005056	0.284532053064
1550	1.97319731011	0.334919711005
1551	2.93437319624	0.343021543112
1552	1.81864495568	0.379223214919
1553	1.94357834639	0.41002366532
1554	2.64388557204	0.362162180043
1555	0.582334477548	0.335674647568
1556	2.3531287101	0.493531346949
1557	2.10012447669	0.525805576311
1558	2.51745921793	0.361849160398
1559	2.80888837361	0.519351189401
1560	3.01329222184	0.335227056878
1561	1.63738468941	0.495876052124
1562	2.56619755027	0.227455877543
1563	1.51470222915	0.296174932703
1564	1.82955105795	0.419493916574
1565	1.31280513072	1.0143077763
1566	1.76912381418	0.475400249668
1567	1.33624487825	0.458298575953
1568	2.05402341673	0.385693956914
1569	2.74042058093	0.390452732654
1570	2.44289777934	0.309601785558
1571	2.08759518215	0.474471789784
1572	2.93310257581	0.355421594229
1573	2.41693777768	0.323832001266
1574	1.89625661657	1.95363862178
1575	1.7566428386	0.254520786558
1576	1.55412953504	0.416810421076
1577	1.11518881361	0.992572889431
1578	3.13338910612	0.361163154016
1579	3.2817570835	0.334683425469
1580	1.89046824879	1.56312403077
1581	2.03867810062	3.69963636665
1582	2.92508290914	0.266825263608
1583	2.54497484901	0.367911793647
1584	0.960562220609	0.42534028994
1585	2.131495467	0.445419715966
1586	1.89197219763	0.443561170217
1587	2.18181996959	5.46397865095
1588	2.08493154457	0.447975895856
1589	1.82269099149	0.442561079431
1590	1.95529062686	0.692927192985
1591	1.53686426686	1.11755571064
1592	4.46425369738	0.127442686165
1593	2.90985187735	0.223072203387
1594	2.73605899626	0.299583055656
1595	2.84224163582	1.20586666258
1596	2.12971246691	0.777413957775
1597	1.65477709915	0.41029443138
1598	2.82457904222	0.266854133404
1599	1.86709417601	0.486211504344
1600	1.56860785896	0.246809200868
1601	1.83295258148	0.396556217812
1602	1.96564541898	0.324442748963
1603	1.06179219859	2.41933374095
1604	2.2744565066	1.02069865179
1605	2.34473409272	0.324688846764
1606	2.46345436528	0.363241905408
1607	0.255026662777	0.309429048836
1608	2.30008563917	0.331435039696
1609	2.3957950587	0.415647738423
1610	3.24535713011	0.337836091722
1611	2.03226346103	0.282959924048
1612	2.00197733475	0.424028554047
1613	2.4434314402	0.356321043285
1614	2.69892000173	0.221688247079
1615	2.84092535617	0.250986457736
1616	1.85214599011	0.452792586561
1617	2.62244716521	0.391505065473
1618	2.46760462265	0.415297719275
1619	3.00292785762	0.480877100511
1620	1.99824296176	0.443090906395
1621	1.90135705406	0.399561749133
1622	2.16137038605	0.476641075124
1623	2.1578599406	0.498165030391
1624	2.64439871342	0.289343606608
1625	2.27379290562	0.461478245626
1626	1.80597130107	4.45295846296
1627	2.15322311497	0.349007981718
1628	1.45207548119	0.298428090511
1629	2.97336840867	0.24547176211
1630	1.50458256549	0.815271266892
1632	2.46536155254	0.398849092163
1633	2.6819420409	0.31628496935
1634	1.97446297641	0.445464369571
1635	2.06935378181	0.35981531247
1636	2.01390410069	3.07470153794
1637	2.2967771714	0.527738933376
1638	0.830361731504	0.388737932962
1639	2.40671443544	0.392499850473
1640	2.48763424993	0.633758559281
1641	2.23622808839	0.891357201401
1642	2.15168839548	0.494918741689
1643	1.67343568813	2.58227965001
1644	2.56053342583	1.77426428511
1645	1.18127900263	0.377724830479
1646	1.88635831279	0.369253533715
1647	1.80151955912	0.350091788935
1648	3.10972788308	0.789884387882
1649	2.57524079318	0.689665347876
1650	1.15004127754	0.781449416634
1651	2.36652791201	0.821908058536
1652	2.77314251569	0.487286181285
1653	1.59878925863	5.43111913858
1654	2.00235572098	0.73544908764
1655	1.64878943874	0.383416719874
1656	2.93524844364	0.330861689861
1657	2.97149736606	0.504424817283
1658	2.09265754735	0.474907758079
1659	2.62095138471	0.378983143997
1660	2.03302086725	0.950880223976
1661	1.56935653123	0.509956230996
1662	2.77626547061	0.366460682517
1663	3.25525551901	0.310666995347
1664	2.02119596659	0.37186961886
1665	2.67244857956	0.250296321817
1666	2.23300062327	0.367047665914
1667	1.41657592743	0.440204516608
1668	3.33341954927	0.227781050732
1669	2.69052469716	0.324052172041
1670	2.6411122694	0.609682965716
1671	2.50259236339	0.937683201654
1672	2.31520850433	1.30789854989
1673	2.15616409541	0.353875948283
1674	2.54348096345	0.396813599974
1675	1.79957398557	1.02884093985
1676	1.18953271933	0.448582873506
1677	1.21664485498	5.43436062544
1678	1.54543922853	1.37209277003
1679	2.74327905603	0.322570587721
1680	2.2140302922	0.41969495983
1681	2.22461391682	0.281789000453
1682	3.41084216842	0.170841699006
1683	2.63752213695	1.22739517618
1684	2.70005123324	0.344186777798
1685	1.53650230115	0.731010293675
1686	2.48497109652	0.405067614172
1687	2.85505025545	0.505158131632
1688	1.72351183901	0.409825277042
1689	2.37598540876	0.344413633157
1690	1.56436278387	0.381476188183
1691	2.11675307621	0.375385074821
1692	0.24407067279	0.421443055461
1693	3.2568458859	0.267321375137
1694	2.38217094181	0.362794744167
1695	3.71759576299	0.419834595376
1696	1.93413691766	0.568476553621
1697	2.65347922016	0.246025459067
1698	2.62630922446	0.352163908334
1699	2.89395017497	2.22530673762
1700	2.48824438115	0.252684365985
1701	2.04079313845	0.228513496083
1702	1.57552489013	0.266561157836
1703	1.78678298346	0.317198602665
1704	1.85142014589	0.367865882045
1705	1.71224563327	0.255649435292
1706	2.92389915101	0.283613642707
1707	2.48140331	0.54379919352
1708	2.26085829307	0.41563642828
1709	2.29874297784	0.978101127042
1710	2.18353188988	0.429773865817
1711	2.0899214325	0.936169232087
1712	2.23759962726	0.513809668753
1713	1.94622878933	4.43879362227
1714	2.19949710847	0.730959432307
1715	2.60300226218	0.29932766534
1716	1.98555142653	0.429178317336
1717	1.45669690236	0.284102080548
1718	1.64637256708	0.356137944419
1719	1.90374724259	0.287816266108
1720	1.05297583825	0.182152337706
1721	2.37984913518	0.323898878631
1722	2.59306760852	0.318814410756
1723	2.60379299021	0.519155532703
1724	1.93621589312	6.61571245676
1725	2.26061944013	0.439874063748
1726	1.87951824068	0.556986498869
1727	2.16361484997	1.18096855668
1728	2.20496865368	2.03018533867
1729	2.47543474665	0.4990306333
1730	3.31933857992	0.385898444291
1731	2.45632077523	0.358379605513
1732	2.77553995873	0.238574312706
1733	2.34969246914	0.575526869385
1734	1.79511525347	3.50510063891
1735	2.35452606921	0.424612911411
1736	2.25475046742	0.31553905675
1737	1.967742637	0.132767623545
1738	1.79006355787	0.389988547826
1739	2.04383867926	0.692742861726
1740	1.96149918389	0.374003793583
1741	3.3497321369	0.449810597674
1742	1.8981513768	0.815697105791
1743	2.52802124397	0.411777565461
1744	1.86188301338	0.470949957334
1745	1.8350199677	2.57677267223
1746	2.88548801469	0.59341612355
1747	2.26020494257	0.43765727581
1748	1.12820358185	1.2633141325
1749	2.16641740709	0.398990160487
1750	1.53661107171	2.02140809558
1751	2.51223198213	1.13956472197
1752	1.56410779057	0.578104514671
1753	2.04087040552	0.692237869561
1754	1.82087229056	0.419583668028
1755	2.05316322229	0.991505907983
1756	1.74528536688	0.355279852604
1757	1.84110497385	2.72406568939
1758	1.47811217573	3.39950157595
1759	2.68974208719	0.223341384779
1760	2.30003648167	0.594415851444
1761	2.87010151437	0.305685181593
1762	1.89282824975	0.510553238965
1763	2.43930352549	0.34480219608
1764	3.1143072043	0.299635836321
1765	2.63914471003	0.346634988653
1766	2.64508876476	0.278346599777
1767	2.78312970451	0.276986983834
1768	1.78126802821	0.94278743471
1769	1.3379391805	0.601805144571
1770	1.63704963073	0.620896665182
1771	1.97582677265	0.308771763461
1773	2.13629423303	1.05896736583
1774	1.19182524374	0.409741283229
1775	2.37849579191	1.29269603468
1776	2.16400624292	0.506243990877
1777	2.43967810938	0.287705111175
1778	3.73439436367	0.220469636768
1779	2.57463494338	0.394113227023
1780	2.80448020879	0.512436004336
1781	1.41727898122	7.42547288455
1782	2.01377046236	0.368916635852
1783	2.41744578048	0.318252330945
1784	1.72810459173	0.439411217915
1785	2.03973866164	0.900205913326
1786	2.81424965094	0.359330768658
1787	2.75182118006	0.436469710843
1788	1.77951775184	2.67334491466
1789	2.07573797574	0.322682786782
1790	2.32584140582	0.308174830025
1791	1.04230978952	0.352834686788
1792	0.635630938108	0.300163642973
1793	2.61360570915	0.416541904986
1794	2.24620648713	0.564506807832
1795	2.49977554448	0.268615404093
1796	1.67420176596	3.03290166087
1797	2.94674035506	0.309688583613
1798	1.69344936752	0.553405274586
1799	1.76161373151	0.766767343595
1800	2.62796953952	0.414163742511
1801	1.89443915598	3.9669588604
1802	1.63013108223	1.61059822843
1803	2.42508205529	0.33241855982
1804	1.79759933538	0.350802524334
1805	2.15500624596	0.404441797522
1806	3.78806400117	0.246990892835
1807	2.51458125145	0.32276432381
1808	2.33100530737	0.380258302409
1809	1.50694056444	3.92753969657
1810	2.23231917669	0.798713566215
1811	2.5279696557	0.324359658609
1812	1.67100281496	1.99286356704
1813	2.39533584167	0.285053978
1814	2.1466989194	0.474330523886
1815	2.44259802839	0.346038930404
1816	2.64082895528	1.40346620891
1817	2.24039974283	0.335991158508
1818	2.00584744205	0.32488258784
1819	1.60082507462	0.528714768616
1820	1.87276514128	0.377365515951
1821	1.74933277609	0.608401500263
1822	2.75471224521	0.207057806176
1823	2.38972809278	0.535195945093
1824	3.17343368431	0.359026503647
1825	2.34165625913	0.657255003408
1826	3.32484559963	0.193467528278
1827	1.39549779036	0.282086265143
1828	2.81564722267	0.228860542642
1829	1.69578294722	3.77586122891
1830	2.33934887678	0.641188138059
1831	3.34464326643	0.849482186053
1832	2.79711427245	0.351033922275
1833	2.27170649113	0.611792608508
1834	3.17705389787	0.271037307986
1835	1.8592829309	0.829947728697
1836	2.85462940179	0.305625855369
1837	2.3683329385	0.971767447219
1838	2.55727559771	0.233407411642
1839	1.33152387494	0.434446247434
1840	1.24913945074	0.338374408544
1841	1.89854528652	0.627562109187
1842	2.6061127917	0.344741081626
1843	2.14563858971	0.408821107104
1844	2.05991278618	0.389855918651
1845	2.70968781396	2.30713113194
1846	2.08473598041	0.352095019284
1847	2.08326001292	0.528062558221
1848	2.69544489321	0.35251058879
1849	2.15700095894	0.363054613037
1850	3.22096980695	0.71577199284
1851	1.72790927417	0.440446530963
1852	1.93538039216	0.353777000781
1853	2.40689198923	0.35950941091
1854	2.38149528202	0.420799943356
1855	2.34875719667	0.544696464828
1856	2.31883924424	0.366608290965
1857	1.87527242292	0.418038902989
1858	1.8480841052	0.373298451966
1859	1.76330856016	0.473022052005
1860	1.99934551494	4.6797645383
1861	2.79964939372	0.323596438297
1862	1.80456654651	0.578014566598
1863	2.95269442088	0.318700063912
1864	1.87651428797	0.446558849736
1865	2.67707258832	0.303841237322
1866	2.38719741598	0.342433675703
1867	2.13791172406	0.468647523351
1868	2.57217417866	0.26577238248
1869	1.58990302974	0.468828028656
1870	1.48080942731	0.460620547542
1871	1.7803130333	0.519811232489
1872	2.25398407855	0.253464818426
1873	1.64786643379	0.430721377249
1874	1.41490743127	0.476537180551
1875	2.09173418477	0.517202064545
1876	1.85120115348	0.411218222598
1877	2.2936307513	0.294081802323
1878	2.61642141806	0.309880393175
1879	2.80358338796	0.41681003605
1880	3.160563516	0.171094616311
1881	4.12503999194	0.213571683651
1882	2.75757690264	0.341109259012
1883	2.7735682336	0.386597580182
1884	1.9255285613	0.211650467438
1885	1.5969625907	2.24624691418
1886	3.08547471298	0.574034974583
1887	2.66966045544	0.335482891932
1888	2.17883628861	0.277356258321
1889	3.29064872578	0.19710411611
1890	2.34928416245	0.521103507486
1891	2.25014979818	0.493725071737
1892	1.43601263753	2.56191169664
1893	2.62062605983	0.397620112859
1894	1.48972637725	0.698497534036
1895	2.71106147265	0.806839300237
1896	1.78667496383	1.4823418773
1897	2.40261980532	0.41608550747
1898	2.51152163079	0.303236231697
1899	2.67699678651	0.292077645065
1900	2.84757394892	0.27379593066
1901	1.99157828062	0.450680904947
1902	2.57044578939	1.18774338044
1903	2.11778403428	0.491832858587
1904	2.00988010224	0.342352062043
1905	2.75401141001	0.241876195041
1906	1.15272892455	0.49342004859
1907	1.51595624755	0.533280640314
1908	3.19170243241	0.555770808035
1909	3.18204924391	0.233368957157
1910	1.87957235656	0.547991486356
1911	1.54145044411	0.424223982789
1912	2.09068383213	0.439910887468
1913	2.25546624424	0.557522166471
1914	2.62951369456	0.294832795788
1915	1.89433427775	0.470162625476
1916	2.36652967285	0.318190546089
1917	1.5309763998	0.432162808563
1918	2.5536130497	0.296166707145
1919	1.8727901457	0.310047396234
1920	0.755565185677	0.278182354393
1921	1.28635622847	0.988010745267
1922	2.90278879849	0.493632199446
1923	2.65192681422	0.616953195483
1924	2.85182537204	0.267005205076
1925	2.95011693107	0.249030290116
1926	3.45652424926	0.158777436078
1927	2.08608163721	0.481518008588
1928	2.02210302178	0.530169428978
1929	5.12056447886	0.151822031065
1930	2.13922028321	0.426779432049
1931	1.74433465834	0.487332473961
1932	1.32335068856	0.708658486177
1933	2.13951373196	0.62375134516
1934	2.64347629843	0.388072077327
1935	2.47050405914	0.167239307723
1937	0.923618668286	0.32705539189
1938	1.4997960066	3.6392664508
1939	1.58286141124	0.544741705399
1940	2.8357766167	0.276231778201
1941	2.62845107407	0.25024368983
1942	3.77893307171	0.137508713027
1943	2.57484869652	0.30690071788
1944	3.05430679951	0.28471157543
1945	2.76977519354	1.37742535342
1946	2.53381908612	0.446313304902
1947	1.74220667397	0.425707733209
1948	1.56141109645	3.33241563644
1949	2.56596786543	0.20857599369
1950	2.63968333784	0.159223743173
1951	2.83536827737	0.220156488324
1952	2.91509027718	0.497622607555
1953	2.52709668971	0.423598290737
1954	2.15504809125	0.403244282102
1955	2.41690502102	0.530922822439
1956	2.41625628385	0.684700478054
1957	3.0052217189	0.444084403369
1958	1.22796779942	0.375942517529
1959	2.44331782683	0.223790020433
1960	1.79653170186	0.472035082408
1961	1.79484406767	0.576168821476
1962	2.53024560452	0.190634583444
1963	2.28700916701	0.357919082807
1964	2.57715195254	0.342884313383
1965	2.0563399341	0.557526028471
1966	3.13329733312	0.258263633519
1967	2.76869429839	0.174788796968
1968	1.76444500336	0.516676265289
1969	2.06673748211	0.255880664873
1970	2.68306558187	0.368157319899
1971	2.51227156604	0.238312243457
1972	1.35448229635	0.376973452896
1973	3.73738939385	0.187691815486
1974	1.94980012962	0.630845622148
1975	2.14927347789	3.87699789749
1976	2.26236845851	0.738355609869
1977	1.79372880888	0.399247026391
1978	1.62762650002	4.08796054071
1979	2.93655762402	0.287262255848
1980	2.61900070066	0.303492285907
1981	1.11097437239	5.44618424845
1982	1.71452392198	0.915183832275
1983	2.04252399623	0.471786065936
1984	2.4576483982	0.406642458546
1985	2.33219398118	0.3815081367
1986	2.19914815615	0.406529102324
1987	1.66959031154	2.39397649332
1988	2.55727642814	0.402066867263
1989	2.03269739362	0.378983534604
1990	2.40198180756	0.306819621752
1991	2.13057035829	0.388767299648
1992	2.86121622533	2.60081757443
1993	3.19332352166	0.316572220359
1994	2.40445923619	0.315739130747
1995	1.6671311025	3.89358216895
1996	2.90410875588	0.238929737556
1997	3.59550412978	0.426856684953
1998	3.18994299612	0.22930032188
1999	3.11739081725	0.215520300891
2000	1.43236738447	0.464258731069
2001	2.00206749971	0.858637972644
2002	2.18470574735	0.413366757784
2003	2.23509952868	1.03952877322
2004	1.80033679484	0.385632311352
2005	1.3290451195	0.80029770265
2006	2.08416476817	1.3080421133
2007	2.11765016868	0.40348933519
2008	2.40594888448	0.211122660786
2009	2.85428466803	0.232580031214
2010	2.67014145863	0.381104182017
2011	2.51962596096	0.174747468231
2012	3.02072694459	0.327609588875
2013	2.56403184627	0.254105157906
2014	2.33662445663	0.22066156646
2015	1.24391209037	0.693072811071
2016	2.12938915214	0.406047341429
2017	2.45239338844	0.243278826051
2018	2.80812419424	0.284382224079
2019	2.70487257439	0.373281531849
2020	2.1683636402	0.272664916405
2021	2.43476194369	0.552698013672
2022	2.55275281164	3.18029898142
2023	2.4657594592	0.626274260956
2024	2.95344680399	0.195434885008
2025	2.52061369604	1.06721185511
2026	1.49345354343	0.27384690595
2027	1.62873434582	0.453475641169
2028	2.29982231768	0.381092642924
2029	2.73804023382	0.298854084959
2030	1.53661084613	1.74585245304
2031	1.88645132115	0.625180542587
2032	2.77108171621	0.408327466165
2033	2.54557463054	0.36414214298
2034	2.18550923273	0.294568892462
2035	2.34998140068	0.56412465945
2036	3.11023625062	0.180472174497
2037	1.59370884316	0.449338391027
2038	1.88267285661	1.51099168808
2039	2.64102983443	1.70897460227
2040	1.62795042676	0.954639611897
2041	2.00481881584	0.334073831397
2042	2.2769440301	0.503545387327
2043	1.73445607312	0.703887443033
2044	1.08630168592	0.338448818209
2045	1.60210016866	0.453603847108
2046	2.62570378198	0.234795350623
2047	2.9675874497	0.192921451396
2048	3.87752887842	0.234384773472
2049	2.23982960159	0.649250902532
2050	2.17929926901	0.390740062692
2051	1.74095090613	0.512687021412
2052	2.51897636141	0.625640892974
2053	1.31226442997	0.636562971959
2054	2.64425086888	0.41289502373
2055	2.54485684571	0.379409261708
2056	3.08968297378	0.20553750676
2057	2.29431605681	0.315914901486
2058	1.97719027518	0.622003899137
2059	1.69050051863	0.646491057993
2060	2.07723936583	1.9358587877
2061	2.29688424465	0.642307815683
2062	2.55531437109	0.468183535943
2063	1.78448315804	0.804773192584
2064	1.45306756541	0.479870395931
2065	1.71198021032	1.13146910535
2066	1.9463104973	5.88941565039
2067	1.5691786915	0.936381781252
2068	1.84911453945	0.473487807383
2069	1.39440455462	0.586617508161
2070	2.41434640693	0.416710236161
2071	1.86558352827	0.776844458833
2072	2.22853334898	0.475157938432
2073	2.13211647382	0.43640401576
2074	1.74400235241	0.706408456098
2075	2.52347184917	0.296176562994
2076	1.96462422596	0.349858398611
2077	2.08513152939	0.922376546483
2078	2.89443807081	0.406010346793
2079	2.85217899756	0.270698836627
2080	2.67416592573	0.224109159339
2081	1.73015446858	0.650347832827
2082	1.93576671246	0.641563953115
2083	2.40221986938	0.994806729584
2084	2.15907894196	0.272060337877
2085	2.1473030786	2.24822762116
2086	2.58231515482	0.449587436658
2087	1.54921123453	0.492406782564
2088	1.9525996404	0.405003637608
2089	2.81706608181	0.242888501132
2090	2.33857331995	1.25379716165
2091	2.44507579552	0.445817978659
2092	2.24511772957	0.33600562432
2093	2.64664815931	1.32681795527
2094	2.77025873757	0.333854201326
2095	1.88315162463	0.326613566645
2096	1.9244088479	3.82915947798
2097	2.17476705804	0.563361027559
2098	2.30204463614	0.722870795366
2099	1.9633836072	0.311156416061
2100	1.90295100385	0.288551316622
2101	2.51455761887	0.3281230008
2102	2.95582837853	0.264181118957
2103	1.69892510472	0.530009174859
2104	1.72764039547	0.455046105871
2105	2.17992688476	1.59142088379
2106	1.43087933233	4.40913256401
2107	1.89324024233	0.931843816949
2108	2.42352343377	0.490494781723
2109	2.30931188294	0.837312472678
2110	1.48888296135	0.475490456623
2111	1.81230474816	0.376590046177
2112	2.35770508281	0.382036051177
2113	2.80858725774	0.358132021347
2114	2.02391508218	0.300527916088
2115	1.79469684564	0.50074367275
2116	2.82429074488	0.183049322071
2117	3.14090154913	0.161801159186
2118	1.90961642047	2.17422188415
2119	2.10419451666	0.271066416259
2120	3.38140382533	0.343377684494
2121	3.20989026613	0.341702026482
2122	1.58038643986	0.372730594679
[truncated: 370,690 more rows]
